# Supplementary material for: MicroRNAs emerging coordinate with placental mammals alter pathways in endometrial epithelia important for endometrial function
Source: iScience. 2023 Mar 4;26(4):106339. doi: 10.1016/j.isci.2023.106339 (PMC10034127; doi:10.1016/j.isci.2023.106339)
Supplement: Table S1. Genes differentially expressed in endometrial epithelial cells following treatment with P4, related to Figure 3 — Gene ID, gene name, gene type, gene id, baseMean expression value, log2FoldChange, lfcSE, stat, pvalue, and padj for transcripts identified as differentially expressed in Ishikawa cells (n = 3 biological replicates) determined by RNA sequencing. Values reflect changes in P4 treated cells (10 μg/ml) compared to vehicle controls. Raw data are accessible at GEO under accession number GSE211151. [file mmc2.xlsx]

## Sheet: Sheet1
Supplementary Table 1. Genes differentially expression in endometrial epithelial cells following treatment with P4. Gene ID, gene name, gene type, gene id, baseMean expression value, log2FoldChange, lfcSE, stat, pvalue, and padj for transcripts identified as differentially expressed in Ishikawa cells (n=3 biological replicates) determined by RNA sequencing. Values reflect changes in P4 treated ce…
gene_id	gene_name	gene_type	gene_id_2	baseMean	log2FoldChange	lfcSE	stat	pvalue	padj
ENSG00000156510.13	HKDC1	protein_coding	ENSG00000156510.13	181.413	5.43508	0.321088	16.9271	2.84266e-64	1.02082e-61
ENSG00000160179.18	ABCG1	protein_coding	ENSG00000160179.18	133.778	5.03974	0.311907	16.1578	1.00055e-58	2.83396e-56
ENSG00000130513.6	GDF15	protein_coding	ENSG00000130513.6	737.398	4.99726	0.166146	30.0775	9.54027e-199	6.39516e-195
ENSG00000135842.17	FAM129A	protein_coding	ENSG00000135842.17	1670.92	4.30175	0.120657	35.6526	2.14539e-278	2.15719e-274
ENSG00000101255.11	TRIB3	protein_coding	ENSG00000101255.11	2032.32	4.29629	0.116575	36.8543	2.49843e-297	5.02435e-293
ENSG00000130487.8	KLHDC7B	protein_coding	ENSG00000130487.8	29.3474	4.06021	0.410038	9.90202	4.07945e-23	2.05608e-21
ENSG00000165029.16	ABCA1	protein_coding	ENSG00000165029.16	120.961	3.96572	0.285172	13.9064	5.78907e-44	9.23954e-42
ENSG00000081181.8	ARG2	protein_coding	ENSG00000081181.8	212.4	3.9171	0.206494	18.9696	3.04119e-80	1.79878e-77
ENSG00000175197.12	DDIT3	protein_coding	ENSG00000175197.12	1193.81	3.8699	0.152109	25.4417	8.72643e-143	1.75488e-139
ENSG00000143333.7	RGS16	protein_coding	ENSG00000143333.7	146.882	3.82922	0.23798	16.0905	2.97404e-58	8.19287e-56
ENSG00000178343.5	SHISA3	protein_coding	ENSG00000178343.5	715.281	3.805	0.1471	25.8667	1.57727e-147	3.96486e-144
ENSG00000078081.8	LAMP3	protein_coding	ENSG00000078081.8	336.317	3.7683	0.17452	21.5924	2.11745e-103	2.02771e-100
ENSG00000162772.17	ATF3	protein_coding	ENSG00000162772.17	1125.04	3.72627	0.292936	12.7204	4.55392e-37	5.35552e-35
ENSG00000107731.12	UNC5B	protein_coding	ENSG00000107731.12	199.527	3.68211	0.238439	15.4426	8.46316e-54	2.12743e-51
ENSG00000135116.9	HRK	protein_coding	ENSG00000135116.9	53.4087	3.67094	0.338412	10.8476	2.04831e-27	1.4204e-25
ENSG00000144485.11	HES6	protein_coding	ENSG00000144485.11	1961.78	3.58313	0.131551	27.2375	2.33584e-163	9.39474e-160
ENSG00000073146.16	MOV10L1	protein_coding	ENSG00000073146.16	27.1295	3.54791	0.396805	8.9412	3.8495e-19	1.35575e-17
ENSG00000131711.15	MAP1B	protein_coding	ENSG00000131711.15	1883.31	3.37019	0.132069	25.5184	1.23245e-143	2.75385e-140
ENSG00000116717.13	GADD45A	protein_coding	ENSG00000116717.13	310.68	3.29948	0.189643	17.3983	8.49181e-68	3.55771e-65
ENSG00000176971.3	FIBIN	protein_coding	ENSG00000176971.3	20.0977	3.28948	0.415283	7.92106	2.35491e-15	5.67833e-14
ENSG00000167995.16	BEST1	protein_coding	ENSG00000167995.16	65.7189	3.27333	0.285508	11.4649	1.97893e-30	1.6513e-28
ENSG00000176046.8	NUPR1	protein_coding	ENSG00000176046.8	242.06	3.21622	0.192513	16.7065	1.17473e-62	4.00405e-60
ENSG00000106948.16	AKNA	protein_coding	ENSG00000106948.16	537.016	3.19603	0.141793	22.5401	1.67839e-112	2.10953e-109
ENSG00000162733.18	DDR2	protein_coding	ENSG00000162733.18	90.8042	3.1941	0.267962	11.92	9.31301e-33	8.75162e-31
ENSG00000178607.16	ERN1	protein_coding	ENSG00000178607.16	682.536	3.18163	0.169793	18.7383	2.41294e-78	1.34789e-75
ENSG00000176697.19	BDNF	protein_coding	ENSG00000176697.19	38.5363	3.16076	0.371355	8.51141	1.71831e-17	5.06674e-16
ENSG00000145777.15	TSLP	protein_coding	ENSG00000145777.15	63.7129	3.14346	0.30147	10.4271	1.86507e-25	1.09668e-23
ENSG00000163884.4	KLF15	protein_coding	ENSG00000163884.4	91.3643	3.0964	0.249045	12.4331	1.72842e-35	1.86874e-33
ENSG00000148346.12	LCN2	protein_coding	ENSG00000148346.12	45.3156	3.04114	0.324823	9.36246	7.79016e-21	3.27057e-19
ENSG00000172201.12	ID4	protein_coding	ENSG00000172201.12	2277.23	3.0344	0.137909	22.0029	2.70082e-107	2.8586e-104
ENSG00000165617.14	DACT1	protein_coding	ENSG00000165617.14	50.8784	2.95508	0.321121	9.20237	3.50149e-20	1.37798e-18
ENSG00000185950.9	IRS2	protein_coding	ENSG00000185950.9	295.772	2.85794	0.319592	8.94244	3.80676e-19	1.34305e-17
ENSG00000166750.10	SLFN5	protein_coding	ENSG00000166750.10	357.38	2.84873	0.143287	19.8813	5.90943e-88	4.57072e-85
ENSG00000127129.10	EDN2	protein_coding	ENSG00000127129.10	30.201	2.84783	0.406628	7.00352	2.49619e-12	4.30887e-11
ENSG00000104419.14	NDRG1	protein_coding	ENSG00000104419.14	82.1428	2.81482	0.296961	9.47874	2.57377e-21	1.12274e-19
ENSG00000134259.3	NGF	protein_coding	ENSG00000134259.3	12.5875	2.793	0.435702	6.41035	1.45189e-10	2.00947e-09
ENSG00000136404.15	TM6SF1	protein_coding	ENSG00000136404.15	53.2433	2.78013	0.31096	8.9405	3.87426e-19	1.36209e-17
ENSG00000115896.16	PLCL1	protein_coding	ENSG00000115896.16	77.5402	2.76854	0.254369	10.8839	1.37493e-27	9.66778e-26
ENSG00000057704.13	TMCC3	protein_coding	ENSG00000057704.13	251.029	2.75216	0.163804	16.8015	2.3792e-63	8.39398e-61
ENSG00000148677.6	ANKRD1	protein_coding	ENSG00000148677.6	43.4619	2.73661	0.340093	8.04667	8.50781e-16	2.13066e-14
ENSG00000196352.15	CD55	protein_coding	ENSG00000196352.15	831.212	2.71891	0.116428	23.3527	1.29437e-120	2.0023e-117
ENSG00000100311.16	PDGFB	protein_coding	ENSG00000100311.16	333.155	2.66617	0.313664	8.50009	1.89451e-17	5.56998e-16
ENSG00000102683.7	SGCG	protein_coding	ENSG00000102683.7	81.2519	2.65671	0.243643	10.9041	1.10196e-27	7.803e-26
ENSG00000140297.13	GCNT3	protein_coding	ENSG00000140297.13	62.0431	2.60522	0.269077	9.68205	3.59444e-22	1.68888e-20
ENSG00000149150.9	SLC43A1	protein_coding	ENSG00000149150.9	204.084	2.60267	0.16938	15.3658	2.7755e-53	6.64468e-51
ENSG00000105550.9	FGF21	protein_coding	ENSG00000105550.9	10.7529	2.59341	0.439912	5.8953	3.74005e-09	4.19712e-08
ENSG00000128590.5	DNAJB9	protein_coding	ENSG00000128590.5	802.633	2.58239	0.255657	10.101	5.47017e-24	2.90251e-22
ENSG00000150051.14	MKX	protein_coding	ENSG00000150051.14	262.444	2.58042	0.152228	16.951	1.89183e-64	7.04533e-62
ENSG00000122861.16	PLAU	protein_coding	ENSG00000122861.16	59.5632	2.57718	0.284058	9.07272	1.16085e-19	4.2756e-18
ENSG00000064270.12	ATP2C2	protein_coding	ENSG00000064270.12	243.737	2.56301	0.166343	15.408	1.44656e-53	3.59139e-51
ENSG00000136826.15	KLF4	protein_coding	ENSG00000136826.15	89.5712	2.53002	0.261331	9.68127	3.622e-22	1.69786e-20
ENSG00000139269.3	INHBE	protein_coding	ENSG00000139269.3	667.082	2.51644	0.112109	22.4464	1.38659e-111	1.64026e-108
ENSG00000079337.16	RAPGEF3	protein_coding	ENSG00000079337.16	1980.56	2.51639	0.0969578	25.9534	1.66297e-148	5.57371e-145
ENSG00000178752.16	ERFE	protein_coding	ENSG00000178752.16	2042.78	2.50695	0.0877242	28.5776	1.27541e-179	6.41214e-176
ENSG00000090339.9	ICAM1	protein_coding	ENSG00000090339.9	48.4416	2.50358	0.300995	8.31769	8.96946e-17	2.4709e-15
ENSG00000166173.10	LARP6	protein_coding	ENSG00000166173.10	395.667	2.50273	0.137371	18.2188	3.6637e-74	1.84192e-71
ENSG00000140961.13	OSGIN1	protein_coding	ENSG00000140961.13	138.5	2.4975	0.234929	10.6309	2.14114e-26	1.39347e-24
ENSG00000122420.10	PTGFR	protein_coding	ENSG00000122420.10	33.428	2.46755	0.335394	7.35717	1.87846e-13	3.65691e-12
ENSG00000145416.13	2001-03-01	protein_coding	ENSG00000145416.13	23.4131	2.45775	0.391187	6.28279	3.32545e-10	4.35382e-09
ENSG00000082556.11	OPRK1	protein_coding	ENSG00000082556.11	399.461	2.43973	0.141975	17.1842	3.48919e-66	1.40335e-63
ENSG00000147642.17	SYBU	protein_coding	ENSG00000147642.17	130.307	2.40678	0.205312	11.7226	9.768e-32	8.80872e-30
ENSG00000144908.13	ALDH1L1	protein_coding	ENSG00000144908.13	322.271	2.3603	0.167587	14.084	4.76314e-45	8.0493e-43
ENSG00000141753.7	IGFBP4	protein_coding	ENSG00000141753.7	19.6341	2.35742	0.388615	6.0662	1.30974e-09	1.5706e-08
ENSG00000133134.11	BEX2	protein_coding	ENSG00000133134.11	312.806	2.3561	0.143065	16.4688	6.15206e-61	1.96378e-58
ENSG00000165030.4	NFIL3	protein_coding	ENSG00000165030.4	377.443	2.35537	0.156471	15.0531	3.29586e-51	6.83297e-49
ENSG00000134278.15	SPIRE1	protein_coding	ENSG00000134278.15	1582.42	2.34409	0.1286	18.2278	3.1074e-74	1.6023e-71
ENSG00000178860.8	MSC	protein_coding	ENSG00000178860.8	42.8793	2.31893	0.307756	7.53495	4.88516e-14	1.01593e-12
ENSG00000077092.19	RARB	protein_coding	ENSG00000077092.19	82.5516	2.3044	0.278148	8.2848	1.18306e-16	3.21071e-15
ENSG00000183671.12	GPR1	protein_coding	ENSG00000183671.12	8.2495	2.29206	0.444706	5.15411	2.54838e-07	2.14696e-06
ENSG00000167994.13	RAB3IL1	protein_coding	ENSG00000167994.13	59.2736	2.26043	0.296346	7.62766	2.3905e-14	5.13599e-13
ENSG00000197860.10	SGTB	protein_coding	ENSG00000197860.10	559.849	2.24735	0.116028	19.3689	1.41131e-83	9.78669e-81
ENSG00000153132.13	CLGN	protein_coding	ENSG00000153132.13	915.072	2.24319	0.103044	21.7692	4.54907e-105	4.57409e-102
ENSG00000051108.15	HERPUD1	protein_coding	ENSG00000051108.15	2575.54	2.23885	0.260935	8.58009	9.48003e-18	2.91059e-16
ENSG00000137393.9	RNF144B	protein_coding	ENSG00000137393.9	2046.9	2.22523	0.0905028	24.5874	1.7236e-133	3.15106e-130
ENSG00000112183.15	RBM24	protein_coding	ENSG00000112183.15	17.2637	2.21595	0.393135	5.63661	1.73426e-08	1.76587e-07
ENSG00000116285.13	ERRFI1	protein_coding	ENSG00000116285.13	703.547	2.20651	0.136318	16.1865	6.27991e-59	1.83028e-56
ENSG00000113448.19	PDE4D	protein_coding	ENSG00000113448.19	265.473	2.20241	0.14539	15.1483	7.77628e-52	1.69979e-49
ENSG00000165312.6	OTUD1	protein_coding	ENSG00000165312.6	195.51	2.20169	0.196931	11.18	5.11082e-29	3.95302e-27
ENSG00000136155.17	SCEL	protein_coding	ENSG00000136155.17	36.6704	2.2009	0.315445	6.97712	3.01296e-12	5.15664e-11
ENSG00000132837.14	DMGDH	protein_coding	ENSG00000132837.14	22.3458	2.19324	0.374659	5.85396	4.80011e-09	5.29803e-08
ENSG00000146592.17	CREB5	protein_coding	ENSG00000146592.17	128.239	2.19177	0.230886	9.49286	2.24777e-21	9.82667e-20
ENSG00000084636.18	COL16A1	protein_coding	ENSG00000084636.18	23.7671	2.19127	0.380584	5.75764	8.52989e-09	9.10006e-08
ENSG00000113083.14	LOX	protein_coding	ENSG00000113083.14	494.19	2.17694	0.154894	14.0544	7.24121e-45	1.17436e-42
ENSG00000157168.20	NRG1	protein_coding	ENSG00000157168.20	975.474	2.17054	0.124504	17.4334	4.60098e-68	1.96863e-65
ENSG00000174738.13	NR1D2	protein_coding	ENSG00000174738.13	1582.47	2.16752	0.132143	16.4028	1.82542e-60	5.56199e-58
ENSG00000132170.21	PPARG	protein_coding	ENSG00000132170.21	100.713	2.1521	0.234195	9.18936	3.9519e-20	1.53719e-18
ENSG00000112715.21	VEGFA	protein_coding	ENSG00000112715.21	2652.07	2.15139	0.10297	20.8934	6.14518e-97	5.37303e-94
ENSG00000150527.17	MIA2	protein_coding	ENSG00000150527.17	1187.46	2.15085	0.107589	19.9914	6.54551e-89	5.2652e-86
ENSG00000088826.18	SMOX	protein_coding	ENSG00000088826.18	77.5389	2.1417	0.234257	9.14255	6.0995e-20	2.32313e-18
ENSG00000144452.15	ABCA12	protein_coding	ENSG00000144452.15	17.0328	2.14086	0.398286	5.37518	7.65082e-08	7.10332e-07
ENSG00000172164.15	SNTB1	protein_coding	ENSG00000172164.15	891.185	2.13858	0.100021	21.3813	1.99385e-101	1.82256e-98
ENSG00000153879.9	CEBPG	protein_coding	ENSG00000153879.9	1604.94	2.13799	0.0943263	22.6659	9.71497e-114	1.30245e-110
ENSG00000163734.4	CXCL3	protein_coding	ENSG00000163734.4	13.0232	2.13715	0.418218	5.11013	3.21937e-07	2.67638e-06
ENSG00000074935.14	TUBE1	protein_coding	ENSG00000074935.14	1099.85	2.13617	0.112561	18.9779	2.59784e-80	1.63258e-77
ENSG00000109193.12	SULT1E1	protein_coding	ENSG00000109193.12	10.5703	2.11179	0.430417	4.90639	9.27684e-07	7.14201e-06
ENSG00000069869.16	NEDD4	protein_coding	ENSG00000069869.16	1085.93	2.10594	0.124336	16.9375	2.38032e-64	8.70332e-62
ENSG00000115461.5	IGFBP5	protein_coding	ENSG00000115461.5	1836.72	2.09995	0.0893993	23.4895	5.21682e-122	8.74252e-119
ENSG00000164463.12	CREBRF	protein_coding	ENSG00000164463.12	409.112	2.09855	0.145896	14.3839	6.5349e-47	1.1947e-44
ENSG00000128573.25	FOXP2	protein_coding	ENSG00000128573.25	171.059	2.09605	0.16908	12.3968	2.7194e-35	2.90889e-33
ENSG00000139946.10	PELI2	protein_coding	ENSG00000139946.10	125.037	2.07766	0.214616	9.68081	3.63814e-22	1.69952e-20
ENSG00000112182.15	BACH2	protein_coding	ENSG00000112182.15	89.3342	2.07134	0.230275	8.99506	2.36097e-19	8.49359e-18
ENSG00000117318.9	ID3	protein_coding	ENSG00000117318.9	368.562	2.06945	0.408503	5.06592	4.0643e-07	3.33604e-06
ENSG00000163347.6	CLDN1	protein_coding	ENSG00000163347.6	1246.81	2.06044	0.0931061	22.13	1.62397e-108	1.81434e-105
ENSG00000070540.13	WIPI1	protein_coding	ENSG00000070540.13	278.47	2.05826	0.164375	12.5218	5.67637e-36	6.20391e-34
ENSG00000141582.15	CBX4	protein_coding	ENSG00000141582.15	675.148	2.05773	0.131059	15.7008	1.49278e-55	3.89867e-53
ENSG00000187735.14	TCEA1	protein_coding	ENSG00000187735.14	1210.09	2.05684	0.103598	19.8541	1.01576e-87	7.56556e-85
ENSG00000064300.9	NGFR	protein_coding	ENSG00000064300.9	16.9147	2.05615	0.433616	4.74187	2.11756e-06	1.54067e-05
ENSG00000274588.2	DGKK	protein_coding	ENSG00000274588.2	20.8902	2.05376	0.405672	5.06261	4.13557e-07	3.38487e-06
ENSG00000133639.5	BTG1	protein_coding	ENSG00000133639.5	816.695	2.04624	0.156246	13.0962	3.45967e-39	4.40342e-37
ENSG00000212710.4	CTAGE1	protein_coding	ENSG00000212710.4	59.3678	2.04374	0.268795	7.60337	2.88521e-14	6.17251e-13
ENSG00000109321.11	AREG	protein_coding	ENSG00000109321.11	26.8626	2.04291	0.342782	5.9598	2.52546e-09	2.88891e-08
ENSG00000183696.14	UPP1	protein_coding	ENSG00000183696.14	216.774	2.03426	0.345241	5.89229	3.8088e-09	4.26951e-08
ENSG00000130766.5	SESN2	protein_coding	ENSG00000130766.5	621.489	2.03209	0.105053	19.3436	2.30814e-83	1.54722e-80
ENSG00000134107.4	BHLHE40	protein_coding	ENSG00000134107.4	426.324	2.02864	0.334852	6.05833	1.37542e-09	1.64543e-08
ENSG00000115963.13	RND3	protein_coding	ENSG00000115963.13	1115.11	2.02294	0.143686	14.0789	5.11812e-45	8.57712e-43
ENSG00000155966.13	AFF2	protein_coding	ENSG00000155966.13	100.724	2.01724	0.235006	8.58379	9.18009e-18	2.82713e-16
ENSG00000157514.16	TSC22D3	protein_coding	ENSG00000157514.16	328.602	2.01082	0.139689	14.3949	5.56758e-47	1.02719e-44
ENSG00000101665.9	SMAD7	protein_coding	ENSG00000101665.9	468.85	2.00467	0.178041	11.2596	2.07698e-29	1.65746e-27
ENSG00000147509.14	RGS20	protein_coding	ENSG00000147509.14	27.8792	1.99877	0.339398	5.88917	3.88139e-09	4.33879e-08
ENSG00000187122.17	SLIT1	protein_coding	ENSG00000187122.17	41.7477	1.99602	0.295797	6.74794	1.49954e-11	2.36684e-10
ENSG00000156804.7	FBXO32	protein_coding	ENSG00000156804.7	11.3678	1.99025	0.425554	4.67684	2.91327e-06	2.05564e-05
ENSG00000164379.7	FOXQ1	protein_coding	ENSG00000164379.7	19.3281	1.99	0.380764	5.22632	1.72914e-07	1.50468e-06
ENSG00000116990.11	MYCL	protein_coding	ENSG00000116990.11	95.2652	1.98177	0.215373	9.20157	3.52765e-20	1.38557e-18
ENSG00000172432.19	GTPBP2	protein_coding	ENSG00000172432.19	1226.7	1.96912	0.119685	16.4525	8.04438e-61	2.52769e-58
ENSG00000188620.10	HMX3	protein_coding	ENSG00000188620.10	14.488	1.96661	0.409564	4.80171	1.57316e-06	1.16481e-05
ENSG00000164741.15	DLC1	protein_coding	ENSG00000164741.15	429.898	1.96163	0.173349	11.3161	1.09205e-29	8.85531e-28
ENSG00000121807.5	CCR2	protein_coding	ENSG00000121807.5	5.51365	1.95014	0.447432	4.35853	1.3094e-05	8.14981e-05
ENSG00000172216.5	CEBPB	protein_coding	ENSG00000172216.5	378.147	1.949	0.139909	13.9305	4.13628e-44	6.65445e-42
ENSG00000116584.18	ARHGEF2	protein_coding	ENSG00000116584.18	1335.23	1.92529	0.104756	18.3789	1.93987e-75	1.0266e-72
ENSG00000031698.13	SARS	protein_coding	ENSG00000031698.13	2046.72	1.92526	0.100052	19.2427	1.62667e-82	1.05523e-79
ENSG00000155961.5	RAB39B	protein_coding	ENSG00000155961.5	102.547	1.92444	0.21369	9.00576	2.14186e-19	7.733e-18
ENSG00000100889.11	PCK2	protein_coding	ENSG00000100889.11	518.199	1.91717	0.12579	15.241	1.8905e-52	4.27169e-50
ENSG00000196639.6	HRH1	protein_coding	ENSG00000196639.6	14.9064	1.91317	0.403881	4.73695	2.1696e-06	1.57511e-05
ENSG00000138772.13	ANXA3	protein_coding	ENSG00000138772.13	1258.17	1.91305	0.10761	17.7776	1.05337e-70	4.92632e-68
ENSG00000128283.7	CDC42EP1	protein_coding	ENSG00000128283.7	177.538	1.90609	0.174769	10.9063	1.07525e-27	7.64073e-26
ENSG00000123329.19	ARHGAP9	protein_coding	ENSG00000123329.19	16.0388	1.90393	0.396484	4.80204	1.57053e-06	1.16329e-05
ENSG00000167767.14	KRT80	protein_coding	ENSG00000167767.14	97.6458	1.90361	0.265557	7.16839	7.58875e-13	1.3803e-11
ENSG00000214944.9	ARHGEF28	protein_coding	ENSG00000214944.9	218.289	1.89604	0.179145	10.5838	3.54202e-26	2.23994e-24
ENSG00000260916.7	CCPG1	protein_coding	ENSG00000260916.7	481.987	1.89051	0.127555	14.8211	1.07048e-49	2.11053e-47
ENSG00000011347.9	SYT7	protein_coding	ENSG00000011347.9	44.1061	1.88898	0.307962	6.13381	8.57976e-10	1.05593e-08
ENSG00000160961.12	ZNF333	protein_coding	ENSG00000160961.12	150.639	1.88114	0.194139	9.68966	3.33627e-22	1.57494e-20
ENSG00000137936.18	BCAR3	protein_coding	ENSG00000137936.18	130.913	1.8762	0.223891	8.37995	5.29507e-17	1.48928e-15
ENSG00000135919.13	SERPINE2	protein_coding	ENSG00000135919.13	209.33	1.87511	0.17568	10.6734	1.35523e-26	8.93561e-25
ENSG00000070669.17	ASNS	protein_coding	ENSG00000070669.17	199.1	1.86343	0.163394	11.4046	3.96764e-30	3.27005e-28
ENSG00000119125.16	GDA	protein_coding	ENSG00000119125.16	349.608	1.85631	0.143342	12.9502	2.34361e-38	2.92733e-36
ENSG00000033327.13	GAB2	protein_coding	ENSG00000033327.13	431.289	1.85404	0.157874	11.7439	7.59481e-32	6.91093e-30
ENSG00000154734.15	ADAMTS1	protein_coding	ENSG00000154734.15	512.42	1.85399	0.271047	6.84009	7.9142e-12	1.30028e-10
ENSG00000168994.13	PXDC1	protein_coding	ENSG00000168994.13	190.586	1.84524	0.188399	9.79428	1.19145e-22	5.81556e-21
ENSG00000087494.15	PTHLH	protein_coding	ENSG00000087494.15	14.6224	1.84244	0.411072	4.48205	7.39308e-06	4.8381e-05
ENSG00000166289.6	PLEKHF1	protein_coding	ENSG00000166289.6	62.4159	1.83689	0.253265	7.25285	4.08093e-13	7.63419e-12
ENSG00000181585.6	TMIE	protein_coding	ENSG00000181585.6	23.4808	1.83455	0.360069	5.09499	3.48765e-07	2.88985e-06
ENSG00000158014.14	SLC30A2	protein_coding	ENSG00000158014.14	10.9446	1.83353	0.430641	4.25769	2.06554e-05	0.000123221
ENSG00000197943.10	PLCG2	protein_coding	ENSG00000197943.10	753.648	1.82911	0.119173	15.3483	3.635e-53	8.40228e-51
ENSG00000137285.10	TUBB2B	protein_coding	ENSG00000137285.10	70.8787	1.82634	0.261209	6.99187	2.71243e-12	4.66213e-11
ENSG00000204334.7	ERICH2	protein_coding	ENSG00000204334.7	10.3781	1.82633	0.427401	4.27311	1.92767e-05	0.000115856
ENSG00000129946.10	SHC2	protein_coding	ENSG00000129946.10	19.7493	1.82628	0.371941	4.91014	9.10116e-07	7.01243e-06
ENSG00000114796.16	KLHL24	protein_coding	ENSG00000114796.16	1732.67	1.82375	0.104882	17.3886	1.00703e-67	4.13295e-65
ENSG00000184545.11	DUSP8	protein_coding	ENSG00000184545.11	43.3706	1.82023	0.314414	5.78929	7.06852e-09	7.62187e-08
ENSG00000076864.19	RAP1GAP	protein_coding	ENSG00000076864.19	786.753	1.8172	0.139057	13.068	5.01723e-39	6.34569e-37
ENSG00000114019.14	AMOTL2	protein_coding	ENSG00000114019.14	3348.66	1.80762	0.108237	16.7006	1.29812e-62	4.35086e-60
ENSG00000120889.13	TNFRSF10B	protein_coding	ENSG00000120889.13	1986.81	1.80658	0.100225	18.0253	1.23436e-72	6.05439e-70
ENSG00000128422.17	KRT17	protein_coding	ENSG00000128422.17	20.4876	1.80501	0.386391	4.67145	2.9908e-06	2.10665e-05
ENSG00000065911.12	MTHFD2	protein_coding	ENSG00000065911.12	5662.23	1.79798	0.0693699	25.9187	4.10215e-148	1.17849e-144
ENSG00000188573.7	FBLL1	protein_coding	ENSG00000188573.7	22.1572	1.78822	0.360622	4.95872	7.09585e-07	5.55892e-06
ENSG00000006459.11	KDM7A	protein_coding	ENSG00000006459.11	464.02	1.78679	0.132273	13.5083	1.39716e-41	1.96482e-39
ENSG00000134007.4	ADAM20	protein_coding	ENSG00000134007.4	14.5649	1.78514	0.413757	4.31445	1.59999e-05	9.76501e-05
ENSG00000244405.8	ETV5	protein_coding	ENSG00000244405.8	945.778	1.78324	0.107551	16.5804	9.65535e-62	3.13176e-59
ENSG00000069667.16	RORA	protein_coding	ENSG00000069667.16	158.113	1.7815	0.179557	9.92163	3.35238e-23	1.70674e-21
ENSG00000115738.10	ID2	protein_coding	ENSG00000115738.10	335.017	1.76821	0.33874	5.21996	1.78962e-07	1.5526e-06
ENSG00000119771.15	KLHL29	protein_coding	ENSG00000119771.15	15.1593	1.7669	0.396676	4.45427	8.41772e-06	5.45856e-05
ENSG00000152402.10	GUCY1A2	protein_coding	ENSG00000152402.10	55.1391	1.76437	0.269848	6.53839	6.21852e-11	9.06191e-10
ENSG00000139211.6	AMIGO2	protein_coding	ENSG00000139211.6	601.746	1.76283	0.123799	14.2395	5.21262e-46	9.11529e-44
ENSG00000109819.9	PPARGC1A	protein_coding	ENSG00000109819.9	357.659	1.76225	0.127227	13.8513	1.24997e-43	1.93361e-41
ENSG00000100292.17	HMOX1	protein_coding	ENSG00000100292.17	80.3614	1.76041	0.224443	7.84346	4.38288e-15	1.03694e-13
ENSG00000152527.14	PLEKHH2	protein_coding	ENSG00000152527.14	531.974	1.75634	0.148568	11.8218	3.01247e-32	2.77893e-30
ENSG00000020181.17	ADGRA2	protein_coding	ENSG00000020181.17	118.442	1.7469	0.19511	8.95342	3.44631e-19	1.22016e-17
ENSG00000161011.20	SQSTM1	protein_coding	ENSG00000161011.20	4265.73	1.7281	0.127582	13.5451	8.4739e-42	1.20007e-39
ENSG00000184575.12	XPOT	protein_coding	ENSG00000184575.12	7943.72	1.72758	0.0749176	23.0598	1.17303e-117	1.68497e-114
ENSG00000137273.6	FOXF2	protein_coding	ENSG00000137273.6	14.1853	1.72096	0.39938	4.30909	1.63928e-05	9.97408e-05
ENSG00000113916.18	BCL6	protein_coding	ENSG00000113916.18	122.028	1.71156	0.222806	7.68182	1.56843e-14	3.45466e-13
ENSG00000168264.10	IRF2BP2	protein_coding	ENSG00000168264.10	2402.57	1.71112	0.116752	14.656	1.23275e-48	2.40685e-46
ENSG00000167996.16	FTH1	protein_coding	ENSG00000167996.16	4982	1.70742	0.238	7.17404	7.28159e-13	1.32759e-11
ENSG00000139597.18	N4BP2L1	protein_coding	ENSG00000139597.18	46.6834	1.69739	0.27805	6.1046	1.03059e-09	1.25379e-08
ENSG00000107295.10	SH3GL2	protein_coding	ENSG00000107295.10	109.218	1.69585	0.199705	8.49176	2.03536e-17	5.96664e-16
ENSG00000168209.5	DDIT4	protein_coding	ENSG00000168209.5	2231.25	1.69195	0.110121	15.3645	2.83338e-53	6.70345e-51
ENSG00000156453.13	PCDH1	protein_coding	ENSG00000156453.13	132.978	1.69116	0.209854	8.05874	7.70869e-16	1.94263e-14
ENSG00000106070.19	GRB10	protein_coding	ENSG00000106070.19	1675.33	1.68821	0.0959004	17.6037	2.30566e-69	1.03037e-66
ENSG00000166401.14	SERPINB8	protein_coding	ENSG00000166401.14	21.0969	1.6822	0.372742	4.51305	6.39009e-06	4.2327e-05
ENSG00000198380.12	GFPT1	protein_coding	ENSG00000198380.12	3946.57	1.67631	0.107058	15.6579	2.9338e-55	7.56393e-53
ENSG00000157693.15	TMEM268	protein_coding	ENSG00000157693.15	460.966	1.67527	0.130029	12.8839	5.54798e-38	6.76181e-36
ENSG00000163393.13	SLC22A15	protein_coding	ENSG00000163393.13	221.016	1.67229	0.165806	10.0858	6.38394e-24	3.37845e-22
ENSG00000178996.14	SNX18	protein_coding	ENSG00000178996.14	955.414	1.66845	0.13781	12.1069	9.70712e-34	9.47622e-32
ENSG00000075223.14	SEMA3C	protein_coding	ENSG00000075223.14	739.409	1.66457	0.110792	15.0243	5.08865e-51	1.03366e-48
ENSG00000167419.10	LPO	protein_coding	ENSG00000167419.10	4.31991	1.66407	0.443013	3.75627	0.000172467	0.00083963
ENSG00000211584.14	SLC48A1	protein_coding	ENSG00000211584.14	1112.36	1.66127	0.0946967	17.5431	6.71867e-69	2.93723e-66
ENSG00000149599.15	DUSP15	protein_coding	ENSG00000149599.15	15.3421	1.65608	0.396905	4.17248	3.01297e-05	0.000173414
ENSG00000073910.21	FRY	protein_coding	ENSG00000073910.21	43.7019	1.6549	0.277997	5.95295	2.63356e-09	3.00232e-08
ENSG00000185561.10	TLCD2	protein_coding	ENSG00000185561.10	339.297	1.65351	0.13478	12.2682	1.3416e-34	1.3907e-32
ENSG00000153885.14	KCTD15	protein_coding	ENSG00000153885.14	12.0175	1.65096	0.412137	4.00586	6.1791e-05	0.000332963
ENSG00000101104.12	PABPC1L	protein_coding	ENSG00000101104.12	526.309	1.648	0.134643	12.2398	1.90558e-34	1.94524e-32
ENSG00000006128.12	TAC1	protein_coding	ENSG00000006128.12	5.58092	1.64545	0.448	3.67288	0.000239832	0.00112716
ENSG00000160469.16	BRSK1	protein_coding	ENSG00000160469.16	59.0317	1.64029	0.256091	6.4051	1.50268e-10	2.07405e-09
ENSG00000131981.16	LGALS3	protein_coding	ENSG00000131981.16	151.311	1.63949	0.195971	8.36597	5.96209e-17	1.66524e-15
ENSG00000007062.11	PROM1	protein_coding	ENSG00000007062.11	2321.13	1.63637	0.0866563	18.8835	1.55958e-79	8.96088e-77
ENSG00000175868.14	CALCB	protein_coding	ENSG00000175868.14	30.114	1.63164	0.324036	5.03535	4.76967e-07	3.87391e-06
ENSG00000128652.11	HOXD3	protein_coding	ENSG00000128652.11	79.2924	1.63027	0.222704	7.32036	2.47299e-13	4.73185e-12
ENSG00000186642.16	PDE2A	protein_coding	ENSG00000186642.16	16.6311	1.62866	0.385213	4.22795	2.35834e-05	0.000138998
ENSG00000087074.8	PPP1R15A	protein_coding	ENSG00000087074.8	826.218	1.62861	0.247924	6.56898	5.06606e-11	7.47458e-10
ENSG00000146648.18	EGFR	protein_coding	ENSG00000146648.18	1712.33	1.62789	0.122169	13.3249	1.65759e-40	2.22228e-38
ENSG00000075426.12	FOSL2	protein_coding	ENSG00000075426.12	301.353	1.62438	0.155433	10.4507	1.455e-25	8.73434e-24
ENSG00000155304.6	HSPA13	protein_coding	ENSG00000155304.6	2346.72	1.61854	0.0784738	20.6252	1.63e-94	1.3658e-91
ENSG00000120875.9	DUSP4	protein_coding	ENSG00000120875.9	13.0076	1.6185	0.409643	3.951	7.78265e-05	0.00041057
ENSG00000006327.13	TNFRSF12A	protein_coding	ENSG00000006327.13	370.12	1.61474	0.173227	9.32149	1.14721e-20	4.72755e-19
ENSG00000272636.4	DOC2B	protein_coding	ENSG00000272636.4	20.869	1.61452	0.360867	4.47399	7.67745e-06	5.00627e-05
ENSG00000174482.10	LINGO2	protein_coding	ENSG00000174482.10	98.9713	1.6073	0.213121	7.54175	4.6371e-14	9.66343e-13
ENSG00000126561.16	STAT5A	protein_coding	ENSG00000126561.16	61.5361	1.59988	0.271866	5.88483	3.98455e-09	4.44422e-08
ENSG00000006652.14	IFRD1	protein_coding	ENSG00000006652.14	2166.51	1.59833	0.0824018	19.3967	8.22197e-84	5.90514e-81
ENSG00000196365.11	LONP1	protein_coding	ENSG00000196365.11	1915.52	1.59452	0.109195	14.6026	2.70507e-48	5.18085e-46
ENSG00000131080.15	EDA2R	protein_coding	ENSG00000131080.15	115.525	1.59367	0.197343	8.07561	6.71389e-16	1.70475e-14
ENSG00000145362.18	ANK2	protein_coding	ENSG00000145362.18	275.757	1.59157	0.136006	11.7023	1.24118e-31	1.09956e-29
ENSG00000130222.11	GADD45G	protein_coding	ENSG00000130222.11	37.6126	1.58831	0.315884	5.02814	4.95253e-07	4.00464e-06
ENSG00000154553.15	PDLIM3	protein_coding	ENSG00000154553.15	81.073	1.58631	0.219312	7.23313	4.71993e-13	8.78055e-12
ENSG00000176438.12	SYNE3	protein_coding	ENSG00000176438.12	211.706	1.58444	0.154072	10.2838	8.33546e-25	4.72186e-23
ENSG00000197461.13	PDGFA	protein_coding	ENSG00000197461.13	122.314	1.58437	0.188846	8.38976	4.87128e-17	1.37586e-15
ENSG00000128165.9	ADM2	protein_coding	ENSG00000128165.9	314.212	1.5831	0.132098	11.9842	4.29836e-33	4.09668e-31
ENSG00000187134.14	AKR1C1	protein_coding	ENSG00000187134.14	69.9857	1.58295	0.229893	6.88561	5.75416e-12	9.56333e-11
ENSG00000107796.13	ACTA2	protein_coding	ENSG00000107796.13	88.2634	1.58076	0.212102	7.45282	9.13625e-14	1.84098e-12
ENSG00000130522.5	JUND	protein_coding	ENSG00000130522.5	878.379	1.57693	0.143686	10.9749	5.04695e-28	3.62479e-26
ENSG00000113739.10	STC2	protein_coding	ENSG00000113739.10	1336.11	1.56407	0.115984	13.4852	1.91204e-41	2.67022e-39
ENSG00000139174.12	PRICKLE1	protein_coding	ENSG00000139174.12	454.686	1.55982	0.151053	10.3263	5.35677e-25	3.06908e-23
ENSG00000100604.13	CHGA	protein_coding	ENSG00000100604.13	24.5779	1.55619	0.350484	4.44012	8.99072e-06	5.78201e-05
ENSG00000137571.11	SLCO5A1	protein_coding	ENSG00000137571.11	57.1062	1.55567	0.264132	5.88975	3.8678e-09	4.32841e-08
ENSG00000171988.19	JMJD1C	protein_coding	ENSG00000171988.19	3452.04	1.55409	0.101884	15.2535	1.56076e-52	3.5667e-50
ENSG00000064692.19	SNCAIP	protein_coding	ENSG00000064692.19	14.5384	1.55383	0.41327	3.75985	0.000170018	0.000830272
ENSG00000128917.8	DLL4	protein_coding	ENSG00000128917.8	7.59907	1.55087	0.446735	3.47158	0.000517414	0.00225318
ENSG00000140105.18	WARS	protein_coding	ENSG00000140105.18	1677.05	1.54381	0.0871507	17.7142	3.25625e-70	1.48825e-67
ENSG00000185483.12	ROR1	protein_coding	ENSG00000185483.12	182.457	1.54337	0.15955	9.67329	3.91583e-22	1.81445e-20
ENSG00000113946.3	CLDN16	protein_coding	ENSG00000113946.3	114.449	1.54146	0.21702	7.10287	1.22188e-12	2.17452e-11
ENSG00000197329.12	PELI1	protein_coding	ENSG00000197329.12	1135.87	1.53964	0.133348	11.546	7.73008e-31	6.64325e-29
ENSG00000137193.14	PIM1	protein_coding	ENSG00000137193.14	418.05	1.53872	0.141394	10.8825	1.39711e-27	9.78949e-26
ENSG00000020577.13	SAMD4A	protein_coding	ENSG00000020577.13	246.667	1.53575	0.179375	8.56169	1.11221e-17	3.36339e-16
ENSG00000073712.15	FERMT2	protein_coding	ENSG00000073712.15	1305.21	1.5347	0.110657	13.869	9.76502e-44	1.52228e-41
ENSG00000120693.13	SMAD9	protein_coding	ENSG00000120693.13	158.629	1.53453	0.184056	8.3373	7.60088e-17	2.11124e-15
ENSG00000137872.16	SEMA6D	protein_coding	ENSG00000137872.16	8.53136	1.53397	0.436942	3.51069	0.00044694	0.00197886
ENSG00000251369.8	ZNF550	protein_coding	ENSG00000251369.8	230.947	1.52962	0.173014	8.84102	9.48484e-19	3.15273e-17
ENSG00000163739.4	CXCL1	protein_coding	ENSG00000163739.4	10.4189	1.52717	0.423523	3.60588	0.000311098	0.00142737
ENSG00000099860.9	GADD45B	protein_coding	ENSG00000099860.9	144.113	1.52598	0.399858	3.81632	0.00013546	0.000676478
ENSG00000138639.18	ARHGAP24	protein_coding	ENSG00000138639.18	30.8205	1.52338	0.321088	4.74442	2.09103e-06	1.52247e-05
ENSG00000151917.18	BEND6	protein_coding	ENSG00000151917.18	144.663	1.51673	0.18636	8.13868	3.99603e-16	1.03824e-14
ENSG00000152620.13	NADK2	protein_coding	ENSG00000152620.13	863.478	1.51414	0.112985	13.4012	5.95049e-41	8.14044e-39
ENSG00000090539.15	CHRD	protein_coding	ENSG00000090539.15	25.4019	1.50609	0.3472	4.33781	1.43909e-05	8.86104e-05
ENSG00000137449.15	CPEB2	protein_coding	ENSG00000137449.15	399.98	1.50125	0.16276	9.22371	2.87004e-20	1.14064e-18
ENSG00000173166.18	RAPH1	protein_coding	ENSG00000173166.18	873.113	1.50091	0.152582	9.83673	7.82092e-23	3.86434e-21
ENSG00000126368.6	NR1D1	protein_coding	ENSG00000126368.6	46.2771	1.49968	0.342405	4.37985	1.18763e-05	7.46349e-05
ENSG00000187678.9	SPRY4	protein_coding	ENSG00000187678.9	467.437	1.49803	0.120986	12.3819	3.2759e-35	3.46728e-33
ENSG00000159885.14	ZNF222	protein_coding	ENSG00000159885.14	68.2787	1.4907	0.250253	5.95676	2.57282e-09	2.93973e-08
ENSG00000124191.18	TOX2	protein_coding	ENSG00000124191.18	41.0966	1.48987	0.313727	4.74895	2.04474e-06	1.49039e-05
ENSG00000105327.17	BBC3	protein_coding	ENSG00000105327.17	42.7292	1.48862	0.292458	5.09002	3.58033e-07	2.95932e-06
ENSG00000242247.11	ARFGAP3	protein_coding	ENSG00000242247.11	172.257	1.48759	0.221837	6.70576	2.00354e-11	3.12093e-10
ENSG00000044574.8	HSPA5	protein_coding	ENSG00000044574.8	5627.4	1.48743	0.364934	4.0759	4.58371e-05	0.000254075
ENSG00000205710.4	C17orf107	protein_coding	ENSG00000205710.4	57.9801	1.48585	0.271865	5.46538	4.61924e-08	4.40251e-07
ENSG00000271079.1	CTAGE15	protein_coding	ENSG00000271079.1	5.95341	1.48455	0.447946	3.31412	0.000919319	0.00376145
ENSG00000163596.16	ICA1L	protein_coding	ENSG00000163596.16	147.613	1.47966	0.172835	8.56112	1.11781e-17	3.37524e-16
ENSG00000071537.14	SEL1L	protein_coding	ENSG00000071537.14	3890.96	1.47903	0.0988006	14.9699	1.15564e-50	2.32399e-48
ENSG00000128965.13	CHAC1	protein_coding	ENSG00000128965.13	261.099	1.47761	0.160513	9.20553	3.39979e-20	1.34058e-18
ENSG00000168702.17	LRP1B	protein_coding	ENSG00000168702.17	121.258	1.47751	0.185424	7.96829	1.6089e-15	3.92658e-14
ENSG00000196517.11	SLC6A9	protein_coding	ENSG00000196517.11	252.022	1.47591	0.139893	10.5503	5.06503e-26	3.17314e-24
ENSG00000162595.6	DIRAS3	protein_coding	ENSG00000162595.6	29.7206	1.47248	0.336682	4.37351	1.22264e-05	7.65959e-05
ENSG00000122863.6	CHST3	protein_coding	ENSG00000122863.6	145.359	1.47246	0.200236	7.35364	1.92878e-13	3.74762e-12
ENSG00000162545.6	CAMK2N1	protein_coding	ENSG00000162545.6	5.66521	1.47185	0.447873	3.2863	0.00101511	0.00411156
ENSG00000244486.8	SCARF2	protein_coding	ENSG00000244486.8	16.9607	1.47136	0.377507	3.89756	9.7165e-05	0.000500387
ENSG00000115844.11	DLX2	protein_coding	ENSG00000115844.11	23.9914	1.47087	0.346844	4.24071	2.2281e-05	0.000132058
ENSG00000101695.9	RNF125	protein_coding	ENSG00000101695.9	114.949	1.47034	0.191746	7.66818	1.74453e-14	3.82161e-13
ENSG00000097096.9	SYDE2	protein_coding	ENSG00000097096.9	494.478	1.4689	0.11987	12.2541	1.59777e-34	1.63934e-32
ENSG00000088538.13	DOCK3	protein_coding	ENSG00000088538.13	522.268	1.46814	0.127194	11.5425	8.05696e-31	6.8947e-29
ENSG00000066455.13	GOLGA5	protein_coding	ENSG00000066455.13	927.001	1.46652	0.130374	11.2486	2.35391e-29	1.87103e-27
ENSG00000130066.16	SAT1	protein_coding	ENSG00000130066.16	2118.19	1.46501	0.0858329	17.0682	2.55987e-65	9.89981e-63
ENSG00000155158.20	TTC39B	protein_coding	ENSG00000155158.20	864.656	1.46355	0.0925898	15.8068	2.79354e-56	7.49042e-54
ENSG00000131459.13	GFPT2	protein_coding	ENSG00000131459.13	343.91	1.46207	0.124791	11.7162	1.05311e-31	9.45453e-30
ENSG00000179299.17	NSUN7	protein_coding	ENSG00000179299.17	365.756	1.46002	0.124811	11.6978	1.3078e-31	1.15351e-29
ENSG00000187840.5	EIF4EBP1	protein_coding	ENSG00000187840.5	821.289	1.4588	0.106763	13.664	1.66683e-42	2.42898e-40
ENSG00000100234.11	TIMP3	protein_coding	ENSG00000100234.11	15.152	1.45747	0.391705	3.72084	0.000198563	0.0009521
ENSG00000138685.15	FGF2	protein_coding	ENSG00000138685.15	177.34	1.45411	0.179742	8.08998	5.96753e-16	1.52487e-14
ENSG00000104375.17	STK3	protein_coding	ENSG00000104375.17	742.406	1.4541	0.115521	12.5873	2.48013e-36	2.78634e-34
ENSG00000170689.10	HOXB9	protein_coding	ENSG00000170689.10	30.7767	1.45249	0.312662	4.64556	3.39151e-06	2.36243e-05
ENSG00000150556.17	LYPD6B	protein_coding	ENSG00000150556.17	125.819	1.45095	0.1802	8.05189	8.15262e-16	2.04936e-14
ENSG00000124762.13	CDKN1A	protein_coding	ENSG00000124762.13	1633.03	1.44797	0.0956759	15.1341	9.65194e-52	2.08622e-49
ENSG00000205336.11	ADGRG1	protein_coding	ENSG00000205336.11	4280.72	1.44604	0.101228	14.285	2.71406e-46	4.83007e-44
ENSG00000104413.18	ESRP1	protein_coding	ENSG00000104413.18	1828.9	1.44503	0.0861157	16.7801	3.41232e-63	1.18313e-60
ENSG00000113013.15	HSPA9	protein_coding	ENSG00000113013.15	6538.41	1.44425	0.0957416	15.0849	2.03663e-51	4.31123e-49
ENSG00000099822.3	HCN2	protein_coding	ENSG00000099822.3	106.555	1.44423	0.204238	7.07131	1.53474e-12	2.70259e-11
ENSG00000080561.13	MID2	protein_coding	ENSG00000080561.13	141.81	1.4442	0.188745	7.65156	1.98552e-14	4.31197e-13
ENSG00000133794.17	ARNTL	protein_coding	ENSG00000133794.17	251.288	1.44312	0.1832	7.8773	3.3454e-15	7.99002e-14
ENSG00000065833.9	ME1	protein_coding	ENSG00000065833.9	1204.38	1.44308	0.0959759	15.0358	4.27787e-51	8.77837e-49
ENSG00000121068.14	TBX2	protein_coding	ENSG00000121068.14	71.5619	1.43984	0.261174	5.51297	3.52825e-08	3.43267e-07
ENSG00000006704.10	GTF2IRD1	protein_coding	ENSG00000006704.10	538.192	1.43654	0.144333	9.95295	2.44818e-23	1.25915e-21
ENSG00000106105.14	GARS	protein_coding	ENSG00000106105.14	3046	1.43502	0.0756272	18.9749	2.7502e-80	1.67595e-77
ENSG00000184898.7	RBM43	protein_coding	ENSG00000184898.7	3.46364	1.43442	0.435489	3.29381	0.000988404	0.00401308
ENSG00000198855.7	FICD	protein_coding	ENSG00000198855.7	170.586	1.4331	0.183434	7.81259	5.60239e-15	1.30185e-13
ENSG00000071242.12	RPS6KA2	protein_coding	ENSG00000071242.12	682.061	1.43118	0.101796	14.0592	6.76365e-45	1.11203e-42
ENSG00000198853.12	RUSC2	protein_coding	ENSG00000198853.12	458.306	1.43092	0.153969	9.29352	1.49268e-20	6.10118e-19
ENSG00000149428.19	HYOU1	protein_coding	ENSG00000149428.19	5094.31	1.42863	0.130559	10.9424	7.22801e-28	5.15445e-26
ENSG00000111981.5	ULBP1	protein_coding	ENSG00000111981.5	313.598	1.42816	0.136454	10.4662	1.23463e-25	7.47843e-24
ENSG00000159479.17	MED8	protein_coding	ENSG00000159479.17	428.432	1.42535	0.143763	9.91457	3.59787e-23	1.8225e-21
ENSG00000177483.11	RBM44	protein_coding	ENSG00000177483.11	13.2429	1.425	0.402659	3.53898	0.000401682	0.00180027
ENSG00000164951.16	PDP1	protein_coding	ENSG00000164951.16	579.127	1.41537	0.138854	10.1932	2.12575e-24	1.1712e-22
ENSG00000152409.9	JMY	protein_coding	ENSG00000152409.9	1199.59	1.41234	0.107046	13.1938	9.52081e-40	1.2514e-37
ENSG00000105835.12	NAMPT	protein_coding	ENSG00000105835.12	801.154	1.41084	0.136678	10.3223	5.58624e-25	3.18242e-23
ENSG00000123095.6	BHLHE41	protein_coding	ENSG00000123095.6	12.2351	1.40847	0.407992	3.45221	0.000556008	0.00240045
ENSG00000077044.10	DGKD	protein_coding	ENSG00000077044.10	664.596	1.40676	0.128499	10.9476	6.81993e-28	4.88074e-26
ENSG00000148426.13	PROSER2	protein_coding	ENSG00000148426.13	144.402	1.40674	0.190849	7.37092	1.69456e-13	3.32141e-12
ENSG00000171443.7	ZNF524	protein_coding	ENSG00000171443.7	19.8698	1.4063	0.360927	3.89635	9.76537e-05	0.000502512
ENSG00000053747.16	LAMA3	protein_coding	ENSG00000053747.16	376.333	1.40366	0.124191	11.3024	1.27615e-29	1.03066e-27
ENSG00000169136.11	ATF5	protein_coding	ENSG00000169136.11	168.151	1.40188	0.164354	8.52961	1.46836e-17	4.35526e-16
ENSG00000154143.2	PANX3	protein_coding	ENSG00000154143.2	10.0533	1.40146	0.432599	3.23963	0.00119687	0.00476426
ENSG00000176641.11	RNF152	protein_coding	ENSG00000176641.11	94.776	1.3956	0.206291	6.76519	1.33136e-11	2.11315e-10
ENSG00000163659.13	TIPARP	protein_coding	ENSG00000163659.13	479.131	1.39415	0.124965	11.1564	6.66631e-29	5.07801e-27
ENSG00000174951.11	FUT1	protein_coding	ENSG00000174951.11	260.958	1.39291	0.136893	10.1751	2.56074e-24	1.39557e-22
ENSG00000165125.20	TRPV6	protein_coding	ENSG00000165125.20	128.132	1.39052	0.224839	6.18452	6.22916e-10	7.82205e-09
ENSG00000266714.9	MYO15B	protein_coding	ENSG00000266714.9	307.765	1.38916	0.128126	10.8421	2.17356e-27	1.50207e-25
ENSG00000082438.16	COBLL1	protein_coding	ENSG00000082438.16	506.932	1.38811	0.124159	11.1801	5.10119e-29	3.95302e-27
ENSG00000188177.14	ZC3H6	protein_coding	ENSG00000188177.14	278.979	1.38661	0.132724	10.4473	1.50696e-25	8.99255e-24
ENSG00000170222.11	ADPRM	protein_coding	ENSG00000170222.11	66.3639	1.38591	0.258513	5.36109	8.27227e-08	7.61351e-07
ENSG00000076641.4	PAG1	protein_coding	ENSG00000076641.4	146.983	1.38559	0.173297	7.99545	1.29101e-15	3.20522e-14
ENSG00000111186.13	WNT5B	protein_coding	ENSG00000111186.13	10.4004	1.3844	0.422257	3.27857	0.00104334	0.00421655
ENSG00000214595.11	EML6	protein_coding	ENSG00000214595.11	133.787	1.38266	0.18143	7.6209	2.51914e-14	5.4066e-13
ENSG00000165349.12	SLC7A3	protein_coding	ENSG00000165349.12	9.26102	1.38206	0.431338	3.20411	0.00135479	0.0053119
ENSG00000164284.15	GRPEL2	protein_coding	ENSG00000164284.15	1186.26	1.38202	0.0856453	16.1366	1.41198e-58	3.94373e-56
ENSG00000171791.13	BCL2	protein_coding	ENSG00000171791.13	698.665	1.3818	0.109767	12.5885	2.44272e-36	2.75972e-34
ENSG00000128683.14	GAD1	protein_coding	ENSG00000128683.14	126.849	1.38146	0.199734	6.91651	4.62899e-12	7.76388e-11
ENSG00000099875.14	MKNK2	protein_coding	ENSG00000099875.14	1669.45	1.37894	0.0905549	15.2277	2.31502e-52	5.17278e-50
ENSG00000142765.18	SYTL1	protein_coding	ENSG00000142765.18	393.931	1.3784	0.120781	11.4124	3.62776e-30	3.01464e-28
ENSG00000124813.23	RUNX2	protein_coding	ENSG00000124813.23	53.3152	1.37605	0.272978	5.04087	4.63417e-07	3.76995e-06
ENSG00000196151.10	WDSUB1	protein_coding	ENSG00000196151.10	198.413	1.37578	0.149335	9.21274	3.17906e-20	1.25848e-18
ENSG00000087076.9	HSD17B14	protein_coding	ENSG00000087076.9	83.3814	1.36956	0.239132	5.7272	1.02103e-08	1.07559e-07
ENSG00000140044.13	JDP2	protein_coding	ENSG00000140044.13	312.524	1.36531	0.128447	10.6294	2.17612e-26	1.41167e-24
ENSG00000119698.12	PPP4R4	protein_coding	ENSG00000119698.12	16.666	1.36511	0.382102	3.57263	0.000353417	0.00160253
ENSG00000102554.14	KLF5	protein_coding	ENSG00000102554.14	595.389	1.36377	0.125648	10.8538	1.91236e-27	1.33071e-25
ENSG00000141682.11	PMAIP1	protein_coding	ENSG00000141682.11	666.438	1.3632	0.115873	11.7646	5.93827e-32	5.42812e-30
ENSG00000177426.20	TGIF1	protein_coding	ENSG00000177426.20	1486.1	1.36142	0.131612	10.3442	4.44577e-25	2.55441e-23
ENSG00000168280.17	KIF5C	protein_coding	ENSG00000168280.17	280.908	1.36034	0.163584	8.31584	9.11058e-17	2.50634e-15
ENSG00000069956.12	MAPK6	protein_coding	ENSG00000069956.12	2085.16	1.35794	0.0978106	13.8833	7.99622e-44	1.25628e-41
ENSG00000102572.14	STK24	protein_coding	ENSG00000102572.14	1559.25	1.35721	0.096538	14.0588	6.80158e-45	1.11203e-42
ENSG00000108950.12	FAM20A	protein_coding	ENSG00000108950.12	3.8378	1.35687	0.440606	3.07955	0.00207314	0.00775789
ENSG00000159208.16	CIART	protein_coding	ENSG00000159208.16	77.904	1.34852	0.253051	5.32905	9.87304e-08	8.97184e-07
ENSG00000115295.20	CLIP4	protein_coding	ENSG00000115295.20	799.826	1.3456	0.0984746	13.6644	1.65614e-42	2.42898e-40
ENSG00000100219.16	XBP1	protein_coding	ENSG00000100219.16	2211.24	1.34522	0.0901276	14.9257	2.24293e-50	4.46588e-48
ENSG00000115641.19	FHL2	protein_coding	ENSG00000115641.19	314.062	1.34518	0.140581	9.56868	1.08281e-21	4.82824e-20
ENSG00000145349.17	CAMK2D	protein_coding	ENSG00000145349.17	338.742	1.34451	0.147938	9.08835	1.0055e-19	3.74455e-18
ENSG00000154654.15	NCAM2	protein_coding	ENSG00000154654.15	90.9287	1.33991	0.206862	6.47733	9.33576e-11	1.32213e-09
ENSG00000196470.12	SIAH1	protein_coding	ENSG00000196470.12	492.512	1.33987	0.127779	10.4858	1.00394e-25	6.1741e-24
ENSG00000106546.14	AHR	protein_coding	ENSG00000106546.14	317.747	1.338	0.160254	8.34923	6.87067e-17	1.91105e-15
ENSG00000171621.14	SPSB1	protein_coding	ENSG00000171621.14	51.6471	1.3371	0.266299	5.02104	5.13932e-07	4.14568e-06
ENSG00000125746.16	EML2	protein_coding	ENSG00000125746.16	221.229	1.33632	0.15786	8.46522	2.55679e-17	7.39813e-16
ENSG00000141504.11	SAT2	protein_coding	ENSG00000141504.11	343.282	1.33536	0.150142	8.89399	5.89549e-19	2.02131e-17
ENSG00000155099.8	PIP4P2	protein_coding	ENSG00000155099.8	231.029	1.33477	0.140908	9.47263	2.72885e-21	1.18782e-19
ENSG00000126838.10	PZP	protein_coding	ENSG00000126838.10	17.9304	1.33326	0.374721	3.55802	0.00037366	0.0016852
ENSG00000065609.14	SNAP91	protein_coding	ENSG00000065609.14	139.166	1.33034	0.17489	7.60674	2.81094e-14	6.02003e-13
ENSG00000141068.14	KSR1	protein_coding	ENSG00000141068.14	145.274	1.32833	0.184471	7.20076	5.988e-13	1.10072e-11
ENSG00000125826.20	RBCK1	protein_coding	ENSG00000125826.20	545.908	1.32697	0.124011	10.7004	1.01288e-26	6.76711e-25
ENSG00000171903.16	CYP4F11	protein_coding	ENSG00000171903.16	134.733	1.3263	0.188357	7.04141	1.90302e-12	3.31915e-11
ENSG00000179562.3	GCC1	protein_coding	ENSG00000179562.3	452.249	1.32447	0.120341	11.006	3.57664e-28	2.6155e-26
ENSG00000172575.12	RASGRP1	protein_coding	ENSG00000172575.12	250.734	1.32275	0.146248	9.04457	1.50259e-19	5.50402e-18
ENSG00000172059.11	KLF11	protein_coding	ENSG00000172059.11	317.171	1.32249	0.143881	9.19156	3.87187e-20	1.50898e-18
ENSG00000196935.9	SRGAP1	protein_coding	ENSG00000196935.9	734.906	1.32211	0.129531	10.2069	1.8473e-24	1.02058e-22
ENSG00000172007.6	RAB33B	protein_coding	ENSG00000172007.6	503.631	1.31916	0.12018	10.9765	4.95969e-28	3.57489e-26
ENSG00000173276.14	ZBTB21	protein_coding	ENSG00000173276.14	738.885	1.31881	0.133515	9.87766	5.2034e-23	2.60299e-21
ENSG00000181333.11	HEPHL1	protein_coding	ENSG00000181333.11	13.2789	1.31715	0.407408	3.233	0.00122497	0.00486113
ENSG00000025039.14	RRAGD	protein_coding	ENSG00000025039.14	1003.73	1.31408	0.0929867	14.1319	2.41631e-45	4.11797e-43
ENSG00000111266.8	DUSP16	protein_coding	ENSG00000111266.8	607.574	1.31313	0.129841	10.1134	4.81889e-24	2.57734e-22
ENSG00000168297.15	PXK	protein_coding	ENSG00000168297.15	308.398	1.31115	0.12744	10.2883	7.95359e-25	4.51827e-23
ENSG00000137809.17	ITGA11	protein_coding	ENSG00000137809.17	7.98485	1.30969	0.437964	2.9904	0.00278611	0.0100464
ENSG00000116667.14	C1orf21	protein_coding	ENSG00000116667.14	277.823	1.30677	0.135569	9.63913	5.4647e-22	2.49762e-20
ENSG00000166348.18	USP54	protein_coding	ENSG00000166348.18	1051.89	1.30653	0.10433	12.523	5.58518e-36	6.13759e-34
ENSG00000138166.6	DUSP5	protein_coding	ENSG00000138166.6	209.271	1.30399	0.324142	4.0229	5.74853e-05	0.000311851
ENSG00000138622.4	HCN4	protein_coding	ENSG00000138622.4	3.82777	1.30246	0.442249	2.9451	0.00322853	0.0114246
ENSG00000170523.3	KRT83	protein_coding	ENSG00000170523.3	4.74974	1.30094	0.447118	2.90961	0.00361881	0.0126176
ENSG00000164236.12	ANKRD33B	protein_coding	ENSG00000164236.12	278.532	1.29986	0.171935	7.56022	4.02403e-14	8.47364e-13
ENSG00000168016.14	TRANK1	protein_coding	ENSG00000168016.14	155.858	1.29853	0.163609	7.9368	2.07458e-15	5.00837e-14
ENSG00000151779.13	NBAS	protein_coding	ENSG00000151779.13	1735.06	1.29741	0.1142	11.3609	6.54637e-30	5.32986e-28
ENSG00000136003.15	ISCU	protein_coding	ENSG00000136003.15	818.864	1.29638	0.0999066	12.976	1.67506e-38	2.10534e-36
ENSG00000245848.3	CEBPA	protein_coding	ENSG00000245848.3	14.2329	1.2957	0.396892	3.26461	0.00109614	0.00440693
ENSG00000143013.13	LMO4	protein_coding	ENSG00000143013.13	951.155	1.29559	0.0902183	14.3606	9.14108e-47	1.64131e-44
ENSG00000059728.11	MXD1	protein_coding	ENSG00000059728.11	203.644	1.29467	0.186988	6.9238	4.39696e-12	7.39869e-11
ENSG00000138670.17	RASGEF1B	protein_coding	ENSG00000138670.17	635.099	1.29447	0.141705	9.13496	6.5431e-20	2.48737e-18
ENSG00000152439.12	ZNF773	protein_coding	ENSG00000152439.12	121.717	1.29422	0.182033	7.10981	1.16205e-12	2.07353e-11
ENSG00000118217.6	ATF6	protein_coding	ENSG00000118217.6	1201.35	1.29348	0.0964855	13.406	5.57795e-41	7.68306e-39
ENSG00000217128.12	FNIP1	protein_coding	ENSG00000217128.12	1012.41	1.29253	0.107331	12.0424	2.12646e-33	2.04608e-31
ENSG00000175155.9	YPEL2	protein_coding	ENSG00000175155.9	107.323	1.29042	0.212249	6.07974	1.20381e-09	1.44962e-08
ENSG00000104231.11	ZFAND1	protein_coding	ENSG00000104231.11	911.476	1.29016	0.101459	12.7161	4.81579e-37	5.63056e-35
ENSG00000125968.9	ID1	protein_coding	ENSG00000125968.9	1137.97	1.29015	0.309454	4.16912	3.05779e-05	0.000175542
ENSG00000154359.13	LONRF1	protein_coding	ENSG00000154359.13	522.887	1.28716	0.108204	11.8957	1.24632e-32	1.16574e-30
ENSG00000175879.9	HOXD8	protein_coding	ENSG00000175879.9	138.453	1.28686	0.179743	7.15943	8.10156e-13	1.47042e-11
ENSG00000144824.20	PHLDB2	protein_coding	ENSG00000144824.20	153.23	1.28525	0.172987	7.42973	1.08823e-13	2.17755e-12
ENSG00000148516.21	ZEB1	protein_coding	ENSG00000148516.21	162.925	1.28517	0.201287	6.38475	1.71675e-10	2.34219e-09
ENSG00000169302.16	STK32A	protein_coding	ENSG00000169302.16	3.65558	1.28336	0.437799	2.93139	0.00337449	0.011868
ENSG00000135090.14	TAOK3	protein_coding	ENSG00000135090.14	445.384	1.2812	0.132684	9.65597	4.63738e-22	2.13404e-20
ENSG00000179598.6	PLD6	protein_coding	ENSG00000179598.6	61.6794	1.27898	0.255568	5.00447	5.60155e-07	4.49689e-06
ENSG00000151468.11	CCDC3	protein_coding	ENSG00000151468.11	702.516	1.27863	0.114638	11.1536	6.87672e-29	5.21852e-27
ENSG00000135063.19	FAM189A2	protein_coding	ENSG00000135063.19	33.9951	1.27694	0.323356	3.94902	7.84716e-05	0.000413647
ENSG00000164776.9	PHKG1	protein_coding	ENSG00000164776.9	20.4051	1.2765	0.379724	3.36166	0.000774763	0.00323381
ENSG00000170390.16	DCLK2	protein_coding	ENSG00000170390.16	166.784	1.27435	0.223612	5.69893	1.20564e-08	1.2595e-07
ENSG00000170166.6	HOXD4	protein_coding	ENSG00000170166.6	51.8101	1.27272	0.272653	4.66792	3.04264e-06	2.13793e-05
ENSG00000130150.12	MOSPD2	protein_coding	ENSG00000130150.12	602.789	1.27016	0.104609	12.1419	6.33138e-34	6.27213e-32
ENSG00000003989.17	SLC7A2	protein_coding	ENSG00000003989.17	378.967	1.26875	0.119036	10.6585	1.59102e-26	1.0422e-24
ENSG00000175556.16	LONRF3	protein_coding	ENSG00000175556.16	109.328	1.26687	0.197598	6.41135	1.44234e-10	1.999e-09
ENSG00000001084.13	GCLC	protein_coding	ENSG00000001084.13	1015.56	1.26503	0.12978	9.74748	1.89111e-22	9.0444e-21
ENSG00000128923.11	MINDY2	protein_coding	ENSG00000128923.11	1518.6	1.26027	0.0820089	15.3675	2.70344e-53	6.55013e-51
ENSG00000111907.21	TPD52L1	protein_coding	ENSG00000111907.21	739.651	1.2591	0.09611	13.1006	3.2685e-39	4.18659e-37
ENSG00000013588.8	GPRC5A	protein_coding	ENSG00000013588.8	67.1793	1.25875	0.247143	5.09321	3.52054e-07	2.9147e-06
ENSG00000197724.11	PHF2	protein_coding	ENSG00000197724.11	293.946	1.25791	0.166363	7.56124	3.99239e-14	8.41583e-13
ENSG00000135269.18	TES	protein_coding	ENSG00000135269.18	1645.88	1.25727	0.0834688	15.0628	2.84537e-51	5.96046e-49
ENSG00000186104.10	CYP2R1	protein_coding	ENSG00000186104.10	273.875	1.25589	0.140096	8.96449	3.1172e-19	1.1095e-17
ENSG00000162975.5	KCNF1	protein_coding	ENSG00000162975.5	21.4884	1.2541	0.357113	3.51177	0.000445128	0.0019717
ENSG00000187800.13	PEAR1	protein_coding	ENSG00000187800.13	13.4547	1.25259	0.396828	3.1565	0.00159673	0.00615492
ENSG00000144674.16	GOLGA4	protein_coding	ENSG00000144674.16	3906.47	1.2511	0.118141	10.5899	3.31871e-26	2.112e-24
ENSG00000087086.15	FTL	protein_coding	ENSG00000087086.15	10647.3	1.25074	0.111872	11.1801	5.10067e-29	3.95302e-27
ENSG00000175445.17	LPL	protein_coding	ENSG00000175445.17	20.9594	1.25042	0.357113	3.50146	0.000462722	0.0020402
ENSG00000173846.13	PLK3	protein_coding	ENSG00000173846.13	72.7003	1.24914	0.25001	4.99636	5.84226e-07	4.66962e-06
ENSG00000197063.11	MAFG	protein_coding	ENSG00000197063.11	910.416	1.24823	0.111677	11.1771	5.28078e-29	4.0533e-27
ENSG00000134030.14	CTIF	protein_coding	ENSG00000134030.14	298.877	1.24756	0.133599	9.33806	9.8113e-21	4.05978e-19
ENSG00000178764.8	ZHX2	protein_coding	ENSG00000178764.8	125.877	1.24704	0.208415	5.98344	2.18474e-09	2.52501e-08
ENSG00000120053.12	GOT1	protein_coding	ENSG00000120053.12	972.257	1.24543	0.0976553	12.7533	2.98781e-37	3.55532e-35
ENSG00000169018.6	FEM1B	protein_coding	ENSG00000169018.6	1742.89	1.245	0.0861477	14.4519	2.43892e-47	4.5838e-45
ENSG00000162434.12	JAK1	protein_coding	ENSG00000162434.12	290.656	1.24326	0.160527	7.74487	9.56763e-15	2.17358e-13
ENSG00000189056.14	RELN	protein_coding	ENSG00000189056.14	248.753	1.24222	0.153119	8.11275	4.9485e-16	1.27094e-14
ENSG00000171812.13	COL8A2	protein_coding	ENSG00000171812.13	36.3971	1.241	0.299365	4.14545	3.3915e-05	0.000193484
ENSG00000105136.20	ZNF419	protein_coding	ENSG00000105136.20	201.229	1.23902	0.158198	7.83211	4.7974e-15	1.12705e-13
ENSG00000128591.15	FLNC	protein_coding	ENSG00000128591.15	75.9013	1.23792	0.253875	4.87609	1.08207e-06	8.23321e-06
ENSG00000150995.19	ITPR1	protein_coding	ENSG00000150995.19	68.7477	1.23763	0.239473	5.16816	2.36414e-07	2.00688e-06
ENSG00000054598.9	FOXC1	protein_coding	ENSG00000054598.9	61.9192	1.23661	0.245367	5.03983	4.65934e-07	3.78889e-06
ENSG00000204498.11	NFKBIL1	protein_coding	ENSG00000204498.11	113.636	1.23647	0.204662	6.04151	1.52677e-09	1.80396e-08
ENSG00000166199.13	ALKBH3	protein_coding	ENSG00000166199.13	200.654	1.23533	0.152951	8.07665	6.65702e-16	1.69245e-14
ENSG00000284431.1	AL022238.4	protein_coding	ENSG00000284431.1	9.0686	1.23513	0.428895	2.87979	0.00397942	0.0137031
ENSG00000101384.12	JAG1	protein_coding	ENSG00000101384.12	2288.84	1.23248	0.130479	9.44579	3.52739e-21	1.52223e-19
ENSG00000185760.15	KCNQ5	protein_coding	ENSG00000185760.15	70.1309	1.2323	0.233227	5.28371	1.26595e-07	1.12797e-06
ENSG00000185022.12	MAFF	protein_coding	ENSG00000185022.12	77.9833	1.23182	0.271364	4.53935	5.64291e-06	3.77759e-05
ENSG00000184838.15	PRR16	protein_coding	ENSG00000184838.15	6.05774	1.23107	0.445089	2.7659	0.00567663	0.0185673
ENSG00000010810.17	FYN	protein_coding	ENSG00000010810.17	427.905	1.23054	0.111635	11.0229	2.9634e-28	2.19904e-26
ENSG00000175899.14	A2M	protein_coding	ENSG00000175899.14	2.8749	1.22747	0.424256	2.89323	0.00381298	0.0132
ENSG00000116117.18	PARD3B	protein_coding	ENSG00000116117.18	388.435	1.22673	0.131843	9.30447	1.34665e-20	5.52678e-19
ENSG00000136010.14	ALDH1L2	protein_coding	ENSG00000136010.14	2440.88	1.22564	0.101681	12.0537	1.85369e-33	1.7922e-31
ENSG00000138678.11	GPAT3	protein_coding	ENSG00000138678.11	194.111	1.22517	0.151717	8.07542	6.72468e-16	1.70534e-14
ENSG00000137962.13	ARHGAP29	protein_coding	ENSG00000137962.13	3102.61	1.22436	0.117048	10.4604	1.31302e-25	7.92937e-24
ENSG00000138439.12	FAM117B	protein_coding	ENSG00000138439.12	794.904	1.22433	0.117314	10.4364	1.69167e-25	9.97641e-24
ENSG00000109445.11	ZNF330	protein_coding	ENSG00000109445.11	493.42	1.22421	0.142805	8.57257	1.01199e-17	3.07417e-16
ENSG00000066651.20	TRMT11	protein_coding	ENSG00000066651.20	499.055	1.22279	0.119689	10.2164	1.67485e-24	9.35588e-23
ENSG00000183783.7	KCTD8	protein_coding	ENSG00000183783.7	24.5942	1.22278	0.333228	3.66948	0.00024304	0.00114035
ENSG00000105856.14	HBP1	protein_coding	ENSG00000105856.14	643.987	1.22027	0.129191	9.44545	3.53888e-21	1.52392e-19
ENSG00000113734.17	BNIP1	protein_coding	ENSG00000113734.17	143.974	1.21843	0.193381	6.30067	2.96371e-10	3.91334e-09
ENSG00000157873.17	TNFRSF14	protein_coding	ENSG00000157873.17	7.3031	1.21727	0.439674	2.76858	0.00563018	0.0184342
ENSG00000079102.16	RUNX1T1	protein_coding	ENSG00000079102.16	7.93416	1.21665	0.436225	2.78904	0.00528639	0.0174678
ENSG00000162300.13	ZFPL1	protein_coding	ENSG00000162300.13	281.858	1.21612	0.163966	7.41688	1.19913e-13	2.38995e-12
ENSG00000181852.17	RNF41	protein_coding	ENSG00000181852.17	1109.22	1.21568	0.0879776	13.818	1.98376e-43	3.02222e-41
ENSG00000166446.15	CDYL2	protein_coding	ENSG00000166446.15	474.835	1.21484	0.133815	9.07846	1.10124e-19	4.07095e-18
ENSG00000141510.17	TP53	protein_coding	ENSG00000141510.17	607.658	1.21307	0.125439	9.67063	4.01911e-22	1.85803e-20
ENSG00000007384.15	RHBDF1	protein_coding	ENSG00000007384.15	115.701	1.2128	0.196906	6.15929	7.30712e-10	9.06516e-09
ENSG00000147251.15	DOCK11	protein_coding	ENSG00000147251.15	259.279	1.21133	0.135873	8.91514	4.87211e-19	1.69806e-17
ENSG00000198879.11	SFMBT2	protein_coding	ENSG00000198879.11	4.14735	1.2096	0.446449	2.70939	0.00674081	0.0215787
ENSG00000155313.15	USP25	protein_coding	ENSG00000155313.15	1669.09	1.20931	0.0900062	13.4358	3.72769e-41	5.16992e-39
ENSG00000221869.4	CEBPD	protein_coding	ENSG00000221869.4	49.8441	1.20923	0.267869	4.51424	6.35432e-06	4.2135e-05
ENSG00000104635.14	SLC39A14	protein_coding	ENSG00000104635.14	2002.03	1.20891	0.0785185	15.3964	1.72905e-53	4.24039e-51
ENSG00000026103.22	FAS	protein_coding	ENSG00000026103.22	407.613	1.20854	0.147145	8.21324	2.15302e-16	5.74235e-15
ENSG00000130517.14	PGPEP1	protein_coding	ENSG00000130517.14	1154.06	1.20713	0.0995098	12.1308	7.25801e-34	7.11993e-32
ENSG00000167528.12	ZNF641	protein_coding	ENSG00000167528.12	851.482	1.20685	0.109941	10.9772	4.91879e-28	3.55816e-26
ENSG00000174226.9	SNX31	protein_coding	ENSG00000174226.9	3.28728	1.20634	0.434212	2.77822	0.00546578	0.0179661
ENSG00000157985.19	AGAP1	protein_coding	ENSG00000157985.19	933.273	1.20608	0.116346	10.3663	3.52862e-25	2.04497e-23
ENSG00000108846.16	ABCC3	protein_coding	ENSG00000108846.16	409.686	1.20534	0.11921	10.1111	4.9345e-24	2.6252e-22
ENSG00000165895.19	ARHGAP42	protein_coding	ENSG00000165895.19	352.127	1.20171	0.128555	9.34786	8.94422e-21	3.72398e-19
ENSG00000003147.19	ICA1	protein_coding	ENSG00000003147.19	366.721	1.19926	0.121932	9.83543	7.9225e-23	3.90494e-21
ENSG00000156639.12	ZFAND3	protein_coding	ENSG00000156639.12	589.879	1.19824	0.130755	9.16405	4.99837e-20	1.92931e-18
ENSG00000164749.11	HNF4G	protein_coding	ENSG00000164749.11	52.025	1.19726	0.266806	4.48737	7.21064e-06	4.72794e-05
ENSG00000123094.15	RASSF8	protein_coding	ENSG00000123094.15	902.375	1.19562	0.106095	11.2693	1.85938e-29	1.48972e-27
ENSG00000132950.19	ZMYM5	protein_coding	ENSG00000132950.19	346.811	1.19522	0.153205	7.80146	6.11941e-15	1.41612e-13
ENSG00000205038.12	PKHD1L1	protein_coding	ENSG00000205038.12	63.3818	1.19495	0.241942	4.93898	7.8531e-07	6.10261e-06
ENSG00000145919.10	BOD1	protein_coding	ENSG00000145919.10	544.56	1.1929	0.113412	10.5183	7.11695e-26	4.43102e-24
ENSG00000171492.14	LRRC8D	protein_coding	ENSG00000171492.14	654.84	1.19277	0.0979719	12.1747	4.24147e-34	4.2648e-32
ENSG00000185633.10	NDUFA4L2	protein_coding	ENSG00000185633.10	43.4602	1.18949	0.273402	4.35071	1.35695e-05	8.41407e-05
ENSG00000123836.15	PFKFB2	protein_coding	ENSG00000123836.15	911.001	1.18767	0.0905067	13.1224	2.44928e-39	3.17774e-37
ENSG00000164484.11	TMEM200A	protein_coding	ENSG00000164484.11	16.8606	1.18737	0.392213	3.02736	0.00246697	0.00903987
ENSG00000149451.17	ADAM33	protein_coding	ENSG00000149451.17	29.0049	1.18735	0.31295	3.79404	0.000148217	0.000733063
ENSG00000090861.15	AARS	protein_coding	ENSG00000090861.15	3571.98	1.18695	0.0977634	12.141	6.40352e-34	6.31249e-32
ENSG00000135604.9	STX11	protein_coding	ENSG00000135604.9	5.38045	1.1866	0.447459	2.65187	0.00800472	0.0250984
ENSG00000145391.13	SETD7	protein_coding	ENSG00000145391.13	1094.63	1.18377	0.0884033	13.3906	6.86535e-41	9.26592e-39
ENSG00000175175.6	PPM1E	protein_coding	ENSG00000175175.6	157.709	1.18199	0.162804	7.26015	3.86657e-13	7.26698e-12
ENSG00000007314.12	SCN4A	protein_coding	ENSG00000007314.12	46.6052	1.18198	0.281763	4.19494	2.72949e-05	0.000158367
ENSG00000100767.16	PAPLN	protein_coding	ENSG00000100767.16	59.898	1.18146	0.242803	4.86594	1.13912e-06	8.61842e-06
ENSG00000164683.17	HEY1	protein_coding	ENSG00000164683.17	17.2782	1.17639	0.416525	2.8243	0.00473847	0.0159402
ENSG00000106305.10	AIMP2	protein_coding	ENSG00000106305.10	464.213	1.17401	0.122381	9.59311	8.54726e-22	3.85393e-20
ENSG00000170017.12	ALCAM	protein_coding	ENSG00000170017.12	2714.66	1.17038	0.0805048	14.5381	6.95186e-48	1.31889e-45
ENSG00000119950.21	MXI1	protein_coding	ENSG00000119950.21	309.572	1.1698	0.132216	8.8476	8.94235e-19	2.97733e-17
ENSG00000205189.12	ZBTB10	protein_coding	ENSG00000205189.12	1024.77	1.16654	0.120988	9.64178	5.3257e-22	2.43963e-20
ENSG00000144802.11	NFKBIZ	protein_coding	ENSG00000144802.11	219.242	1.1662	0.158126	7.37517	1.6414e-13	3.2235e-12
ENSG00000163644.15	PPM1K	protein_coding	ENSG00000163644.15	299.494	1.16568	0.131513	8.8636	7.74692e-19	2.60084e-17
ENSG00000136152.15	COG3	protein_coding	ENSG00000136152.15	921.11	1.16513	0.122028	9.54809	1.32114e-21	5.86495e-20
ENSG00000212993.5	POU5F1B	protein_coding	ENSG00000212993.5	3.69335	1.16453	0.440628	2.64288	0.0082204	0.0256975
ENSG00000243444.8	PALM2	protein_coding	ENSG00000243444.8	28.1714	1.16251	0.343521	3.38411	0.000714093	0.00300742
ENSG00000079156.17	OSBPL6	protein_coding	ENSG00000079156.17	453.944	1.16239	0.110452	10.524	6.69599e-26	4.18187e-24
ENSG00000162458.13	FBLIM1	protein_coding	ENSG00000162458.13	277.074	1.16107	0.142172	8.16665	3.17064e-16	8.33484e-15
ENSG00000171451.14	DSEL	protein_coding	ENSG00000171451.14	767.088	1.15992	0.115207	10.0681	7.64443e-24	4.01382e-22
ENSG00000138193.15	PLCE1	protein_coding	ENSG00000138193.15	672.923	1.15949	0.109881	10.5522	4.95992e-26	3.117e-24
ENSG00000175395.16	ZNF25	protein_coding	ENSG00000175395.16	106.635	1.15615	0.201099	5.74915	8.96949e-09	9.5286e-08
ENSG00000120686.12	UFM1	protein_coding	ENSG00000120686.12	1717.2	1.1539	0.105942	10.8918	1.26138e-27	8.9005e-26
ENSG00000164695.5	CHMP4C	protein_coding	ENSG00000164695.5	206.763	1.15282	0.150319	7.66919	1.73092e-14	3.79594e-13
ENSG00000135241.17	PNPLA8	protein_coding	ENSG00000135241.17	536.598	1.15188	0.129493	8.89536	5.82294e-19	2.0017e-17
ENSG00000164823.11	OSGIN2	protein_coding	ENSG00000164823.11	750.611	1.15131	0.104397	11.0282	2.79459e-28	2.08919e-26
ENSG00000198146.4	ZNF770	protein_coding	ENSG00000198146.4	1856.28	1.14796	0.114466	10.0288	1.13846e-23	5.96209e-22
ENSG00000111790.14	FGFR1OP2	protein_coding	ENSG00000111790.14	670.407	1.1478	0.121247	9.46662	2.89044e-21	1.25544e-19
ENSG00000173275.12	ZNF449	protein_coding	ENSG00000173275.12	241.2	1.14703	0.16531	6.93867	3.95803e-12	6.68873e-11
ENSG00000132854.19	KANK4	protein_coding	ENSG00000132854.19	5.09651	1.146	0.448011	2.55798	0.0105281	0.0317278
ENSG00000112851.14	ERBIN	protein_coding	ENSG00000112851.14	4011.85	1.14587	0.0830022	13.8053	2.36929e-43	3.58243e-41
ENSG00000163395.16	IGFN1	protein_coding	ENSG00000163395.16	531.667	1.14586	0.125088	9.16048	5.16692e-20	1.99055e-18
ENSG00000169087.11	HSPBAP1	protein_coding	ENSG00000169087.11	149.93	1.14554	0.168852	6.78427	1.16673e-11	1.87254e-10
ENSG00000130779.20	CLIP1	protein_coding	ENSG00000130779.20	2360.02	1.14516	0.0844305	13.5634	6.60043e-42	9.41381e-40
ENSG00000115902.11	SLC1A4	protein_coding	ENSG00000115902.11	775.255	1.14471	0.103984	11.0086	3.47319e-28	2.54912e-26
ENSG00000007944.15	MYLIP	protein_coding	ENSG00000007944.15	318.237	1.14425	0.143392	7.9799	1.46457e-15	3.60055e-14
ENSG00000143367.16	TUFT1	protein_coding	ENSG00000143367.16	305.913	1.14415	0.299603	3.8189	0.00013405	0.000670083
ENSG00000162687.17	KCNT2	protein_coding	ENSG00000162687.17	25.7422	1.14254	0.330289	3.4592	0.000541783	0.00234844
ENSG00000178201.4	VN1R1	protein_coding	ENSG00000178201.4	8.41823	1.14194	0.433696	2.63305	0.00846216	0.0263142
ENSG00000168495.13	POLR3D	protein_coding	ENSG00000168495.13	623.559	1.13954	0.134509	8.47185	2.41519e-17	6.99848e-16
ENSG00000136770.11	DNAJC1	protein_coding	ENSG00000136770.11	406.265	1.13914	0.132	8.62987	6.1424e-18	1.91807e-16
ENSG00000196218.12	RYR1	protein_coding	ENSG00000196218.12	26.1681	1.13889	0.333441	3.41558	0.000636471	0.00270659
ENSG00000162616.9	DNAJB4	protein_coding	ENSG00000162616.9	445.612	1.13873	0.14226	8.0046	1.19857e-15	2.98308e-14
ENSG00000120910.14	PPP3CC	protein_coding	ENSG00000120910.14	156.162	1.13836	0.175088	6.50164	7.94511e-11	1.13639e-09
ENSG00000149591.16	TAGLN	protein_coding	ENSG00000149591.16	322.651	1.13565	0.144882	7.83847	4.56077e-15	1.07271e-13
ENSG00000119138.4	KLF9	protein_coding	ENSG00000119138.4	147.28	1.1353	0.175004	6.48725	8.74168e-11	1.24413e-09
ENSG00000079482.13	OPHN1	protein_coding	ENSG00000079482.13	1243.1	1.13401	0.106818	10.6163	2.50367e-26	1.61375e-24
ENSG00000125775.15	SDCBP2	protein_coding	ENSG00000125775.15	5.21755	1.1338	0.447742	2.53225	0.0113332	0.0337695
ENSG00000166471.11	TMEM41B	protein_coding	ENSG00000166471.11	1282.57	1.13368	0.0878602	12.9032	4.31562e-38	5.29189e-36
ENSG00000115828.17	QPCT	protein_coding	ENSG00000115828.17	18.0893	1.12922	0.36499	3.09384	0.00197584	0.00744504
ENSG00000150961.15	SEC24D	protein_coding	ENSG00000150961.15	1253.36	1.12683	0.146154	7.70991	1.25907e-14	2.80398e-13
ENSG00000067798.16	NAV3	protein_coding	ENSG00000067798.16	78.4599	1.1258	0.212632	5.29458	1.1929e-07	1.06761e-06
ENSG00000156427.8	FGF18	protein_coding	ENSG00000156427.8	319.413	1.12526	0.129398	8.69611	3.43443e-18	1.09282e-16
ENSG00000133816.15	MICAL2	protein_coding	ENSG00000133816.15	641.735	1.12333	0.127982	8.77724	1.67528e-18	5.41639e-17
ENSG00000119865.8	CNRIP1	protein_coding	ENSG00000119865.8	12.2705	1.1197	0.406727	2.75295	0.00590611	0.0192187
ENSG00000123240.17	OPTN	protein_coding	ENSG00000123240.17	371.612	1.11934	0.137547	8.13786	4.02316e-16	1.04394e-14
ENSG00000118508.5	RAB32	protein_coding	ENSG00000118508.5	365.06	1.11822	0.129436	8.63916	5.66266e-18	1.77101e-16
ENSG00000127329.15	PTPRB	protein_coding	ENSG00000127329.15	141.993	1.11691	0.17586	6.35112	2.13748e-10	2.87909e-09
ENSG00000166900.17	STX3	protein_coding	ENSG00000166900.17	658.983	1.11565	0.116486	9.57755	9.93769e-22	4.44104e-20
ENSG00000151718.16	WWC2	protein_coding	ENSG00000151718.16	1062.98	1.11456	0.107559	10.3624	3.67661e-25	2.12462e-23
ENSG00000074527.12	NTN4	protein_coding	ENSG00000074527.12	78.0637	1.1137	0.229422	4.85436	1.20774e-06	9.10333e-06
ENSG00000164761.9	TNFRSF11B	protein_coding	ENSG00000164761.9	62.2226	1.112	0.236988	4.69221	2.70266e-06	1.92391e-05
ENSG00000139517.9	LNX2	protein_coding	ENSG00000139517.9	604.843	1.11123	0.134123	8.28515	1.17958e-16	3.2056e-15
ENSG00000176222.8	ZNF404	protein_coding	ENSG00000176222.8	17.5573	1.11058	0.366798	3.02778	0.00246354	0.00903057
ENSG00000116044.16	NFE2L2	protein_coding	ENSG00000116044.16	1440.4	1.11055	0.106053	10.4717	1.16544e-25	7.08067e-24
ENSG00000233087.7	RAB6D	protein_coding	ENSG00000233087.7	72.4288	1.11052	0.224848	4.93897	7.85358e-07	6.10261e-06
ENSG00000167676.4	PLIN4	protein_coding	ENSG00000167676.4	52.5874	1.10841	0.25562	4.33617	1.44986e-05	8.9219e-05
ENSG00000136158.12	SPRY2	protein_coding	ENSG00000136158.12	434.823	1.10748	0.124795	8.87442	7.02965e-19	2.3799e-17
ENSG00000138759.19	FRAS1	protein_coding	ENSG00000138759.19	4111.03	1.10628	0.0854956	12.9396	2.69045e-38	3.31932e-36
ENSG00000196110.7	ZNF699	protein_coding	ENSG00000196110.7	149.243	1.10365	0.175257	6.29732	3.02845e-10	3.99096e-09
ENSG00000144566.11	RAB5A	protein_coding	ENSG00000144566.11	874.926	1.10246	0.131723	8.36951	5.78565e-17	1.62047e-15
ENSG00000100116.16	GCAT	protein_coding	ENSG00000100116.16	147.359	1.10189	0.185298	5.94661	2.73756e-09	3.11382e-08
ENSG00000162631.18	NTNG1	protein_coding	ENSG00000162631.18	176.756	1.09975	0.164265	6.69501	2.15659e-11	3.34122e-10
ENSG00000145431.11	PDGFC	protein_coding	ENSG00000145431.11	1194.13	1.0989	0.0984962	11.1568	6.63204e-29	5.07112e-27
ENSG00000170442.11	KRT86	protein_coding	ENSG00000170442.11	4.75132	1.0977	0.447921	2.45066	0.0142594	0.0410415
ENSG00000184489.11	PTP4A3	protein_coding	ENSG00000184489.11	23.1776	1.09764	0.338158	3.24593	0.00117069	0.00467115
ENSG00000070081.16	NUCB2	protein_coding	ENSG00000070081.16	1142.03	1.09751	0.116941	9.38523	6.27775e-21	2.6578e-19
ENSG00000182674.6	KCNB2	protein_coding	ENSG00000182674.6	15.3769	1.09718	0.389683	2.81558	0.004869	0.0162791
ENSG00000124788.18	ATXN1	protein_coding	ENSG00000124788.18	80.4684	1.09526	0.227821	4.80752	1.52813e-06	1.13607e-05
ENSG00000196549.10	MME	protein_coding	ENSG00000196549.10	70.9684	1.09149	0.230486	4.7356	2.18413e-06	1.58338e-05
ENSG00000184304.15	PRKD1	protein_coding	ENSG00000184304.15	142.444	1.08928	0.179615	6.06453	1.32342e-09	1.58511e-08
ENSG00000135297.15	MTO1	protein_coding	ENSG00000135297.15	566.602	1.08917	0.107642	10.1184	4.57917e-24	2.46222e-22
ENSG00000060982.15	BCAT1	protein_coding	ENSG00000060982.15	1129.19	1.08744	0.0916891	11.8601	1.90804e-32	1.77642e-30
ENSG00000181788.4	SIAH2	protein_coding	ENSG00000181788.4	475.909	1.08512	0.122202	8.8797	6.70414e-19	2.27737e-17
ENSG00000166037.11	CEP57	protein_coding	ENSG00000166037.11	1390.78	1.08304	0.0904959	11.9678	5.23694e-33	4.96768e-31
ENSG00000165105.10	RASEF	protein_coding	ENSG00000165105.10	718.567	1.08077	0.108576	9.95406	2.42093e-23	1.24833e-21
ENSG00000180535.3	BHLHA15	protein_coding	ENSG00000180535.3	26.4722	1.08002	0.324955	3.32361	0.000888599	0.00364986
ENSG00000145390.11	USP53	protein_coding	ENSG00000145390.11	850.146	1.07851	0.118712	9.0851	1.03607e-19	3.85128e-18
ENSG00000141622.14	RNF165	protein_coding	ENSG00000141622.14	107.681	1.0776	0.200972	5.36195	8.23275e-08	7.58062e-07
ENSG00000223547.10	ZNF844	protein_coding	ENSG00000223547.10	209.38	1.0775	0.164988	6.53081	6.54169e-11	9.5053e-10
ENSG00000169504.15	CLIC4	protein_coding	ENSG00000169504.15	4528.59	1.07728	0.0711853	15.1334	9.75159e-52	2.08622e-49
ENSG00000091138.12	SLC26A3	protein_coding	ENSG00000091138.12	2.77882	1.07625	0.428881	2.50944	0.0120924	0.0356672
ENSG00000086619.13	ERO1B	protein_coding	ENSG00000086619.13	371.803	1.07529	0.13491	7.97043	1.58123e-15	3.86843e-14
ENSG00000144597.14	EAF1	protein_coding	ENSG00000144597.14	950.043	1.07443	0.102188	10.5142	7.42724e-26	4.60993e-24
ENSG00000130176.8	CNN1	protein_coding	ENSG00000130176.8	13.7636	1.07383	0.396594	2.70762	0.00677677	0.0216835
ENSG00000274211.6	SOCS7	protein_coding	ENSG00000274211.6	1145.34	1.0724	0.0957023	11.2055	3.82994e-29	3.0086e-27
ENSG00000115839.17	RAB3GAP1	protein_coding	ENSG00000115839.17	1550.25	1.0722	0.0933317	11.488	1.5154e-30	1.28585e-28
ENSG00000138413.13	IDH1	protein_coding	ENSG00000138413.13	2363.85	1.07165	0.075369	14.2188	7.00758e-46	1.21485e-43
ENSG00000181894.15	ZNF329	protein_coding	ENSG00000181894.15	144.556	1.07072	0.171803	6.23226	4.59759e-10	5.88527e-09
ENSG00000144290.17	SLC4A10	protein_coding	ENSG00000144290.17	17.0734	1.0699	0.376994	2.83798	0.00453995	0.0153572
ENSG00000088280.19	ASAP3	protein_coding	ENSG00000088280.19	376.818	1.06972	0.117574	9.0983	9.17531e-20	3.44889e-18
ENSG00000187098.15	MITF	protein_coding	ENSG00000187098.15	344.179	1.06831	0.137062	7.79435	6.47406e-15	1.49648e-13
ENSG00000138709.19	LARP1B	protein_coding	ENSG00000138709.19	1149.06	1.06816	0.123101	8.67715	4.05809e-18	1.27314e-16
ENSG00000101115.13	SALL4	protein_coding	ENSG00000101115.13	79.4905	1.0665	0.213138	5.00382	5.62042e-07	4.50665e-06
ENSG00000134470.21	IL15RA	protein_coding	ENSG00000134470.21	3.98333	1.06647	0.44517	2.39564	0.0165915	0.0465436
ENSG00000169131.13	ZNF354A	protein_coding	ENSG00000169131.13	241.509	1.06512	0.159027	6.69772	2.11702e-11	3.28497e-10
ENSG00000105792.19	CFAP69	protein_coding	ENSG00000105792.19	93.5287	1.06389	0.208808	5.09507	3.48608e-07	2.88974e-06
ENSG00000167306.20	MYO5B	protein_coding	ENSG00000167306.20	870.671	1.06368	0.10979	9.68833	3.3802e-22	1.59194e-20
ENSG00000169174.10	PCSK9	protein_coding	ENSG00000169174.10	177.179	1.06337	0.15972	6.65773	2.78087e-11	4.23662e-10
ENSG00000147381.11	MAGEA4	protein_coding	ENSG00000147381.11	4.93194	1.06302	0.447986	2.37288	0.01765	0.0489845
ENSG00000105516.10	DBP	protein_coding	ENSG00000105516.10	85.8155	1.06176	0.269825	3.935	8.31972e-05	0.000435588
ENSG00000134684.10	YARS	protein_coding	ENSG00000134684.10	2270.47	1.06038	0.0953737	11.1182	1.02356e-28	7.70927e-27
ENSG00000154447.15	SH3RF1	protein_coding	ENSG00000154447.15	350.913	1.05992	0.150489	7.04317	1.87919e-12	3.28043e-11
ENSG00000114331.14	ACAP2	protein_coding	ENSG00000114331.14	2545.47	1.05961	0.0845463	12.5328	4.93622e-36	5.45425e-34
ENSG00000261787.2	TCF24	protein_coding	ENSG00000261787.2	5.10588	1.05924	0.447919	2.36481	0.0180396	0.0498886
ENSG00000189227.6	C15orf61	protein_coding	ENSG00000189227.6	65.3746	1.05904	0.2469	4.28937	1.79184e-05	0.000108178
ENSG00000159399.9	HK2	protein_coding	ENSG00000159399.9	587.339	1.05871	0.134571	7.86726	3.62501e-15	8.63732e-14
ENSG00000163171.7	CDC42EP3	protein_coding	ENSG00000163171.7	432.803	1.05869	0.136652	7.74737	9.38134e-15	2.13657e-13
ENSG00000196428.12	TSC22D2	protein_coding	ENSG00000196428.12	596.887	1.05792	0.137886	7.67245	1.68739e-14	3.70858e-13
ENSG00000196083.10	IL1RAP	protein_coding	ENSG00000196083.10	256.881	1.05731	0.143104	7.38845	1.48554e-13	2.92311e-12
ENSG00000072682.18	P4HA2	protein_coding	ENSG00000072682.18	439.188	1.05632	0.118769	8.8939	5.90009e-19	2.02131e-17
ENSG00000147027.4	TMEM47	protein_coding	ENSG00000147027.4	1197.24	1.05629	0.0855961	12.3404	5.48813e-35	5.71846e-33
ENSG00000115339.13	GALNT3	protein_coding	ENSG00000115339.13	334.772	1.05544	0.135096	7.81251	5.60617e-15	1.30185e-13
ENSG00000269586.7	CT45A10	protein_coding	ENSG00000269586.7	40.8384	1.05476	0.282322	3.73602	0.000186953	0.00090137
ENSG00000138162.19	TACC2	protein_coding	ENSG00000138162.19	652.082	1.05389	0.100927	10.4421	1.59309e-25	9.45046e-24
ENSG00000123700.4	KCNJ2	protein_coding	ENSG00000123700.4	8.13056	1.05225	0.44085	2.38686	0.0169929	0.0474555
ENSG00000010818.10	HIVEP2	protein_coding	ENSG00000010818.10	302.31	1.05036	0.146051	7.19177	6.39586e-13	1.17462e-11
ENSG00000188026.13	RILPL1	protein_coding	ENSG00000188026.13	188.269	1.05012	0.164162	6.3969	1.58563e-10	2.17659e-09
ENSG00000111276.11	CDKN1B	protein_coding	ENSG00000111276.11	1158.03	1.04958	0.114728	9.14838	5.77919e-20	2.2095e-18
ENSG00000124613.8	ZNF391	protein_coding	ENSG00000124613.8	111.297	1.04955	0.191892	5.4695	4.51298e-08	4.31555e-07
ENSG00000120063.10	GNA13	protein_coding	ENSG00000120063.10	1372.82	1.04912	0.109295	9.59899	8.0732e-22	3.66483e-20
ENSG00000115944.15	COX7A2L	protein_coding	ENSG00000115944.15	1099.56	1.04901	0.0884959	11.8537	2.05778e-32	1.907e-30
ENSG00000073331.18	ALPK1	protein_coding	ENSG00000073331.18	247.487	1.047	0.135267	7.74023	9.92407e-15	2.24745e-13
ENSG00000065060.17	UHRF1BP1	protein_coding	ENSG00000065060.17	1965.56	1.04627	0.0793472	13.186	1.05596e-39	1.37891e-37
ENSG00000253276.3	CCDC71L	protein_coding	ENSG00000253276.3	203.291	1.04545	0.151605	6.89587	5.35363e-12	8.91238e-11
ENSG00000205268.10	PDE7A	protein_coding	ENSG00000205268.10	2053.4	1.04476	0.0827005	12.633	1.38811e-36	1.59513e-34
ENSG00000182199.11	SHMT2	protein_coding	ENSG00000182199.11	3896.86	1.04372	0.0724574	14.4046	4.84145e-47	9.01496e-45
ENSG00000196305.17	IARS	protein_coding	ENSG00000196305.17	6376.28	1.04299	0.0685824	15.2078	3.13769e-52	6.93396e-50
ENSG00000115977.19	AAK1	protein_coding	ENSG00000115977.19	1144.27	1.04179	0.107922	9.65311	4.76873e-22	2.18948e-20
ENSG00000100271.17	TTLL1	protein_coding	ENSG00000100271.17	49.8744	1.04171	0.264416	3.93967	8.15929e-05	0.000428528
ENSG00000074660.16	SCARF1	protein_coding	ENSG00000074660.16	17.3386	1.04009	0.37257	2.79167	0.00524368	0.0173581
ENSG00000121413.12	ZSCAN18	protein_coding	ENSG00000121413.12	74.1402	1.04002	0.225296	4.61622	3.90796e-06	2.69004e-05
ENSG00000189108.12	IL1RAPL2	protein_coding	ENSG00000189108.12	29.9513	1.03953	0.317167	3.27756	0.00104708	0.00422827
ENSG00000066739.12	ATG2B	protein_coding	ENSG00000066739.12	1751.53	1.03725	0.0868444	11.9438	6.99642e-33	6.60554e-31
ENSG00000198719.9	DLL1	protein_coding	ENSG00000198719.9	21.0363	1.03703	0.360415	2.87733	0.00401051	0.0137818
ENSG00000275342.4	PRAG1	protein_coding	ENSG00000275342.4	86.4429	1.03669	0.239073	4.33628	1.44915e-05	8.92024e-05
ENSG00000092969.12	TGFB2	protein_coding	ENSG00000092969.12	104.532	1.03561	0.198512	5.21685	1.81996e-07	1.57349e-06
ENSG00000197321.14	SVIL	protein_coding	ENSG00000197321.14	936.864	1.03489	0.124862	8.28827	1.14908e-16	3.12694e-15
ENSG00000177034.16	MTX3	protein_coding	ENSG00000177034.16	1354.19	1.03483	0.0881876	11.7345	8.48708e-32	7.68807e-30
ENSG00000163545.9	NUAK2	protein_coding	ENSG00000163545.9	438.605	1.03396	0.145622	7.10028	1.24501e-12	2.21372e-11
ENSG00000196449.4	YRDC	protein_coding	ENSG00000196449.4	198.64	1.03124	0.158544	6.50441	7.79964e-11	1.11797e-09
ENSG00000141446.11	ESCO1	protein_coding	ENSG00000141446.11	891.046	1.03075	0.115219	8.94599	3.68642e-19	1.30288e-17
ENSG00000167110.17	GOLGA2	protein_coding	ENSG00000167110.17	1396.54	1.0295	0.132701	7.75803	8.62591e-15	1.97122e-13
ENSG00000120306.11	CYSTM1	protein_coding	ENSG00000120306.11	256.089	1.0279	0.139728	7.35639	1.88952e-13	3.67488e-12
ENSG00000135049.15	AGTPBP1	protein_coding	ENSG00000135049.15	931.821	1.02649	0.0908676	11.2966	1.36474e-29	1.09779e-27
ENSG00000019995.6	ZRANB1	protein_coding	ENSG00000019995.6	856.139	1.02641	0.109254	9.39471	5.73744e-21	2.43418e-19
ENSG00000047365.12	ARAP2	protein_coding	ENSG00000047365.12	892.353	1.02618	0.0979083	10.481	1.05573e-25	6.45311e-24
ENSG00000204152.11	TIMM23B	protein_coding	ENSG00000204152.11	39.3723	1.02462	0.296903	3.45103	0.000558451	0.00240997
ENSG00000116514.16	RNF19B	protein_coding	ENSG00000116514.16	154.831	1.02449	0.180056	5.68984	1.27159e-08	1.32427e-07
ENSG00000124107.5	SLPI	protein_coding	ENSG00000124107.5	284.338	1.02431	0.132793	7.71358	1.2234e-14	2.73688e-13
ENSG00000179912.20	R3HDM2	protein_coding	ENSG00000179912.20	516.559	1.02405	0.115461	8.86922	7.36629e-19	2.4855e-17
ENSG00000116701.14	NCF2	protein_coding	ENSG00000116701.14	2.90264	1.02363	0.431622	2.37158	0.0177122	0.0491231
ENSG00000135547.9	HEY2	protein_coding	ENSG00000135547.9	13.491	1.02156	0.407711	2.5056	0.0122243	0.0360086
ENSG00000108840.15	HDAC5	protein_coding	ENSG00000108840.15	245.032	1.02142	0.141564	7.21522	5.38454e-13	9.95249e-12
ENSG00000197584.12	KCNMB2	protein_coding	ENSG00000197584.12	2.69909	1.02125	0.423607	2.41084	0.0159158	0.0449406
ENSG00000163001.11	CFAP36	protein_coding	ENSG00000163001.11	444.12	1.02114	0.128498	7.94672	1.91508e-15	4.64002e-14
ENSG00000198205.6	ZXDA	protein_coding	ENSG00000198205.6	76.8718	1.02054	0.218152	4.6781	2.89542e-06	2.04377e-05
ENSG00000115289.14	PCGF1	protein_coding	ENSG00000115289.14	177.184	1.02045	0.160435	6.36052	2.01067e-10	2.72103e-09
ENSG00000102580.15	DNAJC3	protein_coding	ENSG00000102580.15	2417.53	1.02003	0.124817	8.17225	3.02699e-16	7.99904e-15
ENSG00000255150.2	EID3	protein_coding	ENSG00000255150.2	191.834	1.01984	0.172619	5.90802	3.46236e-09	3.9051e-08
ENSG00000176407.18	KCMF1	protein_coding	ENSG00000176407.18	1256.81	1.01928	0.0906568	11.2433	2.49815e-29	1.97787e-27
ENSG00000197355.11	UAP1L1	protein_coding	ENSG00000197355.11	481.119	1.01903	0.115654	8.81104	1.23995e-18	4.08107e-17
ENSG00000162069.15	BICDL2	protein_coding	ENSG00000162069.15	144.764	1.0189	0.171325	5.94719	2.72778e-09	3.10445e-08
ENSG00000132330.17	SCLY	protein_coding	ENSG00000132330.17	191.597	1.017	0.151991	6.69123	2.21302e-11	3.42074e-10
ENSG00000112511.17	PHF1	protein_coding	ENSG00000112511.17	308.724	1.01687	0.150297	6.76571	1.32653e-11	2.10715e-10
ENSG00000007372.23	PAX6	protein_coding	ENSG00000007372.23	344.246	1.0166	0.145483	6.98773	2.79368e-12	4.79359e-11
ENSG00000133315.11	MACROD1	protein_coding	ENSG00000133315.11	55.0835	1.01558	0.24857	4.0857	4.39443e-05	0.000244459
ENSG00000135480.16	KRT7	protein_coding	ENSG00000135480.16	46.8855	1.01374	0.262549	3.86116	0.000112848	0.000573219
ENSG00000198453.13	ZNF568	protein_coding	ENSG00000198453.13	177.006	1.01083	0.155449	6.50267	7.89072e-11	1.12941e-09
ENSG00000162344.4	FGF19	protein_coding	ENSG00000162344.4	17.5075	1.01002	0.368799	2.73868	0.00616868	0.0199666
ENSG00000153823.18	PID1	protein_coding	ENSG00000153823.18	74.2359	1.00992	0.220914	4.57154	4.84159e-06	3.27826e-05
ENSG00000165678.21	GHITM	protein_coding	ENSG00000165678.21	1973.81	1.00992	0.0944561	10.6919	1.11063e-26	7.3956e-25
ENSG00000189283.10	FHIT	protein_coding	ENSG00000189283.10	41.6966	1.00977	0.273951	3.68596	0.000227846	0.00107811
ENSG00000181404.17	WASHC1	protein_coding	ENSG00000181404.17	39.7246	1.0088	0.284763	3.5426	0.000396207	0.00177732
ENSG00000171867.16	PRNP	protein_coding	ENSG00000171867.16	656.25	1.00755	0.10128	9.94812	2.56982e-23	1.31834e-21
ENSG00000101210.12	EEF1A2	protein_coding	ENSG00000101210.12	49.7472	1.00753	0.263865	3.81835	0.000134346	0.000671396
ENSG00000131013.3	PPIL4	protein_coding	ENSG00000131013.3	798.978	1.00694	0.123852	8.1302	4.2858e-16	1.10497e-14
ENSG00000204387.13	SNHG32	protein_coding	ENSG00000204387.13	234.831	1.00667	0.154921	6.49796	8.14185e-11	1.16122e-09
ENSG00000198455.4	ZXDB	protein_coding	ENSG00000198455.4	233.524	1.00457	0.153404	6.54852	5.811e-11	8.51743e-10
ENSG00000170006.12	TMEM154	protein_coding	ENSG00000170006.12	26.6497	1.00428	0.32748	3.06668	0.00216448	0.00804875
ENSG00000101782.15	RIOK3	protein_coding	ENSG00000101782.15	872.699	1.00366	0.108668	9.236	2.55893e-20	1.02103e-18
ENSG00000153208.16	MERTK	protein_coding	ENSG00000153208.16	167.332	1.00335	0.16823	5.96416	2.45897e-09	2.81766e-08
ENSG00000185269.12	NOTUM	protein_coding	ENSG00000185269.12	10.7435	1.00286	0.416003	2.41071	0.0159216	0.0449505
ENSG00000085449.15	WDFY1	protein_coding	ENSG00000085449.15	762.096	1.00272	0.110956	9.03709	1.60901e-19	5.87245e-18
ENSG00000123066.8	MED13L	protein_coding	ENSG00000123066.8	3371.33	1.00153	0.0984289	10.1752	2.55992e-24	1.39557e-22
ENSG00000204524.7	ZNF805	protein_coding	ENSG00000204524.7	587.334	0.999415	0.130857	7.63746	2.21556e-14	4.78569e-13
ENSG00000143498.18	TAF1A	protein_coding	ENSG00000143498.18	193.055	0.998958	0.164245	6.08211	1.18611e-09	1.43002e-08
ENSG00000147883.12	CDKN2B	protein_coding	ENSG00000147883.12	69.8042	0.998572	0.226742	4.404	1.06271e-05	6.74164e-05
ENSG00000168256.18	NKIRAS2	protein_coding	ENSG00000168256.18	487.714	0.997431	0.114785	8.68952	3.63967e-18	1.15447e-16
ENSG00000134548.11	SPX	protein_coding	ENSG00000134548.11	70.5553	0.993999	0.222085	4.47577	7.61375e-06	4.96957e-05
ENSG00000128309.16	MPST	protein_coding	ENSG00000128309.16	241.036	0.993973	0.138339	7.18504	6.71878e-13	1.22832e-11
ENSG00000154781.16	CCDC174	protein_coding	ENSG00000154781.16	275.566	0.993834	0.176737	5.62323	1.87422e-08	1.90164e-07
ENSG00000164331.10	ANKRA2	protein_coding	ENSG00000164331.10	194.407	0.993135	0.150723	6.58914	4.42394e-11	6.57056e-10
ENSG00000196867.7	ZFP28	protein_coding	ENSG00000196867.7	203.986	0.992644	0.15766	6.29611	3.05211e-10	4.01951e-09
ENSG00000179859.9	RNF227	protein_coding	ENSG00000179859.9	54.7906	0.989209	0.258164	3.83171	0.000127256	0.000639302
ENSG00000189067.12	LITAF	protein_coding	ENSG00000189067.12	1149.74	0.988977	0.101041	9.78788	1.26927e-22	6.18041e-21
ENSG00000156502.14	SUPV3L1	protein_coding	ENSG00000156502.14	544.169	0.988726	0.136378	7.2499	4.17094e-13	7.78808e-12
ENSG00000113369.9	ARRDC3	protein_coding	ENSG00000113369.9	1913.11	0.988418	0.10871	9.09224	9.70191e-20	3.62649e-18
ENSG00000172594.13	SMPDL3A	protein_coding	ENSG00000172594.13	60.5994	0.987432	0.240197	4.11092	3.94092e-05	0.000222056
ENSG00000144233.9	AMMECR1L	protein_coding	ENSG00000144233.9	662.435	0.987226	0.110545	8.93057	4.23806e-19	1.48739e-17
ENSG00000109762.16	SNX25	protein_coding	ENSG00000109762.16	296.254	0.986998	0.129007	7.65076	1.99798e-14	4.33435e-13
ENSG00000175582.19	RAB6A	protein_coding	ENSG00000175582.19	1622.17	0.986576	0.0990859	9.95677	2.35582e-23	1.21788e-21
ENSG00000148498.16	PARD3	protein_coding	ENSG00000148498.16	883.764	0.986507	0.116679	8.45485	2.79454e-17	8.0513e-16
ENSG00000115112.8	TFCP2L1	protein_coding	ENSG00000115112.8	279.719	0.98602	0.148303	6.6487	2.957e-11	4.48456e-10
ENSG00000100814.18	CCNB1IP1	protein_coding	ENSG00000100814.18	653.549	0.984684	0.0973315	10.1168	4.65363e-24	2.49559e-22
ENSG00000153975.10	ZUP1	protein_coding	ENSG00000153975.10	248.11	0.983024	0.150666	6.52451	6.82233e-11	9.8703e-10
ENSG00000113282.13	CLINT1	protein_coding	ENSG00000113282.13	2429.3	0.982892	0.102418	9.59684	8.24334e-22	3.73364e-20
ENSG00000132823.11	OSER1	protein_coding	ENSG00000132823.11	434.1	0.982256	0.146335	6.71238	1.9148e-11	2.98732e-10
ENSG00000183049.12	CAMK1D	protein_coding	ENSG00000183049.12	135.737	0.982135	0.177397	5.53637	3.08813e-08	3.0353e-07
ENSG00000133773.12	CCDC59	protein_coding	ENSG00000133773.12	736.692	0.9819	0.113021	8.68779	3.69544e-18	1.16951e-16
ENSG00000243566.6	UPK3B	protein_coding	ENSG00000243566.6	38.2098	0.979528	0.290042	3.37719	0.000732302	0.00307573
ENSG00000113580.15	NR3C1	protein_coding	ENSG00000113580.15	948.448	0.979236	0.115815	8.45514	2.78755e-17	8.04272e-16
ENSG00000132323.9	ILKAP	protein_coding	ENSG00000132323.9	458.742	0.979037	0.129307	7.57141	3.69191e-14	7.80698e-13
ENSG00000122512.16	PMS2	protein_coding	ENSG00000122512.16	369.759	0.978819	0.116845	8.37706	5.42643e-17	1.52197e-15
ENSG00000081923.14	ATP8B1	protein_coding	ENSG00000081923.14	667.59	0.977613	0.12144	8.05017	8.26793e-16	2.07576e-14
ENSG00000139146.14	SINHCAF	protein_coding	ENSG00000139146.14	788.065	0.976683	0.114654	8.51851	1.61623e-17	4.78682e-16
ENSG00000198342.10	ZNF442	protein_coding	ENSG00000198342.10	77.6646	0.975575	0.255873	3.81273	0.000137438	0.000685487
ENSG00000119729.12	RHOQ	protein_coding	ENSG00000119729.12	651.034	0.975169	0.102557	9.50859	1.93264e-21	8.50446e-20
ENSG00000110925.6	CSRNP2	protein_coding	ENSG00000110925.6	677.575	0.972857	0.0994962	9.77783	1.40185e-22	6.79305e-21
ENSG00000113407.13	TARS	protein_coding	ENSG00000113407.13	3709.91	0.972051	0.0872267	11.144	7.66356e-29	5.79376e-27
ENSG00000173281.5	PPP1R3B	protein_coding	ENSG00000173281.5	187.951	0.971455	0.17083	5.68667	1.29542e-08	1.34769e-07
ENSG00000128342.5	LIF	protein_coding	ENSG00000128342.5	76.7417	0.971133	0.230631	4.21077	2.54497e-05	0.000148734
ENSG00000117533.15	VAMP4	protein_coding	ENSG00000117533.15	207.14	0.970943	0.144848	6.70319	2.03922e-11	3.1716e-10
ENSG00000136235.16	GPNMB	protein_coding	ENSG00000136235.16	39.5049	0.970463	0.304097	3.1913	0.00141635	0.00552849
ENSG00000131773.14	KHDRBS3	protein_coding	ENSG00000131773.14	90.7685	0.969715	0.236477	4.10067	4.11947e-05	0.000231017
ENSG00000047249.18	ATP6V1H	protein_coding	ENSG00000047249.18	535.599	0.969419	0.113821	8.51706	1.63651e-17	4.83263e-16
ENSG00000180815.14	MAP3K15	protein_coding	ENSG00000180815.14	16.5934	0.969159	0.373078	2.59774	0.00938398	0.0287004
ENSG00000143776.18	CDC42BPA	protein_coding	ENSG00000143776.18	2778.31	0.967884	0.0727756	13.2996	2.3284e-40	3.10093e-38
ENSG00000064652.11	SNX24	protein_coding	ENSG00000064652.11	275.459	0.967472	0.135492	7.14046	9.30225e-13	1.67774e-11
ENSG00000164323.14	CFAP97	protein_coding	ENSG00000164323.14	1196.78	0.967178	0.0922097	10.4889	9.71497e-26	5.99289e-24
ENSG00000151617.17	EDNRA	protein_coding	ENSG00000151617.17	47.8588	0.965659	0.27754	3.47935	0.000502623	0.00219829
ENSG00000131650.14	KREMEN2	protein_coding	ENSG00000131650.14	15.593	0.964995	0.377363	2.5572	0.0105518	0.0317849
ENSG00000176142.13	TMEM39A	protein_coding	ENSG00000176142.13	901.75	0.964429	0.116878	8.25159	1.56303e-16	4.21913e-15
ENSG00000023287.13	RB1CC1	protein_coding	ENSG00000023287.13	1326.98	0.963924	0.105262	9.15739	5.31673e-20	2.04435e-18
ENSG00000090989.18	EXOC1	protein_coding	ENSG00000090989.18	559.567	0.963629	0.111001	8.68126	3.9141e-18	1.22988e-16
ENSG00000121879.5	PIK3CA	protein_coding	ENSG00000121879.5	853.921	0.963382	0.105644	9.11918	7.56982e-20	2.85608e-18
ENSG00000162191.13	UBXN1	protein_coding	ENSG00000162191.13	375.206	0.963356	0.131406	7.33112	2.28235e-13	4.39216e-12
ENSG00000182118.8	FAM89A	protein_coding	ENSG00000182118.8	58.4674	0.962156	0.24165	3.98161	6.84511e-05	0.000365424
ENSG00000147894.15	C9orf72	protein_coding	ENSG00000147894.15	428.019	0.961356	0.113339	8.48215	2.21074e-17	6.45255e-16
ENSG00000165997.5	ARL5B	protein_coding	ENSG00000165997.5	1767.73	0.958553	0.100705	9.51845	1.75783e-21	7.76924e-20
ENSG00000143514.17	TP53BP2	protein_coding	ENSG00000143514.17	492.325	0.958545	0.125349	7.647	2.05719e-14	4.45797e-13
ENSG00000159256.13	MORC3	protein_coding	ENSG00000159256.13	527.124	0.958234	0.117106	8.18262	2.77748e-16	7.35903e-15
ENSG00000214336.4	FOXI3	protein_coding	ENSG00000214336.4	40.3784	0.958027	0.290041	3.30307	0.000956311	0.00389615
ENSG00000115520.8	COQ10B	protein_coding	ENSG00000115520.8	237.09	0.957675	0.146875	6.52036	7.01379e-11	1.01109e-09
ENSG00000168300.14	PCMTD1	protein_coding	ENSG00000168300.14	448.133	0.955255	0.111114	8.59711	8.17471e-18	2.52524e-16
ENSG00000198780.12	FAM169A	protein_coding	ENSG00000198780.12	1014.16	0.955181	0.0908868	10.5096	7.80579e-26	4.82998e-24
ENSG00000167693.17	NXN	protein_coding	ENSG00000167693.17	677.574	0.954901	0.121957	7.8298	4.8864e-15	1.14529e-13
ENSG00000197608.11	ZNF841	protein_coding	ENSG00000197608.11	436.873	0.954675	0.151425	6.30459	2.88964e-10	3.82308e-09
ENSG00000205542.11	TMSB4X	protein_coding	ENSG00000205542.11	781.619	0.953128	0.11126	8.56668	1.06515e-17	3.22592e-16
ENSG00000151967.18	SCHIP1	protein_coding	ENSG00000151967.18	20.0131	0.952615	0.359452	2.65019	0.00804467	0.025207
ENSG00000113742.14	CPEB4	protein_coding	ENSG00000113742.14	518.238	0.950476	0.12656	7.51005	5.9104e-14	1.21408e-12
ENSG00000151553.15	FAM160B1	protein_coding	ENSG00000151553.15	575.735	0.949358	0.117641	8.06994	7.03308e-16	1.7813e-14
ENSG00000121749.15	TBC1D15	protein_coding	ENSG00000121749.15	883.684	0.949052	0.138676	6.84365	7.71988e-12	1.27043e-10
ENSG00000091129.20	NRCAM	protein_coding	ENSG00000091129.20	317.797	0.948898	0.12628	7.51422	5.72503e-14	1.17841e-12
ENSG00000119801.13	YPEL5	protein_coding	ENSG00000119801.13	385.495	0.948801	0.12395	7.65471	1.93749e-14	4.21676e-13
ENSG00000121742.19	GJB6	protein_coding	ENSG00000121742.19	15.3123	0.948113	0.385929	2.4567	0.0140219	0.0404737
ENSG00000262655.4	SPON1	protein_coding	ENSG00000262655.4	1685.36	0.947857	0.082662	11.4667	1.93988e-30	1.62546e-28
ENSG00000204634.12	TBC1D8	protein_coding	ENSG00000204634.12	353.922	0.947668	0.12747	7.43442	1.05024e-13	2.10362e-12
ENSG00000134954.14	ETS1	protein_coding	ENSG00000134954.14	201.899	0.947496	0.177235	5.346	8.99208e-08	8.20839e-07
ENSG00000158691.14	ZSCAN12	protein_coding	ENSG00000158691.14	52.2976	0.947456	0.258679	3.66268	0.000249592	0.00116809
ENSG00000103423.14	DNAJA3	protein_coding	ENSG00000103423.14	1056.42	0.946113	0.0983035	9.62441	6.30701e-22	2.87605e-20
ENSG00000068305.17	MEF2A	protein_coding	ENSG00000068305.17	1185.45	0.944409	0.0880371	10.7274	7.56987e-27	5.12559e-25
ENSG00000015568.13	RGPD5	protein_coding	ENSG00000015568.13	42.0598	0.944331	0.292086	3.23306	0.00122472	0.00486113
ENSG00000112406.5	HECA	protein_coding	ENSG00000112406.5	530.213	0.943354	0.108587	8.68752	3.7045e-18	1.16951e-16
ENSG00000187079.17	TEAD1	protein_coding	ENSG00000187079.17	853.003	0.942568	0.117713	8.00732	1.1723e-15	2.92132e-14
ENSG00000274276.4	CBSL	protein_coding	ENSG00000274276.4	24.3859	0.942141	0.334063	2.82025	0.00479865	0.0160781
ENSG00000138674.17	SEC31A	protein_coding	ENSG00000138674.17	771.203	0.941579	0.123328	7.63476	2.26241e-14	4.88165e-13
ENSG00000118197.14	DDX59	protein_coding	ENSG00000118197.14	149.342	0.941117	0.171569	5.48535	4.12645e-08	3.97047e-07
ENSG00000168917.9	SLC35G2	protein_coding	ENSG00000168917.9	74.1339	0.941105	0.221075	4.25696	2.0723e-05	0.000123588
ENSG00000033030.13	ZCCHC8	protein_coding	ENSG00000033030.13	975.493	0.94093	0.0951579	9.88809	4.68868e-23	2.35136e-21
ENSG00000182704.8	TSKU	protein_coding	ENSG00000182704.8	588.999	0.940611	0.1064	8.84036	9.5413e-19	3.16626e-17
ENSG00000154079.6	SDHAF4	protein_coding	ENSG00000154079.6	78.7042	0.940166	0.219752	4.27831	1.88318e-05	0.000113351
ENSG00000186665.9	C17orf58	protein_coding	ENSG00000186665.9	112.767	0.93937	0.194777	4.8228	1.41555e-06	1.05706e-05
ENSG00000011028.14	AC080038.1	protein_coding	ENSG00000011028.14	761.851	0.93819	0.113758	8.24725	1.62085e-16	4.36933e-15
ENSG00000008256.16	CYTH3	protein_coding	ENSG00000008256.16	330.745	0.938185	0.124428	7.54001	4.69923e-14	9.78277e-13
ENSG00000008513.16	ST3GAL1	protein_coding	ENSG00000008513.16	98.062	0.937892	0.198279	4.73016	2.24344e-06	1.6217e-05
ENSG00000196653.12	ZNF502	protein_coding	ENSG00000196653.12	55.6069	0.937682	0.245454	3.82019	0.000133346	0.000667063
ENSG00000213639.10	PPP1CB	protein_coding	ENSG00000213639.10	4568.63	0.93679	0.0868474	10.7866	3.98176e-27	2.71434e-25
ENSG00000176381.6	PRR18	protein_coding	ENSG00000176381.6	13.7422	0.936278	0.390989	2.39464	0.0166366	0.0466289
ENSG00000121274.12	TENT4B	protein_coding	ENSG00000121274.12	619.441	0.935622	0.156926	5.96219	2.48876e-09	2.85017e-08
ENSG00000140941.13	MAP1LC3B	protein_coding	ENSG00000140941.13	518.138	0.934657	0.126217	7.40517	1.30983e-13	2.60541e-12
ENSG00000175505.11	CLCF1	protein_coding	ENSG00000175505.11	26.01	0.933401	0.330526	2.82398	0.00474307	0.0159477
ENSG00000138646.9	HERC5	protein_coding	ENSG00000138646.9	139.102	0.932063	0.181746	5.12839	2.92234e-07	2.44664e-06
ENSG00000130340.15	SNX9	protein_coding	ENSG00000130340.15	810.519	0.931347	0.115224	8.08292	6.32327e-16	1.61167e-14
ENSG00000128918.15	ALDH1A2	protein_coding	ENSG00000128918.15	27.6083	0.930052	0.321629	2.89169	0.00383175	0.0132604
ENSG00000122741.16	DCAF10	protein_coding	ENSG00000122741.16	704.099	0.930051	0.0972854	9.56003	1.17723e-21	5.23764e-20
ENSG00000204084.13	INPP5B	protein_coding	ENSG00000204084.13	675.63	0.929741	0.0982561	9.46242	3.00892e-21	1.30408e-19
ENSG00000251493.5	FOXD1	protein_coding	ENSG00000251493.5	210.007	0.929594	0.147712	6.2933	3.10785e-10	4.09024e-09
ENSG00000166012.16	TAF1D	protein_coding	ENSG00000166012.16	2361.13	0.929462	0.115225	8.06653	7.2325e-16	1.82951e-14
ENSG00000158079.16	PTPDC1	protein_coding	ENSG00000158079.16	327.11	0.929458	0.120621	7.70558	1.30254e-14	2.89758e-13
ENSG00000198431.16	TXNRD1	protein_coding	ENSG00000198431.16	7520.34	0.929206	0.0831238	11.1786	5.19144e-29	4e-27
ENSG00000176658.17	MYO1D	protein_coding	ENSG00000176658.17	953.612	0.929111	0.0950154	9.77853	1.39213e-22	6.76225e-21
ENSG00000204186.10	ZDBF2	protein_coding	ENSG00000204186.10	1353.36	0.92828	0.0859998	10.794	3.67503e-27	2.51377e-25
ENSG00000185104.20	FAF1	protein_coding	ENSG00000185104.20	925.27	0.927573	0.0949322	9.7709	1.50111e-22	7.25657e-21
ENSG00000169594.13	BNC1	protein_coding	ENSG00000169594.13	35.1203	0.927397	0.291233	3.18438	0.00145065	0.00564811
ENSG00000255298.3	OR8G5	protein_coding	ENSG00000255298.3	23.3806	0.926437	0.340343	2.72207	0.00648745	0.0208373
ENSG00000153561.13	RMND5A	protein_coding	ENSG00000153561.13	3167.98	0.925257	0.0723581	12.7872	1.93356e-37	2.31452e-35
ENSG00000198839.9	ZNF277	protein_coding	ENSG00000198839.9	319.885	0.925023	0.133155	6.94698	3.73181e-12	6.32772e-11
ENSG00000188522.15	FAM83G	protein_coding	ENSG00000188522.15	286.064	0.924769	0.156784	5.89838	3.67095e-09	4.12418e-08
ENSG00000165113.13	GKAP1	protein_coding	ENSG00000165113.13	143.145	0.924541	0.16786	5.50782	3.63307e-08	3.52952e-07
ENSG00000188483.7	IER5L	protein_coding	ENSG00000188483.7	301.519	0.923069	0.161691	5.70886	1.13739e-08	1.19067e-07
ENSG00000129028.9	THAP10	protein_coding	ENSG00000129028.9	34.5801	0.92279	0.295488	3.12293	0.00179057	0.00681204
ENSG00000027697.14	IFNGR1	protein_coding	ENSG00000027697.14	314.349	0.9214	0.131367	7.01395	2.31688e-12	4.01402e-11
ENSG00000157077.14	ZFYVE9	protein_coding	ENSG00000157077.14	705.221	0.921223	0.103419	8.90769	5.21069e-19	1.80979e-17
ENSG00000104093.13	DMXL2	protein_coding	ENSG00000104093.13	1393.77	0.920995	0.0976718	9.42948	4.12112e-21	1.77085e-19
ENSG00000170854.18	RIOX2	protein_coding	ENSG00000170854.18	532	0.920951	0.11322	8.13418	4.14748e-16	1.07343e-14
ENSG00000096717.12	SIRT1	protein_coding	ENSG00000096717.12	655.693	0.9209	0.119781	7.68823	1.49187e-14	3.29325e-13
ENSG00000125459.15	MSTO1	protein_coding	ENSG00000125459.15	155.708	0.920772	0.203075	4.53415	5.78367e-06	3.86539e-05
ENSG00000166986.15	MARS	protein_coding	ENSG00000166986.15	4355.9	0.920679	0.0728968	12.6299	1.44484e-36	1.65089e-34
ENSG00000111725.11	PRKAB1	protein_coding	ENSG00000111725.11	313.17	0.92065	0.139424	6.60325	4.0223e-11	6.00955e-10
ENSG00000115109.14	EPB41L5	protein_coding	ENSG00000115109.14	607.048	0.920021	0.131635	6.98916	2.76533e-12	4.749e-11
ENSG00000136603.14	SKIL	protein_coding	ENSG00000136603.14	5536.28	0.919931	0.115396	7.97193	1.56219e-15	3.83117e-14
ENSG00000061676.15	NCKAP1	protein_coding	ENSG00000061676.15	6914.62	0.918556	0.0677157	13.5649	6.46781e-42	9.29054e-40
ENSG00000186141.9	POLR3C	protein_coding	ENSG00000186141.9	399.176	0.91834	0.128904	7.12422	1.04669e-12	1.87936e-11
ENSG00000165516.11	KLHDC2	protein_coding	ENSG00000165516.11	456.945	0.917557	0.1187	7.73004	1.07513e-14	2.42115e-13
ENSG00000130396.20	AFDN	protein_coding	ENSG00000130396.20	3498.16	0.91746	0.0988641	9.28001	1.69463e-20	6.88467e-19
ENSG00000151414.15	NEK7	protein_coding	ENSG00000151414.15	1278.84	0.916923	0.0859024	10.674	1.34688e-26	8.90982e-25
ENSG00000163697.17	APBB2	protein_coding	ENSG00000163697.17	877.175	0.914554	0.0939362	9.73591	2.11919e-22	1.00511e-20
ENSG00000157259.8	GATAD1	protein_coding	ENSG00000157259.8	615.802	0.914443	0.106887	8.5552	1.17663e-17	3.53164e-16
ENSG00000036054.13	TBC1D23	protein_coding	ENSG00000036054.13	607.61	0.914374	0.126639	7.22029	5.18763e-13	9.60619e-12
ENSG00000185565.12	LSAMP	protein_coding	ENSG00000185565.12	48.2004	0.912842	0.257271	3.54817	0.000387922	0.00174366
ENSG00000110844.13	PRPF40B	protein_coding	ENSG00000110844.13	376.72	0.912392	0.127002	7.18409	6.76574e-13	1.23578e-11
ENSG00000111962.8	UST	protein_coding	ENSG00000111962.8	202.237	0.912243	0.144241	6.32442	2.54189e-10	3.38078e-09
ENSG00000117625.13	RCOR3	protein_coding	ENSG00000117625.13	951.45	0.911133	0.11396	7.99518	1.29388e-15	3.20838e-14
ENSG00000171612.7	SLC25A33	protein_coding	ENSG00000171612.7	181.74	0.911115	0.156411	5.82515	5.70626e-09	6.25016e-08
ENSG00000111817.17	DSE	protein_coding	ENSG00000111817.17	237.95	0.911083	0.145764	6.25041	4.0937e-10	5.28397e-09
ENSG00000135540.11	NHSL1	protein_coding	ENSG00000135540.11	649.189	0.911065	0.113176	8.05	8.27929e-16	2.07602e-14
ENSG00000166450.13	PRTG	protein_coding	ENSG00000166450.13	620.467	0.910985	0.0988553	9.21534	3.1029e-20	1.23076e-18
ENSG00000126858.18	RHOT1	protein_coding	ENSG00000126858.18	641.566	0.910562	0.0979809	9.29326	1.49633e-20	6.10369e-19
ENSG00000137834.15	SMAD6	protein_coding	ENSG00000137834.15	217.478	0.910559	0.194843	4.67329	2.96417e-06	2.09009e-05
ENSG00000105227.14	PRX	protein_coding	ENSG00000105227.14	78.359	0.909536	0.224596	4.04965	5.12934e-05	0.000281602
ENSG00000147852.16	VLDLR	protein_coding	ENSG00000147852.16	304.072	0.908703	0.134437	6.75932	1.38644e-11	2.1971e-10
ENSG00000181915.4	ADO	protein_coding	ENSG00000181915.4	483.569	0.908151	0.117052	7.75855	8.59033e-15	1.96532e-13
ENSG00000154803.13	FLCN	protein_coding	ENSG00000154803.13	452.185	0.908101	0.123411	7.35838	1.86157e-13	3.62754e-12
ENSG00000156273.16	BACH1	protein_coding	ENSG00000156273.16	1091.19	0.907034	0.092844	9.76944	1.52289e-22	7.34418e-21
ENSG00000148090.11	AUH	protein_coding	ENSG00000148090.11	149.456	0.906894	0.166684	5.44078	5.30475e-08	5.00838e-07
ENSG00000226761.3	TAS2R46	protein_coding	ENSG00000226761.3	25.1934	0.906448	0.33183	2.73166	0.00630163	0.0203347
ENSG00000117013.17	KCNQ4	protein_coding	ENSG00000117013.17	26.3111	0.906234	0.333994	2.71333	0.00666113	0.0213441
ENSG00000138660.11	AP1AR	protein_coding	ENSG00000138660.11	670.898	0.904823	0.101709	8.89621	5.77848e-19	1.98982e-17
ENSG00000163848.19	ZNF148	protein_coding	ENSG00000163848.19	1827.31	0.904204	0.0926924	9.75489	1.75797e-22	8.43743e-21
ENSG00000095787.22	WAC	protein_coding	ENSG00000095787.22	2696.5	0.903632	0.0902556	10.0119	1.35099e-23	7.05672e-22
ENSG00000137504.13	CREBZF	protein_coding	ENSG00000137504.13	1759.6	0.903363	0.111054	8.13444	4.13843e-16	1.07247e-14
ENSG00000116852.14	KIF21B	protein_coding	ENSG00000116852.14	19.1197	0.902897	0.355235	2.54169	0.0110319	0.0330038
ENSG00000143575.14	HAX1	protein_coding	ENSG00000143575.14	456.327	0.902641	0.116697	7.73489	1.03496e-14	2.33592e-13
ENSG00000136169.16	SETDB2	protein_coding	ENSG00000136169.16	256.019	0.902011	0.147257	6.12542	9.04436e-10	1.10904e-08
ENSG00000164292.13	RHOBTB3	protein_coding	ENSG00000164292.13	679.615	0.901619	0.0958345	9.40808	5.05286e-21	2.15282e-19
ENSG00000134759.14	ELP2	protein_coding	ENSG00000134759.14	1021.63	0.901359	0.127209	7.08564	1.38399e-12	2.44355e-11
ENSG00000106524.9	ANKMY2	protein_coding	ENSG00000106524.9	274.836	0.899995	0.129592	6.94485	3.78851e-12	6.41845e-11
ENSG00000104957.14	CCDC130	protein_coding	ENSG00000104957.14	182.761	0.899124	0.170311	5.27931	1.29672e-07	1.15232e-06
ENSG00000184731.6	FAM110C	protein_coding	ENSG00000184731.6	207.759	0.898747	0.152343	5.89948	3.64649e-09	4.09899e-08
ENSG00000175573.7	C11orf68	protein_coding	ENSG00000175573.7	70.3795	0.898327	0.223777	4.01439	5.95989e-05	0.000322013
ENSG00000232388.4	SMIM26	protein_coding	ENSG00000232388.4	241.706	0.897816	0.147953	6.06827	1.29299e-09	1.55236e-08
ENSG00000186395.8	KRT10	protein_coding	ENSG00000186395.8	120.956	0.897218	0.179551	4.99701	5.82248e-07	4.65883e-06
ENSG00000179918.18	SEPHS2	protein_coding	ENSG00000179918.18	224.227	0.896995	0.139916	6.41095	1.44615e-10	2.0029e-09
ENSG00000123106.10	CCDC91	protein_coding	ENSG00000123106.10	477.518	0.896755	0.118525	7.56595	3.8503e-14	8.12482e-13
ENSG00000171124.13	FUT3	protein_coding	ENSG00000171124.13	18.3505	0.896713	0.366792	2.44475	0.0144953	0.0416074
ENSG00000111801.16	BTN3A3	protein_coding	ENSG00000111801.16	40.9432	0.896128	0.281013	3.18892	0.00142807	0.00556882
ENSG00000139496.16	NUP58	protein_coding	ENSG00000139496.16	2607.11	0.895995	0.101782	8.80311	1.33073e-18	4.35848e-17
ENSG00000185112.5	FAM43A	protein_coding	ENSG00000185112.5	66.4168	0.895953	0.226431	3.95685	7.59439e-05	0.000402221
ENSG00000162676.12	GFI1	protein_coding	ENSG00000162676.12	116.566	0.895141	0.185123	4.83538	1.32893e-06	9.9645e-06
ENSG00000248713.1	C4orf54	protein_coding	ENSG00000248713.1	20.3062	0.894288	0.355705	2.51413	0.0119326	0.035294
ENSG00000011201.12	ANOS1	protein_coding	ENSG00000011201.12	103.188	0.892945	0.195932	4.55742	5.17862e-06	3.49001e-05
ENSG00000178381.11	ZFAND2A	protein_coding	ENSG00000178381.11	109.898	0.892471	0.202983	4.39678	1.09867e-05	6.95222e-05
ENSG00000158552.13	ZFAND2B	protein_coding	ENSG00000158552.13	129.044	0.892306	0.182008	4.90258	9.45861e-07	7.27113e-06
ENSG00000110619.17	CARS	protein_coding	ENSG00000110619.17	1118.71	0.892227	0.0930961	9.58394	9.34082e-22	4.19294e-20
ENSG00000105376.5	ICAM5	protein_coding	ENSG00000105376.5	88.2846	0.891682	0.205754	4.33373	1.46605e-05	9.01321e-05
ENSG00000188732.11	FAM221A	protein_coding	ENSG00000188732.11	122.375	0.890584	0.176437	5.04759	4.47417e-07	3.64569e-06
ENSG00000144468.17	RHBDD1	protein_coding	ENSG00000144468.17	529.217	0.890281	0.105505	8.4383	3.21989e-17	9.23707e-16
ENSG00000130348.11	QRSL1	protein_coding	ENSG00000130348.11	431.595	0.889356	0.118961	7.47602	7.66052e-14	1.55139e-12
ENSG00000100614.18	PPM1A	protein_coding	ENSG00000100614.18	1597.5	0.88923	0.084857	10.4792	1.07689e-25	6.5625e-24
ENSG00000130158.14	DOCK6	protein_coding	ENSG00000130158.14	319.143	0.888434	0.152828	5.81331	6.12498e-09	6.66883e-08
ENSG00000196387.9	ZNF140	protein_coding	ENSG00000196387.9	454.913	0.88782	0.135848	6.53541	6.34352e-11	9.2307e-10
ENSG00000185650.9	ZFP36L1	protein_coding	ENSG00000185650.9	3294.7	0.887804	0.130201	6.81872	9.18578e-12	1.50062e-10
ENSG00000196511.14	TPK1	protein_coding	ENSG00000196511.14	278.893	0.8878	0.136266	6.51518	7.26012e-11	1.0451e-09
ENSG00000105784.15	RUNDC3B	protein_coding	ENSG00000105784.15	64.8528	0.887764	0.231218	3.83951	0.000123278	0.000621179
ENSG00000170759.11	KIF5B	protein_coding	ENSG00000170759.11	5630.81	0.887308	0.0875632	10.1334	3.9295e-24	2.12425e-22
ENSG00000136925.15	TSTD2	protein_coding	ENSG00000136925.15	338.533	0.886676	0.143713	6.16978	6.83833e-10	8.53095e-09
ENSG00000100664.11	EIF5	protein_coding	ENSG00000100664.11	4801	0.885735	0.0886061	9.99631	1.58176e-23	8.19822e-22
ENSG00000114115.9	RBP1	protein_coding	ENSG00000114115.9	125.224	0.88569	0.183799	4.81879	1.44429e-06	1.07652e-05
ENSG00000150457.9	LATS2	protein_coding	ENSG00000150457.9	294.533	0.884694	0.14349	6.16553	7.02457e-10	8.73619e-09
ENSG00000166848.7	TERF2IP	protein_coding	ENSG00000166848.7	537.788	0.88325	0.122911	7.18607	6.66815e-13	1.22017e-11
ENSG00000083750.12	RRAGB	protein_coding	ENSG00000083750.12	174.045	0.882206	0.154875	5.69623	1.22488e-08	1.27761e-07
ENSG00000099968.17	BCL2L13	protein_coding	ENSG00000099968.17	596.269	0.880815	0.102991	8.55237	1.20586e-17	3.61399e-16
ENSG00000112039.4	FANCE	protein_coding	ENSG00000112039.4	195.83	0.880404	0.151246	5.82102	5.84903e-09	6.39261e-08
ENSG00000198060.10	2005-03-01	protein_coding	ENSG00000198060.10	818.206	0.879394	0.0946091	9.29503	1.47168e-20	6.02759e-19
ENSG00000066027.12	PPP2R5A	protein_coding	ENSG00000066027.12	759.776	0.879251	0.0923328	9.52263	1.68851e-21	7.4793e-20
ENSG00000136986.10	DERL1	protein_coding	ENSG00000136986.10	917.737	0.878952	0.110282	7.97004	1.58629e-15	3.87609e-14
ENSG00000172071.13	EIF2AK3	protein_coding	ENSG00000172071.13	724.992	0.878803	0.125294	7.01392	2.31739e-12	4.01402e-11
ENSG00000178177.15	LCORL	protein_coding	ENSG00000178177.15	788.289	0.877775	0.0945838	9.28039	1.6886e-20	6.87404e-19
ENSG00000140600.17	SH3GL3	protein_coding	ENSG00000140600.17	30.6723	0.877774	0.313681	2.7983	0.00513721	0.0170646
ENSG00000151694.14	ADAM17	protein_coding	ENSG00000151694.14	1228.21	0.877144	0.120555	7.27587	3.44195e-13	6.48106e-12
ENSG00000213699.9	SLC35F6	protein_coding	ENSG00000213699.9	683.821	0.876951	0.10148	8.6416	5.54294e-18	1.73627e-16
ENSG00000138380.18	CARF	protein_coding	ENSG00000138380.18	116.626	0.876323	0.192719	4.54715	5.43762e-06	3.6511e-05
ENSG00000100330.15	MTMR3	protein_coding	ENSG00000100330.15	920.555	0.875766	0.103788	8.43806	3.22644e-17	9.24269e-16
ENSG00000145632.15	PLK2	protein_coding	ENSG00000145632.15	3355.76	0.875532	0.135365	6.46791	9.9369e-11	1.4038e-09
ENSG00000118816.10	CCNI	protein_coding	ENSG00000118816.10	3182.75	0.874598	0.0867537	10.0814	6.67787e-24	3.52472e-22
ENSG00000008294.21	SPAG9	protein_coding	ENSG00000008294.21	855.178	0.873803	0.114006	7.66454	1.79467e-14	3.92291e-13
ENSG00000136842.14	TMOD1	protein_coding	ENSG00000136842.14	114.358	0.873775	0.182648	4.78393	1.71903e-06	1.26444e-05
ENSG00000107140.16	TESK1	protein_coding	ENSG00000107140.16	207.275	0.8736	0.173367	5.03902	4.67932e-07	3.8036e-06
ENSG00000124151.19	NCOA3	protein_coding	ENSG00000124151.19	1481.25	0.873071	0.105272	8.29349	1.09976e-16	3.00492e-15
ENSG00000125657.5	TNFSF9	protein_coding	ENSG00000125657.5	35.0407	0.872493	0.292287	2.98505	0.00283528	0.0102072
ENSG00000111860.14	CEP85L	protein_coding	ENSG00000111860.14	211.5	0.872378	0.150392	5.80069	6.60409e-09	7.13639e-08
ENSG00000162642.14	C1orf52	protein_coding	ENSG00000162642.14	313.447	0.87137	0.141028	6.17869	6.46371e-10	8.08869e-09
ENSG00000179262.10	RAD23A	protein_coding	ENSG00000179262.10	958.946	0.870702	0.112923	7.71055	1.25278e-14	2.79307e-13
ENSG00000134198.10	TSPAN2	protein_coding	ENSG00000134198.10	157.603	0.870695	0.16568	5.25529	1.47791e-07	1.30012e-06
ENSG00000064933.17	PMS1	protein_coding	ENSG00000064933.17	683.614	0.870077	0.102245	8.5097	1.74382e-17	5.13444e-16
ENSG00000196369.11	SRGAP2B	protein_coding	ENSG00000196369.11	25.7521	0.870012	0.363253	2.39506	0.0166178	0.0465955
ENSG00000170631.15	ZNF16	protein_coding	ENSG00000170631.15	163.174	0.869995	0.171274	5.07955	3.78339e-07	3.11947e-06
ENSG00000112379.9	ARFGEF3	protein_coding	ENSG00000112379.9	1084.24	0.869743	0.111738	7.78378	7.03909e-15	1.61778e-13
ENSG00000125977.7	EIF2S2	protein_coding	ENSG00000125977.7	821.334	0.869557	0.0929585	9.35425	8.41966e-21	3.52749e-19
ENSG00000140545.15	MFGE8	protein_coding	ENSG00000140545.15	1063.63	0.8693	0.0961982	9.03655	1.6169e-19	5.87989e-18
ENSG00000148572.16	NRBF2	protein_coding	ENSG00000148572.16	161.09	0.867254	0.174766	4.96238	6.96332e-07	5.46362e-06
ENSG00000197021.9	CXorf40B	protein_coding	ENSG00000197021.9	76.066	0.866269	0.239675	3.61434	0.000301109	0.00138661
ENSG00000198301.12	SDAD1	protein_coding	ENSG00000198301.12	490.193	0.865708	0.126267	6.85619	7.07206e-12	1.16765e-10
ENSG00000171928.14	TVP23B	protein_coding	ENSG00000171928.14	254.092	0.865337	0.150994	5.73093	9.98821e-09	1.0544e-07
ENSG00000122643.21	NT5C3A	protein_coding	ENSG00000122643.21	300.39	0.86524	0.128481	6.7344	1.64608e-11	2.5821e-10
ENSG00000259207.7	ITGB3	protein_coding	ENSG00000259207.7	291.787	0.864537	0.134998	6.40406	1.51294e-10	2.08678e-09
ENSG00000162298.18	SYVN1	protein_coding	ENSG00000162298.18	433.072	0.864151	0.165353	5.22608	1.73137e-07	1.50597e-06
ENSG00000163683.12	SMIM14	protein_coding	ENSG00000163683.12	361.685	0.863675	0.122893	7.02784	2.09758e-12	3.64584e-11
ENSG00000261652.2	C15orf65	protein_coding	ENSG00000261652.2	19.2906	0.86364	0.364572	2.36892	0.0178402	0.0494305
ENSG00000073849.15	ST6GAL1	protein_coding	ENSG00000073849.15	298.2	0.863627	0.128331	6.72969	1.70023e-11	2.6629e-10
ENSG00000145685.14	LHFPL2	protein_coding	ENSG00000145685.14	442.63	0.862876	0.123907	6.96387	3.31042e-12	5.6322e-11
ENSG00000159023.21	EPB41	protein_coding	ENSG00000159023.21	1384.49	0.862795	0.0979122	8.81192	1.23017e-18	4.05554e-17
ENSG00000140688.17	C16orf58	protein_coding	ENSG00000140688.17	401.88	0.862605	0.123215	7.00078	2.54536e-12	4.38622e-11
ENSG00000144655.15	CSRNP1	protein_coding	ENSG00000144655.15	130.049	0.862038	0.221184	3.89737	9.72417e-05	0.000500648
ENSG00000120370.12	GORAB	protein_coding	ENSG00000120370.12	199.886	0.860195	0.164828	5.21874	1.8014e-07	1.56012e-06
ENSG00000086544.3	ITPKC	protein_coding	ENSG00000086544.3	167.903	0.859938	0.173273	4.96292	6.94424e-07	5.45289e-06
ENSG00000117862.12	TXNDC12	protein_coding	ENSG00000117862.12	79.165	0.859789	0.211132	4.07228	4.65557e-05	0.000257845
ENSG00000175691.9	ZNF77	protein_coding	ENSG00000175691.9	137.128	0.859726	0.185771	4.62789	3.69419e-06	2.56173e-05
ENSG00000135473.15	PAN2	protein_coding	ENSG00000135473.15	550.731	0.859557	0.109659	7.83847	4.5606e-15	1.07271e-13
ENSG00000117151.13	CTBS	protein_coding	ENSG00000117151.13	199.594	0.859438	0.159033	5.40416	6.51136e-08	6.07345e-07
ENSG00000060762.19	MPC1	protein_coding	ENSG00000060762.19	261.058	0.858548	0.130826	6.56253	5.29016e-11	7.78808e-10
ENSG00000107625.13	DDX50	protein_coding	ENSG00000107625.13	713.016	0.858139	0.104806	8.18788	2.65871e-16	7.05365e-15
ENSG00000221968.9	FADS3	protein_coding	ENSG00000221968.9	202.15	0.857095	0.147525	5.80985	6.25307e-09	6.80461e-08
ENSG00000182827.9	ACBD3	protein_coding	ENSG00000182827.9	1064.03	0.856975	0.129921	6.59614	4.22007e-11	6.28169e-10
ENSG00000106299.8	WASL	protein_coding	ENSG00000106299.8	1097.08	0.856423	0.102162	8.38298	5.16063e-17	1.45554e-15
ENSG00000188372.15	ZP3	protein_coding	ENSG00000188372.15	75.3846	0.854672	0.216789	3.94242	8.06645e-05	0.000424095
ENSG00000197808.12	ZNF461	protein_coding	ENSG00000197808.12	114.102	0.854362	0.183738	4.64991	3.32085e-06	2.31883e-05
ENSG00000147162.14	OGT	protein_coding	ENSG00000147162.14	4396.07	0.854283	0.0734371	11.6329	2.80544e-31	2.45293e-29
ENSG00000198945.7	L3MBTL3	protein_coding	ENSG00000198945.7	354.052	0.853136	0.133184	6.40571	1.49673e-10	2.06726e-09
ENSG00000023330.15	ALAS1	protein_coding	ENSG00000023330.15	502.828	0.852167	0.127837	6.66605	2.62785e-11	4.01262e-10
ENSG00000111058.8	ACSS3	protein_coding	ENSG00000111058.8	450.519	0.851889	0.111653	7.62982	2.35085e-14	5.06163e-13
ENSG00000198382.9	UVRAG	protein_coding	ENSG00000198382.9	257.757	0.850316	0.160405	5.30105	1.15136e-07	1.03319e-06
ENSG00000100592.15	DAAM1	protein_coding	ENSG00000100592.15	513.516	0.850236	0.131538	6.46378	1.02117e-10	1.43908e-09
ENSG00000186866.16	POFUT2	protein_coding	ENSG00000186866.16	331.3	0.849781	0.149786	5.67329	1.40077e-08	1.4483e-07
ENSG00000141627.13	DYM	protein_coding	ENSG00000141627.13	783.84	0.849635	0.0935308	9.08401	1.04642e-19	3.87542e-18
ENSG00000162714.12	ZNF496	protein_coding	ENSG00000162714.12	843.269	0.848954	0.100307	8.46357	2.59318e-17	7.49264e-16
ENSG00000169047.5	IRS1	protein_coding	ENSG00000169047.5	177.837	0.847532	0.173446	4.88644	1.02677e-06	7.8481e-06
ENSG00000164197.12	RNF180	protein_coding	ENSG00000164197.12	81.4669	0.846234	0.208269	4.06317	4.841e-05	0.000267158
ENSG00000131374.14	TBC1D5	protein_coding	ENSG00000131374.14	904.675	0.846047	0.0903316	9.36601	7.53254e-21	3.16903e-19
ENSG00000169231.13	THBS3	protein_coding	ENSG00000169231.13	157.772	0.845805	0.161107	5.24997	1.52128e-07	1.3336e-06
ENSG00000105281.12	SLC1A5	protein_coding	ENSG00000105281.12	2157.73	0.845662	0.0767949	11.012	3.34653e-28	2.46515e-26
ENSG00000144645.13	OSBPL10	protein_coding	ENSG00000144645.13	1168	0.845554	0.123711	6.8349	8.20643e-12	1.3461e-10
ENSG00000144369.13	FAM171B	protein_coding	ENSG00000144369.13	1487.75	0.845153	0.090395	9.34955	8.8019e-21	3.67233e-19
ENSG00000134440.12	NARS	protein_coding	ENSG00000134440.12	3276.46	0.845069	0.0730857	11.5627	6.36627e-31	5.49467e-29
ENSG00000072364.13	AFF4	protein_coding	ENSG00000072364.13	3663.79	0.844398	0.112775	7.48743	7.02377e-14	1.42964e-12
ENSG00000168159.12	RNF187	protein_coding	ENSG00000168159.12	1218.89	0.843535	0.0852598	9.8937	4.43345e-23	2.22892e-21
ENSG00000163888.4	CAMK2N2	protein_coding	ENSG00000163888.4	40.5451	0.843357	0.277871	3.03507	0.00240483	0.0088363
ENSG00000137817.17	PARP6	protein_coding	ENSG00000137817.17	746.64	0.84328	0.114	7.39723	1.3906e-13	2.75788e-12
ENSG00000124802.12	EEF1E1	protein_coding	ENSG00000124802.12	204.52	0.842853	0.145205	5.80457	6.45325e-09	6.99218e-08
ENSG00000113851.14	CRBN	protein_coding	ENSG00000113851.14	158.511	0.842585	0.170547	4.94049	7.79274e-07	6.06471e-06
ENSG00000196998.19	WDR45	protein_coding	ENSG00000196998.19	107.606	0.842191	0.193155	4.36017	1.29959e-05	8.10382e-05
ENSG00000160007.18	ARHGAP35	protein_coding	ENSG00000160007.18	3060.91	0.840586	0.109148	7.70137	1.34613e-14	2.98793e-13
ENSG00000085644.13	ZNF213	protein_coding	ENSG00000085644.13	70.4168	0.840575	0.241928	3.47449	0.000511832	0.00223274
ENSG00000150347.16	ARID5B	protein_coding	ENSG00000150347.16	694.267	0.839882	0.132307	6.34796	2.18188e-10	2.933e-09
ENSG00000013441.16	CLK1	protein_coding	ENSG00000013441.16	1067.98	0.839257	0.123366	6.80297	1.02486e-11	1.65542e-10
ENSG00000182247.10	UBE2E2	protein_coding	ENSG00000182247.10	309.732	0.839037	0.131771	6.36738	1.9229e-10	2.61104e-09
ENSG00000150938.10	CRIM1	protein_coding	ENSG00000150938.10	913.192	0.838857	0.101127	8.29509	1.08499e-16	2.9686e-15
ENSG00000110422.12	HIPK3	protein_coding	ENSG00000110422.12	1970.4	0.838801	0.0998536	8.40031	4.45314e-17	1.26131e-15
ENSG00000023608.5	SNAPC1	protein_coding	ENSG00000023608.5	135.303	0.838686	0.189047	4.43638	9.14831e-06	5.87396e-05
ENSG00000187634.12	SAMD11	protein_coding	ENSG00000187634.12	59.9038	0.838534	0.266123	3.15093	0.00162752	0.006258
ENSG00000164610.9	RP9	protein_coding	ENSG00000164610.9	84.7202	0.838521	0.212614	3.94386	8.01806e-05	0.000421661
ENSG00000111711.10	GOLT1B	protein_coding	ENSG00000111711.10	1318.83	0.838001	0.086258	9.71506	2.60108e-22	1.23077e-20
ENSG00000170802.16	FOXN2	protein_coding	ENSG00000170802.16	793.837	0.837828	0.113952	7.35246	1.94598e-13	3.77373e-12
ENSG00000124787.13	RPP40	protein_coding	ENSG00000124787.13	160.069	0.837118	0.179774	4.6565	3.21635e-06	2.2529e-05
ENSG00000164176.13	EDIL3	protein_coding	ENSG00000164176.13	40.147	0.836965	0.283802	2.94911	0.00318687	0.011297
ENSG00000129518.9	EAPP	protein_coding	ENSG00000129518.9	229.791	0.83596	0.143765	5.81475	6.07239e-09	6.62233e-08
ENSG00000106665.15	CLIP2	protein_coding	ENSG00000106665.15	201.575	0.835907	0.158728	5.26628	1.39215e-07	1.2306e-06
ENSG00000121350.16	PYROXD1	protein_coding	ENSG00000121350.16	357.335	0.835845	0.128492	6.50505	7.76653e-11	1.11481e-09
ENSG00000185246.17	PRPF39	protein_coding	ENSG00000185246.17	979.403	0.834464	0.116644	7.15396	8.43088e-13	1.52331e-11
ENSG00000073792.15	IGF2BP2	protein_coding	ENSG00000073792.15	915.85	0.834346	0.111341	7.49358	6.70217e-14	1.36556e-12
ENSG00000120254.15	MTHFD1L	protein_coding	ENSG00000120254.15	1049.53	0.8343	0.110516	7.54913	4.38182e-14	9.18857e-13
ENSG00000267508.5	ZNF285	protein_coding	ENSG00000267508.5	27.3723	0.834005	0.320659	2.60091	0.00929762	0.0284806
ENSG00000263956.6	NBPF11	protein_coding	ENSG00000263956.6	102.896	0.833692	0.191858	4.34535	1.39053e-05	8.59362e-05
ENSG00000109436.8	TBC1D9	protein_coding	ENSG00000109436.8	529.115	0.832989	0.110271	7.55404	4.21963e-14	8.86696e-13
ENSG00000110871.15	COQ5	protein_coding	ENSG00000110871.15	337.738	0.832471	0.125112	6.6538	2.85628e-11	4.34492e-10
ENSG00000215252.11	GOLGA8B	protein_coding	ENSG00000215252.11	384.413	0.832415	0.117162	7.10479	1.20504e-12	2.14644e-11
ENSG00000151012.13	SLC7A11	protein_coding	ENSG00000151012.13	5565.12	0.831726	0.0882832	9.42111	4.46324e-21	1.90564e-19
ENSG00000169760.17	NLGN1	protein_coding	ENSG00000169760.17	66.5118	0.830505	0.22776	3.64641	0.000265928	0.00123649
ENSG00000198355.5	PIM3	protein_coding	ENSG00000198355.5	308.136	0.830472	0.154659	5.36969	7.88733e-08	7.30941e-07
ENSG00000176896.8	TCEANC	protein_coding	ENSG00000176896.8	99.0175	0.828981	0.198446	4.17737	2.94904e-05	0.000170026
ENSG00000181982.18	CCDC149	protein_coding	ENSG00000181982.18	217.299	0.828637	0.145806	5.68314	1.32245e-08	1.37297e-07
ENSG00000115548.17	KDM3A	protein_coding	ENSG00000115548.17	953.145	0.828266	0.140573	5.89207	3.81378e-09	4.27271e-08
ENSG00000066084.13	DIP2B	protein_coding	ENSG00000066084.13	1855.61	0.828136	0.0938255	8.82634	1.08154e-18	3.58317e-17
ENSG00000169762.17	TAPT1	protein_coding	ENSG00000169762.17	478.337	0.827754	0.110285	7.50559	6.11528e-14	1.2536e-12
ENSG00000121864.10	ZNF639	protein_coding	ENSG00000121864.10	1017.67	0.827141	0.0899101	9.19964	3.59149e-20	1.40789e-18
ENSG00000166579.15	NDEL1	protein_coding	ENSG00000166579.15	459.019	0.826686	0.132234	6.25168	4.06069e-10	5.25147e-09
ENSG00000188283.11	ZNF383	protein_coding	ENSG00000188283.11	138.062	0.826516	0.188208	4.39151	1.12567e-05	7.103e-05
ENSG00000152492.15	CCDC50	protein_coding	ENSG00000152492.15	882.412	0.825606	0.106635	7.74233	9.76105e-15	2.21302e-13
ENSG00000185532.18	PRKG1	protein_coding	ENSG00000185532.18	85.2421	0.825172	0.206143	4.00291	6.25676e-05	0.000336517
ENSG00000218891.5	ZNF579	protein_coding	ENSG00000218891.5	51.1146	0.823699	0.264474	3.11448	0.00184268	0.00699573
ENSG00000168710.18	AHCYL1	protein_coding	ENSG00000168710.18	2949.87	0.823579	0.0765524	10.7584	5.41208e-27	3.67692e-25
ENSG00000213782.7	DDX47	protein_coding	ENSG00000213782.7	75.9883	0.823425	0.235557	3.49565	0.000472914	0.00207921
ENSG00000123143.12	PKN1	protein_coding	ENSG00000123143.12	756.594	0.822719	0.111705	7.36509	1.77029e-13	3.46309e-12
ENSG00000142627.13	EPHA2	protein_coding	ENSG00000142627.13	469.364	0.822305	0.115522	7.11819	1.09354e-12	1.95824e-11
ENSG00000116016.14	EPAS1	protein_coding	ENSG00000116016.14	169.099	0.822186	0.168846	4.86944	1.11915e-06	8.47369e-06
ENSG00000137776.17	SLTM	protein_coding	ENSG00000137776.17	1611.31	0.822017	0.0987689	8.32263	8.60336e-17	2.3733e-15
ENSG00000108465.15	CDK5RAP3	protein_coding	ENSG00000108465.15	220.336	0.821894	0.15442	5.32246	1.02372e-07	9.2734e-07
ENSG00000100483.14	VCPKMT	protein_coding	ENSG00000100483.14	170.955	0.821883	0.175669	4.67858	2.88866e-06	2.04043e-05
ENSG00000198625.13	MDM4	protein_coding	ENSG00000198625.13	1725.5	0.821275	0.109034	7.5323	4.98543e-14	1.03358e-12
ENSG00000153071.15	DAB2	protein_coding	ENSG00000153071.15	60.9118	0.821258	0.248084	3.3104	0.000931634	0.00380641
ENSG00000160200.17	CBS	protein_coding	ENSG00000160200.17	88.5489	0.821045	0.201816	4.06829	4.73587e-05	0.000261787
ENSG00000156931.15	VPS8	protein_coding	ENSG00000156931.15	1206.7	0.820904	0.0945474	8.68246	3.87288e-18	1.21884e-16
ENSG00000164088.18	PPM1M	protein_coding	ENSG00000164088.18	108.181	0.820726	0.199726	4.10927	3.96916e-05	0.00022346
ENSG00000141447.18	OSBPL1A	protein_coding	ENSG00000141447.18	397.175	0.820635	0.117669	6.97412	3.07788e-12	5.25881e-11
ENSG00000181392.17	SYNE4	protein_coding	ENSG00000181392.17	75.412	0.820628	0.219062	3.7461	0.000179604	0.000870427
ENSG00000184922.14	FMNL1	protein_coding	ENSG00000184922.14	49.4829	0.820491	0.256777	3.19534	0.00139666	0.00545798
ENSG00000215717.6	TMEM167B	protein_coding	ENSG00000215717.6	374.85	0.819949	0.125713	6.5224	6.91909e-11	9.9959e-10
ENSG00000009694.13	TENM1	protein_coding	ENSG00000009694.13	154.74	0.819453	0.16406	4.99483	5.88876e-07	4.69932e-06
ENSG00000129474.16	AJUBA	protein_coding	ENSG00000129474.16	578.801	0.819425	0.1025	7.99441	1.302e-15	3.22452e-14
ENSG00000010219.13	DYRK4	protein_coding	ENSG00000010219.13	136.567	0.81931	0.175462	4.66945	3.0201e-06	2.1258e-05
ENSG00000168283.14	BMI1	protein_coding	ENSG00000168283.14	606.915	0.818608	0.102464	7.98923	1.35779e-15	3.35444e-14
ENSG00000150627.15	WDR17	protein_coding	ENSG00000150627.15	332.238	0.818505	0.121517	6.73575	1.63082e-11	2.56417e-10
ENSG00000186815.12	TPCN1	protein_coding	ENSG00000186815.12	678.866	0.818361	0.0976558	8.38005	5.29039e-17	1.48928e-15
ENSG00000171943.11	SRGAP2C	protein_coding	ENSG00000171943.11	151.118	0.818028	0.17252	4.74164	2.11992e-06	1.54183e-05
ENSG00000174307.6	PHLDA3	protein_coding	ENSG00000174307.6	65.897	0.817704	0.238793	3.42432	0.000616349	0.00263356
ENSG00000258315.5	C17orf49	protein_coding	ENSG00000258315.5	21.3695	0.816801	0.34473	2.36939	0.0178173	0.0493738
ENSG00000088970.16	KIZ	protein_coding	ENSG00000088970.16	170.738	0.816354	0.154514	5.28338	1.26824e-07	1.12951e-06
ENSG00000120742.11	SERP1	protein_coding	ENSG00000120742.11	2260.91	0.816069	0.0880969	9.2633	1.98202e-20	8.01979e-19
ENSG00000100575.14	TIMM9	protein_coding	ENSG00000100575.14	208.137	0.816031	0.15171	5.37889	7.4947e-08	6.96159e-07
ENSG00000169439.12	SDC2	protein_coding	ENSG00000169439.12	943.274	0.815841	0.0897675	9.08838	1.00525e-19	3.74455e-18
ENSG00000100225.18	FBXO7	protein_coding	ENSG00000100225.18	826.33	0.815343	0.112778	7.22966	4.84217e-13	8.99132e-12
ENSG00000147010.18	SH3KBP1	protein_coding	ENSG00000147010.18	375.764	0.815212	0.123426	6.60489	3.97816e-11	5.94802e-10
ENSG00000177666.17	PNPLA2	protein_coding	ENSG00000177666.17	189.072	0.814945	0.157229	5.18319	2.18128e-07	1.86266e-06
ENSG00000236104.3	ZBTB22	protein_coding	ENSG00000236104.3	84.8318	0.814698	0.211756	3.84734	0.000119409	0.000603648
ENSG00000111087.10	GLI1	protein_coding	ENSG00000111087.10	74.0712	0.814653	0.220863	3.6885	0.000225581	0.00106815
ENSG00000108924.14	HLF	protein_coding	ENSG00000108924.14	24.2281	0.813882	0.343013	2.37274	0.0176565	0.0489957
ENSG00000116954.8	RRAGC	protein_coding	ENSG00000116954.8	186.799	0.813105	0.167222	4.86242	1.15961e-06	8.7668e-06
ENSG00000131931.8	THAP1	protein_coding	ENSG00000131931.8	164.519	0.81287	0.17251	4.71202	2.4527e-06	1.75968e-05
ENSG00000127252.6	PLAAT1	protein_coding	ENSG00000127252.6	63.6497	0.812756	0.23847	3.4082	0.000653918	0.00277432
ENSG00000120699.13	EXOSC8	protein_coding	ENSG00000120699.13	551.35	0.812571	0.102069	7.96102	1.70623e-15	4.15403e-14
ENSG00000138463.9	SLC49A4	protein_coding	ENSG00000138463.9	301.229	0.812563	0.128649	6.31615	2.68165e-10	3.56196e-09
ENSG00000188517.16	COL25A1	protein_coding	ENSG00000188517.16	54.8762	0.812492	0.248259	3.27275	0.00106506	0.00429568
ENSG00000172572.6	PDE3A	protein_coding	ENSG00000172572.6	240.135	0.81161	0.138242	5.87093	4.33368e-09	4.80167e-08
ENSG00000139514.13	SLC7A1	protein_coding	ENSG00000139514.13	3468.07	0.81108	0.093213	8.70136	3.2792e-18	1.04508e-16
ENSG00000176399.4	DMRTA1	protein_coding	ENSG00000176399.4	80.7475	0.810126	0.208797	3.87997	0.00010447	0.000534441
ENSG00000139116.18	KIF21A	protein_coding	ENSG00000139116.18	2159.67	0.809328	0.0886363	9.13089	6.79408e-20	2.57305e-18
ENSG00000198862.14	LTN1	protein_coding	ENSG00000198862.14	984.274	0.809206	0.110843	7.30045	2.86801e-13	5.45655e-12
ENSG00000115966.17	ATF2	protein_coding	ENSG00000115966.17	1324.81	0.808953	0.0931657	8.68295	3.85648e-18	1.21558e-16
ENSG00000197822.11	OCLN	protein_coding	ENSG00000197822.11	499.494	0.808462	0.129383	6.24859	4.14181e-10	5.34264e-09
ENSG00000145332.14	KLHL8	protein_coding	ENSG00000145332.14	1028.61	0.808319	0.0912886	8.85454	8.40287e-19	2.80235e-17
ENSG00000133103.17	COG6	protein_coding	ENSG00000133103.17	771.05	0.807729	0.0948253	8.51807	1.62227e-17	4.79763e-16
ENSG00000013561.18	RNF14	protein_coding	ENSG00000013561.18	534.79	0.806937	0.103983	7.76026	8.47537e-15	1.94123e-13
ENSG00000136717.15	BIN1	protein_coding	ENSG00000136717.15	297.241	0.806383	0.134379	6.0008	1.96353e-09	2.27982e-08
ENSG00000140262.17	TCF12	protein_coding	ENSG00000140262.17	2092.15	0.806217	0.0903101	8.9272	4.36908e-19	1.5307e-17
ENSG00000099194.6	SCD	protein_coding	ENSG00000099194.6	8806.73	0.805606	0.0949453	8.48494	2.15828e-17	6.30857e-16
ENSG00000124171.9	PARD6B	protein_coding	ENSG00000124171.9	662.005	0.805545	0.106937	7.53292	4.96196e-14	1.02977e-12
ENSG00000175224.16	ATG13	protein_coding	ENSG00000175224.16	617.904	0.805505	0.127448	6.32027	2.61111e-10	3.47055e-09
ENSG00000173531.15	MST1	protein_coding	ENSG00000173531.15	31.516	0.805219	0.300328	2.68113	0.0073373	0.0232477
ENSG00000166669.13	ATF7IP2	protein_coding	ENSG00000166669.13	119.476	0.805075	0.181877	4.42648	9.5782e-06	6.12921e-05
ENSG00000127870.17	RNF6	protein_coding	ENSG00000127870.17	885.649	0.804996	0.0999501	8.05398	8.01458e-16	2.01719e-14
ENSG00000169126.15	ARMC4	protein_coding	ENSG00000169126.15	124.715	0.80415	0.184768	4.35221	1.34774e-05	8.36516e-05
ENSG00000171100.14	MTM1	protein_coding	ENSG00000171100.14	152.53	0.803893	0.169754	4.73563	2.18379e-06	1.58338e-05
ENSG00000152503.9	TRIM36	protein_coding	ENSG00000152503.9	438.812	0.803844	0.130309	6.16873	6.88391e-10	8.57669e-09
ENSG00000175265.17	GOLGA8A	protein_coding	ENSG00000175265.17	203.283	0.803648	0.153143	5.24769	1.54015e-07	1.34956e-06
ENSG00000104980.8	TIMM44	protein_coding	ENSG00000104980.8	399.254	0.803475	0.123043	6.53006	6.57426e-11	9.54574e-10
ENSG00000164631.19	ZNF12	protein_coding	ENSG00000164631.19	582.512	0.803201	0.10928	7.34992	1.98332e-13	3.83875e-12
ENSG00000107863.18	ARHGAP21	protein_coding	ENSG00000107863.18	1090.73	0.802981	0.0895856	8.96328	3.15171e-19	1.1198e-17
ENSG00000197050.11	ZNF420	protein_coding	ENSG00000197050.11	164.168	0.802849	0.178894	4.48784	7.19482e-06	4.72064e-05
ENSG00000123268.9	ATF1	protein_coding	ENSG00000123268.9	653.104	0.802587	0.0987866	8.12445	4.49412e-16	1.15719e-14
ENSG00000100439.10	ABHD4	protein_coding	ENSG00000100439.10	273.428	0.801208	0.160587	4.98923	6.06198e-07	4.82225e-06
ENSG00000053254.15	FOXN3	protein_coding	ENSG00000053254.15	642.361	0.80104	0.105797	7.57146	3.69051e-14	7.80698e-13
ENSG00000155974.12	GRIP1	protein_coding	ENSG00000155974.12	178.89	0.800537	0.150405	5.32255	1.02323e-07	9.27315e-07
ENSG00000197857.13	ZNF44	protein_coding	ENSG00000197857.13	174.914	0.798902	0.163507	4.88605	1.02878e-06	7.8605e-06
ENSG00000055118.14	KCNH2	protein_coding	ENSG00000055118.14	42.4962	0.798666	0.275543	2.89852	0.00374928	0.0130109
ENSG00000245680.10	ZNF585B	protein_coding	ENSG00000245680.10	139.523	0.798588	0.169387	4.71457	2.42222e-06	1.73967e-05
ENSG00000206418.4	RAB12	protein_coding	ENSG00000206418.4	486.644	0.798023	0.107429	7.42836	1.09954e-13	2.19799e-12
ENSG00000136193.17	SCRN1	protein_coding	ENSG00000136193.17	1573.1	0.797879	0.0877258	9.09515	9.44533e-20	3.53716e-18
ENSG00000161542.16	PRPSAP1	protein_coding	ENSG00000161542.16	536.181	0.797798	0.105996	7.52671	5.20336e-14	1.07654e-12
ENSG00000164180.13	TMEM161B	protein_coding	ENSG00000164180.13	695.742	0.797667	0.0961446	8.29653	1.07197e-16	2.93697e-15
ENSG00000189060.5	H1F0	protein_coding	ENSG00000189060.5	1595.62	0.796937	0.135729	5.87152	4.31805e-09	4.79227e-08
ENSG00000023909.10	GCLM	protein_coding	ENSG00000023909.10	859.915	0.796364	0.0914768	8.70564	3.15789e-18	1.00962e-16
ENSG00000101928.13	MOSPD1	protein_coding	ENSG00000101928.13	191.051	0.796115	0.152433	5.22273	1.763e-07	1.53148e-06
ENSG00000196437.11	ZNF569	protein_coding	ENSG00000196437.11	180.38	0.796109	0.166317	4.7867	1.69549e-06	1.24895e-05
ENSG00000100968.14	NFATC4	protein_coding	ENSG00000100968.14	178.064	0.796039	0.15644	5.08845	3.60995e-07	2.98258e-06
ENSG00000116141.15	MARK1	protein_coding	ENSG00000116141.15	310.427	0.796023	0.123864	6.42661	1.30477e-10	1.81333e-09
ENSG00000092871.16	RFFL	protein_coding	ENSG00000092871.16	389.995	0.794143	0.131883	6.02159	1.72714e-09	2.02759e-08
ENSG00000183621.15	ZNF438	protein_coding	ENSG00000183621.15	75.3205	0.793551	0.216801	3.66028	0.000251943	0.0011769
ENSG00000178038.17	ALS2CL	protein_coding	ENSG00000178038.17	191.292	0.793136	0.169302	4.68473	2.80325e-06	1.98708e-05
ENSG00000143355.16	LHX9	protein_coding	ENSG00000143355.16	44.549	0.793102	0.266548	2.97546	0.00292552	0.0104721
ENSG00000179094.16	AC129492.1	protein_coding	ENSG00000179094.16	228.931	0.792669	0.200888	3.94582	7.9528e-05	0.000418667
ENSG00000138669.9	PRKG2	protein_coding	ENSG00000138669.9	40.6183	0.792471	0.272061	2.91284	0.00358155	0.0125101
ENSG00000184009.12	ACTG1	protein_coding	ENSG00000184009.12	20335.1	0.792329	0.0883092	8.97222	2.90604e-19	1.03802e-17
ENSG00000179454.13	KLHL28	protein_coding	ENSG00000179454.13	508.635	0.792124	0.122943	6.44301	1.17124e-10	1.63567e-09
ENSG00000166123.14	GPT2	protein_coding	ENSG00000166123.14	1106.67	0.791626	0.0919849	8.60605	7.56203e-18	2.35042e-16
ENSG00000164758.7	MED30	protein_coding	ENSG00000164758.7	108.657	0.791567	0.186139	4.25257	2.11334e-05	0.000125923
ENSG00000150687.12	PRSS23	protein_coding	ENSG00000150687.12	223.502	0.791128	0.147773	5.35366	8.61939e-08	7.90045e-07
ENSG00000107864.15	CPEB3	protein_coding	ENSG00000107864.15	175.547	0.790839	0.16357	4.83487	1.33232e-06	9.98616e-06
ENSG00000101098.12	RIMS4	protein_coding	ENSG00000101098.12	525.089	0.790225	0.106833	7.39681	1.395e-13	2.76116e-12
ENSG00000141646.13	SMAD4	protein_coding	ENSG00000141646.13	1212.63	0.790165	0.0963683	8.19943	2.41535e-16	6.43346e-15
ENSG00000138942.16	RNF185	protein_coding	ENSG00000138942.16	458.32	0.789949	0.131338	6.01463	1.80303e-09	2.10563e-08
ENSG00000127990.18	SGCE	protein_coding	ENSG00000127990.18	629.328	0.789091	0.125984	6.26344	3.7657e-10	4.89517e-09
ENSG00000172348.14	RCAN2	protein_coding	ENSG00000172348.14	75.9501	0.789086	0.221252	3.56646	0.000361833	0.00163663
ENSG00000198774.5	RASSF9	protein_coding	ENSG00000198774.5	433.403	0.788862	0.123383	6.39358	1.62045e-10	2.21984e-09
ENSG00000105971.15	CAV2	protein_coding	ENSG00000105971.15	260.535	0.788475	0.13409	5.88019	4.09808e-09	4.56831e-08
ENSG00000131051.23	RBM39	protein_coding	ENSG00000131051.23	4922.86	0.78823	0.0869953	9.0606	1.29735e-19	4.76091e-18
ENSG00000011243.18	AKAP8L	protein_coding	ENSG00000011243.18	744.854	0.787705	0.12913	6.10012	1.05992e-09	1.28714e-08
ENSG00000205302.7	SNX2	protein_coding	ENSG00000205302.7	1117.73	0.787302	0.100342	7.84618	4.28886e-15	1.01589e-13
ENSG00000184205.14	TSPYL2	protein_coding	ENSG00000184205.14	331.498	0.787269	0.181235	4.34391	1.39971e-05	8.64102e-05
ENSG00000075651.16	PLD1	protein_coding	ENSG00000075651.16	277.626	0.787092	0.130455	6.03344	1.60503e-09	1.88976e-08
ENSG00000107282.8	APBA1	protein_coding	ENSG00000107282.8	57.4675	0.786967	0.242343	3.24733	0.00116492	0.00465181
ENSG00000067191.16	CACNB1	protein_coding	ENSG00000067191.16	147.375	0.786006	0.194353	4.04422	5.24983e-05	0.000287433
ENSG00000109618.12	SEPSECS	protein_coding	ENSG00000109618.12	222.475	0.785452	0.14403	5.4534	4.9416e-08	4.68531e-07
ENSG00000110841.14	PPFIBP1	protein_coding	ENSG00000110841.14	1562.25	0.78458	0.100789	7.78439	7.00504e-15	1.6118e-13
ENSG00000108963.17	DPH1	protein_coding	ENSG00000108963.17	148.463	0.783285	0.175716	4.45768	8.28531e-06	5.37823e-05
ENSG00000196155.13	PLEKHG4	protein_coding	ENSG00000196155.13	289.683	0.783087	0.125952	6.21732	5.05707e-10	6.42436e-09
ENSG00000163320.11	CGGBP1	protein_coding	ENSG00000163320.11	1857.59	0.781711	0.0852754	9.1669	4.86816e-20	1.88267e-18
ENSG00000161243.9	AC010605.1	protein_coding	ENSG00000161243.9	57.7329	0.781517	0.246252	3.17365	0.00150538	0.00583859
ENSG00000198467.15	TPM2	protein_coding	ENSG00000198467.15	255.799	0.780966	0.147895	5.28053	1.28814e-07	1.1452e-06
ENSG00000111911.7	HINT3	protein_coding	ENSG00000111911.7	693.719	0.780767	0.0966323	8.07977	6.48895e-16	1.65181e-14
ENSG00000156218.13	ADAMTSL3	protein_coding	ENSG00000156218.13	150.079	0.779096	0.165841	4.69786	2.62907e-06	1.87617e-05
ENSG00000064490.14	RFXANK	protein_coding	ENSG00000064490.14	575.351	0.778939	0.101481	7.67567	1.6455e-14	3.62046e-13
ENSG00000153551.13	CMTM7	protein_coding	ENSG00000153551.13	63.2589	0.778693	0.236777	3.28872	0.00100644	0.00407809
ENSG00000059122.16	FLYWCH1	protein_coding	ENSG00000059122.16	267.295	0.778529	0.155553	5.0049	5.58922e-07	4.48878e-06
ENSG00000123728.10	RAP2C	protein_coding	ENSG00000123728.10	599.919	0.778527	0.105237	7.39783	1.38427e-13	2.74803e-12
ENSG00000077684.16	JADE1	protein_coding	ENSG00000077684.16	1244.93	0.778442	0.1046	7.44211	9.90914e-14	1.98677e-12
ENSG00000128849.10	CGNL1	protein_coding	ENSG00000128849.10	133.624	0.778397	0.181465	4.28951	1.79072e-05	0.000108147
ENSG00000110721.12	CHKA	protein_coding	ENSG00000110721.12	471.572	0.778035	0.118939	6.54149	6.0908e-11	8.90807e-10
ENSG00000133706.18	LARS	protein_coding	ENSG00000133706.18	3012.07	0.777472	0.0789963	9.84188	7.43104e-23	3.68075e-21
ENSG00000167604.14	NFKBID	protein_coding	ENSG00000167604.14	58.9012	0.777058	0.242997	3.1978	0.00138479	0.00542318
ENSG00000105321.14	CCDC9	protein_coding	ENSG00000105321.14	126.492	0.777023	0.196408	3.95616	7.61646e-05	0.000403284
ENSG00000141337.12	ARSG	protein_coding	ENSG00000141337.12	48.2581	0.776848	0.267255	2.90676	0.00365191	0.0127125
ENSG00000256235.2	SMIM3	protein_coding	ENSG00000256235.2	96.0287	0.776548	0.196327	3.95539	7.64106e-05	0.000404354
ENSG00000050165.17	DKK3	protein_coding	ENSG00000050165.17	158.247	0.776371	0.168821	4.59878	4.24968e-06	2.90486e-05
ENSG00000134324.11	LPIN1	protein_coding	ENSG00000134324.11	396.282	0.77594	0.123866	6.26434	3.74408e-10	4.87336e-09
ENSG00000165275.10	TRMT10B	protein_coding	ENSG00000165275.10	100.022	0.774847	0.193577	4.00278	6.26024e-05	0.000336614
ENSG00000164221.13	CCDC112	protein_coding	ENSG00000164221.13	292.565	0.774519	0.141676	5.46682	4.58179e-08	4.36888e-07
ENSG00000250479.8	CHCHD10	protein_coding	ENSG00000250479.8	138.717	0.774439	0.174073	4.44894	8.62933e-06	5.57813e-05
ENSG00000163093.12	BBS5	protein_coding	ENSG00000163093.12	48.5431	0.774271	0.256563	3.01786	0.00254564	0.00928739
ENSG00000135069.14	PSAT1	protein_coding	ENSG00000135069.14	3324.04	0.773964	0.103967	7.44434	9.74325e-14	1.95741e-12
ENSG00000196453.8	ZNF777	protein_coding	ENSG00000196453.8	117.246	0.773397	0.185372	4.17213	3.01763e-05	0.000173633
ENSG00000164327.13	RICTOR	protein_coding	ENSG00000164327.13	986.051	0.773235	0.0980954	7.88248	3.20943e-15	7.67439e-14
ENSG00000205765.9	C5orf51	protein_coding	ENSG00000205765.9	769.36	0.773167	0.120066	6.43949	1.19876e-10	1.67294e-09
ENSG00000114737.15	CISH	protein_coding	ENSG00000114737.15	123.131	0.772523	0.193228	3.99799	6.38826e-05	0.00034313
ENSG00000151090.19	THRB	protein_coding	ENSG00000151090.19	148.15	0.772471	0.164897	4.68457	2.80555e-06	1.9873e-05
ENSG00000178338.11	ZNF354B	protein_coding	ENSG00000178338.11	203.669	0.771367	0.150543	5.12389	2.99289e-07	2.50154e-06
ENSG00000163818.17	LZTFL1	protein_coding	ENSG00000163818.17	315.599	0.771282	0.132784	5.80854	6.3019e-09	6.85034e-08
ENSG00000101966.12	XIAP	protein_coding	ENSG00000101966.12	1875.59	0.771035	0.096572	7.98404	1.41621e-15	3.49019e-14
ENSG00000168970.22	JMJD7-PLA2G4B	protein_coding	ENSG00000168970.22	168.096	0.771028	0.166285	4.63678	3.53871e-06	2.459e-05
ENSG00000166147.13	FBN1	protein_coding	ENSG00000166147.13	930.523	0.771019	0.106298	7.25335	4.06597e-13	7.61328e-12
ENSG00000155729.13	KCTD18	protein_coding	ENSG00000155729.13	222.306	0.770998	0.139834	5.51366	3.51442e-08	3.42086e-07
ENSG00000103942.13	HOMER2	protein_coding	ENSG00000103942.13	857.636	0.770789	0.093589	8.2359	1.78213e-16	4.79768e-15
ENSG00000244187.8	TMEM141	protein_coding	ENSG00000244187.8	117.238	0.770655	0.187554	4.10898	3.97409e-05	0.000223674
ENSG00000151632.17	AKR1C2	protein_coding	ENSG00000151632.17	96.6945	0.769711	0.199399	3.86015	0.000113319	0.000575322
ENSG00000118523.6	CCN2	protein_coding	ENSG00000118523.6	1386.33	0.768485	0.124843	6.15564	7.47749e-10	9.2708e-09
ENSG00000163864.17	NMNAT3	protein_coding	ENSG00000163864.17	67.5286	0.76827	0.233165	3.29497	0.000984324	0.00400137
ENSG00000124067.17	SLC12A4	protein_coding	ENSG00000124067.17	500.709	0.768045	0.124067	6.19056	5.99521e-10	7.53994e-09
ENSG00000099139.13	PCSK5	protein_coding	ENSG00000099139.13	67.7869	0.767993	0.227145	3.38108	0.000722027	0.00303765
ENSG00000100852.13	ARHGAP5	protein_coding	ENSG00000100852.13	3303.13	0.767373	0.0846451	9.06578	1.23717e-19	4.54837e-18
ENSG00000138386.17	NAB1	protein_coding	ENSG00000138386.17	1029.47	0.766871	0.0895859	8.56018	1.1269e-17	3.3976e-16
ENSG00000139318.8	DUSP6	protein_coding	ENSG00000139318.8	2367.05	0.766654	0.0927875	8.26248	1.42681e-16	3.86181e-15
ENSG00000124749.17	COL21A1	protein_coding	ENSG00000124749.17	63.9266	0.76651	0.229394	3.34146	0.000833399	0.00344849
ENSG00000112282.18	MED23	protein_coding	ENSG00000112282.18	745.372	0.766482	0.112413	6.81846	9.2022e-12	1.50208e-10
ENSG00000107669.17	ATE1	protein_coding	ENSG00000107669.17	650.767	0.765259	0.10538	7.26189	3.81713e-13	7.18078e-12
ENSG00000187554.14	TLR5	protein_coding	ENSG00000187554.14	53.2963	0.765082	0.260562	2.93628	0.00332175	0.011707
ENSG00000171827.10	ZNF570	protein_coding	ENSG00000171827.10	174.043	0.764584	0.165627	4.6163	3.90643e-06	2.69004e-05
ENSG00000177888.7	ZBTB41	protein_coding	ENSG00000177888.7	1475.4	0.764325	0.0890663	8.58153	9.36156e-18	2.87861e-16
ENSG00000144659.13	SLC25A38	protein_coding	ENSG00000144659.13	371.464	0.764064	0.137845	5.54291	2.9748e-08	2.93395e-07
ENSG00000136436.14	CALCOCO2	protein_coding	ENSG00000136436.14	468.374	0.763351	0.112511	6.78466	1.1636e-11	1.869e-10
ENSG00000081721.11	DUSP12	protein_coding	ENSG00000081721.11	258.719	0.762782	0.133338	5.72065	1.0612e-08	1.11556e-07
ENSG00000198677.11	TTC37	protein_coding	ENSG00000198677.11	1119.56	0.762458	0.102298	7.45328	9.10484e-14	1.83649e-12
ENSG00000143622.11	RIT1	protein_coding	ENSG00000143622.11	396.605	0.762428	0.13617	5.59911	2.15455e-08	2.16857e-07
ENSG00000141384.12	TAF4B	protein_coding	ENSG00000141384.12	358.052	0.762378	0.126108	6.04541	1.49026e-09	1.76705e-08
ENSG00000163516.13	ANKZF1	protein_coding	ENSG00000163516.13	326.596	0.762322	0.123294	6.18296	6.2911e-10	7.89233e-09
ENSG00000010803.16	SCMH1	protein_coding	ENSG00000010803.16	346.949	0.761707	0.123291	6.17814	6.48603e-10	8.11158e-09
ENSG00000026025.16	VIM	protein_coding	ENSG00000026025.16	676.257	0.761621	0.102965	7.39687	1.39433e-13	2.76116e-12
ENSG00000168234.13	TTC39C	protein_coding	ENSG00000168234.13	369.783	0.761476	0.122594	6.21134	5.25342e-10	6.64442e-09
ENSG00000109472.14	CPE	protein_coding	ENSG00000109472.14	1575.45	0.761294	0.0888227	8.57095	1.02639e-17	3.11323e-16
ENSG00000102908.22	NFAT5	protein_coding	ENSG00000102908.22	2121.31	0.761011	0.223545	3.40428	0.000663376	0.00280971
ENSG00000011132.12	AC005954.1	protein_coding	ENSG00000011132.12	105.997	0.760996	0.193232	3.93825	8.20784e-05	0.00043074
ENSG00000117525.14	F3	protein_coding	ENSG00000117525.14	65.673	0.760882	0.226579	3.35814	0.000784703	0.00326919
ENSG00000147202.18	DIAPH2	protein_coding	ENSG00000147202.18	634.971	0.760735	0.106639	7.13372	9.76886e-13	1.75874e-11
ENSG00000180628.15	PCGF5	protein_coding	ENSG00000180628.15	1161.14	0.760529	0.0835924	9.09807	9.19514e-20	3.44989e-18
ENSG00000164975.15	SNAPC3	protein_coding	ENSG00000164975.15	803.294	0.760152	0.0920384	8.25908	1.46804e-16	3.96805e-15
ENSG00000173598.14	NUDT4	protein_coding	ENSG00000173598.14	448.184	0.760002	0.115037	6.60659	3.93266e-11	5.88874e-10
ENSG00000131408.14	NR1H2	protein_coding	ENSG00000131408.14	270.313	0.759855	0.147468	5.15269	2.56778e-07	2.1624e-06
ENSG00000176624.11	MEX3C	protein_coding	ENSG00000176624.11	1469.66	0.759287	0.0854714	8.88352	6.47755e-19	2.20786e-17
ENSG00000179119.15	SPTY2D1	protein_coding	ENSG00000179119.15	470.406	0.759197	0.160726	4.72355	2.31762e-06	1.66991e-05
ENSG00000187486.5	KCNJ11	protein_coding	ENSG00000187486.5	60.433	0.759086	0.23886	3.17795	0.00148321	0.00576264
ENSG00000159212.12	CLIC6	protein_coding	ENSG00000159212.12	33.2036	0.758647	0.311082	2.43873	0.0147388	0.0421438
ENSG00000138468.16	SENP7	protein_coding	ENSG00000138468.16	682.358	0.756916	0.0967601	7.8226	5.17428e-15	1.21135e-13
ENSG00000136167.14	LCP1	protein_coding	ENSG00000136167.14	6585.95	0.756907	0.101257	7.47513	7.71281e-14	1.56041e-12
ENSG00000181472.5	ZBTB2	protein_coding	ENSG00000181472.5	305.693	0.756501	0.172716	4.38002	1.18668e-05	7.45986e-05
ENSG00000171862.11	PTEN	protein_coding	ENSG00000171862.11	1226.04	0.756448	0.0850944	8.88951	6.1378e-19	2.09917e-17
ENSG00000197309.3	OR10D3	protein_coding	ENSG00000197309.3	91.1406	0.75644	0.217805	3.47302	0.000514637	0.00224303
ENSG00000164117.13	FBXO8	protein_coding	ENSG00000164117.13	119.019	0.756188	0.179513	4.21244	2.52629e-05	0.000147857
ENSG00000136021.18	SCYL2	protein_coding	ENSG00000136021.18	2209.12	0.754986	0.0897015	8.41665	3.87408e-17	1.10351e-15
ENSG00000164597.13	COG5	protein_coding	ENSG00000164597.13	700.401	0.754489	0.0994818	7.58419	3.34569e-14	7.11978e-13
ENSG00000119862.13	LGALSL	protein_coding	ENSG00000119862.13	475.246	0.754304	0.113371	6.65342	2.86369e-11	4.35289e-10
ENSG00000139915.20	MDGA2	protein_coding	ENSG00000139915.20	172.44	0.754033	0.157062	4.80087	1.57979e-06	1.16929e-05
ENSG00000155906.19	RMND1	protein_coding	ENSG00000155906.19	267.182	0.753933	0.135974	5.5447	2.94454e-08	2.9084e-07
ENSG00000103245.14	CIAO3	protein_coding	ENSG00000103245.14	211.887	0.753888	0.149973	5.02682	4.98689e-07	4.02919e-06
ENSG00000180488.15	MIGA1	protein_coding	ENSG00000180488.15	629.976	0.753857	0.107031	7.04336	1.8766e-12	3.27874e-11
ENSG00000160695.14	VPS11	protein_coding	ENSG00000160695.14	404.154	0.753588	0.115228	6.53998	6.1529e-11	8.97931e-10
ENSG00000095066.11	HOOK2	protein_coding	ENSG00000095066.11	562.38	0.753402	0.130894	5.75582	8.62237e-09	9.19384e-08
ENSG00000131015.5	ULBP2	protein_coding	ENSG00000131015.5	96.5011	0.753101	0.195193	3.85823	0.000114212	0.000579416
ENSG00000139793.18	MBNL2	protein_coding	ENSG00000139793.18	883.212	0.75304	0.0919283	8.19161	2.57765e-16	6.85126e-15
ENSG00000140650.12	PMM2	protein_coding	ENSG00000140650.12	442.087	0.752433	0.140532	5.35419	8.59409e-08	7.88085e-07
ENSG00000170921.15	TANC2	protein_coding	ENSG00000170921.15	936.406	0.752414	0.128102	5.87356	4.26541e-09	4.7417e-08
ENSG00000198169.9	ZNF251	protein_coding	ENSG00000198169.9	331.693	0.752344	0.121279	6.20339	5.52589e-10	6.97587e-09
ENSG00000159921.16	GNE	protein_coding	ENSG00000159921.16	470.714	0.752329	0.116397	6.46347	1.02331e-10	1.44109e-09
ENSG00000147421.18	HMBOX1	protein_coding	ENSG00000147421.18	628.779	0.752117	0.129287	5.81741	5.9767e-09	6.52505e-08
ENSG00000174996.11	KLC2	protein_coding	ENSG00000174996.11	384.638	0.751815	0.143033	5.25624	1.47033e-07	1.29459e-06
ENSG00000174136.12	RGMB	protein_coding	ENSG00000174136.12	376.492	0.751555	0.126795	5.92731	3.0793e-09	3.48872e-08
ENSG00000136643.12	RPS6KC1	protein_coding	ENSG00000136643.12	642.801	0.751262	0.115386	6.51088	7.47124e-11	1.07396e-09
ENSG00000083312.17	TNPO1	protein_coding	ENSG00000083312.17	4894.83	0.751244	0.084779	8.86121	7.91533e-19	2.64414e-17
ENSG00000112276.14	BVES	protein_coding	ENSG00000112276.14	235.314	0.750439	0.136447	5.49988	3.80051e-08	3.67974e-07
ENSG00000133019.11	CHRM3	protein_coding	ENSG00000133019.11	189.146	0.749975	0.158051	4.74515	2.08355e-06	1.51757e-05
ENSG00000144426.18	NBEAL1	protein_coding	ENSG00000144426.18	742.341	0.749692	0.11852	6.32544	2.52507e-10	3.36286e-09
ENSG00000183010.16	PYCR1	protein_coding	ENSG00000183010.16	1030.45	0.749625	0.0857907	8.73784	2.37613e-18	7.64543e-17
ENSG00000196843.16	ARID5A	protein_coding	ENSG00000196843.16	44.4932	0.749614	0.267469	2.80262	0.00506896	0.0168703
ENSG00000143155.13	TIPRL	protein_coding	ENSG00000143155.13	981.554	0.749557	0.0919286	8.15369	3.52986e-16	9.23088e-15
ENSG00000166886.13	NAB2	protein_coding	ENSG00000166886.13	444.11	0.749377	0.134481	5.57235	2.51325e-08	2.50453e-07
ENSG00000174780.17	SRP72	protein_coding	ENSG00000174780.17	1793	0.748483	0.105791	7.07509	1.49348e-12	2.63224e-11
ENSG00000143751.10	SDE2	protein_coding	ENSG00000143751.10	671.45	0.748299	0.121249	6.17161	6.75997e-10	8.43842e-09
ENSG00000121005.9	CRISPLD1	protein_coding	ENSG00000121005.9	1478.36	0.747781	0.0791356	9.44936	3.40897e-21	1.47429e-19
ENSG00000140743.8	AC092338.1	protein_coding	ENSG00000140743.8	399.268	0.747512	0.14337	5.21385	1.8496e-07	1.59569e-06
ENSG00000177685.17	CRACR2B	protein_coding	ENSG00000177685.17	64.9291	0.747363	0.241064	3.10026	0.00193349	0.00729641
ENSG00000125772.12	GPCPD1	protein_coding	ENSG00000125772.12	1286.59	0.746988	0.103564	7.21282	5.4806e-13	1.01115e-11
ENSG00000108306.13	FBXL20	protein_coding	ENSG00000108306.13	454.247	0.746656	0.114815	6.50314	7.86619e-11	1.1267e-09
ENSG00000090520.11	DNAJB11	protein_coding	ENSG00000090520.11	1192.7	0.746602	0.142549	5.23751	1.62758e-07	1.41999e-06
ENSG00000100246.13	DNAL4	protein_coding	ENSG00000100246.13	139.991	0.745392	0.166955	4.46462	8.02114e-06	5.21517e-05
ENSG00000144935.15	TRPC1	protein_coding	ENSG00000144935.15	105.24	0.745282	0.189849	3.92566	8.64917e-05	0.000451076
ENSG00000059769.20	DNAJC25	protein_coding	ENSG00000059769.20	163.392	0.745098	0.191659	3.88761	0.000101234	0.000519608
ENSG00000157796.18	WDR19	protein_coding	ENSG00000157796.18	549.66	0.745068	0.108144	6.88957	5.59606e-12	9.30825e-11
ENSG00000188554.14	NBR1	protein_coding	ENSG00000188554.14	1147.98	0.744997	0.0965412	7.71688	1.19211e-14	2.6756e-13
ENSG00000082258.13	CCNT2	protein_coding	ENSG00000082258.13	1005.35	0.744347	0.109312	6.8094	9.80039e-12	1.5894e-10
ENSG00000139323.14	POC1B	protein_coding	ENSG00000139323.14	940.986	0.743885	0.0895871	8.30349	1.011e-16	2.77369e-15
ENSG00000108799.13	EZH1	protein_coding	ENSG00000108799.13	291.426	0.743612	0.126302	5.88756	3.91945e-09	4.37403e-08
ENSG00000074319.13	TSG101	protein_coding	ENSG00000074319.13	303.181	0.742699	0.127993	5.80264	6.52785e-09	7.0616e-08
ENSG00000172661.18	WASHC2C	protein_coding	ENSG00000172661.18	365.806	0.742616	0.128507	5.77878	7.52425e-09	8.07432e-08
ENSG00000091490.11	SEL1L3	protein_coding	ENSG00000091490.11	3014.24	0.74261	0.0731312	10.1545	3.16457e-24	1.71535e-22
ENSG00000135002.12	RFK	protein_coding	ENSG00000135002.12	695.649	0.742305	0.0949667	7.81648	5.4323e-15	1.26586e-13
ENSG00000092148.13	HECTD1	protein_coding	ENSG00000092148.13	4725.35	0.741173	0.0835628	8.86965	7.33759e-19	2.47998e-17
ENSG00000038219.13	BOD1L1	protein_coding	ENSG00000038219.13	952.92	0.741157	0.138113	5.36633	8.0355e-08	7.43009e-07
ENSG00000135046.14	ANXA1	protein_coding	ENSG00000135046.14	2426.25	0.741141	0.0840722	8.81553	1.19117e-18	3.93989e-17
ENSG00000076685.18	NT5C2	protein_coding	ENSG00000076685.18	981.593	0.740461	0.105427	7.02347	2.1642e-12	3.75839e-11
ENSG00000171606.18	ZNF274	protein_coding	ENSG00000171606.18	469.637	0.739956	0.113754	6.50489	7.7752e-11	1.11526e-09
ENSG00000163867.17	ZMYM6	protein_coding	ENSG00000163867.17	206.312	0.739851	0.142999	5.17381	2.29365e-07	1.94951e-06
ENSG00000187994.14	RINL	protein_coding	ENSG00000187994.14	48.6677	0.739636	0.261302	2.83058	0.00464633	0.0156801
ENSG00000085832.17	EPS15	protein_coding	ENSG00000085832.17	925.784	0.739226	0.0907536	8.14542	3.7798e-16	9.87167e-15
ENSG00000176105.14	YES1	protein_coding	ENSG00000176105.14	2076.41	0.739205	0.0770675	9.59166	8.66798e-22	3.89962e-20
ENSG00000180228.13	PRKRA	protein_coding	ENSG00000180228.13	672.581	0.739091	0.0961243	7.68891	1.48392e-14	3.27931e-13
ENSG00000080007.8	DDX43	protein_coding	ENSG00000080007.8	174.205	0.738669	0.155259	4.75766	1.95846e-06	1.43061e-05
ENSG00000160191.18	PDE9A	protein_coding	ENSG00000160191.18	38.2728	0.738658	0.281048	2.62823	0.00858297	0.0266035
ENSG00000143178.13	TBX19	protein_coding	ENSG00000143178.13	57.3931	0.738655	0.244983	3.01513	0.00256871	0.00936151
ENSG00000134480.15	CCNH	protein_coding	ENSG00000134480.15	784.647	0.738607	0.1129	6.54214	6.06465e-11	8.87628e-10
ENSG00000078403.17	MLLT10	protein_coding	ENSG00000078403.17	569.358	0.738376	0.116041	6.36305	1.97784e-10	2.67841e-09
ENSG00000257315.2	ZBED6	protein_coding	ENSG00000257315.2	33.1613	0.738232	0.304714	2.4227	0.0154055	0.0436959
ENSG00000173812.11	EIF1	protein_coding	ENSG00000173812.11	2151.46	0.737978	0.129846	5.68351	1.31962e-08	1.37074e-07
ENSG00000055483.19	AC022966.1	protein_coding	ENSG00000055483.19	567.251	0.737747	0.149846	4.92337	8.50672e-07	6.57709e-06
ENSG00000135631.16	RAB11FIP5	protein_coding	ENSG00000135631.16	179.838	0.736452	0.171392	4.29688	1.73221e-05	0.000104987
ENSG00000149600.11	COMMD7	protein_coding	ENSG00000149600.11	100.644	0.735554	0.20196	3.64207	0.000270451	0.00125549
ENSG00000169957.10	ZNF768	protein_coding	ENSG00000169957.10	274.911	0.735408	0.138908	5.29422	1.19523e-07	1.06922e-06
ENSG00000065809.13	FAM107B	protein_coding	ENSG00000065809.13	223.62	0.734624	0.145148	5.06119	4.16643e-07	3.40736e-06
ENSG00000144895.12	EIF2A	protein_coding	ENSG00000144895.12	1257.64	0.734117	0.094268	7.78756	6.83179e-15	1.57554e-13
ENSG00000111647.13	UHRF1BP1L	protein_coding	ENSG00000111647.13	737.276	0.734064	0.105847	6.93512	4.05886e-12	6.84763e-11
ENSG00000183722.9	LHFPL6	protein_coding	ENSG00000183722.9	59.5331	0.733936	0.241621	3.03755	0.00238508	0.00877498
ENSG00000154229.12	PRKCA	protein_coding	ENSG00000154229.12	401.378	0.73388	0.11548	6.35503	2.0839e-10	2.81257e-09
ENSG00000034677.13	RNF19A	protein_coding	ENSG00000034677.13	524.892	0.733821	0.110449	6.64399	3.05304e-11	4.61975e-10
ENSG00000134815.19	DHX34	protein_coding	ENSG00000134815.19	528.173	0.733516	0.142282	5.15537	2.53136e-07	2.13531e-06
ENSG00000166432.15	ZMAT1	protein_coding	ENSG00000166432.15	63.7182	0.733121	0.228423	3.20949	0.00132969	0.00522776
ENSG00000153113.23	CAST	protein_coding	ENSG00000153113.23	1245.43	0.732948	0.0979289	7.48449	7.18268e-14	1.4605e-12
ENSG00000027075.15	PRKCH	protein_coding	ENSG00000027075.15	187.593	0.732793	0.157544	4.65135	3.29762e-06	2.30481e-05
ENSG00000114861.20	FOXP1	protein_coding	ENSG00000114861.20	273.353	0.732775	0.128134	5.71883	1.0726e-08	1.12696e-07
ENSG00000139668.9	WDFY2	protein_coding	ENSG00000139668.9	353.193	0.732561	0.132327	5.53598	3.09484e-08	3.04042e-07
ENSG00000164620.9	RELL2	protein_coding	ENSG00000164620.9	37.373	0.731885	0.289603	2.5272	0.0114975	0.034183
ENSG00000136560.13	TANK	protein_coding	ENSG00000136560.13	757.72	0.731822	0.0944146	7.75115	9.10622e-15	2.07626e-13
ENSG00000131871.15	SELENOS	protein_coding	ENSG00000131871.15	532.597	0.730784	0.131098	5.57432	2.48501e-08	2.47762e-07
ENSG00000198815.9	FOXJ3	protein_coding	ENSG00000198815.9	1020.34	0.730451	0.117783	6.20165	5.58726e-10	7.04892e-09
ENSG00000118496.5	FBXO30	protein_coding	ENSG00000118496.5	794.366	0.730209	0.102603	7.11686	1.1041e-12	1.9754e-11
ENSG00000104312.8	RIPK2	protein_coding	ENSG00000104312.8	207.17	0.729669	0.156314	4.66797	3.04196e-06	2.13793e-05
ENSG00000168152.13	THAP9	protein_coding	ENSG00000168152.13	137.554	0.728712	0.174288	4.18108	2.90122e-05	0.000167473
ENSG00000065882.16	TBC1D1	protein_coding	ENSG00000065882.16	876.879	0.72816	0.0951067	7.65624	1.91454e-14	4.17132e-13
ENSG00000141968.8	VAV1	protein_coding	ENSG00000141968.8	109.828	0.72796	0.191848	3.79447	0.000147959	0.000731971
ENSG00000128604.20	IRF5	protein_coding	ENSG00000128604.20	61.6711	0.727913	0.236381	3.07941	0.00207413	0.00776016
ENSG00000111011.18	RSRC2	protein_coding	ENSG00000111011.18	2195.32	0.727303	0.117656	6.18159	6.34604e-10	7.95629e-09
ENSG00000138434.17	ITPRID2	protein_coding	ENSG00000138434.17	1590.98	0.726536	0.0844792	8.60017	7.95951e-18	2.46634e-16
ENSG00000171365.17	CLCN5	protein_coding	ENSG00000171365.17	513.431	0.726507	0.109945	6.6079	3.89814e-11	5.84575e-10
ENSG00000126775.8	ATG14	protein_coding	ENSG00000126775.8	394.122	0.725825	0.127841	5.67757	1.3662e-08	1.41474e-07
ENSG00000203705.11	TATDN3	protein_coding	ENSG00000203705.11	163.769	0.725305	0.160344	4.52344	6.08424e-06	4.04812e-05
ENSG00000140455.17	USP3	protein_coding	ENSG00000140455.17	630.724	0.725291	0.0995975	7.28222	3.28371e-13	6.19468e-12
ENSG00000155970.12	MICU3	protein_coding	ENSG00000155970.12	171.308	0.724876	0.162469	4.46162	8.13417e-06	5.28524e-05
ENSG00000171517.6	LPAR3	protein_coding	ENSG00000171517.6	92.8392	0.724687	0.196976	3.67906	0.000234095	0.00110353
ENSG00000204256.13	BRD2	protein_coding	ENSG00000204256.13	4202.04	0.724516	0.128003	5.66017	1.51221e-08	1.55473e-07
ENSG00000108587.15	GOSR1	protein_coding	ENSG00000108587.15	680.608	0.724443	0.119274	6.07379	1.24929e-09	1.50348e-08
ENSG00000166046.11	TCP11L2	protein_coding	ENSG00000166046.11	94.3385	0.7242	0.200835	3.60595	0.000311016	0.00142732
ENSG00000124571.18	XPO5	protein_coding	ENSG00000124571.18	1480.03	0.724175	0.107476	6.73803	1.60545e-11	2.52626e-10
ENSG00000151491.14	EPS8	protein_coding	ENSG00000151491.14	757.137	0.724115	0.122459	5.91314	3.35645e-09	3.78991e-08
ENSG00000119446.14	RBM18	protein_coding	ENSG00000119446.14	619.387	0.72336	0.0988879	7.31496	2.57467e-13	4.91705e-12
ENSG00000137944.18	KYAT3	protein_coding	ENSG00000137944.18	294.176	0.722492	0.128018	5.64366	1.66474e-08	1.69767e-07
ENSG00000162032.16	SPSB3	protein_coding	ENSG00000162032.16	136.62	0.722063	0.182717	3.95182	7.75595e-05	0.000409602
ENSG00000136866.13	ZFP37	protein_coding	ENSG00000136866.13	138.781	0.721794	0.203432	3.54809	0.000388036	0.00174378
ENSG00000206052.11	DOK6	protein_coding	ENSG00000206052.11	184.619	0.721548	0.16595	4.34799	1.37389e-05	8.50385e-05
ENSG00000002016.17	RAD52	protein_coding	ENSG00000002016.17	450.13	0.721316	0.133656	5.39681	6.78352e-08	6.31851e-07
ENSG00000162437.14	RAVER2	protein_coding	ENSG00000162437.14	628.611	0.721225	0.109165	6.60672	3.92923e-11	5.88798e-10
ENSG00000154548.9	SRSF12	protein_coding	ENSG00000154548.9	201.006	0.720914	0.143345	5.02921	4.92504e-07	3.98722e-06
ENSG00000170832.13	USP32	protein_coding	ENSG00000170832.13	789.5	0.720851	0.114232	6.31042	2.78272e-10	3.68889e-09
ENSG00000111371.15	SLC38A1	protein_coding	ENSG00000111371.15	9178.27	0.720495	0.0679837	10.5981	3.0424e-26	1.9423e-24
ENSG00000082641.16	NFE2L1	protein_coding	ENSG00000082641.16	2396.08	0.720288	0.0793506	9.07728	1.11318e-19	4.10752e-18
ENSG00000102452.17	NALCN	protein_coding	ENSG00000102452.17	35.0839	0.719543	0.291828	2.46565	0.0136767	0.0396365
ENSG00000134108.13	ARL8B	protein_coding	ENSG00000134108.13	441.587	0.718889	0.11494	6.25444	3.98938e-10	5.16589e-09
ENSG00000085231.14	AK6	protein_coding	ENSG00000085231.14	246.099	0.718612	0.133808	5.37045	7.85415e-08	7.28202e-07
ENSG00000116691.11	MIIP	protein_coding	ENSG00000116691.11	143.452	0.717755	0.176945	4.05638	4.98394e-05	0.000274519
ENSG00000092108.20	SCFD1	protein_coding	ENSG00000092108.20	950.543	0.717741	0.112273	6.39282	1.62851e-10	2.22785e-09
ENSG00000144909.8	OSBPL11	protein_coding	ENSG00000144909.8	779.53	0.717469	0.101088	7.09748	1.27055e-12	2.25316e-11
ENSG00000149260.18	CAPN5	protein_coding	ENSG00000149260.18	56.6409	0.717311	0.257213	2.78878	0.00529063	0.0174786
ENSG00000158092.7	NCK1	protein_coding	ENSG00000158092.7	362.322	0.717286	0.126762	5.65855	1.52661e-08	1.56713e-07
ENSG00000117479.15	SLC19A2	protein_coding	ENSG00000117479.15	397.688	0.716928	0.115419	6.21151	5.24794e-10	6.64166e-09
ENSG00000110711.10	AIP	protein_coding	ENSG00000110711.10	199.71	0.716832	0.157399	4.55424	5.2575e-06	3.53843e-05
ENSG00000148481.14	MINDY3	protein_coding	ENSG00000148481.14	350.492	0.71663	0.119022	6.02101	1.73331e-09	2.03247e-08
ENSG00000168228.15	ZCCHC4	protein_coding	ENSG00000168228.15	228.875	0.716123	0.136764	5.23618	1.63938e-07	1.42966e-06
ENSG00000204386.10	NEU1	protein_coding	ENSG00000204386.10	819.141	0.716002	0.0952444	7.51753	5.58206e-14	1.15016e-12
ENSG00000078177.14	N4BP2	protein_coding	ENSG00000078177.14	724.42	0.715984	0.119952	5.96895	2.38792e-09	2.74249e-08
ENSG00000137770.14	CTDSPL2	protein_coding	ENSG00000137770.14	1055.15	0.715886	0.119693	5.98104	2.21724e-09	2.55672e-08
ENSG00000147905.17	ZCCHC7	protein_coding	ENSG00000147905.17	480.16	0.715136	0.125262	5.70914	1.13547e-08	1.18929e-07
ENSG00000075420.13	FNDC3B	protein_coding	ENSG00000075420.13	2882.63	0.71499	0.114265	6.25727	3.91768e-10	5.08287e-09
ENSG00000122870.11	BICC1	protein_coding	ENSG00000122870.11	453.183	0.714836	0.108894	6.56448	5.22141e-11	7.69813e-10
ENSG00000167861.16	HID1	protein_coding	ENSG00000167861.16	513.661	0.714077	0.151932	4.69997	2.602e-06	1.85925e-05
ENSG00000163660.11	CCNL1	protein_coding	ENSG00000163660.11	2530.87	0.713996	0.106829	6.68353	2.33256e-11	3.59171e-10
ENSG00000066855.16	MTFR1	protein_coding	ENSG00000066855.16	448.036	0.713995	0.132275	5.39779	6.74661e-08	6.28704e-07
ENSG00000127415.13	IDUA	protein_coding	ENSG00000127415.13	76.6447	0.712708	0.214241	3.32666	0.000878937	0.00361461
ENSG00000147394.18	ZNF185	protein_coding	ENSG00000147394.18	207.529	0.711864	0.156124	4.5596	5.12509e-06	3.45626e-05
ENSG00000156983.15	BRPF1	protein_coding	ENSG00000156983.15	411.533	0.7111	0.153423	4.63489	3.57127e-06	2.47991e-05
ENSG00000085760.14	MTIF2	protein_coding	ENSG00000085760.14	626.146	0.711059	0.100566	7.07059	1.54272e-12	2.71428e-11
ENSG00000079134.12	THOC1	protein_coding	ENSG00000079134.12	919.556	0.710332	0.108259	6.56142	5.32996e-11	7.84092e-10
ENSG00000134294.14	SLC38A2	protein_coding	ENSG00000134294.14	8066.82	0.709699	0.0827294	8.57856	9.60687e-18	2.94055e-16
ENSG00000011454.17	RABGAP1	protein_coding	ENSG00000011454.17	1102.45	0.70965	0.0973059	7.29298	3.03163e-13	5.7461e-12
ENSG00000101335.10	MYL9	protein_coding	ENSG00000101335.10	798.656	0.709628	0.118022	6.01269	1.8247e-09	2.1297e-08
ENSG00000095203.14	EPB41L4B	protein_coding	ENSG00000095203.14	357.1	0.709264	0.130523	5.43401	5.51025e-08	5.18536e-07
ENSG00000170271.11	FAXDC2	protein_coding	ENSG00000170271.11	49.7395	0.708924	0.276918	2.56005	0.0104657	0.0315823
ENSG00000267796.8	LIN37	protein_coding	ENSG00000267796.8	34.0269	0.70857	0.297596	2.38098	0.0172668	0.0480935
ENSG00000273079.5	GRIN2B	protein_coding	ENSG00000273079.5	67.5388	0.707283	0.230208	3.07237	0.0021237	0.00791907
ENSG00000073008.15	PVR	protein_coding	ENSG00000073008.15	945.184	0.707045	0.10007	7.06554	1.59996e-12	2.8076e-11
ENSG00000145555.15	MYO10	protein_coding	ENSG00000145555.15	1743.57	0.706822	0.108731	6.50067	7.99612e-11	1.14287e-09
ENSG00000109756.9	RAPGEF2	protein_coding	ENSG00000109756.9	855.296	0.706743	0.11299	6.25491	3.97757e-10	5.15522e-09
ENSG00000107771.17	CCSER2	protein_coding	ENSG00000107771.17	682.133	0.706318	0.103692	6.81167	9.64701e-12	1.56705e-10
ENSG00000154305.18	MIA3	protein_coding	ENSG00000154305.18	2024.73	0.706026	0.0973788	7.2503	4.15841e-13	7.7719e-12
ENSG00000137876.10	RSL24D1	protein_coding	ENSG00000137876.10	1191.56	0.705992	0.0858156	8.22685	1.92209e-16	5.16063e-15
ENSG00000138036.18	DYNC2LI1	protein_coding	ENSG00000138036.18	204.501	0.705922	0.148373	4.75777	1.95748e-06	1.43041e-05
ENSG00000186432.9	KPNA4	protein_coding	ENSG00000186432.9	2124.5	0.705345	0.0903299	7.80854	5.7855e-15	1.34194e-13
ENSG00000128595.17	CALU	protein_coding	ENSG00000128595.17	5142.62	0.705122	0.0704679	10.0063	1.43024e-23	7.45132e-22
ENSG00000123739.11	PLA2G12A	protein_coding	ENSG00000123739.11	589.608	0.704843	0.103981	6.77857	1.21369e-11	1.93892e-10
ENSG00000170088.14	TMEM192	protein_coding	ENSG00000170088.14	567.804	0.704626	0.107926	6.52879	6.6301e-11	9.61293e-10
ENSG00000187609.16	EXD3	protein_coding	ENSG00000187609.16	78.0758	0.704483	0.221659	3.17823	0.00148178	0.0057582
ENSG00000188419.14	CHM	protein_coding	ENSG00000188419.14	1023.8	0.703533	0.0883948	7.95899	1.7345e-15	4.21775e-14
ENSG00000149970.16	CNKSR2	protein_coding	ENSG00000149970.16	297.559	0.703278	0.125904	5.58582	2.32601e-08	2.32832e-07
ENSG00000166261.11	ZNF202	protein_coding	ENSG00000166261.11	226.045	0.703215	0.155318	4.52757	5.96659e-06	3.97839e-05
ENSG00000068971.14	PPP2R5B	protein_coding	ENSG00000068971.14	114.895	0.701696	0.181614	3.86366	0.000111701	0.000568112
ENSG00000136048.14	DRAM1	protein_coding	ENSG00000136048.14	88.4634	0.700338	0.208167	3.36431	0.000767342	0.00320616
ENSG00000196526.10	AFAP1	protein_coding	ENSG00000196526.10	575.687	0.699813	0.12206	5.73336	9.84626e-09	1.0416e-07
ENSG00000173273.16	TNKS	protein_coding	ENSG00000173273.16	1682.97	0.699788	0.10044	6.96726	3.23173e-12	5.50763e-11
ENSG00000163512.14	AZI2	protein_coding	ENSG00000163512.14	741.499	0.699758	0.101981	6.86162	6.80817e-12	1.125e-10
ENSG00000144724.20	PTPRG	protein_coding	ENSG00000144724.20	1212.78	0.699585	0.0915436	7.6421	2.1371e-14	4.62618e-13
ENSG00000131791.8	PRKAB2	protein_coding	ENSG00000131791.8	523.208	0.699302	0.115714	6.04336	1.50935e-09	1.78487e-08
ENSG00000102984.15	ZNF821	protein_coding	ENSG00000102984.15	87.8726	0.698591	0.205341	3.4021	0.000668692	0.00283044
ENSG00000197044.11	ZNF441	protein_coding	ENSG00000197044.11	224.321	0.697961	0.141082	4.94722	7.52824e-07	5.87705e-06
ENSG00000128881.17	TTBK2	protein_coding	ENSG00000128881.17	997.284	0.697915	0.088863	7.85383	4.03528e-15	9.59213e-14
ENSG00000180035.12	ZNF48	protein_coding	ENSG00000180035.12	232.521	0.697645	0.143193	4.87205	1.10446e-06	8.38136e-06
ENSG00000128607.14	KLHDC10	protein_coding	ENSG00000128607.14	996.678	0.697294	0.0993725	7.01697	2.26735e-12	3.93411e-11
ENSG00000039560.14	RAI14	protein_coding	ENSG00000039560.14	1350.65	0.697265	0.0816424	8.54047	1.33673e-17	3.97659e-16
ENSG00000118985.16	ELL2	protein_coding	ENSG00000118985.16	204.769	0.697177	0.163409	4.26646	1.98601e-05	0.000118972
ENSG00000090530.10	P3H2	protein_coding	ENSG00000090530.10	123.514	0.696845	0.176976	3.9375	8.23337e-05	0.000431855
ENSG00000133812.15	SBF2	protein_coding	ENSG00000133812.15	1009.51	0.696563	0.0875701	7.95435	1.80075e-15	4.37357e-14
ENSG00000086015.21	MAST2	protein_coding	ENSG00000086015.21	626.865	0.696524	0.105486	6.60302	4.02857e-11	6.01444e-10
ENSG00000100284.21	TOM1	protein_coding	ENSG00000100284.21	234.281	0.696417	0.16524	4.21459	2.50233e-05	0.000146626
ENSG00000151689.13	INPP1	protein_coding	ENSG00000151689.13	128.421	0.696377	0.175122	3.97652	6.99306e-05	0.00037263
ENSG00000132912.12	DCTN4	protein_coding	ENSG00000132912.12	1549.41	0.695803	0.0908652	7.65753	1.8954e-14	4.13411e-13
ENSG00000076513.16	ANKRD13A	protein_coding	ENSG00000076513.16	902.535	0.695795	0.0921321	7.55215	4.28137e-14	8.9873e-13
ENSG00000111879.19	FAM184A	protein_coding	ENSG00000111879.19	333.25	0.694836	0.13102	5.30328	1.13742e-07	1.0216e-06
ENSG00000070759.17	TESK2	protein_coding	ENSG00000070759.17	108.257	0.694451	0.18613	3.731	0.000190721	0.000917339
ENSG00000088451.11	TGDS	protein_coding	ENSG00000088451.11	245.229	0.693581	0.14886	4.65928	3.17324e-06	2.22503e-05
ENSG00000124198.9	ARFGEF2	protein_coding	ENSG00000124198.9	1675.28	0.693385	0.0836405	8.29006	1.13193e-16	3.08444e-15
ENSG00000181754.7	AMIGO1	protein_coding	ENSG00000181754.7	132.931	0.692926	0.176867	3.91777	8.93722e-05	0.000464172
ENSG00000198961.10	PJA2	protein_coding	ENSG00000198961.10	2164.19	0.692435	0.123938	5.58694	2.31106e-08	2.31913e-07
ENSG00000058272.19	PPP1R12A	protein_coding	ENSG00000058272.19	1730.46	0.692342	0.119325	5.80218	6.54587e-09	7.07729e-08
ENSG00000168944.15	CEP120	protein_coding	ENSG00000168944.15	452.22	0.692183	0.107237	6.45472	1.08419e-10	1.5215e-09
ENSG00000059758.8	CDK17	protein_coding	ENSG00000059758.8	804.296	0.692154	0.101785	6.80019	1.0448e-11	1.68492e-10
ENSG00000077782.20	FGFR1	protein_coding	ENSG00000077782.20	706.693	0.692122	0.0992338	6.97466	3.06616e-12	5.24324e-11
ENSG00000132429.10	POPDC3	protein_coding	ENSG00000132429.10	59.5762	0.691606	0.23465	2.94739	0.00320471	0.0113542
ENSG00000147854.17	UHRF2	protein_coding	ENSG00000147854.17	1086.86	0.691411	0.109119	6.33628	2.35378e-10	3.14933e-09
ENSG00000184014.8	DENND5A	protein_coding	ENSG00000184014.8	962.657	0.691407	0.0979506	7.05873	1.6803e-12	2.94344e-11
ENSG00000137312.15	FLOT1	protein_coding	ENSG00000137312.15	1173.28	0.691399	0.0884445	7.81732	5.39592e-15	1.25884e-13
ENSG00000094975.14	SUCO	protein_coding	ENSG00000094975.14	1218.58	0.690667	0.118027	5.85177	4.86374e-09	5.36238e-08
ENSG00000176783.15	RUFY1	protein_coding	ENSG00000176783.15	447.175	0.690589	0.11415	6.04982	1.45008e-09	1.72347e-08
ENSG00000061273.18	HDAC7	protein_coding	ENSG00000061273.18	516.119	0.690451	0.11646	5.92864	3.05447e-09	3.46253e-08
ENSG00000164442.10	CITED2	protein_coding	ENSG00000164442.10	222.755	0.689882	0.172748	3.99358	6.50833e-05	0.00034902
ENSG00000177951.17	BET1L	protein_coding	ENSG00000177951.17	353.356	0.68957	0.12865	5.36004	8.32014e-08	7.64708e-07
ENSG00000095209.12	TMEM38B	protein_coding	ENSG00000095209.12	551.605	0.689494	0.102874	6.70233	2.05126e-11	3.18786e-10
ENSG00000179456.10	ZBTB18	protein_coding	ENSG00000179456.10	137.168	0.689157	0.172063	4.00527	6.19469e-05	0.000333445
ENSG00000111358.14	GTF2H3	protein_coding	ENSG00000111358.14	936.671	0.689038	0.090978	7.57368	3.62807e-14	7.68814e-13
ENSG00000181274.6	FRAT2	protein_coding	ENSG00000181274.6	61.6993	0.688595	0.233319	2.95131	0.00316433	0.011229
ENSG00000108433.16	GOSR2	protein_coding	ENSG00000108433.16	556.14	0.688446	0.130065	5.29308	1.20276e-07	1.07452e-06
ENSG00000127914.16	AKAP9	protein_coding	ENSG00000127914.16	2435.31	0.688362	0.108487	6.34513	2.22236e-10	2.98342e-09
ENSG00000146072.6	TNFRSF21	protein_coding	ENSG00000146072.6	343.047	0.688309	0.123922	5.55435	2.78646e-08	2.76446e-07
ENSG00000171159.5	C9orf16	protein_coding	ENSG00000171159.5	100.855	0.688284	0.191625	3.59183	0.000328359	0.00150075
ENSG00000173230.15	GOLGB1	protein_coding	ENSG00000173230.15	2340.58	0.687993	0.129082	5.32989	9.82713e-08	8.93416e-07
ENSG00000168137.16	SETD5	protein_coding	ENSG00000168137.16	3628.01	0.687835	0.106179	6.47808	9.29e-11	1.31657e-09
ENSG00000006432.15	MAP3K9	protein_coding	ENSG00000006432.15	792.446	0.687355	0.136538	5.03418	4.7989e-07	3.89451e-06
ENSG00000148399.13	DPH7	protein_coding	ENSG00000148399.13	350.571	0.686937	0.148955	4.6117	3.9938e-06	2.74582e-05
ENSG00000003756.16	RBM5	protein_coding	ENSG00000003756.16	2184.43	0.686901	0.0957828	7.17145	7.42078e-13	1.35174e-11
ENSG00000183196.10	CHST6	protein_coding	ENSG00000183196.10	792.283	0.686681	0.0942401	7.2865	3.18103e-13	6.01227e-12
ENSG00000165115.15	KIF27	protein_coding	ENSG00000165115.15	336.042	0.686487	0.131231	5.23113	1.68479e-07	1.46798e-06
ENSG00000105821.15	DNAJC2	protein_coding	ENSG00000105821.15	559.554	0.686321	0.140904	4.87083	1.1113e-06	8.42376e-06
ENSG00000117394.22	SLC2A1	protein_coding	ENSG00000117394.22	802.129	0.686081	0.118537	5.78792	7.12619e-09	7.66762e-08
ENSG00000165512.5	ZNF22	protein_coding	ENSG00000165512.5	186.31	0.68604	0.148298	4.62609	3.72639e-06	2.57872e-05
ENSG00000110435.11	PDHX	protein_coding	ENSG00000110435.11	541.198	0.685526	0.112254	6.10691	1.01581e-09	1.23656e-08
ENSG00000169857.8	AVEN	protein_coding	ENSG00000169857.8	116.851	0.684686	0.184323	3.71459	0.000203535	0.000973156
ENSG00000023318.8	ERP44	protein_coding	ENSG00000023318.8	801.86	0.684662	0.114354	5.98721	2.1347e-09	2.47144e-08
ENSG00000164659.15	KIAA1324L	protein_coding	ENSG00000164659.15	541.621	0.684626	0.103049	6.64372	3.05869e-11	4.62483e-10
ENSG00000102125.16	TAZ	protein_coding	ENSG00000102125.16	181.38	0.684206	0.154093	4.44021	8.98719e-06	5.78158e-05
ENSG00000197971.15	MBP	protein_coding	ENSG00000197971.15	599.285	0.683351	0.106869	6.39431	1.61275e-10	2.21231e-09
ENSG00000145868.16	FBXO38	protein_coding	ENSG00000145868.16	456.407	0.682909	0.123525	5.52851	3.22969e-08	3.16516e-07
ENSG00000168672.4	LRATD2	protein_coding	ENSG00000168672.4	2758.66	0.682627	0.102895	6.63422	3.26227e-11	4.92155e-10
ENSG00000135298.14	ADGRB3	protein_coding	ENSG00000135298.14	141.884	0.682596	0.169017	4.03863	5.37647e-05	0.000293491
ENSG00000114120.12	SLC25A36	protein_coding	ENSG00000114120.12	1850.35	0.682379	0.0768468	8.87974	6.70166e-19	2.27737e-17
ENSG00000136098.17	NEK3	protein_coding	ENSG00000136098.17	121.271	0.681715	0.179425	3.79944	0.000145025	0.000718868
ENSG00000037897.17	METTL1	protein_coding	ENSG00000037897.17	183.933	0.681665	0.16754	4.06866	4.72836e-05	0.000261445
ENSG00000107338.10	SHB	protein_coding	ENSG00000107338.10	60.5859	0.681402	0.247142	2.75713	0.00583111	0.0190085
ENSG00000078018.19	MAP2	protein_coding	ENSG00000078018.19	1685.33	0.681232	0.0967925	7.03806	1.94931e-12	3.39399e-11
ENSG00000185262.9	UBALD2	protein_coding	ENSG00000185262.9	119.614	0.681112	0.178788	3.8096	0.000139191	0.000692854
ENSG00000137819.13	PAQR5	protein_coding	ENSG00000137819.13	202.553	0.681082	0.150435	4.52742	5.97072e-06	3.97982e-05
ENSG00000101166.16	PRELID3B	protein_coding	ENSG00000101166.16	1441.07	0.680371	0.0809265	8.40727	4.19659e-17	1.19032e-15
ENSG00000164603.12	BMT2	protein_coding	ENSG00000164603.12	293.021	0.680115	0.129115	5.2675	1.38296e-07	1.22302e-06
ENSG00000119523.10	ALG2	protein_coding	ENSG00000119523.10	361.391	0.679957	0.121886	5.57862	2.42433e-08	2.42072e-07
ENSG00000167608.11	TMC4	protein_coding	ENSG00000167608.11	244.967	0.679912	0.140243	4.84809	1.24653e-06	9.37461e-06
ENSG00000145781.9	COMMD10	protein_coding	ENSG00000145781.9	236.7	0.679609	0.136899	4.9643	6.89478e-07	5.41983e-06
ENSG00000108797.12	CNTNAP1	protein_coding	ENSG00000108797.12	50.4174	0.6796	0.255121	2.66384	0.00772543	0.0243394
ENSG00000109814.12	UGDH	protein_coding	ENSG00000109814.12	428.559	0.679485	0.14832	4.58122	4.62274e-06	3.14384e-05
ENSG00000102189.16	EEA1	protein_coding	ENSG00000102189.16	1555.32	0.679404	0.0903596	7.51889	5.52415e-14	1.13939e-12
ENSG00000152256.13	PDK1	protein_coding	ENSG00000152256.13	498.105	0.679384	0.109247	6.21879	5.01011e-10	6.37275e-09
ENSG00000109680.11	TBC1D19	protein_coding	ENSG00000109680.11	196.03	0.679298	0.147434	4.60748	4.07586e-06	2.79842e-05
ENSG00000147180.16	ZNF711	protein_coding	ENSG00000147180.16	866.143	0.678952	0.0929056	7.30798	2.71191e-13	5.16445e-12
ENSG00000152767.16	FARP1	protein_coding	ENSG00000152767.16	1908.93	0.678557	0.101757	6.66843	2.58558e-11	3.95708e-10
ENSG00000131016.17	AKAP12	protein_coding	ENSG00000131016.17	671.575	0.678301	0.131911	5.1421	2.71692e-07	2.2813e-06
ENSG00000130449.6	ZSWIM6	protein_coding	ENSG00000130449.6	317.329	0.678187	0.150972	4.49213	7.05137e-06	4.64471e-05
ENSG00000112561.18	TFEB	protein_coding	ENSG00000112561.18	48.948	0.677969	0.272388	2.48898	0.012811	0.0375006
ENSG00000169764.15	UGP2	protein_coding	ENSG00000169764.15	583.92	0.677697	0.12321	5.50034	3.7907e-08	3.67201e-07
ENSG00000100532.12	CGRRF1	protein_coding	ENSG00000100532.12	170.961	0.677319	0.155578	4.35356	1.33944e-05	8.31617e-05
ENSG00000165591.6	FAAH2	protein_coding	ENSG00000165591.6	72.361	0.677072	0.233643	2.89789	0.00375679	0.0130347
ENSG00000006062.17	MAP3K14	protein_coding	ENSG00000006062.17	233.466	0.67667	0.146711	4.61228	3.98281e-06	2.73921e-05
ENSG00000113328.19	CCNG1	protein_coding	ENSG00000113328.19	1913.6	0.676414	0.0874463	7.73519	1.03246e-14	2.3329e-13
ENSG00000129657.16	SEC14L1	protein_coding	ENSG00000129657.16	458.984	0.676328	0.121858	5.55013	2.85458e-08	2.82647e-07
ENSG00000197746.14	PSAP	protein_coding	ENSG00000197746.14	5670.1	0.67628	0.0758851	8.9119	5.01643e-19	1.74534e-17
ENSG00000116604.18	MEF2D	protein_coding	ENSG00000116604.18	157.882	0.675349	0.172423	3.91681	8.97274e-05	0.000465777
ENSG00000121931.16	LRIF1	protein_coding	ENSG00000121931.16	271.576	0.675172	0.130697	5.16595	2.3922e-07	2.02899e-06
ENSG00000203950.6	RTL8A	protein_coding	ENSG00000203950.6	93.4783	0.674241	0.206461	3.26571	0.00109189	0.0043916
ENSG00000181264.8	TMEM136	protein_coding	ENSG00000181264.8	98.4166	0.673833	0.194654	3.46169	0.000536794	0.00232951
ENSG00000146555.19	SDK1	protein_coding	ENSG00000146555.19	84.1503	0.6737	0.211511	3.18518	0.00144662	0.00563354
ENSG00000145331.14	TRMT10A	protein_coding	ENSG00000145331.14	200.62	0.672933	0.145952	4.61066	4.01398e-06	2.75781e-05
ENSG00000100485.12	SOS2	protein_coding	ENSG00000100485.12	1015.3	0.672628	0.108419	6.20397	5.50574e-10	6.9548e-09
ENSG00000078699.21	CBFA2T2	protein_coding	ENSG00000078699.21	436.097	0.672536	0.117281	5.7344	9.78599e-09	1.03577e-07
ENSG00000159176.14	CSRP1	protein_coding	ENSG00000159176.14	1604.73	0.672316	0.121312	5.54204	2.98966e-08	2.94716e-07
ENSG00000011677.13	GABRA3	protein_coding	ENSG00000011677.13	170.791	0.672049	0.156153	4.30377	1.67913e-05	0.000101985
ENSG00000137693.14	YAP1	protein_coding	ENSG00000137693.14	2370.23	0.671949	0.107026	6.27839	3.42091e-10	4.46717e-09
ENSG00000106245.11	BUD31	protein_coding	ENSG00000106245.11	638.768	0.671628	0.110921	6.05504	1.40387e-09	1.67647e-08
ENSG00000126777.18	KTN1	protein_coding	ENSG00000126777.18	6334.84	0.671185	0.0746924	8.98599	2.56408e-19	9.20779e-18
ENSG00000241878.11	PISD	protein_coding	ENSG00000241878.11	334.455	0.670723	0.132411	5.06547	4.07383e-07	3.34114e-06
ENSG00000198832.10	SELENOM	protein_coding	ENSG00000198832.10	69.3223	0.670484	0.23225	2.88691	0.00389046	0.0134428
ENSG00000107566.14	ERLIN1	protein_coding	ENSG00000107566.14	817.243	0.670405	0.106281	6.30786	2.82914e-10	3.74795e-09
ENSG00000123689.6	G0S2	protein_coding	ENSG00000123689.6	160.492	0.670294	0.218173	3.0723	0.00212415	0.00791931
ENSG00000196792.12	STRN3	protein_coding	ENSG00000196792.12	1062.42	0.670199	0.0929632	7.20929	5.62435e-13	1.03672e-11
ENSG00000156675.15	RAB11FIP1	protein_coding	ENSG00000156675.15	508.577	0.669982	0.107273	6.24556	4.2229e-10	5.43679e-09
ENSG00000005812.11	FBXL3	protein_coding	ENSG00000005812.11	761.271	0.669968	0.100082	6.69422	2.16822e-11	3.35665e-10
ENSG00000231989.4	PPP1R2B	protein_coding	ENSG00000231989.4	47.5891	0.669559	0.279522	2.39537	0.0166035	0.0465684
ENSG00000116675.16	DNAJC6	protein_coding	ENSG00000116675.16	137.306	0.669147	0.169897	3.93854	8.19785e-05	0.000430328
ENSG00000167862.10	MRPL58	protein_coding	ENSG00000167862.10	258.15	0.669073	0.14618	4.57704	4.71603e-06	3.20187e-05
ENSG00000156671.14	SAMD8	protein_coding	ENSG00000156671.14	756.422	0.668925	0.0962854	6.94732	3.72293e-12	6.31798e-11
ENSG00000080845.17	DLGAP4	protein_coding	ENSG00000080845.17	320.511	0.668598	0.168817	3.96048	7.47993e-05	0.000396472
ENSG00000165813.20	CCDC186	protein_coding	ENSG00000165813.20	1528.91	0.668018	0.107196	6.23173	4.61316e-10	5.90145e-09
ENSG00000169251.12	NMD3	protein_coding	ENSG00000169251.12	756.425	0.667398	0.110327	6.0493	1.45481e-09	1.72705e-08
ENSG00000134769.21	DTNA	protein_coding	ENSG00000134769.21	179.154	0.667393	0.151804	4.39642	1.10049e-05	6.96155e-05
ENSG00000103126.15	AXIN1	protein_coding	ENSG00000103126.15	440.99	0.667349	0.125446	5.31982	1.03872e-07	9.3966e-07
ENSG00000184305.15	CCSER1	protein_coding	ENSG00000184305.15	149.015	0.667317	0.169483	3.93737	8.23797e-05	0.000431944
ENSG00000119326.15	CTNNAL1	protein_coding	ENSG00000119326.15	1153.29	0.666405	0.0852073	7.82098	5.24149e-15	1.22565e-13
ENSG00000184203.8	PPP1R2	protein_coding	ENSG00000184203.8	763.92	0.666393	0.0973989	6.84189	7.81526e-12	1.28508e-10
ENSG00000075975.16	MKRN2	protein_coding	ENSG00000075975.16	429.345	0.665523	0.110227	6.03777	1.56257e-09	1.84408e-08
ENSG00000117475.14	BLZF1	protein_coding	ENSG00000117475.14	443.624	0.665298	0.117134	5.67982	1.3484e-08	1.39847e-07
ENSG00000111275.13	ALDH2	protein_coding	ENSG00000111275.13	288.632	0.664686	0.138397	4.80273	1.56515e-06	1.15974e-05
ENSG00000076554.15	TPD52	protein_coding	ENSG00000076554.15	926.47	0.664043	0.0975932	6.80419	1.01619e-11	1.64274e-10
ENSG00000135597.18	REPS1	protein_coding	ENSG00000135597.18	678.247	0.664032	0.101544	6.53936	6.17824e-11	9.00974e-10
ENSG00000167785.9	ZNF558	protein_coding	ENSG00000167785.9	562.694	0.663888	0.106464	6.23577	4.49567e-10	5.76581e-09
ENSG00000137462.8	TLR2	protein_coding	ENSG00000137462.8	134.012	0.663851	0.178436	3.72039	0.000198917	0.00095357
ENSG00000163602.10	RYBP	protein_coding	ENSG00000163602.10	719.209	0.663703	0.127689	5.19781	2.01646e-07	1.73443e-06
ENSG00000165195.15	PIGA	protein_coding	ENSG00000165195.15	252.594	0.663197	0.135952	4.87818	1.07072e-06	8.15611e-06
ENSG00000196724.12	ZNF418	protein_coding	ENSG00000196724.12	42.9439	0.66274	0.270303	2.45184	0.0142127	0.0409422
ENSG00000242802.9	AP5Z1	protein_coding	ENSG00000242802.9	200.705	0.662691	0.149324	4.43795	9.08189e-06	5.83504e-05
ENSG00000079335.20	CDC14A	protein_coding	ENSG00000079335.20	254.464	0.662362	0.142856	4.63656	3.54263e-06	2.46087e-05
ENSG00000184613.10	NELL2	protein_coding	ENSG00000184613.10	178.972	0.662283	0.150303	4.40631	1.05147e-05	6.67671e-05
ENSG00000181789.14	COPG1	protein_coding	ENSG00000181789.14	2224.76	0.661337	0.107591	6.14677	7.9076e-10	9.76792e-09
ENSG00000010017.13	RANBP9	protein_coding	ENSG00000010017.13	720.313	0.660773	0.100027	6.60597	3.94936e-11	5.90934e-10
ENSG00000070182.21	SPTB	protein_coding	ENSG00000070182.21	77.3004	0.660629	0.209877	3.14769	0.00164564	0.00631924
ENSG00000135250.17	SRPK2	protein_coding	ENSG00000135250.17	859.155	0.660565	0.10534	6.27082	3.5916e-10	4.68399e-09
ENSG00000236609.4	ZNF853	protein_coding	ENSG00000236609.4	152.852	0.660145	0.160752	4.1066	4.01532e-05	0.000225617
ENSG00000071051.14	NCK2	protein_coding	ENSG00000071051.14	283.823	0.66002	0.145516	4.53572	5.74081e-06	3.8393e-05
ENSG00000113645.14	WWC1	protein_coding	ENSG00000113645.14	677.174	0.659929	0.101371	6.51003	7.51336e-11	1.07924e-09
ENSG00000179476.8	C14orf28	protein_coding	ENSG00000179476.8	44.0623	0.659611	0.269839	2.44446	0.0145068	0.0416344
ENSG00000115145.10	STAM2	protein_coding	ENSG00000115145.10	750.849	0.659129	0.112929	5.83666	5.32582e-09	5.85578e-08
ENSG00000165699.14	TSC1	protein_coding	ENSG00000165699.14	1091.75	0.659042	0.0965049	6.8291	8.54471e-12	1.39816e-10
ENSG00000064218.5	DMRT3	protein_coding	ENSG00000064218.5	51.4953	0.65887	0.252476	2.60964	0.00906381	0.0278662
ENSG00000137145.20	DENND4C	protein_coding	ENSG00000137145.20	1308.42	0.658821	0.0992703	6.63663	3.20929e-11	4.84526e-10
ENSG00000035928.16	RFC1	protein_coding	ENSG00000035928.16	1642.9	0.658314	0.0999239	6.58815	4.45334e-11	6.60448e-10
ENSG00000130733.10	YIPF2	protein_coding	ENSG00000130733.10	394.2	0.657955	0.124297	5.2934	1.20065e-07	1.07359e-06
ENSG00000103249.18	CLCN7	protein_coding	ENSG00000103249.18	617.993	0.657545	0.101664	6.46785	9.9404e-11	1.4038e-09
ENSG00000196119.7	OR8A1	protein_coding	ENSG00000196119.7	86.5659	0.657116	0.213272	3.08112	0.00206221	0.00772274
ENSG00000086102.19	NFX1	protein_coding	ENSG00000086102.19	756.727	0.656922	0.109352	6.0074	1.88518e-09	2.19646e-08
ENSG00000096968.13	JAK2	protein_coding	ENSG00000096968.13	259.431	0.656546	0.143809	4.56539	4.98555e-06	3.37006e-05
ENSG00000107175.12	CREB3	protein_coding	ENSG00000107175.12	422.967	0.656047	0.133143	4.92738	8.33417e-07	6.45609e-06
ENSG00000214050.8	FBXO16	protein_coding	ENSG00000214050.8	68.5756	0.655354	0.227296	2.88326	0.00393583	0.0135646
ENSG00000139505.11	MTMR6	protein_coding	ENSG00000139505.11	529.815	0.65528	0.103203	6.34941	2.16148e-10	2.90752e-09
ENSG00000127334.10	DYRK2	protein_coding	ENSG00000127334.10	2688.61	0.655008	0.0915244	7.15665	8.26721e-13	1.49778e-11
ENSG00000126226.21	PCID2	protein_coding	ENSG00000126226.21	618.598	0.654434	0.123245	5.31004	1.096e-07	9.86593e-07
ENSG00000060138.13	YBX3	protein_coding	ENSG00000060138.13	1611.28	0.653908	0.0959764	6.81322	9.54404e-12	1.5531e-10
ENSG00000119760.16	SUPT7L	protein_coding	ENSG00000119760.16	711.888	0.653801	0.0988145	6.61645	3.67918e-11	5.5339e-10
ENSG00000198752.11	CDC42BPB	protein_coding	ENSG00000198752.11	1687.32	0.653788	0.0978616	6.68074	2.37735e-11	3.65508e-10
ENSG00000121440.15	PDZRN3	protein_coding	ENSG00000121440.15	47.8304	0.65364	0.256579	2.54752	0.0108492	0.0325784
ENSG00000144747.17	TMF1	protein_coding	ENSG00000144747.17	1394.7	0.652924	0.122051	5.34959	8.81519e-08	8.06155e-07
ENSG00000165730.16	STOX1	protein_coding	ENSG00000165730.16	58.3902	0.652809	0.255005	2.55999	0.0104676	0.0315833
ENSG00000197841.15	ZNF181	protein_coding	ENSG00000197841.15	155.011	0.652599	0.172062	3.79281	0.000148954	0.000735988
ENSG00000114062.20	UBE3A	protein_coding	ENSG00000114062.20	2460.47	0.652452	0.0831553	7.84619	4.28872e-15	1.01589e-13
ENSG00000120137.7	PANK3	protein_coding	ENSG00000120137.7	3434.27	0.652338	0.0722889	9.02404	1.8128e-19	6.5804e-18
ENSG00000053501.13	USE1	protein_coding	ENSG00000053501.13	95.3718	0.652299	0.200619	3.25144	0.00114823	0.00459162
ENSG00000121073.14	SLC35B1	protein_coding	ENSG00000121073.14	499.58	0.652231	0.134273	4.85749	1.18884e-06	8.96759e-06
ENSG00000089234.16	BRAP	protein_coding	ENSG00000089234.16	449.007	0.652052	0.115429	5.64895	1.61426e-08	1.65037e-07
ENSG00000135334.9	AKIRIN2	protein_coding	ENSG00000135334.9	190.551	0.652028	0.158391	4.11658	3.84535e-05	0.000217097
ENSG00000168826.16	ZBTB49	protein_coding	ENSG00000168826.16	83.2815	0.651314	0.226758	2.87229	0.00407514	0.0139729
ENSG00000134744.14	TUT4	protein_coding	ENSG00000134744.14	1377.97	0.651219	0.120405	5.40855	6.3536e-08	5.93455e-07
ENSG00000169621.10	APLF	protein_coding	ENSG00000169621.10	89.1751	0.65082	0.20275	3.20996	0.00132753	0.00522032
ENSG00000153956.16	CACNA2D1	protein_coding	ENSG00000153956.16	345.401	0.650521	0.119171	5.45873	4.79548e-08	4.55968e-07
ENSG00000131626.18	PPFIA1	protein_coding	ENSG00000131626.18	1375.71	0.650505	0.091662	7.09677	1.27702e-12	2.26263e-11
ENSG00000130159.14	ECSIT	protein_coding	ENSG00000130159.14	145.666	0.650023	0.168673	3.85374	0.000116326	0.000588676
ENSG00000152518.8	ZFP36L2	protein_coding	ENSG00000152518.8	295.85	0.649692	0.169938	3.82312	0.000131774	0.000659524
ENSG00000180398.12	MCFD2	protein_coding	ENSG00000180398.12	1656.79	0.649654	0.0884358	7.34604	2.04158e-13	3.94392e-12
ENSG00000100014.20	SPECC1L	protein_coding	ENSG00000100014.20	287.283	0.649608	0.132365	4.90772	9.21413e-07	7.09675e-06
ENSG00000153046.18	CDYL	protein_coding	ENSG00000153046.18	526.784	0.649527	0.123036	5.27917	1.29772e-07	1.1527e-06
ENSG00000138768.14	USO1	protein_coding	ENSG00000138768.14	1754.47	0.649358	0.0917274	7.07922	1.44971e-12	2.55735e-11
ENSG00000181433.9	SAGE1	protein_coding	ENSG00000181433.9	205.456	0.649308	0.156758	4.14209	3.44152e-05	0.000196004
ENSG00000154640.14	BTG3	protein_coding	ENSG00000154640.14	375.397	0.64856	0.126941	5.10916	3.23594e-07	2.68793e-06
ENSG00000154059.11	IMPACT	protein_coding	ENSG00000154059.11	577.53	0.648216	0.104342	6.21241	5.21771e-10	6.61173e-09
ENSG00000170417.16	TMEM182	protein_coding	ENSG00000170417.16	104.828	0.648087	0.185214	3.49913	0.000466777	0.00205627
ENSG00000111490.13	TBC1D30	protein_coding	ENSG00000111490.13	210.919	0.648086	0.16705	3.87958	0.000104636	0.000535105
ENSG00000052841.15	TTC17	protein_coding	ENSG00000052841.15	1581.99	0.647532	0.0826017	7.83921	4.53385e-15	1.07014e-13
ENSG00000168564.6	CDKN2AIP	protein_coding	ENSG00000168564.6	326.539	0.647497	0.15909	4.07	4.70123e-05	0.000260016
ENSG00000144218.18	AFF3	protein_coding	ENSG00000144218.18	582.188	0.646663	0.115182	5.61428	1.97379e-08	1.99486e-07
ENSG00000146729.10	NIPSNAP2	protein_coding	ENSG00000146729.10	485.693	0.646657	0.112558	5.74512	9.18547e-09	9.7426e-08
ENSG00000084676.15	NCOA1	protein_coding	ENSG00000084676.15	1093.77	0.646434	0.108528	5.95641	2.57845e-09	2.94449e-08
ENSG00000076043.10	REXO2	protein_coding	ENSG00000076043.10	405.871	0.646328	0.115039	5.61833	1.92813e-08	1.95338e-07
ENSG00000090013.10	BLVRB	protein_coding	ENSG00000090013.10	263.093	0.646177	0.156849	4.11974	3.79304e-05	0.000214264
ENSG00000109790.16	KLHL5	protein_coding	ENSG00000109790.16	510.552	0.646032	0.10669	6.05522	1.40224e-09	1.67553e-08
ENSG00000081320.11	STK17B	protein_coding	ENSG00000081320.11	554.103	0.645886	0.10089	6.40188	1.53474e-10	2.11518e-09
ENSG00000075856.12	SART3	protein_coding	ENSG00000075856.12	1569.3	0.645664	0.0948548	6.80686	9.97508e-12	1.61643e-10
ENSG00000178568.15	ERBB4	protein_coding	ENSG00000178568.15	462.576	0.644804	0.124084	5.19652	2.03049e-07	1.74575e-06
ENSG00000100099.20	HPS4	protein_coding	ENSG00000100099.20	640.598	0.644563	0.101285	6.36386	1.9674e-10	2.66607e-09
ENSG00000168310.11	IRF2	protein_coding	ENSG00000168310.11	48.773	0.644503	0.253094	2.5465	0.0108809	0.0326394
ENSG00000105829.13	BET1	protein_coding	ENSG00000105829.13	301.843	0.644391	0.133684	4.82026	1.43373e-06	1.06905e-05
ENSG00000114739.14	ACVR2B	protein_coding	ENSG00000114739.14	548.759	0.643868	0.110436	5.83023	5.53502e-09	6.07915e-08
ENSG00000143952.20	VPS54	protein_coding	ENSG00000143952.20	923.244	0.643761	0.0929782	6.92379	4.39731e-12	7.39869e-11
ENSG00000171940.13	ZNF217	protein_coding	ENSG00000171940.13	673.601	0.643516	0.0980934	6.56023	5.37238e-11	7.89755e-10
ENSG00000186300.12	ZNF555	protein_coding	ENSG00000186300.12	154.657	0.643387	0.176514	3.64496	0.000267432	0.00124291
ENSG00000167333.13	TRIM68	protein_coding	ENSG00000167333.13	129.824	0.643313	0.177369	3.62698	0.000286756	0.00132658
ENSG00000181722.16	ZBTB20	protein_coding	ENSG00000181722.16	222.408	0.643156	0.146678	4.38482	1.16083e-05	7.31107e-05
ENSG00000104205.15	SGK3	protein_coding	ENSG00000104205.15	268.509	0.642922	0.144866	4.43805	9.07795e-06	5.83437e-05
ENSG00000204348.10	DXO	protein_coding	ENSG00000204348.10	146.235	0.642772	0.16395	3.92053	8.83556e-05	0.000459486
ENSG00000147121.16	KRBOX4	protein_coding	ENSG00000147121.16	104.242	0.642609	0.194395	3.30568	0.000947457	0.00386792
ENSG00000066654.14	THUMPD1	protein_coding	ENSG00000066654.14	817.714	0.642402	0.11687	5.49674	3.86877e-08	3.73683e-07
ENSG00000164713.9	BRI3	protein_coding	ENSG00000164713.9	156.05	0.64212	0.16492	3.89352	9.87984e-05	0.000508012
ENSG00000163798.13	SLC4A1AP	protein_coding	ENSG00000163798.13	386.964	0.642089	0.130968	4.90264	9.45579e-07	7.27113e-06
ENSG00000198833.7	UBE2J1	protein_coding	ENSG00000198833.7	997.189	0.642079	0.10042	6.39395	1.61658e-10	2.21605e-09
ENSG00000169031.19	COL4A3	protein_coding	ENSG00000169031.19	41.8645	0.641936	0.267952	2.39571	0.0165883	0.0465436
ENSG00000065883.16	CDK13	protein_coding	ENSG00000065883.16	1237.81	0.641802	0.0880564	7.28853	3.1335e-13	5.928e-12
ENSG00000172977.13	KAT5	protein_coding	ENSG00000172977.13	365.497	0.641789	0.137991	4.65095	3.30407e-06	2.30791e-05
ENSG00000112305.14	SMAP1	protein_coding	ENSG00000112305.14	121.722	0.641238	0.194002	3.30532	0.000948687	0.00387215
ENSG00000066248.15	NGEF	protein_coding	ENSG00000066248.15	178.024	0.641005	0.156928	4.0847	4.41332e-05	0.000245239
ENSG00000151876.13	FBXO4	protein_coding	ENSG00000151876.13	138.015	0.640664	0.176726	3.62519	0.000288747	0.00133487
ENSG00000196981.3	WDR5B	protein_coding	ENSG00000196981.3	116.966	0.640625	0.187124	3.42353	0.000618126	0.00263861
ENSG00000137845.15	ADAM10	protein_coding	ENSG00000137845.15	3793.65	0.640486	0.074859	8.55591	1.16945e-17	3.52e-16
ENSG00000119844.15	AFTPH	protein_coding	ENSG00000119844.15	792.335	0.640247	0.100309	6.38273	1.73959e-10	2.37173e-09
ENSG00000126261.13	UBA2	protein_coding	ENSG00000126261.13	1468.05	0.640223	0.0870648	7.35341	1.93211e-13	3.75046e-12
ENSG00000087053.18	MTMR2	protein_coding	ENSG00000087053.18	744.743	0.640142	0.116033	5.51688	3.4507e-08	3.36698e-07
ENSG00000174132.9	FAM174A	protein_coding	ENSG00000174132.9	147.177	0.640043	0.166146	3.85229	0.00011702	0.000591719
ENSG00000167601.12	AXL	protein_coding	ENSG00000167601.12	87.5903	0.640002	0.203041	3.15209	0.00162108	0.00623921
ENSG00000180336.18	MEIOC	protein_coding	ENSG00000180336.18	511.823	0.639972	0.11542	5.5447	2.94456e-08	2.9084e-07
ENSG00000136147.18	PHF11	protein_coding	ENSG00000136147.18	56.0993	0.639752	0.25186	2.54011	0.0110819	0.0331188
ENSG00000104064.17	GABPB1	protein_coding	ENSG00000104064.17	424.581	0.639401	0.117288	5.45154	4.99362e-08	4.73241e-07
ENSG00000119900.9	OGFRL1	protein_coding	ENSG00000119900.9	1251.96	0.639329	0.0872778	7.32521	2.38517e-13	4.56816e-12
ENSG00000251192.7	ZNF674	protein_coding	ENSG00000251192.7	108.757	0.639094	0.200103	3.19383	0.00140398	0.00548446
ENSG00000171425.10	ZNF581	protein_coding	ENSG00000171425.10	122.045	0.637751	0.179097	3.56091	0.000369565	0.0016686
ENSG00000167657.14	DAPK3	protein_coding	ENSG00000167657.14	268.644	0.63735	0.177032	3.60019	0.000317981	0.00145663
ENSG00000151239.13	TWF1	protein_coding	ENSG00000151239.13	1558.4	0.637282	0.079413	8.0249	1.01609e-15	2.53832e-14
ENSG00000119041.11	GTF3C3	protein_coding	ENSG00000119041.11	603.182	0.637253	0.101938	6.25138	4.06847e-10	5.25816e-09
ENSG00000101654.17	RNMT	protein_coding	ENSG00000101654.17	895.945	0.637035	0.114534	5.56195	2.6677e-08	2.64795e-07
ENSG00000162910.19	MRPL55	protein_coding	ENSG00000162910.19	162.99	0.636812	0.168936	3.76955	0.000163543	0.000802944
ENSG00000166971.17	AKTIP	protein_coding	ENSG00000166971.17	224.124	0.636789	0.146083	4.35909	1.30602e-05	8.13378e-05
ENSG00000131023.13	LATS1	protein_coding	ENSG00000131023.13	993.036	0.636548	0.104393	6.09762	1.0766e-09	1.3066e-08
ENSG00000101751.10	POLI	protein_coding	ENSG00000101751.10	361.431	0.63611	0.122692	5.18461	2.16472e-07	1.85087e-06
ENSG00000167106.12	FAM102A	protein_coding	ENSG00000167106.12	261.695	0.635921	0.145057	4.38394	1.16551e-05	7.33825e-05
ENSG00000134758.14	RNF138	protein_coding	ENSG00000134758.14	715.492	0.635865	0.10515	6.04723	1.47356e-09	1.74828e-08
ENSG00000108582.12	CPD	protein_coding	ENSG00000108582.12	4683.11	0.635624	0.0739341	8.59717	8.1706e-18	2.52524e-16
ENSG00000101310.17	SEC23B	protein_coding	ENSG00000101310.17	1134.44	0.63512	0.116361	5.4582	4.80998e-08	4.56998e-07
ENSG00000091622.16	PITPNM3	protein_coding	ENSG00000091622.16	204.58	0.634602	0.162485	3.90561	9.39878e-05	0.00048626
ENSG00000176390.12	CRLF3	protein_coding	ENSG00000176390.12	276.605	0.634002	0.128352	4.93956	7.82988e-07	6.0889e-06
ENSG00000137996.12	RTCA	protein_coding	ENSG00000137996.12	372.92	0.633195	0.122561	5.16636	2.38692e-07	2.02536e-06
ENSG00000138785.15	INTS12	protein_coding	ENSG00000138785.15	157.737	0.6324	0.175106	3.61152	0.000304407	0.00139987
ENSG00000134058.12	CDK7	protein_coding	ENSG00000134058.12	250.183	0.632274	0.144602	4.37251	1.22827e-05	7.6925e-05
ENSG00000168538.16	TRAPPC11	protein_coding	ENSG00000168538.16	845.401	0.632159	0.0959984	6.5851	4.54571e-11	6.73649e-10
ENSG00000138433.16	CIR1	protein_coding	ENSG00000138433.16	202.006	0.631419	0.14802	4.26578	1.99209e-05	0.000119275
ENSG00000180917.17	CMTR2	protein_coding	ENSG00000180917.17	504.988	0.631338	0.114418	5.51783	3.43203e-08	3.35202e-07
ENSG00000109917.11	ZPR1	protein_coding	ENSG00000109917.11	600.139	0.63108	0.118374	5.33123	9.75511e-08	8.87671e-07
ENSG00000151229.13	SLC2A13	protein_coding	ENSG00000151229.13	661.725	0.631034	0.100273	6.29317	3.11052e-10	4.09108e-09
ENSG00000020256.20	ZFP64	protein_coding	ENSG00000020256.20	217.436	0.630803	0.140468	4.49071	7.09847e-06	4.66962e-05
ENSG00000165392.10	WRN	protein_coding	ENSG00000165392.10	758.59	0.630708	0.103013	6.1226	9.20611e-10	1.12681e-08
ENSG00000106723.17	SPIN1	protein_coding	ENSG00000106723.17	2549.91	0.630648	0.0864049	7.29875	2.90451e-13	5.52076e-12
ENSG00000186020.13	ZNF529	protein_coding	ENSG00000186020.13	459.847	0.630643	0.116315	5.42187	5.89778e-08	5.53063e-07
ENSG00000130147.16	SH3BP4	protein_coding	ENSG00000130147.16	1489.79	0.630617	0.0966906	6.52201	6.93734e-11	1.00151e-09
ENSG00000122299.12	ZC3H7A	protein_coding	ENSG00000122299.12	857.211	0.629979	0.12205	5.16166	2.4477e-07	2.07169e-06
ENSG00000114113.6	RBP2	protein_coding	ENSG00000114113.6	61.5167	0.629172	0.247507	2.54204	0.0110208	0.0329803
ENSG00000196214.11	ZNF766	protein_coding	ENSG00000196214.11	407.755	0.62911	0.11367	5.53455	3.12025e-08	3.06388e-07
ENSG00000185324.22	CDK10	protein_coding	ENSG00000185324.22	562.985	0.628984	0.117663	5.34565	9.00952e-08	8.21685e-07
ENSG00000154222.14	CC2D1B	protein_coding	ENSG00000154222.14	522.999	0.628596	0.124965	5.03019	4.89998e-07	3.96853e-06
ENSG00000109220.11	CHIC2	protein_coding	ENSG00000109220.11	108.203	0.628089	0.187603	3.34796	0.000814086	0.00337552
ENSG00000109572.13	CLCN3	protein_coding	ENSG00000109572.13	2157.91	0.628012	0.0841935	7.45915	8.70853e-14	1.75832e-12
ENSG00000178852.16	EFCAB13	protein_coding	ENSG00000178852.16	169.232	0.627993	0.163462	3.84182	0.000122124	0.000615982
ENSG00000111321.11	AC005840.1	protein_coding	ENSG00000111321.11	849.706	0.627971	0.0926841	6.77539	1.24071e-11	1.97865e-10
ENSG00000036549.13	AC118549.1	protein_coding	ENSG00000036549.13	1371.72	0.627732	0.0862671	7.27661	3.42321e-13	6.4518e-12
ENSG00000099290.17	WASHC2A	protein_coding	ENSG00000099290.17	349.685	0.627639	0.13516	4.64367	3.42275e-06	2.38171e-05
ENSG00000186212.3	SOWAHB	protein_coding	ENSG00000186212.3	67.4155	0.627116	0.224582	2.79237	0.00523241	0.0173236
ENSG00000113240.13	CLK4	protein_coding	ENSG00000113240.13	290.302	0.626789	0.133166	4.70681	2.51623e-06	1.80204e-05
ENSG00000137574.10	TGS1	protein_coding	ENSG00000137574.10	675.477	0.626785	0.113308	5.5317	3.17136e-08	3.11103e-07
ENSG00000173334.4	TRIB1	protein_coding	ENSG00000173334.4	210.891	0.626702	0.145208	4.31589	1.58961e-05	9.71643e-05
ENSG00000104497.14	SNX16	protein_coding	ENSG00000104497.14	177.99	0.626553	0.156478	4.00409	6.22558e-05	0.000334929
ENSG00000168288.13	MMADHC	protein_coding	ENSG00000168288.13	993.847	0.626499	0.0904862	6.92369	4.40021e-12	7.39869e-11
ENSG00000102409.10	BEX4	protein_coding	ENSG00000102409.10	301.942	0.626497	0.129255	4.84699	1.25347e-06	9.42246e-06
ENSG00000122126.17	OCRL	protein_coding	ENSG00000122126.17	725.23	0.625932	0.0960493	6.51678	7.18349e-11	1.03481e-09
ENSG00000180479.13	ZNF571	protein_coding	ENSG00000180479.13	101.588	0.625851	0.199458	3.13775	0.00170248	0.00651263
ENSG00000261609.7	GAN	protein_coding	ENSG00000261609.7	376.843	0.625527	0.129181	4.84225	1.28374e-06	9.63645e-06
ENSG00000081307.12	UBA5	protein_coding	ENSG00000081307.12	690.533	0.62552	0.113199	5.52586	3.27876e-08	3.21168e-07
ENSG00000179178.11	TMEM125	protein_coding	ENSG00000179178.11	126.984	0.625496	0.175449	3.56513	0.00036368	0.00164461
ENSG00000125821.12	DTD1	protein_coding	ENSG00000125821.12	185.162	0.625375	0.16125	3.8783	0.00010519	0.000537715
ENSG00000156787.17	TBC1D31	protein_coding	ENSG00000156787.17	470.451	0.625196	0.112271	5.56863	2.5675e-08	2.5535e-07
ENSG00000071073.13	MGAT4A	protein_coding	ENSG00000071073.13	491.898	0.625106	0.104856	5.96157	2.49831e-09	2.85947e-08
ENSG00000111897.7	SERINC1	protein_coding	ENSG00000111897.7	1318.23	0.624731	0.0852397	7.32911	2.31694e-13	4.45445e-12
ENSG00000198440.9	ZNF583	protein_coding	ENSG00000198440.9	162.543	0.623988	0.161786	3.85689	0.000114841	0.000582166
ENSG00000256060.2	TRAPPC2B	protein_coding	ENSG00000256060.2	45.8051	0.62391	0.259339	2.40577	0.0161383	0.0454923
ENSG00000177465.4	ACOT4	protein_coding	ENSG00000177465.4	59.1286	0.623894	0.243154	2.56583	0.0102928	0.0311307
ENSG00000138835.22	RGS3	protein_coding	ENSG00000138835.22	601.416	0.623845	0.106191	5.87475	4.23477e-09	4.71286e-08
ENSG00000205659.10	LIN52	protein_coding	ENSG00000205659.10	305.345	0.623532	0.138866	4.49018	7.1162e-06	4.67822e-05
ENSG00000213563.6	C8orf82	protein_coding	ENSG00000213563.6	165.733	0.623439	0.161034	3.87147	0.000108182	0.000551747
ENSG00000198046.12	ZNF667	protein_coding	ENSG00000198046.12	66.7817	0.622807	0.223377	2.78814	0.00530111	0.0174994
ENSG00000101493.11	ZNF516	protein_coding	ENSG00000101493.11	340.097	0.622636	0.122968	5.06338	4.11883e-07	3.37529e-06
ENSG00000113712.18	CSNK1A1	protein_coding	ENSG00000113712.18	1649.61	0.621986	0.0880003	7.068	1.57182e-12	2.76306e-11
ENSG00000162104.10	ADCY9	protein_coding	ENSG00000162104.10	441.055	0.621976	0.110129	5.64772	1.62588e-08	1.6614e-07
ENSG00000134909.18	ARHGAP32	protein_coding	ENSG00000134909.18	736.716	0.621645	0.104495	5.94904	2.69721e-09	3.07314e-08
ENSG00000144635.9	DYNC1LI1	protein_coding	ENSG00000144635.9	509.749	0.621549	0.120491	5.15848	2.48966e-07	2.10278e-06
ENSG00000006194.10	ZNF263	protein_coding	ENSG00000006194.10	466.707	0.621451	0.114078	5.44759	5.10573e-08	4.8341e-07
ENSG00000172840.6	PDP2	protein_coding	ENSG00000172840.6	546.456	0.62103	0.125683	4.94123	7.7632e-07	6.04406e-06
ENSG00000155792.10	DEPTOR	protein_coding	ENSG00000155792.10	1450.79	0.620418	0.0820892	7.55785	4.09784e-14	8.62003e-13
ENSG00000135338.14	LCA5	protein_coding	ENSG00000135338.14	130.552	0.620275	0.172765	3.59028	0.000330329	0.00150907
ENSG00000154265.16	ABCA5	protein_coding	ENSG00000154265.16	598.635	0.620142	0.109198	5.67907	1.35431e-08	1.40315e-07
ENSG00000165929.13	TC2N	protein_coding	ENSG00000165929.13	813.55	0.620098	0.0923876	6.71191	1.92091e-11	2.99453e-10
ENSG00000047346.12	FAM214A	protein_coding	ENSG00000047346.12	376.819	0.619893	0.139358	4.4482	8.65916e-06	5.59382e-05
ENSG00000005700.15	IBTK	protein_coding	ENSG00000005700.15	1517.77	0.619753	0.0892824	6.94149	3.8799e-12	6.56775e-11
ENSG00000070770.9	CSNK2A2	protein_coding	ENSG00000070770.9	1214.14	0.619556	0.0936466	6.61589	3.69316e-11	5.55078e-10
ENSG00000189042.13	ZNF567	protein_coding	ENSG00000189042.13	221.16	0.619141	0.153977	4.02099	5.79536e-05	0.000314156
ENSG00000122728.6	TAF1L	protein_coding	ENSG00000122728.6	91.6492	0.61895	0.205494	3.01201	0.00259525	0.00944795
ENSG00000074695.6	LMAN1	protein_coding	ENSG00000074695.6	2601.25	0.618887	0.0864389	7.15982	8.07823e-13	1.46751e-11
ENSG00000146067.16	FAM193B	protein_coding	ENSG00000146067.16	445.004	0.618781	0.127558	4.85098	1.22852e-06	9.253e-06
ENSG00000151332.19	MBIP	protein_coding	ENSG00000151332.19	282.338	0.618522	0.144933	4.26763	1.97558e-05	0.000118382
ENSG00000047644.18	WWC3	protein_coding	ENSG00000047644.18	754.211	0.617868	0.101564	6.08354	1.17554e-09	1.41983e-08
ENSG00000197081.14	IGF2R	protein_coding	ENSG00000197081.14	2613.57	0.617855	0.0964251	6.40762	1.47806e-10	2.04428e-09
ENSG00000133687.16	TMTC1	protein_coding	ENSG00000133687.16	1298.79	0.617851	0.0819195	7.54217	4.62227e-14	9.64251e-13
ENSG00000172732.12	MUS81	protein_coding	ENSG00000172732.12	548.187	0.617831	0.109044	5.66588	1.46272e-08	1.5077e-07
ENSG00000125633.11	CCDC93	protein_coding	ENSG00000125633.11	1058.08	0.617729	0.0954104	6.47444	9.51647e-11	1.34582e-09
ENSG00000136997.19	MYC	protein_coding	ENSG00000136997.19	921.461	0.617411	0.0956333	6.45602	1.07491e-10	1.50953e-09
ENSG00000205084.11	TMEM231	protein_coding	ENSG00000205084.11	139.503	0.617407	0.178686	3.45526	0.00054976	0.00237705
ENSG00000078114.18	NEBL	protein_coding	ENSG00000078114.18	83.1964	0.617205	0.222349	2.77584	0.00550586	0.0180743
ENSG00000110660.15	SLC35F2	protein_coding	ENSG00000110660.15	760.391	0.617153	0.100121	6.16407	7.08998e-10	8.81209e-09
ENSG00000144048.10	DUSP11	protein_coding	ENSG00000144048.10	279.95	0.617092	0.149155	4.13726	3.51477e-05	0.000199836
ENSG00000125734.15	GPR108	protein_coding	ENSG00000125734.15	266.496	0.616962	0.136028	4.53555	5.7453e-06	3.84102e-05
ENSG00000184110.14	EIF3C	protein_coding	ENSG00000184110.14	64.8579	0.616551	0.240359	2.56512	0.010314	0.0311807
ENSG00000162236.11	STX5	protein_coding	ENSG00000162236.11	356.024	0.616468	0.141858	4.34566	1.38857e-05	8.58414e-05
ENSG00000163938.17	GNL3	protein_coding	ENSG00000163938.17	1462.47	0.616421	0.124993	4.93164	8.1543e-07	6.32895e-06
ENSG00000121644.19	DESI2	protein_coding	ENSG00000121644.19	1602.61	0.616382	0.0850339	7.24866	4.20915e-13	7.84485e-12
ENSG00000151693.11	ASAP2	protein_coding	ENSG00000151693.11	864.721	0.61585	0.0994608	6.19189	5.94468e-10	7.48107e-09
ENSG00000113615.13	SEC24A	protein_coding	ENSG00000113615.13	1164.67	0.615085	0.11237	5.47376	4.40583e-08	4.22515e-07
ENSG00000181885.18	CLDN7	protein_coding	ENSG00000181885.18	638.668	0.614958	0.0972241	6.32516	2.52972e-10	3.36683e-09
ENSG00000087303.18	NID2	protein_coding	ENSG00000087303.18	331.741	0.614674	0.120346	5.10756	3.26353e-07	2.70861e-06
ENSG00000128567.17	PODXL	protein_coding	ENSG00000128567.17	4416.54	0.614584	0.0719439	8.54253	1.31309e-17	3.91205e-16
ENSG00000196923.14	PDLIM7	protein_coding	ENSG00000196923.14	525.78	0.61446	0.134506	4.56828	4.91739e-06	3.32622e-05
ENSG00000129514.6	FOXA1	protein_coding	ENSG00000129514.6	179.552	0.614261	0.18643	3.29485	0.000984725	0.00400219
ENSG00000177425.11	PAWR	protein_coding	ENSG00000177425.11	2246.5	0.614084	0.0924006	6.64589	3.0139e-11	4.56397e-10
ENSG00000134970.14	TMED7	protein_coding	ENSG00000134970.14	1927.5	0.614055	0.0840249	7.30802	2.71116e-13	5.16445e-12
ENSG00000128699.14	ORMDL1	protein_coding	ENSG00000128699.14	613.898	0.613861	0.0999693	6.14049	8.22665e-10	1.01433e-08
ENSG00000117305.15	HMGCL	protein_coding	ENSG00000117305.15	220.625	0.613183	0.139568	4.39343	1.11579e-05	7.04726e-05
ENSG00000109323.10	MANBA	protein_coding	ENSG00000109323.10	780.417	0.613146	0.0916187	6.69237	2.19589e-11	3.39687e-10
ENSG00000117614.10	SYF2	protein_coding	ENSG00000117614.10	364.707	0.613143	0.130879	4.68482	2.80201e-06	1.9869e-05
ENSG00000187699.10	C2orf88	protein_coding	ENSG00000187699.10	128.51	0.612467	0.184415	3.32114	0.000896504	0.00367707
ENSG00000085274.15	MYNN	protein_coding	ENSG00000085274.15	843.399	0.612018	0.100827	6.07001	1.27905e-09	1.53747e-08
ENSG00000101132.10	PFDN4	protein_coding	ENSG00000101132.10	182.064	0.611543	0.154589	3.95593	7.62364e-05	0.000403557
ENSG00000120805.14	ARL1	protein_coding	ENSG00000120805.14	1627.41	0.611541	0.0859609	7.11417	1.12586e-12	2.01254e-11
ENSG00000221955.10	SLC12A8	protein_coding	ENSG00000221955.10	364.746	0.611498	0.127854	4.78279	1.72875e-06	1.27112e-05
ENSG00000148908.15	RGS10	protein_coding	ENSG00000148908.15	57.2591	0.611431	0.241535	2.53144	0.0113595	0.0338278
ENSG00000159840.16	ZYX	protein_coding	ENSG00000159840.16	365.455	0.61143	0.165656	3.69096	0.000223409	0.00105886
ENSG00000026508.18	CD44	protein_coding	ENSG00000026508.18	397.132	0.611296	0.117175	5.21697	1.81878e-07	1.57315e-06
ENSG00000135596.18	MICAL1	protein_coding	ENSG00000135596.18	183.234	0.611066	0.153316	3.98567	6.72887e-05	0.000359696
ENSG00000101849.17	TBL1X	protein_coding	ENSG00000101849.17	359.865	0.611037	0.125561	4.86645	1.13623e-06	8.59977e-06
ENSG00000166295.9	ANAPC16	protein_coding	ENSG00000166295.9	884.205	0.61103	0.0915772	6.6723	2.51826e-11	3.86287e-10
ENSG00000128487.16	SPECC1	protein_coding	ENSG00000128487.16	819.085	0.610914	0.107806	5.66679	1.45497e-08	1.50128e-07
ENSG00000085721.12	RRN3	protein_coding	ENSG00000085721.12	541.066	0.610622	0.116531	5.24	1.60573e-07	1.40274e-06
ENSG00000115020.17	PIKFYVE	protein_coding	ENSG00000115020.17	1433.78	0.609974	0.0871367	7.0002	2.55593e-12	4.40066e-11
ENSG00000177119.16	ANO6	protein_coding	ENSG00000177119.16	3812.6	0.609906	0.0723283	8.43246	3.38463e-17	9.68205e-16
ENSG00000143772.9	ITPKB	protein_coding	ENSG00000143772.9	322.037	0.609901	0.151788	4.01811	5.86673e-05	0.000317577
ENSG00000113716.13	HMGXB3	protein_coding	ENSG00000113716.13	938.425	0.609715	0.115784	5.26599	1.39439e-07	1.23204e-06
ENSG00000113384.14	GOLPH3	protein_coding	ENSG00000113384.14	898.774	0.609558	0.0966757	6.30518	2.87852e-10	3.81086e-09
ENSG00000137821.11	LRRC49	protein_coding	ENSG00000137821.11	289.854	0.609284	0.130375	4.67333	2.96359e-06	2.09009e-05
ENSG00000115419.12	GLS	protein_coding	ENSG00000115419.12	1676.79	0.609022	0.081207	7.49962	6.40013e-14	1.30667e-12
ENSG00000107854.6	TNKS2	protein_coding	ENSG00000107854.6	1358.36	0.608733	0.106581	5.71143	1.12031e-08	1.17401e-07
ENSG00000065491.8	TBC1D22B	protein_coding	ENSG00000065491.8	286.655	0.608538	0.130018	4.68039	2.86326e-06	2.0239e-05
ENSG00000178814.17	OPLAH	protein_coding	ENSG00000178814.17	161.399	0.608536	0.156165	3.89676	9.74885e-05	0.00050179
ENSG00000095139.14	ARCN1	protein_coding	ENSG00000095139.14	2610.96	0.608504	0.102176	5.95544	2.59376e-09	2.9603e-08
ENSG00000148339.12	SLC25A25	protein_coding	ENSG00000148339.12	454.487	0.608354	0.131002	4.64386	3.41966e-06	2.38039e-05
ENSG00000086589.12	RBM22	protein_coding	ENSG00000086589.12	819.539	0.608154	0.119	5.11054	3.21245e-07	2.67173e-06
ENSG00000118482.11	PHF3	protein_coding	ENSG00000118482.11	2699.41	0.608119	0.0978796	6.21293	5.20054e-10	6.59413e-09
ENSG00000157764.13	BRAF	protein_coding	ENSG00000157764.13	788.625	0.60804	0.101661	5.98103	2.21726e-09	2.55672e-08
ENSG00000154310.17	TNIK	protein_coding	ENSG00000154310.17	211.234	0.608012	0.155792	3.9027	9.5124e-05	0.000490876
ENSG00000101558.13	VAPA	protein_coding	ENSG00000101558.13	1689.76	0.607511	0.0784385	7.74506	9.55398e-15	2.17342e-13
ENSG00000173540.12	GMPPB	protein_coding	ENSG00000173540.12	354.758	0.60721	0.161653	3.75625	0.000172477	0.00083963
ENSG00000005884.18	ITGA3	protein_coding	ENSG00000005884.18	520.022	0.606838	0.113483	5.3474	8.92282e-08	8.15256e-07
ENSG00000219545.11	UMAD1	protein_coding	ENSG00000219545.11	170.981	0.606764	0.167328	3.6262	0.000287619	0.00133027
ENSG00000151304.5	SRFBP1	protein_coding	ENSG00000151304.5	394.491	0.606654	0.12643	4.79834	1.59988e-06	1.18285e-05
ENSG00000072803.17	FBXW11	protein_coding	ENSG00000072803.17	990.137	0.606212	0.0869852	6.96915	3.1887e-12	5.43891e-11
ENSG00000163743.13	RCHY1	protein_coding	ENSG00000163743.13	393.4	0.606085	0.123064	4.92496	8.43785e-07	6.52636e-06
ENSG00000138760.10	SCARB2	protein_coding	ENSG00000138760.10	2193.74	0.605913	0.0761879	7.95287	1.82238e-15	4.42075e-14
ENSG00000204227.5	RING1	protein_coding	ENSG00000204227.5	288.965	0.605792	0.133945	4.52269	6.10583e-06	4.05911e-05
ENSG00000028839.10	TBPL1	protein_coding	ENSG00000028839.10	257.795	0.605732	0.131624	4.60198	4.18487e-06	2.86543e-05
ENSG00000084234.17	APLP2	protein_coding	ENSG00000084234.17	5725.02	0.605528	0.0876599	6.90769	4.92611e-12	8.2416e-11
ENSG00000138138.13	ATAD1	protein_coding	ENSG00000138138.13	955.494	0.605415	0.0943475	6.41686	1.39111e-10	1.92933e-09
ENSG00000136813.14	ECPAS	protein_coding	ENSG00000136813.14	2263.01	0.604707	0.0801477	7.54491	4.52608e-14	9.45165e-13
ENSG00000260230.3	FRRS1L	protein_coding	ENSG00000260230.3	68.5415	0.604388	0.237098	2.54911	0.0107999	0.0324595
ENSG00000171311.12	EXOSC1	protein_coding	ENSG00000171311.12	259.702	0.603851	0.133575	4.52069	6.16391e-06	4.09502e-05
ENSG00000107518.18	ATRNL1	protein_coding	ENSG00000107518.18	304.927	0.603622	0.126886	4.75719	1.96303e-06	1.43342e-05
ENSG00000180346.3	TIGD2	protein_coding	ENSG00000180346.3	173.219	0.603194	0.158882	3.7965	0.000146752	0.000726533
ENSG00000179335.18	CLK3	protein_coding	ENSG00000179335.18	323.946	0.603167	0.133245	4.52675	5.98987e-06	3.99126e-05
ENSG00000109738.11	GLRB	protein_coding	ENSG00000109738.11	302.947	0.603002	0.127259	4.73836	2.15451e-06	1.56529e-05
ENSG00000138032.21	PPM1B	protein_coding	ENSG00000138032.21	358.212	0.602801	0.125881	4.78864	1.67915e-06	1.23827e-05
ENSG00000112964.14	GHR	protein_coding	ENSG00000112964.14	91.419	0.602462	0.202203	2.9795	0.00288721	0.0103534
ENSG00000134109.11	EDEM1	protein_coding	ENSG00000134109.11	424.284	0.602286	0.127202	4.73486	2.19205e-06	1.5874e-05
ENSG00000122386.10	ZNF205	protein_coding	ENSG00000122386.10	110.681	0.601882	0.216149	2.78457	0.00535982	0.0176583
ENSG00000113441.16	LNPEP	protein_coding	ENSG00000113441.16	1859.96	0.601853	0.0767815	7.83851	4.55916e-15	1.07271e-13
ENSG00000196967.10	ZNF585A	protein_coding	ENSG00000196967.10	71.4647	0.601514	0.217518	2.76535	0.00568616	0.0185872
ENSG00000198042.11	MAK16	protein_coding	ENSG00000198042.11	679.893	0.601083	0.0980592	6.1298	8.7991e-10	1.08226e-08
ENSG00000168003.16	SLC3A2	protein_coding	ENSG00000168003.16	2349.87	0.600743	0.0783746	7.66502	1.78797e-14	3.91251e-13
ENSG00000164258.12	NDUFS4	protein_coding	ENSG00000164258.12	279.603	0.600736	0.133022	4.51605	6.30036e-06	4.18015e-05
ENSG00000122557.10	HERPUD2	protein_coding	ENSG00000122557.10	245.919	0.600101	0.133974	4.47925	7.4905e-06	4.89548e-05
ENSG00000167257.11	RNF214	protein_coding	ENSG00000167257.11	337.802	0.599441	0.125826	4.76406	1.89734e-06	1.39e-05
ENSG00000164142.16	FAM160A1	protein_coding	ENSG00000164142.16	943.469	0.599281	0.113988	5.25741	1.46096e-07	1.28689e-06
ENSG00000151881.14	TMEM267	protein_coding	ENSG00000151881.14	242.148	0.598946	0.144641	4.14092	3.45922e-05	0.0001969
ENSG00000104687.14	GSR	protein_coding	ENSG00000104687.14	1874.12	0.598403	0.0860376	6.95513	3.5223e-12	5.9876e-11
ENSG00000110330.8	BIRC2	protein_coding	ENSG00000110330.8	766.771	0.59819	0.0914531	6.54095	6.1131e-11	8.9277e-10
ENSG00000146433.8	TMEM181	protein_coding	ENSG00000146433.8	1115.35	0.598148	0.0914455	6.54103	6.10948e-11	8.9277e-10
ENSG00000117000.9	RLF	protein_coding	ENSG00000117000.9	776.495	0.59794	0.113002	5.29139	1.21391e-07	1.08352e-06
ENSG00000155096.14	AZIN1	protein_coding	ENSG00000155096.14	2918.75	0.597748	0.086286	6.92752	4.28291e-12	7.21955e-11
ENSG00000165175.15	MID1IP1	protein_coding	ENSG00000165175.15	424.413	0.597274	0.111233	5.36959	7.89172e-08	7.31011e-07
ENSG00000106052.13	TAX1BP1	protein_coding	ENSG00000106052.13	1996.69	0.597266	0.099432	6.00678	1.89244e-09	2.20364e-08
ENSG00000143889.16	HNRNPLL	protein_coding	ENSG00000143889.16	704.557	0.596982	0.101362	5.88959	3.87146e-09	4.33009e-08
ENSG00000163541.12	SUCLG1	protein_coding	ENSG00000163541.12	617.809	0.596722	0.104155	5.7292	1.00903e-08	1.06406e-07
ENSG00000182923.17	CEP63	protein_coding	ENSG00000182923.17	177.606	0.596445	0.154007	3.87285	0.00010757	0.000548764
ENSG00000172086.8	KRCC1	protein_coding	ENSG00000172086.8	231.949	0.596357	0.143321	4.16099	3.16868e-05	0.000181493
ENSG00000096433.11	ITPR3	protein_coding	ENSG00000096433.11	3633.99	0.59615	0.088652	6.7246	1.76073e-11	2.75337e-10
ENSG00000178163.8	ZNF518B	protein_coding	ENSG00000178163.8	920.72	0.595764	0.087413	6.81551	9.39326e-12	1.53078e-10
ENSG00000104613.12	INTS10	protein_coding	ENSG00000104613.12	872.893	0.595748	0.0952456	6.25487	3.97857e-10	5.15522e-09
ENSG00000112531.17	QKI	protein_coding	ENSG00000112531.17	1567.99	0.595526	0.0853485	6.97758	3.00303e-12	5.14842e-11
ENSG00000174851.16	YIF1A	protein_coding	ENSG00000174851.16	297.236	0.594609	0.145104	4.09781	4.17077e-05	0.000233243
ENSG00000138095.19	LRPPRC	protein_coding	ENSG00000138095.19	4089.6	0.594574	0.0723434	8.21878	2.05592e-16	5.49794e-15
ENSG00000104695.13	PPP2CB	protein_coding	ENSG00000104695.13	922.922	0.594488	0.0930365	6.38984	1.66062e-10	2.26868e-09
ENSG00000158528.12	PPP1R9A	protein_coding	ENSG00000158528.12	1438.82	0.594414	0.0914419	6.50046	8.00734e-11	1.14366e-09
ENSG00000136758.18	YME1L1	protein_coding	ENSG00000136758.18	2609.06	0.594097	0.0921371	6.44797	1.13358e-10	1.58749e-09
ENSG00000130703.16	OSBPL2	protein_coding	ENSG00000130703.16	681.554	0.593974	0.121953	4.87051	1.11309e-06	8.43412e-06
ENSG00000111906.17	HDDC2	protein_coding	ENSG00000111906.17	395.351	0.593958	0.114464	5.18906	2.11363e-07	1.81027e-06
ENSG00000111224.14	PARP11	protein_coding	ENSG00000111224.14	162.809	0.593942	0.172305	3.44704	0.00056677	0.0024417
ENSG00000115290.9	GRB14	protein_coding	ENSG00000115290.9	75.1105	0.593885	0.230328	2.57843	0.00992502	0.0301499
ENSG00000083290.20	ULK2	protein_coding	ENSG00000083290.20	366.354	0.593249	0.119684	4.95678	7.16698e-07	5.61027e-06
ENSG00000081803.16	CADPS2	protein_coding	ENSG00000081803.16	165.461	0.592667	0.155043	3.8226	0.00013205	0.000660745
ENSG00000157510.14	AFAP1L1	protein_coding	ENSG00000157510.14	75.4501	0.592589	0.220602	2.68624	0.00722616	0.0229534
ENSG00000132640.15	BTBD3	protein_coding	ENSG00000132640.15	911.799	0.591595	0.0938441	6.30402	2.90022e-10	3.83455e-09
ENSG00000077147.16	TM9SF3	protein_coding	ENSG00000077147.16	561.351	0.59147	0.12203	4.84694	1.25383e-06	9.42246e-06
ENSG00000037042.9	TUBG2	protein_coding	ENSG00000037042.9	121.708	0.59146	0.2013	2.9382	0.00330122	0.0116408
ENSG00000131375.10	CAPN7	protein_coding	ENSG00000131375.10	946.026	0.591417	0.102346	5.77859	7.53276e-09	8.07913e-08
ENSG00000115091.11	ACTR3	protein_coding	ENSG00000115091.11	2313.4	0.59066	0.0855872	6.90126	5.15432e-12	8.60194e-11
ENSG00000023191.17	RNH1	protein_coding	ENSG00000023191.17	597.194	0.590461	0.102622	5.75374	8.72884e-09	9.28276e-08
ENSG00000162607.13	USP1	protein_coding	ENSG00000162607.13	2005.89	0.59033	0.0847535	6.96526	3.27801e-12	5.58178e-11
ENSG00000124406.16	ATP8A1	protein_coding	ENSG00000124406.16	825.422	0.590298	0.0976658	6.04407	1.50278e-09	1.77979e-08
ENSG00000165914.15	TTC7B	protein_coding	ENSG00000165914.15	372.515	0.589849	0.114613	5.14644	2.65474e-07	2.23283e-06
ENSG00000099804.9	CDC34	protein_coding	ENSG00000099804.9	227.448	0.589304	0.152913	3.85386	0.000116272	0.000588676
ENSG00000186951.16	PPARA	protein_coding	ENSG00000186951.16	490.964	0.588615	0.10824	5.43805	5.38666e-08	5.07618e-07
ENSG00000173156.7	RHOD	protein_coding	ENSG00000173156.7	266.555	0.58853	0.133592	4.40544	1.05571e-05	6.69939e-05
ENSG00000162819.12	BROX	protein_coding	ENSG00000162819.12	945.819	0.588005	0.0901044	6.52582	6.76315e-11	9.79172e-10
ENSG00000198860.12	TSEN15	protein_coding	ENSG00000198860.12	493.594	0.587977	0.123522	4.76012	1.93482e-06	1.4154e-05
ENSG00000115425.14	PECR	protein_coding	ENSG00000115425.14	133.654	0.58789	0.171526	3.4274	0.000609384	0.00260628
ENSG00000120705.13	ETF1	protein_coding	ENSG00000120705.13	1989.85	0.587685	0.0834899	7.039	1.93624e-12	3.37417e-11
ENSG00000109265.14	KIAA1211	protein_coding	ENSG00000109265.14	390.946	0.587661	0.114894	5.11481	3.14051e-07	2.61406e-06
ENSG00000116991.10	SIPA1L2	protein_coding	ENSG00000116991.10	698.721	0.587564	0.134189	4.37863	1.19428e-05	7.49596e-05
ENSG00000149218.5	ENDOD1	protein_coding	ENSG00000149218.5	755.452	0.587339	0.102076	5.75394	8.71882e-09	9.27701e-08
ENSG00000135968.20	GCC2	protein_coding	ENSG00000135968.20	1120.76	0.586879	0.0866612	6.7721	1.26925e-11	2.02255e-10
ENSG00000160055.19	TMEM234	protein_coding	ENSG00000160055.19	148.693	0.586739	0.171534	3.42054	0.000624978	0.00266447
ENSG00000108055.9	SMC3	protein_coding	ENSG00000108055.9	1452.67	0.586618	0.0966882	6.06712	1.30228e-09	1.56258e-08
ENSG00000175110.11	MRPS22	protein_coding	ENSG00000175110.11	317.763	0.58661	0.126284	4.64515	3.39827e-06	2.36632e-05
ENSG00000175895.4	PLEKHF2	protein_coding	ENSG00000175895.4	387.056	0.58661	0.122257	4.79815	1.60137e-06	1.18309e-05
ENSG00000073921.18	PICALM	protein_coding	ENSG00000073921.18	1592.72	0.58659	0.0899236	6.5232	6.88221e-11	9.94977e-10
ENSG00000151883.18	PARP8	protein_coding	ENSG00000151883.18	572.888	0.586587	0.102956	5.69746	1.21608e-08	1.26909e-07
ENSG00000133104.14	SPART	protein_coding	ENSG00000133104.14	217.046	0.586454	0.144641	4.05455	5.02304e-05	0.000276522
ENSG00000099326.8	MZF1	protein_coding	ENSG00000099326.8	245.017	0.586436	0.141819	4.13511	3.54788e-05	0.000201434
ENSG00000168488.18	ATXN2L	protein_coding	ENSG00000168488.18	1360.82	0.586341	0.119699	4.89848	9.65833e-07	7.41332e-06
ENSG00000100906.10	NFKBIA	protein_coding	ENSG00000100906.10	277.565	0.586149	0.143615	4.0814	4.47659e-05	0.000248411
ENSG00000152520.14	PAN3	protein_coding	ENSG00000152520.14	847.595	0.586144	0.107631	5.44585	5.15582e-08	4.87923e-07
ENSG00000198837.10	DENND4B	protein_coding	ENSG00000198837.10	599.366	0.586126	0.118001	4.9671	6.79604e-07	5.35115e-06
ENSG00000141965.4	FEM1A	protein_coding	ENSG00000141965.4	577.708	0.586018	0.121825	4.81034	1.50676e-06	1.12142e-05
ENSG00000140563.15	MCTP2	protein_coding	ENSG00000140563.15	367.093	0.585245	0.12844	4.55655	5.20015e-06	3.50335e-05
ENSG00000035403.17	VCL	protein_coding	ENSG00000035403.17	5185.91	0.584839	0.102756	5.69154	1.25901e-08	1.31185e-07
ENSG00000114854.7	TNNC1	protein_coding	ENSG00000114854.7	69.212	0.58458	0.235102	2.4865	0.0129007	0.0377139
ENSG00000170677.6	SOCS6	protein_coding	ENSG00000170677.6	593.93	0.584536	0.116995	4.99623	5.84619e-07	4.67091e-06
ENSG00000166439.6	RNF169	protein_coding	ENSG00000166439.6	965.405	0.584397	0.103264	5.65925	1.52039e-08	1.56234e-07
ENSG00000141034.9	GID4	protein_coding	ENSG00000141034.9	241.284	0.583843	0.138121	4.22703	2.36799e-05	0.000139444
ENSG00000134014.17	ELP3	protein_coding	ENSG00000134014.17	429.263	0.583394	0.119683	4.87448	1.09097e-06	8.28839e-06
ENSG00000102531.16	FNDC3A	protein_coding	ENSG00000102531.16	2087	0.58253	0.0978423	5.95377	2.62042e-09	2.98904e-08
ENSG00000182934.12	SRPRA	protein_coding	ENSG00000182934.12	1773.97	0.581601	0.110015	5.28654	1.2465e-07	1.11162e-06
ENSG00000047634.15	SCML1	protein_coding	ENSG00000047634.15	265.138	0.581344	0.131604	4.41738	9.99055e-06	6.37001e-05
ENSG00000152894.14	PTPRK	protein_coding	ENSG00000152894.14	916.292	0.581298	0.0901835	6.44572	1.15051e-10	1.60896e-09
ENSG00000166783.22	MARF1	protein_coding	ENSG00000166783.22	635.986	0.581275	0.130826	4.44311	8.86689e-06	5.72067e-05
ENSG00000134602.16	STK26	protein_coding	ENSG00000134602.16	631.982	0.581192	0.101391	5.7322	9.91339e-09	1.0476e-07
ENSG00000179820.16	MYADM	protein_coding	ENSG00000179820.16	176.689	0.581034	0.174493	3.32984	0.000868948	0.00357865
ENSG00000130023.16	ERMARD	protein_coding	ENSG00000130023.16	248.119	0.58087	0.132665	4.37846	1.19523e-05	7.49956e-05
ENSG00000094914.13	AAAS	protein_coding	ENSG00000094914.13	480.309	0.580591	0.10569	5.49333	3.94414e-08	3.80415e-07
ENSG00000197530.12	MIB2	protein_coding	ENSG00000197530.12	233.537	0.580529	0.137821	4.21218	2.52914e-05	0.000147981
ENSG00000048544.6	MRPS10	protein_coding	ENSG00000048544.6	427.454	0.580513	0.117228	4.95198	7.34615e-07	5.74159e-06
ENSG00000161638.11	ITGA5	protein_coding	ENSG00000161638.11	415.089	0.580367	0.149684	3.87727	0.000105636	0.000539535
ENSG00000133731.10	IMPA1	protein_coding	ENSG00000133731.10	339.423	0.58022	0.131759	4.40365	1.06444e-05	6.75053e-05
ENSG00000170412.17	GPRC5C	protein_coding	ENSG00000170412.17	340.927	0.579906	0.122705	4.72603	2.28949e-06	1.65202e-05
ENSG00000100151.16	PICK1	protein_coding	ENSG00000100151.16	265.877	0.579901	0.143258	4.04796	5.16667e-05	0.00028342
ENSG00000176595.4	KBTBD11	protein_coding	ENSG00000176595.4	232.871	0.579528	0.142024	4.08049	4.49411e-05	0.000249315
ENSG00000165475.15	CRYL1	protein_coding	ENSG00000165475.15	144.569	0.579424	0.167996	3.44902	0.000562619	0.00242691
ENSG00000146576.13	C7orf26	protein_coding	ENSG00000146576.13	167.564	0.57932	0.167877	3.45087	0.000558789	0.00241091
ENSG00000132661.4	NXT1	protein_coding	ENSG00000132661.4	159.238	0.579237	0.169481	3.41771	0.000631511	0.00268947
ENSG00000134597.16	RBMX2	protein_coding	ENSG00000134597.16	244.389	0.579006	0.136746	4.23418	2.29392e-05	0.00013548
ENSG00000143502.15	SUSD4	protein_coding	ENSG00000143502.15	100.206	0.578956	0.190384	3.04099	0.00235798	0.00868481
ENSG00000103978.15	TMEM87A	protein_coding	ENSG00000103978.15	999.584	0.578489	0.0938706	6.16262	7.15509e-10	8.88752e-09
ENSG00000109046.15	WSB1	protein_coding	ENSG00000109046.15	1039.27	0.578449	0.103379	5.59541	2.20099e-08	2.2142e-07
ENSG00000167658.16	EEF2	protein_coding	ENSG00000167658.16	22104	0.577813	0.0731711	7.89674	2.8629e-15	6.86209e-14
ENSG00000196850.6	PPTC7	protein_coding	ENSG00000196850.6	582.161	0.577723	0.138846	4.16091	3.16989e-05	0.00018151
ENSG00000136738.15	STAM	protein_coding	ENSG00000136738.15	441.478	0.57754	0.109558	5.27155	1.35275e-07	1.19788e-06
ENSG00000170266.16	GLB1	protein_coding	ENSG00000170266.16	1022.23	0.577202	0.105388	5.47695	4.32722e-08	4.1557e-07
ENSG00000125753.14	VASP	protein_coding	ENSG00000125753.14	364.531	0.577105	0.122917	4.6951	2.66483e-06	1.90102e-05
ENSG00000070882.13	OSBPL3	protein_coding	ENSG00000070882.13	377.711	0.576922	0.119885	4.81229	1.49211e-06	1.11135e-05
ENSG00000107960.11	STN1	protein_coding	ENSG00000107960.11	136.764	0.576537	0.172374	3.34468	0.000823764	0.00341354
ENSG00000150054.18	MPP7	protein_coding	ENSG00000150054.18	331.266	0.576505	0.122928	4.68976	2.73525e-06	1.94573e-05
ENSG00000174456.14	C12orf76	protein_coding	ENSG00000174456.14	75.4722	0.576269	0.214483	2.68678	0.00721449	0.0229272
ENSG00000256683.7	ZNF350	protein_coding	ENSG00000256683.7	103.344	0.576259	0.204628	2.81613	0.00486053	0.0162557
ENSG00000120899.18	PTK2B	protein_coding	ENSG00000120899.18	97.2044	0.576243	0.191771	3.00485	0.00265708	0.00964161
ENSG00000104369.5	JPH1	protein_coding	ENSG00000104369.5	247.053	0.57564	0.138996	4.14141	3.45173e-05	0.00019653
ENSG00000072110.13	ACTN1	protein_coding	ENSG00000072110.13	1758.73	0.575636	0.117676	4.89171	9.9965e-07	7.64953e-06
ENSG00000089876.11	DHX32	protein_coding	ENSG00000089876.11	346.334	0.575548	0.122451	4.70022	2.59887e-06	1.85792e-05
ENSG00000006453.14	BAIAP2L1	protein_coding	ENSG00000006453.14	642.32	0.575245	0.104295	5.51557	3.4766e-08	3.38733e-07
ENSG00000164105.4	SAP30	protein_coding	ENSG00000164105.4	101.876	0.575199	0.196276	2.93056	0.00338347	0.0118871
ENSG00000142494.13	SLC47A1	protein_coding	ENSG00000142494.13	297.735	0.574689	0.136839	4.19975	2.67212e-05	0.000155397
ENSG00000109787.13	KLF3	protein_coding	ENSG00000109787.13	573.006	0.574319	0.107792	5.32805	9.92745e-08	9.01721e-07
ENSG00000128714.6	HOXD13	protein_coding	ENSG00000128714.6	83.4109	0.57411	0.212691	2.69927	0.00694919	0.0221682
ENSG00000153922.10	CHD1	protein_coding	ENSG00000153922.10	2094.67	0.573526	0.0927864	6.18115	6.36382e-10	7.96864e-09
ENSG00000183576.13	SETD3	protein_coding	ENSG00000183576.13	991.416	0.573421	0.0941004	6.09372	1.10318e-09	1.33725e-08
ENSG00000089818.18	NECAP1	protein_coding	ENSG00000089818.18	579.38	0.57342	0.104347	5.49534	3.89955e-08	3.76295e-07
ENSG00000100129.18	EIF3L	protein_coding	ENSG00000100129.18	1402.58	0.573381	0.0833167	6.88195	5.904e-12	9.79616e-11
ENSG00000166398.12	KIAA0355	protein_coding	ENSG00000166398.12	491.251	0.573049	0.114338	5.01188	5.39017e-07	4.33932e-06
ENSG00000162444.12	RBP7	protein_coding	ENSG00000162444.12	180.981	0.5729	0.162732	3.52051	0.000430714	0.00191672
ENSG00000122068.13	FYTTD1	protein_coding	ENSG00000122068.13	1615.17	0.572664	0.0817053	7.0089	2.40196e-12	4.15692e-11
ENSG00000165626.17	BEND7	protein_coding	ENSG00000165626.17	378.961	0.572626	0.124531	4.59826	4.2604e-06	2.9112e-05
ENSG00000184897.6	H1FX	protein_coding	ENSG00000184897.6	302.103	0.572557	0.139153	4.1146	3.87853e-05	0.000218848
ENSG00000134265.13	NAPG	protein_coding	ENSG00000134265.13	546.312	0.57232	0.104534	5.47499	4.37531e-08	4.19988e-07
ENSG00000214530.9	STARD10	protein_coding	ENSG00000214530.9	151.267	0.572296	0.169208	3.3822	0.00071908	0.00302652
ENSG00000061987.16	MON2	protein_coding	ENSG00000061987.16	2305.62	0.572055	0.0944926	6.05397	1.41317e-09	1.68558e-08
ENSG00000149289.11	ZC3H12C	protein_coding	ENSG00000149289.11	382.981	0.571917	0.115077	4.96986	6.70017e-07	5.28394e-06
ENSG00000127125.9	PPCS	protein_coding	ENSG00000127125.9	396.815	0.571886	0.121027	4.72528	2.29799e-06	1.65755e-05
ENSG00000007392.16	LUC7L	protein_coding	ENSG00000007392.16	906.287	0.571885	0.105696	5.41069	6.27834e-08	5.86698e-07
ENSG00000037637.11	FBXO42	protein_coding	ENSG00000037637.11	584.495	0.571734	0.110285	5.18417	2.16981e-07	1.85364e-06
ENSG00000114784.4	EIF1B	protein_coding	ENSG00000114784.4	141.918	0.57156	0.181205	3.15422	0.00160929	0.00619927
ENSG00000169914.6	OTUD3	protein_coding	ENSG00000169914.6	786.006	0.571556	0.110224	5.18539	2.1556e-07	1.84386e-06
ENSG00000159267.14	HLCS	protein_coding	ENSG00000159267.14	727.875	0.571483	0.0973652	5.86948	4.37176e-09	4.8412e-08
ENSG00000211455.8	STK38L	protein_coding	ENSG00000211455.8	957.047	0.571469	0.0985894	5.79645	6.77333e-09	7.31141e-08
ENSG00000113108.19	APBB3	protein_coding	ENSG00000113108.19	188.671	0.571305	0.14796	3.86122	0.000112823	0.000573219
ENSG00000148337.21	CIZ1	protein_coding	ENSG00000148337.21	716.878	0.570569	0.107373	5.31388	1.07315e-07	9.66891e-07
ENSG00000179832.17	MROH1	protein_coding	ENSG00000179832.17	516.457	0.570099	0.10981	5.19171	2.0837e-07	1.78691e-06
ENSG00000146416.18	AIG1	protein_coding	ENSG00000146416.18	566.934	0.569616	0.10527	5.41102	6.26657e-08	5.8587e-07
ENSG00000184428.12	TOP1MT	protein_coding	ENSG00000184428.12	259.691	0.569314	0.135501	4.20155	2.65095e-05	0.0001543
ENSG00000135932.11	CAB39	protein_coding	ENSG00000135932.11	1010.43	0.569128	0.0918867	6.1938	5.87311e-10	7.40027e-09
ENSG00000178028.14	DMAP1	protein_coding	ENSG00000178028.14	305.594	0.56901	0.169856	3.34996	0.000808223	0.00335398
ENSG00000177606.6	JUN	protein_coding	ENSG00000177606.6	359.774	0.568829	0.177922	3.19707	0.00138834	0.00543285
ENSG00000023572.9	GLRX2	protein_coding	ENSG00000023572.9	292.432	0.568349	0.127746	4.44906	8.62464e-06	5.5769e-05
ENSG00000100601.10	ALKBH1	protein_coding	ENSG00000100601.10	138.796	0.568347	0.191163	2.9731	0.00294811	0.0105458
ENSG00000176018.13	LYSMD3	protein_coding	ENSG00000176018.13	729.338	0.568005	0.118356	4.79911	1.59372e-06	1.17873e-05
ENSG00000134987.11	WDR36	protein_coding	ENSG00000134987.11	1616.09	0.56782	0.101139	5.61426	1.97402e-08	1.99486e-07
ENSG00000164983.7	TMEM65	protein_coding	ENSG00000164983.7	789.628	0.56738	0.0925786	6.12863	8.86368e-10	1.08887e-08
ENSG00000169379.15	ARL13B	protein_coding	ENSG00000169379.15	411.912	0.567201	0.122872	4.61618	3.90865e-06	2.69004e-05
ENSG00000104133.15	SPG11	protein_coding	ENSG00000104133.15	1081.03	0.566528	0.0854064	6.63332	3.2821e-11	4.94776e-10
ENSG00000072041.17	SLC6A15	protein_coding	ENSG00000072041.17	588.986	0.56645	0.109758	5.1609	2.45762e-07	2.07921e-06
ENSG00000080493.17	SLC4A4	protein_coding	ENSG00000080493.17	65.8682	0.566402	0.232199	2.4393	0.0147158	0.04209
ENSG00000141030.13	COPS3	protein_coding	ENSG00000141030.13	961.348	0.565614	0.107722	5.25068	1.51536e-07	1.329e-06
ENSG00000118564.14	FBXL5	protein_coding	ENSG00000118564.14	699.268	0.565608	0.0966973	5.84926	4.93753e-09	5.44075e-08
ENSG00000188211.8	NCR3LG1	protein_coding	ENSG00000188211.8	694.14	0.565278	0.101583	5.56471	2.6259e-08	2.60775e-07
ENSG00000140400.17	MAN2C1	protein_coding	ENSG00000140400.17	491.981	0.565006	0.106067	5.3269	9.99057e-08	9.06635e-07
ENSG00000169155.10	ZBTB43	protein_coding	ENSG00000169155.10	450.686	0.564925	0.127781	4.42106	9.82178e-06	6.26637e-05
ENSG00000079739.17	PGM1	protein_coding	ENSG00000079739.17	570.158	0.56491	0.105543	5.35239	8.68008e-08	7.94884e-07
ENSG00000145012.13	LPP	protein_coding	ENSG00000145012.13	3765.46	0.564849	0.0956158	5.90748	3.47379e-09	3.91361e-08
ENSG00000049860.14	HEXB	protein_coding	ENSG00000049860.14	1135.49	0.564525	0.0904192	6.24342	4.28107e-10	5.50462e-09
ENSG00000151715.7	TMEM45B	protein_coding	ENSG00000151715.7	114.786	0.564266	0.182427	3.09311	0.00198072	0.00746035
ENSG00000065970.9	FOXJ2	protein_coding	ENSG00000065970.9	507.544	0.564212	0.13562	4.16026	3.17889e-05	0.000181871
ENSG00000092036.18	HAUS4	protein_coding	ENSG00000092036.18	104.049	0.563697	0.19314	2.9186	0.00351611	0.0123015
ENSG00000105778.19	AVL9	protein_coding	ENSG00000105778.19	1283.5	0.563503	0.0922154	6.11073	9.91778e-10	1.2095e-08
ENSG00000157020.18	SEC13	protein_coding	ENSG00000157020.18	835.177	0.563407	0.135413	4.16064	3.17352e-05	0.000181667
ENSG00000067365.14	METTL22	protein_coding	ENSG00000067365.14	178.542	0.56246	0.151317	3.71709	0.000201529	0.000964938
ENSG00000114857.18	NKTR	protein_coding	ENSG00000114857.18	3168.18	0.562443	0.107765	5.21919	1.79707e-07	1.55772e-06
ENSG00000163811.12	WDR43	protein_coding	ENSG00000163811.12	1471.06	0.562332	0.102447	5.48901	4.04185e-08	3.8928e-07
ENSG00000126249.8	PDCD2L	protein_coding	ENSG00000126249.8	78.7999	0.562203	0.219512	2.56115	0.0104327	0.0314969
ENSG00000135655.16	USP15	protein_coding	ENSG00000135655.16	1437.34	0.561831	0.112954	4.97396	6.55988e-07	5.18754e-06
ENSG00000174373.16	RALGAPA1	protein_coding	ENSG00000174373.16	759.541	0.561448	0.102634	5.47042	4.48978e-08	4.30359e-07
ENSG00000108854.16	SMURF2	protein_coding	ENSG00000108854.16	747.479	0.561277	0.0930095	6.03462	1.59333e-09	1.87708e-08
ENSG00000167797.7	CDK2AP2	protein_coding	ENSG00000167797.7	297.682	0.561145	0.168715	3.32599	0.000881063	0.00362113
ENSG00000198648.11	STK39	protein_coding	ENSG00000198648.11	533.702	0.561103	0.105567	5.31513	1.06583e-07	9.62223e-07
ENSG00000158615.9	PPP1R15B	protein_coding	ENSG00000158615.9	1886.18	0.560959	0.089739	6.25101	4.07808e-10	5.26719e-09
ENSG00000148672.9	GLUD1	protein_coding	ENSG00000148672.9	785.029	0.560771	0.0912485	6.14554	7.96917e-10	9.83794e-09
ENSG00000166685.12	COG1	protein_coding	ENSG00000166685.12	476.228	0.560525	0.129992	4.31201	1.61777e-05	9.85558e-05
ENSG00000123595.7	RAB9A	protein_coding	ENSG00000123595.7	187.237	0.56051	0.159875	3.50592	0.000455034	0.00201027
ENSG00000101199.13	ARFGAP1	protein_coding	ENSG00000101199.13	880.731	0.560253	0.139841	4.00635	6.16635e-05	0.000332454
ENSG00000144381.17	HSPD1	protein_coding	ENSG00000144381.17	4154.44	0.560139	0.0920548	6.08484	1.16606e-09	1.41007e-08
ENSG00000106460.19	TMEM106B	protein_coding	ENSG00000106460.19	1569.54	0.560045	0.0884147	6.33429	2.38432e-10	3.18596e-09
ENSG00000214655.10	ZSWIM8	protein_coding	ENSG00000214655.10	920.853	0.559972	0.0956468	5.85458	4.78223e-09	5.2812e-08
ENSG00000167766.18	ZNF83	protein_coding	ENSG00000167766.18	911.137	0.55992	0.0896949	6.2425	4.30644e-10	5.53371e-09
ENSG00000157625.15	TAB3	protein_coding	ENSG00000157625.15	579.85	0.559859	0.11756	4.76234	1.91358e-06	1.40088e-05
ENSG00000197894.11	ADH5	protein_coding	ENSG00000197894.11	1147.65	0.559855	0.0842733	6.64332	3.06685e-11	4.63369e-10
ENSG00000168374.11	ARF4	protein_coding	ENSG00000168374.11	1923.26	0.559385	0.110099	5.08076	3.7593e-07	3.10088e-06
ENSG00000106066.15	CPVL	protein_coding	ENSG00000106066.15	263.09	0.559134	0.158863	3.5196	0.00043219	0.00192116
ENSG00000137478.15	FCHSD2	protein_coding	ENSG00000137478.15	505.659	0.558928	0.117977	4.73759	2.16273e-06	1.57069e-05
ENSG00000065613.14	SLK	protein_coding	ENSG00000065613.14	1924.04	0.55868	0.0933151	5.98702	2.13716e-09	2.47285e-08
ENSG00000138698.14	RAP1GDS1	protein_coding	ENSG00000138698.14	917.828	0.558049	0.0925209	6.0316	1.62346e-09	1.91035e-08
ENSG00000121281.12	ADCY7	protein_coding	ENSG00000121281.12	116.041	0.557995	0.182525	3.0571	0.00223493	0.00827697
ENSG00000132510.10	KDM6B	protein_coding	ENSG00000132510.10	182.157	0.557983	0.204583	2.72742	0.00638326	0.0205585
ENSG00000043355.12	ZIC2	protein_coding	ENSG00000043355.12	686.436	0.557909	0.130064	4.28949	1.79081e-05	0.000108147
ENSG00000185842.15	DNAH14	protein_coding	ENSG00000185842.15	844.193	0.557816	0.0978557	5.70039	1.19534e-08	1.24939e-07
ENSG00000131037.15	EPS8L1	protein_coding	ENSG00000131037.15	160.666	0.557474	0.162807	3.42415	0.000616728	0.00263432
ENSG00000131100.13	ATP6V1E1	protein_coding	ENSG00000131100.13	497.763	0.557473	0.128898	4.3249	1.526e-05	9.35607e-05
ENSG00000133316.15	WDR74	protein_coding	ENSG00000133316.15	351.553	0.557285	0.139325	3.99989	6.3372e-05	0.000340479
ENSG00000153015.16	CWC27	protein_coding	ENSG00000153015.16	355.567	0.55728	0.12409	4.49095	7.09047e-06	4.66741e-05
ENSG00000041982.16	TNC	protein_coding	ENSG00000041982.16	1075.39	0.557273	0.0876643	6.3569	2.05871e-10	2.78231e-09
ENSG00000185869.14	ZNF829	protein_coding	ENSG00000185869.14	74.6151	0.556692	0.219622	2.53477	0.011252	0.0335596
ENSG00000107077.18	KDM4C	protein_coding	ENSG00000107077.18	473.473	0.556528	0.112576	4.94357	7.67033e-07	5.97407e-06
ENSG00000147535.17	PLPP5	protein_coding	ENSG00000147535.17	313.982	0.556122	0.147593	3.76794	0.000164599	0.000807534
ENSG00000147592.9	LACTB2	protein_coding	ENSG00000147592.9	154.001	0.555685	0.161966	3.43088	0.000601631	0.00257695
ENSG00000024862.17	CCDC28A	protein_coding	ENSG00000024862.17	100.369	0.555685	0.208618	2.66365	0.00772989	0.0243496
ENSG00000122550.18	KLHL7	protein_coding	ENSG00000122550.18	443.968	0.555669	0.111544	4.98163	6.30496e-07	5.00169e-06
ENSG00000127511.9	SIN3B	protein_coding	ENSG00000127511.9	635.288	0.555623	0.115685	4.8029	1.56386e-06	1.1592e-05
ENSG00000123983.14	ACSL3	protein_coding	ENSG00000123983.14	2190.33	0.555269	0.0818686	6.78245	1.18158e-11	1.89486e-10
ENSG00000119328.12	ABITRAM	protein_coding	ENSG00000119328.12	264.667	0.555034	0.130915	4.23965	2.2387e-05	0.00013253
ENSG00000157106.16	SMG1	protein_coding	ENSG00000157106.16	3843.61	0.555028	0.107675	5.15466	2.54094e-07	2.14248e-06
ENSG00000187720.14	THSD4	protein_coding	ENSG00000187720.14	129.012	0.554989	0.170782	3.24969	0.0011553	0.00461431
ENSG00000144182.17	LIPT1	protein_coding	ENSG00000144182.17	63.1625	0.55492	0.230063	2.41204	0.0158637	0.0448187
ENSG00000198912.11	C1orf174	protein_coding	ENSG00000198912.11	340.74	0.554915	0.128883	4.30556	1.66562e-05	0.000101226
ENSG00000107372.13	ZFAND5	protein_coding	ENSG00000107372.13	1660	0.554887	0.09522	5.82742	5.62909e-09	6.17235e-08
ENSG00000172262.11	ZNF131	protein_coding	ENSG00000172262.11	685.482	0.554839	0.106819	5.1942	2.05606e-07	1.76472e-06
ENSG00000140299.11	BNIP2	protein_coding	ENSG00000140299.11	1256.68	0.55475	0.0816026	6.79819	1.05943e-11	1.70714e-10
ENSG00000163510.14	CWC22	protein_coding	ENSG00000163510.14	532.91	0.554707	0.130095	4.26386	2.00929e-05	0.000120222
ENSG00000129473.9	BCL2L2	protein_coding	ENSG00000129473.9	234.576	0.5547	0.137349	4.03863	5.37652e-05	0.000293491
ENSG00000167671.12	UBXN6	protein_coding	ENSG00000167671.12	434.357	0.554608	0.131683	4.21169	2.53465e-05	0.000148217
ENSG00000147676.14	MAL2	protein_coding	ENSG00000147676.14	3053.86	0.554474	0.0751846	7.37484	1.64545e-13	3.22829e-12
ENSG00000105865.11	DUS4L	protein_coding	ENSG00000105865.11	105.433	0.5544	0.191521	2.89472	0.003795	0.0131514
ENSG00000125846.15	ZNF133	protein_coding	ENSG00000125846.15	305.019	0.554362	0.134262	4.12896	3.64412e-05	0.000206315
ENSG00000165630.14	PRPF18	protein_coding	ENSG00000165630.14	126.196	0.553977	0.182625	3.03341	0.00241805	0.00887838
ENSG00000072609.17	CHFR	protein_coding	ENSG00000072609.17	565.325	0.553898	0.116982	4.73491	2.19155e-06	1.5874e-05
ENSG00000116786.13	PLEKHM2	protein_coding	ENSG00000116786.13	603.253	0.553715	0.11526	4.80404	1.55497e-06	1.15432e-05
ENSG00000139112.11	GABARAPL1	protein_coding	ENSG00000139112.11	403.619	0.553433	0.136259	4.06164	4.87293e-05	0.000268773
ENSG00000065548.18	ZC3H15	protein_coding	ENSG00000065548.18	1212.1	0.553306	0.099882	5.5396	3.03172e-08	2.98569e-07
ENSG00000164543.7	STK17A	protein_coding	ENSG00000164543.7	110.57	0.553108	0.185652	2.97926	0.00288942	0.0103576
ENSG00000167778.9	SPRYD3	protein_coding	ENSG00000167778.9	288.688	0.552915	0.159553	3.46539	0.000529456	0.00230114
ENSG00000184254.17	ALDH1A3	protein_coding	ENSG00000184254.17	83.4287	0.552853	0.215162	2.56948	0.0101852	0.0308656
ENSG00000107829.15	FBXW4	protein_coding	ENSG00000107829.15	225.573	0.55257	0.141892	3.8943	9.84822e-05	0.000506516
ENSG00000203727.4	SAMD5	protein_coding	ENSG00000203727.4	421.767	0.552443	0.121353	4.55238	5.30431e-06	3.56397e-05
ENSG00000112701.18	SENP6	protein_coding	ENSG00000112701.18	2188.61	0.552211	0.0782012	7.06141	1.64819e-12	2.88972e-11
ENSG00000131558.15	EXOC4	protein_coding	ENSG00000131558.15	1016.72	0.551704	0.0955138	5.77617	7.64222e-09	8.19217e-08
ENSG00000146802.12	TMEM168	protein_coding	ENSG00000146802.12	875.927	0.551635	0.0893662	6.17275	6.71131e-10	8.38289e-09
ENSG00000136002.18	ARHGEF4	protein_coding	ENSG00000136002.18	203.527	0.551352	0.143117	3.85244	0.000116945	0.000591639
ENSG00000107537.14	PHYH	protein_coding	ENSG00000107537.14	193.519	0.55117	0.150529	3.66155	0.000250698	0.00117218
ENSG00000125875.14	TBC1D20	protein_coding	ENSG00000125875.14	504.936	0.550722	0.10858	5.07202	3.93612e-07	3.23611e-06
ENSG00000149743.14	TRPT1	protein_coding	ENSG00000149743.14	177.586	0.550564	0.154226	3.56985	0.000357181	0.00161795
ENSG00000115808.12	STRN	protein_coding	ENSG00000115808.12	1139.71	0.550471	0.0944698	5.82695	5.64508e-09	6.18651e-08
ENSG00000123395.14	ATG101	protein_coding	ENSG00000123395.14	549.013	0.550373	0.114511	4.8063	1.53749e-06	1.14219e-05
ENSG00000275004.4	ZNF280B	protein_coding	ENSG00000275004.4	242.634	0.550157	0.14064	3.9118	9.16089e-05	0.000474808
ENSG00000150867.14	PIP4K2A	protein_coding	ENSG00000150867.14	420.604	0.549643	0.11878	4.6274	3.70285e-06	2.56685e-05
ENSG00000121892.15	PDS5A	protein_coding	ENSG00000121892.15	3533.66	0.549617	0.0728162	7.548	4.41979e-14	9.2489e-13
ENSG00000070404.10	FSTL3	protein_coding	ENSG00000070404.10	73.2085	0.549128	0.218627	2.51171	0.0120147	0.0354588
ENSG00000163155.12	LYSMD1	protein_coding	ENSG00000163155.12	78.9123	0.549013	0.209856	2.61614	0.00889291	0.0274415
ENSG00000115935.17	WIPF1	protein_coding	ENSG00000115935.17	111.353	0.548973	0.195469	2.8085	0.00497735	0.0166242
ENSG00000136628.18	EPRS	protein_coding	ENSG00000136628.18	5365.2	0.548749	0.0864798	6.3454	2.2185e-10	2.98023e-09
ENSG00000121481.11	RNF2	protein_coding	ENSG00000121481.11	494.487	0.54874	0.121994	4.49808	6.85701e-06	4.52707e-05
[truncated: 4,369 more rows]
