# Supplementary material for: MicroRNAs emerging coordinate with placental mammals alter pathways in endometrial epithelia important for endometrial function
Source: iScience. 2023 Mar 4;26(4):106339. doi: 10.1016/j.isci.2023.106339 (PMC10034127; doi:10.1016/j.isci.2023.106339)
Supplement: Table S2. Overrepresented Gene Ontologies (GO) for DEGs in endometrial epithelial cells following treatment with P4 in vitro, related to Figure 4 — Overrepresented gene ontologies (GO) terms for biological processes (BP), description, GO term size, expected and degree of enrichment for DEGs identified following RNA sequencing of P4 treated Ishikawa cells (n = 3 biological replicates) compared to vehicle controls. Significance of enrichment, p-value, FDR-adjusted p-value and gene IDs are provided. GO overrepresentation analyses were carried out using webgestalt. [file mmc3.xlsx]

## Sheet: Sheet1
Supplementary Table 2. Overrepresented Gene Ontologies (GO) for DEGs in endometrial epithelial cells following treatment with P4 in vitro. Related to Figure 4. Overrepresented gene ontologies (GO) terms for biological processes (BP), description, GO term size, expected and degree of enrichment for DEGs identified following RNA sequencing of P4 treated Ishikawa cells (n=3 biological replicates) co…
geneSet	description	link	size	overlap	expect	enrichmentRatio	pValue	FDR	overlapId	Gene ID
GO:0035295	tube development	http://amigo.geneontology.org/amigo/term/GO:0035295	992	122	63.2128	1.92999	8.30447e-13	7.54959e-09	101;182;290;306;374;384;596;653;688;694;1026;1050;1296;1605;1907;1956;1960;2013;2045;2119;2247;2295;2296;2302;3037;3099;3162;3164;3202;3397;3398;3488;3716;3815;4015;4070;4092;4734;4780;4804;4851;5080;5154;5241;5270;5315;5468;5587;5787;5915;6019;6092;6095;6297;6301;6303;6310;6492;6788;6862;6909;6935;7042;7052;7070;7422;7453;7481;7494;7965;8013;8322;8543;8549;8557;8646;8817;8842;9289;9314;9464;9645…	ARG2;UNC5B;DACT1;EDN2;KLF4;RAPGEF3;RARB;ERRFI1;LOX;PPARG;VEGFA;ABCA12;NEDD4;IGFBP5;FOXP2;NGFR;BTG1;AREG;SMAD7;DLC1;CCR2;SARS;ANXA3;SERPINE2;ETV5;RORA;ID2;HMOX1;ADGRA2;FOXF2;SEMA3C;PROM1;EGFR;TNFRSF12A;PDGFA;ADM2;PRICKLE1;DLL4;WARS;ARHGAP24;CHRD;SAT1;FGF2;STK3;CDKN1A;ADGRG1;TBX2;TIPARP;BCL2;KLF5;XBP1;CEBPA;LMO4;ID1;ZEB1;JAK1;COL8A2;FOXC1;JAG1;HEY1;AIMP2;FGF18;MICAL2;PTPRB;NFE2L2;SPRY2;PDGFC;ATXN1;…
GO:0060429	epithelium development	http://amigo.geneontology.org/amigo/term/GO:0060429	1213	137	77.2955	1.77242	1.61295e-11	7.33168e-08	59;182;374;384;406;595;596;653;688;694;1026;1027;1051;1605;1645;1903;1952;1956;1999;2045;2119;2247;2295;2296;2302;2355;2487;2810;3084;3202;3383;3397;3398;3399;3400;3488;3714;3852;3855;3872;3889;3892;3955;3958;4070;4092;4097;4222;4610;4851;4919;4983;5080;5106;5138;5144;5154;5155;5241;5268;5270;5468;5915;6092;6297;6492;6788;6862;6876;6909;6935;7042;7052;7422;7481;7494;7965;8322;8419;8543;8549;8553;…	ARG2;HES6;KLF15;ID4;DACT1;PDGFB;KLF4;RAPGEF3;ICAM1;RARB;ERRFI1;PDE4D;SCEL;NRG1;PPARG;VEGFA;ABCA12;IGFBP5;FOXP2;ID3;CLDN1;BTG1;AREG;BHLHE40;SMAD7;FOXQ1;MYCL;DLC1;CEBPB;PCK2;KRT80;SERPINE2;KRT17;ETV5;ID2;FOXF2;SEMA3C;BRSK1;LGALS3;PROM1;PDE2A;EGFR;FOSL2;PDGFA;AKR1C1;ACTA2;PRICKLE1;DLL4;ROR1;CHRD;FGF2;STK3;CDKN1A;ESRP1;ARNTL;TBX2;BHLHE41;WNT5B;BCL2;KLF5;XBP1;KRT83;LMO4;ID1;PHLDB2;ZEB1;MAFG;FEM1B;FOXC…
GO:0009887	animal organ morphogenesis	http://amigo.geneontology.org/amigo/term/GO:0009887	974	116	62.0658	1.86899	2.61096e-11	7.91207e-08	59;182;374;596;653;860;1051;1278;1296;1297;1605;1746;1952;1956;1999;2006;2119;2247;2274;2295;2296;2302;2487;3037;3084;3202;3203;3232;3233;3234;3397;3398;3399;3400;3488;3714;3955;4070;4092;4325;4734;4851;4919;4982;5080;5154;5241;5268;5292;5915;6092;6261;6585;6862;6909;6935;7042;7052;7070;7286;7422;7481;7494;8013;8322;8412;8557;8817;8842;9245;9464;9510;9645;9993;10116;10253;10395;10439;10481;10512;…	ID4;DACT1;ANKRD1;GCNT3;RARB;ERRFI1;NRG1;VEGFA;NEDD4;IGFBP5;FOXP2;ID3;AREG;SMAD7;SLIT1;HMX3;DLC1;CEBPB;BCAR3;ADAMTS1;TMIE;ETV5;ID2;FOXF2;SEMA3C;PROM1;HOXD3;EGFR;PDGFA;ACTA2;PRICKLE1;DLL4;ROR1;PIM1;DLX2;FGF2;TBX2;BHLHE41;TIPARP;BCL2;RUNX2;FAM20A;XBP1;FHL2;RAB33B;ID1;HOXD8;ZEB1;HOXD4;ZHX2;FEM1B;COL8A2;FOXC1;JAG1;HEY1;TUFT1;RYR1;FGF18;MICAL2;NTN4;TNFRSF11B;SPRY2;FRAS1;PDGFC;SLC4A10;DLL1;TGFB2;AGTPBP1…
GO:0009888	tissue development	http://amigo.geneontology.org/amigo/term/GO:0009888	1925	192	122.666	1.56523	6.75509e-11	1.53526e-07	59;182;268;374;384;406;412;467;595;596;653;688;694;844;860;864;1026;1027;1051;1605;1645;1718;1746;1903;1952;1956;1999;2045;2119;2247;2274;2295;2296;2302;2355;2487;2651;2810;3037;3084;3202;3232;3383;3397;3398;3399;3400;3475;3488;3676;3714;3776;3852;3855;3872;3889;3892;3909;3955;3958;4070;4092;4097;4222;4610;4734;4851;4902;4919;4921;4983;5080;5106;5138;5144;5154;5155;5241;5268;5270;5292;5315;5468;5…	ARG2;ATF3;HES6;NUPR1;DDR2;KLF15;ID4;DACT1;ANKRD1;PDGFB;GCNT3;KLF4;RAPGEF3;ICAM1;MSC;RARB;RBM24;ERRFI1;PDE4D;SCEL;NRG1;NR1D2;PPARG;VEGFA;ABCA12;NEDD4;IGFBP5;FOXP2;ID3;CLDN1;BTG1;AREG;BHLHE40;SMAD7;FOXQ1;MYCL;DLC1;CEBPB;PCK2;KRT80;SERPINE2;PTHLH;KRT17;ETV5;ID2;PPARGC1A;FOXF2;SEMA3C;BRSK1;LGALS3;PROM1;HOXD3;PDE2A;EGFR;FOSL2;IFRD1;EDA2R;PDGFA;AKR1C1;ACTA2;STC2;PRICKLE1;DLL4;ROR1;PIM1;SEMA6D;CHRD;DLX2…
GO:0007219	Notch signaling pathway	http://amigo.geneontology.org/amigo/term/GO:0007219	185	38	11.7887	3.22343	9.92618e-11	1.80478e-07	182;604;1027;1050;1746;1903;1956;1999;2296;2805;3232;3714;3815;3955;4242;4851;6092;6400;6909;7042;8470;8553;11156;22848;23462;23493;28514;54567;54626;55502;56892;57178;79094;79365;81544;157285;221336;375033	HES6;BHLHE40;BCL6;HOXD3;EGFR;DLL4;BEND6;SEL1L;CHAC1;DLX2;TBX2;BHLHE41;CEBPA;PEAR1;GOT1;FOXC1;JAG1;HEY1;PTP4A3;CDKN1B;AAK1;DLL1;PRAG1;TGFB2;HEY2;ZMIZ1;NOTCH1;GDPD5;KIT;ROBO2;TCIM;JAG2;S1PR3;SORBS2;ELF3;HES2;MFNG;LFNG
GO:0051270	regulation of cellular component movement	http://amigo.geneontology.org/amigo/term/GO:0051270	942	108	60.0266	1.7992	1.237e-09	1.87427e-06	101;134;182;287;306;390;477;596;604;653;817;1027;1605;1907;1956;2013;2247;2651;3037;3084;3162;3309;3383;3488;3676;3759;3815;3909;3910;3958;4070;4092;4286;4780;4851;4921;5080;5144;5154;5155;5270;5328;5468;5587;5606;5649;6405;6776;6863;7042;7070;7422;7481;7494;8013;8428;8543;8646;8660;8764;8817;9181;9289;9314;9510;9734;9901;9982;10014;10021;10193;10253;10395;10500;10509;10512;10672;10891;11013;1103…	DDR2;IRS2;EDN2;PDGFB;PLAU;KLF4;ICAM1;PDE4D;NRG1;PPARG;VEGFA;IGFBP5;RND3;SMAD7;DLC1;CCR2;ARHGEF2;ANXA3;SERPINE2;ADAMTS1;TUBB2B;AMOTL2;PPARGC1A;HMOX1;ADGRA2;BCL6;SEMA3C;TAC1;LGALS3;EGFR;STAT5A;ANK2;PDGFA;DLL4;SEMA6D;CHRD;HSPA5;FGF2;ADGRG1;LAMA3;WNT5B;BCL2;STK24;XBP1;CAMK2D;SRGAP1;HCN4;LMO4;PHLDB2;MOSPD2;RELN;JAG1;TNFRSF14;RNF41;NAV3;FGF18;NFE2L2;SPRY2;PDGFC;PRKD1;CLIC4;MITF;CFAP69;KCNJ2;CDKN1B;GNA1…
GO:0035239	tube morphogenesis	http://amigo.geneontology.org/amigo/term/GO:0035239	806	96	51.3604	1.86915	1.55763e-09	2.02291e-06	101;182;290;306;374;596;653;688;694;1296;1605;1956;1960;2013;2045;2119;2247;2296;3037;3099;3162;3164;3202;3397;3398;3716;4015;4070;4092;4734;4780;4804;4851;5154;5241;5315;5468;5587;5787;6019;6095;6301;6303;6788;6862;6909;6935;7042;7052;7070;7422;7453;7481;7494;8013;8322;8543;8549;8557;8817;9289;9314;9464;9645;9734;9982;10014;10253;10395;10411;10481;10551;10672;23462;23493;25932;25960;25976;28514;…	UNC5B;DACT1;KLF4;RAPGEF3;LOX;PPARG;VEGFA;NEDD4;NGFR;BTG1;AREG;SMAD7;DLC1;CCR2;SARS;ANXA3;ETV5;RORA;ID2;HMOX1;ADGRA2;EGFR;TNFRSF12A;PDGFA;ADM2;PRICKLE1;DLL4;WARS;ARHGAP24;SAT1;FGF2;STK3;ADGRG1;TBX2;TIPARP;BCL2;KLF5;XBP1;LMO4;ID1;ZEB1;JAK1;COL8A2;FOXC1;JAG1;HEY1;FGF18;MICAL2;PTPRB;NFE2L2;SPRY2;PRKD1;CLIC4;SALL4;HK2;GNA13;DLL1;TGFB2;HEY2;HDAC5;SUFU;HDAC9;SEMA6A;EMP2;PKM;ZMIZ1;HAS2;WNK4;EPHA7;NR4A3;T…
GO:0042127	regulation of cell proliferation	http://amigo.geneontology.org/amigo/term/GO:0042127	1564	158	99.6621	1.58536	1.90835e-09	2.1686e-06	134;182;196;374;384;467;552;595;596;604;653;687;688;694;860;864;899;1026;1027;1031;1050;1051;1264;1535;1604;1903;1907;1956;1960;2013;2081;2119;2247;2302;2355;2487;2495;2651;2810;2919;2925;3037;3084;3162;3164;3202;3397;3398;3400;3488;3590;3676;3714;3776;3815;3958;4070;4097;4286;4601;4602;4803;4804;4851;4921;5080;5154;5155;5241;5268;5270;5292;5328;5468;5587;5621;5737;5744;5915;6196;6303;6472;6776;6…	ARG2;ATF3;NUPR1;DDR2;ERN1;TSLP;ID4;IRS2;EDN2;NDRG1;NGF;CD55;PDGFB;FGF21;PLAU;KLF4;PTGFR;RARB;ERRFI1;NRG1;PPARG;VEGFA;IGFBP5;FOXP2;NGFR;BTG1;AREG;DLC1;CCR2;CEBPB;ARHGEF2;CCPG1;SERPINE2;GAB2;ADAMTS1;PTHLH;ETV5;ID2;PPARGC1A;HMOX1;BCL6;FTH1;DUSP15;TAC1;LGALS3;EGFR;FOSL2;STAT5A;PDGFA;DLL4;WARS;PELI1;PIM1;CXCL1;CHRD;NR1D1;CAMK2N1;SAT1;FGF2;STK3;CDKN1A;ADGRG1;TBX2;RPS6KA2;NAMPT;ATF5;BCL2;RUNX2;KLF5;XBP1…
GO:0009719	response to endogenous stimulus	http://amigo.geneontology.org/amigo/term/GO:0009719	1595	160	101.637	1.57422	2.45388e-09	2.36139e-06	19;111;196;268;306;374;406;440;477;552;595;596;610;627;653;687;688;694;860;864;1026;1027;1051;1278;1307;1364;1535;1605;1645;1811;1956;1960;1978;1979;2103;2247;2274;2296;2534;2591;2651;2729;2805;2887;3037;3164;3174;3269;3291;3301;3309;3383;3397;3417;3488;3727;3747;3815;4015;4023;4092;4093;4199;4246;4670;4734;4780;4803;4804;4851;4986;5106;5138;5144;5241;5315;5430;5441;5468;5621;5737;5915;6092;6095;…	ABCG1;GDF15;TRIB3;ABCA1;FIBIN;BDNF;KLF15;IRS2;NGF;ANKRD1;FGF21;KLF4;RAPGEF3;ICAM1;PTGFR;OPRK1;RARB;ERRFI1;PDE4D;COL16A1;LOX;NR1D2;PPARG;NEDD4;IGFBP5;CREBRF;FOXP2;CLDN1;NGFR;BTG1;AREG;SESN2;SMAD7;FBXO32;CEBPB;ARHGEF2;PCK2;HRH1;ANXA3;ASNS;RORA;PPARGC1A;SH3GL2;DDIT4;GRB10;DUSP15;TAC1;PDE2A;EGFR;STAT5A;LONP1;AKR1C1;JUND;STC2;DLL4;FERMT2;SMAD9;CHRD;CPEB2;NR1D1;SPRY4;HSPA5;EIF4EBP1;TIMP3;FGF2;CDKN1A;ES…
GO:0072359	circulatory system development	http://amigo.geneontology.org/amigo/term/GO:0072359	1026	114	65.3793	1.74367	2.5975e-09	2.36139e-06	59;101;182;196;287;290;306;653;688;694;1026;1027;1278;1296;1605;1649;1956;1960;2006;2013;2247;2274;2296;2302;3037;3084;3099;3162;3164;3202;3397;3398;3399;3716;3776;3815;4015;4092;4734;4780;4804;4851;5080;5154;5155;5292;5315;5468;5587;5787;5915;6019;6092;6095;6261;6301;6303;6788;6862;6909;7042;7070;7161;7422;7453;7481;7494;8322;8470;8543;8557;8817;9289;9314;9464;9510;9645;9734;9982;10014;10253;103…	DDIT3;UNC5B;ANKRD1;PDGFB;KLF4;RAPGEF3;RARB;RBM24;ERRFI1;LOX;NRG1;PPARG;VEGFA;NEDD4;ID3;NGFR;BTG1;SMAD7;DLC1;CCR2;SARS;ANXA3;ADAMTS1;RORA;ID2;HMOX1;ADGRA2;SEMA3C;EGFR;TNFRSF12A;ANK2;PDLIM3;PDGFA;ADM2;ACTA2;PRICKLE1;DLL4;WARS;PIM1;ARHGAP24;SAT1;FGF2;STK3;CDKN1A;ADGRG1;TBX2;TIPARP;KLF5;XBP1;FHL2;AHR;LMO4;ID1;JAK1;COL8A2;FOXC1;JAG1;HEY1;PLCE1;RYR1;FGF18;MICAL2;PTPRB;NFE2L2;SPRY2;PRKD1;CLIC4;SALL4;HK2…
