# Supplementary material for: MicroRNAs emerging coordinate with placental mammals alter pathways in endometrial epithelia important for endometrial function
Source: iScience. 2023 Mar 4;26(4):106339. doi: 10.1016/j.isci.2023.106339 (PMC10034127; doi:10.1016/j.isci.2023.106339)
Supplement: Table S3. Overrepresented Gene Ontologies (GO) for DEGs in endometrial epithelial cells following treatment with P4 in vitro, related to Figure 4 — Overrepresented gene ontologies (GO) terms for cell component (CC), description, GO term size, expected and degree of enrichment for DEGs identified following RNA sequencing of P4 treated Ishikawa cells (n = 3 biological replicates) compared to vehicle controls. Significance of enrichment, p-value, FDR-adjusted p-value and gene IDs are provided. GO overrepresentation analyses were carried out using webgestalt. [file mmc4.xlsx]

## Sheet: Sheet1
Supplementary Table 3. Overrepresented Gene Ontologies (GO) for DEGs in endometrial epithelial cells following treatment with P4 in vitro. Related to Figure 4. Overrepresented gene ontologies (GO) terms for cell component (CC), description, GO term size, expected and degree of enrichment for DEGs identified following RNA sequencing of P4 treated Ishikawa cells (n=3 biological replicates) compared…
geneSet	description	link	size	overlap	expect	enrichmentRatio	pValue	FDR	overlapId	Gene ID
GO:0031226	intrinsic component of plasma membrane	http://amigo.geneontology.org/amigo/term/GO:0031226	1673	136	78.6299	1.72962	9.29249e-11	6.84684e-08	19;24;101;111;134;151;182;214;477;480;552;610;1364;1535;1811;1903;1956;2044;2045;2523;2825;2842;2891;2893;2914;2925;3037;3084;3269;3383;3556;3590;3676;3714;3747;3751;3754;3758;3759;3762;3773;3776;3815;3938;4070;4311;4325;4688;4804;4919;4921;4986;5097;5098;5621;5733;5737;5787;6261;6329;6405;6509;6533;6536;6539;6542;6567;7052;7070;7108;7113;8170;8322;8501;8515;8549;8714;8842;8989;9052;9066;9076;912…	ABCA1;DDR2;SLC43A1;ICAM1;PTGFR;OPRK1;GPR1;NRG1;CLDN1;NGFR;CCR2;HRH1;SYT7;PCDH1;SEMA3C;PROM1;EGFR;EDA2R;SLCO5A1;ROR1;SEMA6D;SLC6A9;ADGRG1;HCN2;ULBP1;FUT1;TRPV6;ITGA11;HCN4;MOSPD2;SLC7A2;GPRC5A;KCNF1;JAG1;KCNQ5;SLC39A14;ABCC3;LRRC8D;SCN4A;ALCAM;SLC1A4;RYR1;PTPRB;NTNG1;KCNB2;MME;SLC26A3;SLC4A10;IL1RAP;KCNJ2;DLL1;NCF2;KCNMB2;PRNP;MERTK;TM7SF2;CYBA;TSPAN10;SEMA6A;ABCA4;PCDHB12;SEMA4B;HAS2;AVPR1A;LRFN1…
GO:0005887	integral component of plasma membrane	http://amigo.geneontology.org/amigo/term/GO:0005887	1596	131	75.0109	1.74641	1.16542e-10	6.84684e-08	19;24;101;111;134;151;182;214;477;480;552;610;1364;1535;1811;1903;1956;2044;2045;2523;2825;2842;2891;2893;2914;2925;3037;3084;3269;3383;3556;3590;3676;3714;3747;3751;3754;3758;3759;3762;3773;3776;3815;3938;4070;4311;4325;4688;4804;4919;4921;4986;5097;5098;5733;5737;5787;6261;6329;6405;6509;6533;6536;6539;6542;6567;7070;7108;7113;8170;8322;8501;8515;8549;8714;8842;8989;9052;9066;9076;9123;9289;930…	ABCA1;DDR2;SLC43A1;ICAM1;PTGFR;OPRK1;GPR1;NRG1;CLDN1;NGFR;CCR2;HRH1;SYT7;PCDH1;SEMA3C;PROM1;EGFR;EDA2R;SLCO5A1;ROR1;SEMA6D;SLC6A9;ADGRG1;HCN2;FUT1;TRPV6;ITGA11;HCN4;MOSPD2;SLC7A2;GPRC5A;KCNF1;JAG1;KCNQ5;SLC39A14;ABCC3;LRRC8D;SCN4A;ALCAM;SLC1A4;RYR1;PTPRB;KCNB2;MME;SLC26A3;SLC4A10;IL1RAP;KCNJ2;DLL1;NCF2;KCNMB2;MERTK;TM7SF2;CYBA;TSPAN10;SEMA6A;ABCA4;PCDHB12;SEMA4B;HAS2;AVPR1A;LRFN1;SLC14A2;EPHA7;PC…
GO:0005794	Golgi apparatus	http://amigo.geneontology.org/amigo/term/GO:0005794	1517	118	71.298	1.65503	2.5692e-08	1.00627e-05	19;374;390;412;604;688;844;1263;1535;1604;1605;1718;1956;1999;2013;2523;2583;2591;2651;2801;2803;3382;3397;3601;3759;3955;4242;4325;4586;4734;4780;4803;4851;4925;5138;5154;5155;5587;5621;5744;5874;5909;6398;6456;6483;7161;7542;8428;8549;8601;8614;8639;8676;8938;9181;9245;9435;9469;9518;9619;9702;9871;9914;9950;10014;10112;10125;10133;10226;10333;10981;11227;22926;22930;23645;26286;26298;29071;506…	ABCG1;GDF15;ABCA1;FIBIN;NGF;CD55;PDGFB;GCNT3;ATP2C2;SYBU;NEDD4;WIPI1;AREG;RND3;RGS20;ARHGEF2;RAB39B;PTHLH;RAP1GAP;BCL6;SH3GL2;PDE2A;PPP1R15A;EGFR;PDGFA;STC2;SEMA6D;ARFGAP3;CHAC1;CHST3;RNF125;GOLGA5;FUT1;WNT5B;KLF5;STK24;FAM20A;GCC1;RASGRP1;RAB33B;ATF6;ID1;GOLGA4;PLK3;ZFPL1;RHBDF1;ICA1;STX11;COG3;DSEL;PLCE1;PNPLA8;SEC24D;OPTN;RAB32;NFE2L2;RAB6D;PDGFC;NUCB2;PRKD1;CEP57;RAB3GAP1;IL15RA;PCSK9;SH3RF1;…
GO:0030054	cell junction	http://amigo.geneontology.org/amigo/term/GO:0030054	1268	102	59.5951	1.71155	5.02038e-08	1.47474e-05	182;214;287;390;477;595;899;1264;1364;1535;1605;1821;1956;2274;2318;2891;2893;3233;3309;3312;3313;3382;3383;3676;3716;3747;3751;3759;3815;4070;4092;4131;4311;4851;4921;4983;5010;5097;5328;6542;6641;6809;6840;7052;7070;7161;7852;8322;8462;8470;9066;9076;9181;9229;9351;10135;10395;10397;10439;10525;10672;10686;10979;11135;11151;22801;23034;23371;25932;26136;28514;51339;51421;54532;54751;54800;55450…	MAP1B;DDR2;DACT1;NDRG1;PLAU;ICAM1;SNTB1;CLDN1;RND3;SMAD7;DLC1;ARHGEF2;CDC42EP1;SYT7;KLHL24;AMOTL2;PCDH1;BRSK1;EGFR;ANK2;CLDN16;SAMD4A;FERMT2;ARHGAP24;SPRY4;HSPA5;CAMK2N1;SCARF2;HSPA9;HYOU1;NAMPT;PANX3;FHL2;KLF11;ITGA11;PHLDB2;HOXD4;SLC7A2;TES;JAK1;FLNC;JAG1;PARD3B;KCTD8;ICA1;ALCAM;FBLIM1;ERBIN;OPHN1;STX3;MME;USP53;CLIC4;CNN1;ASAP3;TMEM47;KCNJ2;GNA13;DLL1;PRAG1;SVIL;CYBA;CXCR4;DRP2;LRFN1;WNK4;SAPC…
GO:0031984	organelle subcompartment	http://amigo.geneontology.org/amigo/term/GO:0031984	1661	121	78.0659	1.54997	5.93924e-07	0.000139572	19;374;390;412;487;596;662;817;844;954;1047;1263;1535;1604;1718;1956;2013;2081;2523;2583;2591;2651;2801;2803;2891;3162;3291;3301;3309;3382;3429;3601;3708;3776;3955;4189;4242;4253;4258;4851;5154;5155;5587;5874;5909;5959;6261;6400;6456;6483;7108;7494;8549;8601;8844;8938;9245;9435;9469;9619;9709;9871;9914;9950;10125;10133;10193;10981;11153;11227;22926;22930;23645;23780;26286;27346;28978;29071;50640;…	ABCG1;ABCA1;SHISA3;ERN1;CD55;PDGFB;GCNT3;DNAJB9;ATP2C2;SYBU;CLGN;HERPUD1;MIA2;WIPI1;CTAGE1;AREG;RND3;RGS20;RAP1GAP;HMOX1;SH3GL2;PPP1R15A;EGFR;PDGFA;ARFGAP3;HSPA5;CTAGE15;SEL1L;CHAC1;CHST3;RNF125;GOLGA5;FICD;FUT1;BCL2;XBP1;CAMK2D;KSR1;CYP4F11;GCC1;RASGRP1;RAB33B;NBAS;ATF6;CYP2R1;GOLGA4;PLK3;ITPR1;GPAT3;BNIP1;RNF41;RHBDF1;ICA1;LRRC8D;COG3;OSBPL6;DSEL;PLCE1;PNPLA8;DNAJC1;RYR1;TMEM41B;SEC24D;OPTN;RAB…
GO:0030055	cell-substrate junction	http://amigo.geneontology.org/amigo/term/GO:0030055	411	42	19.3167	2.17428	1.96761e-06	0.000385323	214;390;1264;1535;1605;1956;2274;2318;3309;3312;3313;3383;3676;3716;4311;4921;5328;6641;6840;7052;7070;8462;8470;9181;9351;10395;10525;10672;10979;11135;22801;23371;26136;54751;55616;55914;81848;83478;83481;90102;91179;157285	DDR2;PLAU;ICAM1;SNTB1;RND3;DLC1;ARHGEF2;CDC42EP1;EGFR;FERMT2;ARHGAP24;SPRY4;HSPA5;SCARF2;HSPA9;HYOU1;FHL2;KLF11;ITGA11;PHLDB2;TES;JAK1;FLNC;ALCAM;FBLIM1;ERBIN;MME;CNN1;ASAP3;GNA13;PRAG1;SVIL;CYBA;SLC9A3R2;THY1;TNS2;ITGA4;DAG1;EPPK1;HSPA8;SORBS2;TGM2
GO:0098590	plasma membrane region	http://amigo.geneontology.org/amigo/term/GO:0098590	1175	90	55.2242	1.62972	2.67367e-06	0.000394509	24;134;182;287;477;1364;1535;1605;1811;1821;1956;2013;2045;2891;2893;2914;3162;3312;3747;3751;3773;3776;3938;4025;4070;4118;4355;4734;4851;4921;4986;5138;5144;5155;5874;6092;6536;6809;6840;7070;7439;8170;8470;8676;8842;8844;9066;9076;9123;9181;9229;9351;9627;10112;10253;10395;10672;10979;22854;23428;24138;28514;51364;51421;54084;54716;55450;55879;55914;56123;56907;57282;57622;57692;64240;65012;80…	BEST1;DDR2;PDGFB;OPRK1;SPIRE1;PDE4D;NEDD4;CLDN1;DLC1;ARHGEF2;SYT7;AMOTL2;HMOX1;LPO;PROM1;PDE2A;EGFR;ANK2;SNCAIP;FERMT2;SPRY4;SLC6A9;CAMK2N1;SYTL1;KSR1;JAG1;PARD3B;KCTD8;STX11;ERBIN;STX3;SPRY2;NTNG1;SLC26A3;SLC4A10;GNA13;DLL1;SVIL;CYBA;EMP2;ABCA4;DRP2;LRFN1;SLC14A2;EPHA7;PCDHB13;SAPCD2;ATP1A2;KCND2;NOTCH1;SLC9A3R2;KIF20A;MPP2;LCT;THY1;PKD1L1;RAB27B;MAGEE1;SLC7A8;SLC26A10;MUC20;PROM2;GRIA4;SLC52A3;…
GO:0044463	cell projection part	http://amigo.geneontology.org/amigo/term/GO:0044463	1425	104	66.974	1.55284	3.78443e-06	0.000394509	24;134;214;287;306;477;627;1152;1263;1535;1605;1768;1811;1821;2044;2045;2534;2571;2805;2891;2893;3269;3312;3320;3676;3747;3751;3759;3776;3800;4130;4131;4311;4355;4734;4803;4919;4922;4983;4986;5621;5649;5868;5874;6092;6456;6509;6809;7070;8322;8842;8844;8878;9066;9181;9312;9572;9610;10253;10382;10395;10439;10461;10672;10891;10979;22848;23034;24138;25946;50861;51684;54084;55450;55567;55638;56123;572…	MAP1B;BDNF;NGF;OPRK1;SYBU;NEDD4;DLC1;CCR2;ARHGEF2;HRH1;ANXA3;SYT7;PPARGC1A;SQSTM1;SH3GL2;BRSK1;PROM1;ANK2;ROR1;SAMD4A;FERMT2;NR1D1;SPRY4;CAMK2N1;GAD1;SYTL1;KIF5C;KSR1;PLK3;GOT1;RELN;FYN;ALCAM;SLC1A4;OPHN1;STX3;SPRY2;RAB5A;KCNB2;MME;SLC26A3;SLC4A10;CFAP69;KCNJ2;RILPL1;GNA13;AAK1;CFAP36;PRNP;MERTK;SUFU;CYBA;ABCA4;RIN1;DRP2;STMN3;EPHA7;EPHA5;NAV1;PCDHB13;OLFM1;ATP1A2;KCND2;MPP2;PPP1R1B;THY1;PKD1L1;R…
GO:0120038	plasma membrane bounded cell projection part	http://amigo.geneontology.org/amigo/term/GO:0120038	1425	104	66.974	1.55284	3.78443e-06	0.000394509	24;134;214;287;306;477;627;1152;1263;1535;1605;1768;1811;1821;2044;2045;2534;2571;2805;2891;2893;3269;3312;3320;3676;3747;3751;3759;3776;3800;4130;4131;4311;4355;4734;4803;4919;4922;4983;4986;5621;5649;5868;5874;6092;6456;6509;6809;7070;8322;8842;8844;8878;9066;9181;9312;9572;9610;10253;10382;10395;10439;10461;10672;10891;10979;22848;23034;24138;25946;50861;51684;54084;55450;55567;55638;56123;572…	MAP1B;BDNF;NGF;OPRK1;SYBU;NEDD4;DLC1;CCR2;ARHGEF2;HRH1;ANXA3;SYT7;PPARGC1A;SQSTM1;SH3GL2;BRSK1;PROM1;ANK2;ROR1;SAMD4A;FERMT2;NR1D1;SPRY4;CAMK2N1;GAD1;SYTL1;KIF5C;KSR1;PLK3;GOT1;RELN;FYN;ALCAM;SLC1A4;OPHN1;STX3;SPRY2;RAB5A;KCNB2;MME;SLC26A3;SLC4A10;CFAP69;KCNJ2;RILPL1;GNA13;AAK1;CFAP36;PRNP;MERTK;SUFU;CYBA;ABCA4;RIN1;DRP2;STMN3;EPHA7;EPHA5;NAV1;PCDHB13;OLFM1;ATP1A2;KCND2;MPP2;PPP1R1B;THY1;PKD1L1;R…
GO:0043005	neuron projection	http://amigo.geneontology.org/amigo/term/GO:0043005	1288	96	60.5351	1.58586	3.88541e-06	0.000394509	24;134;214;287;306;477;627;817;1152;1263;1535;1605;1821;2044;2045;2534;2571;2617;2805;2891;2893;3084;3269;3312;3320;3676;3747;3751;3759;3776;3800;4130;4131;4311;4355;4685;4734;4803;4902;4919;4922;4983;4986;5621;5649;5868;5874;6092;6329;6456;6478;6509;6539;6809;6863;7042;7070;7166;8322;8842;9066;9181;9312;9572;9610;10382;10439;10461;10891;11151;22848;23034;25946;50861;54084;54800;55450;55638;55879…	MAP1B;BDNF;NGF;OPRK1;SYBU;NRG1;NEDD4;CCR2;ARHGEF2;RAB39B;HRH1;ANXA3;SYT7;KLHL24;PPARGC1A;SH3GL2;TAC1;BRSK1;PROM1;ANK2;ROR1;SAMD4A;CPEB2;NR1D1;CAMK2N1;GARS;GAD1;KIF5C;CAMK2D;NCAM2;PLK3;GOT1;RELN;FYN;SCN4A;ALCAM;SLC1A4;OPHN1;STX3;RAB5A;KCNB2;MME;SIAH2;SLC4A10;KCNJ2;AAK1;TGFB2;PRNP;MERTK;CYBA;SEMA6A;ABCA4;RIN1;DRP2;STMN3;EPHA7;EPHA5;NAV1;PCDHB13;OLFM1;ATP1A2;KCND2;MPP2;PPP1R1B;TPH1;THY1;RAB27B;MAGEE…
