# Supplementary material for: MicroRNAs emerging coordinate with placental mammals alter pathways in endometrial epithelia important for endometrial function
Source: iScience. 2023 Mar 4;26(4):106339. doi: 10.1016/j.isci.2023.106339 (PMC10034127; doi:10.1016/j.isci.2023.106339)
Supplement: Table S4. Overrepresented Gene Ontologies (GO) for DEGs in endometrial epithelial cells following treatment with P4 in vitro, related to Figure 4 — Overrepresented gene ontologies (GO) terms for molecular function (MF), description, GO term size, expected and degree of enrichment for DEGs identified following RNA sequencing of P4 treated Ishikawa cells (n = 3 biological replicates) compared to vehicle controls. Significance of enrichment, p-value, FDR-adjusted p-value and gene IDs are provided. GO overrepresentation analyses were carried out using webgestalt. [file mmc5.xlsx]

## Sheet: Sheet1
Supplementary Table 4. Overrepresented Gene Ontologies (GO) for DEGs in endometrial epithelial cells following treatment with P4 in vitro. Related to Figure 4. Overrepresented gene ontologies (GO) terms for molecular function (MF), description, GO term size, expected and degree of enrichment for DEGs identified following RNA sequencing of P4 treated Ishikawa cells (n=3 biological replicates) comp…
geneSet	description	link	size	overlap	expect	enrichmentRatio	pValue	FDR	overlapId	Gene ID
GO:0000976	transcription regulatory region sequence-specific DNA binding	http://amigo.geneontology.org/amigo/term/GO:0000976	781	101	47.41	2.13035	2.52354e-13	4.73668e-10	196;406;467;604;688;860;864;1050;1051;1052;1054;1628;1647;1649;1746;1960;1999;2103;2119;2295;2296;2302;2355;3164;3174;3202;3203;3219;3232;3233;3234;3727;4084;4097;4222;4286;4601;4602;4613;4778;4780;4783;4851;5080;5241;5468;5915;5993;6095;6297;6301;6862;6909;6925;6935;7050;7157;7161;7494;8013;8543;8553;9242;9314;9464;9572;9975;10014;22809;22926;23462;23493;23764;26298;28999;29128;51385;54626;55502…	DDIT3;ATF3;HES6;GADD45A;AKNA;KLF15;KLF4;NFIL3;MSC;RARB;NR1D2;PPARG;CEBPG;CREBRF;FOXP2;BACH2;BHLHE40;FOXQ1;HMX3;CEBPB;SARS;ETV5;RORA;FOXF2;BCL6;IRF2BP2;HOXD3;FOSL2;JUND;JMJD1C;NR1D1;TOX2;DLX2;HOXB9;ARNTL;TBX2;MED8;BHLHE41;ATF5;ZC3H6;RUNX2;JDP2;KLF5;TGIF1;CIART;XBP1;AHR;CEBPA;LMO4;MXD1;ATF6;HOXD8;ZEB1;HOXD4;MAFG;FOXC1;MAFF;TP53;CEBPD;HNF4G;HEY1;MXI1;NFE2L2;BHLHA15;MITF;DBP;HEY2;HDAC5;PAX6;ZNF568;SA…
GO:0000977	RNA polymerase II regulatory region sequence-specific DNA binding	http://amigo.geneontology.org/amigo/term/GO:0000977	729	95	44.2534	2.14673	8.73523e-13	8.19802e-10	196;406;467;604;688;860;864;1050;1051;1052;1054;1628;1647;1649;1746;1960;1999;2103;2119;2295;2296;2302;2355;3164;3174;3202;3203;3219;3232;3233;3234;3727;4084;4097;4222;4286;4601;4602;4613;4780;4783;4851;5080;5241;5468;5915;5993;6095;6297;6301;6862;6909;6925;6935;7050;7157;7161;7494;8013;8553;9242;9314;9464;9572;9975;10014;22809;22926;23462;23493;23764;26298;28999;51385;54626;55502;56981;60468;793…	DDIT3;ATF3;HES6;GADD45A;AKNA;KLF15;KLF4;NFIL3;MSC;RARB;NR1D2;PPARG;CEBPG;CREBRF;FOXP2;BACH2;BHLHE40;FOXQ1;HMX3;CEBPB;SARS;ETV5;RORA;FOXF2;BCL6;IRF2BP2;HOXD3;FOSL2;JUND;NR1D1;TOX2;DLX2;HOXB9;ARNTL;TBX2;MED8;BHLHE41;ATF5;ZC3H6;RUNX2;JDP2;KLF5;TGIF1;CIART;XBP1;AHR;CEBPA;MXD1;ATF6;HOXD8;ZEB1;HOXD4;MAFG;FOXC1;MAFF;TP53;CEBPD;HNF4G;HEY1;MXI1;NFE2L2;BHLHA15;MITF;DBP;HEY2;HDAC5;PAX6;SALL2;RUNX3;MACC1;NR4…
GO:0001012	RNA polymerase II regulatory region DNA binding	http://amigo.geneontology.org/amigo/term/GO:0001012	735	95	44.6176	2.1292	1.41798e-12	8.87181e-10	196;406;467;604;688;860;864;1050;1051;1052;1054;1628;1647;1649;1746;1960;1999;2103;2119;2295;2296;2302;2355;3164;3174;3202;3203;3219;3232;3233;3234;3727;4084;4097;4222;4286;4601;4602;4613;4780;4783;4851;5080;5241;5468;5915;5993;6095;6297;6301;6862;6909;6925;6935;7050;7157;7161;7494;8013;8553;9242;9314;9464;9572;9975;10014;22809;22926;23462;23493;23764;26298;28999;51385;54626;55502;56981;60468;793…	DDIT3;ATF3;HES6;GADD45A;AKNA;KLF15;KLF4;NFIL3;MSC;RARB;NR1D2;PPARG;CEBPG;CREBRF;FOXP2;BACH2;BHLHE40;FOXQ1;HMX3;CEBPB;SARS;ETV5;RORA;FOXF2;BCL6;IRF2BP2;HOXD3;FOSL2;JUND;NR1D1;TOX2;DLX2;HOXB9;ARNTL;TBX2;MED8;BHLHE41;ATF5;ZC3H6;RUNX2;JDP2;KLF5;TGIF1;CIART;XBP1;AHR;CEBPA;MXD1;ATF6;HOXD8;ZEB1;HOXD4;MAFG;FOXC1;MAFF;TP53;CEBPD;HNF4G;HEY1;MXI1;NFE2L2;BHLHA15;MITF;DBP;HEY2;HDAC5;PAX6;SALL2;RUNX3;MACC1;NR4…
GO:0044212	transcription regulatory region DNA binding	http://amigo.geneontology.org/amigo/term/GO:0044212	896	108	54.391	1.98562	3.38141e-12	1.46076e-09	196;406;467;604;688;860;864;1050;1051;1052;1054;1628;1647;1649;1746;1960;1999;2103;2119;2295;2296;2302;2355;3164;3174;3202;3203;3219;3232;3233;3234;3727;4084;4092;4097;4222;4286;4601;4602;4613;4778;4780;4783;4851;5080;5241;5468;5915;5993;6095;6297;6301;6862;6909;6925;6935;7050;7157;7161;7481;7494;8013;8462;8535;8543;8553;9242;9314;9361;9464;9572;9975;10014;22809;22926;23462;23493;23764;25976;2629…	DDIT3;ATF3;HES6;GADD45A;AKNA;KLF15;KLF4;NFIL3;MSC;RARB;NR1D2;PPARG;CEBPG;CREBRF;FOXP2;BACH2;CBX4;BHLHE40;SMAD7;FOXQ1;HMX3;CEBPB;SARS;ETV5;RORA;FOXF2;BCL6;IRF2BP2;HOXD3;FOSL2;LONP1;JUND;JMJD1C;NR1D1;TOX2;DLX2;HOXB9;ARNTL;TBX2;MED8;BHLHE41;ATF5;TIPARP;ZC3H6;RUNX2;JDP2;KLF5;TGIF1;CIART;XBP1;AHR;KLF11;CEBPA;LMO4;MXD1;ATF6;HOXD8;ZEB1;HOXD4;MAFG;FOXC1;MAFF;TP53;CEBPD;HNF4G;HEY1;MXI1;NFE2L2;BHLHA15;MITF…
GO:0001067	regulatory region nucleic acid binding	http://amigo.geneontology.org/amigo/term/GO:0001067	898	108	54.5124	1.9812	3.89122e-12	1.46076e-09	196;406;467;604;688;860;864;1050;1051;1052;1054;1628;1647;1649;1746;1960;1999;2103;2119;2295;2296;2302;2355;3164;3174;3202;3203;3219;3232;3233;3234;3727;4084;4092;4097;4222;4286;4601;4602;4613;4778;4780;4783;4851;5080;5241;5468;5915;5993;6095;6297;6301;6862;6909;6925;6935;7050;7157;7161;7481;7494;8013;8462;8535;8543;8553;9242;9314;9361;9464;9572;9975;10014;22809;22926;23462;23493;23764;25976;2629…	DDIT3;ATF3;HES6;GADD45A;AKNA;KLF15;KLF4;NFIL3;MSC;RARB;NR1D2;PPARG;CEBPG;CREBRF;FOXP2;BACH2;CBX4;BHLHE40;SMAD7;FOXQ1;HMX3;CEBPB;SARS;ETV5;RORA;FOXF2;BCL6;IRF2BP2;HOXD3;FOSL2;LONP1;JUND;JMJD1C;NR1D1;TOX2;DLX2;HOXB9;ARNTL;TBX2;MED8;BHLHE41;ATF5;TIPARP;ZC3H6;RUNX2;JDP2;KLF5;TGIF1;CIART;XBP1;AHR;KLF11;CEBPA;LMO4;MXD1;ATF6;HOXD8;ZEB1;HOXD4;MAFG;FOXC1;MAFF;TP53;CEBPD;HNF4G;HEY1;MXI1;NFE2L2;BHLHA15;MITF…
GO:1990837	sequence-specific double-stranded DNA binding	http://amigo.geneontology.org/amigo/term/GO:1990837	823	101	49.9596	2.02163	6.26454e-12	1.95976e-09	196;406;467;604;688;860;864;1050;1051;1052;1054;1628;1647;1649;1746;1960;1999;2103;2119;2295;2296;2302;2355;3164;3174;3202;3203;3219;3232;3233;3234;3727;4084;4097;4222;4286;4601;4602;4613;4778;4780;4783;4851;5080;5241;5468;5915;5993;6095;6297;6301;6862;6909;6925;6935;7050;7157;7161;7494;8013;8543;8553;9242;9314;9464;9572;9975;10014;22809;22926;23462;23493;23764;26298;28999;29128;51385;54626;55502…	DDIT3;ATF3;HES6;GADD45A;AKNA;KLF15;KLF4;NFIL3;MSC;RARB;NR1D2;PPARG;CEBPG;CREBRF;FOXP2;BACH2;BHLHE40;FOXQ1;HMX3;CEBPB;SARS;ETV5;RORA;FOXF2;BCL6;IRF2BP2;HOXD3;FOSL2;JUND;JMJD1C;NR1D1;TOX2;DLX2;HOXB9;ARNTL;TBX2;MED8;BHLHE41;ATF5;ZC3H6;RUNX2;JDP2;KLF5;TGIF1;CIART;XBP1;AHR;CEBPA;LMO4;MXD1;ATF6;HOXD8;ZEB1;HOXD4;MAFG;FOXC1;MAFF;TP53;CEBPD;HNF4G;HEY1;MXI1;NFE2L2;BHLHA15;MITF;DBP;HEY2;HDAC5;PAX6;ZNF568;SA…
GO:0003690	double-stranded DNA binding	http://amigo.geneontology.org/amigo/term/GO:0003690	915	106	55.5444	1.90838	6.06942e-11	1.62747e-08	196;406;467;604;688;860;864;1050;1051;1052;1054;1628;1647;1649;1746;1956;1960;1999;2103;2119;2237;2295;2296;2302;2334;2355;3164;3174;3202;3203;3219;3232;3233;3234;3727;4084;4097;4222;4286;4601;4602;4613;4778;4780;4783;4851;5080;5241;5468;5915;5993;6095;6297;6301;6419;6862;6909;6925;6935;7050;7157;7161;7494;8013;8543;8553;9242;9314;9464;9572;9975;10014;22809;22926;23462;23493;23764;24138;26298;289…	DDIT3;ATF3;HES6;GADD45A;AKNA;KLF15;KLF4;NFIL3;MSC;RARB;NR1D2;PPARG;CEBPG;CREBRF;FOXP2;BACH2;BHLHE40;AFF2;FOXQ1;HMX3;CEBPB;SARS;ETV5;RORA;FOXF2;BCL6;IRF2BP2;HOXD3;EGFR;FOSL2;JUND;JMJD1C;NR1D1;TOX2;DLX2;HOXB9;ARNTL;TBX2;MED8;BHLHE41;ATF5;ZC3H6;RUNX2;JDP2;KLF5;TGIF1;CIART;XBP1;AHR;CEBPA;LMO4;MXD1;ATF6;HOXD8;ZEB1;HOXD4;MAFG;FOXC1;MAFF;TP53;CEBPD;HNF4G;HEY1;MXI1;NFE2L2;BHLHA15;MITF;DBP;HEY2;HDAC5;PAX6…
GO:0000987	proximal promoter sequence-specific DNA binding	http://amigo.geneontology.org/amigo/term/GO:0000987	523	66	31.7483	2.07885	1.14318e-08	2.68218e-06	196;406;467;688;860;1050;1051;1052;1054;1649;1999;2103;2302;2355;3164;3174;3202;3232;3727;4084;4097;4222;4286;4602;4613;4778;4783;4851;5080;5241;5468;5993;6095;6301;6862;6909;6925;6935;7050;7157;7161;7494;8013;8553;9314;9464;9572;9975;10014;22926;23764;26298;28999;29128;54626;79365;79776;80709;84969;85446;93986;94234;112950;122953;138151;148523	DDIT3;ATF3;AKNA;KLF15;KLF4;NFIL3;NR1D2;PPARG;CEBPG;FOXP2;BHLHE40;FOXQ1;CEBPB;SARS;RORA;HOXD3;FOSL2;JUND;NR1D1;TOX2;ARNTL;TBX2;MED8;BHLHE41;RUNX2;JDP2;KLF5;TGIF1;CIART;XBP1;AHR;CEBPA;MXD1;ATF6;ZEB1;MAFG;MAFF;TP53;CEBPD;HNF4G;MITF;HDAC5;PAX6;NR4A3;TBXT;HAND2;NOTCH1;RFX5;TP73;NACC2;TCF4;MYB;HOXA5;ZFHX2;ESRRB;EHF;PGR;MYCN;NR4A1;NFE2;UHRF1;ELF3;ZFHX4;HES2;FOXJ1;MEOX1
GO:0000978	RNA polymerase II proximal promoter sequence-specific DNA binding	http://amigo.geneontology.org/amigo/term/GO:0000978	506	64	30.7163	2.08358	1.75551e-08	3.66122e-06	196;406;467;688;860;1050;1051;1052;1054;1649;1999;2103;2302;2355;3164;3174;3202;3232;3727;4084;4097;4222;4286;4602;4613;4783;4851;5080;5241;5468;5993;6095;6301;6862;6909;6925;6935;7050;7157;7161;7494;8013;8553;9314;9464;9572;9975;10014;22926;23764;26298;28999;54626;79365;79776;80709;84969;85446;93986;94234;112950;122953;138151;148523	DDIT3;ATF3;AKNA;KLF15;KLF4;NFIL3;NR1D2;PPARG;CEBPG;FOXP2;BHLHE40;FOXQ1;CEBPB;SARS;RORA;HOXD3;FOSL2;JUND;NR1D1;TOX2;ARNTL;TBX2;MED8;BHLHE41;RUNX2;JDP2;KLF5;TGIF1;CIART;XBP1;AHR;CEBPA;MXD1;ATF6;ZEB1;MAFG;MAFF;TP53;CEBPD;HNF4G;MITF;HDAC5;PAX6;NR4A3;TBXT;HAND2;NOTCH1;RFX5;TP73;NACC2;TCF4;MYB;HOXA5;ZFHX2;ESRRB;EHF;PGR;MYCN;NR4A1;ELF3;ZFHX4;HES2;FOXJ1;MEOX1
GO:0001228	DNA-binding transcription activator activity, RNA polymerase II-specific	http://amigo.geneontology.org/amigo/term/GO:0001228	444	58	26.9527	2.15192	2.64228e-08	4.58202e-06	406;467;688;860;1050;1051;1052;1054;1628;1649;1746;1999;2103;2119;2295;2296;2302;2355;3164;3174;3202;3203;3232;3233;3234;3727;4097;4222;4286;4602;4613;4780;4851;5080;5241;5993;6095;6297;6925;7157;7161;8013;9314;9464;22809;22926;23462;23493;23764;26298;28999;80709;84969;89884;153222;168620;346389;359948	DDIT3;ATF3;AKNA;KLF15;KLF4;CEBPG;CREBRF;CEBPB;ETV5;RORA;FOXF2;IRF2BP2;HOXD3;FOSL2;JUND;TOX2;DLX2;ARNTL;ATF5;RUNX2;KLF5;CEBPA;ATF6;HOXD8;HOXD4;MAFG;FOXC1;MAFF;TP53;CEBPD;HNF4G;HEY1;NFE2L2;BHLHA15;MITF;DBP;HEY2;PAX6;SALL2;MACC1;NR4A3;HOXA6;HAND2;NOTCH1;RFX5;TP73;TCF4;MYB;HOXA5;ESRRB;EHF;PGR;LHX4;MYCN;NR4A1;ELF3;FOXJ1;MEOX1
