# Supplementary material for: MicroRNAs emerging coordinate with placental mammals alter pathways in endometrial epithelia important for endometrial function
Source: iScience. 2023 Mar 4;26(4):106339. doi: 10.1016/j.isci.2023.106339 (PMC10034127; doi:10.1016/j.isci.2023.106339)
Supplement: Table S5. Enriched REACTOME pathways for DEGs in endometrial epithelial cells following treatment with P4 in vitro, related to Figure 5 — Enriched REACTOME pathways description, GO term size, expected and degree of enrichment for DEGs identified following RNA sequencing of P4 treated Ishikawa cells (n = 3 biological replicates) compared to vehicle controls. Significance of enrichment, p-value, FDR-adjusted p-value and gene IDs are provided. GO overrepresentation analyses were carried out using webgestalt. [file mmc6.xlsx]

## Sheet: Sheet1
Supplementary Table 5. Enriched REACTOME pathways for DEGs in endometrial epithelial cells following treatment with P4 in vitro. Related to Figure 5.Enriched REACTOME pathways description, GO term size, expected and degree of enrichment for DEGs identified following RNA sequencing of P4 treated Ishikawa cells (n=3 biological replicates) compared to vehicle controls. Significance of enrichment, p-…
geneSet	description	link	size	overlap	expect	enrichmentRatio	pValue	FDR	overlapId	Gene ID
R-HSA-1912422	Pre-NOTCH Expression and Processing	http://reactome.org/PathwayBrowser/#/R-HSA-1912422	109	21	7.06424	2.97272	5.49726e-06	0.00949927	121504;128312;1999;3014;3955;4242;4851;487;595;6400;653604;7157;8335;8343;8344;8348;8350;8356;8360;8970;94239	SEL1L;TP53;HIST1H2BJ;H2AFV;NOTCH1;CCND1;HIST1H3J;ATP2A1;H2AFX;HIST4H4;HIST1H2BE;HIST1H2BF;HIST3H2BB;HIST1H4D;HIST1H2BO;ELF3;HIST2H3D;HIST1H3A;MFNG;LFNG;HIST1H2AB
R-HSA-2660825	Signaling by NOTCH1 t(7;9)(NOTCH1:M1580_K2555) Translocation Mutant	http://reactome.org/PathwayBrowser/#/R-HSA-2660825	7	5	0.453667	11.0213	2.12136e-05	0.012219	182;28514;3714;4851;54567	DLL4;JAG1;DLL1;NOTCH1;JAG2
R-HSA-2660826	Constitutive Signaling by NOTCH1 t(7;9)(NOTCH1:M1580_K2555) Translocation Mutant	http://reactome.org/PathwayBrowser/#/R-HSA-2660826	7	5	0.453667	11.0213	2.12136e-05	0.012219	182;28514;3714;4851;54567	DLL4;JAG1;DLL1;NOTCH1;JAG2
R-HSA-352230	Amino acid transport across the plasma membrane	http://reactome.org/PathwayBrowser/#/R-HSA-352230	33	10	2.13872	4.6757	2.89123e-05	0.0124901	117247;124935;23428;54716;6509;6533;6539;6542;84889;8501	SLC43A1;SLC7A3;SLC7A2;SLC1A4;SLC7A8;SLC6A12;SLC43A2;SLC16A10;SLC6A20;SLC6A6
R-HSA-5334118	DNA methylation	http://reactome.org/PathwayBrowser/#/R-HSA-5334118	65	14	4.21262	3.32335	5.58697e-05	0.0193086	121504;128312;29128;3014;653604;8335;8343;8344;8348;8350;8356;8360;8970;94239	HIST1H2BJ;H2AFV;HIST1H3J;H2AFX;HIST4H4;HIST1H2BE;HIST1H2BF;HIST3H2BB;HIST1H4D;HIST1H2BO;UHRF1;HIST2H3D;HIST1H3A;HIST1H2AB
R-HSA-1912408	Pre-NOTCH Transcription and Translation	http://reactome.org/PathwayBrowser/#/R-HSA-1912408	93	17	6.02729	2.82051	8.50707e-05	0.0245004	121504;128312;1999;3014;4851;595;653604;7157;8335;8343;8344;8348;8350;8356;8360;8970;94239	TP53;HIST1H2BJ;H2AFV;NOTCH1;CCND1;HIST1H3J;H2AFX;HIST4H4;HIST1H2BE;HIST1H2BF;HIST3H2BB;HIST1H4D;HIST1H2BO;ELF3;HIST2H3D;HIST1H3A;HIST1H2AB
R-HSA-157118	Signaling by NOTCH	http://reactome.org/PathwayBrowser/#/R-HSA-157118	235	31	15.2302	2.03542	0.00011822	0.0291835	10014;121504;128312;182;1956;1999;23462;23493;28514;3014;3714;3955;4242;4851;487;54567;59;595;6400;653604;7157;8335;8343;8344;8348;8350;8356;8360;8970;94239;9734	EGFR;ACTA2;DLL4;SEL1L;JAG1;TP53;HEY1;DLL1;HEY2;HDAC5;HDAC9;HIST1H2BJ;H2AFV;NOTCH1;CCND1;HIST1H3J;ATP2A1;H2AFX;HIST4H4;HIST1H2BE;HIST1H2BF;HIST3H2BB;HIST1H4D;JAG2;HIST1H2BO;ELF3;HIST2H3D;HIST1H3A;MFNG;LFNG;HIST1H2AB
R-HSA-73728	RNA Polymerase I Promoter Opening	http://reactome.org/PathwayBrowser/#/R-HSA-73728	63	13	4.083	3.18393	0.000162492	0.035087	121504;128312;3014;653604;8335;8343;8344;8348;8350;8356;8360;8970;94239	HIST1H2BJ;H2AFV;HIST1H3J;H2AFX;HIST4H4;HIST1H2BE;HIST1H2BF;HIST3H2BB;HIST1H4D;HIST1H2BO;HIST2H3D;HIST1H3A;HIST1H2AB
R-HSA-6785807	Interleukin-4 and Interleukin-13 signaling	http://reactome.org/PathwayBrowser/#/R-HSA-6785807	108	18	6.99943	2.57164	0.000182745	0.035087	1026;1052;1278;2247;3162;3312;3320;3383;3716;3934;5292;595;596;604;6095;6935;7157;7422	LCN2;ICAM1;VEGFA;RORA;HMOX1;BCL6;PIM1;FGF2;CDKN1A;BCL2;ZEB1;JAK1;TP53;CEBPD;CCND1;HSP90AA1;HSPA8;COL1A2
R-HSA-212300	PRC2 methylates histones and DNA	http://reactome.org/PathwayBrowser/#/R-HSA-212300	73	14	4.7311	2.95914	0.000209108	0.0361339	121504;128312;3014;5252;653604;8335;8343;8344;8348;8350;8356;8360;8970;94239	PHF1;HIST1H2BJ;H2AFV;HIST1H3J;H2AFX;HIST4H4;HIST1H2BE;HIST1H2BF;HIST3H2BB;HIST1H4D;HIST1H2BO;HIST2H3D;HIST1H3A;HIST1H2AB
