# Supplementary material for: MicroRNAs emerging coordinate with placental mammals alter pathways in endometrial epithelia important for endometrial function
Source: iScience. 2023 Mar 4;26(4):106339. doi: 10.1016/j.isci.2023.106339 (PMC10034127; doi:10.1016/j.isci.2023.106339)
Supplement: Table S6. Enriched KEGG pathways for DEGs in endometrial epithelial cells following treatment with P4 in vitro, related to Figure 5 — Enriched KEGG pathways description, GO term size, expected and degree of enrichment for DEGs identified following RNA sequencing of P4 treated Ishikawa cells (n = 3 biological replicates) compared to vehicle controls. Significance of enrichment, p-value, FDR-adjusted p-value and gene IDs are provided. GO overrepresentation analyses were carried out using webgestalt. [file mmc7.xlsx]

## Sheet: Sheet1
Supplementary Table 6. Enriched KEGG pathways for DEGs in endometrial epithelial cells following treatment with P4 in vitro. Related to Figure 5. Enriched KEGG pathways description, GO term size, expected and degree of enrichment for DEGs identified following RNA sequencing of P4 treated Ishikawa cells (n=3 biological replicates) compared to vehicle controls. Significance of enrichment, p-value, …
geneSet	description	link	size	overlap	expect	enrichmentRatio	pValue	FDR	overlapId	Gene ID
hsa04115	p53 signaling pathway	http://www.kegg.jp/kegg-bin/show_pathway?hsa04115+1026+10912+1647+27113+2810+355+4616+51512+5268+5366+595+596+6241+63970+6477+7157+7161+83667+8795+9540	72	20	5.07056	3.94434	6.20002e-08	2.02121e-05	1026;10912;1647;27113;2810;355;4616;51512;5268;5366;595;596;6241;63970;6477;7157;7161;83667;8795;9540	GADD45A;SESN2;TNFRSF10B;GADD45G;GADD45B;BBC3;CDKN1A;BCL2;PMAIP1;SIAH1;TP53;FAS;SERPINB5;CCND1;GTSE1;TP73;TP53I3;SFN;RRM2;TP53AIP1
hsa05202	Transcriptional misregulation in cancer	http://www.kegg.jp/kegg-bin/show_pathway?hsa05202+1026+1027+1031+1050+1051+10912+1647+1649+2119+221037+26471+3398+4286+4613+4616+4804+5154+5327+5328+5468+604+64332+653604+6935+7113+7157+8013+8350+8356+85414+860+862+8842+8938	186	34	13.0989	2.59563	1.87042e-07	3.04879e-05	1026;1027;1031;1050;1051;10912;1647;1649;2119;221037;26471;3398;4286;4613;4616;4804;5154;5327;5328;5468;604;64332;653604;6935;7113;7157;8013;8350;8356;85414;860;862;8842;8938	DDIT3;GADD45A;NUPR1;PLAU;PPARG;NGFR;CEBPB;ETV5;ID2;BCL6;PROM1;GADD45G;PDGFA;JMJD1C;GADD45B;CDKN1A;RUNX2;CEBPA;ZEB1;RUNX1T1;TP53;NFKBIZ;MITF;CDKN1B;SLC45A3;CDKN2C;NR4A3;BAIAP3;HIST1H3J;MYCN;HIST2H3D;HIST1H3A;PLAT;TMPRSS2
hsa05224	Breast cancer	http://www.kegg.jp/kegg-bin/show_pathway?hsa05224+1026+10912+1647+182+1956+2247+23462+23493+25759+26291+28514+3714+3815+4616+4851+5241+54567+595+7157+7481+81029+8322+8817+9965	147	24	10.3524	2.31831	8.28765e-05	0.00707121	1026;10912;1647;182;1956;2247;23462;23493;25759;26291;28514;3714;3815;4616;4851;5241;54567;595;7157;7481;81029;8322;8817;9965	GADD45A;FGF21;SHC2;EGFR;GADD45G;DLL4;GADD45B;FGF2;CDKN1A;WNT5B;JAG1;TP53;HEY1;FGF18;DLL1;HEY2;FGF19;NOTCH1;CCND1;FZD4;KIT;PGR;JAG2;WNT11
hsa04010	MAPK signaling pathway	http://www.kegg.jp/kegg-bin/show_pathway?hsa04010+10125+10912+1647+1649+1846+1847+1850+1956+2247+2318+255189+26291+2872+3164+3312+355+3556+3727+374+3815+4616+4803+4804+51347+5154+5155+5533+56034+5606+6196+627+6788+7042+7157+7422+80824+8817+8911+9965	295	39	20.7752	1.87724	8.67633e-05	0.00707121	10125;10912;1647;1649;1846;1847;1850;1956;2247;2318;255189;26291;2872;3164;3312;355;3556;3727;374;3815;4616;4803;4804;51347;5154;5155;5533;56034;5606;6196;627;6788;7042;7157;7422;80824;8817;8911;9965	DDIT3;GADD45A;BDNF;NGF;PDGFB;FGF21;VEGFA;NGFR;AREG;DUSP8;EGFR;DUSP4;GADD45G;PDGFA;JUND;GADD45B;FGF2;STK3;RPS6KA2;MKNK2;RASGRP1;DUSP16;DUSP5;TAOK3;FLNC;TP53;FAS;PPP3CC;FGF18;PDGFC;IL1RAP;TGFB2;FGF19;KIT;MAP2K3;HSPA8;NR4A1;PLA2G4F;CACNA1I
hsa05218	Melanoma	http://www.kegg.jp/kegg-bin/show_pathway?hsa05218+1026+10912+1647+1956+2247+26291+4286+4616+5154+5155+56034+595+7157+8817+9965	72	15	5.07056	2.95825	0.000115274	0.00751588	1026;10912;1647;1956;2247;26291;4286;4616;5154;5155;56034;595;7157;8817;9965	GADD45A;PDGFB;FGF21;EGFR;GADD45G;PDGFA;GADD45B;FGF2;CDKN1A;TP53;FGF18;PDGFC;MITF;FGF19;CCND1
hsa05200	Pathways in cancer	http://www.kegg.jp/kegg-bin/show_pathway?hsa05200+10125+1026+1027+1050+10672+10912+111+1647+182+1956+2247+23462+23493+26291+27113+2791+28514+2941+3162+3320+355+3601+3714+3716+3815+3909+3910+4258+4286+4616+4780+4851+5154+5155+51684+5292+5336+5366+54567+5468+5733+5915+595+596+6776+7042+7157+7422+7481+7852+808+81029+817+8322+862+8817+9965	526	57	37.0432	1.53874	0.000582368	0.031642	10125;1026;1027;1050;10672;10912;111;1647;182;1956;2247;23462;23493;26291;27113;2791;28514;2941;3162;3320;355;3601;3714;3716;3815;3909;3910;4258;4286;4616;4780;4851;5154;5155;51684;5292;5336;5366;54567;5468;5733;5915;595;596;6776;7042;7157;7422;7481;7852;808;81029;817;8322;862;8817;9965	GADD45A;PDGFB;FGF21;RARB;PPARG;VEGFA;PLCG2;HMOX1;EGFR;STAT5A;GADD45G;PDGFA;DLL4;PIM1;GADD45B;BBC3;FGF2;CDKN1A;LAMA3;WNT5B;BCL2;PMAIP1;CAMK2D;RASGRP1;CEBPA;JAK1;JAG1;RUNX1T1;TP53;FAS;HEY1;FGF18;NFE2L2;MITF;IL15RA;CDKN1B;GNA13;DLL1;TGFB2;HEY2;FGF19;SUFU;CXCR4;CALM3;GSTA4;NOTCH1;CCND1;MGST2;GNG11;FZD4;PTGER3;KIT;ADCY5;LAMA4;HSP90AA1;JAG2;WNT11
hsa05034	Alcoholism	http://www.kegg.jp/kegg-bin/show_pathway?hsa05034+10014+111+121504+128312+25759+2791+3014+627+653604+808+8330+8332+8335+8343+8344+8348+8350+8356+8360+84152+8969+8970+94239+9586+9734	180	25	12.6764	1.97217	0.00077847	0.0362545	10014;111;121504;128312;25759;2791;3014;627;653604;808;8330;8332;8335;8343;8344;8348;8350;8356;8360;84152;8969;8970;94239;9586;9734	BDNF;CREB5;SHC2;HDAC5;HDAC9;HIST1H2BJ;HIST1H2AL;H2AFV;CALM3;HIST1H2AG;PPP1R1B;HIST1H3J;H2AFX;GNG11;HIST1H2AK;HIST4H4;ADCY5;HIST1H2BE;HIST1H2BF;HIST3H2BB;HIST1H4D;HIST1H2BO;HIST2H3D;HIST1H3A;HIST1H2AB
hsa05215	Prostate cancer	http://www.kegg.jp/kegg-bin/show_pathway?hsa05215+1026+1027+1956+2119+3320+5154+5155+5327+5328+56034+595+596+6935+7113+7157+9586	97	16	6.83117	2.34221	0.00110759	0.0430911	1026;1027;1956;2119;3320;5154;5155;5327;5328;56034;595;596;6935;7113;7157;9586	PDGFB;PLAU;CREB5;ETV5;EGFR;PDGFA;CDKN1A;BCL2;ZEB1;TP53;PDGFC;CDKN1B;CCND1;HSP90AA1;PLAT;TMPRSS2
hsa05214	Glioma	http://www.kegg.jp/kegg-bin/show_pathway?hsa05214+1026+10912+1647+1956+25759+4616+5154+5155+5336+595+7157+808+817	71	13	5.00013	2.59993	0.00118963	0.0430911	1026;10912;1647;1956;25759;4616;5154;5155;5336;595;7157;808;817	GADD45A;PDGFB;PLCG2;SHC2;EGFR;GADD45G;PDGFA;GADD45B;CDKN1A;CAMK2D;TP53;CALM3;CCND1
hsa04216	Ferroptosis	http://www.kegg.jp/kegg-bin/show_pathway?hsa04216+112483+23516+2495+2512+2729+3162+5621+6303+7157	40	9	2.81698	3.19491	0.00151322	0.0493311	112483;23516;2495;2512;2729;3162;5621;6303;7157	HMOX1;FTH1;SAT1;SAT2;GCLC;FTL;TP53;SLC39A14;PRNP
