# Supplementary material for: MicroRNAs emerging coordinate with placental mammals alter pathways in endometrial epithelia important for endometrial function
Source: iScience. 2023 Mar 4;26(4):106339. doi: 10.1016/j.isci.2023.106339 (PMC10034127; doi:10.1016/j.isci.2023.106339)
Supplement: Table S8. Overrepresented Gene Ontologies (GO) for DEGs in endometrial epithelial cells following treatment with P4 in vitro that are also predicted targets of P4-modified miRNAs, related to Figure 7 — Overrepresented gene ontologies (GO) terms for biological processes (BP), description, GO term size, expected and degree of enrichment for DEGs identified following RNA sequencing of P4 treated Ishikawa cells (n = 3 biological replicates) compared to vehicle controls that are also predicted targets (as determined by TargetScan) of three miRNA that are P4-modified. Significance of enrichment, p-value, FDR-adjusted p-value and gene IDs are provided. GO overrepresentation analyses were carried out using webgestalt. [file mmc9.xlsx]

## Sheet: Sheet1
Supplementary Table 8. Overrepresented Gene Ontologies (GO) for DEGs in endometrial epithelial cells following treatment with P4 in vitro that alre also predicted targets of P4-modified miRNAs. Related to Figure 7. Overrepresented gene ontologies (GO) terms for biological processes (BP), description, GO term size, expected and degree of enrichment for DEGs identified following RNA sequencing of P…
geneSet	description	link	size	overlap	expect	enrichmentRatio	pValue	FDR	overlapId	userId
GO:0048660	regulation of smooth muscle cell proliferation	http://amigo.geneontology.org/amigo/term/GO:0048660	128	12	2.82635	4.24575	2.67281e-05	0.141563	1956;2081;2247;3488;5728;6648;7057;7520;8013;9510;10135;27086	NR4A3;NAMPT;FOXP1;XRCC5;THBS1;SOD2;ADAMTS1;IGFBP5;PTEN;ERN1;EGFR;FGF2
GO:0048659	smooth muscle cell proliferation	http://amigo.geneontology.org/amigo/term/GO:0048659	130	12	2.87051	4.18043	3.12103e-05	0.141563	1956;2081;2247;3488;5728;6648;7057;7520;8013;9510;10135;27086	NR4A3;NAMPT;FOXP1;XRCC5;THBS1;SOD2;ADAMTS1;IGFBP5;PTEN;ERN1;EGFR;FGF2
GO:0033002	muscle cell proliferation	http://amigo.geneontology.org/amigo/term/GO:0033002	182	14	4.01872	3.4837	5.38851e-05	0.141563	1956;2081;2247;3488;4211;5728;6648;7057;7520;8013;9510;10135;27086;57190	NR4A3;NAMPT;FOXP1;XRCC5;THBS1;SOD2;ADAMTS1;IGFBP5;PTEN;ERN1;SELENON;EGFR;MEIS1;FGF2
GO:0048661	positive regulation of smooth muscle cell proliferation	http://amigo.geneontology.org/amigo/term/GO:0048661	82	9	1.81063	4.97064	8.01414e-05	0.141563	1956;2081;2247;3488;7057;8013;9510;10135;27086	NR4A3;NAMPT;FOXP1;THBS1;ADAMTS1;IGFBP5;ERN1;EGFR;FGF2
GO:1904705	regulation of vascular smooth muscle cell proliferation	http://amigo.geneontology.org/amigo/term/GO:1904705	49	7	1.08196	6.46972	9.34307e-05	0.141563	2081;2247;3488;5728;6648;8013;9510	NR4A3;SOD2;ADAMTS1;IGFBP5;PTEN;ERN1;FGF2
GO:1990874	vascular smooth muscle cell proliferation	http://amigo.geneontology.org/amigo/term/GO:1990874	49	7	1.08196	6.46972	9.34307e-05	0.141563	2081;2247;3488;5728;6648;8013;9510	NR4A3;SOD2;ADAMTS1;IGFBP5;PTEN;ERN1;FGF2
GO:0051547	regulation of keratinocyte migration	http://amigo.geneontology.org/amigo/term/GO:0051547	14	4	0.309132	12.9394	0.000196437	0.255116	3037;5728;8754;54566	EPB41L4B;HAS2;ADAM9;PTEN
GO:0009057	macromolecule catabolic process	http://amigo.geneontology.org/amigo/term/GO:0009057	1338	49	29.5442	1.65853	0.000310919	0.353321	411;999;1075;1457;1486;1956;2081;2247;3073;4194;5728;6136;6341;6400;7323;7332;7706;8754;9113;9354;9532;9652;9695;9860;10082;10193;10197;10767;23034;23321;26523;29954;51132;54431;54464;55236;55743;57162;57484;64795;64854;79888;80267;84961;85407;167227;170506;192670;494470	HEXA;TRIM25;CDH1;PELI1;SAMD4A;ARSB;LRIG2;UBE4A;TTC37;MDM4;POMT2;ADAM9;RNF165;CTBS;UBA6;DNAJC10;DCP2;GPC6;EDEM3;BAG2;RNF41;USP46;CSNK2A1;AGO4;LPCAT1;XRN1;RLIM;UBE2D3;RNF150;RMND5A;LATS1;CHFR;AGO1;UBE2L3;PTEN;ERN1;TRIM2;RPL12;EDEM1;EGFR;NKD1;SCO1;SEL1L;CTSC;HBS1L;FBXL20;DHX36;FGF2;PSME3
GO:1901844	regulation of cell communication by electrical coupling involved in cardiac conduction	http://amigo.geneontology.org/amigo/term/GO:1901844	7	3	0.154566	19.4092	0.000349878	0.353416	801;5144;6717	CALM1;PDE4D;SRI
GO:0032927	positive regulation of activin receptor signaling pathway	http://amigo.geneontology.org/amigo/term/GO:0032927	8	3	0.176647	16.983	0.000550648	0.408812	92;93;4087	ACVR2B;SMAD2;ACVR2A
