# Supplementary material for: MicroRNAs emerging coordinate with placental mammals alter pathways in endometrial epithelia important for endometrial function
Source: iScience. 2023 Mar 4;26(4):106339. doi: 10.1016/j.isci.2023.106339 (PMC10034127; doi:10.1016/j.isci.2023.106339)
Supplement: Table S9. Overrepresented Gene Ontologies (GO) for DEGs in endometrial epithelial cells following treatment with P4 in vitro that are also predicted targets of P4-modified miRNAs, related to Figure 7 — Overrepresented gene ontologies (GO) terms for cellular components (CC), description, GO term size, expected and degree of enrichment for DEGs identified following RNA sequencing of P4 treated Ishikawa cells (n = 3 biological replicates) compared to vehicle controls that are also predicted targets (as determined by TargetScan) of three miRNA that are P4-modified. Significance of enrichment, p-value, FDR-adjusted p-value and gene IDs are provided. GO overrepresentation analyses were carried out using webgestalt. [file mmc10.xlsx]

## Sheet: Sheet1
Supplementary Table 9. Overrepresented Gene Ontologies (GO) for DEGs in endometrial epithelial cells following treatment with P4 in vitro that alre also predicted targets of P4-modified miRNAs. Related to Figure 7. Overrepresented gene ontologies (GO) terms for cellular components (CC), description, GO term size, expected and degree of enrichment for DEGs identified following RNA sequencing of P4…
geneSet	description	link	size	overlap	expect	enrichmentRatio	pValue	FDR	overlapId	userId
GO:0031984	organelle subcompartment	http://amigo.geneontology.org/amigo/term/GO:0031984	1661	61	29.1685	2.0913	1.98596e-08	2.33351e-05	412;540;999;1075;1184;1604;1956;2081;2891;3140;4853;5337;6400;6717;8760;9331;9469;9517;9528;9695;10193;10555;10565;10972;11237;22930;22931;23062;23065;23250;23390;23767;26056;28988;29954;51246;51304;51560;55379;57190;57462;60592;65977;79071;79888;81490;84679;84920;90411;92140;113189;113612;128486;151742;163590;199857;202018;221035;221477;253782;286451	RAB18;TOR1AIP2;RAB3GAP1;GGA2;REEP3;B4GALT6;ATP7B;DBNL;TAPT1;LRRC59;GRIA2;CD55;FITM2;CDH1;AGPAT2;ZDHHC17;CYP2U1;SHISA5;MTDH;C6orf89;ALG10;SLC9A7;ATP11A;CHST3;POMT2;TMEM59;FLRT3;MR1;PLEKHA3;SRI;SCOC;RNF41;SPTLC2;CDS2;RNF24;LPCAT1;CHST14;CLCN5;YIPF6;RAB11FIP5;RAB6B;PLD1;CERS6;MYORG;ALG14;ARFGEF1;TMED10;NOTCH2;MCFD2;ERN1;PPM1L;SELENON;EDEM1;EGFR;STS;ZDHHC3;ELOVL6;SEL1L;CTSC;PTDSS2;EMC1
GO:0044432	endoplasmic reticulum part	http://amigo.geneontology.org/amigo/term/GO:0044432	1332	48	23.391	2.05207	1.4427e-06	0.000847585	411;412;1075;1956;2081;2200;2891;3140;3488;4853;5337;6400;6717;7057;8614;8760;9517;9695;10193;10555;10972;22930;22931;23065;23767;29954;51148;51246;54431;55379;57190;57462;79071;79888;80267;81490;81619;84920;90411;92140;113612;128486;151742;163590;199857;202018;221035;253782	RAB18;TOR1AIP2;RAB3GAP1;REEP3;STC2;TAPT1;LRRC59;GRIA2;FITM2;AGPAT2;ARSB;CYP2U1;SHISA5;MTDH;ALG10;POMT2;FLRT3;MR1;CERCAM;SRI;DNAJC10;EDEM3;RNF41;SPTLC2;CDS2;LPCAT1;PLD1;THBS1;CERS6;MYORG;ALG14;IGFBP5;TMED10;FBN1;NOTCH2;MCFD2;ERN1;PPM1L;SELENON;EDEM1;EGFR;STS;TSPAN14;ELOVL6;SEL1L;CTSC;PTDSS2;EMC1
GO:0031965	nuclear membrane	http://amigo.geneontology.org/amigo/term/GO:0031965	299	18	5.25068	3.42813	6.10604e-06	0.00239153	1956;2081;5144;23636;51246;51649;57462;79789;83990;84516;92140;163087;163590;199857;199953;253782;286205;100131211	TOR1AIP2;TMEM201;DCTN5;BRIP1;CLMN;SHISA5;MTDH;PDE4D;NEMP2;SCAI;CERS6;MYORG;ALG14;ZNF383;ERN1;EGFR;MRPS23;NUP62
GO:0005783	endoplasmic reticulum	http://amigo.geneontology.org/amigo/term/GO:0005783	1861	58	32.6807	1.77475	9.99849e-06	0.00247536	394;411;412;1075;1730;1956;2081;2200;2891;3140;3488;4853;5287;5337;5604;6400;6717;7057;7555;8614;8760;9517;9695;10193;10555;10972;22930;22931;23065;23250;23767;29954;30844;51148;51246;51304;54431;55379;57190;57462;79071;79888;80267;81490;81619;84920;90411;92140;113612;128486;151742;163590;199857;202018;206358;221035;253782;286451	RAB18;TOR1AIP2;RAB3GAP1;REEP3;STC2;CNBP;TAPT1;LRRC59;GRIA2;FITM2;AGPAT2;ARSB;CYP2U1;SHISA5;MTDH;ALG10;ATP11A;POMT2;FLRT3;MR1;CERCAM;ARHGAP5;SRI;DNAJC10;MAP2K1;EDEM3;RNF41;SPTLC2;CDS2;LPCAT1;DIAPH2;YIPF6;PLD1;THBS1;CERS6;MYORG;EHD4;ALG14;IGFBP5;TMED10;FBN1;NOTCH2;MCFD2;ERN1;PPM1L;PIK3C2B;SELENON;EDEM1;EGFR;STS;ZDHHC3;TSPAN14;SLC36A1;ELOVL6;SEL1L;CTSC;PTDSS2;EMC1
GO:0005768	endosome	http://amigo.geneontology.org/amigo/term/GO:0005768	873	34	15.3306	2.21779	1.18671e-05	0.00247536	412;540;753;999;1184;1730;1956;3454;4645;4771;5337;5604;5865;6643;7323;9528;10163;10311;23062;23250;23527;26056;26130;27072;28988;30844;51479;54664;55529;60592;84079;84679;115825;132299	GGA2;VPS26C;WDFY2;ATP7B;DBNL;GAPVD1;CDH1;ANKFY1;MYO5B;PIP4P2;WASF2;SLC9A7;ATP11A;TMEM59;LDLRAD4;NF2;SNX2;SCOC;MAP2K1;DIAPH2;CLCN5;RAB11FIP5;PLD1;IFNAR1;UBE2D3;EHD4;VPS41;ACAP2;ANKRD27;EGFR;TMEM106B;STS;RAB3B;OCIAD2
GO:0042175	nuclear outer membrane-endoplasmic reticulum membrane network	http://amigo.geneontology.org/amigo/term/GO:0042175	1072	39	18.8252	2.07169	1.26402e-05	0.00247536	412;1956;2081;2891;3140;4853;5337;6400;6717;8760;9517;9695;10555;10972;22930;22931;23065;23636;23767;29954;51246;55379;57190;57462;79071;79789;79888;81490;84920;90411;92140;113612;128486;151742;163590;199857;202018;221035;253782	RAB18;TOR1AIP2;RAB3GAP1;REEP3;TAPT1;LRRC59;GRIA2;FITM2;AGPAT2;CLMN;CYP2U1;SHISA5;MTDH;ALG10;POMT2;FLRT3;MR1;SRI;SPTLC2;CDS2;LPCAT1;PLD1;CERS6;MYORG;ALG14;TMED10;NOTCH2;MCFD2;ERN1;PPM1L;SELENON;EDEM1;EGFR;STS;NUP62;ELOVL6;SEL1L;PTDSS2;EMC1
GO:0005635	nuclear envelope	http://amigo.geneontology.org/amigo/term/GO:0005635	455	22	7.99017	2.75338	1.91844e-05	0.00288599	1956;2081;5144;9107;23468;23636;51246;51649;55379;57462;79789;81488;83990;84516;92140;163087;163590;199857;199953;253782;286205;100131211	TOR1AIP2;TMEM201;DCTN5;MTMR6;LRRC59;BRIP1;CLMN;SHISA5;MTDH;PDE4D;POLR2M;NEMP2;SCAI;CERS6;MYORG;ALG14;ZNF383;ERN1;CBX5;EGFR;MRPS23;NUP62
GO:0098827	endoplasmic reticulum subcompartment	http://amigo.geneontology.org/amigo/term/GO:0098827	1053	38	18.4915	2.05499	1.97389e-05	0.00288599	412;1956;2081;2891;3140;4853;5337;6400;6717;8760;9517;9695;10193;10555;10972;22930;22931;23065;23767;29954;51246;55379;57190;57462;79071;79888;81490;84920;90411;92140;113612;128486;151742;163590;199857;202018;221035;253782	RAB18;TOR1AIP2;RAB3GAP1;REEP3;TAPT1;LRRC59;GRIA2;FITM2;AGPAT2;CYP2U1;SHISA5;MTDH;ALG10;POMT2;FLRT3;MR1;SRI;RNF41;SPTLC2;CDS2;LPCAT1;PLD1;CERS6;MYORG;ALG14;TMED10;NOTCH2;MCFD2;ERN1;PPM1L;SELENON;EDEM1;EGFR;STS;ELOVL6;SEL1L;PTDSS2;EMC1
GO:0005794	Golgi apparatus	http://amigo.geneontology.org/amigo/term/GO:0005794	1517	49	26.6397	1.83936	2.21055e-05	0.00288599	411;412;540;999;1075;1184;1604;1956;4325;4853;5337;5604;5865;8574;8614;9331;9469;9528;10082;10565;10972;11237;22871;22930;22931;23062;23250;23390;23759;26056;27072;28988;29966;51304;51560;55785;60592;65977;79084;79888;84679;90411;113189;132720;133619;200958;221477;286451;389072	RAB18;RAB3GAP1;GGA2;B4GALT6;ATP7B;STC2;AKR7A2;DBNL;NLGN1;PLEKHM3;CD55;CDH1;ZDHHC17;ARSB;C6orf89;SLC9A7;ATP11A;CHST3;MUC20;TMEM59;PLEKHA3;PRRC1;SCOC;GPC6;MAP2K1;WDR77;RNF24;LPCAT1;CHST14;CLCN5;YIPF6;RAB11FIP5;RAB6B;MMP16;PLD1;VPS41;ARFGEF1;TMED10;NOTCH2;MCFD2;FAM241A;EGFR;FGD6;STRN3;STS;ZDHHC3;RAB3B;CTSC;PPIL2
GO:0005789	endoplasmic reticulum membrane	http://amigo.geneontology.org/amigo/term/GO:0005789	1049	37	18.4213	2.00855	4.16781e-05	0.00489717	412;1956;2081;2891;3140;4853;5337;6400;6717;8760;9517;9695;10555;10972;22930;22931;23065;23767;29954;51246;55379;57190;57462;79071;79888;81490;84920;90411;92140;113612;128486;151742;163590;199857;202018;221035;253782	RAB18;TOR1AIP2;RAB3GAP1;REEP3;TAPT1;LRRC59;GRIA2;FITM2;AGPAT2;CYP2U1;SHISA5;MTDH;ALG10;POMT2;FLRT3;MR1;SRI;SPTLC2;CDS2;LPCAT1;PLD1;CERS6;MYORG;ALG14;TMED10;NOTCH2;MCFD2;ERN1;PPM1L;SELENON;EDEM1;EGFR;STS;ELOVL6;SEL1L;PTDSS2;EMC1
