# Supplementary material for: MicroRNAs emerging coordinate with placental mammals alter pathways in endometrial epithelia important for endometrial function
Source: iScience. 2023 Mar 4;26(4):106339. doi: 10.1016/j.isci.2023.106339 (PMC10034127; doi:10.1016/j.isci.2023.106339)
Supplement: Table S10. Overrepresented Gene Ontologies (GO) for DEGs in endometrial epithelial cells following treatment with P4 in vitro that alre also predicted targets of P4-modified miRNAs, related to Figure 7 — Overrepresented gene ontologies (GO) terms for molecular function (MF), description, GO term size, expected and degree of enrichment for DEGs identified following RNA sequencing of P4 treated Ishikawa cells (n = 3 biological replicates) compared to vehicle controls that are also predicted targets (as determined by Targetscan) of three miRNA that are P4-modified. Significance of enrichment, p-value, FDR-adjusted p-value and gene IDs are provided. GO overrepresentation analyses were carried out using webgestalt. [file mmc11.xlsx]

## Sheet: Sheet1
Supplementary Table 10. Overrepresented Gene Ontologies (GO) for DEGs in endometrial epithelial cells following treatment with P4 in vitro that alre also predicted targets of P4-modified miRNAs. Related to Figure 7. Overrepresented gene ontologies (GO) terms for molecular function (MF), description, GO term size, expected and degree of enrichment for DEGs identified following RNA sequencing of P4…
geneSet	description	link	size	overlap	expect	enrichmentRatio	pValue	FDR	overlapId	userId
GO:0017076	purine nucleotide binding	http://amigo.geneontology.org/amigo/term/GO:0017076	1865	66	38.4836	1.71502	7.59989e-06	0.00555222	92;93;157;394;540;953;1184;1456;1457;1956;2081;2977;3980;4139;4175;4645;4649;5144;5163;5287;5604;5610;5865;7323;7332;7520;8195;8476;8573;8767;8801;9113;9532;9833;9874;9886;9931;10021;10123;10146;10592;10654;10746;10767;10783;22931;23132;23250;30844;50940;51560;51776;55236;55288;55324;55500;55582;64895;81570;83990;84284;170506;204851;283455;284716;347240	RAB18;MAP3K2;PMVK;HIPK1;KIF24;CDC42BPA;ENTPD1;HELZ;G3BP1;ATP7B;RIMKLA;EIF2AK2;NEK6;ABCF3;RHOT1;RIPK2;GUCY1A2;MELK;CSNK1G3;BRIP1;MYO5B;ACVR2B;PDK1;MCM6;RAD54L2;TLK1;ETNK1;PDE4D;ATP11A;MKKS;ARHGAP5;UBA6;PDE11A;MARK1;KSR2;MAP2K1;BAG2;SMC2;NTPCR;CSNK2A1;LIG3;XRCC5;CLCN5;RAB6B;ACVR2A;UBE2D3;EHD4;SUCLG2;CASK;PAPOLG;LATS1;UBE2L3;CLPB;ERN1;PIK3C2B;MYO9A;KIF27;MAP3K20;EGFR;RHOBTB1;RAB3B;ARL4C;GRK3;HBS1L;D…
GO:0032555	purine ribonucleotide binding	http://amigo.geneontology.org/amigo/term/GO:0032555	1850	65	38.1741	1.70273	1.14215e-05	0.00555222	92;93;157;394;540;953;1184;1456;1457;1956;2081;2977;3980;4139;4175;4645;4649;5144;5163;5287;5604;5610;5865;7323;7332;7520;8195;8476;8573;8767;8801;9113;9833;9874;9886;9931;10021;10123;10146;10592;10654;10746;10767;10783;22931;23132;23250;30844;50940;51560;51776;55236;55288;55324;55500;55582;64895;81570;83990;84284;170506;204851;283455;284716;347240	RAB18;MAP3K2;PMVK;HIPK1;KIF24;CDC42BPA;ENTPD1;HELZ;G3BP1;ATP7B;RIMKLA;EIF2AK2;NEK6;ABCF3;RHOT1;RIPK2;GUCY1A2;MELK;CSNK1G3;BRIP1;MYO5B;ACVR2B;PDK1;MCM6;RAD54L2;TLK1;ETNK1;PDE4D;ATP11A;MKKS;ARHGAP5;UBA6;PDE11A;MARK1;KSR2;MAP2K1;SMC2;NTPCR;CSNK2A1;LIG3;XRCC5;CLCN5;RAB6B;ACVR2A;UBE2D3;EHD4;SUCLG2;CASK;PAPOLG;LATS1;UBE2L3;CLPB;ERN1;PIK3C2B;MYO9A;KIF27;MAP3K20;EGFR;RHOBTB1;RAB3B;ARL4C;GRK3;HBS1L;DHX36;…
GO:0008144	drug binding	http://amigo.geneontology.org/amigo/term/GO:0008144	1707	61	35.2233	1.73181	1.34619e-05	0.00555222	92;93;157;540;953;1131;1184;1456;1457;1486;1956;2081;2904;3980;4139;4175;4645;4649;5144;5163;5287;5604;5610;7323;7332;7520;8195;8476;8573;8767;8801;9113;9517;9833;9874;9931;10135;10146;10592;10654;10746;10783;23132;23250;23759;30844;51776;55236;55324;55500;55582;55662;64895;81570;83990;84284;170506;204851;283455;284716;347240	MAP3K2;PMVK;HIPK1;KIF24;CDC42BPA;ENTPD1;HELZ;G3BP1;ATP7B;RIMKLA;EIF2AK2;NEK6;ABCF3;RIPK2;NAMPT;MELK;CSNK1G3;BRIP1;MYO5B;ACVR2B;PDK1;MCM6;RAD54L2;TLK1;ETNK1;PDE4D;ATP11A;MKKS;CTBS;UBA6;MARK1;KSR2;MAP2K1;SMC2;NTPCR;SPTLC2;CSNK2A1;LIG3;XRCC5;CLCN5;ACVR2A;UBE2D3;EHD4;SUCLG2;CASK;PAPOLG;LATS1;UBE2L3;HIF1AN;CLPB;GRIN2B;ERN1;PIK3C2B;MYO9A;KIF27;MAP3K20;EGFR;CHRM3;GRK3;PPIL2;DHX36
GO:0030554	adenyl nucleotide binding	http://amigo.geneontology.org/amigo/term/GO:0030554	1522	56	31.4059	1.7831	1.41263e-05	0.00555222	92;93;157;540;953;1184;1456;1457;1956;2081;3980;4139;4175;4645;4649;5144;5163;5287;5604;5610;7323;7332;7520;8195;8476;8573;8767;8801;9113;9532;9833;9874;9931;10021;10146;10592;10654;10746;10783;23132;23250;30844;51776;55236;55324;55500;55582;64895;81570;83990;84284;170506;204851;283455;284716;347240	MAP3K2;PMVK;HIPK1;KIF24;CDC42BPA;ENTPD1;HELZ;G3BP1;ATP7B;RIMKLA;EIF2AK2;NEK6;ABCF3;RIPK2;MELK;CSNK1G3;BRIP1;MYO5B;ACVR2B;PDK1;MCM6;RAD54L2;TLK1;ETNK1;PDE4D;ATP11A;MKKS;UBA6;MARK1;KSR2;MAP2K1;BAG2;SMC2;NTPCR;CSNK2A1;LIG3;XRCC5;CLCN5;ACVR2A;UBE2D3;EHD4;SUCLG2;CASK;PAPOLG;LATS1;UBE2L3;CLPB;ERN1;PIK3C2B;MYO9A;KIF27;MAP3K20;EGFR;GRK3;DHX36;HCN4
GO:0032553	ribonucleotide binding	http://amigo.geneontology.org/amigo/term/GO:0032553	1865	65	38.4836	1.68903	1.47901e-05	0.00555222	92;93;157;394;540;953;1184;1456;1457;1956;2081;2977;3980;4139;4175;4645;4649;5144;5163;5287;5604;5610;5865;7323;7332;7520;8195;8476;8573;8767;8801;9113;9833;9874;9886;9931;10021;10123;10146;10592;10654;10746;10767;10783;22931;23132;23250;30844;50940;51560;51776;55236;55288;55324;55500;55582;64895;81570;83990;84284;170506;204851;283455;284716;347240	RAB18;MAP3K2;PMVK;HIPK1;KIF24;CDC42BPA;ENTPD1;HELZ;G3BP1;ATP7B;RIMKLA;EIF2AK2;NEK6;ABCF3;RHOT1;RIPK2;GUCY1A2;MELK;CSNK1G3;BRIP1;MYO5B;ACVR2B;PDK1;MCM6;RAD54L2;TLK1;ETNK1;PDE4D;ATP11A;MKKS;ARHGAP5;UBA6;PDE11A;MARK1;KSR2;MAP2K1;SMC2;NTPCR;CSNK2A1;LIG3;XRCC5;CLCN5;RAB6B;ACVR2A;UBE2D3;EHD4;SUCLG2;CASK;PAPOLG;LATS1;UBE2L3;CLPB;ERN1;PIK3C2B;MYO9A;KIF27;MAP3K20;EGFR;RHOBTB1;RAB3B;ARL4C;GRK3;HBS1L;DHX36;…
GO:0004674	protein serine/threonine kinase activity	http://amigo.geneontology.org/amigo/term/GO:0004674	449	24	9.26495	2.59041	2.17787e-05	0.00597278	92;93;157;904;1456;1457;1956;2081;4139;5604;5610;8476;8573;8767;9113;9833;9874;10746;10783;51776;57161;57162;204851;283455	MAP3K2;HIPK1;CDC42BPA;EIF2AK2;NEK6;RIPK2;PELI1;MELK;CSNK1G3;ACVR2B;TLK1;MARK1;KSR2;MAP2K1;CSNK2A1;PELI2;ACVR2A;CASK;CCNT1;LATS1;ERN1;MAP3K20;EGFR;GRK3
GO:0032559	adenyl ribonucleotide binding	http://amigo.geneontology.org/amigo/term/GO:0032559	1509	55	31.1377	1.76635	2.22746e-05	0.00597278	92;93;157;540;953;1184;1456;1457;1956;2081;3980;4139;4175;4645;4649;5144;5163;5287;5604;5610;7323;7332;7520;8195;8476;8573;8767;8801;9113;9833;9874;9931;10021;10146;10592;10654;10746;10783;23132;23250;30844;51776;55236;55324;55500;55582;64895;81570;83990;84284;170506;204851;283455;284716;347240	MAP3K2;PMVK;HIPK1;KIF24;CDC42BPA;ENTPD1;HELZ;G3BP1;ATP7B;RIMKLA;EIF2AK2;NEK6;ABCF3;RIPK2;MELK;CSNK1G3;BRIP1;MYO5B;ACVR2B;PDK1;MCM6;RAD54L2;TLK1;ETNK1;PDE4D;ATP11A;MKKS;UBA6;MARK1;KSR2;MAP2K1;SMC2;NTPCR;CSNK2A1;LIG3;XRCC5;CLCN5;ACVR2A;UBE2D3;EHD4;SUCLG2;CASK;PAPOLG;LATS1;UBE2L3;CLPB;ERN1;PIK3C2B;MYO9A;KIF27;MAP3K20;EGFR;GRK3;DHX36;HCN4
GO:0035639	purine ribonucleoside triphosphate binding	http://amigo.geneontology.org/amigo/term/GO:0035639	1786	62	36.8535	1.68234	2.73992e-05	0.00642854	92;93;157;394;540;953;1184;1456;1457;1956;2081;2977;3980;4139;4175;4645;4649;5163;5287;5604;5610;5865;7323;7332;7520;8195;8476;8573;8767;8801;9113;9833;9874;9886;9931;10123;10146;10592;10654;10746;10767;10783;22931;23132;23250;30844;51560;51776;55236;55288;55324;55500;55582;64895;81570;83990;84284;170506;204851;283455;284716;347240	RAB18;MAP3K2;PMVK;HIPK1;KIF24;CDC42BPA;ENTPD1;HELZ;G3BP1;ATP7B;RIMKLA;EIF2AK2;NEK6;ABCF3;RHOT1;RIPK2;GUCY1A2;MELK;CSNK1G3;BRIP1;MYO5B;ACVR2B;PDK1;MCM6;RAD54L2;TLK1;ETNK1;ATP11A;MKKS;ARHGAP5;UBA6;MARK1;KSR2;MAP2K1;SMC2;NTPCR;CSNK2A1;LIG3;XRCC5;CLCN5;RAB6B;ACVR2A;UBE2D3;EHD4;SUCLG2;CASK;PAPOLG;LATS1;UBE2L3;CLPB;ERN1;PIK3C2B;MYO9A;KIF27;MAP3K20;EGFR;RHOBTB1;RAB3B;ARL4C;GRK3;HBS1L;DHX36
GO:0005524	ATP binding	http://amigo.geneontology.org/amigo/term/GO:0005524	1453	53	29.9821	1.76772	3.14658e-05	0.00656237	92;93;157;540;953;1184;1456;1457;1956;2081;3980;4139;4175;4645;4649;5163;5287;5604;5610;7323;7332;7520;8195;8476;8573;8767;8801;9113;9833;9874;9931;10146;10592;10654;10746;10783;23132;23250;30844;51776;55236;55324;55500;55582;64895;81570;83990;84284;170506;204851;283455;284716;347240	MAP3K2;PMVK;HIPK1;KIF24;CDC42BPA;ENTPD1;HELZ;G3BP1;ATP7B;RIMKLA;EIF2AK2;NEK6;ABCF3;RIPK2;MELK;CSNK1G3;BRIP1;MYO5B;ACVR2B;PDK1;MCM6;RAD54L2;TLK1;ETNK1;ATP11A;MKKS;UBA6;MARK1;KSR2;MAP2K1;SMC2;NTPCR;CSNK2A1;LIG3;XRCC5;CLCN5;ACVR2A;UBE2D3;EHD4;SUCLG2;CASK;PAPOLG;LATS1;UBE2L3;CLPB;ERN1;PIK3C2B;MYO9A;KIF27;MAP3K20;EGFR;GRK3;DHX36
GO:0034450	ubiquitin-ubiquitin ligase activity	http://amigo.geneontology.org/amigo/term/GO:0034450	13	4	0.26825	14.9114	0.000109927	0.0206332	9354;23759;57161;57162	PELI1;UBE4A;PELI2;PPIL2
