# Supplementary material for: MicroRNAs emerging coordinate with placental mammals alter pathways in endometrial epithelia important for endometrial function
Source: iScience. 2023 Mar 4;26(4):106339. doi: 10.1016/j.isci.2023.106339 (PMC10034127; doi:10.1016/j.isci.2023.106339)
Supplement: Table S11. Enriched REACTOME pathways for DEGs in endometrial epithelial cells following treatment with P4 in vitro that are also predicted targets of P4-modified miRNAs, related to Figure 8 — Enriched REACTOME pathways, description, GO term size, expected and degree of enrichment for DEGs identified following RNA sequencing of P4 treated Ishikawa cells (n = 3 biological replicates) compared to vehicle controls that are also predicted targets (as determined by Targetscan) of three miRNA that are P4-modified. Significance of enrichment, p-value, FDR-adjusted p-value and gene IDs are provided. GO overrepresentation analyses were carried out using webgestalt. [file mmc12.xlsx]

## Sheet: Sheet1
Supplementary Table 11. Enriched REACTOME pathways for DEGs in endometrial epithelial cells following treatment with P4 in vitro that alre also predicted targets of P4-modified miRNAs. Related to Figure 8. Enriched REACTOME pathways, description, GO term size, expected and degree of enrichment for DEGs identified following RNA sequencing of P4 treated Ishikawa cells (n=3 biological replicates) co…
geneSet	description	link	size	overlap	expect	enrichmentRatio	pValue	FDR	overlapId	userId
P00033	Insulin/IGF pathway-protein kinase B signaling cascade	http://www.pantherdb.org/pathway/pathwayDiagram.jsp?catAccession=P00033	35	4	0.911297	4.38935	0.0118857	1	5287;4194;2309;5728	MDM4;FOXO3;PTEN;PIK3C2B
P00004	Alzheimer disease-presenilin pathway	http://www.pantherdb.org/pathway/pathwayDiagram.jsp?catAccession=P00004	112	7	2.91615	2.40042	0.0241868	1	2081;10307;999;4325;4853;23321;7976	FZD3;CDH1;APBB3;MMP16;NOTCH2;ERN1;TRIM2
P00059	p53 pathway	http://www.pantherdb.org/pathway/pathwayDiagram.jsp?catAccession=P00059	79	5	2.05693	2.43081	0.0522398	1	5287;4194;7057;5728;64393	MDM4;ZMAT3;THBS1;PTEN;PIK3C2B
P00060	Ubiquitin proteasome pathway	http://www.pantherdb.org/pathway/pathwayDiagram.jsp?catAccession=P00060	44	3	1.14563	2.61864	0.104752	1	55236;7323;7332	UBA6;UBE2D3;UBE2L3
P04398	p53 pathway feedback loops 2	http://www.pantherdb.org/pathway/pathwayDiagram.jsp?catAccession=P04398	46	3	1.19771	2.50479	0.115842	1	5287;4194;5728	MDM4;PTEN;PIK3C2B
P00030	Hypoxia response via HIF activation	http://www.pantherdb.org/pathway/pathwayDiagram.jsp?catAccession=P00030	26	2	0.676964	2.95437	0.14563	1	5287;5728	PTEN;PIK3C2B
P06587	Nicotine pharmacodynamics pathway	http://www.pantherdb.org/pathway/pathwayDiagram.jsp?catAccession=P06587	28	2	0.729038	2.74334	0.164004	1	2035;2036	EPB41L1;EPB41
P04392	P53 pathway feedback loops 1	http://www.pantherdb.org/pathway/pathwayDiagram.jsp?catAccession=P04392	7	1	0.182259	5.48668	0.168831	1	4194	MDM4
P00009	Axon guidance mediated by netrin	http://www.pantherdb.org/pathway/pathwayDiagram.jsp?catAccession=P00009	30	2	0.781112	2.56045	0.182771	1	5287;7408	VASP;PIK3C2B
P00049	Parkinson disease	http://www.pantherdb.org/pathway/pathwayDiagram.jsp?catAccession=P00049	89	4	2.3173	1.72615	0.199333	1	8573;157;7332;1456	CSNK1G3;CASK;UBE2L3;GRK3
