# Supplementary material for: MicroRNAs emerging coordinate with placental mammals alter pathways in endometrial epithelia important for endometrial function
Source: iScience. 2023 Mar 4;26(4):106339. doi: 10.1016/j.isci.2023.106339 (PMC10034127; doi:10.1016/j.isci.2023.106339)
Supplement: Table S12. Enriched KEGG pathways for DEGs in endometrial epithelial cells following treatment with P4 in vitro that are also predicted targets of P4-modified miRNAs, related to Figure 8 — Enriched KEGG pathways, description, GO term size, expected and degree of enrichment for DEGs identified following RNA sequencing of P4 treated Ishikawa cells (n = 3 biological replicates) compared to vehicle controls that are also predicted targets (as determined by TargetScan) of three miRNA that are P4-modified. Significance of enrichment, p-value, FDR-adjusted p-value and gene IDs are provided. GO overrepresentation analyses were carried out using webgestalt. [file mmc13.xlsx]

## Sheet: Sheet1
Supplementary Table 12. Enriched KEGG pathways for DEGs in endometrial epithelial cells following treatment with P4 in vitro that alre also predicted targets of P4-modified miRNAs. Related to Figure 8. Enriched KEGG pathways, description, GO term size, expected and degree of enrichment for DEGs identified following RNA sequencing of P4 treated Ishikawa cells (n=3 biological replicates) compared t…
geneSet	description	link	size	overlap	expect	enrichmentRatio	pValue	FDR	overlapId	userId
hsa04390	Hippo signaling pathway	http://www.kegg.jp/kegg-bin/show_pathway?hsa04390+166824+4087+4771+5519+7005+7976+84612+85407+9113+999	154	10	3.4433	2.90419	0.0022982	0.41836	166824;4087;4771;5519;7005;7976;84612;85407;9113;999	FZD3;CDH1;TEAD3;PARD6B;SMAD2;NF2;PPP2R1B;LATS1;RASSF6;NKD1
hsa04392	Hippo signaling pathway	http://www.kegg.jp/kegg-bin/show_pathway?hsa04392+166824+4771+7005+9113	29	4	0.648413	6.1689	0.00370097	0.41836	166824;4771;7005;9113	TEAD3;NF2;LATS1;RASSF6
hsa04550	Signaling pathways regulating pluripotency of stem cells	http://www.kegg.jp/kegg-bin/show_pathway?hsa04550+2247+3977+4087+4093+4211+5604+7976+92+93	139	9	3.10791	2.89583	0.00384994	0.41836	2247;3977;4087;4093;4211;5604;7976;92;93	FZD3;ACVR2B;SMAD2;LIFR;MAP2K1;ACVR2A;SMAD9;MEIS1;FGF2
hsa04144	Endocytosis	http://www.kegg.jp/kegg-bin/show_pathway?hsa04144+10193+10565+157+1956+23527+26056+30011+30844+4087+5337+6643+84612	244	12	5.45562	2.19957	0.0083943	0.539889	10193;10565;157;1956;23527;26056;30011;30844;4087;5337;6643;84612	PARD6B;SMAD2;SNX2;RNF41;RAB11FIP5;PLD1;EHD4;SH3KBP1;ARFGEF1;ACAP2;EGFR;GRK3
hsa05213	Endometrial cancer	http://www.kegg.jp/kegg-bin/show_pathway?hsa05213+1956+2309+5604+5728+999	58	5	1.29683	3.85556	0.00927949	0.539889	1956;2309;5604;5728;999	CDH1;FOXO3;MAP2K1;PTEN;EGFR
hsa04350	TGF-beta signaling pathway	http://www.kegg.jp/kegg-bin/show_pathway?hsa04350+4087+4093+5519+7057+92+93	84	6	1.87816	3.19461	0.011035	0.539889	4087;4093;5519;7057;92;93	ACVR2B;SMAD2;PPP2R1B;ACVR2A;THBS1;SMAD9
hsa05219	Bladder cancer	http://www.kegg.jp/kegg-bin/show_pathway?hsa05219+1956+5604+7057+999	41	4	0.916722	4.36337	0.012829	0.539889	1956;5604;7057;999	CDH1;MAP2K1;THBS1;EGFR
hsa04015	Rap1 signaling pathway	http://www.kegg.jp/kegg-bin/show_pathway?hsa04015+1956+2247+26037+2904+5604+7057+7408+801+84612+999	206	10	4.60597	2.17109	0.0169396	0.539889	1956;2247;26037;2904;5604;7057;7408;801;84612;999	SIPA1L1;CDH1;PARD6B;CALM1;VASP;MAP2K1;THBS1;GRIN2B;EGFR;FGF2
hsa05165	Human papillomavirus infection	http://www.kegg.jp/kegg-bin/show_pathway?hsa05165+1956+26508+3066+3454+3910+4853+5519+5604+5610+5728+7057+7976+84612+9586	339	14	7.57973	1.84703	0.0193167	0.539889	1956;26508;3066;3454;3910;4853;5519;5604;5610;5728;7057;7976;84612;9586	EIF2AK2;FZD3;LAMA4;PARD6B;MAP2K1;PPP2R1B;HEYL;THBS1;IFNAR1;HDAC2;NOTCH2;CREB5;PTEN;EGFR
hsa00564	Glycerophospholipid metabolism	http://www.kegg.jp/kegg-bin/show_pathway?hsa00564+10555+5337+55500+79888+81490+8760	97	6	2.16883	2.76647	0.0211984	0.539889	10555;5337;55500;79888;81490;8760	AGPAT2;ETNK1;CDS2;LPCAT1;PLD1;PTDSS2
