# Supplementary material for: MicroRNAs emerging coordinate with placental mammals alter pathways in endometrial epithelia important for endometrial function
Source: iScience. 2023 Mar 4;26(4):106339. doi: 10.1016/j.isci.2023.106339 (PMC10034127; doi:10.1016/j.isci.2023.106339)
Supplement: Table S13. List of proteins significantly altered in abundance in response to miR-340-5p mimic, inhibitor, both (p<0.05), n = 3, related to Figure 9 [file mmc14.xlsx]

## Sheet: Sheet1
Supplementary Table 13: List of proteins significantly altered in abundance in response to miR-340-5p mimic, inhibitor, both (p<0.05), n=3. Corresponds to figure 9.
MiR-340-5p Mimic							MiR-340-5p Inhibitor							MiR-340-5p Mimic and Inhibitor
Best Accession	Gene Name (Duplicate gene names with different accession numbers shown bold)	Protein Name	Replicate Number	Log Fold Change	T-Test	FDR	Best Accession	Gene Name (Duplicate gene names with different accession numbers shown bold)	Protein Name	Replicate Number	Log Fold Change	T-Test	FDR	Gene name (Missing gene names replaced with accession numbers aligned left)
A0A0U1RQE4	SH3D19	SH3 domain-containing protein 19	3 v 3	0.381318	7.70798e-06	0.0656412	Q6P4A7	SFXN4	Sideroflexin-4 (Breast cancer resistance marker 1)	3 v 3	0.127035	0.000187255	0.672779	HSD17B12
Q5SW79	CEP170	Centrosomal protein of 170 kDa (Cep170) (KARP-1-binding protein) (KARP1-binding protein)	3 v 3	0.181144	4.40004e-05	0.0710951	P01040	CSTA	Cystatin-A (Cystatin-AS) (Stefin-A) [Cleaved into: Cystatin-A, N-terminally processed]	3 v 3	-0.409243	0.000293907	0.672779	NAT10
Q9UIW2	PLXNA1	Plexin-A1 (Semaphorin receptor NOV)	3 v 3	-0.212986	4.85136e-05	0.0710951	Q9P0J1	PDP1	[Pyruvate dehydrogenase [acetyl-transferring]]-phosphatase 1, mitochondrial (PDP 1) (EC 3.1.3.43) (Protein phosphatase 2C) (Pyruvate dehydrogenase phosphatase catalytic subunit 1) (PDPC 1)	3 v 3	-0.132173	0.000305136	0.672779	POLE
Q53GQ0	HSD17B12	Very-long-chain 3-oxoacyl-CoA reductase (EC 1.1.1.330) (17-beta-hydroxysteroid dehydrogenase 12) (17-beta-HSD 12) (3-ketoacyl-CoA reductase) (KAR) (Estradiol 17-beta-dehydrogenase 12) (EC 1.1.1.62) (Short chain dehydrogenase/reductase family 12C member 1)	3 v 3	0.230948	5.79019e-05	0.0710951	Q5FBB7	SGO1	Shugoshin 1 (Serologically defined breast cancer antigen NY-BR-85) (Shugoshin-like 1)	2 v 2	0.108045	0.000365265	0.672779	TET2
Q6KCM7	SLC25A25	Calcium-binding mitochondrial carrier protein SCaMC-2 (Mitochondrial ATP-Mg/Pi carrier protein 3) (Mitochondrial Ca(2+)-dependent solute carrier protein 3) (Small calcium-binding mitochondrial carrier protein 2) (Solute carrier family 25 member 25)	2 v 2	-0.18808	8.00448e-05	0.0852077	H7C3C4	SLC4A7	Anion exchange protein (Fragment)	3 v 3	-0.176019	0.000450878	0.672779	PAPSS2
Q9NYZ1	TVP23B	Golgi apparatus membrane protein TVP23 homolog B	3 v 3	0.446638	0.000115395	0.0936968	Q8TEM1	NUP210	Nuclear pore membrane glycoprotein 210 (Nuclear pore protein gp210) (Nuclear envelope pore membrane protein POM 210) (POM210) (Nucleoporin Nup210) (Pore membrane protein of 210 kDa)	3 v 3	-0.0473321	0.000543635	0.672779	ERI1
Q8N1K8		Dynamin GTPase (EC 3.6.5.5)	3 v 3	0.360077	0.000129344	0.0936968	A0PK02	PLXNB2	PLXNB2 protein	3 v 3	-0.316274	0.000745981	0.672779	DMAP1
Q9H0A0	NAT10	RNA cytidine acetyltransferase (EC 2.3.1.-) (18S rRNA cytosine acetyltransferase) (N-acetyltransferase 10) (N-acetyltransferase-like protein) (hALP)	3 v 3	0.162911	0.000149885	0.0936968	A0A1X8XL64	H3F3AP6	Histone H3	3 v 3	0.337532	0.000899281	0.672779	FAR1
O75600	GCAT	2-amino-3-ketobutyrate coenzyme A ligase, mitochondrial (AKB ligase) (EC 2.3.1.29) (Aminoacetone synthase) (Glycine acetyltransferase)	3 v 3	-0.243676	0.000152468	0.0936968	Q9BVJ6	UTP14A	U3 small nucleolar RNA-associated protein 14 homolog A (Antigen NY-CO-16) (Serologically defined colon cancer antigen 16)	3 v 3	-0.0301564	0.00114239	0.672779	EDRF1
A0A384MTJ7		Epididymis secretory sperm binding protein	3 v 3	0.0230998	0.00020275	0.107914	O43837	IDH3B	Isocitrate dehydrogenase [NAD] subunit beta, mitochondrial (Isocitric dehydrogenase subunit beta) (NAD(+)-specific ICDH subunit beta)	3 v 3	-0.064152	0.00115842	0.672779	B2R6X2
Q9NZ09	UBAP1	Ubiquitin-associated protein 1 (UBAP-1) (Nasopharyngeal carcinoma-associated gene 20 protein)	3 v 3	0.247938	0.000236754	0.115276	Q6Y288	B3GLCT	Beta-1,3-glucosyltransferase (Beta3Glc-T) (EC 2.4.1.-) (Beta 3-glucosyltransferase) (Beta-3-glycosyltransferase-like)	3 v 3	-0.13452	0.00136513	0.672779	TSPYL
A0A5H1ZRP4	NELFB	Negative elongation factor B	3 v 3	-0.132697	0.000251594	0.115276	Q59ER5		WD repeat-containing protein 1 isoform 1 variant (Fragment)	3 v 3	-0.0835483	0.00140099	0.672779	FDFT1
Q9UN86	G3BP2	Ras GTPase-activating protein-binding protein 2 (G3BP-2) (GAP SH3 domain-binding protein 2)	3 v 3	0.304763	0.000260087	0.115276	O60783	MRPS14	28S ribosomal protein S14, mitochondrial (MRP-S14) (S14mt) (Mitochondrial small ribosomal subunit protein uS14m)	3 v 3	0.442754	0.00164434	0.672779	GABPB1
O95544	NADK	NAD kinase (EC 2.7.1.23) (Poly(P)/ATP NAD kinase)	3 v 3	-0.320876	0.000278061	0.115276	A2RUU9	PCM1	PCM1 protein	3 v 3	0.239019	0.00182848	0.672779	HEXD
Q96SI9	STRBP	Spermatid perinuclear RNA-binding protein	3 v 3	-0.0927176	0.000284265	0.115276	Q9BV40	VAMP8	Vesicle-associated membrane protein 8 (VAMP-8) (Endobrevin) (EDB)	3 v 3	-0.184905	0.00194788	0.672779	ERC2
Q07864	POLE	DNA polymerase epsilon catalytic subunit A (EC 2.7.7.7) (3'-5' exodeoxyribonuclease) (EC 3.1.11.-) (DNA polymerase II subunit A)	3 v 3	-0.0708921	0.000316091	0.12149	P51812	RPS6KA3	Ribosomal protein S6 kinase alpha-3 (S6K-alpha-3) (EC 2.7.11.1) (90 kDa ribosomal protein S6 kinase 3) (p90-RSK 3) (p90RSK3) (Insulin-stimulated protein kinase 1) (ISPK-1) (MAP kinase-activated protein kinase 1b) (MAPK-activated protein kinase 1b) (MAPKAP kinase 1b) (MAPKAPK-1b) (Ribosomal S6 kinase 2) (RSK-2) (pp90RSK2)	3 v 3	-0.0416915	0.00205288	0.672779	PANK3
P04040	CAT	Catalase (EC 1.11.1.6)	3 v 3	-0.144581	0.000328119	0.12149	Q9BT09	CNPY3	Protein canopy homolog 3 (CTG repeat protein 4a) (Expanded repeat-domain protein CAG/CTG 5) (Protein associated with TLR4) (Trinucleotide repeat-containing gene 5 protein)	3 v 3	-0.0988656	0.00215938	0.672779	USP15
Q7L8L6	FASTKD5	FAST kinase domain-containing protein 5, mitochondrial	3 v 3	0.179144	0.000407768	0.130164	E9PMS6	LMO7	LIM domain only protein 7	3 v 3	-0.135303	0.00225165	0.672779	HLTF
Q99719	SEPTIN5	Septin-5 (Cell division control-related protein 1) (CDCrel-1) (Peanut-like protein 1)	3 v 3	-0.141266	0.000420677	0.130164	Q9Y3E0	GOLT1B	Vesicle transport protein GOT1B (Germ cell tumor 2) (Golgi transport 1 homolog B) (Putative NF-kappa-B-activating protein 470) (hGOT1a)	3 v 3	0.0750598	0.00239838	0.672779	ARF1
Q9Y6A4	CFAP20	Cilia- and flagella-associated protein 20 (Basal body up-regulated protein 22) (Transcription factor IIB)	3 v 3	0.0998994	0.000439343	0.130164	P12931	SRC	Proto-oncogene tyrosine-protein kinase Src (EC 2.7.10.2) (Proto-oncogene c-Src) (pp60c-src) (p60-Src)	3 v 3	-0.150131	0.00286117	0.672779	NVL
Q6N021	TET2	Methylcytosine dioxygenase TET2 (EC 1.14.11.n2)	3 v 3	0.178862	0.000439532	0.130164	P24844	MYL9	Myosin regulatory light polypeptide 9 (20 kDa myosin light chain) (LC20) (MLC-2C) (Myosin RLC) (Myosin regulatory light chain 2, smooth muscle isoform) (Myosin regulatory light chain 9) (Myosin regulatory light chain MRLC1)	3 v 3	-0.118726	0.00288985	0.672779	Q53FG6
Q8WVM8	SCFD1	Sec1 family domain-containing protein 1 (SLY1 homolog) (Sly1p) (Syntaxin-binding protein 1-like 2)	3 v 3	-0.115764	0.000443256	0.130164	Q6UX71	PLXDC2	Plexin domain-containing protein 2 (Tumor endothelial marker 7-related protein)	3 v 3	0.0197388	0.00323944	0.672779	SLC7A11
O95340	PAPSS2	Bifunctional 3'-phosphoadenosine 5'-phosphosulfate synthase 2 (PAPS synthase 2) (PAPSS 2) (Sulfurylase kinase 2) (SK 2) (SK2) [Includes: Sulfate adenylyltransferase (EC 2.7.7.4) (ATP-sulfurylase) (Sulfate adenylate transferase) (SAT); Adenylyl-sulfate kinase (EC 2.7.1.25) (3'-phosphoadenosine-5'-phosphosulfate synthase) (APS kinase) (Adenosine-5'-phosphosulfate 3'-phosphotransferase) (Adenylylsul…	3 v 3	-0.32309	0.000519839	0.140771	Q8TBQ9	TMEM167A	Protein kish-A (Transmembrane protein 167) (Transmembrane protein 167A)	3 v 3	-0.226083	0.00328148	0.672779	MRPL12
Q8IV48	ERI1	3'-5' exoribonuclease 1 (EC 3.1.-.-) (3'-5' exonuclease ERI1) (Eri-1 homolog) (Histone mRNA 3'-end-specific exoribonuclease) (Histone mRNA 3'-exonuclease 1) (Protein 3'hExo) (HEXO)	3 v 3	0.465637	0.000566429	0.140771	O75170	PPP6R2	Serine/threonine-protein phosphatase 6 regulatory subunit 2 (SAPS domain family member 2)	3 v 3	0.0416165	0.00334397	0.672779	TNS3
Q2NL82	TSR1	Pre-rRNA-processing protein TSR1 homolog	3 v 3	0.298455	0.000601396	0.140771	H0YEM9	ZBTB44	Zinc finger and BTB domain-containing protein 44	3 v 3	0.219389	0.00351091	0.672779	FBXO4
P35754	GLRX	Glutaredoxin-1 (Thioltransferase-1) (TTase-1)	3 v 3	-0.210822	0.000640723	0.140771	P46459	NSF	Vesicle-fusing ATPase (EC 3.6.4.6) (N-ethylmaleimide-sensitive fusion protein) (NEM-sensitive fusion protein) (Vesicular-fusion protein NSF)	3 v 3	-0.0626377	0.00351375	0.672779	RIC8A
O43390	HNRNPR	Heterogeneous nuclear ribonucleoprotein R (hnRNP R)	3 v 3	0.202193	0.000669771	0.140771	Q9UPN9	TRIM33	E3 ubiquitin-protein ligase TRIM33 (EC 2.3.2.27) (Ectodermin homolog) (RET-fused gene 7 protein) (Protein Rfg7) (RING-type E3 ubiquitin transferase TRIM33) (Transcription intermediary factor 1-gamma) (TIF1-gamma) (Tripartite motif-containing protein 33)	2 v 2	-0.170148	0.00352255	0.672779	DDB1
Q9Y217	MTMR6	Myotubularin-related protein 6 (Phosphatidylinositol-3,5-bisphosphate 3-phosphatase) (EC 3.1.3.95) (Phosphatidylinositol-3-phosphate phosphatase) (EC 3.1.3.64)	3 v 3	0.22769	0.000704836	0.140771	Q9Y314	NOSIP	Nitric oxide synthase-interacting protein (E3 ubiquitin-protein ligase NOSIP) (EC 2.3.2.27) (RING-type E3 ubiquitin transferase NOSIP) (eNOS-interacting protein)	3 v 3	-0.0696944	0.00363738	0.672779	ACYP1
P20337	RAB3B	Ras-related protein Rab-3B	3 v 3	-0.638927	0.00078972	0.140771	Q86U06	RBM23	Probable RNA-binding protein 23 (CAPER beta) (CAPERbeta) (RNA-binding motif protein 23) (RNA-binding region-containing protein 4) (Splicing factor SF2)	3 v 3	-0.0583702	0.00364184	0.672779	ADH5
Q9NPF5	DMAP1	DNA methyltransferase 1-associated protein 1 (DNMAP1) (DNMT1-associated protein 1)	3 v 3	-0.0680517	0.00079444	0.140771	Q4LE39	ARID4B	AT-rich interactive domain-containing protein 4B (ARID domain-containing protein 4B) (180 kDa Sin3-associated polypeptide) (Sin3-associated polypeptide p180) (Breast cancer-associated antigen BRCAA1) (Histone deacetylase complex subunit SAP180) (Retinoblastoma-binding protein 1-like 1)	3 v 3	-0.0573409	0.00389602	0.672779	INTS14
P31939	ATIC	Bifunctional purine biosynthesis protein ATIC (AICAR transformylase/inosine monophosphate cyclohydrolase) (ATIC) [Cleaved into: Bifunctional purine biosynthesis protein ATIC, N-terminally processed] [Includes: Phosphoribosylaminoimidazolecarboxamide formyltransferase (EC 2.1.2.3) (5-aminoimidazole-4-carboxamide ribonucleotide formyltransferase) (AICAR formyltransferase) (AICAR transformylase); In…	3 v 3	-0.0566863	0.0008272	0.140771	Q15257	PTPA	Serine/threonine-protein phosphatase 2A activator (EC 5.2.1.8) (PP2A, subunit B', PR53 isoform) (Phosphotyrosyl phosphatase activator) (PTPA) (Serine/threonine-protein phosphatase 2A regulatory subunit 4) (Serine/threonine-protein phosphatase 2A regulatory subunit B')	3 v 3	-0.172124	0.00403029	0.672779	PROSER2
Q9HBU6	ETNK1	Ethanolamine kinase 1 (EKI 1) (EC 2.7.1.82)	3 v 3	0.750104	0.00083266	0.140771	Q9Y5X3	SNX5	Sorting nexin-5	3 v 3	-0.173173	0.00415738	0.672779	ORAI1
E7EVJ5	CYFIP2	Cytoplasmic FMR1-interacting protein	3 v 3	-0.0490455	0.000850283	0.140771	Q92613	JADE3	Protein Jade-3 (Jade family PHD finger protein 3) (PHD finger protein 16)	3 v 3	0.275896	0.00424718	0.672779	ERGIC2
Q96JB5	CDK5RAP3	CDK5 regulatory subunit-associated protein 3 (CDK5 activator-binding protein C53) (LXXLL/leucine-zipper-containing ARF-binding protein) (Protein HSF-27)	3 v 3	-0.095125	0.00086158	0.140771	Q9BZG1	RAB34	Ras-related protein Rab-34 (Ras-related protein Rab-39) (Ras-related protein Rah)	3 v 3	-0.0546521	0.00424738	0.672779	PRODH
P45984	MAPK9	Mitogen-activated protein kinase 9 (MAP kinase 9) (MAPK 9) (EC 2.7.11.24) (JNK-55) (Stress-activated protein kinase 1a) (SAPK1a) (Stress-activated protein kinase JNK2) (c-Jun N-terminal kinase 2)	3 v 3	-0.310372	0.000896087	0.140771	Q6P1R4	DUS1L	tRNA-dihydrouridine(16/17) synthase [NAD(P)(+)]-like (EC 1.3.1.-) (tRNA-dihydrouridine synthase 1-like)	3 v 3	0.0857771	0.0043053	0.672779	RAB34
Q96A57	TMEM230	Transmembrane protein 230	3 v 3	-0.227911	0.000907762	0.140771	O95429	BAG4	BAG family molecular chaperone regulator 4 (BAG-4) (Bcl-2-associated athanogene 4) (Silencer of death domains)	3 v 3	-0.143796	0.00431153	0.672779	SCRN3
Q9NWQ9	C14orf119	Uncharacterized protein C14orf119	3 v 3	-0.0851058	0.000938982	0.140771	A0A024R248	C9orf89	Chromosome 9 open reading frame 89, isoform CRA_b	3 v 3	-0.134867	0.00447018	0.672779	PPP6R2
Q643R3	LPCAT4	Lysophospholipid acyltransferase LPCAT4 (1-acylglycerol-3-phosphate O-acyltransferase 7) (1-AGP acyltransferase 7) (1-AGPAT 7) (1-acylglycerophosphocholine O-acyltransferase) (EC 2.3.1.23) (1-acylglycerophosphoserine O-acyltransferase) (EC 2.3.1.n6) (1-alkenylglycerophosphoethanolamine O-acyltransferase) (EC 2.3.1.121) (1-alkylglycerophosphocholine O-acetyltransferase) (EC 2.3.1.67) (Acyltransfer…	3 v 3	-0.309533	0.000940049	0.140771	A0A4D5RAB6		Uncharacterized protein	2 v 2	-0.178439	0.00492918	0.672779	HTATIP2
Q8WVX9	FAR1	Fatty acyl-CoA reductase 1 (EC 1.2.1.84) (Male sterility domain-containing protein 2)	3 v 3	0.227058	0.00103636	0.140771	Q8IZ81	ELMOD2	ELMO domain-containing protein 2	3 v 3	-0.12364	0.00494743	0.672779	FAM83D
P49257	LMAN1	Protein ERGIC-53 (ER-Golgi intermediate compartment 53 kDa protein) (Gp58) (Intracellular mannose-specific lectin MR60) (Lectin mannose-binding 1)	3 v 3	-0.121885	0.00107837	0.140771	Q8WVM7	STAG1	Cohesin subunit SA-1 (SCC3 homolog 1) (Stromal antigen 1)	3 v 3	-0.0841947	0.00496095	0.672779	PLXNB2
Q96QE5	TEFM	Transcription elongation factor, mitochondrial	3 v 3	-0.162076	0.00113286	0.140771	P62861	FAU	40S ribosomal protein S30 (Small ribosomal subunit protein eS30)	2 v 2	0.827891	0.00508932	0.672779	ITGB4
P49792	RANBP2	E3 SUMO-protein ligase RanBP2 (EC 2.3.2.-) (358 kDa nucleoporin) (Nuclear pore complex protein Nup358) (Nucleoporin Nup358) (Ran-binding protein 2) (RanBP2) (p270)	3 v 3	0.0871832	0.00117631	0.140771	A8K7F3		cDNA FLJ75847, highly similar to Homo sapiens G protein-coupled receptor 108 (GPR108), mRNA	3 v 3	-0.0885303	0.00509304	0.672779	Q59HG7
O95297	MPZL1	Myelin protein zero-like protein 1 (Protein zero-related)	3 v 3	0.189705	0.00119864	0.140771	O95249	GOSR1	Golgi SNAP receptor complex member 1 (28 kDa Golgi SNARE protein) (28 kDa cis-Golgi SNARE p28) (GOS-28)	3 v 3	-0.144069	0.00526872	0.672779	ATG3
Q8TC12	RDH11	Retinol dehydrogenase 11 (EC 1.1.1.300) (Androgen-regulated short-chain dehydrogenase/reductase 1) (HCV core-binding protein HCBP12) (Prostate short-chain dehydrogenase/reductase 1) (Retinal reductase 1) (RalR1) (Short chain dehydrogenase/reductase family 7C member 1)	3 v 3	-0.0629272	0.00120992	0.140771	B2R6X2		Beta-glucuronidase (EC 3.2.1.31)	3 v 3	-0.110419	0.00535103	0.672779	SCRN2
P20020	ATP2B1	Plasma membrane calcium-transporting ATPase 1 (EC 7.2.2.10) (Plasma membrane calcium ATPase isoform 1) (PMCA1) (Plasma membrane calcium pump isoform 1)	3 v 3	0.105962	0.00122309	0.140771	D6RHC4	ANKHD1	Ankyrin repeat and KH domain-containing protein 1 (Fragment)	2 v 2	-0.241675	0.00542991	0.672779	NUP107
Q9Y689	ARL5A	ADP-ribosylation factor-like protein 5A	3 v 3	-0.152382	0.00123953	0.140771	Q7L2H7	EIF3M	Eukaryotic translation initiation factor 3 subunit M (eIF3m) (Fetal lung protein B5) (hFL-B5) (PCI domain-containing protein 1)	3 v 3	-0.0462161	0.00546202	0.672779	RAB13
P16333	NCK1	Cytoplasmic protein NCK1 (NCK adaptor protein 1) (Nck-1) (SH2/SH3 adaptor protein NCK-alpha)	3 v 3	0.231507	0.00128567	0.140771	P0DI83	RAB34	Ras-related protein Rab-34, isoform NARR (Nine amino-acid residue-repeats)	3 v 3	-0.126506	0.00546242	0.672779	POLD3
O75448	MED24	Mediator of RNA polymerase II transcription subunit 24 (Activator-recruited cofactor 100 kDa component) (ARC100) (Cofactor required for Sp1 transcriptional activation subunit 4) (CRSP complex subunit 4) (Mediator complex subunit 24) (Thyroid hormone receptor-associated protein 4) (Thyroid hormone receptor-associated protein complex 100 kDa component) (Trap100) (hTRAP100) (Vitamin D3 receptor-inte…	3 v 3	0.114946	0.00129081	0.140771	Q03164	KMT2A	Histone-lysine N-methyltransferase 2A (Lysine N-methyltransferase 2A) (EC 2.1.1.354) (ALL-1) (CXXC-type zinc finger protein 7) (Cysteine methyltransferase KMT2A) (EC 2.1.1.-) (Myeloid/lymphoid or mixed-lineage leukemia) (Myeloid/lymphoid or mixed-lineage leukemia protein 1) (Trithorax-like protein) (Zinc finger protein HRX) [Cleaved into: MLL cleavage product N320 (N-terminal cleavage product of …	3 v 3	0.180885	0.0058628	0.672779	NAA15
Q5H9R7	PPP6R3	Serine/threonine-protein phosphatase 6 regulatory subunit 3 (SAPS domain family member 3) (Sporulation-induced transcript 4-associated protein SAPL)	3 v 3	0.160549	0.00129705	0.140771	Q96PB1	CASD1	N-acetylneuraminate 9-O-acetyltransferase (EC 2.3.1.45) (CAS1 domain-containing protein 1) (Sialate O-acetyltransferase) (SOAT)	3 v 3	0.232986	0.00632712	0.672779	UTP14A
O60610	DIAPH1	Protein diaphanous homolog 1 (Diaphanous-related formin-1) (DRF1)	3 v 3	0.230216	0.0013083	0.140771	Q9Y446	PKP3	Plakophilin-3	3 v 3	-0.0725555	0.00658689	0.672779	STYX
P38117	ETFB	Electron transfer flavoprotein subunit beta (Beta-ETF)	3 v 3	-0.178173	0.00133617	0.140771	P06493	CDK1	Cyclin-dependent kinase 1 (CDK1) (EC 2.7.11.22) (EC 2.7.11.23) (Cell division control protein 2 homolog) (Cell division protein kinase 1) (p34 protein kinase)	3 v 3	-0.0924209	0.00674069	0.672779	EIF3M
P24941	CDK2	Cyclin-dependent kinase 2 (EC 2.7.11.22) (Cell division protein kinase 2) (p33 protein kinase)	3 v 3	-0.445587	0.00134007	0.140771	P50148	GNAQ	Guanine nucleotide-binding protein G(q) subunit alpha (Guanine nucleotide-binding protein alpha-q)	3 v 3	-0.233859	0.00676413	0.672779	CD82
P78344	EIF4G2	Eukaryotic translation initiation factor 4 gamma 2 (eIF-4-gamma 2) (eIF-4G 2) (eIF4G 2) (Death-associated protein 5) (DAP-5) (p97)	3 v 3	-0.360439	0.00141562	0.140771	Q9NVM4	PRMT7	Protein arginine N-methyltransferase 7 (EC 2.1.1.321) (Histone-arginine N-methyltransferase PRMT7) ([Myelin basic protein]-arginine N-methyltransferase PRMT7)	3 v 3	0.125809	0.00678273	0.672779	PWWP2A
Q9P2G3	KLHL14	Kelch-like protein 14 (Protein interactor of Torsin-1A) (Printor) (Protein interactor of torsinA)	3 v 3	0.23893	0.00141617	0.140771	Q96BW5	PTER	Phosphotriesterase-related protein (EC 3.1.-.-) (Parathion hydrolase-related protein) (hPHRP)	3 v 3	-0.221281	0.00695399	0.672779	NUDT18
Q6ZWL3	CYP4V2	Cytochrome P450 4V2 (Docosahexaenoic acid omega-hydroxylase CYP4V2) (EC 1.14.14.79) (Long-chain fatty acid omega-monooxygenase) (EC 1.14.14.80)	3 v 3	-0.207594	0.00142402	0.140771	P52815	MRPL12	39S ribosomal protein L12, mitochondrial (L12mt) (MRP-L12) (5c5-2) (Mitochondrial large ribosomal subunit protein bL12m)	3 v 3	0.0382632	0.00697257	0.672779	SMARCA1
O75110	ATP9A	Probable phospholipid-transporting ATPase IIA (EC 7.6.2.1) (ATPase class II type 9A)	3 v 3	-0.555032	0.00146879	0.140771	O95817	BAG3	BAG family molecular chaperone regulator 3 (BAG-3) (Bcl-2-associated athanogene 3) (Bcl-2-binding protein Bis) (Docking protein CAIR-1)	3 v 3	0.102369	0.00729511	0.672779	A0A140VKC9
Q9NWM3	CUEDC1	CUE domain-containing protein 1	3 v 3	0.20046	0.00148063	0.140771	P63173	RPL38	60S ribosomal protein L38 (Large ribosomal subunit protein eL38)	3 v 3	-0.107275	0.00745814	0.672779	GOSR1
Q70UQ0	IKBIP	Inhibitor of nuclear factor kappa-B kinase-interacting protein (I kappa-B kinase-interacting protein) (IKBKB-interacting protein) (IKK-interacting protein)	3 v 3	-0.358671	0.00153357	0.140771	P08779	KRT16	Keratin, type I cytoskeletal 16 (Cytokeratin-16) (CK-16) (Keratin-16) (K16)	3 v 3	-2.6921	0.00753168	0.672779	GFUS
Q15785	TOMM34	Mitochondrial import receptor subunit TOM34 (hTom34) (Translocase of outer membrane 34 kDa subunit)	3 v 3	-0.379612	0.00161046	0.140771	O60636	TSPAN2	Tetraspanin-2 (Tspan-2) (Tetraspan NET-3)	3 v 3	-0.0747786	0.00755099	0.672779	B4E106
Q13214	SEMA3B	Semaphorin-3B (Sema A(V)) (Semaphorin-V) (Sema V)	3 v 3	0.254364	0.00161723	0.140771	P09661	SNRPA1	U2 small nuclear ribonucleoprotein A' (U2 snRNP A')	3 v 3	0.0784007	0.00793038	0.672779	PTER
P16402	H1-3	Histone H1.3 (Histone H1c) (Histone H1s-2)	3 v 3	-0.213959	0.00161836	0.140771	Q53H96	PYCR3	Pyrroline-5-carboxylate reductase 3 (P5C reductase 3) (P5CR 3) (EC 1.5.1.2) (Pyrroline-5-carboxylate reductase-like protein)	3 v 3	0.0334051	0.00819568	0.672779	NEDD4
O43674	NDUFB5	NADH dehydrogenase [ubiquinone] 1 beta subcomplex subunit 5, mitochondrial (Complex I-SGDH) (CI-SGDH) (NADH-ubiquinone oxidoreductase SGDH subunit)	3 v 3	-0.39757	0.00164189	0.140771	P14373	TRIM27	Zinc finger protein RFP (EC 2.3.2.27) (RING finger protein 76) (RING-type E3 ubiquitin transferase TRIM27) (Ret finger protein) (Tripartite motif-containing protein 27)	2 v 2	0.347845	0.0082468	0.672779	DUS2
Q8NBF6	AVL9	Late secretory pathway protein AVL9 homolog	3 v 3	0.22703	0.00169201	0.140771	Q969S9	GFM2	Ribosome-releasing factor 2, mitochondrial (RRF2mt) (Elongation factor G 2, mitochondrial) (EF-G2mt) (mEF-G 2) (Elongation factor G2) (hEFG2)	3 v 3	-0.166464	0.0082791	0.672779	SNW1
Q6ZWJ1	STXBP4	Syntaxin-binding protein 4 (Syntaxin 4-interacting protein) (STX4-interacting protein) (Synip)	3 v 3	0.470554	0.00171596	0.140771	Q96BP2	CHCHD1	Coiled-coil-helix-coiled-coil-helix domain-containing protein 1 (28S ribosomal protein S37, mitochondrial) (MRP-S37) (Mitochondrial small ribosomal subunit protein mS37) (Nuclear protein C2360)	3 v 3	-0.182353	0.00843924	0.672779	A0A0Y0BS51
B7Z2V6		H(+)-transporting two-sector ATPase (EC 7.1.2.2)	2 v 2	-0.0606234	0.00172585	0.140771	P02538	KRT6A	Keratin, type II cytoskeletal 6A (Cytokeratin-6A) (CK-6A) (Cytokeratin-6D) (CK-6D) (Keratin-6A) (K6A) (Type-II keratin Kb6) (allergen Hom s 5)	3 v 3	-2.56208	0.00853159	0.672779	XPO5
O00212	RHOD	Rho-related GTP-binding protein RhoD (Rho-related protein HP1) (RhoHP1)	3 v 3	0.337265	0.00172888	0.140771	Q05397	PTK2	Focal adhesion kinase 1 (FADK 1) (EC 2.7.10.2) (Focal adhesion kinase-related nonkinase) (FRNK) (Protein phosphatase 1 regulatory subunit 71) (PPP1R71) (Protein-tyrosine kinase 2) (p125FAK) (pp125FAK)	3 v 3	0.071928	0.00874767	0.672779	SFXN3
H3BPF7	LONP2	Lon protease homolog 2, peroxisomal (Fragment)	2 v 2	0.127152	0.00176392	0.140771	K7ER90	EIF3G	Eukaryotic translation initiation factor 3 subunit G (Fragment)	3 v 3	0.237003	0.00882032	0.672779	FADS2
O75976	CPD	Carboxypeptidase D (EC 3.4.17.22) (Metallocarboxypeptidase D) (gp180)	3 v 3	0.410226	0.00178597	0.140771	P16144	ITGB4	Integrin beta-4 (GP150) (CD antigen CD104)	3 v 3	0.0795609	0.00906444	0.672779	NUP210
A0A0S2Z5J9	CDK5RAP1	CDK5 regulatory subunit associated protein 1 isoform 2 (Fragment)	3 v 3	0.127798	0.00181212	0.140771	Q8WUJ0	STYX	Serine/threonine/tyrosine-interacting protein (Inactive tyrosine-protein phosphatase STYX) (Phosphoserine/threonine/tyrosine interaction protein)	3 v 3	0.0920141	0.00913785	0.672779	ND5
Q14534	SQLE	Squalene monooxygenase (EC 1.14.14.17) (Squalene epoxidase) (SE)	3 v 3	0.314402	0.00181308	0.140771	O43272	PRODH	Proline dehydrogenase 1, mitochondrial (EC 1.5.5.2) (Proline oxidase) (Proline oxidase 2) (p53-induced gene 6 protein)	3 v 3	-0.0618824	0.0095469	0.672779	GNAQ
Q8N448	LNX2	Ligand of Numb protein X 2 (Numb-binding protein 2) (PDZ domain-containing RING finger protein 1)	2 v 2	0.104115	0.00182748	0.140771	Q5VZ89	DENND4C	DENN domain-containing protein 4C	3 v 3	-0.0735561	0.00979028	0.672779	ILVBL
P10644	PRKAR1A	cAMP-dependent protein kinase type I-alpha regulatory subunit (Tissue-specific extinguisher 1) (TSE1)	3 v 3	-0.195299	0.00183059	0.140771	Q9NWZ5	UCKL1	Uridine-cytidine kinase-like 1 (EC 2.7.1.48)	3 v 3	-0.0405542	0.00986463	0.672779	SLC35E1
Q9H6U8	ALG9	Alpha-1,2-mannosyltransferase ALG9 (EC 2.4.1.259) (EC 2.4.1.261) (Asparagine-linked glycosylation protein 9 homolog) (Disrupted in bipolar disorder protein 1) (Dol-P-Man:Man(6)GlcNAc(2)-PP-Dol alpha-1,2-mannosyltransferase) (Dol-P-Man:Man(8)GlcNAc(2)-PP-Dol alpha-1,2-mannosyltransferase)	3 v 3	-0.173188	0.00185634	0.140771	Q8N8R7	ARL14EP	ARL14 effector protein (ARF7 effector protein)	3 v 3	0.0673659	0.0100728	0.672779
Q5SQI0	ATAT1	Alpha-tubulin N-acetyltransferase 1 (Alpha-TAT) (Alpha-TAT1) (TAT) (EC 2.3.1.108) (Acetyltransferase mec-17 homolog)	3 v 3	-0.15368	0.00186477	0.140771	Q96T51	RUFY1	RUN and FYVE domain-containing protein 1 (FYVE-finger protein EIP1) (La-binding protein 1) (Rab4-interacting protein) (Zinc finger FYVE domain-containing protein 12)	3 v 3	0.105762	0.0103604	0.672779
Q15833	STXBP2	Syntaxin-binding protein 2 (Protein unc-18 homolog 2) (Unc18-2) (Protein unc-18 homolog B) (Unc-18B)	3 v 3	-0.184228	0.00187633	0.140771	Q0VDI3	TMEM267	Transmembrane protein 267	2 v 2	-0.331432	0.0103969	0.672779
Q9H5K3	POMK	Protein O-mannose kinase (POMK) (EC 2.7.1.183) (Protein kinase-like protein SgK196) (Sugen kinase 196)	3 v 3	-0.575074	0.00191662	0.140771	Q9P2S5	WRAP73	WD repeat-containing protein WRAP73 (WD repeat-containing protein 8) (WD repeat-containing protein antisense to TP73 gene)	2 v 2	0.556034	0.0105039	0.672779
O94906	PRPF6	Pre-mRNA-processing factor 6 (Androgen receptor N-terminal domain-transactivating protein 1) (ANT-1) (PRP6 homolog) (U5 snRNP-associated 102 kDa protein) (U5-102 kDa protein)	3 v 3	-0.125033	0.00191797	0.140771	P62273	RPS29	40S ribosomal protein S29 (Small ribosomal subunit protein uS14)	3 v 3	-0.106709	0.010589	0.672779
Q3B7T1	EDRF1	Erythroid differentiation-related factor 1	3 v 3	0.365536	0.00194756	0.140771	W0S1J7	Pe7Fe14	PJA2/FER fusion protein	3 v 3	0.122921	0.0106925	0.672779
Q14444	CAPRIN1	Caprin-1 (Cell cycle-associated protein 1) (Cytoplasmic activation- and proliferation-associated protein 1) (GPI-anchored membrane protein 1) (GPI-anchored protein p137) (GPI-p137) (p137GPI) (Membrane component chromosome 11 surface marker 1) (RNA granule protein 105)	3 v 3	0.134889	0.00197286	0.140771	Q6W6M6		Antigen MLAA-44	2 v 2	0.321481	0.0107486	0.672779
P35914	HMGCL	Hydroxymethylglutaryl-CoA lyase, mitochondrial (HL) (HMG-CoA lyase) (EC 4.1.3.4) (3-hydroxy-3-methylglutarate-CoA lyase)	3 v 3	-0.159712	0.00198045	0.140771	Q96BM9	ARL8A	ADP-ribosylation factor-like protein 8A (ADP-ribosylation factor-like protein 10B) (Novel small G protein indispensable for equal chromosome segregation 2)	3 v 3	-0.0369797	0.01133	0.672779
P38571	LIPA	Lysosomal acid lipase/cholesteryl ester hydrolase (Acid cholesteryl ester hydrolase) (LAL) (EC 3.1.1.13) (Cholesteryl esterase) (Lipase A) (Sterol esterase)	3 v 3	0.164529	0.00199529	0.140771	Q96LZ7	RMDN2	Regulator of microtubule dynamics protein 2 (RMD-2) (hRMD-2) (Protein FAM82A1)	3 v 3	0.0875099	0.0113927	0.672779
P49642	PRIM1	DNA primase small subunit (EC 2.7.7.-) (DNA primase 49 kDa subunit) (p49)	3 v 3	-0.213731	0.00200351	0.140771	Q969G3	SMARCE1	SWI/SNF-related matrix-associated actin-dependent regulator of chromatin subfamily E member 1 (BRG1-associated factor 57) (BAF57)	3 v 3	0.139009	0.0114183	0.672779
P04150	NR3C1	Glucocorticoid receptor (GR) (Nuclear receptor subfamily 3 group C member 1)	3 v 3	-0.229021	0.00200991	0.140771	Q8NHZ8	CDC26	Anaphase-promoting complex subunit CDC26 (Anaphase-promoting complex subunit 12) (APC12) (Cell division cycle protein 26 homolog)	3 v 3	-0.314121	0.0114905	0.672779
Q7L266	ASRGL1	Isoaspartyl peptidase/L-asparaginase (EC 3.4.19.5) (EC 3.5.1.1) (Asparaginase-like protein 1) (Beta-aspartyl-peptidase) (Isoaspartyl dipeptidase) (L-asparagine amidohydrolase) [Cleaved into: Isoaspartyl peptidase/L-asparaginase alpha chain; Isoaspartyl peptidase/L-asparaginase beta chain]	3 v 3	-0.265319	0.00204755	0.140771	Q9NP66	HMG20A	High mobility group protein 20A (HMG box-containing protein 20A) (HMG domain-containing protein 1) (HMG domain-containing protein HMGX1)	3 v 3	0.103121	0.0115071	0.672779
Q9NYK5	MRPL39	39S ribosomal protein L39, mitochondrial (L39mt) (MRP-L39) (39S ribosomal protein L5, mitochondrial) (L5mt) (MRP-L5) (Mitochondrial large ribosomal subunit protein mL39)	3 v 3	0.119711	0.00205658	0.140771	Q6NSJ5	LRRC8E	Volume-regulated anion channel subunit LRRC8E (Leucine-rich repeat-containing protein 8E)	3 v 3	-0.0769492	0.0116622	0.672779
Q9Y6X5	ENPP4	Bis(5'-adenosyl)-triphosphatase ENPP4 (EC 3.6.1.29) (AP3A hydrolase) (AP3Aase) (Ectonucleotide pyrophosphatase/phosphodiesterase family member 4) (E-NPP 4) (NPP-4)	3 v 3	-0.194882	0.00206627	0.140771	Q5UCC4	EMC10	ER membrane protein complex subunit 10 (Hematopoietic signal peptide-containing membrane domain-containing protein 1)	3 v 3	-0.196278	0.0117901	0.672779
Q12996	CSTF3	Cleavage stimulation factor subunit 3 (CF-1 77 kDa subunit) (Cleavage stimulation factor 77 kDa subunit) (CSTF 77 kDa subunit) (CstF-77)	3 v 3	-0.112787	0.00214225	0.143797	Q9NXF1	TEX10	Testis-expressed protein 10	3 v 3	0.147768	0.0122739	0.672779
Q9Y2Q3	GSTK1	Glutathione S-transferase kappa 1 (EC 2.5.1.18) (GST 13-13) (GST class-kappa) (GSTK1-1) (hGSTK1) (Glutathione S-transferase subunit 13)	3 v 3	-0.271012	0.00214445	0.143797	O15514	POLR2D	DNA-directed RNA polymerase II subunit RPB4 (RNA polymerase II subunit B4) (DNA-directed RNA polymerase II subunit D) (RNA polymerase II 16 kDa subunit) (RPB16)	3 v 3	0.0693011	0.0124286	0.672779
O43592	XPOT	Exportin-T (Exportin(tRNA)) (tRNA exportin)	3 v 3	0.354869	0.0021802	0.144584	Q99873	PRMT1	Protein arginine N-methyltransferase 1 (EC 2.1.1.319) (Histone-arginine N-methyltransferase PRMT1) (Interferon receptor 1-bound protein 4)	3 v 3	-0.0430316	0.0125899	0.672779
Q8WUY8	NAT14	N-acetyltransferase 14 (EC 2.3.1.-) (K562 cell-derived leucine-zipper-like protein 1)	3 v 3	-0.254583	0.00219015	0.144584	D2CVN5	AIP	Aryl hydrocarbon receptor-interacting protein AIP722	3 v 3	-0.114373	0.012816	0.672779
Q7Z4Q2	HEATR3	HEAT repeat-containing protein 3	3 v 3	0.547087	0.00231279	0.150024	Q9H4H8	FAM83D	Protein FAM83D (Spindle protein CHICA)	3 v 3	0.174513	0.0130378	0.672779
Q13228	SELENBP1	Methanethiol oxidase (MTO) (EC 1.8.3.4) (56 kDa selenium-binding protein) (SBP56) (SP56) (Selenium-binding protein 1)	3 v 3	-0.216105	0.0023128	0.150024	Q05CW7	NAT10	NAT10 protein (Fragment)	2 v 2	0.483939	0.0130868	0.672779
B2R6X2		Beta-glucuronidase (EC 3.2.1.31)	3 v 3	-0.286473	0.00240319	0.150634	Q99543	DNAJC2	DnaJ homolog subfamily C member 2 (M-phase phosphoprotein 11) (Zuotin-related factor 1) [Cleaved into: DnaJ homolog subfamily C member 2, N-terminally processed]	3 v 3	-0.0305247	0.0131705	0.672779
Q14511	NEDD9	Enhancer of filamentation 1 (hEF1) (CRK-associated substrate-related protein) (CAS-L) (CasL) (Cas scaffolding protein family member 2) (Neural precursor cell expressed developmentally down-regulated protein 9) (NEDD-9) (Renal carcinoma antigen NY-REN-12) (p105) [Cleaved into: Enhancer of filamentation 1 p55]	3 v 3	0.391578	0.00246076	0.150634	Q01813	PFKP	ATP-dependent 6-phosphofructokinase, platelet type (ATP-PFK) (PFK-P) (EC 2.7.1.11) (6-phosphofructokinase type C) (Phosphofructo-1-kinase isozyme C) (PFK-C) (Phosphohexokinase)	3 v 3	-0.0318757	0.0133742	0.672779
Q8NDZ4	DIPK2A	Divergent protein kinase domain 2A (Deleted in autism protein 1) (Golgi Protein of 49 kDa) (GoPro49) (Hypoxia and AKT-induced stem cell factor) (HASF)	3 v 3	0.456065	0.00246324	0.150634	Q14149	MORC3	MORC family CW-type zinc finger protein 3 (Nuclear matrix protein 2) (Zinc finger CW-type coiled-coil domain protein 3)	3 v 3	0.153804	0.0134167	0.672779
P06737	PYGL	Glycogen phosphorylase, liver form (EC 2.4.1.1)	3 v 3	-0.104424	0.00246581	0.150634	Q6N043	ZNF280D	Zinc finger protein 280D (Suppressor of hairy wing homolog 4) (Zinc finger protein 634)	3 v 3	0.0836635	0.0135805	0.672779
P04035	HMGCR	3-hydroxy-3-methylglutaryl-coenzyme A reductase (HMG-CoA reductase) (EC 1.1.1.34)	3 v 3	0.306472	0.00247713	0.150634	P17014	ZNF12	Zinc finger protein 12 (Gonadotropin-inducible ovary transcription repressor 3) (GIOT-3) (Zinc finger protein 325) (Zinc finger protein KOX3)	2 v 2	0.287866	0.0137861	0.672779
Q8NFG4	FLCN	Folliculin (BHD skin lesion fibrofolliculoma protein) (Birt-Hogg-Dube syndrome protein)	3 v 3	-0.00788517	0.00250335	0.150634	O15392	BIRC5	Baculoviral IAP repeat-containing protein 5 (Apoptosis inhibitor 4) (Apoptosis inhibitor survivin)	3 v 3	-0.148715	0.0138735	0.672779
O75911	DHRS3	Short-chain dehydrogenase/reductase 3 (EC 1.1.1.300) (DD83.1) (Retinal short-chain dehydrogenase/reductase 1) (retSDR1) (Retinol dehydrogenase 17) (Short chain dehydrogenase/reductase family 16C member 1)	2 v 2	0.0740345	0.00253519	0.150634	A0JNW5	UHRF1BP1L	UHRF1-binding protein 1-like (Syntaxin-6 Habc-interacting protein of 164 kDa)	3 v 3	0.141644	0.0139271	0.672779
Q8N1A6	C4orf33	UPF0462 protein C4orf33	3 v 3	-0.0856985	0.0025598	0.150634	Q86WR7	PROSER2	Proline and serine-rich protein 2	3 v 3	0.0572951	0.0140654	0.672779
Q7L5Y1	ENOSF1	Mitochondrial enolase superfamily member 1 (EC 4.2.1.68) (Antisense RNA to thymidylate synthase) (rTS) (L-fuconate dehydratase)	3 v 3	-0.174727	0.00258654	0.150634	Q6ZVK8	NUDT18	8-oxo-dGDP phosphatase NUDT18 (EC 3.6.1.58) (2-hydroxy-dADP phosphatase) (7,8-dihydro-8-oxoguanine phosphatase) (MutT homolog 3) (Nucleoside diphosphate-linked moiety X motif 18) (Nudix motif 18)	3 v 3	-0.121786	0.014163	0.672779
P30038	ALDH4A1	Delta-1-pyrroline-5-carboxylate dehydrogenase, mitochondrial (P5C dehydrogenase) (EC 1.2.1.88) (Aldehyde dehydrogenase family 4 member A1) (L-glutamate gamma-semialdehyde dehydrogenase)	3 v 3	-0.122267	0.00259908	0.150634	Q07864	POLE	DNA polymerase epsilon catalytic subunit A (EC 2.7.7.7) (3'-5' exodeoxyribonuclease) (EC 3.1.11.-) (DNA polymerase II subunit A)	3 v 3	0.0691001	0.014271	0.672779
Q13586	STIM1	Stromal interaction molecule 1	3 v 3	-0.261189	0.0026441	0.151083	O75376	NCOR1	Nuclear receptor corepressor 1 (N-CoR) (N-CoR1)	3 v 3	0.120413	0.0143193	0.672779
Q6FI91	TSPYL	TSPYL protein	3 v 3	0.178917	0.0026614	0.151083	F5H7A5	CLPB	Caseinolytic peptidase B protein homolog (Fragment)	3 v 3	0.0972398	0.0144252	0.672779
Q02241	KIF23	Kinesin-like protein KIF23 (Kinesin-like protein 5) (Mitotic kinesin-like protein 1)	3 v 3	0.314168	0.00267625	0.151083	Q969Q0	RPL36AL	60S ribosomal protein L36a-like (Large ribosomal subunit protein eL42-like)	3 v 3	0.212211	0.0145438	0.672779
P05165	PCCA	Propionyl-CoA carboxylase alpha chain, mitochondrial (PCCase subunit alpha) (EC 6.4.1.3) (Propanoyl-CoA:carbon dioxide ligase subunit alpha)	3 v 3	-0.144103	0.00272301	0.151083	O14715	RGPD8	RANBP2-like and GRIP domain-containing protein 8 (Ran-binding protein 2-like 3) (RanBP2-like 3) (RanBP2L3)	3 v 3	0.426903	0.0145993	0.672779
Q6NUK1	SLC25A24	Calcium-binding mitochondrial carrier protein SCaMC-1 (Mitochondrial ATP-Mg/Pi carrier protein 1) (Mitochondrial Ca(2+)-dependent solute carrier protein 1) (Small calcium-binding mitochondrial carrier protein 1) (Solute carrier family 25 member 24)	3 v 3	0.755697	0.0027243	0.151083	Q6FI91	TSPYL	TSPYL protein	3 v 3	0.118079	0.0146738	0.672779
Q96D46	NMD3	60S ribosomal export protein NMD3 (hNMD3)	3 v 3	0.300481	0.00273213	0.151083	Q8NFI3	ENGASE	Cytosolic endo-beta-N-acetylglucosaminidase (ENGase) (EC 3.2.1.96)	3 v 3	0.10884	0.014866	0.672779
Q16763	UBE2S	Ubiquitin-conjugating enzyme E2 S (EC 2.3.2.23) (E2 ubiquitin-conjugating enzyme S) (E2-EPF) (Ubiquitin carrier protein S) (Ubiquitin-conjugating enzyme E2-24 kDa) (Ubiquitin-conjugating enzyme E2-EPF5) (Ubiquitin-protein ligase S)	3 v 3	0.268344	0.00275454	0.15134	Q8IWL3	HSCB	Iron-sulfur cluster co-chaperone protein HscB (DnaJ homolog subfamily C member 20) [Cleaved into: Iron-sulfur cluster co-chaperone protein HscB, cytoplasmic (C-HSC20); Iron-sulfur cluster co-chaperone protein HscB, mitochondrial]	3 v 3	-0.121539	0.0152635	0.672779
Q9C0D5	TANC1	Protein TANC1 (Tetratricopeptide repeat, ankyrin repeat and coiled-coil domain-containing protein 1)	3 v 3	0.265111	0.0028153	0.152013	Q5T440	IBA57	Putative transferase CAF17, mitochondrial (EC 2.1.-.-) (Iron-sulfur cluster assembly factor homolog)	3 v 3	0.060247	0.0152924	0.672779
P37268	FDFT1	Squalene synthase (SQS) (SS) (EC 2.5.1.21) (FPP:FPP farnesyltransferase) (Farnesyl-diphosphate farnesyltransferase) (Farnesyl-diphosphate farnesyltransferase 1)	3 v 3	0.239215	0.00285041	0.152013	P28356	HOXD9	Homeobox protein Hox-D9 (Homeobox protein Hox-4C) (Homeobox protein Hox-5.2)	2 v 2	0.101114	0.0153762	0.672779
P54851	EMP2	Epithelial membrane protein 2 (EMP-2) (Protein XMP)	3 v 3	-0.358158	0.00285287	0.152013	Q9Y5Q9	GTF3C3	General transcription factor 3C polypeptide 3 (Transcription factor IIIC 102 kDa subunit) (TFIIIC 102 kDa subunit) (TFIIIC102) (Transcription factor IIIC subunit gamma) (TF3C-gamma)	3 v 3	0.0903071	0.0156541	0.672779
Q9P016	THYN1	Thymocyte nuclear protein 1 (Thymocyte protein Thy28)	3 v 3	-0.365402	0.00287042	0.152013	Q9NU19	TBC1D22B	TBC1 domain family member 22B	3 v 3	0.0429527	0.0158041	0.672779
Q9UHV9	PFDN2	Prefoldin subunit 2	3 v 3	-0.110233	0.00287556	0.152013	Q9Y2I1	NISCH	Nischarin (Imidazoline receptor 1) (I-1) (IR1) (Imidazoline receptor antisera-selected protein) (hIRAS) (Imidazoline-1 receptor) (I1R) (Imidazoline-1 receptor candidate protein) (I-1 receptor candidate protein) (I1R candidate protein)	3 v 3	0.0779198	0.0158468	0.672779
O14832	PHYH	Phytanoyl-CoA dioxygenase, peroxisomal (EC 1.14.11.18) (Phytanic acid oxidase) (Phytanoyl-CoA alpha-hydroxylase) (PhyH)	3 v 3	-0.461989	0.002908	0.152013	Q9BYD6	MRPL1	39S ribosomal protein L1, mitochondrial (L1mt) (MRP-L1) (Mitochondrial large ribosomal subunit protein uL1m)	3 v 3	-0.0849413	0.0160365	0.672779
A6NDU8	C5orf51	UPF0600 protein C5orf51	3 v 3	0.235905	0.00295227	0.152013	Q96HA1	POM121	Nuclear envelope pore membrane protein POM 121 (Nuclear envelope pore membrane protein POM 121A) (Nucleoporin Nup121) (Pore membrane protein of 121 kDa)	3 v 3	0.0664314	0.0162216	0.672779
P02458	COL2A1	Collagen alpha-1(II) chain (Alpha-1 type II collagen) [Cleaved into: Collagen alpha-1(II) chain; Chondrocalcin]	3 v 3	-0.213777	0.00296102	0.152013	Q14651	PLS1	Plastin-1 (Intestine-specific plastin) (I-plastin)	3 v 3	-0.132664	0.0164234	0.672779
Q13627	DYRK1A	Dual specificity tyrosine-phosphorylation-regulated kinase 1A (EC 2.7.12.1) (Dual specificity YAK1-related kinase) (HP86) (Protein kinase minibrain homolog) (MNBH) (hMNB)	3 v 3	-0.178509	0.00296671	0.152013	P14317	HCLS1	Hematopoietic lineage cell-specific protein (Hematopoietic cell-specific LYN substrate 1) (LckBP1) (p75)	3 v 3	-0.043543	0.016482	0.672779
Q13423	NNT	NAD(P) transhydrogenase, mitochondrial (EC 7.1.1.1) (Nicotinamide nucleotide transhydrogenase) (Pyridine nucleotide transhydrogenase)	3 v 3	-0.128175	0.00299884	0.152013	O96007	MOCS2	Molybdopterin synthase catalytic subunit (EC 2.8.1.12) (MOCO1-B) (Molybdenum cofactor synthesis protein 2 large subunit) (Molybdenum cofactor synthesis protein 2B) (MOCS2B) (Molybdopterin-synthase large subunit) (MPT synthase large subunit)	3 v 3	-0.155958	0.0165142	0.672779
O60879	DIAPH2	Protein diaphanous homolog 2 (Diaphanous-related formin-2) (DRF2)	3 v 3	0.0642563	0.00303748	0.15306	Q53GQ0	HSD17B12	Very-long-chain 3-oxoacyl-CoA reductase (EC 1.1.1.330) (17-beta-hydroxysteroid dehydrogenase 12) (17-beta-HSD 12) (3-ketoacyl-CoA reductase) (KAR) (Estradiol 17-beta-dehydrogenase 12) (EC 1.1.1.62) (Short chain dehydrogenase/reductase family 12C member 1)	3 v 3	-0.071578	0.0168449	0.672779
O43633	CHMP2A	Charged multivesicular body protein 2a (Chromatin-modifying protein 2a) (CHMP2a) (Putative breast adenocarcinoma marker BC-2) (Vacuolar protein sorting-associated protein 2-1) (Vps2-1) (hVps2-1)	3 v 3	-0.0460395	0.00309389	0.153853	A8K070	GPS1	COP9 signalosome complex subunit 1 (cDNA FLJ75157, highly similar to Homo sapiens G protein pathway suppressor 1, transcript variant 1, mRNA)	3 v 3	-0.252663	0.016889	0.672779
Q14249	ENDOG	Endonuclease G, mitochondrial (Endo G) (EC 3.1.30.-)	3 v 3	0.17106	0.00310589	0.153853	Q9BYN0	SRXN1	Sulfiredoxin-1 (EC 1.8.98.2)	3 v 3	0.0596555	0.0170937	0.672779
O14920	IKBKB	Inhibitor of nuclear factor kappa-B kinase subunit beta (I-kappa-B-kinase beta) (IKK-B) (IKK-beta) (IkBKB) (EC 2.7.11.10) (I-kappa-B kinase 2) (IKK2) (Nuclear factor NF-kappa-B inhibitor kinase beta) (NFKBIKB) (Serine/threonine protein kinase IKBKB) (EC 2.7.11.1)	3 v 3	-0.0837539	0.00310741	0.153853	Q96AX1	VPS33A	Vacuolar protein sorting-associated protein 33A (hVPS33A)	3 v 3	-0.057385	0.0174534	0.672779
P51157	RAB28	Ras-related protein Rab-28	3 v 3	-0.571434	0.00314325	0.154388	P37173	TGFBR2	TGF-beta receptor type-2 (TGFR-2) (EC 2.7.11.30) (TGF-beta type II receptor) (Transforming growth factor-beta receptor type II) (TGF-beta receptor type II) (TbetaR-II)	3 v 3	0.125099	0.0174839	0.672779
Q9BVW5	TIPIN	TIMELESS-interacting protein	3 v 3	-0.218983	0.00315699	0.154388	A0A024RAL0	XRCC4	X-ray repair complementing defective repair in Chinese hamster cells 4, isoform CRA_c	3 v 3	-0.175148	0.0179273	0.672779
Q01970	PLCB3	1-phosphatidylinositol 4,5-bisphosphate phosphodiesterase beta-3 (EC 3.1.4.11) (Phosphoinositide phospholipase C-beta-3) (Phospholipase C-beta-3) (PLC-beta-3)	3 v 3	-0.305227	0.00318659	0.154388	Q13472	TOP3A	DNA topoisomerase 3-alpha (EC 5.6.2.1) (DNA topoisomerase III alpha)	3 v 3	0.0976381	0.0179683	0.672779
Q06547	GABPB1	GA-binding protein subunit beta-1 (GABP subunit beta-1) (GABPB-1) (GABP subunit beta-2) (GABPB-2) (Nuclear respiratory factor 2) (Transcription factor E4TF1-47) (Transcription factor E4TF1-53)	3 v 3	0.107499	0.00319072	0.154388	P01112	HRAS	GTPase HRas (EC 3.6.5.2) (H-Ras-1) (Ha-Ras) (Transforming protein p21) (c-H-ras) (p21ras) [Cleaved into: GTPase HRas, N-terminally processed]	3 v 3	-0.116612	0.0184003	0.672779
J3QKL0	HEXD	Beta-N-acetylhexosaminidase (EC 3.2.1.52)	2 v 2	-0.201888	0.00331693	0.157593	Q14118	DAG1	Dystroglycan (Dystrophin-associated glycoprotein 1) [Cleaved into: Alpha-dystroglycan (Alpha-DG); Beta-dystroglycan (Beta-DG)]	3 v 3	-0.116529	0.0185622	0.672779
O15083	ERC2	ERC protein 2	2 v 2	-0.137085	0.00333262	0.157593	Q3KQU3	MAP7D1	MAP7 domain-containing protein 1 (Arginine/proline-rich coiled-coil domain-containing protein 1) (Proline/arginine-rich coiled-coil domain-containing protein 1)	3 v 3	0.291683	0.0185768	0.672779
Q9UI12	ATP6V1H	V-type proton ATPase subunit H (V-ATPase subunit H) (Nef-binding protein 1) (NBP1) (Protein VMA13 homolog) (V-ATPase 50/57 kDa subunits) (Vacuolar proton pump subunit H) (Vacuolar proton pump subunit SFD)	3 v 3	0.137819	0.00335865	0.157593	Q6ZU65	UBN2	Ubinuclein-2	3 v 3	0.13454	0.0188883	0.672779
Q9Y6V7	DDX49	Probable ATP-dependent RNA helicase DDX49 (EC 3.6.4.13) (DEAD box protein 49)	3 v 3	0.176781	0.00337752	0.157593	Q9NRG7	SDR39U1	Epimerase family protein SDR39U1 (EC 1.1.1.-) (Short-chain dehydrogenase/reductase family 39U member 1)	3 v 3	-0.19812	0.0189313	0.672779
P06756	ITGAV	Integrin alpha-V (Vitronectin receptor) (Vitronectin receptor subunit alpha) (CD antigen CD51) [Cleaved into: Integrin alpha-V heavy chain; Integrin alpha-V light chain]	3 v 3	0.86243	0.00342243	0.158274	Q96KF7	SMIM8	Small integral membrane protein 8	3 v 3	-0.122865	0.0190443	0.672779
Q9H999	PANK3	Pantothenate kinase 3 (hPanK3) (EC 2.7.1.33) (Pantothenic acid kinase 3)	3 v 3	0.223123	0.00344794	0.158274	Q8TD22	SFXN5	Sideroflexin-5	3 v 3	-0.12211	0.0192274	0.672779
Q96HE9	PRR11	Proline-rich protein 11	3 v 3	0.598375	0.00348125	0.158311	Q9P2D0	IBTK	Inhibitor of Bruton tyrosine kinase (IBtk)	3 v 3	0.172671	0.0192604	0.672779
Q96T76	MMS19	MMS19 nucleotide excision repair protein homolog (hMMS19) (MET18 homolog) (MMS19-like protein)	3 v 3	0.265559	0.00351321	0.158311	Q53EU6	GPAT3	Glycerol-3-phosphate acyltransferase 3 (GPAT-3) (EC 2.3.1.15) (1-acyl-sn-glycerol-3-phosphate O-acyltransferase 10) (AGPAT 10) (1-acyl-sn-glycerol-3-phosphate O-acyltransferase 9) (1-AGP acyltransferase 9) (1-AGPAT 9) (EC 2.3.1.51) (Acyl-CoA:glycerol-3-phosphate acyltransferase 3) (hGPAT3) (Lung cancer metastasis-associated protein 1) (Lysophosphatidic acid acyltransferase theta) (LPAAT-theta) (M…	3 v 3	0.105055	0.0192612	0.672779
P04792	HSPB1	Heat shock protein beta-1 (HspB1) (28 kDa heat shock protein) (Estrogen-regulated 24 kDa protein) (Heat shock 27 kDa protein) (HSP 27) (Stress-responsive protein 27) (SRP27)	3 v 3	-0.171322	0.00351348	0.158311	O75832	PSMD10	26S proteasome non-ATPase regulatory subunit 10 (26S proteasome regulatory subunit p28) (Gankyrin) (p28(GANK))	3 v 3	-0.0329214	0.0193072	0.672779
Q13099	IFT88	Intraflagellar transport protein 88 homolog (Recessive polycystic kidney disease protein Tg737 homolog) (Tetratricopeptide repeat protein 10) (TPR repeat protein 10)	2 v 2	-0.122799	0.00357747	0.159945	P61970	NUTF2	Nuclear transport factor 2 (NTF-2) (Placental protein 15) (PP15)	3 v 3	-0.129115	0.0194995	0.672779
Q99618	CDCA3	Cell division cycle-associated protein 3 (Gene-rich cluster protein C8) (Trigger of mitotic entry protein 1) (TOME-1)	3 v 3	-0.24167	0.0035873	0.159945	Q8TBF2	PRXL2B	Prostamide/prostaglandin F synthase (Prostamide/PG F synthase) (Prostamide/PGF synthase) (EC 1.11.1.20) (Peroxiredoxin-like 2B) (Protein FAM213B)	3 v 3	-0.163395	0.0198059	0.672779
Q9NR28	DIABLO	Diablo homolog, mitochondrial (Direct IAP-binding protein with low pI) (Second mitochondria-derived activator of caspase) (Smac)	3 v 3	-0.116369	0.0036644	0.161369	Q9NPL8	TIMMDC1	Complex I assembly factor TIMMDC1, mitochondrial (Protein M5-14) (Translocase of inner mitochondrial membrane domain-containing protein 1) (TIMM domain containing-protein 1)	3 v 3	-0.110119	0.0204346	0.672779
Q9GZQ8	MAP1LC3B	Microtubule-associated proteins 1A/1B light chain 3B (Autophagy-related protein LC3 B) (Autophagy-related ubiquitin-like modifier LC3 B) (MAP1 light chain 3-like protein 2) (MAP1A/MAP1B light chain 3 B) (MAP1A/MAP1B LC3 B) (Microtubule-associated protein 1 light chain 3 beta)	3 v 3	-0.353692	0.00367608	0.161369	Q96FX7	TRMT61A	tRNA (adenine(58)-N(1))-methyltransferase catalytic subunit TRMT61A (EC 2.1.1.220) (mRNA methyladenosine-N(1)-methyltransferase catalytic subunit TRMT61A) (EC 2.1.1.-) (tRNA(m1A58)-methyltransferase subunit TRMT61A) (tRNA(m1A58)MTase subunit TRMT61A)	3 v 3	0.535809	0.0205114	0.672779
P52429	DGKE	Diacylglycerol kinase epsilon (DAG kinase epsilon) (EC 2.7.1.107) (Diglyceride kinase epsilon) (DGK-epsilon)	3 v 3	0.393759	0.00372311	0.161484	P37268	FDFT1	Squalene synthase (SQS) (SS) (EC 2.5.1.21) (FPP:FPP farnesyltransferase) (Farnesyl-diphosphate farnesyltransferase) (Farnesyl-diphosphate farnesyltransferase 1)	3 v 3	-0.131688	0.0207655	0.672779
P62328	TMSB4X	Thymosin beta-4 (T beta-4) (Fx) [Cleaved into: Hematopoietic system regulatory peptide (Seraspenide)]	3 v 3	-0.555471	0.00375137	0.161484	Q6YHU6	THADA	Thyroid adenoma-associated protein (Gene inducing thyroid adenomas protein)	3 v 3	0.0366821	0.0209197	0.672779
Q9Y4K4	MAP4K5	Mitogen-activated protein kinase kinase kinase kinase 5 (EC 2.7.11.1) (Kinase homologous to SPS1/STE20) (KHS) (MAPK/ERK kinase kinase kinase 5) (MEK kinase kinase 5) (MEKKK 5)	3 v 3	0.198377	0.00387268	0.163442	P19784	CSNK2A2	Casein kinase II subunit alpha' (CK II alpha') (EC 2.7.11.1)	3 v 3	0.0263722	0.0209595	0.672779
Q96H55	MYO19	Unconventional myosin-XIX (Myosin head domain-containing protein 1)	3 v 3	-0.148789	0.00387443	0.163442	Q9Y4E8	USP15	Ubiquitin carboxyl-terminal hydrolase 15 (EC 3.4.19.12) (Deubiquitinating enzyme 15) (Ubiquitin thioesterase 15) (Ubiquitin-specific-processing protease 15) (Unph-2) (Unph4)	3 v 3	-0.0208585	0.0211953	0.672779
Q9H9B4	SFXN1	Sideroflexin-1	3 v 3	0.246559	0.00394241	0.163442	Q9BYM8	RBCK1	RanBP-type and C3HC4-type zinc finger-containing protein 1 (EC 2.3.2.31) (HBV-associated factor 4) (Heme-oxidized IRP2 ubiquitin ligase 1) (HOIL-1) (Hepatitis B virus X-associated protein 4) (RING finger protein 54) (RING-type E3 ubiquitin transferase HOIL-1) (Ubiquitin-conjugating enzyme 7-interacting protein 3)	3 v 3	0.0550554	0.0212065	0.672779
O15013	ARHGEF10	Rho guanine nucleotide exchange factor 10	3 v 3	-0.174737	0.00399136	0.163442	Q96PE3	INPP4A	Inositol polyphosphate-4-phosphatase type I A (Inositol polyphosphate 4-phosphatase type I) (Type I inositol 3,4-bisphosphate 4-phosphatase) (EC 3.1.3.66)	3 v 3	-0.0847119	0.0212279	0.672779
P05198	EIF2S1	Eukaryotic translation initiation factor 2 subunit 1 (Eukaryotic translation initiation factor 2 subunit alpha) (eIF-2-alpha) (eIF-2A) (eIF-2alpha)	3 v 3	0.174371	0.00402583	0.163442	A0A0B4J1W3	NAA15	N-alpha-acetyltransferase 15, NatA auxiliary subunit	3 v 3	-0.327311	0.0214568	0.672779
Q9ULA0	DNPEP	Aspartyl aminopeptidase (EC 3.4.11.21)	3 v 3	-0.1115	0.00403017	0.163442	Q502W6	VWA3B	von Willebrand factor A domain-containing protein 3B (VWA domain-containing protein 3B)	3 v 3	0.0640651	0.02157	0.672779
P12004	PCNA	Proliferating cell nuclear antigen (PCNA) (Cyclin)	3 v 3	-0.255081	0.0040363	0.163442	P56545	CTBP2	C-terminal-binding protein 2 (CtBP2)	3 v 3	-0.0493004	0.0215976	0.672779
Q9NTJ5	SACM1L	Phosphatidylinositol-3-phosphatase SAC1 (EC 3.1.3.64) (Phosphatidylinositol-4-phosphate phosphatase) (Suppressor of actin mutations 1-like protein)	3 v 3	0.155548	0.00405782	0.163442	J3QKL0	HEXD	Beta-N-acetylhexosaminidase (EC 3.2.1.52)	2 v 2	0.124908	0.0216553	0.672779
Q6GQQ9	OTUD7B	OTU domain-containing protein 7B (EC 3.4.19.12) (Cellular zinc finger anti-NF-kappa-B protein) (Cezanne) (Zinc finger A20 domain-containing protein 1) (Zinc finger protein Cezanne)	3 v 3	0.154882	0.00406249	0.163442	P18859	ATP5PF	ATP synthase-coupling factor 6, mitochondrial (ATPase subunit F6) (ATP synthase peripheral stalk subunit F6)	3 v 3	-0.143068	0.0217749	0.672779
Q9NW64	RBM22	Pre-mRNA-splicing factor RBM22 (RNA-binding motif protein 22) (Zinc finger CCCH domain-containing protein 16)	3 v 3	0.0710599	0.004065	0.163442	Q96FH0	BORCS8	BLOC-1-related complex subunit 8 (MEF2B neighbor)	2 v 2	-0.160917	0.0218133	0.672779
Q96A72	MAGOHB	Protein mago nashi homolog 2	3 v 3	-0.141607	0.00408475	0.163442	P24723	PRKCH	Protein kinase C eta type (EC 2.7.11.13) (PKC-L) (nPKC-eta)	3 v 3	0.207233	0.0222555	0.672779
O15037	KHNYN	Protein KHNYN (KH and NYN domain-containing protein)	3 v 3	0.0735966	0.00412098	0.163442	P78346	RPP30	Ribonuclease P protein subunit p30 (RNaseP protein p30) (EC 3.1.26.5) (RNase P subunit 2)	3 v 3	0.0794121	0.0224065	0.672779
Q8N2F6	ARMC10	Armadillo repeat-containing protein 10 (Splicing variant involved in hepatocarcinogenesis protein)	3 v 3	-0.145413	0.00413849	0.163442	Q8TBX8	PIP4K2C	Phosphatidylinositol 5-phosphate 4-kinase type-2 gamma (EC 2.7.1.149) (Phosphatidylinositol 5-phosphate 4-kinase type II gamma) (PI(5)P 4-kinase type II gamma) (PIP4KII-gamma)	3 v 3	-0.0790685	0.0225162	0.672779
Q9BVX2	TMEM106C	Transmembrane protein 106C (Endoplasmic reticulum membrane protein overexpressed in cancer)	3 v 3	-0.422025	0.00416078	0.163442	P24864	CCNE1	G1/S-specific cyclin-E1	2 v 2	0.20697	0.0227191	0.672779
O15194	CTDSPL	CTD small phosphatase-like protein (CTDSP-like) (EC 3.1.3.16) (Carboxy-terminal domain RNA polymerase II polypeptide A small phosphatase 3) (NIF-like protein) (Nuclear LIM interactor-interacting factor 1) (NLI-interacting factor 1) (Protein YA22) (hYA22) (RBSP3) (Small C-terminal domain phosphatase 3) (SCP3) (Small CTD phosphatase 3)	3 v 3	-0.237932	0.00419786	0.163442	Q9Y4E5	ZNF451	E3 SUMO-protein ligase ZNF451 (EC 2.3.2.-) (Coactivator for steroid receptors) (E3 SUMO-protein transferase ZNF451) (Zinc finger protein 451)	3 v 3	0.204124	0.0228664	0.672779
O75223	GGCT	Gamma-glutamylcyclotransferase (EC 4.3.2.9) (Cytochrome c-releasing factor 21)	3 v 3	-0.272973	0.00424283	0.163442	Q9UKR5	ERG28	Ergosterol biosynthetic protein 28 homolog	3 v 3	0.094285	0.0230131	0.672779
O75648	TRMU	Mitochondrial tRNA-specific 2-thiouridylase 1 (EC 2.8.1.14) (MTO2 homolog)	3 v 3	0.113066	0.00425897	0.163442	Q86WP2	GPBP1	Vasculin (GC-rich promoter-binding protein 1) (Vascular wall-linked protein)	3 v 3	0.194778	0.0231146	0.672779
A0A1B0GVU9	QARS1	Glutaminyl-tRNA synthetase (EC 6.1.1.18) (Fragment)	2 v 2	0.330757	0.00426243	0.163442	Q12788	TBL3	Transducin beta-like protein 3 (WD repeat-containing protein SAZD)	3 v 3	0.0298694	0.0231186	0.672779
P40925	MDH1	Malate dehydrogenase, cytoplasmic (EC 1.1.1.37) (Cytosolic malate dehydrogenase) (Diiodophenylpyruvate reductase) (EC 1.1.1.96)	3 v 3	-0.128682	0.00432885	0.163442	O15440	ABCC5	Multidrug resistance-associated protein 5 (ATP-binding cassette sub-family C member 5) (Multi-specific organic anion transporter C) (MOAT-C) (SMRP) (pABC11)	3 v 3	0.251977	0.0231379	0.672779
Q9H0V9	LMAN2L	VIP36-like protein (Lectin mannose-binding 2-like) (LMAN2-like protein)	3 v 3	-0.453439	0.00434127	0.163442	P14649	MYL6B	Myosin light chain 6B (Myosin light chain 1 slow-twitch muscle A isoform) (MLC1sa) (Smooth muscle and nonmuscle myosin light chain alkali 6B)	3 v 3	0.154807	0.0231597	0.672779
Q86UR1	NOXA1	NADPH oxidase activator 1 (NOX activator 1) (Antigen NY-CO-31) (NCF2-like protein) (P67phox-like factor) (p51-nox)	2 v 2	-0.285568	0.00435259	0.163442	Q9Y5Y0	FLVCR1	Feline leukemia virus subgroup C receptor-related protein 1 (Feline leukemia virus subgroup C receptor) (hFLVCR)	3 v 3	-0.100178	0.0233758	0.672779
Q6IBW4	NCAPH2	Condensin-2 complex subunit H2 (Chromosome-associated protein H2) (hCAP-H2) (Kleisin-beta) (Non-SMC condensin II complex subunit H2)	3 v 3	-0.181168	0.00436507	0.163442	P31153	MAT2A	S-adenosylmethionine synthase isoform type-2 (AdoMet synthase 2) (EC 2.5.1.6) (Methionine adenosyltransferase 2) (MAT 2) (Methionine adenosyltransferase II) (MAT-II)	3 v 3	-0.140301	0.0233797	0.672779
P55899	FCGRT	IgG receptor FcRn large subunit p51 (FcRn) (IgG Fc fragment receptor transporter alpha chain) (Neonatal Fc receptor)	3 v 3	-0.521614	0.00437092	0.163442	P20248	CCNA2	Cyclin-A2 (Cyclin-A) (Cyclin A)	3 v 3	-0.171753	0.023381	0.672779
Q9Y4E8	USP15	Ubiquitin carboxyl-terminal hydrolase 15 (EC 3.4.19.12) (Deubiquitinating enzyme 15) (Ubiquitin thioesterase 15) (Ubiquitin-specific-processing protease 15) (Unph-2) (Unph4)	3 v 3	0.164352	0.00440238	0.163442	O15381	NVL	Nuclear valosin-containing protein-like (NVLp) (Nuclear VCP-like protein)	3 v 3	0.0511565	0.0234123	0.672779
Q9UII2	ATP5IF1	ATPase inhibitor, mitochondrial (ATP synthase F1 subunit epsilon) (Inhibitor of F(1)F(o)-ATPase) (IF(1)) (IF1)	3 v 3	-0.145837	0.00440264	0.163442	O94776	MTA2	Metastasis-associated protein MTA2 (Metastasis-associated 1-like 1) (MTA1-L1 protein) (p53 target protein in deacetylase complex)	3 v 3	0.0268751	0.0235163	0.672779
Q13185	CBX3	Chromobox protein homolog 3 (HECH) (Heterochromatin protein 1 homolog gamma) (HP1 gamma) (Modifier 2 protein)	3 v 3	-0.227352	0.00440777	0.163442	Q5R372	RABGAP1L	Rab GTPase-activating protein 1-like	3 v 3	-0.0517345	0.0237522	0.672779
P23921	RRM1	Ribonucleoside-diphosphate reductase large subunit (EC 1.17.4.1) (Ribonucleoside-diphosphate reductase subunit M1) (Ribonucleotide reductase large subunit)	3 v 3	-0.114759	0.00444759	0.163442	Q9Y262	EIF3L	Eukaryotic translation initiation factor 3 subunit L (eIF3l) (Eukaryotic translation initiation factor 3 subunit 6-interacting protein) (Eukaryotic translation initiation factor 3 subunit E-interacting protein)	3 v 3	-0.0449224	0.023972	0.672779
Q92871	PMM1	Phosphomannomutase 1 (PMM 1) (EC 5.4.2.8) (PMMH-22)	3 v 3	-0.349968	0.00452184	0.163442	O43772	SLC25A20	Mitochondrial carnitine/acylcarnitine carrier protein (Carnitine/acylcarnitine translocase) (CAC) (Solute carrier family 25 member 20)	3 v 3	0.0718141	0.0240034	0.672779
P28749	RBL1	Retinoblastoma-like protein 1 (107 kDa retinoblastoma-associated protein) (p107) (pRb1)	3 v 3	0.282811	0.00453703	0.163442	Q9UBS8	RNF14	E3 ubiquitin-protein ligase RNF14 (EC 2.3.2.31) (Androgen receptor-associated protein 54) (HFB30) (RING finger protein 14) (Triad2 protein)	3 v 3	-0.045052	0.0244383	0.672779
P09104	ENO2	Gamma-enolase (EC 4.2.1.11) (2-phospho-D-glycerate hydro-lyase) (Enolase 2) (Neural enolase) (Neuron-specific enolase) (NSE)	3 v 3	-0.296774	0.00455349	0.163442	Q9NX74	DUS2	tRNA-dihydrouridine(20) synthase [NAD(P)+]-like (EC 1.3.1.91) (Dihydrouridine synthase 2) (Up-regulated in lung cancer protein 8) (URLC8) (tRNA-dihydrouridine synthase 2-like) (hDUS2)	3 v 3	0.136622	0.024524	0.672779
Q96IU2	ZBED3	Zinc finger BED domain-containing protein 3 (Axin-interacting protein)	2 v 2	0.100063	0.00456897	0.163442	Q6UWE0	LRSAM1	E3 ubiquitin-protein ligase LRSAM1 (EC 2.3.2.27) (Leucine-rich repeat and sterile alpha motif-containing protein 1) (RING-type E3 ubiquitin transferase LRSAM1) (Tsg101-associated ligase) (hTAL)	3 v 3	0.0785142	0.0247257	0.672779
Q9UGV2	NDRG3	Protein NDRG3 (N-myc downstream-regulated gene 3 protein)	3 v 3	-0.115575	0.00459598	0.163442	Q15054	POLD3	DNA polymerase delta subunit 3 (DNA polymerase delta subunit C) (DNA polymerase delta subunit p66) (DNA polymerase delta subunit p68)	3 v 3	-0.0841166	0.0247781	0.672779
Q53HG1		NADH dehydrogenase [ubiquinone] 1 alpha subcomplex subunit 12 (Fragment)	2 v 2	-0.403608	0.00460864	0.163442	Q9NQH7	XPNPEP3	Xaa-Pro aminopeptidase 3 (X-Pro aminopeptidase 3) (EC 3.4.11.9) (Aminopeptidase P3) (APP3)	3 v 3	-0.0971482	0.0247792	0.672779
A8K3Y5		cDNA FLJ78186	3 v 3	0.308257	0.00462039	0.163442	O95340	PAPSS2	Bifunctional 3'-phosphoadenosine 5'-phosphosulfate synthase 2 (PAPS synthase 2) (PAPSS 2) (Sulfurylase kinase 2) (SK 2) (SK2) [Includes: Sulfate adenylyltransferase (EC 2.7.7.4) (ATP-sulfurylase) (Sulfate adenylate transferase) (SAT); Adenylyl-sulfate kinase (EC 2.7.1.25) (3'-phosphoadenosine-5'-phosphosulfate synthase) (APS kinase) (Adenosine-5'-phosphosulfate 3'-phosphotransferase) (Adenylylsul…	3 v 3	-0.0737599	0.0248034	0.672779
Q14527	HLTF	Helicase-like transcription factor (EC 2.3.2.27) (EC 3.6.4.-) (DNA-binding protein/plasminogen activator inhibitor 1 regulator) (HIP116) (RING finger protein 80) (RING-type E3 ubiquitin transferase HLTF) (SWI/SNF-related matrix-associated actin-dependent regulator of chromatin subfamily A member 3) (Sucrose nonfermenting protein 2-like 3)	3 v 3	0.145129	0.00465494	0.163442	Q9NUU6	OTULINL	Inactive ubiquitin thioesterase OTULINL	3 v 3	-0.0367086	0.0248072	0.672779
Q9BTV4	TMEM43	Transmembrane protein 43 (Protein LUMA)	3 v 3	-0.288554	0.0046849	0.163442	A0A499FI48	PDIA4	Protein disulfide-isomerase (EC 5.3.4.1)	2 v 2	-0.240863	0.024876	0.672779
Q9Y6N5	SQOR	Sulfide:quinone oxidoreductase, mitochondrial (SQOR) (EC 1.8.5.8) (Sulfide dehydrogenase-like) (Sulfide quinone oxidoreductase)	3 v 3	-0.212056	0.00470146	0.163442	Q06330	RBPJ	Recombining binding protein suppressor of hairless (CBF-1) (J kappa-recombination signal-binding protein) (RBP-J kappa) (RBP-J) (RBP-JK) (Renal carcinoma antigen NY-REN-30)	3 v 3	0.150855	0.0249466	0.672779
A8K9G0		Na(+)-dependent phosphate cotransporter 2B (Sodium-dependent phosphate transport protein 2B) (Sodium/phosphate cotransporter 2B) (Solute carrier family 34 member 2)	3 v 3	1.20882	0.00470211	0.163442	Q5TZA2	CROCC	Rootletin (Ciliary rootlet coiled-coil protein)	3 v 3	0.197614	0.0249768	0.672779
Q9ULP0	NDRG4	Protein NDRG4 (Brain development-related molecule 1) (N-myc downstream-regulated gene 4 protein) (Vascular smooth muscle cell-associated protein 8) (SMAP-8)	3 v 3	-0.343693	0.00475662	0.164633	Q6KC79	NIPBL	Nipped-B-like protein (Delangin) (SCC2 homolog)	3 v 3	0.0912542	0.0251087	0.672779
Q4G0I0	CCSMST1	Protein CCSMST1	2 v 2	0.116891	0.00481081	0.164633	Q8WZ74	CTTNBP2	Cortactin-binding protein 2 (CortBP2)	2 v 2	0.191941	0.0251107	0.672779
Q86V48	LUZP1	Leucine zipper protein 1	3 v 3	0.317543	0.00481372	0.164633	Q96DH6	MSI2	RNA-binding protein Musashi homolog 2 (Musashi-2)	3 v 3	-0.128484	0.0251443	0.672779
P53611	RABGGTB	Geranylgeranyl transferase type-2 subunit beta (EC 2.5.1.60) (Geranylgeranyl transferase type II subunit beta) (GGTase-II-beta) (Rab geranyl-geranyltransferase subunit beta) (Rab GG transferase beta) (Rab GGTase beta) (Rab geranylgeranyltransferase subunit beta) (Type II protein geranyl-geranyltransferase subunit beta)	3 v 3	0.101673	0.00485554	0.16474	P61812	TGFB2	Transforming growth factor beta-2 proprotein (Cetermin) (Glioblastoma-derived T-cell suppressor factor) (G-TSF) [Cleaved into: Latency-associated peptide (LAP); Transforming growth factor beta-2 (TGF-beta-2)]	2 v 2	0.309657	0.0252148	0.672779
Q13838	DDX39B	Spliceosome RNA helicase DDX39B (EC 3.6.4.13) (56 kDa U2AF65-associated protein) (ATP-dependent RNA helicase p47) (DEAD box protein UAP56) (HLA-B-associated transcript 1 protein)	3 v 3	-0.172093	0.00495536	0.164835	Q3B7T1	EDRF1	Erythroid differentiation-related factor 1	3 v 3	0.0393866	0.0254124	0.672779
Q9H7Z7	PTGES2	Prostaglandin E synthase 2 (EC 5.3.99.3) (Membrane-associated prostaglandin E synthase-2) (mPGE synthase-2) (Microsomal prostaglandin E synthase 2) (mPGES-2) (Prostaglandin-H(2) E-isomerase) [Cleaved into: Prostaglandin E synthase 2 truncated form]	3 v 3	-0.0929907	0.00496253	0.164835	H0YMK0	ARPIN-AP3S2	Arpin (Fragment)	2 v 2	-0.11895	0.0254748	0.672779
P51648	ALDH3A2	Aldehyde dehydrogenase family 3 member A2 (EC 1.2.1.3) (EC 1.2.1.94) (Aldehyde dehydrogenase 10) (Fatty aldehyde dehydrogenase) (Microsomal aldehyde dehydrogenase)	3 v 3	0.194016	0.00499648	0.164835	Q13470	TNK1	Non-receptor tyrosine-protein kinase TNK1 (EC 2.7.10.2) (CD38 negative kinase 1)	3 v 3	0.074439	0.0258964	0.672779
Q9H0S4	DDX47	Probable ATP-dependent RNA helicase DDX47 (EC 3.6.4.13) (DEAD box protein 47)	3 v 3	0.128834	0.00500874	0.164835	P28370	SMARCA1	Probable global transcription activator SNF2L1 (EC 3.6.4.-) (ATP-dependent helicase SMARCA1) (Nucleosome-remodeling factor subunit SNF2L) (SWI/SNF-related matrix-associated actin-dependent regulator of chromatin subfamily A member 1)	3 v 3	0.112291	0.0259293	0.672779
P53004	BLVRA	Biliverdin reductase A (BVR A) (EC 1.3.1.24) (Biliverdin-IX alpha-reductase)	3 v 3	-0.0853359	0.00501319	0.164835	Q16531	DDB1	DNA damage-binding protein 1 (DDB p127 subunit) (DNA damage-binding protein a) (DDBa) (Damage-specific DNA-binding protein 1) (HBV X-associated protein 1) (XAP-1) (UV-damaged DNA-binding factor) (UV-damaged DNA-binding protein 1) (UV-DDB 1) (XPE-binding factor) (XPE-BF) (Xeroderma pigmentosum group E-complementing protein) (XPCe)	3 v 3	-0.0861828	0.0259397	0.672779
Q96NB2	SFXN2	Sideroflexin-2	3 v 3	-0.294188	0.00508735	0.165262	Q86X10	RALGAPB	Ral GTPase-activating protein subunit beta (p170)	3 v 3	0.0718124	0.0260127	0.672779
A0A024RBE8	SLC25A3	Phosphate carrier protein, mitochondrial (Phosphate transport protein) (Solute carrier family 25 member 3)	3 v 3	0.0799958	0.00511946	0.165262	Q68D10	SPTY2D1	Protein SPT2 homolog (Protein KU002155) (SPT2 domain-containing protein 1)	3 v 3	0.26413	0.0260996	0.672779
Q9H857	NT5DC2	5'-nucleotidase domain-containing protein 2 (EC 3.1.3.-)	3 v 3	-0.275424	0.00513451	0.165262	O15498	YKT6	Synaptobrevin homolog YKT6 (EC 2.3.1.-)	3 v 3	-0.116746	0.0261407	0.672779
Q8TBP6	SLC25A40	Solute carrier family 25 member 40 (Mitochondrial carrier family protein)	3 v 3	0.146964	0.00514132	0.165262	Q9H8W4	PLEKHF2	Pleckstrin homology domain-containing family F member 2 (PH domain-containing family F member 2) (Endoplasmic reticulum-associated apoptosis-involved protein containing PH and FYVE domains) (EAPF) (PH and FYVE domain-containing protein 2) (Phafin-2) (Phafin2) (Zinc finger FYVE domain-containing protein 18)	3 v 3	-0.0845809	0.0261541	0.672779
P62820	RAB1A	Ras-related protein Rab-1A (EC 3.6.5.2) (YPT1-related protein)	3 v 3	-0.0820638	0.00514261	0.165262	P49591	SARS1	Serine--tRNA ligase, cytoplasmic (EC 6.1.1.11) (Seryl-tRNA synthetase) (SerRS) (Seryl-tRNA(Ser/Sec) synthetase)	3 v 3	0.0161869	0.0262083	0.672779
Q6IPR3	TYW3	tRNA wybutosine-synthesizing protein 3 homolog (tRNA-yW-synthesizing protein 3) (EC 2.1.1.282) (tRNA(Phe) 7-((3-amino-3-carboxypropyl)-4-demethylwyosine(37)-N(4))-methyltransferase)	3 v 3	-0.24116	0.00522935	0.165615	Q53FG6		Splicing factor 3b, subunit 4 variant (Fragment)	3 v 3	-0.143451	0.0263304	0.672779
Q2TAL8	QRICH1	Transcriptional regulator QRICH1 (Glutamine-rich protein 1)	3 v 3	0.127808	0.00536483	0.165615	B2RAV0		cDNA, FLJ95135	3 v 3	0.154339	0.026838	0.672779
Q9UI08	EVL	Ena/VASP-like protein (Ena/vasodilator-stimulated phosphoprotein-like)	3 v 3	-0.405114	0.00548722	0.165615	Q9H813	PACC1	Proton-activated chloride channel (PAC) (hPAC) (Acid-sensitive outwardly-rectifying anion channel) (ASOR) (Proton-activated outwardly rectifying anion channel) (PAORAC) (Transmembrane protein 206) (hTMEM206)	2 v 2	-0.210576	0.0270193	0.672779
Q96K21	ZFYVE19	Abscission/NoCut checkpoint regulator (ANCHR) (MLL partner containing FYVE domain) (Zinc finger FYVE domain-containing protein 19)	3 v 3	-0.191826	0.00549763	0.165615	Q8IV48	ERI1	3'-5' exoribonuclease 1 (EC 3.1.-.-) (3'-5' exonuclease ERI1) (Eri-1 homolog) (Histone mRNA 3'-end-specific exoribonuclease) (Histone mRNA 3'-exonuclease 1) (Protein 3'hExo) (HEXO)	3 v 3	0.148927	0.0270375	0.672779
O94925	GLS	Glutaminase kidney isoform, mitochondrial (GLS) (EC 3.5.1.2) (K-glutaminase) (L-glutamine amidohydrolase) [Cleaved into: Glutaminase kidney isoform, mitochondrial 68 kDa chain; Glutaminase kidney isoform, mitochondrial 65 kDa chain]	3 v 3	0.206944	0.005547	0.165615	P42025	ACTR1B	Beta-centractin (Actin-related protein 1B) (ARP1B)	3 v 3	-0.0987565	0.0271755	0.672779
E7EQL5	DYNC1I2	Cytoplasmic dynein 1 intermediate chain 2 (Fragment)	3 v 3	0.535103	0.00559433	0.165615	O96033	MOCS2	Molybdopterin synthase sulfur carrier subunit (MOCO1-A) (Molybdenum cofactor synthesis protein 2 small subunit) (Molybdenum cofactor synthesis protein 2A) (MOCS2A) (Molybdopterin-synthase small subunit) (Sulfur carrier protein MOCS2A)	3 v 3	-0.273485	0.0272028	0.672779
Q9NZ45	CISD1	CDGSH iron-sulfur domain-containing protein 1 (MitoNEET)	3 v 3	-0.266559	0.00559953	0.165615	O43924	PDE6D	Retinal rod rhodopsin-sensitive cGMP 3',5'-cyclic phosphodiesterase subunit delta (GMP-PDE delta) (Protein p17)	3 v 3	-0.173003	0.0274118	0.672779
P35790	CHKA	Choline kinase alpha (CK) (EC 2.7.1.32) (CHETK-alpha) (Ethanolamine kinase) (EK) (EC 2.7.1.82)	3 v 3	-0.0993819	0.00564435	0.165615	Q99735	MGST2	Microsomal glutathione S-transferase 2 (Microsomal GST-2) (EC 2.5.1.18) (Glutathione peroxidase MGST2) (EC 1.11.1.-) (Leukotriene C4 synthase MGST2) (EC 4.4.1.20) (Microsomal glutathione S-transferase II) (Microsomal GST-II)	2 v 2	-0.156433	0.0275511	0.672779
Q9UGN5	PARP2	Poly [ADP-ribose] polymerase 2 (PARP-2) (hPARP-2) (EC 2.4.2.30) (ADP-ribosyltransferase diphtheria toxin-like 2) (ARTD2) (DNA ADP-ribosyltransferase PARP2) (EC 2.4.2.-) (NAD(+) ADP-ribosyltransferase 2) (ADPRT-2) (Poly[ADP-ribose] synthase 2) (pADPRT-2) (Protein poly-ADP-ribosyltransferase PARP2) (EC 2.4.2.-)	3 v 3	-0.161249	0.00566139	0.165615	A4KYM7	ING4	Inhibitor of growth family member 4 variant deltaEx6B (cDNA FLJ53613, highly similar to Inhibitor of growth protein 4)	2 v 2	0.112407	0.0281285	0.672779
Q8TDQ7	GNPDA2	Glucosamine-6-phosphate isomerase 2 (EC 3.5.99.6) (Glucosamine-6-phosphate deaminase 2) (GNPDA 2) (GlcN6P deaminase 2) (Glucosamine-6-phosphate isomerase SB52)	3 v 3	0.536996	0.00567402	0.165615	Q8IVF4	DNAH10	Dynein axonemal heavy chain 10 (Axonemal beta dynein heavy chain 10) (Ciliary dynein heavy chain 10)	2 v 2	0.222647	0.0283405	0.672779
Q7Z2K8	GPRIN1	G protein-regulated inducer of neurite outgrowth 1 (GRIN1)	3 v 3	-0.719198	0.00569015	0.165615	Q9H6S1	AZI2	5-azacytidine-induced protein 2 (NF-kappa-B-activating kinase-associated protein 1) (Nak-associated protein 1) (TILP)	3 v 3	0.124847	0.0283452	0.672779
Q96JJ7	TMX3	Protein disulfide-isomerase TMX3 (EC 5.3.4.1) (Thioredoxin domain-containing protein 10) (Thioredoxin-related transmembrane protein 3)	3 v 3	0.568275	0.00569339	0.165615	P46934	NEDD4	E3 ubiquitin-protein ligase NEDD4 (EC 2.3.2.26) (Cell proliferation-inducing gene 53 protein) (HECT-type E3 ubiquitin transferase NEDD4) (Neural precursor cell expressed developmentally down-regulated protein 4) (NEDD-4)	2 v 2	-0.10147	0.0283471	0.672779
Q16698	DECR1	2,4-dienoyl-CoA reductase [(3E)-enoyl-CoA-producing], mitochondrial (EC 1.3.1.124) (2,4-dienoyl-CoA reductase [NADPH]) (4-enoyl-CoA reductase [NADPH]) (Short chain dehydrogenase/reductase family 18C member 1)	3 v 3	-0.300268	0.00570929	0.165615	Q9Y4A5	TRRAP	Transformation/transcription domain-associated protein (350/400 kDa PCAF-associated factor) (PAF350/400) (STAF40) (Tra1 homolog)	3 v 3	0.0373599	0.0285125	0.672779
P84077	ARF1	ADP-ribosylation factor 1	3 v 3	-0.162208	0.0057591	0.165615	I3QB80	ND5	NADH-ubiquinone oxidoreductase chain 5 (EC 7.1.1.2)	3 v 3	0.143137	0.0285794	0.672779
P28161	GSTM2	Glutathione S-transferase Mu 2 (EC 2.5.1.18) (GST class-mu 2) (GSTM2-2)	3 v 3	-0.383569	0.00577912	0.165615	Q8IXU6	SLC35F2	Solute carrier family 35 member F2	2 v 2	-0.13767	0.0287819	0.672779
O76054	SEC14L2	SEC14-like protein 2 (Alpha-tocopherol-associated protein) (TAP) (hTAP) (Squalene transfer protein) (Supernatant protein factor) (SPF)	3 v 3	-0.219851	0.00584212	0.165615	P02462	COL4A1	Collagen alpha-1(IV) chain [Cleaved into: Arresten]	2 v 2	0.456017	0.0288219	0.672779
Q9BX68	HINT2	Histidine triad nucleotide-binding protein 2, mitochondrial (HINT-2) (EC 3.-.-.-) (HINT-3) (HIT-17kDa) (PKCI-1-related HIT protein)	3 v 3	-0.240475	0.00587608	0.165615	Q9H999	PANK3	Pantothenate kinase 3 (hPanK3) (EC 2.7.1.33) (Pantothenic acid kinase 3)	3 v 3	-0.0571272	0.0288949	0.672779
Q86V21	AACS	Acetoacetyl-CoA synthetase (EC 6.2.1.16) (Acyl-CoA synthetase family member 1) (Protein sur-5 homolog)	3 v 3	-0.0594287	0.00589614	0.165615	Q6N021	TET2	Methylcytosine dioxygenase TET2 (EC 1.14.11.n2)	3 v 3	0.170593	0.028975	0.672779
P35611	ADD1	Alpha-adducin (Erythrocyte adducin subunit alpha)	3 v 3	0.0714502	0.00593215	0.165615	Q99720	SIGMAR1	Sigma non-opioid intracellular receptor 1 (Aging-associated gene 8 protein) (SR31747-binding protein) (SR-BP) (Sigma 1-type opioid receptor) (SIG-1R) (Sigma1-receptor) (Sigma1R) (hSigmaR1)	3 v 3	-0.104101	0.0291174	0.672779
Q9NWY4	HPF1	Histone PARylation factor 1	3 v 3	-0.113285	0.00594239	0.165615	Q9H089	LSG1	Large subunit GTPase 1 homolog (hLsg1) (EC 3.6.1.-)	3 v 3	0.0897118	0.0293306	0.672779
Q8WX93	PALLD	Palladin (SIH002) (Sarcoma antigen NY-SAR-77)	3 v 3	0.232238	0.00595391	0.165615	P49903	SEPHS1	Selenide, water dikinase 1 (EC 2.7.9.3) (Selenium donor protein 1) (Selenophosphate synthase 1)	3 v 3	-0.0327554	0.0293851	0.672779
P46059	SLC15A1	Solute carrier family 15 member 1 (Intestinal H(+)/peptide cotransporter) (Oligopeptide transporter, small intestine isoform) (Peptide transporter 1)	2 v 2	-0.226904	0.00597921	0.165615	Q0P5N6	ARL16	ADP-ribosylation factor-like protein 16	2 v 2	0.187401	0.029467	0.672779
Q96KR1	ZFR	Zinc finger RNA-binding protein (hZFR) (M-phase phosphoprotein homolog)	3 v 3	0.0564761	0.0059893	0.165615	Q96AD5	PNPLA2	Patatin-like phospholipase domain-containing protein 2 (EC 3.1.1.3) (Adipose triglyceride lipase) (Calcium-independent phospholipase A2) (Desnutrin) (IPLA2-zeta) (Pigment epithelium-derived factor) (TTS2.2) (Transport-secretion protein 2) (TTS2)	2 v 2	-0.102776	0.0295709	0.672779
O15381	NVL	Nuclear valosin-containing protein-like (NVLp) (Nuclear VCP-like protein)	3 v 3	0.0974787	0.00603709	0.165615	O14735	CDIPT	CDP-diacylglycerol--inositol 3-phosphatidyltransferase (EC 2.7.8.11) (Phosphatidylinositol synthase) (PI synthase) (PtdIns synthase)	3 v 3	0.0818867	0.0295737	0.672779
P48507	GCLM	Glutamate--cysteine ligase regulatory subunit (GCS light chain) (Gamma-ECS regulatory subunit) (Gamma-glutamylcysteine synthetase regulatory subunit) (Glutamate--cysteine ligase modifier subunit)	3 v 3	0.467484	0.00607573	0.165615	Q86YP4	GATAD2A	Transcriptional repressor p66-alpha (Hp66alpha) (GATA zinc finger domain-containing protein 2A)	3 v 3	0.070898	0.0295835	0.672779
O00391	QSOX1	Sulfhydryl oxidase 1 (hQSOX) (EC 1.8.3.2) (Quiescin Q6)	3 v 3	0.120059	0.00607832	0.165615	Q9HAV4	XPO5	Exportin-5 (Exp5) (Ran-binding protein 21)	3 v 3	0.013064	0.0298082	0.672779
Q14204	DYNC1H1	Cytoplasmic dynein 1 heavy chain 1 (Cytoplasmic dynein heavy chain 1) (Dynein heavy chain, cytosolic)	3 v 3	0.334726	0.0060813	0.165615	Q9BSL1	UBAC1	Ubiquitin-associated domain-containing protein 1 (UBA domain-containing protein 1) (E3 ubiquitin-protein ligase subunit KPC2) (Glialblastoma cell differentiation-related protein 1) (Kip1 ubiquitination-promoting complex protein 2)	3 v 3	-0.153194	0.0299594	0.672779
Q15528	MED22	Mediator of RNA polymerase II transcription subunit 22 (Mediator complex subunit 22) (Surfeit locus protein 5) (Surf-5)	3 v 3	0.363569	0.00613063	0.165615	Q14527	HLTF	Helicase-like transcription factor (EC 2.3.2.27) (EC 3.6.4.-) (DNA-binding protein/plasminogen activator inhibitor 1 regulator) (HIP116) (RING finger protein 80) (RING-type E3 ubiquitin transferase HLTF) (SWI/SNF-related matrix-associated actin-dependent regulator of chromatin subfamily A member 3) (Sucrose nonfermenting protein 2-like 3)	3 v 3	0.0652185	0.0299805	0.672779
P35222	CTNNB1	Catenin beta-1 (Beta-catenin)	3 v 3	0.11343	0.00614376	0.165615	Q96FV2	SCRN2	Secernin-2	3 v 3	-0.117758	0.0301746	0.672779
Q8TAT6	NPLOC4	Nuclear protein localization protein 4 homolog (Protein NPL4)	3 v 3	0.175395	0.00616719	0.165615	Q9Y4G8	RAPGEF2	Rap guanine nucleotide exchange factor 2 (Cyclic nucleotide ras GEF) (CNrasGEF) (Neural RAP guanine nucleotide exchange protein) (nRap GEP) (PDZ domain-containing guanine nucleotide exchange factor 1) (PDZ-GEF1) (RA-GEF-1) (Ras/Rap1-associating GEF-1)	2 v 2	0.238018	0.0303126	0.672779
Q58F09	GCS1	Glucosidase I	3 v 3	-0.204176	0.00617396	0.165615	Q5TC82	RC3H1	Roquin-1 (Roquin) (EC 2.3.2.27) (RING finger and C3H zinc finger protein 1) (RING finger and CCCH-type zinc finger domain-containing protein 1) (RING finger protein 198)	3 v 3	0.161724	0.0305606	0.672779
Q9P2K8	EIF2AK4	eIF-2-alpha kinase GCN2 (EC 2.7.11.1) (Eukaryotic translation initiation factor 2-alpha kinase 4) (GCN2-like protein)	3 v 3	0.160457	0.00618055	0.165615	Q9NPQ8	RIC8A	Synembryn-A (Protein Ric-8A)	3 v 3	0.0950896	0.0306769	0.672779
Q8N335	GPD1L	Glycerol-3-phosphate dehydrogenase 1-like protein (GPD1-L) (EC 1.1.1.8)	3 v 3	-0.0779059	0.00618387	0.165615	Q9Y2E5	MAN2B2	Epididymis-specific alpha-mannosidase (EC 3.2.1.24) (Alpha-1,6-mannosidase) (Mannosidase alpha class 2B member 2)	3 v 3	-0.077248	0.0307051	0.672779
Q9BRJ6	C7orf50	Uncharacterized protein C7orf50	3 v 3	0.225635	0.00618465	0.165615	Q06547	GABPB1	GA-binding protein subunit beta-1 (GABP subunit beta-1) (GABPB-1) (GABP subunit beta-2) (GABPB-2) (Nuclear respiratory factor 2) (Transcription factor E4TF1-47) (Transcription factor E4TF1-53)	3 v 3	-0.0787263	0.0307332	0.672779
P62701	RPS4X	40S ribosomal protein S4, X isoform (SCR10) (Single copy abundant mRNA protein) (Small ribosomal subunit protein eS4)	3 v 3	0.10057	0.00620377	0.165615	Q9NYU1	UGGT2	UDP-glucose:glycoprotein glucosyltransferase 2 (UGT2) (hUGT2) (EC 2.4.1.-) (UDP--Glc:glycoprotein glucosyltransferase 2) (UDP-glucose ceramide glucosyltransferase-like 1)	3 v 3	-0.0775612	0.030872	0.672779
Q86SF2	GALNT7	N-acetylgalactosaminyltransferase 7 (EC 2.4.1.41) (Polypeptide GalNAc transferase 7) (GalNAc-T7) (pp-GaNTase 7) (Protein-UDP acetylgalactosaminyltransferase 7) (UDP-GalNAc:polypeptide N-acetylgalactosaminyltransferase 7)	3 v 3	0.519191	0.00633968	0.16797	B4DR48		Arginyl-tRNA--protein transferase 1 (Arginyltransferase 1) (R-transferase 1) (EC 2.3.2.8) (Arginine-tRNA--protein transferase 1)	3 v 3	-0.133926	0.0309632	0.672779
Q8NC44	RETREG2	Reticulophagy regulator 2	3 v 3	-0.173099	0.00635114	0.16797	Q9H2C2	ARV1	Protein ARV1 (hARV1)	3 v 3	0.168651	0.0315431	0.672779
Q7L9L4	MOB1B	MOB kinase activator 1B (Mob1 homolog 1A) (Mob1A) (Mob1B) (Mps one binder kinase activator-like 1A)	3 v 3	-0.301737	0.00641679	0.168658	Q9NPF5	DMAP1	DNA methyltransferase 1-associated protein 1 (DNMAP1) (DNMT1-associated protein 1)	3 v 3	0.0742212	0.0316111	0.672779
Q8WXH0	SYNE2	Nesprin-2 (KASH domain-containing protein 2) (KASH2) (Nuclear envelope spectrin repeat protein 2) (Nucleus and actin connecting element protein) (Protein NUANCE) (Synaptic nuclear envelope protein 2) (Syne-2)	3 v 3	-0.285921	0.00644633	0.16868	Q14678	KANK1	KN motif and ankyrin repeat domain-containing protein 1 (Ankyrin repeat domain-containing protein 15) (Kidney ankyrin repeat-containing protein)	3 v 3	0.162499	0.0317706	0.672779
Q9H6D7	HAUS4	HAUS augmin-like complex subunit 4	3 v 3	-0.168742	0.00645771	0.16868	O95163	ELP1	Elongator complex protein 1 (ELP1) (IkappaB kinase complex-associated protein) (IKK complex-associated protein) (p150)	3 v 3	-0.0693402	0.0319248	0.672779
K7ELL7	PRKCSH	Glucosidase 2 subunit beta (Glucosidase II subunit beta)	3 v 3	-0.182305	0.00647701	0.168679	Q8TF30	WHAMM	WASP homolog-associated protein with actin, membranes and microtubules (WAS protein homology region 2 domain-containing protein 1) (WH2 domain-containing protein 1)	3 v 3	-0.220445	0.0320913	0.672779
Q9NX14	NDUFB11	NADH dehydrogenase [ubiquinone] 1 beta subcomplex subunit 11, mitochondrial (Complex I-ESSS) (CI-ESSS) (NADH-ubiquinone oxidoreductase ESSS subunit) (Neuronal protein 17.3) (Np17.3) (p17.3)	3 v 3	-0.370615	0.00653282	0.169099	Q6NXT1	ANKRD54	Ankyrin repeat domain-containing protein 54 (Lyn-interacting ankyrin repeat protein)	3 v 3	-0.069728	0.0321816	0.672779
Q53FG6		Splicing factor 3b, subunit 4 variant (Fragment)	3 v 3	-0.344577	0.00665043	0.170456	P27701	CD82	CD82 antigen (C33 antigen) (IA4) (Inducible membrane protein R2) (Metastasis suppressor Kangai-1) (Suppressor of tumorigenicity 6 protein) (Tetraspanin-27) (Tspan-27) (CD antigen CD82)	3 v 3	-0.248143	0.0330934	0.672779
O76021	RSL1D1	Ribosomal L1 domain-containing protein 1 (CATX-11) (Cellular senescence-inhibited gene protein) (Protein PBK1)	3 v 3	0.261307	0.00666377	0.170455	O14494	PLPP1	Phospholipid phosphatase 1 (EC 3.1.3.-) (EC 3.1.3.106) (EC 3.1.3.4) (EC 3.1.3.81) (Lipid phosphate phosphohydrolase 1) (PAP2-alpha) (Phosphatidate phosphohydrolase type 2a) (Phosphatidic acid phosphatase 2a) (PAP-2a) (PAP2a)	2 v 2	-0.20093	0.0331168	0.672779
P08243	ASNS	Asparagine synthetase [glutamine-hydrolyzing] (EC 6.3.5.4) (Cell cycle control protein TS11) (Glutamine-dependent asparagine synthetase)	3 v 3	0.125007	0.00667446	0.170455	Q5T6F2	UBAP2	Ubiquitin-associated protein 2 (UBAP-2)	3 v 3	-0.0206351	0.0331258	0.672779
Q99640	PKMYT1	Membrane-associated tyrosine- and threonine-specific cdc2-inhibitory kinase (EC 2.7.11.1) (Myt1 kinase)	3 v 3	-0.381329	0.00671485	0.170585	O14966	RAB29	Ras-related protein Rab-7L1 (Rab-7-like protein 1) (Ras-related protein Rab-29)	3 v 3	-0.126056	0.0331554	0.672779
Q99707	MTR	Methionine synthase (MS) (EC 2.1.1.13) (5-methyltetrahydrofolate--homocysteine methyltransferase) (Cobalamin-dependent methionine synthase) (Vitamin-B12 dependent methionine synthase)	3 v 3	0.273915	0.00674544	0.170585	P19623	SRM	Spermidine synthase (SPDSY) (EC 2.5.1.16) (Putrescine aminopropyltransferase)	3 v 3	-0.0263316	0.0331555	0.672779
P33993	MCM7	DNA replication licensing factor MCM7 (EC 3.6.4.12) (CDC47 homolog) (P1.1-MCM3)	3 v 3	-0.287565	0.00675048	0.170585	Q9BXP2	SLC12A9	Solute carrier family 12 member 9 (Cation-chloride cotransporter 6) (hCCC6) (Cation-chloride cotransporter-interacting protein 1) (CCC-interacting protein 1) (hCIP1) (Potassium-chloride transporter 9) (WO3.3)	3 v 3	-0.0534624	0.0334747	0.672779
P41240	CSK	Tyrosine-protein kinase CSK (EC 2.7.10.2) (C-Src kinase) (Protein-tyrosine kinase CYL)	3 v 3	0.155621	0.0068322	0.171131	P04049	RAF1	RAF proto-oncogene serine/threonine-protein kinase (EC 2.7.11.1) (Proto-oncogene c-RAF) (cRaf) (Raf-1)	3 v 3	0.137198	0.0335856	0.672779
Q8N9V3	WDSUB1	WD repeat, SAM and U-box domain-containing protein 1	3 v 3	0.0994061	0.00690964	0.171131	Q06124	PTPN11	Tyrosine-protein phosphatase non-receptor type 11 (EC 3.1.3.48) (Protein-tyrosine phosphatase 1D) (PTP-1D) (Protein-tyrosine phosphatase 2C) (PTP-2C) (SH-PTP2) (SHP-2) (Shp2) (SH-PTP3)	3 v 3	-0.0344602	0.0337971	0.672779
Q52LA3	LIN52	Protein lin-52 homolog	3 v 3	0.302621	0.00693105	0.171131	Q13630	GFUS	GDP-L-fucose synthase (EC 1.1.1.271) (GDP-4-keto-6-deoxy-D-mannose-3,5-epimerase-4-reductase) (Protein FX) (Red cell NADP(H)-binding protein) (Short-chain dehydrogenase/reductase family 4E member 1)	3 v 3	-0.0676742	0.0339101	0.672779
O95164	UBL3	Ubiquitin-like protein 3 (Membrane-anchored ubiquitin-fold protein) (HsMUB) (MUB) (Protein HCG-1)	3 v 3	0.506964	0.00693585	0.171131	P07741	APRT	Adenine phosphoribosyltransferase (APRT) (EC 2.4.2.7)	3 v 3	-0.154773	0.0341181	0.672779
Q9NW68	BSDC1	BSD domain-containing protein 1	3 v 3	-0.0890572	0.00695548	0.171131	Q96SY0	INTS14	Integrator complex subunit 14 (von Willebrand factor A domain-containing protein 9)	3 v 3	-0.10841	0.0341682	0.672779
Q3KRA6	C2orf76	UPF0538 protein C2orf76	3 v 3	-0.129528	0.00696512	0.171131	Q9Y2Z2	MTO1	Protein MTO1 homolog, mitochondrial	3 v 3	0.0917477	0.0342034	0.672779
Q9H8K7	PAAT	ATPase PAAT (EC 3.6.1.-) (Protein associated with ABC transporters) (PAAT)	3 v 3	0.128845	0.0069705	0.171131	Q969V5	MUL1	Mitochondrial ubiquitin ligase activator of NFKB 1 (EC 2.3.2.27) (E3 SUMO-protein ligase MUL1) (E3 ubiquitin-protein ligase MUL1) (Growth inhibition and death E3 ligase) (Mitochondrial-anchored protein ligase) (Protein Hades) (Putative NF-kappa-B-activating protein 266) (RING finger protein 218) (RING-type E3 ubiquitin transferase NFKB 1)	3 v 3	0.0988737	0.0342129	0.672779
Q9UPY5	SLC7A11	Cystine/glutamate transporter (Amino acid transport system xc-) (Calcium channel blocker resistance protein CCBR1) (Solute carrier family 7 member 11) (xCT)	3 v 3	0.83997	0.00697322	0.171131	Q9NPE3	NOP10	H/ACA ribonucleoprotein complex subunit 3 (Nucleolar protein 10) (Nucleolar protein family A member 3) (snoRNP protein NOP10)	2 v 2	0.621315	0.0342905	0.672779
Q9Y3A4	RRP7A	Ribosomal RNA-processing protein 7 homolog A (Gastric cancer antigen Zg14)	3 v 3	0.221667	0.00698425	0.171131	O60814	H2BC12	Histone H2B type 1-K (H2B K) (HIRA-interacting protein 1)	3 v 3	-0.35601	0.0343091	0.672779
Q9H2G2	SLK	STE20-like serine/threonine-protein kinase (STE20-like kinase) (hSLK) (EC 2.7.11.1) (CTCL tumor antigen se20-9) (STE20-related serine/threonine-protein kinase) (STE20-related kinase) (Serine/threonine-protein kinase 2)	3 v 3	0.29366	0.00704709	0.171131	Q96RQ1	ERGIC2	Endoplasmic reticulum-Golgi intermediate compartment protein 2	3 v 3	0.132874	0.0343699	0.672779
O75915	ARL6IP5	PRA1 family protein 3 (ADP-ribosylation factor-like protein 6-interacting protein 5) (ARL-6-interacting protein 5) (Aip-5) (Cytoskeleton-related vitamin A-responsive protein) (Dermal papilla-derived protein 11) (GTRAP3-18) (Glutamate transporter EAAC1-interacting protein) (JM5) (Prenylated Rab acceptor protein 2) (Protein JWa) (Putative MAPK-activating protein PM27)	3 v 3	0.282683	0.00706258	0.171131	Q9NVS2	MRPS18A	39S ribosomal protein S18a, mitochondrial (MRP-S18-a) (Mrps18a) (S18mt-a) (39S ribosomal protein S18-3, mitochondrial) (MRP-S18-3) (Mitochondrial large ribosomal subunit protein bS18a) (Mitochondrial large ribosomal subunit protein mL66)	3 v 3	0.0983756	0.0344884	0.672779
P33316	DUT	Deoxyuridine 5'-triphosphate nucleotidohydrolase, mitochondrial (dUTPase) (EC 3.6.1.23) (dUTP pyrophosphatase)	3 v 3	-0.670738	0.00713558	0.171131	Q9BXS5	AP1M1	AP-1 complex subunit mu-1 (AP-mu chain family member mu1A) (Adaptor protein complex AP-1 subunit mu-1) (Adaptor-related protein complex 1 subunit mu-1) (Clathrin assembly protein complex 1 mu-1 medium chain 1) (Clathrin coat assembly protein AP47) (Clathrin coat-associated protein AP47) (Golgi adaptor HA1/AP1 adaptin mu-1 subunit) (Mu-adaptin 1) (Mu1A-adaptin)	3 v 3	0.102792	0.0348129	0.672779
Q9NX40	OCIAD1	OCIA domain-containing protein 1 (Ovarian cancer immunoreactive antigen domain containing 1) (Ovarian carcinoma immunoreactive antigen)	3 v 3	-0.184534	0.00719219	0.171131	Q96CG3	TIFA	TRAF-interacting protein with FHA domain-containing protein A (Putative MAPK-activating protein PM14) (Putative NF-kappa-B-activating protein 20) (TRAF2-binding protein)	3 v 3	-0.138962	0.0348233	0.672779
Q92620	DHX38	Pre-mRNA-splicing factor ATP-dependent RNA helicase PRP16 (EC 3.6.4.13) (ATP-dependent RNA helicase DHX38) (DEAH box protein 38)	3 v 3	0.121415	0.0072021	0.171131	Q8NHY6	ZFP28	Zinc finger protein 28 homolog (Zfp-28) (Krueppel-like zinc finger factor X6)	2 v 2	0.793209	0.0348467	0.672779
P30566	ADSL	Adenylosuccinate lyase (ADSL) (ASL) (EC 4.3.2.2) (Adenylosuccinase) (ASase)	3 v 3	0.0359784	0.00720837	0.171131	Q969Y2	GTPBP3	tRNA modification GTPase GTPBP3, mitochondrial (GTP-binding protein 3) (Mitochondrial GTP-binding protein 1)	3 v 3	-0.0356946	0.0350721	0.672779
Q96C19	EFHD2	EF-hand domain-containing protein D2 (Swiprosin-1)	3 v 3	-0.451227	0.00721364	0.171131	Q16181	SEPTIN7	Septin-7 (CDC10 protein homolog)	3 v 3	-0.119961	0.03534	0.672779
P23229	ITGA6	Integrin alpha-6 (CD49 antigen-like family member F) (VLA-6) (CD antigen CD49f) [Cleaved into: Integrin alpha-6 heavy chain; Integrin alpha-6 light chain; Processed integrin alpha-6 (Alpha6p)]	3 v 3	0.131111	0.00727738	0.171131	O95983	MBD3	Methyl-CpG-binding domain protein 3 (Methyl-CpG-binding protein MBD3)	3 v 3	0.0219512	0.0354307	0.672779
Q9NVS9	PNPO	Pyridoxine-5'-phosphate oxidase (EC 1.4.3.5) (Pyridoxamine-phosphate oxidase)	3 v 3	-0.311512	0.0073034	0.171131	Q8IU85	CAMK1D	Calcium/calmodulin-dependent protein kinase type 1D (EC 2.7.11.17) (CaM kinase I delta) (CaM kinase ID) (CaM-KI delta) (CaMKI delta) (CaMKID) (CaMKI-like protein kinase) (CKLiK)	3 v 3	-0.0802923	0.035565	0.672779
Q6UXH1	CRELD2	Protein disulfide isomerase CRELD2 (EC 5.3.4.1) (Cysteine-rich with EGF-like domain protein 2)	3 v 3	-0.300876	0.00732836	0.171131	D1MI96	GALK	Galactokinase (EC 2.7.1.6) (Fragment)	3 v 3	0.120011	0.0356139	0.672779
P80303	NUCB2	Nucleobindin-2 (DNA-binding protein NEFA) (Epididymis secretory protein Li 109) (Gastric cancer antigen Zg4) (Prepronesfatin) [Cleaved into: Nesfatin-1]	3 v 3	-0.222923	0.00733193	0.171131	Q9H267	VPS33B	Vacuolar protein sorting-associated protein 33B (hVPS33B)	3 v 3	0.0831323	0.0356675	0.672779
Q9UKA9	PTBP2	Polypyrimidine tract-binding protein 2 (Neural polypyrimidine tract-binding protein) (Neurally-enriched homolog of PTB) (PTB-like protein)	3 v 3	0.204452	0.00735526	0.171131	Q7L2K0	TEDC2	Tubulin epsilon and delta complex protein 2	2 v 2	0.279933	0.0357143	0.672779
P29401	TKT	Transketolase (TK) (EC 2.2.1.1)	3 v 3	0.316599	0.00737496	0.171131	Q13573	SNW1	SNW domain-containing protein 1 (Nuclear protein SkiP) (Nuclear receptor coactivator NCoA-62) (Ski-interacting protein)	3 v 3	0.0301445	0.0357358	0.672779
O43639	NCK2	Cytoplasmic protein NCK2 (Growth factor receptor-bound protein 4) (NCK adaptor protein 2) (Nck-2) (SH2/SH3 adaptor protein NCK-beta)	3 v 3	0.156027	0.00743885	0.171182	Q9UGP8	SEC63	Translocation protein SEC63 homolog	3 v 3	-0.0314095	0.0362054	0.672779
P36542	ATP5F1C	ATP synthase subunit gamma, mitochondrial (ATP synthase F1 subunit gamma) (F-ATPase gamma subunit)	3 v 3	-0.0767497	0.00747967	0.171182	A2RRP1	NBAS	Neuroblastoma-amplified sequence (Neuroblastoma-amplified gene protein)	3 v 3	0.0572258	0.0362492	0.672779
Q9NSV4	DIAPH3	Protein diaphanous homolog 3 (Diaphanous-related formin-3) (DRF3) (MDia2)	3 v 3	0.535974	0.00748397	0.171182	P62714	PPP2CB	Serine/threonine-protein phosphatase 2A catalytic subunit beta isoform (PP2A-beta) (EC 3.1.3.16)	3 v 3	-0.110212	0.0363863	0.672779
Q8IY22	CMIP	C-Maf-inducing protein (c-Mip) (Truncated c-Maf-inducing protein) (Tc-Mip)	3 v 3	-0.142306	0.00749121	0.171182	Q96E09	PABIR1	PPP2R1A-PPP2R2A-interacting phosphatase regulator 1 (PABIR family member 1)	3 v 3	-0.172451	0.0364728	0.672779
Q8TCG1	CIP2A	Protein CIP2A (Cancerous inhibitor of PP2A) (p90 autoantigen)	3 v 3	0.14272	0.00749147	0.171182	P62314	SNRPD1	Small nuclear ribonucleoprotein Sm D1 (Sm-D1) (Sm-D autoantigen) (snRNP core protein D1)	3 v 3	0.228223	0.0365847	0.672779
Q9Y3B9	RRP15	RRP15-like protein (Ribosomal RNA-processing protein 15)	3 v 3	0.33582	0.00752065	0.171182	Q15555	MAPRE2	Microtubule-associated protein RP/EB family member 2 (APC-binding protein EB2) (End-binding protein 2) (EB2)	3 v 3	0.0164605	0.0366897	0.672779
P12109	COL6A1	Collagen alpha-1(VI) chain	3 v 3	0.215702	0.00754239	0.171182	Q96K37	SLC35E1	Solute carrier family 35 member E1	3 v 3	-0.0604862	0.0373306	0.672779
Q9H4I3	TRABD	TraB domain-containing protein (Protein TTG2)	3 v 3	-0.375984	0.00756764	0.171182	Q92536	SLC7A6	Y+L amino acid transporter 2 (Cationic amino acid transporter, y+ system) (Solute carrier family 7 member 6) (y(+)L-type amino acid transporter 2) (Y+LAT2) (y+LAT-2)	3 v 3	0.0227042	0.0373691	0.672779
P25686	DNAJB2	DnaJ homolog subfamily B member 2 (Heat shock 40 kDa protein 3) (Heat shock protein J1) (HSJ-1)	3 v 3	-0.18956	0.00758351	0.171182	Q6IA86	ELP2	Elongator complex protein 2 (ELP2) (SHINC-2) (STAT3-interacting protein 1) (StIP1)	3 v 3	-0.042817	0.0373992	0.672779
Q13541	EIF4EBP1	Eukaryotic translation initiation factor 4E-binding protein 1 (4E-BP1) (eIF4E-binding protein 1) (Phosphorylated heat- and acid-stable protein regulated by insulin 1) (PHAS-I)	3 v 3	-0.0514928	0.00761968	0.171212	Q9NP81	SARS2	Serine--tRNA ligase, mitochondrial (EC 6.1.1.11) (SerRSmt) (Seryl-tRNA synthetase) (SerRS) (Seryl-tRNA(Ser/Sec) synthetase)	3 v 3	0.0712588	0.0374261	0.672779
O14683	TP53I11	Tumor protein p53-inducible protein 11 (p53-induced gene 11 protein)	3 v 3	-0.462201	0.0077241	0.17266	Q9BQF6	SENP7	Sentrin-specific protease 7 (EC 3.4.22.-) (SUMO-1-specific protease 2) (Sentrin/SUMO-specific protease SENP7)	3 v 3	0.14422	0.0374951	0.672779
P52815	MRPL12	39S ribosomal protein L12, mitochondrial (L12mt) (MRP-L12) (5c5-2) (Mitochondrial large ribosomal subunit protein bL12m)	3 v 3	0.272589	0.0077247	0.17266	Q59HG7		DNA ligase (EC 6.5.1.1) (Fragment)	2 v 2	-0.234056	0.0376862	0.672779
P26583	HMGB2	High mobility group protein B2 (High mobility group protein 2) (HMG-2)	3 v 3	-0.238995	0.00780753	0.1736	Q96HH9	GRAMD2B	GRAM domain-containing protein 2B (HCV NS3-transactivated protein 2)	3 v 3	-0.0525383	0.0377362	0.672779
Q68CZ2	TNS3	Tensin-3 (Tensin-like SH2 domain-containing protein 1) (Tumor endothelial marker 6)	3 v 3	-0.106912	0.00789353	0.173844	Q9BWM7	SFXN3	Sideroflexin-3	3 v 3	0.0917016	0.0380039	0.672779
Q9Y2P4	SLC27A6	Long-chain fatty acid transport protein 6 (FATP-6) (Fatty acid transport protein 6) (Arachidonate--CoA ligase) (EC 6.2.1.15) (Fatty-acid-coenzyme A ligase, very long-chain 2) (EC 6.2.1.-) (Solute carrier family 27 member 6) (Very long-chain acyl-CoA synthetase homolog 1) (VLCSH1) (hVLCS-H1)	3 v 3	-0.399837	0.0080417	0.173844	P53618	COPB1	Coatomer subunit beta (Beta-coat protein) (Beta-COP)	3 v 3	-0.0661137	0.0380121	0.672779
Q9NUP1	BLOC1S4	Biogenesis of lysosome-related organelles complex 1 subunit 4 (BLOC-1 subunit 4) (Protein cappuccino homolog)	3 v 3	0.161308	0.00811185	0.173844	Q9BV94	EDEM2	ER degradation-enhancing alpha-mannosidase-like protein 2	2 v 2	0.0326074	0.0380218	0.672779
Q9BW30	TPPP3	Tubulin polymerization-promoting protein family member 3 (TPPP/p20)	3 v 3	-0.55812	0.00812357	0.173844	P62258	YWHAE	14-3-3 protein epsilon (14-3-3E)	3 v 3	-0.064602	0.0382578	0.672779
Q9Y2A7	NCKAP1	Nck-associated protein 1 (NAP 1) (Membrane-associated protein HEM-2) (p125Nap1)	3 v 3	-0.18717	0.00813803	0.173844	Q8WVX9	FAR1	Fatty acyl-CoA reductase 1 (EC 1.2.1.84) (Male sterility domain-containing protein 2)	3 v 3	-0.0400973	0.0383513	0.672779
Q8TCD5	NT5C	5'(3')-deoxyribonucleotidase, cytosolic type (EC 3.1.3.-) (Cytosolic 5',3'-pyrimidine nucleotidase) (Deoxy-5'-nucleotidase 1) (dNT-1)	3 v 3	-0.166419	0.00815913	0.173844	P32189	GK	Glycerol kinase (GK) (Glycerokinase) (EC 2.7.1.30) (ATP:glycerol 3-phosphotransferase)	3 v 3	0.0529606	0.0383573	0.672779
Q96C90	PPP1R14B	Protein phosphatase 1 regulatory subunit 14B (Phospholipase C-beta-3 neighbouring gene protein)	2 v 2	-0.276072	0.00817596	0.173844	Q9UIS9	MBD1	Methyl-CpG-binding domain protein 1 (CXXC-type zinc finger protein 3) (Methyl-CpG-binding protein MBD1) (Protein containing methyl-CpG-binding domain 1)	2 v 2	0.456508	0.0383937	0.672779
P50990	CCT8	T-complex protein 1 subunit theta (TCP-1-theta) (CCT-theta) (Chaperonin containing T-complex polypeptide 1 subunit 8) (Renal carcinoma antigen NY-REN-15)	3 v 3	-0.0350037	0.00821284	0.173844	A1L0T0	ILVBL	2-hydroxyacyl-CoA lyase 2 (EC 4.1.2.-) (Acetolactate synthase-like protein) (IlvB-like protein)	3 v 3	-0.0464535	0.0384838	0.672779
P11234	RALB	Ras-related protein Ral-B (EC 3.6.5.2)	3 v 3	-0.418083	0.00823048	0.173844	Q9UPY5	SLC7A11	Cystine/glutamate transporter (Amino acid transport system xc-) (Calcium channel blocker resistance protein CCBR1) (Solute carrier family 7 member 11) (xCT)	3 v 3	0.0797846	0.0385689	0.672779
O43488	AKR7A2	Aflatoxin B1 aldehyde reductase member 2 (EC 1.1.1.n11) (AFB1 aldehyde reductase 1) (AFB1-AR 1) (Aldoketoreductase 7) (Succinic semialdehyde reductase) (SSA reductase)	3 v 3	-0.253438	0.00824646	0.173844	A0A0Y0BS51		CUB domain containing protein 1 (Fragment)	3 v 3	0.251199	0.0387165	0.672779
Q7LBR1	CHMP1B	Charged multivesicular body protein 1b (CHMP1.5) (Chromatin-modifying protein 1b) (CHMP1b) (Vacuolar protein sorting-associated protein 46-2) (Vps46-2) (hVps46-2)	3 v 3	0.27875	0.0082734	0.173844	P56537	EIF6	Eukaryotic translation initiation factor 6 (eIF-6) (B(2)GCN homolog) (B4 integrin interactor) (CAB) (p27(BBP))	3 v 3	-0.0589083	0.0388909	0.672779
P61457	PCBD1	Pterin-4-alpha-carbinolamine dehydratase (PHS) (EC 4.2.1.96) (4-alpha-hydroxy-tetrahydropterin dehydratase) (Dimerization cofactor of hepatocyte nuclear factor 1-alpha) (DCoH) (Dimerization cofactor of HNF1) (Phenylalanine hydroxylase-stimulating protein) (Pterin carbinolamine dehydratase) (PCD)	3 v 3	-0.250113	0.00831086	0.173844	Q9NT62	ATG3	Ubiquitin-like-conjugating enzyme ATG3 (EC 2.3.2.-) (Autophagy-related protein 3) (APG3-like) (hApg3) (Protein PC3-96)	3 v 3	-0.125303	0.0389746	0.672779
Q96BR5	COA7	Cytochrome c oxidase assembly factor 7 (Beta-lactamase hcp-like protein) (Respiratory chain assembly factor 1) (Sel1 repeat-containing protein 1)	3 v 3	0.116825	0.00831705	0.173844	Q8WVZ9	KBTBD7	Kelch repeat and BTB domain-containing protein 7	3 v 3	0.144992	0.039004	0.672779
P18858	LIG1	DNA ligase 1 (EC 6.5.1.1) (DNA ligase I) (Polydeoxyribonucleotide synthase [ATP] 1)	3 v 3	-0.288342	0.00835642	0.173844	P57740	NUP107	Nuclear pore complex protein Nup107 (107 kDa nucleoporin) (Nucleoporin Nup107)	3 v 3	0.0584237	0.0390309	0.672779
O95379	TNFAIP8	Tumor necrosis factor alpha-induced protein 8 (TNF alpha-induced protein 8) (Head and neck tumor and metastasis-related protein) (MDC-3.13) (NF-kappa-B-inducible DED-containing protein) (NDED) (SCC-S2) (TNF-induced protein GG2-1)	3 v 3	-0.132188	0.00835733	0.173844	Q9Y2X8	UBE2D4	Ubiquitin-conjugating enzyme E2 D4 (EC 2.3.2.23) (E2 ubiquitin-conjugating enzyme D4) (HBUCE1) (Ubiquitin carrier protein D4) (Ubiquitin-protein ligase D4)	3 v 3	-0.156181	0.0390473	0.672779
Q8WUH6	TMEM263	Transmembrane protein 263	3 v 3	-0.468939	0.00839414	0.173844	Q04695	KRT17	Keratin, type I cytoskeletal 17 (39.1) (Cytokeratin-17) (CK-17) (Keratin-17) (K17)	3 v 3	-1.63513	0.0390932	0.672779
Q9UKT5	FBXO4	F-box only protein 4	3 v 3	-0.215034	0.00840376	0.173844	Q52LJ0	FAM98B	Protein FAM98B	3 v 3	0.0457911	0.0392062	0.672779
Q14644	RASA3	Ras GTPase-activating protein 3 (GAP1(IP4BP)) (Ins P4-binding protein)	3 v 3	0.293191	0.00844636	0.173844	A0A5F9YFS9	SPCS1	Microsomal signal peptidase 12 kDa subunit (Signal peptidase complex subunit 1)	3 v 3	-0.255293	0.0394159	0.672779
Q9UI15	TAGLN3	Transgelin-3 (Neuronal protein 22) (NP22) (Neuronal protein NP25)	3 v 3	-0.244648	0.00850477	0.173844	P15121	AKR1B1	Aldo-keto reductase family 1 member B1 (EC 1.1.1.300) (EC 1.1.1.372) (EC 1.1.1.54) (Aldehyde reductase) (Aldose reductase) (AR) (EC 1.1.1.21)	3 v 3	-0.0700536	0.03962	0.672779
P51513	NOVA1	RNA-binding protein Nova-1 (Neuro-oncological ventral antigen 1) (Onconeural ventral antigen 1) (Paraneoplastic Ri antigen) (Ventral neuron-specific protein 1)	3 v 3	0.356695	0.00850649	0.173844	O75027	ABCB7	Iron-sulfur clusters transporter ABCB7, mitochondrial (ATP-binding cassette sub-family B member 7, mitochondrial) (ATP-binding cassette transporter 7) (ABC transporter 7 protein)	3 v 3	-0.0772653	0.0396515	0.672779
P05023	ATP1A1	Sodium/potassium-transporting ATPase subunit alpha-1 (Na(+)/K(+) ATPase alpha-1 subunit) (EC 7.2.2.13) (Sodium pump subunit alpha-1)	3 v 3	0.213386	0.00853065	0.173844	B4E106		Monocarboxylate transporter 1 (Solute carrier family 16 member 1)	3 v 3	-0.0538017	0.0396878	0.672779
Q96J84	KIRREL1	Kin of IRRE-like protein 1 (Kin of irregular chiasm-like protein 1) (Nephrin-like protein 1)	3 v 3	0.207682	0.00853503	0.173844	Q9UBX3	SLC25A10	Mitochondrial dicarboxylate carrier (Solute carrier family 25 member 10)	3 v 3	0.0216776	0.039802	0.672779
Q12830	BPTF	Nucleosome-remodeling factor subunit BPTF (Bromodomain and PHD finger-containing transcription factor) (Fetal Alz-50 clone 1 protein) (Fetal Alzheimer antigen)	3 v 3	0.0971345	0.00854486	0.173844	P00374	DHFR	Dihydrofolate reductase (EC 1.5.1.3)	3 v 3	-0.182497	0.0398073	0.672779
P58546	MTPN	Myotrophin (Protein V-1)	3 v 3	0.226741	0.00855857	0.173844	P13073	COX4I1	Cytochrome c oxidase subunit 4 isoform 1, mitochondrial (Cytochrome c oxidase polypeptide IV) (Cytochrome c oxidase subunit IV isoform 1) (COX IV-1)	3 v 3	-0.0921918	0.0398102	0.672779
Q96FQ6	S100A16	Protein S100-A16 (Aging-associated gene 13 protein) (Protein S100-F) (S100 calcium-binding protein A16)	3 v 3	-0.0187382	0.00858364	0.173844	P25391	LAMA1	Laminin subunit alpha-1 (Laminin A chain) (Laminin-1 subunit alpha) (Laminin-3 subunit alpha) (S-laminin subunit alpha) (S-LAM alpha)	2 v 2	0.232186	0.039823	0.672779
P49848	TAF6	Transcription initiation factor TFIID subunit 6 (RNA polymerase II TBP-associated factor subunit E) (Transcription initiation factor TFIID 70 kDa subunit) (TAF(II)70) (TAFII-70) (TAFII70) (Transcription initiation factor TFIID 80 kDa subunit) (TAF(II)80) (TAFII-80) (TAFII80)	3 v 3	-0.260462	0.00859268	0.173844	B3KQ18		cDNA FLJ32632 fis, clone SYNOV1000190, highly similar to Alpha-1,3-mannosyl-glycoprotein2-beta-N- acetylglucosaminyltransferase	2 v 2	-0.201842	0.0400123	0.672779
Q14168	MPP2	MAGUK p55 subfamily member 2 (Discs large homolog 2) (Protein MPP2)	3 v 3	-0.218389	0.00863027	0.173844	Q92547	TOPBP1	DNA topoisomerase 2-binding protein 1 (DNA topoisomerase II-beta-binding protein 1) (TopBP1) (DNA topoisomerase II-binding protein 1)	3 v 3	-0.0245763	0.0401507	0.672779
Q13425	SNTB2	Beta-2-syntrophin (59 kDa dystrophin-associated protein A1 basic component 2) (Syntrophin-3) (SNT3) (Syntrophin-like) (SNTL)	3 v 3	0.288261	0.008641	0.173844	Q9NP97	DYNLRB1	Dynein light chain roadblock-type 1 (Bithoraxoid-like protein) (BLP) (Dynein light chain 2A, cytoplasmic) (Dynein-associated protein Km23) (Roadblock domain-containing protein 1)	3 v 3	-0.143236	0.0402822	0.672779
Q9Y613	FHOD1	FH1/FH2 domain-containing protein 1 (Formin homolog overexpressed in spleen 1) (FHOS) (Formin homology 2 domain-containing protein 1)	3 v 3	-0.142512	0.00867086	0.173844	Q9ULR3	PPM1H	Protein phosphatase 1H (EC 3.1.3.16)	3 v 3	-0.229677	0.0403549	0.672779
Q96KN1	LRATD2	Protein LRATD2 (Breast cancer membrane protein 101) (LRAT domain-containing 2) (Protein FAM84B) (Protein NSE2)	3 v 3	-0.285656	0.00867899	0.173844	Q96PV6	LENG8	Leukocyte receptor cluster member 8	3 v 3	0.178585	0.0404681	0.672779
Q9H330	TMEM245	Transmembrane protein 245 (Protein CG-2)	3 v 3	0.401245	0.00869174	0.173844	O95568	METTL18	Histidine protein methyltransferase 1 homolog (EC 2.1.1.-) (Arsenic-transactivated protein 2) (AsTP2) (Methyltransferase-like protein 18)	3 v 3	0.155485	0.0405002	0.672779
O00159	MYO1C	Unconventional myosin-Ic (Myosin I beta) (MMI-beta) (MMIb)	3 v 3	0.14451	0.00869651	0.173844	Q5T4S7	UBR4	E3 ubiquitin-protein ligase UBR4 (EC 2.3.2.27) (600 kDa retinoblastoma protein-associated factor) (N-recognin-4) (RING-type E3 ubiquitin transferase UBR4) (Retinoblastoma-associated factor of 600 kDa) (RBAF600) (p600) (Zinc finger UBR1-type protein 1)	3 v 3	-0.0112825	0.0406116	0.672779
Q6NW29	RWDD4	RWD domain-containing protein 4 (Protein FAM28A)	3 v 3	0.261892	0.0086975	0.173844	P52895	AKR1C2	Aldo-keto reductase family 1 member C2 (EC 1.-.-.-) (EC 1.1.1.112) (EC 1.1.1.209) (EC 1.1.1.53) (EC 1.1.1.62) (EC 1.3.1.20) (3-alpha-HSD3) (Chlordecone reductase homolog HAKRD) (Dihydrodiol dehydrogenase 2) (DD-2) (DD2) (Dihydrodiol dehydrogenase/bile acid-binding protein) (DD/BABP) (Type III 3-alpha-hydroxysteroid dehydrogenase) (EC 1.1.1.357)	3 v 3	0.169554	0.0406568	0.672779
Q5VTQ0	TTC39B	Tetratricopeptide repeat protein 39B (TPR repeat protein 39B)	3 v 3	0.160511	0.00871392	0.173844	Q0VDG4	SCRN3	Secernin-3	3 v 3	-0.142617	0.0407799	0.672779
P31150	GDI1	Rab GDP dissociation inhibitor alpha (Rab GDI alpha) (Guanosine diphosphate dissociation inhibitor 1) (GDI-1) (Oligophrenin-2) (Protein XAP-4)	3 v 3	-0.316154	0.00873874	0.173844	A4D1E9	GTPBP10	GTP-binding protein 10 (Protein obg homolog 2) (ObgH2)	3 v 3	0.0665054	0.0408152	0.672779
P21281	ATP6V1B2	V-type proton ATPase subunit B, brain isoform (V-ATPase subunit B 2) (Endomembrane proton pump 58 kDa subunit) (HO57) (Vacuolar proton pump subunit B 2)	3 v 3	0.332485	0.0088198	0.173844	O75414	NME6	Nucleoside diphosphate kinase 6 (NDK 6) (NDP kinase 6) (EC 2.7.4.6) (Inhibitor of p53-induced apoptosis-alpha) (IPIA-alpha) (nm23-H6)	3 v 3	-0.11448	0.0409031	0.672779
Q9HBL8	NMRAL1	NmrA-like family domain-containing protein 1	3 v 3	-0.288971	0.0088644	0.173844	P02533	KRT14	Keratin, type I cytoskeletal 14 (Cytokeratin-14) (CK-14) (Keratin-14) (K14)	3 v 3	-1.78634	0.0409124	0.672779
P19404	NDUFV2	NADH dehydrogenase [ubiquinone] flavoprotein 2, mitochondrial (EC 7.1.1.2) (NADH-ubiquinone oxidoreductase 24 kDa subunit)	3 v 3	-0.154366	0.00886811	0.173844	Q8TEA8	DTD1	D-aminoacyl-tRNA deacylase 1 (DTD) (EC 3.1.1.96) (DNA-unwinding element-binding protein B) (DUE-B) (Gly-tRNA(Ala) deacylase) (Histidyl-tRNA synthase-related)	3 v 3	0.0747839	0.0409678	0.672779
Q9GZV4	EIF5A2	Eukaryotic translation initiation factor 5A-2 (eIF-5A-2) (eIF-5A2) (Eukaryotic initiation factor 5A isoform 2)	3 v 3	0.340819	0.00892254	0.173844	F4MH83	UTY	Ubiquitously transcribed tetratricopeptide repeat protein Y-linked transcript variant 28	2 v 2	0.197231	0.0409706	0.672779
P63218	GNG5	Guanine nucleotide-binding protein G(I)/G(S)/G(O) subunit gamma-5	3 v 3	-0.295138	0.00893862	0.173844	Q9UJK0	TSR3	18S rRNA aminocarboxypropyltransferase (EC 2.5.1.-) (20S S rRNA accumulation protein 3 homolog) (HsTsr3)	3 v 3	0.142014	0.0409992	0.672779
P48730	CSNK1D	Casein kinase I isoform delta (CKI-delta) (CKId) (EC 2.7.11.1) (Tau-protein kinase CSNK1D) (EC 2.7.11.26)	3 v 3	-0.0501059	0.00894759	0.173844	H9KV75	ACTN1	Alpha-actinin-1	2 v 2	0.0592794	0.0412191	0.672779
Q08345	DDR1	Epithelial discoidin domain-containing receptor 1 (Epithelial discoidin domain receptor 1) (EC 2.7.10.1) (CD167 antigen-like family member A) (Cell adhesion kinase) (Discoidin receptor tyrosine kinase) (HGK2) (Mammary carcinoma kinase 10) (MCK-10) (Protein-tyrosine kinase 3A) (Protein-tyrosine kinase RTK-6) (TRK E) (Tyrosine kinase DDR) (Tyrosine-protein kinase CAK) (CD antigen CD167a)	3 v 3	-0.0986707	0.00897247	0.173844	O60337	MARCHF6	E3 ubiquitin-protein ligase MARCHF6 (EC 2.3.2.27) (Doa10 homolog) (Membrane-associated RING finger protein 6) (Membrane-associated RING-CH protein VI) (MARCH-VI) (Protein TEB-4) (RING finger protein 176) (RING-type E3 ubiquitin transferase MARCHF6)	3 v 3	-0.0358529	0.041284	0.672779
Q5W0V3	FHIP2A	FHF complex subunit HOOK interacting protein 2A (FHIP2A)	3 v 3	0.624122	0.00898011	0.173844	A0A140VKC9		Thioredoxin-disulfide reductase (EC 1.8.1.9)	3 v 3	-0.0420597	0.0413832	0.672779
Q9H7B2	RPF2	Ribosome production factor 2 homolog (Brix domain-containing protein 1) (Ribosome biogenesis protein RPF2 homolog)	3 v 3	0.566176	0.0090019	0.173844	Q96FW1	OTUB1	Ubiquitin thioesterase OTUB1 (EC 3.4.19.12) (Deubiquitinating enzyme OTUB1) (OTU domain-containing ubiquitin aldehyde-binding protein 1) (Otubain-1) (hOTU1) (Ubiquitin-specific-processing protease OTUB1)	3 v 3	-0.0931614	0.0416276	0.672779
P48723	HSPA13	Heat shock 70 kDa protein 13 (Microsomal stress-70 protein ATPase core) (Stress-70 protein chaperone microsome-associated 60 kDa protein)	3 v 3	0.30103	0.00902979	0.173844	P07311	ACYP1	Acylphosphatase-1 (EC 3.6.1.7) (Acylphosphatase, erythrocyte isozyme) (Acylphosphatase, organ-common type isozyme) (Acylphosphate phosphohydrolase 1)	3 v 3	-0.0743997	0.0420267	0.672779
Q9H3Z4	DNAJC5	DnaJ homolog subfamily C member 5 (Ceroid-lipofuscinosis neuronal protein 4) (Cysteine string protein) (CSP)	3 v 3	-0.450085	0.00903944	0.173844	O95864	FADS2	Acyl-CoA 6-desaturase (EC 1.14.19.3) (Delta(6) fatty acid desaturase) (D6D) (Delta(6) desaturase) (Delta-6 desaturase) (Fatty acid desaturase 2)	3 v 3	-0.163048	0.0421119	0.672779
Q92696	RABGGTA	Geranylgeranyl transferase type-2 subunit alpha (EC 2.5.1.60) (Geranylgeranyl transferase type II subunit alpha) (Rab geranyl-geranyltransferase subunit alpha) (Rab GG transferase alpha) (Rab GGTase alpha) (Rab geranylgeranyltransferase subunit alpha)	3 v 3	-0.0837685	0.00910099	0.173844	Q9UBH6	XPR1	Xenotropic and polytropic retrovirus receptor 1 (Protein SYG1 homolog) (Xenotropic and polytropic murine leukemia virus receptor X3) (X-receptor)	3 v 3	-0.0502846	0.0421178	0.672779
Q9UBE0	SAE1	SUMO-activating enzyme subunit 1 (Ubiquitin-like 1-activating enzyme E1A) [Cleaved into: SUMO-activating enzyme subunit 1, N-terminally processed]	3 v 3	-0.10936	0.00910135	0.173844	Q8NAF0	ZNF579	Zinc finger protein 579	3 v 3	0.10918	0.0424504	0.672779
Q15007	WTAP	Pre-mRNA-splicing regulator WTAP (Female-lethal(2)D homolog) (hFL(2)D) (WT1-associated protein) (Wilms tumor 1-associating protein)	3 v 3	-0.17135	0.00913256	0.173844	P09132	SRP19	Signal recognition particle 19 kDa protein (SRP19)	3 v 3	-0.0561575	0.0425099	0.672779
Q5JTZ9	AARS2	Alanine--tRNA ligase, mitochondrial (EC 6.1.1.7) (Alanyl-tRNA synthetase) (AlaRS)	3 v 3	-0.0381707	0.0091624	0.173844	Q9Y2D8	SSX2IP	Afadin- and alpha-actinin-binding protein (ADIP) (Afadin DIL domain-interacting protein) (SSX2-interacting protein)	3 v 3	0.213991	0.0426637	0.672779
Q9NPQ8	RIC8A	Synembryn-A (Protein Ric-8A)	3 v 3	-0.0460564	0.00916356	0.173844	Q06265	EXOSC9	Exosome complex component RRP45 (Autoantigen PM/Scl 1) (Exosome component 9) (P75 polymyositis-scleroderma overlap syndrome-associated autoantigen) (Polymyositis/scleroderma autoantigen 1) (Polymyositis/scleroderma autoantigen 75 kDa) (PM/Scl-75)	3 v 3	0.0790802	0.0430201	0.672779
Q9BUE6	ISCA1	Iron-sulfur cluster assembly 1 homolog, mitochondrial (HESB-like domain-containing protein 2) (Iron-sulfur assembly protein IscA) (hIscA)	3 v 3	0.608269	0.00916997	0.173844	Q9BZQ8	NIBAN1	Protein Niban 1 (Cell growth-inhibiting gene 39 protein) (Protein FAM129A)	3 v 3	-0.0903532	0.0431365	0.672779
P17677	GAP43	Neuromodulin (Axonal membrane protein GAP-43) (Growth-associated protein 43) (Neural phosphoprotein B-50) (pp46)	3 v 3	-0.311569	0.0092143	0.173844	Q96D31	ORAI1	Calcium release-activated calcium channel protein 1 (Protein orai-1) (Transmembrane protein 142A)	2 v 2	-0.181782	0.0432086	0.672779
P55854	SUMO3	Small ubiquitin-related modifier 3 (SUMO-3) (SMT3 homolog 1) (SUMO-2) (Ubiquitin-like protein SMT3A) (Smt3A)	3 v 3	0.598756	0.00922084	0.173844	Q9BZI7	UPF3B	Regulator of nonsense transcripts 3B (Nonsense mRNA reducing factor 3B) (Up-frameshift suppressor 3 homolog B) (hUpf3B) (Up-frameshift suppressor 3 homolog on chromosome X) (hUpf3p-X)	3 v 3	0.117587	0.0432884	0.672779
Q05655	PRKCD	Protein kinase C delta type (EC 2.7.11.13) (Tyrosine-protein kinase PRKCD) (EC 2.7.10.2) (nPKC-delta) [Cleaved into: Protein kinase C delta type regulatory subunit; Protein kinase C delta type catalytic subunit (Sphingosine-dependent protein kinase-1) (SDK1)]	3 v 3	-0.0458773	0.00927747	0.173844	B4DDR3		cDNA FLJ52148, highly similar to Apoptosis inhibitor 5	3 v 3	-0.427004	0.0434393	0.672779
Q9BSQ5	CCM2	Cerebral cavernous malformations 2 protein (Malcavernin)	3 v 3	-0.0940487	0.00933036	0.173844	Q9H5X1	CIAO2A	Cytosolic iron-sulfur assembly component 2A (MIP18 family protein FAM96A)	3 v 3	0.23541	0.0435492	0.672779
Q9H3H3	C11orf68	UPF0696 protein C11orf68 (Basophilic leukemia-expressed protein Bles03) (Protein p5326)	3 v 3	-0.339982	0.0093488	0.173844	Q92623	TTC9	Tetratricopeptide repeat protein 9A (TPR repeat protein 9A)	3 v 3	-0.0595705	0.0438086	0.672779
C9JLW8	MCRIP1	Mapk-regulated corepressor-interacting protein 1 (Granulin-2) (Protein FAM195B)	3 v 3	-0.27582	0.00935977	0.173844	A0A096LP25	AAK1	AP2-associated protein kinase 1	3 v 3	-0.0760619	0.0438854	0.672779
Q9BUT1	BDH2	3-hydroxybutyrate dehydrogenase type 2 (EC 1.1.1.-) (EC 1.1.1.30) (Dehydrogenase/reductase SDR family member 6) (Oxidoreductase UCPA) (R-beta-hydroxybutyrate dehydrogenase) (Short chain dehydrogenase/reductase family 15C member 1)	3 v 3	-0.15056	0.00936221	0.173844	Q16540	MRPL23	39S ribosomal protein L23, mitochondrial (L23mt) (MRP-L23) (L23 mitochondrial-related protein) (Mitochondrial large ribosomal subunit protein uL23m) (Ribosomal protein L23-like)	3 v 3	0.425593	0.0445242	0.672779
Q9HAS0	C17orf75	Protein Njmu-R1	3 v 3	0.38317	0.00941479	0.173844	Q5JSL3	DOCK11	Dedicator of cytokinesis protein 11 (Activated Cdc42-associated guanine nucleotide exchange factor) (ACG) (Zizimin-2)	2 v 2	0.202682	0.0447239	0.672779
O75935	DCTN3	Dynactin subunit 3 (Dynactin complex subunit 22 kDa subunit) (p22)	3 v 3	-0.20294	0.00943341	0.173844	P11766	ADH5	Alcohol dehydrogenase class-3 (EC 1.1.1.1) (Alcohol dehydrogenase 5) (Alcohol dehydrogenase class chi chain) (Alcohol dehydrogenase class-III) (Glutathione-dependent formaldehyde dehydrogenase) (FALDH) (FDH) (GSH-FDH) (EC 1.1.1.-) (S-(hydroxymethyl)glutathione dehydrogenase) (EC 1.1.1.284)	3 v 3	-0.193988	0.0448287	0.672779
Q16774	GUK1	Guanylate kinase (EC 2.7.4.8) (GMP kinase) (Guanylate kinase 1)	3 v 3	-0.156427	0.00945415	0.173844	F8VXU5	VPS29	Vacuolar protein sorting-associated protein 29 (Vesicle protein sorting 29)	3 v 3	-0.1595	0.0448515	0.672779
Q86UL3	GPAT4	Glycerol-3-phosphate acyltransferase 4 (EC 2.3.1.15) (1-acylglycerol-3-phosphate O-acyltransferase 6) (1-AGP acyltransferase 6) (1-AGPAT 6) (Acyl-CoA:glycerol-3-phosphate acyltransferase 4) (Lysophosphatidic acid acyltransferase zeta) (LPAAT-zeta) (Testis spermatogenesis apoptosis-related protein 7) (TSARG7)	3 v 3	-0.0976094	0.00946007	0.173844	Q96N64	PWWP2A	PWWP domain-containing protein 2A	3 v 3	0.264235	0.0449368	0.672779
P54687	BCAT1	Branched-chain-amino-acid aminotransferase, cytosolic (BCAT(c)) (EC 2.6.1.42) (Protein ECA39)	3 v 3	0.287746	0.00947793	0.173844	O15294	OGT	UDP-N-acetylglucosamine--peptide N-acetylglucosaminyltransferase 110 kDa subunit (EC 2.4.1.255) (O-GlcNAc transferase subunit p110) (O-linked N-acetylglucosamine transferase 110 kDa subunit) (OGT)	3 v 3	0.14052	0.0450105	0.672779
Q4G176	ACSF3	Malonate--CoA ligase ACSF3, mitochondrial (EC 6.2.1.n3) (Acyl-CoA synthetase family member 3)	3 v 3	-0.093952	0.00950862	0.173844	I1VE18	SEC22B	SEC22 vesicle trafficking protein B (Fragment)	3 v 3	-0.208306	0.0452258	0.672779
P35813	PPM1A	Protein phosphatase 1A (EC 3.1.3.16) (Protein phosphatase 2C isoform alpha) (PP2C-alpha) (Protein phosphatase IA)	3 v 3	-0.159661	0.00951384	0.173844	B2RXF3		Peptidyl-prolyl cis-trans isomerase (PPIase) (EC 5.2.1.8)	2 v 2	-0.376246	0.0453464	0.672779
Q16531	DDB1	DNA damage-binding protein 1 (DDB p127 subunit) (DNA damage-binding protein a) (DDBa) (Damage-specific DNA-binding protein 1) (HBV X-associated protein 1) (XAP-1) (UV-damaged DNA-binding factor) (UV-damaged DNA-binding protein 1) (UV-DDB 1) (XPE-binding factor) (XPE-BF) (Xeroderma pigmentosum group E-complementing protein) (XPCe)	3 v 3	-0.252606	0.0095152	0.173844	Q9BUP3	HTATIP2	Oxidoreductase HTATIP2 (EC 1.1.1.-) (30 kDa HIV-1 TAT-interacting protein) (HIV-1 TAT-interactive protein 2)	3 v 3	-0.1334	0.0457282	0.672779
P61086	UBE2K	Ubiquitin-conjugating enzyme E2 K (EC 2.3.2.23) (E2 ubiquitin-conjugating enzyme K) (Huntingtin-interacting protein 2) (HIP-2) (Ubiquitin carrier protein) (Ubiquitin-conjugating enzyme E2-25 kDa) (Ubiquitin-conjugating enzyme E2(25K)) (Ubiquitin-conjugating enzyme E2-25K) (Ubiquitin-protein ligase)	3 v 3	0.346089	0.00954205	0.173844	Q9UK97	FBXO9	F-box only protein 9 (Cross-immune reaction antigen 1) (Renal carcinoma antigen NY-REN-57)	3 v 3	-0.110361	0.0457406	0.672779
Q9HBE1	PATZ1	POZ-, AT hook-, and zinc finger-containing protein 1 (BTB/POZ domain zinc finger transcription factor) (Protein kinase A RI subunit alpha-associated protein) (Zinc finger and BTB domain-containing protein 19) (Zinc finger protein 278) (Zinc finger sarcoma gene protein)	3 v 3	-0.0655015	0.00955368	0.173844	Q13601	KRR1	KRR1 small subunit processome component homolog (HIV-1 Rev-binding protein 2) (KRR-R motif-containing protein 1) (Rev-interacting protein 1) (Rip-1)	3 v 3	0.191448	0.0457782	0.672779
Q13616	CUL1	Cullin-1 (CUL-1)	3 v 3	0.118305	0.0096028	0.174048	Q5U0E6	HEL-S-95	Epididymis secretory protein Li 95 (Serine/threonine kinase 24 (STE20 homolog, yeast)) (Serine/threonine kinase 24 (STE20 homolog, yeast), isoform CRA_c)	3 v 3	-0.142188	0.0457815	0.672779
Q9H974	QTRT2	Queuine tRNA-ribosyltransferase accessory subunit 2 (Queuine tRNA-ribosyltransferase domain-containing protein 1)	3 v 3	0.172564	0.00960603	0.174048	A5PLL7	PEDS1	Plasmanylethanolamine desaturase (EC 1.14.19.77) (Plasmanylethanolamine desaturase 1) (Transmembrane protein 189)	2 v 2	-0.0386453	0.0458886	0.672779
A0A024R275	RFK	Riboflavin kinase (EC 2.7.1.26)	3 v 3	0.645133	0.00963802	0.174048	Q8NEF9	SRFBP1	Serum response factor-binding protein 1 (SRF-dependent transcription regulation-associated protein) (p49/STRAP)	3 v 3	-0.124903	0.0460737	0.672779
P07311	ACYP1	Acylphosphatase-1 (EC 3.6.1.7) (Acylphosphatase, erythrocyte isozyme) (Acylphosphatase, organ-common type isozyme) (Acylphosphate phosphohydrolase 1)	3 v 3	-0.375054	0.0096668	0.174048	A8MT69	CENPX	Centromere protein X (CENP-X) (FANCM-associated histone fold protein 2) (FANCM-interacting histone fold protein 2) (Fanconi anemia-associated polypeptide of 10 kDa) (Retinoic acid-inducible gene D9 protein homolog) (Stimulated by retinoic acid gene 13 protein homolog)	3 v 3	-0.0768869	0.0465369	0.672779
O43747	AP1G1	AP-1 complex subunit gamma-1 (Adaptor protein complex AP-1 subunit gamma-1) (Adaptor-related protein complex 1 subunit gamma-1) (Clathrin assembly protein complex 1 gamma-1 large chain) (Gamma1-adaptin) (Golgi adaptor HA1/AP1 adaptin subunit gamma-1)	3 v 3	-0.261646	0.00967452	0.174048	P84077	ARF1	ADP-ribosylation factor 1	3 v 3	-0.103258	0.0467888	0.672779
P35606	COPB2	Coatomer subunit beta' (Beta'-coat protein) (Beta'-COP) (p102)	3 v 3	-0.0531691	0.00968749	0.174048	Q9BUF5	TUBB6	Tubulin beta-6 chain (Tubulin beta class V)	3 v 3	-0.0592068	0.0468024	0.672779
P49321	NASP	Nuclear autoantigenic sperm protein (NASP)	3 v 3	-0.174552	0.00978152	0.174999	A0A0F7KYT8	FXR1	Fragile X mental retardation autosomal homolog variant p2K (Fragile X mental retardation, autosomal homolog 1, isoform CRA_g)	3 v 3	0.264052	0.0468412	0.672779
Q9H6E4	CCDC134	Coiled-coil domain-containing protein 134	3 v 3	-0.163915	0.00985856	0.175087	Q9Y4L5	RNF115	E3 ubiquitin-protein ligase RNF115 (EC 2.3.2.27) (RING finger protein 115) (RING-type E3 ubiquitin transferase RNF115) (Rabring 7) (Zinc finger protein 364)	2 v 2	-0.1844	0.0469299	0.672779
Q12765	SCRN1	Secernin-1	3 v 3	-0.165335	0.00986276	0.175087	Q9UKT5	FBXO4	F-box only protein 4	3 v 3	-0.0653336	0.0470282	0.672779
Q96FJ2	DYNLL2	Dynein light chain 2, cytoplasmic (8 kDa dynein light chain b) (DLC8b) (Dynein light chain LC8-type 2)	3 v 3	-0.420245	0.00992597	0.175087	O95159	ZFPL1	Zinc finger protein-like 1 (Zinc finger protein MCG4)	3 v 3	-0.0410916	0.0472654	0.672779
A0A024R3Z1	MAP2	Microtubule-associated protein	3 v 3	0.276585	0.00994144	0.175087	P16615	ATP2A2	Sarcoplasmic/endoplasmic reticulum calcium ATPase 2 (SERCA2) (SR Ca(2+)-ATPase 2) (EC 7.2.2.10) (Calcium pump 2) (Calcium-transporting ATPase sarcoplasmic reticulum type, slow twitch skeletal muscle isoform) (Endoplasmic reticulum class 1/2 Ca(2+) ATPase)	3 v 3	-0.0638239	0.0474052	0.672779
O75298	RTN2	Reticulon-2 (Neuroendocrine-specific protein-like 1) (NSP-like protein 1) (Neuroendocrine-specific protein-like I) (NSP-like protein I) (NSPLI)	3 v 3	-0.409865	0.0100016	0.175087	Q96DB5	RMDN1	Regulator of microtubule dynamics protein 1 (RMD-1) (hRMD-1) (Protein FAM82B)	3 v 3	-0.182784	0.0475028	0.672779
Q8TAE6	PPP1R14C	Protein phosphatase 1 regulatory subunit 14C (Kinase-enhanced PP1 inhibitor) (PKC-potentiated PP1 inhibitory protein) (Serologically defined breast cancer antigen NY-BR-81)	3 v 3	-0.338697	0.0100267	0.175087	O75157	TSC22D2	TSC22 domain family protein 2 (TSC22-related-inducible leucine zipper protein 4)	3 v 3	-0.0874971	0.0475975	0.672779
Q9UIU6	SIX4	Homeobox protein SIX4 (Sine oculis homeobox homolog 4)	3 v 3	0.799665	0.0100882	0.175087	Q5TC84	OGFRL1	Opioid growth factor receptor-like protein 1	3 v 3	-0.0557056	0.0476117	0.672779
P16383	GCFC2	Intron Large complex component GCFC2 (GC-rich sequence DNA-binding factor) (GC-rich sequence DNA-binding factor 2) (Transcription factor 9) (TCF-9)	3 v 3	0.0388525	0.0100882	0.175087	A0A024R258	UBQLN1	Ubiquilin 1, isoform CRA_d	2 v 2	-0.214703	0.0476177	0.672779
Q9BSG0	PRADC1	Protease-associated domain-containing protein 1 (Protease-associated domain-containing protein of 21 kDa) (hPAP21)	2 v 2	-0.32383	0.0101183	0.175087	A0A0S2Z3Z5	CASP10	Caspase 10 apoptosis-related cysteine peptidase isoform 1 (Fragment)	3 v 3	-0.050759	0.0479329	0.672779
Q8TBC4	UBA3	NEDD8-activating enzyme E1 catalytic subunit (EC 6.2.1.64) (NEDD8-activating enzyme E1C) (Ubiquitin-activating enzyme E1C) (Ubiquitin-like modifier-activating enzyme 3) (Ubiquitin-activating enzyme 3)	3 v 3	-0.129401	0.0101253	0.175087	Q8WVM0	TFB1M	Dimethyladenosine transferase 1, mitochondrial (EC 2.1.1.-) (Mitochondrial 12S rRNA dimethylase 1) (Mitochondrial transcription factor B1) (h-mtTFB) (h-mtTFB1) (hTFB1M) (mtTFB1) (S-adenosylmethionine-6-N', N'-adenosyl(rRNA) dimethyltransferase 1)	3 v 3	0.0179294	0.0480861	0.672779
P40123	CAP2	Adenylyl cyclase-associated protein 2 (CAP 2)	3 v 3	-0.148568	0.0101258	0.175087	O75396	SEC22B	Vesicle-trafficking protein SEC22b (ER-Golgi SNARE of 24 kDa) (ERS-24) (ERS24) (SEC22 vesicle-trafficking protein homolog B) (SEC22 vesicle-trafficking protein-like 1)	3 v 3	-0.0925404	0.0481126	0.672779
Q15654	TRIP6	Thyroid receptor-interacting protein 6 (TR-interacting protein 6) (TRIP-6) (Opa-interacting protein 1) (OIP-1) (Zyxin-related protein 1) (ZRP-1)	3 v 3	0.21466	0.0101386	0.175087	O94864	SUPT7L	STAGA complex 65 subunit gamma (Adenocarcinoma antigen ART1) (SPTF-associated factor 65 gamma) (STAF65gamma) (Suppressor of Ty 7-like)	3 v 3	-0.154525	0.0481963	0.672779
Q9UKX7	NUP50	Nuclear pore complex protein Nup50 (50 kDa nucleoporin) (Nuclear pore-associated protein 60 kDa-like) (Nucleoporin Nup50)	3 v 3	0.0951578	0.0101473	0.175087	Q8N4Q1	CHCHD4	Mitochondrial intermembrane space import and assembly protein 40 (Coiled-coil-helix-coiled-coil-helix domain-containing protein 4)	3 v 3	-0.133279	0.048321	0.672779
Q8IZ83	ALDH16A1	Aldehyde dehydrogenase family 16 member A1	3 v 3	-0.273529	0.010155	0.175087	Q9P2N5	RBM27	RNA-binding protein 27 (RNA-binding motif protein 27)	3 v 3	0.0618275	0.0483603	0.672779
P05106	ITGB3	Integrin beta-3 (Platelet membrane glycoprotein IIIa) (GPIIIa) (CD antigen CD61)	3 v 3	0.254514	0.0101771	0.175087	Q9NRN7	AASDHPPT	L-aminoadipate-semialdehyde dehydrogenase-phosphopantetheinyl transferase (EC 2.7.8.7) (4'-phosphopantetheinyl transferase) (Alpha-aminoadipic semialdehyde dehydrogenase-phosphopantetheinyl transferase) (AASD-PPT) (LYS5 ortholog)	3 v 3	-0.0627695	0.0484359	0.672779
Q14566	MCM6	DNA replication licensing factor MCM6 (EC 3.6.4.12) (p105MCM)	3 v 3	-0.331091	0.0102127	0.175346	O94874	UFL1	E3 UFM1-protein ligase 1 (EC 2.3.2.-) (E3 UFM1-protein transferase 1) (Multiple alpha-helix protein located at ER) (Novel LZAP-binding protein) (Regulator of C53/LZAP and DDRGK1)	3 v 3	-0.0489678	0.0484819	0.672779
P11766	ADH5	Alcohol dehydrogenase class-3 (EC 1.1.1.1) (Alcohol dehydrogenase 5) (Alcohol dehydrogenase class chi chain) (Alcohol dehydrogenase class-III) (Glutathione-dependent formaldehyde dehydrogenase) (FALDH) (FDH) (GSH-FDH) (EC 1.1.1.-) (S-(hydroxymethyl)glutathione dehydrogenase) (EC 1.1.1.284)	3 v 3	-0.0277806	0.0102772	0.175474	O15083	ERC2	ERC protein 2	2 v 2	0.130891	0.0487198	0.672779
O94768	STK17B	Serine/threonine-protein kinase 17B (EC 2.7.11.1) (DAP kinase-related apoptosis-inducing protein kinase 2)	3 v 3	0.732346	0.0102935	0.175474	P51153	RAB13	Ras-related protein Rab-13 (Cell growth-inhibiting gene 4 protein)	3 v 3	-0.136434	0.0488208	0.672779
Q9H7S9	ZNF703	Zinc finger protein 703 (Zinc finger elbow-related proline domain protein 1)	3 v 3	0.305075	0.0103398	0.175474	O75879	GATB	Glutamyl-tRNA(Gln) amidotransferase subunit B, mitochondrial (Glu-AdT subunit B) (EC 6.3.5.-) (Cytochrome c oxidase assembly factor PET112 homolog)	3 v 3	-0.0780778	0.0488297	0.672779
O95372	LYPLA2	Acyl-protein thioesterase 2 (APT-2) (EC 3.1.2.-) (Lysophospholipase II) (LPL-II) (LysoPLA II)	3 v 3	-0.191384	0.0103485	0.175474	Q86TJ2	TADA2B	Transcriptional adapter 2-beta (ADA2-like protein beta) (ADA2-beta)	3 v 3	-0.138915	0.0488542	0.672779
Q9NXG2	THUMPD1	THUMP domain-containing protein 1	3 v 3	-0.238279	0.0103525	0.175474	Q5GLZ8	HERC4	Probable E3 ubiquitin-protein ligase HERC4 (EC 2.3.2.26) (HECT domain and RCC1-like domain-containing protein 4) (HECT-type E3 ubiquitin transferase HERC4)	3 v 3	-0.14676	0.0489201	0.672779
Q9H1P3	OSBPL2	Oxysterol-binding protein-related protein 2 (ORP-2) (OSBP-related protein 2)	3 v 3	-0.102987	0.0104141	0.175474	P27635	RPL10	60S ribosomal protein L10 (Laminin receptor homolog) (Large ribosomal subunit protein uL16) (Protein QM) (Ribosomal protein L10) (Tumor suppressor QM)	3 v 3	0.113684	0.0492343	0.672779
Q96EK7	FAM120B	Constitutive coactivator of peroxisome proliferator-activated receptor gamma (Constitutive coactivator of PPAR-gamma) (Constitutive coactivator of PPARG) (PPARG constitutive coactivator 1) (PGCC1) (Protein FAM120B)	3 v 3	-0.0751258	0.0104178	0.175474	Q68CZ2	TNS3	Tensin-3 (Tensin-like SH2 domain-containing protein 1) (Tumor endothelial marker 6)	3 v 3	0.0451672	0.049421	0.672779
Q05084	ICA1	Islet cell autoantigen 1 (69 kDa islet cell autoantigen) (ICA69) (Islet cell autoantigen p69) (ICAp69) (p69)	3 v 3	-0.179213	0.0104262	0.175474	Q96G03	PGM2	Phosphoglucomutase-2 (PGM 2) (EC 5.4.2.2) (Glucose phosphomutase 2) (Phosphodeoxyribomutase) (Phosphopentomutase) (EC 5.4.2.7)	3 v 3	-0.10477	0.0495894	0.672779
O14929	HAT1	Histone acetyltransferase type B catalytic subunit (EC 2.3.1.48) (Histone acetyltransferase 1)	3 v 3	-0.229975	0.0105315	0.175837	Q5JSJ4	INTS6L	Integrator complex subunit 6-like (Protein DDX26B)	3 v 3	0.192777	0.0498308	0.672779
Q9BUF7	CRB3	Protein crumbs homolog 3	3 v 3	0.216475	0.0105386	0.175837	O43768	ENSA	Alpha-endosulfine (ARPP-19e)	3 v 3	-0.188475	0.0499141	0.672779
Q96SY0	INTS14	Integrator complex subunit 14 (von Willebrand factor A domain-containing protein 9)	3 v 3	-0.154955	0.0105405	0.175837
Q14739	LBR	Delta(14)-sterol reductase LBR (Delta-14-SR) (EC 1.3.1.70) (3-beta-hydroxysterol Delta (14)-reductase) (C-14 sterol reductase) (C14SR) (Integral nuclear envelope inner membrane protein) (LMN2R) (Lamin-B receptor) (Sterol C14-reductase)	3 v 3	0.752353	0.0105511	0.175837
P68871	HBB	Hemoglobin subunit beta (Beta-globin) (Hemoglobin beta chain) [Cleaved into: LVV-hemorphin-7; Spinorphin]	3 v 3	-0.350463	0.0106864	0.176542
Q9BXS6	NUSAP1	Nucleolar and spindle-associated protein 1 (NuSAP)	3 v 3	-0.244602	0.0107001	0.176542
Q86WR7	PROSER2	Proline and serine-rich protein 2	3 v 3	0.362849	0.0107107	0.176542
Q7Z739	YTHDF3	YTH domain-containing family protein 3 (DF3)	3 v 3	0.650126	0.0107177	0.176542
Q9H0F7	ARL6	ADP-ribosylation factor-like protein 6 (Bardet-Biedl syndrome 3 protein)	3 v 3	0.184147	0.0108191	0.176996
Q7Z2K6	ERMP1	Endoplasmic reticulum metallopeptidase 1 (EC 3.4.-.-) (Felix-ina)	3 v 3	0.149827	0.010851	0.177026
Q9H944	MED20	Mediator of RNA polymerase II transcription subunit 20 (Mediator complex subunit 20) (TRF-proximal protein homolog) (hTRFP)	3 v 3	0.0772367	0.0108921	0.177356
Q9BT23	LIMD2	LIM domain-containing protein 2	3 v 3	-0.682116	0.0111214	0.178755
Q9BYG5	PARD6B	Partitioning defective 6 homolog beta (PAR-6 beta) (PAR-6B)	3 v 3	0.45771	0.0111323	0.178755
Q96D31	ORAI1	Calcium release-activated calcium channel protein 1 (Protein orai-1) (Transmembrane protein 142A)	2 v 2	0.419233	0.0111372	0.178755
Q8N196	SIX5	Homeobox protein SIX5 (DM locus-associated homeodomain protein) (Sine oculis homeobox homolog 5)	3 v 3	-0.356315	0.0111459	0.178755
O94829	IPO13	Importin-13 (Imp13) (Karyopherin-13) (Kap13) (Ran-binding protein 13) (RanBP13)	3 v 3	-0.162706	0.0112533	0.17896
A0A2R8Y4P4	SMARCA4	Transcription activator BRG1	3 v 3	0.157342	0.0113172	0.17896
O95835	LATS1	Serine/threonine-protein kinase LATS1 (EC 2.7.11.1) (Large tumor suppressor homolog 1) (WARTS protein kinase) (h-warts)	3 v 3	0.293503	0.0113265	0.17896
Q8IY26	PLPP6	Phospholipid phosphatase 6 (EC 3.1.3.-) (Phosphatidic acid phosphatase type 2 domain-containing protein 2) (PPAP2 domain-containing protein 2) (Presqualene diphosphate phosphatase)	3 v 3	0.0863614	0.0113455	0.17896
Q9Y4Z0	LSM4	U6 snRNA-associated Sm-like protein LSm4 (Glycine-rich protein) (GRP)	3 v 3	-0.0240355	0.0113669	0.17896
P54619	PRKAG1	5'-AMP-activated protein kinase subunit gamma-1 (AMPK gamma1) (AMPK subunit gamma-1) (AMPKg)	3 v 3	0.164292	0.0113703	0.17896
P00918	CA2	Carbonic anhydrase 2 (EC 4.2.1.1) (Carbonate dehydratase II) (Carbonic anhydrase C) (CAC) (Carbonic anhydrase II) (CA-II)	3 v 3	-0.362667	0.0113899	0.17896
Q9NR30	DDX21	Nucleolar RNA helicase 2 (EC 3.6.4.13) (DEAD box protein 21) (Gu-alpha) (Nucleolar RNA helicase Gu) (Nucleolar RNA helicase II) (RH II/Gu)	3 v 3	0.55822	0.0114158	0.179036
Q587I9	SFT2D3	Vesicle transport protein SFT2C (SFT2 domain-containing protein 3)	3 v 3	0.070294	0.0114456	0.179173
O00116	AGPS	Alkyldihydroxyacetonephosphate synthase, peroxisomal (Alkyl-DHAP synthase) (EC 2.5.1.26) (Aging-associated gene 5 protein) (Alkylglycerone-phosphate synthase)	3 v 3	0.296754	0.0114881	0.17951
Q9H4L7	SMARCAD1	SWI/SNF-related matrix-associated actin-dependent regulator of chromatin subfamily A containing DEAD/H box 1 (EC 3.6.4.12) (ATP-dependent helicase 1) (hHEL1)	3 v 3	0.354118	0.0115122	0.179557
P82930	MRPS34	28S ribosomal protein S34, mitochondrial (MRP-S34) (S34mt) (Mitochondrial small ribosomal subunit protein mS34)	3 v 3	0.285694	0.0115414	0.179619
Q9BX63	BRIP1	Fanconi anemia group J protein (Protein FACJ) (EC 3.6.4.13) (ATP-dependent RNA helicase BRIP1) (BRCA1-associated C-terminal helicase 1) (BRCA1-interacting protein C-terminal helicase 1) (BRCA1-interacting protein 1)	3 v 3	-0.214702	0.0115584	0.179619
B3KW50		cDNA FLJ42130 fis, clone TESTI2014716, highly similar to G-rich sequence factor 1	3 v 3	0.390286	0.0116048	0.179657
Q92599	SEPTIN8	Septin-8	3 v 3	-0.280418	0.0116249	0.179657
Q14015		PR371 c-K-ras oncogene (Fragment)	2 v 2	0.283385	0.0116452	0.179657
Q9BV86	NTMT1	N-terminal Xaa-Pro-Lys N-methyltransferase 1 (EC 2.1.1.244) (Alpha N-terminal protein methyltransferase 1A) (Methyltransferase-like protein 11A) (N-terminal RCC1 methyltransferase) (X-Pro-Lys N-terminal protein methyltransferase 1A) (NTM1A) [Cleaved into: N-terminal Xaa-Pro-Lys N-methyltransferase 1, N-terminally processed]	3 v 3	0.122412	0.0116681	0.179684
A0A1B0GV12	GOLGA8N	Golgin subfamily A member 8N	3 v 3	-0.188813	0.0117029	0.179896
P26196	DDX6	Probable ATP-dependent RNA helicase DDX6 (EC 3.6.4.13) (ATP-dependent RNA helicase p54) (DEAD box protein 6) (Oncogene RCK)	3 v 3	-0.186797	0.0118338	0.180478
Q9Y617	PSAT1	Phosphoserine aminotransferase (EC 2.6.1.52) (Phosphohydroxythreonine aminotransferase) (PSAT)	3 v 3	0.852482	0.0118373	0.180478
Q9Y365	STARD10	START domain-containing protein 10 (StARD10) (Antigen NY-CO-28) (PCTP-like protein) (PCTP-L) (Serologically defined colon cancer antigen 28) (StAR-related lipid transfer protein 10)	3 v 3	-0.144498	0.0118494	0.180478
Q8N6N7	ACBD7	Acyl-CoA-binding domain-containing protein 7	3 v 3	-0.458167	0.0118526	0.180478
O43159	RRP8	Ribosomal RNA-processing protein 8 (EC 2.1.1.-) (Cerebral protein 1) (Nucleomethylin)	2 v 2	0.216532	0.0118951	0.180478
Q9BR61	ACBD6	Acyl-CoA-binding domain-containing protein 6	3 v 3	0.305072	0.0119055	0.180478
O60936	NOL3	Nucleolar protein 3 (Apoptosis repressor with CARD) (Muscle-enriched cytoplasmic protein) (Myp) (Nucleolar protein of 30 kDa) (Nop30)	3 v 3	0.0797083	0.0119261	0.180478
Q8N5G2	MACO1	Macoilin (Macoilin-1) (Transmembrane protein 57)	3 v 3	-0.081556	0.0119316	0.180478
Q86UV5	USP48	Ubiquitin carboxyl-terminal hydrolase 48 (EC 3.4.19.12) (Deubiquitinating enzyme 48) (Ubiquitin thioesterase 48) (Ubiquitin-specific peptidase 48) (Ubiquitin-specific protease 48) (Ubiquitin-specific-processing protease 48)	3 v 3	-0.0360693	0.0119471	0.180478
A0A2R8YGK2	MIGA1	Mitoguardin 1	3 v 3	0.390316	0.0120097	0.180478
Q7L1Q6	BZW1	Basic leucine zipper and W2 domain-containing protein 1 (Protein Orf)	3 v 3	0.300721	0.0120204	0.180478
Q8N573	OXR1	Oxidation resistance protein 1	3 v 3	-0.263486	0.0120401	0.180478
P19367	HK1	Hexokinase-1 (EC 2.7.1.1) (Brain form hexokinase) (Hexokinase type I) (HK I) (Hexokinase-A)	3 v 3	-0.10339	0.0120587	0.180478
Q9NPJ6	MED4	Mediator of RNA polymerase II transcription subunit 4 (Activator-recruited cofactor 36 kDa component) (ARC36) (Mediator complex subunit 4) (TRAP/SMCC/PC2 subunit p36 subunit) (Vitamin D3 receptor-interacting protein complex 36 kDa component) (DRIP36)	3 v 3	-0.0985061	0.0120978	0.180745
Q99986	VRK1	Serine/threonine-protein kinase VRK1 (EC 2.7.11.1) (Vaccinia-related kinase 1)	3 v 3	-0.195544	0.012138	0.180908
Q5T1Z8	PUM1	Pumilio homolog 1 (Pumilio homolog 1 (Drosophila), isoform CRA_c)	3 v 3	0.0610428	0.0121564	0.180908
Q7Z624	CAMKMT	Calmodulin-lysine N-methyltransferase (CLNMT) (CaM KMT) (EC 2.1.1.60)	3 v 3	0.10279	0.0121724	0.180908
Q96RQ1	ERGIC2	Endoplasmic reticulum-Golgi intermediate compartment protein 2	3 v 3	0.255949	0.0122275	0.180998
F5H571	USP5	Ubiquitin carboxyl-terminal hydrolase 5 (Fragment)	2 v 2	-0.631679	0.0122714	0.180998
Q9NW15	ANO10	Anoctamin-10 (Transmembrane protein 16K)	3 v 3	-0.122059	0.0123271	0.180998
Q9NUG6	PDRG1	p53 and DNA damage-regulated protein 1	3 v 3	-0.16411	0.0123497	0.180998
P49005	POLD2	DNA polymerase delta subunit 2 (DNA polymerase delta subunit p50)	3 v 3	-0.159622	0.0123768	0.180998
Q13085	ACACA	Acetyl-CoA carboxylase 1 (ACC1) (EC 6.4.1.2) (Acetyl-Coenzyme A carboxylase alpha) (ACC-alpha)	3 v 3	0.094369	0.0123778	0.180998
Q99575	POP1	Ribonucleases P/MRP protein subunit POP1 (hPOP1) (EC 3.1.26.5)	3 v 3	0.192195	0.0124044	0.180998
O95881	TXNDC12	Thioredoxin domain-containing protein 12 (EC 1.8.4.2) (Endoplasmic reticulum resident protein 18) (ER protein 18) (ERp18) (Endoplasmic reticulum resident protein 19) (ER protein 19) (ERp19) (Thioredoxin-like protein p19) (hTLP19)	3 v 3	-0.208526	0.0124181	0.180998
O00442	RTCA	RNA 3'-terminal phosphate cyclase (RNA cyclase) (RNA-3'-phosphate cyclase) (EC 6.5.1.4) (RNA terminal phosphate cyclase domain-containing protein 1) (RTC domain-containing protein 1)	3 v 3	0.139964	0.0124332	0.180998
P26572	MGAT1	Alpha-1,3-mannosyl-glycoprotein 2-beta-N-acetylglucosaminyltransferase (EC 2.4.1.101) (N-glycosyl-oligosaccharide-glycoprotein N-acetylglucosaminyltransferase I) (GNT-I) (GlcNAc-T I)	3 v 3	0.256774	0.0124432	0.180998
B7Z2R7	ACBD5	Acyl-CoA-binding domain-containing protein 5	3 v 3	0.636411	0.0125	0.180998
Q9GZP4	PITHD1	PITH domain-containing protein 1	3 v 3	-0.14475	0.012515	0.180998
A0A024R857	FBXL18	F-box and leucine-rich repeat protein 18, isoform CRA_b	3 v 3	0.163465	0.0125359	0.180998
Q9UQN3	CHMP2B	Charged multivesicular body protein 2b (CHMP2.5) (Chromatin-modifying protein 2b) (CHMP2b) (Vacuolar protein sorting-associated protein 2-2) (Vps2-2) (hVps2-2)	3 v 3	-0.0951124	0.0125513	0.180998
P52747	ZNF143	Zinc finger protein 143 (SPH-binding factor) (Selenocysteine tRNA gene transcription-activating factor) (hStaf)	3 v 3	0.112215	0.012561	0.180998
O60701	UGDH	UDP-glucose 6-dehydrogenase (UDP-Glc dehydrogenase) (UDP-GlcDH) (UDPGDH) (EC 1.1.1.22)	3 v 3	0.493895	0.0126744	0.181551
P01135	TGFA	Protransforming growth factor alpha [Cleaved into: Transforming growth factor alpha (TGF-alpha) (EGF-like TGF) (ETGF) (TGF type 1)]	3 v 3	0.751858	0.0126986	0.181551
O60869	EDF1	Endothelial differentiation-related factor 1 (EDF-1) (Multiprotein-bridging factor 1) (MBF1)	3 v 3	-0.191899	0.01271	0.181551
Q9NYM9	BET1L	BET1-like protein (Golgi SNARE with a size of 15 kDa) (GOS-15) (GS15) (Vesicle transport protein GOS15)	3 v 3	-0.413728	0.0127754	0.181551
Q9Y333	LSM2	U6 snRNA-associated Sm-like protein LSm2 (Protein G7b) (Small nuclear ribonuclear protein D homolog) (snRNP core Sm-like protein Sm-x5)	3 v 3	0.0890688	0.0128008	0.181551
Q6P1M0	SLC27A4	Long-chain fatty acid transport protein 4 (FATP-4) (Fatty acid transport protein 4) (Arachidonate--CoA ligase) (EC 6.2.1.15) (Long-chain-fatty-acid--CoA ligase) (Solute carrier family 27 member 4) (Very long-chain acyl-CoA synthetase 4) (ACSVL4) (EC 6.2.1.-)	3 v 3	0.0844147	0.0128083	0.181551
O75179	ANKRD17	Ankyrin repeat domain-containing protein 17 (Gene trap ankyrin repeat protein) (Serologically defined breast cancer antigen NY-BR-16)	3 v 3	0.0823997	0.0128412	0.181551
Q9Y4B6	DCAF1	DDB1- and CUL4-associated factor 1 (HIV-1 Vpr-binding protein) (VprBP) (Serine/threonine-protein kinase VPRBP) (EC 2.7.11.1) (Vpr-interacting protein)	3 v 3	-0.133273	0.0128443	0.181551
Q8NFQ8	TOR1AIP2	Torsin-1A-interacting protein 2 (Lumenal domain-like LAP1)	3 v 3	0.300938	0.0128533	0.181551
P15735	PHKG2	Phosphorylase b kinase gamma catalytic chain, liver/testis isoform (PHK-gamma-LT) (PHK-gamma-T) (EC 2.7.11.19) (PSK-C3) (Phosphorylase kinase subunit gamma-2)	3 v 3	-0.235002	0.0128538	0.181551
Q9NX58	LYAR	Cell growth-regulating nucleolar protein	3 v 3	0.451028	0.0128627	0.181551
Q9NR09	BIRC6	Baculoviral IAP repeat-containing protein 6 (EC 2.3.2.27) (BIR repeat-containing ubiquitin-conjugating enzyme) (BRUCE) (RING-type E3 ubiquitin transferase BIRC6) (Ubiquitin-conjugating BIR domain enzyme apollon) (APOLLON)	3 v 3	0.129325	0.0129005	0.181551
H7C2U6	NIPSNAP1	Protein NipSnap homolog 1 (Fragment)	2 v 2	-1.74291	0.0129068	0.181551
O43272	PRODH	Proline dehydrogenase 1, mitochondrial (EC 1.5.5.2) (Proline oxidase) (Proline oxidase 2) (p53-induced gene 6 protein)	3 v 3	-0.17744	0.0129908	0.182256
Q13190	STX5	Syntaxin-5	3 v 3	-0.0681495	0.0130464	0.182453
Q86SX3	TEDC1	Tubulin epsilon and delta complex protein 1	3 v 3	-0.136662	0.0130528	0.182453
Q6P1A2	LPCAT3	Lysophospholipid acyltransferase 5 (LPLAT 5) (EC 2.3.1.-) (1-acylglycerophosphocholine O-acyltransferase) (EC 2.3.1.23) (1-acylglycerophosphoethanolamine O-acyltransferase) (EC 2.3.1.n7) (1-acylglycerophosphoserine O-acyltransferase) (EC 2.3.1.n6) (Lysophosphatidylcholine acyltransferase) (LPCAT) (Lyso-PC acyltransferase) (Lysophosphatidylcholine acyltransferase 3) (Lyso-PC acyltransferase 3) (Ly…	3 v 3	-0.239836	0.0130707	0.182453
Q96KA5	CLPTM1L	Cleft lip and palate transmembrane protein 1-like protein (CLPTM1-like protein) (Cisplatin resistance-related protein 9) (CRR9p)	3 v 3	-0.24439	0.0130983	0.182453
P51649	ALDH5A1	Succinate-semialdehyde dehydrogenase, mitochondrial (EC 1.2.1.24) (Aldehyde dehydrogenase family 5 member A1) (NAD(+)-dependent succinic semialdehyde dehydrogenase)	3 v 3	0.121459	0.0131119	0.182453
Q8N2G8	GHDC	GH3 domain-containing protein	3 v 3	-0.259265	0.0132025	0.182499
Q9NRG9	AAAS	Aladin (Adracalin)	3 v 3	0.224353	0.0132521	0.182499
P18085	ARF4	ADP-ribosylation factor 4	3 v 3	-0.133007	0.0132834	0.182499
Q9BZG1	RAB34	Ras-related protein Rab-34 (Ras-related protein Rab-39) (Ras-related protein Rah)	3 v 3	-0.135716	0.0133071	0.182499
Q9NVC6	MED17	Mediator of RNA polymerase II transcription subunit 17 (Activator-recruited cofactor 77 kDa component) (ARC77) (Cofactor required for Sp1 transcriptional activation subunit 6) (CRSP complex subunit 6) (Mediator complex subunit 17) (Thyroid hormone receptor-associated protein complex 80 kDa component) (Trap80) (Transcriptional coactivator CRSP77) (Vitamin D3 receptor-interacting protein complex 80…	3 v 3	0.279166	0.013315	0.182499
Q9UL46	PSME2	Proteasome activator complex subunit 2 (11S regulator complex subunit beta) (REG-beta) (Activator of multicatalytic protease subunit 2) (Proteasome activator 28 subunit beta) (PA28b) (PA28beta)	3 v 3	-0.157658	0.0133604	0.182499
O95619	YEATS4	YEATS domain-containing protein 4 (Glioma-amplified sequence 41) (Gas41) (NuMA-binding protein 1) (NuBI-1) (NuBI1)	3 v 3	-0.138573	0.0133899	0.182499
Q13569	TDG	G/T mismatch-specific thymine DNA glycosylase (EC 3.2.2.29) (Thymine-DNA glycosylase) (hTDG)	2 v 2	0.727004	0.0134229	0.182499
P53992	SEC24C	Protein transport protein Sec24C (SEC24-related protein C)	3 v 3	0.0792154	0.013424	0.182499
Q86XJ1	GAS2L3	GAS2-like protein 3 (Growth arrest-specific protein 2-like 3)	3 v 3	0.373581	0.0134351	0.182499
Q96GG9	DCUN1D1	DCN1-like protein 1 (DCNL1) (DCUN1 domain-containing protein 1) (Defective in cullin neddylation protein 1-like protein 1) (Squamous cell carcinoma-related oncogene)	3 v 3	0.541023	0.0134611	0.182499
Q96C34	RUNDC1	RUN domain-containing protein 1	3 v 3	-0.165424	0.013466	0.182499
Q9Y296	TRAPPC4	Trafficking protein particle complex subunit 4 (Hematopoietic stem/progenitor cell protein 172) (Synbindin) (TRS23 homolog)	3 v 3	-0.123987	0.013573	0.182499
Q5JSH3	WDR44	WD repeat-containing protein 44 (Rabphilin-11)	3 v 3	-0.104244	0.0136273	0.182499
Q92609	TBC1D5	TBC1 domain family member 5	3 v 3	0.3397	0.0136385	0.182499
Q5TBP9	LSM14B	Protein LSM14 homolog B (Fragment)	3 v 3	-0.348477	0.0136469	0.182499
A8K818		cDNA FLJ75784, highly similar to Homo sapiens CD3E antigen, epsilon polypeptide associated protein (CD3EAP), mRNA	3 v 3	-0.159839	0.0137307	0.182499
Q04721	NOTCH2	Neurogenic locus notch homolog protein 2 (Notch 2) (hN2) [Cleaved into: Notch 2 extracellular truncation (N2ECD); Notch 2 intracellular domain (N2ICD)]	3 v 3	0.246649	0.0137326	0.182499
Q96IU4	ABHD14B	Protein ABHD14B (EC 3.-.-.-) (Alpha/beta hydrolase domain-containing protein 14B) (Abhydrolase domain-containing protein 14B) (CCG1-interacting factor B)	3 v 3	-0.286676	0.0137457	0.182499
P54756	EPHA5	Ephrin type-A receptor 5 (EC 2.7.10.1) (Brain-specific kinase) (EPH homology kinase 1) (EHK-1) (EPH-like kinase 7) (EK7) (hEK7)	3 v 3	0.209764	0.013747	0.182499
Q13454	TUSC3	Tumor suppressor candidate 3 (Dolichyl-diphosphooligosaccharide--protein glycosyltransferase subunit TUSC3) (Oligosaccharyl transferase subunit TUSC3) (Magnesium uptake/transporter TUSC3) (Protein N33)	3 v 3	0.212514	0.0137936	0.182499
P56181	NDUFV3	NADH dehydrogenase [ubiquinone] flavoprotein 3, mitochondrial (Complex I-9kD) (CI-9kD) (NADH-ubiquinone oxidoreductase 9 kDa subunit) (Renal carcinoma antigen NY-REN-4)	3 v 3	-0.302021	0.0137983	0.182499
P42575	CASP2	Caspase-2 (CASP-2) (EC 3.4.22.55) (Neural precursor cell expressed developmentally down-regulated protein 2) (NEDD-2) (Protease ICH-1) [Cleaved into: Caspase-2 subunit p18; Caspase-2 subunit p13; Caspase-2 subunit p12]	3 v 3	-0.213143	0.013801	0.182499
Q9NPD8	UBE2T	Ubiquitin-conjugating enzyme E2 T (EC 2.3.2.23) (Cell proliferation-inducing gene 50 protein) (E2 ubiquitin-conjugating enzyme T) (Ubiquitin carrier protein T) (Ubiquitin-protein ligase T)	3 v 3	-0.310534	0.0138473	0.182525
O94876	TMCC1	Transmembrane and coiled-coil domains protein 1	3 v 3	-0.0346418	0.0138551	0.182525
P53350	PLK1	Serine/threonine-protein kinase PLK1 (EC 2.7.11.21) (Polo-like kinase 1) (PLK-1) (Serine/threonine-protein kinase 13) (STPK13)	3 v 3	0.167969	0.0138673	0.182525
Q15334	LLGL1	Lethal(2) giant larvae protein homolog 1 (LLGL) (DLG4) (Hugl-1) (Human homolog to the D-lgl gene protein)	3 v 3	-0.227273	0.0139291	0.182557
Q16576	RBBP7	Histone-binding protein RBBP7 (Histone acetyltransferase type B subunit 2) (Nucleosome-remodeling factor subunit RBAP46) (Retinoblastoma-binding protein 7) (RBBP-7) (Retinoblastoma-binding protein p46)	3 v 3	-0.149864	0.0140886	0.182557
Q14790	CASP8	Caspase-8 (CASP-8) (EC 3.4.22.61) (Apoptotic cysteine protease) (Apoptotic protease Mch-5) (CAP4) (FADD-homologous ICE/ced-3-like protease) (FADD-like ICE) (FLICE) (ICE-like apoptotic protease 5) (MORT1-associated ced-3 homolog) (MACH) [Cleaved into: Caspase-8 subunit p18; Caspase-8 subunit p10]	3 v 3	0.147734	0.0141023	0.182557
Q8N7H5	PAF1	RNA polymerase II-associated factor 1 homolog (hPAF1) (Pancreatic differentiation protein 2)	3 v 3	0.112763	0.0141096	0.182557
Q8TDX7	NEK7	Serine/threonine-protein kinase Nek7 (EC 2.7.11.1) (Never in mitosis A-related kinase 7) (NimA-related protein kinase 7)	3 v 3	0.826757	0.0141265	0.182557
P19634	SLC9A1	Sodium/hydrogen exchanger 1 (APNH) (Na(+)/H(+) antiporter, amiloride-sensitive) (Na(+)/H(+) exchanger 1) (NHE-1) (Solute carrier family 9 member 1)	3 v 3	-0.219412	0.0141376	0.182557
O43609	SPRY1	Protein sprouty homolog 1 (Spry-1)	3 v 3	0.241805	0.0141468	0.182557
Q9Y546	LRRC42	Leucine-rich repeat-containing protein 42	3 v 3	-0.143033	0.0142626	0.182557
P62750	RPL23A	60S ribosomal protein L23a (Large ribosomal subunit protein uL23)	3 v 3	0.0271542	0.0142725	0.182557
Q96MV1	TLCD4	TLC domain-containing protein 4 (Transmembrane protein 56)	3 v 3	-0.146449	0.0143114	0.182557
Q12792	TWF1	Twinfilin-1 (Protein A6) (Protein tyrosine kinase 9)	3 v 3	0.279481	0.0143394	0.182557
O14976	GAK	Cyclin-G-associated kinase (EC 2.7.11.1)	3 v 3	-0.191859	0.0144215	0.182557
P42356	PI4KA	Phosphatidylinositol 4-kinase alpha (PI4-kinase alpha) (PI4K-alpha) (PtdIns-4-kinase alpha) (EC 2.7.1.67) (Phosphatidylinositol 4-Kinase III alpha)	3 v 3	-0.130998	0.0144485	0.182557
Q6EMK4	VASN	Vasorin (Protein slit-like 2)	3 v 3	0.413641	0.0144692	0.182557
A0A0B4J2A0		FGGY_N domain-containing protein	3 v 3	0.183779	0.0145095	0.182557
Q9Y2Q9	MRPS28	28S ribosomal protein S28, mitochondrial (MRP-S28) (S28mt) (28S ribosomal protein S35, mitochondrial) (MRP-S35) (S35mt) (Mitochondrial small ribosomal subunit protein bS1m)	3 v 3	0.193549	0.0145169	0.182557
D3YTF8	TXNRD2	Thioredoxin-disulfide reductase (EC 1.8.1.9)	3 v 3	0.419134	0.0145249	0.182557
O15211	RGL2	Ral guanine nucleotide dissociation stimulator-like 2 (RalGDS-like 2) (RalGDS-like factor) (Ras-associated protein RAB2L)	3 v 3	-0.102214	0.0146531	0.182557
P36551	CPOX	Oxygen-dependent coproporphyrinogen-III oxidase, mitochondrial (COX) (Coprogen oxidase) (Coproporphyrinogenase) (EC 1.3.3.3)	3 v 3	0.334421	0.0146804	0.182557
P51572	BCAP31	B-cell receptor-associated protein 31 (BCR-associated protein 31) (Bap31) (6C6-AG tumor-associated antigen) (Protein CDM) (p28)	3 v 3	-0.181441	0.0147632	0.182557
A0A024R6R1	SHCBP1	SHC SH2-domain binding protein 1, isoform CRA_a	3 v 3	0.754595	0.0147753	0.182557
Q8NCM8	DYNC2H1	Cytoplasmic dynein 2 heavy chain 1 (Cytoplasmic dynein 2 heavy chain) (Dynein cytoplasmic heavy chain 2) (Dynein heavy chain 11) (hDHC11) (Dynein heavy chain isotype 1B)	3 v 3	-0.244963	0.014897	0.182557
Q14CS0	UBXN2B	UBX domain-containing protein 2B (NSFL1 cofactor p37) (p97 cofactor p37)	3 v 3	0.307951	0.0148973	0.182557
O14967	CLGN	Calmegin	3 v 3	-0.414079	0.0149103	0.182557
Q7Z4W1	DCXR	L-xylulose reductase (XR) (EC 1.1.1.10) (Carbonyl reductase II) (Dicarbonyl/L-xylulose reductase) (Kidney dicarbonyl reductase) (kiDCR) (Short chain dehydrogenase/reductase family 20C member 1) (Sperm surface protein P34H)	3 v 3	-0.142539	0.0149104	0.182557
Q0VDG4	SCRN3	Secernin-3	3 v 3	-0.145242	0.0149124	0.182557
P09467	FBP1	Fructose-1,6-bisphosphatase 1 (FBPase 1) (EC 3.1.3.11) (D-fructose-1,6-bisphosphate 1-phosphohydrolase 1) (Liver FBPase)	3 v 3	-0.277289	0.0149405	0.182557
O95782	AP2A1	AP-2 complex subunit alpha-1 (100 kDa coated vesicle protein A) (Adaptor protein complex AP-2 subunit alpha-1) (Adaptor-related protein complex 2 subunit alpha-1) (Alpha-adaptin A) (Alpha1-adaptin) (Clathrin assembly protein complex 2 alpha-A large chain) (Plasma membrane adaptor HA2/AP2 adaptin alpha A subunit)	3 v 3	-0.196514	0.0149676	0.182557
Q99816	TSG101	Tumor susceptibility gene 101 protein (ESCRT-I complex subunit TSG101)	3 v 3	-0.0770667	0.0149688	0.182557
Q53SF7	COBLL1	Cordon-bleu protein-like 1	3 v 3	0.312396	0.014981	0.182557
R4GMX3	COMMD3-BMI1	COMMD3-BMI1 readthrough	3 v 3	-0.186954	0.0150158	0.182557
Q59EL4		PRPF4 protein variant (Fragment)	3 v 3	0.0618475	0.0150194	0.182557
P52657	GTF2A2	Transcription initiation factor IIA subunit 2 (General transcription factor IIA subunit 2) (TFIIA p12 subunit) (TFIIA-12) (TFIIAS) (Transcription initiation factor IIA gamma chain) (TFIIA-gamma)	3 v 3	0.118178	0.0150613	0.182557
Q5U3C3	TMEM164	Transmembrane protein 164	2 v 2	0.760097	0.0150788	0.182557
Q9C0B1	FTO	Alpha-ketoglutarate-dependent dioxygenase FTO (Fat mass and obesity-associated protein) (U6 small nuclear RNA (2'-O-methyladenosine-N(6)-)-demethylase FTO) (EC 1.14.11.-) (U6 small nuclear RNA N(6)-methyladenosine-demethylase FTO) (EC 1.14.11.-) (mRNA (2'-O-methyladenosine-N(6)-)-demethylase FTO) (m6A(m)-demethylase FTO) (EC 1.14.11.-) (mRNA N(6)-methyladenosine demethylase FTO) (EC 1.14.11.53) (…	3 v 3	-0.148897	0.0150872	0.182557
A0A0A6YYL4	CORO7-PAM16	Coronin	3 v 3	-0.117687	0.0150877	0.182557
Q2KHR3	QSER1	Glutamine and serine-rich protein 1	3 v 3	0.30611	0.0150935	0.182557
O75170	PPP6R2	Serine/threonine-protein phosphatase 6 regulatory subunit 2 (SAPS domain family member 2)	3 v 3	-0.1383	0.0151009	0.182557
P48163	ME1	NADP-dependent malic enzyme (NADP-ME) (EC 1.1.1.40) (Malic enzyme 1)	3 v 3	0.388572	0.015109	0.182557
O60331	PIP5K1C	Phosphatidylinositol 4-phosphate 5-kinase type-1 gamma (PIP5K1gamma) (PtdIns(4)P-5-kinase 1 gamma) (EC 2.7.1.68) (Type I phosphatidylinositol 4-phosphate 5-kinase gamma)	3 v 3	-0.187049	0.0151159	0.182557
Q13418	ILK	Integrin-linked protein kinase (EC 2.7.11.1) (59 kDa serine/threonine-protein kinase) (Beta-integrin-linked kinase) (ILK-1) (ILK-2) (p59ILK)	3 v 3	0.235534	0.0151452	0.182557
Q9BXV9	GON7	EKC/KEOPS complex subunit GON7	3 v 3	-0.206593	0.0151524	0.182557
O43598	DNPH1	2'-deoxynucleoside 5'-phosphate N-hydrolase 1 (EC 3.2.2.-) (c-Myc-responsive protein RCL)	3 v 3	-0.315915	0.0151582	0.182557
Q9Y483	MTF2	Metal-response element-binding transcription factor 2 (Metal regulatory transcription factor 2) (Metal-response element DNA-binding protein M96) (Polycomb-like protein 2) (hPCl2)	2 v 2	0.423793	0.0152348	0.182557
O75496	GMNN	Geminin	3 v 3	-0.141225	0.0152496	0.182557
Q8IXK2	GALNT12	Polypeptide N-acetylgalactosaminyltransferase 12 (EC 2.4.1.41) (Polypeptide GalNAc transferase 12) (GalNAc-T12) (pp-GaNTase 12) (Protein-UDP acetylgalactosaminyltransferase 12) (UDP-GalNAc:polypeptide N-acetylgalactosaminyltransferase 12)	3 v 3	-0.183132	0.0152557	0.182557
P50120	RBP2	Retinol-binding protein 2 (Cellular retinol-binding protein II) (CRBP-II)	3 v 3	0.475942	0.0152791	0.182557
P50453	SERPINB9	Serpin B9 (Cytoplasmic antiproteinase 3) (CAP-3) (CAP3) (Peptidase inhibitor 9) (PI-9)	3 v 3	-0.201651	0.0153434	0.182557
Q9Y653	ADGRG1	Adhesion G-protein coupled receptor G1 (G-protein coupled receptor 56) (Protein TM7XN1) [Cleaved into: ADGRG1 N-terminal fragment (ADGRG1 NT) (GPR56 N-terminal fragment) (GPR56 NT) (GPR56(N)) (GPR56 extracellular subunit) (GPR56 subunit alpha); ADGRG1 C-terminal fragment (ADGRG1 CT) (GPR56 C-terminal fragment) (GPR56 CT) (GPR56(C)) (GPR56 seven-transmembrane subunit) (GPR56 7TM) (GPR56 subunit be…	3 v 3	0.18789	0.0153467	0.182557
Q8WYA6	CTNNBL1	Beta-catenin-like protein 1 (Nuclear-associated protein) (NAP) (Testis development protein NYD-SP19)	3 v 3	-0.11498	0.0153521	0.182557
P50747	HLCS	Biotin--protein ligase (EC 6.3.4.-) (Biotin apo-protein ligase) [Includes: Biotin--[methylmalonyl-CoA-carboxytransferase] ligase (EC 6.3.4.9); Biotin--[propionyl-CoA-carboxylase [ATP-hydrolyzing]] ligase (EC 6.3.4.10) (Holocarboxylase synthetase) (HCS); Biotin--[methylcrotonoyl-CoA-carboxylase] ligase (EC 6.3.4.11); Biotin--[acetyl-CoA-carboxylase] ligase (EC 6.3.4.15)]	3 v 3	-0.197857	0.015374	0.182557
P42126	ECI1	Enoyl-CoA delta isomerase 1, mitochondrial (EC 5.3.3.8) (3,2-trans-enoyl-CoA isomerase) (Delta(3),Delta(2)-enoyl-CoA isomerase) (D3,D2-enoyl-CoA isomerase) (Dodecenoyl-CoA isomerase)	3 v 3	-0.243972	0.0153832	0.182557
O75683	SURF6	Surfeit locus protein 6	3 v 3	0.134734	0.0153853	0.182557
Q9NTN3	SLC35D1	UDP-glucuronic acid/UDP-N-acetylgalactosamine transporter (UDP-GlcA/UDP-GalNAc transporter) (Solute carrier family 35 member D1) (UDP-galactose transporter-related protein 7) (UGTrel7)	3 v 3	0.132262	0.015404	0.182557
Q9Y5U9	IER3IP1	Immediate early response 3-interacting protein 1	3 v 3	-0.100243	0.01543	0.182557
P61289	PSME3	Proteasome activator complex subunit 3 (11S regulator complex subunit gamma) (REG-gamma) (Activator of multicatalytic protease subunit 3) (Ki nuclear autoantigen) (Proteasome activator 28 subunit gamma) (PA28g) (PA28gamma)	3 v 3	0.214972	0.015473	0.182557
P23193	TCEA1	Transcription elongation factor A protein 1 (Transcription elongation factor S-II protein 1) (Transcription elongation factor TFIIS.o)	3 v 3	0.459673	0.015485	0.182557
Q99856	ARID3A	AT-rich interactive domain-containing protein 3A (ARID domain-containing protein 3A) (B-cell regulator of IgH transcription) (Bright) (Dead ringer-like protein 1) (E2F-binding protein 1)	3 v 3	0.105444	0.0155173	0.182557
Q96Q42	ALS2	Alsin (Amyotrophic lateral sclerosis 2 chromosomal region candidate gene 6 protein) (Amyotrophic lateral sclerosis 2 protein)	3 v 3	0.535281	0.015521	0.182557
Q9BUP3	HTATIP2	Oxidoreductase HTATIP2 (EC 1.1.1.-) (30 kDa HIV-1 TAT-interacting protein) (HIV-1 TAT-interactive protein 2)	3 v 3	0.282863	0.0155325	0.182557
Q9NWX6	THG1L	Probable tRNA(His) guanylyltransferase (EC 2.7.7.79) (Induced in high glucose-1) (IHG-1) (Interphase cytoplasmic foci protein 45) (tRNA-histidine guanylyltransferase)	3 v 3	0.192256	0.015565	0.182557
A0A1Y0BRN3	MYO6	Unconventional myosin-6 (Unconventional myosin-VI)	3 v 3	-0.176445	0.0155914	0.182557
Q9H0U4	RAB1B	Ras-related protein Rab-1B (EC 3.6.5.2)	3 v 3	-0.0428534	0.0156524	0.182557
Q00535	CDK5	Cyclin-dependent-like kinase 5 (EC 2.7.11.1) (Cell division protein kinase 5) (Serine/threonine-protein kinase PSSALRE) (Tau protein kinase II catalytic subunit) (TPKII catalytic subunit)	3 v 3	-0.14761	0.0156647	0.182557
P29373	CRABP2	Cellular retinoic acid-binding protein 2 (Cellular retinoic acid-binding protein II) (CRABP-II)	3 v 3	-0.370892	0.015683	0.182557
Q14571	ITPR2	Inositol 1,4,5-trisphosphate receptor type 2 (IP3 receptor isoform 2) (IP3R 2) (InsP3R2) (Type 2 inositol 1,4,5-trisphosphate receptor) (Type 2 InsP3 receptor)	3 v 3	0.050684	0.0156838	0.182557
Q02083	NAAA	N-acylethanolamine-hydrolyzing acid amidase (EC 3.5.1.60) (Acid ceramidase-like protein) (Acylsphingosine deacylase NAAA) (EC 3.5.1.23) (N-acylsphingosine amidohydrolase-like) (ASAH-like protein) [Cleaved into: N-acylethanolamine-hydrolyzing acid amidase subunit alpha; N-acylethanolamine-hydrolyzing acid amidase subunit beta]	3 v 3	0.347973	0.0156904	0.182557
P50895	BCAM	Basal cell adhesion molecule (Auberger B antigen) (B-CAM cell surface glycoprotein) (F8/G253 antigen) (Lutheran antigen) (Lutheran blood group glycoprotein) (CD antigen CD239)	3 v 3	-0.162291	0.0156966	0.182557
P62841	RPS15	40S ribosomal protein S15 (RIG protein) (Small ribosomal subunit protein uS19)	3 v 3	0.159604	0.0157466	0.182557
Q9ULL8	SHROOM4	Protein Shroom4 (Second homolog of apical protein)	2 v 2	-0.400647	0.0157771	0.182557
Q8N2K0	ABHD12	Lysophosphatidylserine lipase ABHD12 (EC 3.1.-.-) (2-arachidonoylglycerol hydrolase ABHD12) (Abhydrolase domain-containing protein 12) (hABHD12) (Monoacylglycerol lipase ABHD12) (EC 3.1.1.23) (Oxidized phosphatidylserine lipase ABHD12) (EC 3.1.-.-)	3 v 3	-0.0803606	0.0157776	0.182557
O75886	STAM2	Signal transducing adapter molecule 2 (STAM-2) (Hrs-binding protein)	3 v 3	-0.205115	0.0158029	0.182601
Q08AF3	SLFN5	Schlafen family member 5	3 v 3	-0.180868	0.0158597	0.182605
Q9Y3A6	TMED5	Transmembrane emp24 domain-containing protein 5 (p24 family protein gamma-2) (p24gamma2) (p28)	3 v 3	0.549955	0.0159043	0.182605
Q6QNY0	BLOC1S3	Biogenesis of lysosome-related organelles complex 1 subunit 3 (BLOC-1 subunit 3)	3 v 3	0.414605	0.0159325	0.182605
Q9NQ48	LZTFL1	Leucine zipper transcription factor-like protein 1	3 v 3	-0.192809	0.0159493	0.182605
Q8TDD1	DDX54	ATP-dependent RNA helicase DDX54 (EC 3.6.4.13) (ATP-dependent RNA helicase DP97) (DEAD box RNA helicase 97 kDa) (DEAD box protein 54)	3 v 3	0.16364	0.0159609	0.182605
P15529	CD46	Membrane cofactor protein (TLX) (Trophoblast leukocyte common antigen) (CD antigen CD46)	3 v 3	0.295624	0.0159724	0.182605
Q9NZV5	SELENON	Selenoprotein N (SelN)	2 v 2	0.201045	0.0160005	0.182605
Q8NB46	ANKRD52	Serine/threonine-protein phosphatase 6 regulatory ankyrin repeat subunit C (PP6-ARS-C) (Serine/threonine-protein phosphatase 6 regulatory subunit ARS-C) (Ankyrin repeat domain-containing protein 52)	3 v 3	-0.192344	0.0160113	0.182605
Q5T0D9	TPRG1L	Tumor protein p63-regulated gene 1-like protein (Mossy fiber terminal-associated vertebrate-specific presynaptic protein) (Protein FAM79A)	3 v 3	0.1542	0.0160474	0.182605
Q9BYT8	NLN	Neurolysin, mitochondrial (EC 3.4.24.16) (Angiotensin-binding protein) (Microsomal endopeptidase) (MEP) (Mitochondrial oligopeptidase M) (Neurotensin endopeptidase)	3 v 3	0.224363	0.0160762	0.182605
P60468	SEC61B	Protein transport protein Sec61 subunit beta	3 v 3	-0.280699	0.0161024	0.182605
Q676U5	ATG16L1	Autophagy-related protein 16-1 (APG16-like 1)	3 v 3	-0.148537	0.0161034	0.182605
Q9UIQ6	LNPEP	Leucyl-cystinyl aminopeptidase (Cystinyl aminopeptidase) (EC 3.4.11.3) (Insulin-regulated membrane aminopeptidase) (Insulin-responsive aminopeptidase) (IRAP) (Oxytocinase) (OTase) (Placental leucine aminopeptidase) (P-LAP) [Cleaved into: Leucyl-cystinyl aminopeptidase, pregnancy serum form]	3 v 3	-0.222824	0.0161493	0.182679
Q9H4H8	FAM83D	Protein FAM83D (Spindle protein CHICA)	3 v 3	0.381431	0.0161911	0.182679
O15031	PLXNB2	Plexin-B2 (MM1)	3 v 3	-0.111887	0.0161957	0.182679
Q8IXG0	crn	Crn protein	2 v 2	0.507155	0.0162516	0.182797
Q9H8V3	ECT2	Protein ECT2 (Epithelial cell-transforming sequence 2 oncogene)	3 v 3	0.0678522	0.0162837	0.182797
A0A384MDZ8		Aldehyde dehydrogenase (NAD(+)) (EC 1.2.1.3)	3 v 3	-0.154956	0.016292	0.182797
Q9BU23	LMF2	Lipase maturation factor 2 (Transmembrane protein 112B) (Transmembrane protein 153)	3 v 3	-0.152264	0.0163581	0.183098
A0A2R8Y635	ATP13A3	Cation-transporting ATPase (EC 7.2.2.-)	3 v 3	0.612128	0.0163619	0.183098
O43752	STX6	Syntaxin-6	3 v 3	-0.143144	0.0164363	0.18369
Q13107	USP4	Ubiquitin carboxyl-terminal hydrolase 4 (EC 3.4.19.12) (Deubiquitinating enzyme 4) (Ubiquitin thioesterase 4) (Ubiquitin-specific-processing protease 4) (Ubiquitous nuclear protein homolog)	3 v 3	0.217497	0.0165029	0.184174
Q8IVH8	MAP4K3	Mitogen-activated protein kinase kinase kinase kinase 3 (EC 2.7.11.1) (Germinal center kinase-related protein kinase) (GLK) (MAPK/ERK kinase kinase kinase 3) (MEK kinase kinase 3) (MEKKK 3)	3 v 3	0.182321	0.0165229	0.184174
P17858	PFKL	ATP-dependent 6-phosphofructokinase, liver type (ATP-PFK) (PFK-L) (EC 2.7.1.11) (6-phosphofructokinase type B) (Phosphofructo-1-kinase isozyme B) (PFK-B) (Phosphohexokinase)	3 v 3	-0.363965	0.0165701	0.184311
Q8TB52	FBXO30	F-box only protein 30	3 v 3	0.164382	0.016592	0.184311
Q9Y4D1	DAAM1	Disheveled-associated activator of morphogenesis 1	3 v 3	0.156544	0.0166001	0.184311
O60264	SMARCA5	SWI/SNF-related matrix-associated actin-dependent regulator of chromatin subfamily A member 5 (SWI/SNF-related matrix-associated actin-dependent regulator of chromatin A5) (EC 3.6.4.-) (Sucrose nonfermenting protein 2 homolog) (hSNF2H)	3 v 3	-0.201307	0.0166571	0.184537
Q86VS8	HOOK3	Protein Hook homolog 3 (h-hook3) (hHK3)	3 v 3	-0.0965492	0.0166663	0.184537
Q9ULE6	PALD1	Paladin	3 v 3	-0.233306	0.0167059	0.184537
P16144	ITGB4	Integrin beta-4 (GP150) (CD antigen CD104)	3 v 3	-0.137347	0.0167912	0.184967
Q6DKK2	TTC19	Tetratricopeptide repeat protein 19, mitochondrial (TPR repeat protein 19)	3 v 3	-0.18329	0.0168473	0.184967
Q9Y6M4	CSNK1G3	Casein kinase I isoform gamma-3 (CKI-gamma 3) (EC 2.7.11.1)	3 v 3	-0.136294	0.0168589	0.184967
Q8IUF8	RIOX2	Ribosomal oxygenase 2 (60S ribosomal protein L27a histidine hydroxylase) (Bifunctional lysine-specific demethylase and histidyl-hydroxylase MINA) (EC 1.14.11.-) (Histone lysine demethylase MINA) (MYC-induced nuclear antigen) (Mineral dust-induced gene protein) (Nucleolar protein 52) (Ribosomal oxygenase MINA) (ROX)	3 v 3	0.192397	0.0168824	0.184967
Q8IWV8	UBR2	E3 ubiquitin-protein ligase UBR2 (EC 2.3.2.27) (N-recognin-2) (RING-type E3 ubiquitin transferase UBR2) (Ubiquitin-protein ligase E3-alpha-2) (Ubiquitin-protein ligase E3-alpha-II)	3 v 3	0.186092	0.0170341	0.18583
P15559	NQO1	NAD(P)H dehydrogenase [quinone] 1 (EC 1.6.5.2) (Azoreductase) (DT-diaphorase) (DTD) (Menadione reductase) (NAD(P)H:quinone oxidoreductase 1) (Phylloquinone reductase) (Quinone reductase 1) (QR1)	3 v 3	0.357696	0.0170563	0.18583
Q75QN2	INTS8	Integrator complex subunit 8 (Int8) (Protein kaonashi-1)	3 v 3	-0.101687	0.0172328	0.185991
P21796	VDAC1	Voltage-dependent anion-selective channel protein 1 (VDAC-1) (hVDAC1) (Outer mitochondrial membrane protein porin 1) (Plasmalemmal porin) (Porin 31HL) (Porin 31HM)	3 v 3	-0.110708	0.0172365	0.185991
Q9NVJ2	ARL8B	ADP-ribosylation factor-like protein 8B (EC 3.6.5.2) (ADP-ribosylation factor-like protein 10C) (Novel small G protein indispensable for equal chromosome segregation 1)	3 v 3	-0.164314	0.0172383	0.185991
P56199	ITGA1	Integrin alpha-1 (CD49 antigen-like family member A) (Laminin and collagen receptor) (VLA-1) (CD antigen CD49a)	3 v 3	-0.229382	0.0172497	0.185991
P49643	PRIM2	DNA primase large subunit (DNA primase 58 kDa subunit) (p58)	3 v 3	-0.418319	0.0172566	0.185991
A0A5H2UII4	HLA-C	MHC class I antigen	2 v 2	-0.882573	0.0172756	0.185991
Q86YB8	ERO1B	ERO1-like protein beta (ERO1-L-beta) (EC 1.8.4.-) (Endoplasmic reticulum oxidoreductase beta) (Endoplasmic reticulum oxidoreductin-1-like protein B) (Oxidoreductin-1-L-beta)	3 v 3	0.199989	0.0173858	0.186647
Q96GK7	FAHD2A	Fumarylacetoacetate hydrolase domain-containing protein 2A (EC 3.-.-.-)	3 v 3	-0.403399	0.0174319	0.186647
Q96L50	LRR1	Leucine-rich repeat protein 1 (4-1BB-mediated-signaling molecule) (4-1BBlrr) (LRR-repeat protein 1) (LRR-1) (Peptidylprolyl isomerase-like 5)	3 v 3	-0.177651	0.0174442	0.186647
Q16799	RTN1	Reticulon-1 (Neuroendocrine-specific protein)	3 v 3	-0.336494	0.0174485	0.186647
P38435	GGCX	Vitamin K-dependent gamma-carboxylase (EC 4.1.1.90) (Gamma-glutamyl carboxylase) (Peptidyl-glutamate 4-carboxylase) (Vitamin K gamma glutamyl carboxylase)	3 v 3	-0.376929	0.0174545	0.186647
O43707	ACTN4	Alpha-actinin-4 (Non-muscle alpha-actinin 4)	3 v 3	-0.146034	0.0175364	0.186832
Q15043	SLC39A14	Metal cation symporter ZIP14 (LIV-1 subfamily of ZIP zinc transporter 4) (LZT-Hs4) (Solute carrier family 39 member 14) (Zrt- and Irt-like protein 14) (ZIP-14)	3 v 3	0.230653	0.017595	0.186832
O75419	CDC45	Cell division control protein 45 homolog (PORC-PI-1)	3 v 3	-0.194505	0.0176653	0.187111
Q02338	BDH1	D-beta-hydroxybutyrate dehydrogenase, mitochondrial (EC 1.1.1.30) (3-hydroxybutyrate dehydrogenase) (BDH) (Short chain dehydrogenase/reductase family 9C member 1)	3 v 3	0.176732	0.0177127	0.187381
P14550	AKR1A1	Aldo-keto reductase family 1 member A1 (EC 1.1.1.2) (EC 1.1.1.372) (EC 1.1.1.54) (Alcohol dehydrogenase [NADP(+)]) (Aldehyde reductase) (Glucuronate reductase) (EC 1.1.1.19) (Glucuronolactone reductase) (EC 1.1.1.20)	3 v 3	-0.322476	0.0177631	0.187681
Q96Q45	TMEM237	Transmembrane protein 237 (Amyotrophic lateral sclerosis 2 chromosomal region candidate gene 4 protein)	3 v 3	0.4389	0.0178538	0.187921
Q9BVL2	NUP58	Nucleoporin p58/p45 (58 kDa nucleoporin) (Nucleoporin-like protein 1)	3 v 3	0.132478	0.0178805	0.187921
Q9Y5A7	NUB1	NEDD8 ultimate buster 1 (Negative regulator of ubiquitin-like proteins 1) (Renal carcinoma antigen NY-REN-18)	3 v 3	0.168904	0.0179604	0.187921
P62341	SELENOT	Thioredoxin reductase-like selenoprotein T (SelT) (EC 1.8.1.9)	3 v 3	0.643519	0.0180325	0.187921
P62330	ARF6	ADP-ribosylation factor 6	3 v 3	0.0618578	0.0180518	0.187921
Q9UPU5	USP24	Ubiquitin carboxyl-terminal hydrolase 24 (EC 3.4.19.12) (Deubiquitinating enzyme 24) (Ubiquitin thioesterase 24) (Ubiquitin-specific-processing protease 24)	3 v 3	0.115856	0.0180597	0.187921
O43765	SGTA	Small glutamine-rich tetratricopeptide repeat-containing protein alpha (Alpha-SGT) (Vpu-binding protein) (UBP)	3 v 3	-0.198218	0.0180962	0.187921
Q96E29	MTERF3	Transcription termination factor 3, mitochondrial (Mitochondrial transcription termination factor 3) (mTERF3) (mTERF domain-containing protein 1, mitochondrial)	3 v 3	0.10338	0.018153	0.187921
Q96B97	SH3KBP1	SH3 domain-containing kinase-binding protein 1 (CD2-binding protein 3) (CD2BP3) (Cbl-interacting protein of 85 kDa) (Human Src family kinase-binding protein 1) (HSB-1)	3 v 3	0.249994	0.018154	0.187921
Q9H9A6	LRRC40	Leucine-rich repeat-containing protein 40	3 v 3	0.121743	0.0181573	0.187921
Q59HG7		DNA ligase (EC 6.5.1.1) (Fragment)	2 v 2	-0.504603	0.0181773	0.187921
O00629	KPNA4	Importin subunit alpha-3 (Importin alpha Q1) (Qip1) (Karyopherin subunit alpha-4)	3 v 3	0.108198	0.0181831	0.187921
P52739	ZNF131	Zinc finger protein 131	2 v 2	0.2678	0.018259	0.188318
P51178	PLCD1	1-phosphatidylinositol 4,5-bisphosphate phosphodiesterase delta-1 (EC 3.1.4.11) (Phosphoinositide phospholipase C-delta-1) (Phospholipase C-III) (PLC-III) (Phospholipase C-delta-1) (PLC-delta-1)	3 v 3	-0.295184	0.0183049	0.188318
Q9NR46	SH3GLB2	Endophilin-B2 (SH3 domain-containing GRB2-like protein B2)	3 v 3	-0.227258	0.0183212	0.188318
Q9Y666	SLC12A7	Solute carrier family 12 member 7 (Electroneutral potassium-chloride cotransporter 4) (K-Cl cotransporter 4)	3 v 3	-0.455597	0.0183705	0.188318
Q567U6	CCDC93	Coiled-coil domain-containing protein 93	3 v 3	-0.0959977	0.018426	0.188318
P49189	ALDH9A1	4-trimethylaminobutyraldehyde dehydrogenase (TMABA-DH) (TMABALDH) (EC 1.2.1.47) (Aldehyde dehydrogenase E3 isozyme) (Aldehyde dehydrogenase family 9 member A1) (EC 1.2.1.3) (Gamma-aminobutyraldehyde dehydrogenase) (EC 1.2.1.19) (R-aminobutyraldehyde dehydrogenase) [Cleaved into: 4-trimethylaminobutyraldehyde dehydrogenase, N-terminally processed]	3 v 3	-0.167986	0.0184603	0.188318
B4E321	OS9	Protein OS-9 (cDNA FLJ58567, highly similar to Homo sapiens amplified in osteosarcoma (OS9), transcript variant 2, mRNA)	2 v 2	-0.307351	0.0184973	0.188318
Q658Y4	FAM91A1	Protein FAM91A1	3 v 3	0.728869	0.0184986	0.188318
P19793	RXRA	Retinoic acid receptor RXR-alpha (Nuclear receptor subfamily 2 group B member 1) (Retinoid X receptor alpha)	3 v 3	-0.211731	0.0185259	0.188318
Q96IY1	NSL1	Kinetochore-associated protein NSL1 homolog	3 v 3	-0.191696	0.0185884	0.188318
Q5JW28	STAU1	Double-stranded RNA-binding protein Staufen homolog 1 (Fragment)	2 v 2	0.139678	0.018618	0.188318
A7KAX9	ARHGAP32	Rho GTPase-activating protein 32 (Brain-specific Rho GTPase-activating protein) (GAB-associated Cdc42/Rac GTPase-activating protein) (GC-GAP) (GTPase regulator interacting with TrkA) (Rho-type GTPase-activating protein 32) (Rho/Cdc42/Rac GTPase-activating protein RICS) (RhoGAP involved in the beta-catenin-N-cadherin and NMDA receptor signaling) (p200RhoGAP) (p250GAP)	2 v 2	0.260236	0.0186355	0.188318
Q09028	RBBP4	Histone-binding protein RBBP4 (Chromatin assembly factor 1 subunit C) (CAF-1 subunit C) (Chromatin assembly factor I p48 subunit) (CAF-I 48 kDa subunit) (CAF-I p48) (Nucleosome-remodeling factor subunit RBAP48) (Retinoblastoma-binding protein 4) (RBBP-4) (Retinoblastoma-binding protein p48)	3 v 3	-0.160338	0.0186534	0.188318
Q9H3L0	MMADHC	Cobalamin trafficking protein CblD (CblD) (Methylmalonic aciduria and homocystinuria type D protein, mitochondrial)	3 v 3	0.134346	0.0186773	0.188318
Q9BTT0	ANP32E	Acidic leucine-rich nuclear phosphoprotein 32 family member E (LANP-like protein) (LANP-L)	3 v 3	-0.377043	0.0186808	0.188318
Q13153	PAK1	Serine/threonine-protein kinase PAK 1 (EC 2.7.11.1) (Alpha-PAK) (p21-activated kinase 1) (PAK-1) (p65-PAK)	3 v 3	-0.221185	0.0186859	0.188318
Q8WVC6	DCAKD	Dephospho-CoA kinase domain-containing protein	3 v 3	-0.236496	0.0187326	0.188566
A3KMH1	VWA8	von Willebrand factor A domain-containing protein 8 (PEX7-binding protein 2) (P7BP2)	3 v 3	0.123141	0.0187765	0.188754
Q9UKG9	CROT	Peroxisomal carnitine O-octanoyltransferase (COT) (EC 2.3.1.137)	3 v 3	0.257401	0.0187956	0.188754
Q86U90	YRDC	YrdC domain-containing protein, mitochondrial (Dopamine receptor-interacting protein 3) (Ischemia/reperfusion-inducible protein homolog) (hIRIP)	3 v 3	0.250432	0.0188474	0.188829
P14927	UQCRB	Cytochrome b-c1 complex subunit 7 (Complex III subunit 7) (Complex III subunit VII) (QP-C) (Ubiquinol-cytochrome c reductase complex 14 kDa protein)	3 v 3	-0.101301	0.018855	0.188829
Q8N3E9	PLCD3	1-phosphatidylinositol 4,5-bisphosphate phosphodiesterase delta-3 (EC 3.1.4.11) (Phosphoinositide phospholipase C-delta-3) (Phospholipase C-delta-3) (PLC-delta-3)	2 v 2	-0.200785	0.0188696	0.188829
Q3ZCQ8	TIMM50	Mitochondrial import inner membrane translocase subunit TIM50	3 v 3	0.105139	0.0189619	0.189119
P18206	VCL	Vinculin (Metavinculin) (MV)	3 v 3	0.267093	0.0189849	0.189119
O95674	CDS2	Phosphatidate cytidylyltransferase 2 (EC 2.7.7.41) (CDP-DAG synthase 2) (CDP-DG synthase 2) (CDP-diacylglycerol synthase 2) (CDS 2) (CDP-diglyceride pyrophosphorylase 2) (CDP-diglyceride synthase 2) (CTP:phosphatidate cytidylyltransferase 2)	3 v 3	0.212703	0.0189929	0.189119
Q99615	DNAJC7	DnaJ homolog subfamily C member 7 (Tetratricopeptide repeat protein 2) (TPR repeat protein 2)	3 v 3	0.0266291	0.0190096	0.189119
P23634	ATP2B4	Plasma membrane calcium-transporting ATPase 4 (PMCA4) (EC 7.2.2.10) (Matrix-remodeling-associated protein 1) (Plasma membrane calcium ATPase isoform 4) (Plasma membrane calcium pump isoform 4)	3 v 3	0.20918	0.0190395	0.189126
P06396	GSN	Gelsolin (AGEL) (Actin-depolymerizing factor) (ADF) (Brevin)	3 v 3	-0.273199	0.019077	0.189126
Q9BQB6	VKORC1	Vitamin K epoxide reductase complex subunit 1 (EC 1.17.4.4) (Vitamin K1 2,3-epoxide reductase subunit 1)	3 v 3	-0.190975	0.0192156	0.189549
P55011	SLC12A2	Solute carrier family 12 member 2 (Basolateral Na-K-Cl symporter) (Bumetanide-sensitive sodium-(potassium)-chloride cotransporter 2)	3 v 3	0.269915	0.0192384	0.189549
H0YKT5	TLE3	Transducin-like enhancer protein 3	3 v 3	-0.151139	0.0192532	0.189549
Q9NRX1	PNO1	RNA-binding protein PNO1 (Partner of NOB1)	3 v 3	0.53416	0.0193252	0.190014
B4DVS4		cDNA FLJ57619, highly similar to Delta 3,5-delta 2,4-dienoyl-CoA isomerase, mitochondrial	3 v 3	0.448565	0.0193816	0.190014
Q7L5Y9	MAEA	E3 ubiquitin-protein transferase MAEA (EC 2.3.2.27) (Cell proliferation-inducing gene 5 protein) (Erythroblast macrophage protein) (Human lung cancer oncogene 10 protein) (HLC-10) (Macrophage erythroblast attacher) (P44EMLP)	3 v 3	-0.0566923	0.0193887	0.190014
Q68DQ2	CRYBG3	Very large A-kinase anchor protein (vlAKAP) (Beta/gamma crystallin domain-containing protein 3)	3 v 3	0.181948	0.0195127	0.190014
Q1MSJ5	CSPP1	Centrosome and spindle pole-associated protein 1	3 v 3	-0.204738	0.0195272	0.190014
Q9NQ66	PLCB1	1-phosphatidylinositol 4,5-bisphosphate phosphodiesterase beta-1 (EC 3.1.4.11) (PLC-154) (Phosphoinositide phospholipase C-beta-1) (Phospholipase C-I) (PLC-I) (Phospholipase C-beta-1) (PLC-beta-1)	3 v 3	0.366204	0.0195822	0.190014
Q6UXV4	APOOL	MICOS complex subunit MIC27 (Apolipoprotein O-like) (Protein FAM121A)	3 v 3	-0.0973352	0.0195846	0.190014
Q9BY42	RTF2	Replication termination factor 2 (RTF2) (Replication termination factor 2 domain-containing protein 1)	3 v 3	0.137782	0.0195977	0.190014
Q8TF46	DIS3L	DIS3-like exonuclease 1 (EC 3.1.13.-)	3 v 3	0.258605	0.0196208	0.190014
O75356	ENTPD5	Ectonucleoside triphosphate diphosphohydrolase 5 (NTPDase 5) (EC 3.6.1.6) (CD39 antigen-like 4) (ER-UDPase) (Guanosine-diphosphatase ENTPD5) (GDPase ENTPD5) (EC 3.6.1.42) (Nucleoside diphosphatase) (Uridine-diphosphatase ENTPD5) (UDPase ENTPD5)	3 v 3	-0.233881	0.0196559	0.190014
P54803	GALC	Galactocerebrosidase (GALCERase) (EC 3.2.1.46) (Galactocerebroside beta-galactosidase) (Galactosylceramidase) (Galactosylceramide beta-galactosidase)	3 v 3	0.121664	0.0196757	0.190014
Q8TED0	UTP15	U3 small nucleolar RNA-associated protein 15 homolog	3 v 3	0.266365	0.019679	0.190014
Q9UN81	L1RE1	LINE-1 retrotransposable element ORF1 protein (L1ORF1p) (LINE retrotransposable element 1) (LINE1 retrotransposable element 1)	3 v 3	0.288964	0.0196914	0.190014
Q96HD1	CRELD1	Protein disulfide isomerase CRELD1 (EC 5.3.4.1) (Cysteine-rich with EGF-like domain protein 1)	3 v 3	-0.0940547	0.0196949	0.190014
O75439	PMPCB	Mitochondrial-processing peptidase subunit beta (EC 3.4.24.64) (Beta-MPP) (P-52)	3 v 3	-0.124536	0.019731	0.190014
Q9BTE6	AARSD1	Alanyl-tRNA editing protein Aarsd1 (Alanyl-tRNA synthetase domain-containing protein 1)	3 v 3	-0.144006	0.0197467	0.190014
O95197	RTN3	Reticulon-3 (Homolog of ASY protein) (HAP) (Neuroendocrine-specific protein-like 2) (NSP-like protein 2) (Neuroendocrine-specific protein-like II) (NSP-like protein II) (NSPLII)	3 v 3	-0.266908	0.0197738	0.190015
A3KN83	SBNO1	Protein strawberry notch homolog 1 (Monocyte protein 3) (MOP-3)	3 v 3	0.0666921	0.0197913	0.190015
O14810	CPLX1	Complexin-1 (Complexin I) (CPX I) (Synaphin-2)	2 v 2	-0.81459	0.0198369	0.190191
Q10469	MGAT2	Alpha-1,6-mannosyl-glycoprotein 2-beta-N-acetylglucosaminyltransferase (EC 2.4.1.143) (Beta-1,2-N-acetylglucosaminyltransferase II) (GlcNAc-T II) (GNT-II) (Mannoside acetylglucosaminyltransferase 2) (N-glycosyl-oligosaccharide-glycoprotein N-acetylglucosaminyltransferase II)	3 v 3	0.142698	0.0199051	0.190191
Q9UBN7	HDAC6	Histone deacetylase 6 (HD6) (EC 3.5.1.98) (Tubulin-lysine deacetylase HDAC6) (EC 3.5.1.-)	3 v 3	-0.204576	0.0199136	0.190191
Q14964	RAB39A	Ras-related protein Rab-39A (Rab-39)	2 v 2	-0.400179	0.020029	0.190191
P49748	ACADVL	Very long-chain specific acyl-CoA dehydrogenase, mitochondrial (VLCAD) (EC 1.3.8.9)	3 v 3	-0.127021	0.0200328	0.190191
M1VKI3	SDC4-ROS1_S4;R32	Tyrosine-protein kinase receptor (EC 2.7.10.1)	3 v 3	0.317492	0.0200462	0.190191
O95394	PGM3	Phosphoacetylglucosamine mutase (PAGM) (EC 5.4.2.3) (Acetylglucosamine phosphomutase) (N-acetylglucosamine-phosphate mutase) (Phosphoglucomutase-3) (PGM 3)	3 v 3	0.570555	0.0200501	0.190191
Q96S52	PIGS	GPI transamidase component PIG-S (Phosphatidylinositol-glycan biosynthesis class S protein)	3 v 3	-0.203478	0.0200697	0.190191
P67812	SEC11A	Signal peptidase complex catalytic subunit SEC11A (EC 3.4.21.89) (Endopeptidase SP18) (Microsomal signal peptidase 18 kDa subunit) (SPase 18 kDa subunit) (SEC11 homolog A) (SEC11-like protein 1) (SPC18)	3 v 3	-0.0442942	0.0200777	0.190191
Q9BZE1	MRPL37	39S ribosomal protein L37, mitochondrial (L37mt) (MRP-L37) (39S ribosomal protein L2, mitochondrial) (L2mt) (MRP-L2) (Mitochondrial large ribosomal subunit protein mL37)	3 v 3	0.210006	0.0201562	0.190702
Q86X27	RALGPS2	Ras-specific guanine nucleotide-releasing factor RalGPS2 (Ral GEF with PH domain and SH3-binding motif 2) (RalA exchange factor RalGPS2)	3 v 3	-0.0700935	0.0201897	0.190702
Q8IYS1	PM20D2	Peptidase M20 domain-containing protein 2 (Aminoacylase-1-like protein 2)	3 v 3	0.729266	0.0202187	0.190702
Q9NP72	RAB18	Ras-related protein Rab-18	3 v 3	0.256985	0.0202824	0.190702
P52630	STAT2	Signal transducer and activator of transcription 2 (p113)	3 v 3	-0.480889	0.0203034	0.190702
P62380	TBPL1	TATA box-binding protein-like 1 (TBP-like 1) (21 kDa TBP-like protein) (Second TBP of unique DNA protein) (STUD) (TATA box-binding protein-related factor 2) (TBP-related factor 2) (TBP-like factor) (TBP-related protein)	3 v 3	0.143106	0.0203303	0.190702
Q96L15	ART5	Ecto-ADP-ribosyltransferase 5 (EC 2.4.2.31) (ADP-ribosyltransferase C2 and C3 toxin-like 5) (ARTC5) (Mono(ADP-ribosyl)transferase 5) (NAD(P)(+)--arginine ADP-ribosyltransferase 5)	3 v 3	-0.508097	0.0203399	0.190702
Q9BVA0	KATNB1	Katanin p80 WD40 repeat-containing subunit B1 (Katanin p80 subunit B1) (p80 katanin)	3 v 3	-0.121575	0.0203662	0.190702
A0A0K0K1I0	HEL-S-265	Epididymis secretory protein Li 265 (Tropomyosin 1 isoform 1)	3 v 3	-0.0795257	0.0203794	0.190702
Q14457	BECN1	Beclin-1 (Coiled-coil myosin-like BCL2-interacting protein) (Protein GT197) [Cleaved into: Beclin-1-C 35 kDa; Beclin-1-C 37 kDa]	3 v 3	-0.0571566	0.020451	0.190702
Q9NUP7	TRMT13	tRNA:m(4)X modification enzyme TRM13 homolog (EC 2.1.1.225) (Coiled-coil domain-containing protein 76)	3 v 3	-0.0641092	0.0204711	0.190702
Q9NXS2	QPCTL	Glutaminyl-peptide cyclotransferase-like protein (EC 2.3.2.5) (Golgi-resident glutaminyl-peptide cyclotransferase) (isoQC) (gQC)	3 v 3	-0.335259	0.0204992	0.190702
P47736	RAP1GAP	Rap1 GTPase-activating protein 1 (Rap1GAP) (Rap1GAP1)	3 v 3	0.254361	0.0205188	0.190702
P61619	SEC61A1	Protein transport protein Sec61 subunit alpha isoform 1 (Sec61 alpha-1)	3 v 3	-0.184093	0.0205269	0.190702
Q8NFZ8	CADM4	Cell adhesion molecule 4 (Immunoglobulin superfamily member 4C) (IgSF4C) (Nectin-like protein 4) (NECL-4) (TSLC1-like protein 2)	3 v 3	-0.265975	0.0205536	0.190702
Q9UHN6	CEMIP2	Cell surface hyaluronidase (EC 3.2.1.35) (Cell migration-inducing hyaluronidase 2) (Transmembrane protein 2)	3 v 3	-0.213481	0.0205869	0.190702
P22570	FDXR	NADPH:adrenodoxin oxidoreductase, mitochondrial (AR) (Adrenodoxin reductase) (EC 1.18.1.6) (Ferredoxin--NADP(+) reductase) (Ferredoxin reductase)	3 v 3	-0.542886	0.020623	0.190702
Q9HBH5	RDH14	Retinol dehydrogenase 14 (EC 1.1.1.300) (Alcohol dehydrogenase PAN2) (Short chain dehydrogenase/reductase family 7C member 4)	3 v 3	0.149156	0.0206243	0.190702
Q6PIU2	NCEH1	Neutral cholesterol ester hydrolase 1 (NCEH) (EC 3.1.1.-) (Arylacetamide deacetylase-like 1)	3 v 3	0.403258	0.020759	0.191219
Q13617	CUL2	Cullin-2 (CUL-2)	3 v 3	0.123195	0.0207708	0.191219
Q7Z3K6	MIER3	Mesoderm induction early response protein 3 (Mi-er3)	3 v 3	0.355979	0.0207847	0.191219
Q96BJ3	AIDA	Axin interactor, dorsalization-associated protein (Axin interaction partner and dorsalization antagonist)	3 v 3	-0.147673	0.0208369	0.191219
Q9NXC5	MIOS	GATOR complex protein MIOS (Missing oocyte meiosis regulator homolog)	3 v 3	0.151605	0.0208598	0.191219
S4R3N1	HSPE1-MOB4	10 kDa heat shock protein, mitochondrial (Chaperonin 10)	3 v 3	0.256047	0.0208776	0.191219
Q9UNN5	FAF1	FAS-associated factor 1 (hFAF1) (UBX domain-containing protein 12) (UBX domain-containing protein 3A)	3 v 3	-0.0990623	0.0208823	0.191219
P07996	THBS1	Thrombospondin-1 (Glycoprotein G)	3 v 3	0.364518	0.0209532	0.191662
Q8TD30	GPT2	Alanine aminotransferase 2 (ALT2) (EC 2.6.1.2) (Glutamate pyruvate transaminase 2) (GPT 2) (Glutamic--alanine transaminase 2) (Glutamic--pyruvic transaminase 2)	3 v 3	0.242099	0.021031	0.191979
O00268	TAF4	Transcription initiation factor TFIID subunit 4 (RNA polymerase II TBP-associated factor subunit C) (TBP-associated factor 4) (Transcription initiation factor TFIID 130 kDa subunit) (TAF(II)130) (TAFII-130) (TAFII130) (Transcription initiation factor TFIID 135 kDa subunit) (TAF(II)135) (TAFII-135) (TAFII135)	3 v 3	-0.0944641	0.0210697	0.191979
Q9NXF7	DCAF16	DDB1- and CUL4-associated factor 16	3 v 3	-0.383957	0.021156	0.191979
Q9UKJ3	GPATCH8	G patch domain-containing protein 8	3 v 3	0.25147	0.0211959	0.191979
Q5JPE7	NOMO2	Nodal modulator 2 (pM5 protein 2)	3 v 3	0.0948688	0.0211998	0.191979
O76080	ZFAND5	AN1-type zinc finger protein 5 (Zinc finger A20 domain-containing protein 2) (Zinc finger protein 216)	3 v 3	0.284178	0.0212405	0.191979
Q9NT62	ATG3	Ubiquitin-like-conjugating enzyme ATG3 (EC 2.3.2.-) (Autophagy-related protein 3) (APG3-like) (hApg3) (Protein PC3-96)	3 v 3	-0.150486	0.0212569	0.191979
P53680	AP2S1	AP-2 complex subunit sigma (Adaptor protein complex AP-2 subunit sigma) (Adaptor-related protein complex 2 subunit sigma) (Clathrin assembly protein 2 sigma small chain) (Clathrin coat assembly protein AP17) (Clathrin coat-associated protein AP17) (HA2 17 kDa subunit) (Plasma membrane adaptor AP-2 17 kDa protein) (Sigma2-adaptin)	3 v 3	-0.121494	0.0212761	0.191979
Q9BQA9	CYBC1	Cytochrome b-245 chaperone 1 (Essential for reactive oxygen species protein) (Eros)	3 v 3	-0.384102	0.0212802	0.191979
P21283	ATP6V1C1	V-type proton ATPase subunit C 1 (V-ATPase subunit C 1) (Vacuolar proton pump subunit C 1)	3 v 3	0.303622	0.0212862	0.191979
Q8IV38	ANKMY2	Ankyrin repeat and MYND domain-containing protein 2	3 v 3	-0.0857211	0.0213035	0.191979
Q8NC96	NECAP1	Adaptin ear-binding coat-associated protein 1 (NECAP endocytosis-associated protein 1) (NECAP-1)	3 v 3	-0.416316	0.0213337	0.192049
Q7Z3C6	ATG9A	Autophagy-related protein 9A (APG9-like 1) (mATG9)	3 v 3	-0.116885	0.0214519	0.192423
Q3SXM5	HSDL1	Inactive hydroxysteroid dehydrogenase-like protein 1 (Short chain dehydrogenase/reductase family 12C member 3)	3 v 3	-0.0952353	0.0214576	0.192423
A4D1U4	DENND11	DENN domain-containing protein 11 (DENND11) (Protein LCHN)	3 v 3	-0.344902	0.0214657	0.192423
P17301	ITGA2	Integrin alpha-2 (CD49 antigen-like family member B) (Collagen receptor) (Platelet membrane glycoprotein Ia) (GPIa) (VLA-2 subunit alpha) (CD antigen CD49b)	3 v 3	0.354844	0.021505	0.192533
Q99962	SH3GL2	Endophilin-A1 (EEN-B1) (Endophilin-1) (SH3 domain protein 2A) (SH3 domain-containing GRB2-like protein 2)	3 v 3	-0.294695	0.0215232	0.192533
Q13435	SF3B2	Splicing factor 3B subunit 2 (Pre-mRNA-splicing factor SF3b 145 kDa subunit) (SF3b145) (Spliceosome-associated protein 145) (SAP 145)	3 v 3	-0.110701	0.0215666	0.192719
P07902	GALT	Galactose-1-phosphate uridylyltransferase (Gal-1-P uridylyltransferase) (EC 2.7.7.12) (UDP-glucose--hexose-1-phosphate uridylyltransferase)	3 v 3	-0.0676085	0.0215989	0.192805
O96006	ZBED1	E3 SUMO-protein ligase ZBED1 (EC 2.3.2.-) (DNA replication-related element-binding factor) (Putative Ac-like transposable element) (Zinc finger BED domain-containing protein 1) (dREF homolog)	3 v 3	-0.461571	0.0216867	0.193083
Q53EL6	PDCD4	Programmed cell death protein 4 (Neoplastic transformation inhibitor protein) (Nuclear antigen H731-like) (Protein 197/15a)	3 v 3	0.294446	0.0217181	0.193083
G5E9Q6	PFN2	Profilin	3 v 3	0.103014	0.0217425	0.193083
Q00013	MPP1	55 kDa erythrocyte membrane protein (p55) (Membrane protein, palmitoylated 1)	3 v 3	-0.236202	0.0217641	0.193083
A0A2X0TVZ9	OCRL	Phosphoinositide 5-phosphatase (EC 3.1.3.36) (Fragment)	3 v 3	0.420969	0.0217823	0.193083
A0A6Q8PHK0	TRIP12	E3 ubiquitin-protein ligase TRIP12 (EC 2.3.2.26) (HECT-type E3 ubiquitin transferase TRIP12) (Thyroid receptor-interacting protein 12)	3 v 3	0.126338	0.021797	0.193083
Q8NI62	OK/KNS-cl.6	Ribosomal protein S2	2 v 2	-0.960645	0.0218169	0.193083
P17174	GOT1	Aspartate aminotransferase, cytoplasmic (cAspAT) (EC 2.6.1.1) (EC 2.6.1.3) (Cysteine aminotransferase, cytoplasmic) (Cysteine transaminase, cytoplasmic) (cCAT) (Glutamate oxaloacetate transaminase 1) (Transaminase A)	3 v 3	-0.241297	0.0218198	0.193083
Q9Y3L3	SH3BP1	SH3 domain-binding protein 1	3 v 3	-0.240854	0.021834	0.193083
Q92890	UFD1	Ubiquitin recognition factor in ER-associated degradation protein 1 (Ubiquitin fusion degradation protein 1) (UB fusion protein 1)	3 v 3	0.21	0.0219178	0.193404
P57081	WDR4	tRNA (guanine-N(7)-)-methyltransferase non-catalytic subunit WDR4 (Protein Wuho homolog) (hWH) (WD repeat-containing protein 4)	3 v 3	0.0738587	0.0219305	0.193404
O15304	SIVA1	Apoptosis regulatory protein Siva (CD27-binding protein) (CD27BP)	3 v 3	-0.232602	0.0219987	0.193734
P21964	COMT	Catechol O-methyltransferase (EC 2.1.1.6)	3 v 3	0.227806	0.0221021	0.193843
Q8TEQ6	GEMIN5	Gem-associated protein 5 (Gemin5)	3 v 3	0.250499	0.0222144	0.194427
P29597	TYK2	Non-receptor tyrosine-protein kinase TYK2 (EC 2.7.10.2)	3 v 3	-0.335109	0.0222656	0.194649
Q13433	SLC39A6	Zinc transporter ZIP6 (Estrogen-regulated protein LIV-1) (Solute carrier family 39 member 6) (Zrt- and Irt-like protein 6) (ZIP-6)	3 v 3	0.171042	0.0223024	0.194649
P49736	MCM2	DNA replication licensing factor MCM2 (EC 3.6.4.12) (Minichromosome maintenance protein 2 homolog) (Nuclear protein BM28)	3 v 3	-0.244744	0.0223083	0.194649
P04843	RPN1	Dolichyl-diphosphooligosaccharide--protein glycosyltransferase subunit 1 (Dolichyl-diphosphooligosaccharide--protein glycosyltransferase 67 kDa subunit) (Ribophorin I) (RPN-I) (Ribophorin-1)	3 v 3	-0.144586	0.0223539	0.194706
P61758	VBP1	Prefoldin subunit 3 (HIBBJ46) (von Hippel-Lindau-binding protein 1) (VBP-1) (VHL-binding protein 1)	3 v 3	-0.11727	0.0223986	0.194706
Q86YH6	PDSS2	All trans-polyprenyl-diphosphate synthase PDSS2 (All-trans-decaprenyl-diphosphate synthase subunit 2) (EC 2.5.1.91) (Candidate tumor suppressor protein) (Decaprenyl pyrophosphate synthase subunit 2) (Decaprenyl-diphosphate synthase subunit 2) (Solanesyl-diphosphate synthase subunit 2)	3 v 3	0.243963	0.0225149	0.194706
Q13619	CUL4A	Cullin-4A (CUL-4A)	3 v 3	-0.112287	0.0225577	0.194706
Q9BZV1	UBXN6	UBX domain-containing protein 6 (UBX domain-containing protein 1)	3 v 3	-0.261025	0.0225771	0.194706
P09884	POLA1	DNA polymerase alpha catalytic subunit (EC 2.7.7.7) (DNA polymerase alpha catalytic subunit p180)	3 v 3	-0.288548	0.0226203	0.194706
Q86YS7	C2CD5	C2 domain-containing protein 5 (C2 domain-containing phosphoprotein of 138 kDa)	2 v 2	0.0774541	0.0226491	0.194706
B4DHT9		cDNA FLJ58812, highly similar to Endoplasmin (Heat shock protein 90kDa beta member 1)	2 v 2	-1.33879	0.0226495	0.194706
Q96EL3	MRPL53	39S ribosomal protein L53, mitochondrial (L53mt) (MRP-L53) (Mitochondrial large ribosomal subunit protein mL53)	3 v 3	0.165587	0.0226928	0.194706
Q9UKV8	AGO2	Protein argonaute-2 (Argonaute2) (hAgo2) (EC 3.1.26.n2) (Argonaute RISC catalytic component 2) (Eukaryotic translation initiation factor 2C 2) (eIF-2C 2) (eIF2C 2) (PAZ Piwi domain protein) (PPD) (Protein slicer)	3 v 3	0.361113	0.022712	0.194706
O43709	BUD23	Probable 18S rRNA (guanine-N(7))-methyltransferase (EC 2.1.1.-) (Bud site selection protein 23 homolog) (Metastasis-related methyltransferase 1) (Williams-Beuren syndrome chromosomal region 22 protein) (rRNA methyltransferase and ribosome maturation factor)	3 v 3	0.16789	0.0227255	0.194706
Q9BQ52	ELAC2	Zinc phosphodiesterase ELAC protein 2 (EC 3.1.26.11) (ElaC homolog protein 2) (Heredity prostate cancer protein 2) (Ribonuclease Z 2) (RNase Z 2) (tRNA 3 endonuclease 2) (tRNase Z 2)	3 v 3	0.173674	0.0227314	0.194706
Q5SRE7	PHYHD1	Phytanoyl-CoA dioxygenase domain-containing protein 1 (EC 1.-.-.-)	3 v 3	-0.249335	0.0227499	0.194706
P61956	SUMO2	Small ubiquitin-related modifier 2 (SUMO-2) (HSMT3) (SMT3 homolog 2) (SUMO-3) (Sentrin-2) (Ubiquitin-like protein SMT3B) (Smt3B)	3 v 3	0.86028	0.0228642	0.194706
Q96FV2	SCRN2	Secernin-2	3 v 3	-0.304402	0.0228673	0.194706
Q14257	RCN2	Reticulocalbin-2 (Calcium-binding protein ERC-55) (E6-binding protein) (E6BP)	3 v 3	0.18565	0.0228981	0.194706
Q9UHK6	AMACR	Alpha-methylacyl-CoA racemase (EC 5.1.99.4) (2-methylacyl-CoA racemase)	3 v 3	-0.535193	0.0229582	0.194706
P04183	TK1	Thymidine kinase, cytosolic (EC 2.7.1.21)	3 v 3	0.0617828	0.0229715	0.194706
P16035	TIMP2	Metalloproteinase inhibitor 2 (CSC-21K) (Tissue inhibitor of metalloproteinases 2) (TIMP-2)	3 v 3	-0.115379	0.022995	0.194706
Q9NUQ9	CYRIB	CYFIP-related Rac1 interactor B (L1)	3 v 3	-0.0835177	0.0230251	0.194706
Q15121	PEA15	Astrocytic phosphoprotein PEA-15 (15 kDa phosphoprotein enriched in astrocytes) (Phosphoprotein enriched in diabetes) (PED)	3 v 3	0.107982	0.0230342	0.194706
Q3MIR4	TMEM30B	Cell cycle control protein 50B (P4-ATPase flippase complex beta subunit TMEM30B) (Transmembrane protein 30B)	3 v 3	-0.276495	0.0230351	0.194706
P07195	LDHB	L-lactate dehydrogenase B chain (LDH-B) (EC 1.1.1.27) (LDH heart subunit) (LDH-H) (Renal carcinoma antigen NY-REN-46)	3 v 3	0.0709198	0.0230489	0.194706
O75381	PEX14	Peroxisomal membrane protein PEX14 (PTS1 receptor-docking protein) (Peroxin-14) (Peroxisomal membrane anchor protein PEX14)	3 v 3	-0.10367	0.02311	0.194706
Q92538	GBF1	Golgi-specific brefeldin A-resistance guanine nucleotide exchange factor 1 (BFA-resistant GEF 1)	3 v 3	-0.0914748	0.0231219	0.194706
Q15004	PCLAF	PCNA-associated factor (Hepatitis C virus NS5A-transactivated protein 9) (HCV NS5A-transactivated protein 9) (Overexpressed in anaplastic thyroid carcinoma 1) (OEATC-1) (PCNA-associated factor of 15 kDa) (PAF15) (p15PAF) (PCNA-clamp-associated factor)	3 v 3	-0.317969	0.0231377	0.194706
A0A024RDE8	PDLIM5	PDZ and LIM domain 5, isoform CRA_c	3 v 3	0.539148	0.0231379	0.194706
Q6MZS5	DKFZp686A13234	Uncharacterized protein DKFZp686A13234 (Fragment)	3 v 3	0.483699	0.0232207	0.19507
Q7Z7H5	TMED4	Transmembrane emp24 domain-containing protein 4 (Endoplasmic reticulum stress-response protein 25) (ERS25) (GMP25iso) (Putative NF-kappa-B-activating protein 156) (p24 family protein alpha-3) (p24alpha3)	3 v 3	-0.172579	0.0232345	0.19507
Q8NBL1	POGLUT1	Protein O-glucosyltransferase 1 (EC 2.4.1.376) (CAP10-like 46 kDa protein) (hCLP46) (KTEL motif-containing protein 1) (Myelodysplastic syndromes relative protein) (O-glucosyltransferase Rumi homolog) (hRumi) (Protein O-xylosyltransferase POGLUT1) (EC 2.4.2.63)	3 v 3	-0.102398	0.0233211	0.19507
O95786	DDX58	Antiviral innate immune response receptor RIG-I (DEAD box protein 58) (Probable ATP-dependent RNA helicase DDX58) (EC 3.6.4.13) (RIG-I-like receptor 1) (RLR-1) (Retinoic acid-inducible gene 1 protein) (RIG-1) (Retinoic acid-inducible gene I protein) (RIG-I)	3 v 3	0.108801	0.0233365	0.19507
P84022	SMAD3	Mothers against decapentaplegic homolog 3 (MAD homolog 3) (Mad3) (Mothers against DPP homolog 3) (hMAD-3) (JV15-2) (SMAD family member 3) (SMAD 3) (Smad3) (hSMAD3)	3 v 3	-0.142955	0.0233451	0.19507
P23526	AHCY	Adenosylhomocysteinase (AdoHcyase) (EC 3.3.1.1) (S-adenosyl-L-homocysteine hydrolase)	3 v 3	0.139792	0.0233563	0.19507
Q96DX4	RSPRY1	RING finger and SPRY domain-containing protein 1	3 v 3	0.204077	0.0233644	0.19507
Q9Y223	GNE	Bifunctional UDP-N-acetylglucosamine 2-epimerase/N-acetylmannosamine kinase (UDP-GlcNAc-2-epimerase/ManAc kinase) [Includes: UDP-N-acetylglucosamine 2-epimerase (hydrolyzing) (EC 3.2.1.183) (UDP-GlcNAc-2-epimerase) (Uridine diphosphate-N-acetylglucosamine-2-epimerase); N-acetylmannosamine kinase (EC 2.7.1.60) (ManAc kinase)]	3 v 3	-0.164403	0.0234298	0.195073
O95848	NUDT14	Uridine diphosphate glucose pyrophosphatase NUDT14 (UDPG pyrophosphatase) (UGPPase) (EC 3.6.1.45) (Nucleoside diphosphate-linked moiety X motif 14) (Nudix motif 14)	3 v 3	-0.139633	0.0234873	0.195073
Q9UL25	RAB21	Ras-related protein Rab-21	3 v 3	0.529871	0.0235494	0.195073
P49674	CSNK1E	Casein kinase I isoform epsilon (CKI-epsilon) (CKIe) (EC 2.7.11.1)	3 v 3	-0.247855	0.0235615	0.195073
P08133	ANXA6	Annexin A6 (67 kDa calelectrin) (Annexin VI) (Annexin-6) (Calphobindin-II) (CPB-II) (Chromobindin-20) (Lipocortin VI) (Protein III) (p68) (p70)	3 v 3	-0.204109	0.0235924	0.195073
P22413	ENPP1	Ectonucleotide pyrophosphatase/phosphodiesterase family member 1 (E-NPP 1) (Membrane component chromosome 6 surface marker 1) (Phosphodiesterase I/nucleotide pyrophosphatase 1) (Plasma-cell membrane glycoprotein PC-1) [Cleaved into: Ectonucleotide pyrophosphatase/phosphodiesterase family member 1, secreted form] [Includes: Alkaline phosphodiesterase I (EC 3.1.4.1); Nucleotide pyrophosphatase (NPP…	3 v 3	0.29074	0.0235974	0.195073
O95352	ATG7	Ubiquitin-like modifier-activating enzyme ATG7 (ATG12-activating enzyme E1 ATG7) (Autophagy-related protein 7) (APG7-like) (hAGP7) (Ubiquitin-activating enzyme E1-like protein)	3 v 3	-0.140139	0.0236052	0.195073
Q9NUL7	DDX28	Probable ATP-dependent RNA helicase DDX28 (EC 3.6.4.13) (Mitochondrial DEAD box protein 28)	3 v 3	0.0658475	0.0236236	0.195073
H3BSH7	UTP4	U3 small nucleolar RNA-associated protein 4 homolog (Fragment)	3 v 3	-0.0498819	0.0236917	0.195313
Q96JX3	SERAC1	Protein SERAC1 (Serine active site-containing protein 1)	3 v 3	-0.162726	0.0237623	0.195351
Q15436	SEC23A	Protein transport protein Sec23A (hSec23A) (SEC23-related protein A)	3 v 3	0.378719	0.0238114	0.195351
Q15742	NAB2	NGFI-A-binding protein 2 (EGR-1-binding protein 2) (Melanoma-associated delayed early response protein) (Protein MADER)	3 v 3	-0.157559	0.0239231	0.195351
P35232	PHB	Prohibitin	3 v 3	0.13977	0.0239621	0.195351
P49821	NDUFV1	NADH dehydrogenase [ubiquinone] flavoprotein 1, mitochondrial (EC 7.1.1.2) (Complex I-51kD) (CI-51kD) (NADH dehydrogenase flavoprotein 1) (NADH-ubiquinone oxidoreductase 51 kDa subunit)	3 v 3	-0.134582	0.0239915	0.195351
P57740	NUP107	Nuclear pore complex protein Nup107 (107 kDa nucleoporin) (Nucleoporin Nup107)	3 v 3	-0.0823604	0.0240156	0.195351
Q9Y3A2	UTP11	Probable U3 small nucleolar RNA-associated protein 11 (U3 snoRNA-associated protein 11) (UTP11-like protein)	3 v 3	0.0463087	0.0241611	0.195351
O00625	PIR	Pirin (EC 1.13.11.24) (Probable quercetin 2,3-dioxygenase PIR) (Probable quercetinase)	3 v 3	0.216975	0.024171	0.195351
P11802	CDK4	Cyclin-dependent kinase 4 (EC 2.7.11.22) (Cell division protein kinase 4) (PSK-J3)	3 v 3	-0.120126	0.0241809	0.195351
P33176	KIF5B	Kinesin-1 heavy chain (Conventional kinesin heavy chain) (Ubiquitous kinesin heavy chain) (UKHC)	3 v 3	0.0950388	0.0242306	0.195351
Q7Z4G4	TRMT11	tRNA (guanine(10)-N2)-methyltransferase homolog (EC 2.1.1.-) (tRNA guanosine-2'-O-methyltransferase TRM11 homolog)	3 v 3	0.529845	0.0242456	0.195351
O95861	BPNT1	3'(2'),5'-bisphosphate nucleotidase 1 (EC 3.1.3.7) (Bisphosphate 3'-nucleotidase 1) (PAP-inositol 1,4-phosphatase) (PIP)	3 v 3	-0.166757	0.0242849	0.195351
O75674	TOM1L1	TOM1-like protein 1 (Src-activating and signaling molecule protein) (Target of Myb-like protein 1)	3 v 3	0.305215	0.0243734	0.195351
A0A0A0MRM8	MYO6	Unconventional myosin-6 (Unconventional myosin-VI)	2 v 2	-0.509881	0.0244045	0.195351
P48509	CD151	CD151 antigen (GP27) (Membrane glycoprotein SFA-1) (Platelet-endothelial tetraspan antigen 3) (PETA-3) (Tetraspanin-24) (Tspan-24) (CD antigen CD151)	3 v 3	0.243777	0.0244057	0.195351
Q9NQ50	MRPL40	39S ribosomal protein L40, mitochondrial (L40mt) (MRP-L40) (Mitochondrial large ribosomal subunit protein mL40) (Nuclear localization signal-containing protein deleted in velocardiofacial syndrome) (Up-regulated in metastasis)	3 v 3	0.153323	0.0244127	0.195351
Q96EY1	DNAJA3	DnaJ homolog subfamily A member 3, mitochondrial (DnaJ protein Tid-1) (hTid-1) (Hepatocellular carcinoma-associated antigen 57) (Tumorous imaginal discs protein Tid56 homolog)	3 v 3	0.236504	0.0244451	0.195351
Q9Y3P9	RABGAP1	Rab GTPase-activating protein 1 (GAP and centrosome-associated protein) (Rab6 GTPase-activating protein GAPCenA)	3 v 3	-0.0830001	0.0244489	0.195351
Q9Y4C2	TCAF1	TRPM8 channel-associated factor 1 (TRP channel-associated factor 1)	3 v 3	-0.107249	0.0244595	0.195351
P57088	TMEM33	Transmembrane protein 33 (Protein DB83) (SHINC-3)	3 v 3	0.327055	0.0245004	0.195351
Q05823	RNASEL	2-5A-dependent ribonuclease (2-5A-dependent RNase) (EC 3.1.26.-) (Ribonuclease 4) (Ribonuclease L) (RNase L)	3 v 3	0.764077	0.0245126	0.195351
Q9BW62	KATNAL1	Katanin p60 ATPase-containing subunit A-like 1 (Katanin p60 subunit A-like 1) (EC 5.6.1.1) (p60 katanin-like 1)	3 v 3	-0.260099	0.0245455	0.195351
A0A5F9ZI43	AP1S2	AP complex subunit sigma	3 v 3	-0.420486	0.0245546	0.195351
Q02809	PLOD1	Procollagen-lysine,2-oxoglutarate 5-dioxygenase 1 (EC 1.14.11.4) (Lysyl hydroxylase 1) (LH1)	3 v 3	0.107191	0.0245619	0.195351
Q15084	PDIA6	Protein disulfide-isomerase A6 (EC 5.3.4.1) (Endoplasmic reticulum protein 5) (ER protein 5) (ERp5) (Protein disulfide isomerase P5) (Thioredoxin domain-containing protein 7)	3 v 3	-0.128085	0.0245978	0.195351
Q9HBM1	SPC25	Kinetochore protein Spc25 (hSpc25)	3 v 3	-0.137675	0.0246082	0.195351
P15884	TCF4	Transcription factor 4 (TCF-4) (Class B basic helix-loop-helix protein 19) (bHLHb19) (Immunoglobulin transcription factor 2) (ITF-2) (SL3-3 enhancer factor 2) (SEF-2)	2 v 2	0.0672211	0.024614	0.195351
Q9NVP2	ASF1B	Histone chaperone ASF1B (Anti-silencing function protein 1 homolog B) (hAsf1) (hAsf1b) (CCG1-interacting factor A-II) (CIA-II) (hCIA-II)	3 v 3	-0.39924	0.0246368	0.195351
O75955	FLOT1	Flotillin-1	3 v 3	-0.159527	0.0247367	0.195961
Q00169	PITPNA	Phosphatidylinositol transfer protein alpha isoform (PI-TP-alpha) (PtdIns transfer protein alpha) (PtdInsTP alpha)	3 v 3	-0.245762	0.0247656	0.196007
Q9BVT8	TMUB1	Transmembrane and ubiquitin-like domain-containing protein 1 (Dendritic cell-derived ubiquitin-like protein) (DULP) (Hepatocyte odd protein shuttling protein) (Ubiquitin-like protein SB144) [Cleaved into: iHOPS]	3 v 3	-0.237938	0.0247962	0.196065
P35244	RPA3	Replication protein A 14 kDa subunit (RP-A p14) (Replication factor A protein 3) (RF-A protein 3)	3 v 3	-0.524144	0.0248189	0.196065
Q15058	KIF14	Kinesin-like protein KIF14	3 v 3	0.586949	0.0249046	0.19648
Q9NZC4	EHF	ETS homologous factor (hEHF) (ETS domain-containing transcription factor) (Epithelium-specific Ets transcription factor 3) (ESE-3)	3 v 3	-0.710159	0.0249407	0.19648
P46926	GNPDA1	Glucosamine-6-phosphate isomerase 1 (EC 3.5.99.6) (Glucosamine-6-phosphate deaminase 1) (GNPDA 1) (GlcN6P deaminase 1) (Oscillin)	3 v 3	-0.194597	0.0251473	0.197916
P56962	STX17	Syntaxin-17	3 v 3	0.382455	0.0251893	0.197916
Q2TAM9	TUSC1	Tumor suppressor candidate gene 1 protein (TSG-9) (TSG9)	3 v 3	0.379398	0.0253314	0.198806
P43155	CRAT	Carnitine O-acetyltransferase (Carnitine acetylase) (EC 2.3.1.137) (EC 2.3.1.7) (Carnitine acetyltransferase) (CAT) (CrAT)	3 v 3	-0.128288	0.0253527	0.198806
Q8IWE2	FAM114A1	Protein NOXP20 (Nervous system overexpressed protein 20) (Protein FAM114A1)	3 v 3	-0.220457	0.0253969	0.198969
Q8NI22	MCFD2	Multiple coagulation factor deficiency protein 2 (Neural stem cell-derived neuronal survival protein)	3 v 3	0.292961	0.0254559	0.199249
Q9Y5P4	CERT1	Ceramide transfer protein (hCERT) (Collagen type IV alpha-3-binding protein) (Goodpasture antigen-binding protein) (GPBP) (START domain-containing protein 11) (StARD11) (StAR-related lipid transfer protein 11)	3 v 3	0.217901	0.0255233	0.19941
P09601	HMOX1	Heme oxygenase 1 (HO-1) (EC 1.14.14.18)	3 v 3	0.192829	0.0255541	0.199467
Q9UBQ5	EIF3K	Eukaryotic translation initiation factor 3 subunit K (eIF3k) (Eukaryotic translation initiation factor 3 subunit 12) (Muscle-specific gene M9 protein) (PLAC-24) (eIF-3 p25) (eIF-3 p28)	3 v 3	-0.0995336	0.0255846	0.199522
P51153	RAB13	Ras-related protein Rab-13 (Cell growth-inhibiting gene 4 protein)	3 v 3	-0.173151	0.0256105	0.199542
B7ZLD0	LRP6	Low-density lipoprotein receptor-related protein	3 v 3	0.0572486	0.0257156	0.199624
O75694	NUP155	Nuclear pore complex protein Nup155 (155 kDa nucleoporin) (Nucleoporin Nup155)	3 v 3	0.124869	0.0257617	0.199624
Q05BQ5	MBTD1	MBT domain-containing protein 1	3 v 3	0.154479	0.0258313	0.199636
Q6EEV4	POLR2M	DNA-directed RNA polymerase II subunit GRINL1A, isoforms 4/5 (DNA-directed RNA polymerase II subunit M, isoforms 4/5)	3 v 3	-0.50536	0.0258499	0.199636
Q9H902	REEP1	Receptor expression-enhancing protein 1 (Spastic paraplegia 31 protein)	3 v 3	-0.383067	0.0259545	0.199636
Q3KQV9	UAP1L1	UDP-N-acetylhexosamine pyrophosphorylase-like protein 1 (EC 2.7.7.-)	3 v 3	-0.159199	0.0259932	0.199636
B4E350		Non-specific serine/threonine protein kinase (EC 2.7.11.1)	2 v 2	0.310812	0.026018	0.199636
P22059	OSBP	Oxysterol-binding protein 1	3 v 3	-0.28529	0.0260316	0.199636
Q9ULX3	NOB1	RNA-binding protein NOB1 (EC 3.1.-.-) (Phosphorylation regulatory protein HP-10) (Protein ART-4)	3 v 3	0.1842	0.0260318	0.199636
Q13506	NAB1	NGFI-A-binding protein 1 (EGR-1-binding protein 1) (Transcriptional regulatory protein p54)	3 v 3	-0.385358	0.026032	0.199636
Q9Y5Z0	BACE2	Beta-secretase 2 (EC 3.4.23.45) (Aspartic-like protease 56 kDa) (Aspartyl protease 1) (ASP1) (Asp 1) (Beta-site amyloid precursor protein cleaving enzyme 2) (Beta-site APP cleaving enzyme 2) (Down region aspartic protease) (DRAP) (Memapsin-1) (Membrane-associated aspartic protease 1) (Theta-secretase)	3 v 3	-0.176871	0.0260368	0.199636
O75717	WDHD1	WD repeat and HMG-box DNA-binding protein 1 (Acidic nucleoplasmic DNA-binding protein 1) (And-1)	3 v 3	0.320082	0.0260844	0.199636
Q96PD2	DCBLD2	Discoidin, CUB and LCCL domain-containing protein 2 (CUB, LCCL and coagulation factor V/VIII-homology domains protein 1) (Endothelial and smooth muscle cell-derived neuropilin-like protein)	2 v 2	0.562993	0.0261012	0.199636
Q9NPA3	MID1IP1	Mid1-interacting protein 1 (Gastrulation-specific G12-like protein) (Mid1-interacting G12-like protein) (Protein STRAIT11499) (Spot 14-related protein) (S14R) (Spot 14-R)	3 v 3	0.340094	0.0261109	0.199636
P62316	SNRPD2	Small nuclear ribonucleoprotein Sm D2 (Sm-D2) (snRNP core protein D2)	3 v 3	-0.249075	0.0261547	0.199636
Q96N11	C7orf26	Uncharacterized protein C7orf26	3 v 3	0.143779	0.0261738	0.199636
P30154	PPP2R1B	Serine/threonine-protein phosphatase 2A 65 kDa regulatory subunit A beta isoform (PP2A subunit A isoform PR65-beta) (PP2A subunit A isoform R1-beta)	3 v 3	0.163645	0.0262146	0.199636
Q96GD0	PDXP	Chronophin (EC 3.1.3.16) (EC 3.1.3.74) (Pyridoxal phosphate phosphatase) (PLP phosphatase)	3 v 3	-0.161216	0.0262256	0.199636
P40763	STAT3	Signal transducer and activator of transcription 3 (Acute-phase response factor)	3 v 3	0.069814	0.026238	0.199636
P51659	HSD17B4	Peroxisomal multifunctional enzyme type 2 (MFE-2) (17-beta-hydroxysteroid dehydrogenase 4) (17-beta-HSD 4) (D-bifunctional protein) (DBP) (Multifunctional protein 2) (MFP-2) (Short chain dehydrogenase/reductase family 8C member 1) [Cleaved into: (3R)-hydroxyacyl-CoA dehydrogenase (EC 1.1.1.n12); Enoyl-CoA hydratase 2 (EC 4.2.1.107) (EC 4.2.1.119) (3-alpha,7-alpha,12-alpha-trihydroxy-5-beta-choles…	3 v 3	-0.163589	0.0262495	0.199636
O60502	OGA	Protein O-GlcNAcase (OGA) (EC 3.2.1.169) (Beta-N-acetylglucosaminidase) (Beta-N-acetylhexosaminidase) (Beta-hexosaminidase) (Meningioma-expressed antigen 5) (N-acetyl-beta-D-glucosaminidase) (N-acetyl-beta-glucosaminidase) (Nuclear cytoplasmic O-GlcNAcase and acetyltransferase) (NCOAT)	3 v 3	-0.198966	0.026324	0.199636
O00264	PGRMC1	Membrane-associated progesterone receptor component 1 (mPR) (Dap1) (IZA)	3 v 3	-0.141333	0.0263273	0.199636
Q14693	LPIN1	Phosphatidate phosphatase LPIN1 (EC 3.1.3.4) (Lipin-1)	3 v 3	0.470282	0.0263555	0.199636
O95139	NDUFB6	NADH dehydrogenase [ubiquinone] 1 beta subcomplex subunit 6 (Complex I-B17) (CI-B17) (NADH-ubiquinone oxidoreductase B17 subunit)	3 v 3	-0.301044	0.0263629	0.199636
P05091	ALDH2	Aldehyde dehydrogenase, mitochondrial (EC 1.2.1.3) (ALDH class 2) (ALDH-E2) (ALDHI)	3 v 3	-0.152579	0.0263727	0.199636
Q14CX7	NAA25	N-alpha-acetyltransferase 25, NatB auxiliary subunit (Mitochondrial distribution and morphology protein 20) (N-terminal acetyltransferase B complex subunit MDM20) (NatB complex subunit MDM20) (N-terminal acetyltransferase B complex subunit NAA25) (p120)	3 v 3	0.141614	0.0264069	0.199705
Q5W0Z9	ZDHHC20	Palmitoyltransferase ZDHHC20 (EC 2.3.1.225) (Acyltransferase ZDHHC20) (EC 2.3.1.-) (DHHC domain-containing cysteine-rich protein 20) (DHHC20) (Zinc finger DHHC domain-containing protein 20)	3 v 3	-0.320449	0.0264287	0.199705
Q9H8H3	METTL7A	Methyltransferase-like protein 7A (EC 2.1.1.-) (Protein AAM-B)	3 v 3	-0.244083	0.0264756	0.199881
Q08AG7	MZT1	Mitotic-spindle organizing protein 1 (Mitotic-spindle organizing protein associated with a ring of gamma-tubulin 1)	3 v 3	0.289557	0.0264991	0.199882
Q8IZH2	XRN1	5'-3' exoribonuclease 1 (EC 3.1.13.-) (Strand-exchange protein 1 homolog)	3 v 3	0.24114	0.0265724	0.200084
Q96KC8	DNAJC1	DnaJ homolog subfamily C member 1 (DnaJ protein homolog MTJ1)	3 v 3	-0.27228	0.0266004	0.200084
Q9H832	UBE2Z	Ubiquitin-conjugating enzyme E2 Z (EC 2.3.2.23) (E2 ubiquitin-conjugating enzyme Z) (Uba6-specific E2 conjugating enzyme 1) (Use1) (Ubiquitin carrier protein Z) (Ubiquitin-protein ligase Z)	3 v 3	0.417473	0.0266199	0.200084
Q96HR3	MED30	Mediator of RNA polymerase II transcription subunit 30 (Mediator complex subunit 30) (TRAP/Mediator complex component TRAP25) (Thyroid hormone receptor-associated protein 6) (Thyroid hormone receptor-associated protein complex 25 kDa component) (Trap25)	3 v 3	0.121581	0.0267116	0.200596
O94905	ERLIN2	Erlin-2 (Endoplasmic reticulum lipid raft-associated protein 2) (Stomatin-prohibitin-flotillin-HflC/K domain-containing protein 2) (SPFH domain-containing protein 2)	3 v 3	0.200866	0.0267421	0.200648
Q6GMV2	SMYD5	SET and MYND domain-containing protein 5 (EC 2.1.1.-) (Protein NN8-4AG) (Retinoic acid-induced protein 15)	3 v 3	0.158373	0.0267845	0.200657
Q8N806	UBR7	Putative E3 ubiquitin-protein ligase UBR7 (EC 2.3.2.27) (N-recognin-7) (RING-type E3 ubiquitin transferase UBR7)	3 v 3	-0.26875	0.026814	0.200657
P49418	AMPH	Amphiphysin	3 v 3	-0.236006	0.0269232	0.201297
O15228	GNPAT	Dihydroxyacetone phosphate acyltransferase (DAP-AT) (DHAP-AT) (EC 2.3.1.42) (Acyl-CoA:dihydroxyacetonephosphateacyltransferase) (Glycerone-phosphate O-acyltransferase)	3 v 3	-0.170039	0.0270108	0.201776
Q15054	POLD3	DNA polymerase delta subunit 3 (DNA polymerase delta subunit C) (DNA polymerase delta subunit p66) (DNA polymerase delta subunit p68)	3 v 3	-0.176547	0.0270507	0.201876
P09914	IFIT1	Interferon-induced protein with tetratricopeptide repeats 1 (IFIT-1) (Interferon-induced 56 kDa protein) (IFI-56K) (P56)	3 v 3	0.198543	0.0270778	0.201876
P25205	MCM3	DNA replication licensing factor MCM3 (EC 3.6.4.12) (DNA polymerase alpha holoenzyme-associated protein P1) (P1-MCM3) (RLF subunit beta) (p102)	3 v 3	-0.250486	0.0271191	0.201876
P49914	MTHFS	5-formyltetrahydrofolate cyclo-ligase (EC 6.3.3.2) (5,10-methenyl-tetrahydrofolate synthetase) (MTHFS) (Methenyl-THF synthetase)	3 v 3	-0.143144	0.0272015	0.201997
O95747	OXSR1	Serine/threonine-protein kinase OSR1 (EC 2.7.11.1) (Oxidative stress-responsive 1 protein)	3 v 3	-0.103111	0.0272676	0.201997
Q8IWT3	CUL9	Cullin-9 (CUL-9) (UbcH7-associated protein 1) (p53-associated parkin-like cytoplasmic protein)	3 v 3	-0.156834	0.0272679	0.201997
P30044	PRDX5	Peroxiredoxin-5, mitochondrial (EC 1.11.1.24) (Alu corepressor 1) (Antioxidant enzyme B166) (AOEB166) (Liver tissue 2D-page spot 71B) (PLP) (Peroxiredoxin V) (Prx-V) (Peroxisomal antioxidant enzyme) (TPx type VI) (Thioredoxin peroxidase PMP20) (Thioredoxin-dependent peroxiredoxin 5)	3 v 3	-0.206542	0.0272732	0.201997
P55285	CDH6	Cadherin-6 (Kidney cadherin) (K-cadherin)	3 v 3	0.455553	0.0273138	0.201997
Q9NR45	NANS	Sialic acid synthase (N-acetylneuraminate synthase) (EC 2.5.1.56) (N-acetylneuraminate-9-phosphate synthase) (EC 2.5.1.57) (N-acetylneuraminic acid phosphate synthase) (N-acetylneuraminic acid synthase)	3 v 3	-0.185121	0.0273168	0.201997
Q96C36	PYCR2	Pyrroline-5-carboxylate reductase 2 (P5C reductase 2) (P5CR 2) (EC 1.5.1.2)	3 v 3	-0.165272	0.0273301	0.201997
O75663	TIPRL	TIP41-like protein (Putative MAPK-activating protein PM10) (Type 2A-interacting protein) (TIP)	3 v 3	-0.141738	0.0273642	0.201997
O94973	AP2A2	AP-2 complex subunit alpha-2 (100 kDa coated vesicle protein C) (Adaptor protein complex AP-2 subunit alpha-2) (Adaptor-related protein complex 2 subunit alpha-2) (Alpha-adaptin C) (Alpha2-adaptin) (Clathrin assembly protein complex 2 alpha-C large chain) (Huntingtin yeast partner J) (Huntingtin-interacting protein 9) (HIP-9) (Huntingtin-interacting protein J) (Plasma membrane adaptor HA2/AP2 ada…	3 v 3	0.052406	0.0273725	0.201997
P49327	FASN	Fatty acid synthase (EC 2.3.1.85) (Type I fatty acid synthase) [Includes: [Acyl-carrier-protein] S-acetyltransferase (EC 2.3.1.38); [Acyl-carrier-protein] S-malonyltransferase (EC 2.3.1.39); 3-oxoacyl-[acyl-carrier-protein] synthase (EC 2.3.1.41); 3-oxoacyl-[acyl-carrier-protein] reductase (EC 1.1.1.100); 3-hydroxyacyl-[acyl-carrier-protein] dehydratase (EC 4.2.1.59); Enoyl-[acyl-carrier-protein]…	3 v 3	0.106007	0.0274452	0.202008
Q14254	FLOT2	Flotillin-2 (Epidermal surface antigen) (ESA) (Membrane component chromosome 17 surface marker 1)	3 v 3	-0.226336	0.0275395	0.202204
O43169	CYB5B	Cytochrome b5 type B (Cytochrome b5 outer mitochondrial membrane isoform)	3 v 3	-0.0828879	0.0275629	0.202204
D3DRP5	C9orf19	Chromosome 9 open reading frame 19, isoform CRA_a (Fragment)	3 v 3	-0.374757	0.0275683	0.202204
Q15369	ELOC	Elongin-C (EloC) (Elongin 15 kDa subunit) (RNA polymerase II transcription factor SIII subunit C) (SIII p15) (Transcription elongation factor B polypeptide 1)	3 v 3	0.0837773	0.0276053	0.202204
O75616	ERAL1	GTPase Era, mitochondrial (H-ERA) (hERA) (Conserved ERA-like GTPase) (CEGA) (ERA-W) (ERA-like protein 1)	3 v 3	0.143214	0.0276275	0.202204
Q9H444	CHMP4B	Charged multivesicular body protein 4b (Chromatin-modifying protein 4b) (CHMP4b) (SNF7 homolog associated with Alix 1) (SNF7-2) (hSnf7-2) (Vacuolar protein sorting-associated protein 32-2) (Vps32-2) (hVps32-2)	3 v 3	-0.0804976	0.0276339	0.202204
Q13057	COASY	Bifunctional coenzyme A synthase (CoA synthase) (NBP) (POV-2) [Includes: Phosphopantetheine adenylyltransferase (EC 2.7.7.3) (Dephospho-CoA pyrophosphorylase) (Pantetheine-phosphate adenylyltransferase) (PPAT); Dephospho-CoA kinase (DPCK) (EC 2.7.1.24) (Dephosphocoenzyme A kinase) (DPCOAK)]	3 v 3	-0.142696	0.0276499	0.202204
P18084	ITGB5	Integrin beta-5	3 v 3	0.529289	0.0277186	0.202204
Q9NYZ3	GTSE1	G2 and S phase-expressed protein 1 (GTSE-1) (Protein B99 homolog)	3 v 3	-0.143662	0.0277863	0.202204
Q58FF6	HSP90AB4P	Putative heat shock protein HSP 90-beta 4	2 v 2	-0.895856	0.027853	0.202204
Q99496	RNF2	E3 ubiquitin-protein ligase RING2 (EC 2.3.2.27) (Huntingtin-interacting protein 2-interacting protein 3) (HIP2-interacting protein 3) (Protein DinG) (RING finger protein 1B) (RING1b) (RING finger protein 2) (RING finger protein BAP-1) (RING-type E3 ubiquitin transferase RING2)	3 v 3	0.198097	0.0278678	0.202204
P29350	PTPN6	Tyrosine-protein phosphatase non-receptor type 6 (EC 3.1.3.48) (Hematopoietic cell protein-tyrosine phosphatase) (Protein-tyrosine phosphatase 1C) (PTP-1C) (Protein-tyrosine phosphatase SHP-1) (SH-PTP1)	3 v 3	-0.177345	0.0279582	0.202204
Q9H939	PSTPIP2	Proline-serine-threonine phosphatase-interacting protein 2 (PEST phosphatase-interacting protein 2)	3 v 3	-0.119354	0.0279629	0.202204
P0DN79	CBSL	Cystathionine beta-synthase-like protein (EC 4.2.1.22) (Beta-thionase) (Serine sulfhydrase)	3 v 3	0.330135	0.027976	0.202204
P43007	SLC1A4	Neutral amino acid transporter A (Alanine/serine/cysteine/threonine transporter 1) (ASCT-1) (SATT) (Solute carrier family 1 member 4)	3 v 3	-0.252806	0.02801	0.202204
Q9C0E2	XPO4	Exportin-4 (Exp4)	3 v 3	0.274224	0.0280179	0.202204
Q9Y3Q8	TSC22D4	TSC22 domain family protein 4 (TSC22-related-inducible leucine zipper protein 2) (Tsc-22-like protein THG-1)	3 v 3	-0.529232	0.0280721	0.202424
Q8NHP8	PLBD2	Putative phospholipase B-like 2 (EC 3.1.1.-) (76 kDa protein) (p76) (LAMA-like protein 2) (Lamina ancestor homolog 2) (Phospholipase B domain-containing protein 2) [Cleaved into: Putative phospholipase B-like 2 32 kDa form; Putative phospholipase B-like 2 45 kDa form]	3 v 3	0.26265	0.0281145	0.202558
P25685	DNAJB1	DnaJ homolog subfamily B member 1 (DnaJ protein homolog 1) (Heat shock 40 kDa protein 1) (HSP40) (Heat shock protein 40) (Human DnaJ protein 1) (hDj-1)	3 v 3	-0.0936129	0.0281784	0.20267
Q9H008	LHPP	Phospholysine phosphohistidine inorganic pyrophosphate phosphatase (hLHPP) (EC 3.1.3.-) (EC 3.6.1.1)	3 v 3	-0.183364	0.0282568	0.202671
Q6UW63	POGLUT2	Protein O-glucosyltransferase 2 (EC 2.4.1.-) (Endoplasmic reticulum resident protein 58) (ER protein 58) (ERp58) (KDEL motif-containing protein 1) (Protein O-xylosyltransferase POGLUT2) (EC 2.4.2.-)	3 v 3	-0.154678	0.0282882	0.202671
Q9BY11	PACSIN1	Protein kinase C and casein kinase substrate in neurons protein 1 (Syndapin-1)	3 v 3	-0.406646	0.0282987	0.202671
Q9H6X4	TMEM134	Transmembrane protein 134	2 v 2	-0.208438	0.0283183	0.202671
Q6ICG6	KIAA0930	Uncharacterized protein KIAA0930	3 v 3	0.037604	0.0283352	0.202671
Q9H3H5	DPAGT1	UDP-N-acetylglucosamine--dolichyl-phosphate N-acetylglucosaminephosphotransferase (EC 2.7.8.15) (GlcNAc-1-P transferase) (G1PT) (GPT) (N-acetylglucosamine-1-phosphate transferase)	3 v 3	-0.217832	0.0283636	0.202671
Q9UJ70	NAGK	N-acetyl-D-glucosamine kinase (N-acetylglucosamine kinase) (EC 2.7.1.59) (GlcNAc kinase)	3 v 3	-0.149126	0.028367	0.202671
A0A0B4J1W3	NAA15	N-alpha-acetyltransferase 15, NatA auxiliary subunit	3 v 3	0.0775039	0.0283745	0.20267
Q9H492	MAP1LC3A	Microtubule-associated proteins 1A/1B light chain 3A (Autophagy-related protein LC3 A) (Autophagy-related ubiquitin-like modifier LC3 A) (MAP1 light chain 3-like protein 1) (MAP1A/MAP1B light chain 3 A) (MAP1A/MAP1B LC3 A) (Microtubule-associated protein 1 light chain 3 alpha)	2 v 2	-0.592623	0.0283919	0.202671
Q9NYT0	PLEK2	Pleckstrin-2	3 v 3	-0.423443	0.0284836	0.202752
O15085	ARHGEF11	Rho guanine nucleotide exchange factor 11 (PDZ-RhoGEF)	3 v 3	-0.121039	0.0285399	0.202752
P98179	RBM3	RNA-binding protein 3 (RNA-binding motif protein 3) (RNPL)	3 v 3	0.343259	0.02857	0.202752
Q93073	SECISBP2L	Selenocysteine insertion sequence-binding protein 2-like (SECIS-binding protein 2-like)	3 v 3	0.78532	0.0285858	0.202752
Q16706	MAN2A1	Alpha-mannosidase 2 (EC 3.2.1.114) (Golgi alpha-mannosidase II) (AMan II) (Man II) (Mannosidase alpha class 2A member 1) (Mannosyl-oligosaccharide 1,3-1,6-alpha-mannosidase)	3 v 3	0.148693	0.0285885	0.202752
Q12974	PTP4A2	Protein tyrosine phosphatase type IVA 2 (EC 3.1.3.48) (HU-PP-1) (OV-1) (PTP(CAAXII)) (Protein-tyrosine phosphatase 4a2) (Protein-tyrosine phosphatase of regenerating liver 2) (PRL-2)	3 v 3	-0.274754	0.028608	0.202752
Q8N6M0	OTUD6B	Deubiquitinase OTUD6B (EC 3.4.19.12) (DUBA-5) (OTU domain-containing protein 6B)	3 v 3	0.236103	0.0286176	0.202752
Q99757	TXN2	Thioredoxin, mitochondrial (MTRX) (Mt-Trx) (Thioredoxin-2)	3 v 3	-0.152962	0.0286478	0.202797
P04920	SLC4A2	Anion exchange protein 2 (AE 2) (Anion exchanger 2) (Non-erythroid band 3-like protein) (BND3L) (Solute carrier family 4 member 2)	3 v 3	-0.134929	0.0287593	0.203248
Q32P44	EML3	Echinoderm microtubule-associated protein-like 3 (EMAP-3)	3 v 3	-0.0920345	0.0288139	0.203376
A0A291NLA3	SIGIRR	Interleukin-1 receptor 8 long isoform	3 v 3	-0.37884	0.0290247	0.204445
B4DKV5		cDNA FLJ55614	3 v 3	-0.303263	0.0290725	0.204514
Q9Y2L1	DIS3	Exosome complex exonuclease RRP44 (EC 3.1.13.-) (EC 3.1.26.-) (Protein DIS3 homolog) (Ribosomal RNA-processing protein 44)	3 v 3	-0.181747	0.029083	0.204514
O14910	LIN7A	Protein lin-7 homolog A (Lin-7A) (hLin-7) (Mammalian lin-seven protein 1) (MALS-1) (Tax interaction protein 33) (TIP-33) (Vertebrate lin-7 homolog 1) (Veli-1)	2 v 2	-0.241668	0.0291376	0.204564
Q8NHU6	TDRD7	Tudor domain-containing protein 7 (PCTAIRE2-binding protein) (Tudor repeat associator with PCTAIRE-2) (Trap)	3 v 3	-0.158758	0.0291762	0.204594
Q96N46	TTC14	Tetratricopeptide repeat protein 14 (TPR repeat protein 14)	2 v 2	0.132004	0.0291912	0.204594
Q9BVJ6	UTP14A	U3 small nucleolar RNA-associated protein 14 homolog A (Antigen NY-CO-16) (Serologically defined colon cancer antigen 16)	3 v 3	0.189505	0.0292453	0.204594
Q13888	GTF2H2	General transcription factor IIH subunit 2 (Basic transcription factor 2 44 kDa subunit) (BTF2 p44) (General transcription factor IIH polypeptide 2) (TFIIH basal transcription factor complex p44 subunit)	3 v 3	0.171077	0.0292472	0.204594
Q9NZZ3	CHMP5	Charged multivesicular body protein 5 (Chromatin-modifying protein 5) (SNF7 domain-containing protein 2) (Vacuolar protein sorting-associated protein 60) (Vps60) (hVps60)	3 v 3	-0.148627	0.029262	0.204594
A6NEM2	HCFC1	Host cell factor 1	3 v 3	-0.0870415	0.0293935	0.205177
Q96EK5	KIFBP	KIF-binding protein (KIF1-binding protein) (Kinesin family binding protein)	3 v 3	0.08475	0.0295487	0.205924
P17844	DDX5	Probable ATP-dependent RNA helicase DDX5 (EC 3.6.4.13) (DEAD box protein 5) (RNA helicase p68)	3 v 3	0.179713	0.029549	0.205924
P82650	MRPS22	28S ribosomal protein S22, mitochondrial (MRP-S22) (S22mt) (Mitochondrial small ribosomal subunit protein mS22)	3 v 3	0.10804	0.0296899	0.206558
Q96C24	SYTL4	Synaptotagmin-like protein 4 (Exophilin-2) (Granuphilin)	3 v 3	0.178573	0.0297272	0.206558
Q96DU7	ITPKC	Inositol-trisphosphate 3-kinase C (EC 2.7.1.127) (Inositol 1,4,5-trisphosphate 3-kinase C) (IP3 3-kinase C) (IP3K C) (InsP 3-kinase C)	2 v 2	-0.073841	0.029737	0.206558
P12532	CKMT1A; CKMT1B	Creatine kinase U-type, mitochondrial (EC 2.7.3.2) (Acidic-type mitochondrial creatine kinase) (Mia-CK) (Ubiquitous mitochondrial creatine kinase) (U-MtCK)	3 v 3	-0.979596	0.0298751	0.207348
Q10567	AP1B1	AP-1 complex subunit beta-1 (Adaptor protein complex AP-1 subunit beta-1) (Adaptor-related protein complex 1 subunit beta-1) (Beta-1-adaptin) (Beta-adaptin 1) (Clathrin assembly protein complex 1 beta large chain) (Golgi adaptor HA1/AP1 adaptin beta subunit)	3 v 3	-0.155217	0.0299457	0.20752
O94826	TOMM70	Mitochondrial import receptor subunit TOM70 (Mitochondrial precursor proteins import receptor) (Translocase of outer membrane 70 kDa subunit) (Translocase of outer mitochondrial membrane protein 70)	3 v 3	-0.135203	0.0299486	0.20752
Q9NX46	ADPRS	ADP-ribose glycohydrolase ARH3 (ADP-ribosylhydrolase 3) (O-acetyl-ADP-ribose deacetylase ARH3) (EC 3.5.1.-) (Poly(ADP-ribose) glycohydrolase ARH3) (EC 3.2.1.143) ([Protein ADP-ribosylarginine] hydrolase-like protein 2) ([Protein ADP-ribosylserine] hydrolase) (EC 3.2.2.-)	3 v 3	-0.0706625	0.0300599	0.207953
Q9H6R3	ACSS3	Acyl-CoA synthetase short-chain family member 3, mitochondrial (EC 6.2.1.1) (Acetate--CoA ligase 3) (Acyl-CoA synthetase short-chain family member 3) (Propionate--CoA ligase) (EC 6.2.1.17)	3 v 3	-0.066294	0.0301055	0.208006
Q5JTH9	RRP12	RRP12-like protein	3 v 3	0.157202	0.0301283	0.208006
Q8WUJ0	STYX	Serine/threonine/tyrosine-interacting protein (Inactive tyrosine-protein phosphatase STYX) (Phosphoserine/threonine/tyrosine interaction protein)	3 v 3	0.317964	0.0301656	0.208006
Q15170	TCEAL1	Transcription elongation factor A protein-like 1 (TCEA-like protein 1) (Nuclear phosphoprotein p21/SIIR) (Transcription elongation factor S-II protein-like 1)	3 v 3	-0.372061	0.0301788	0.208006
K4DI93	CUL4B	Cullin 4B, isoform CRA_e (Cullin-4B)	3 v 3	-0.0517821	0.0301897	0.208006
P23610	F8A1; F8A2; F8A3	40-kDa huntingtin-associated protein (HAP40) (CpG island protein) (Factor VIII intron 22 protein)	3 v 3	-0.189041	0.0303025	0.208056
Q9BXW7	HDHD5	Haloacid dehalogenase-like hydrolase domain-containing 5 (Cat eye syndrome critical region protein 5)	3 v 3	-0.203966	0.0303228	0.208056
O14493	CLDN4	Claudin-4 (Clostridium perfringens enterotoxin receptor) (CPE-R) (CPE-receptor) (Williams-Beuren syndrome chromosomal region 8 protein)	3 v 3	0.343298	0.030342	0.208056
Q5XPI4	RNF123	E3 ubiquitin-protein ligase RNF123 (EC 2.3.2.27) (Kip1 ubiquitination-promoting complex protein 1) (RING finger protein 123) (RING-type E3 ubiquitin transferase RNF123)	3 v 3	-0.139233	0.0303436	0.208056
Q9Y6K0	CEPT1	Choline/ethanolaminephosphotransferase 1 (hCEPT1) (EC 2.7.8.1) (EC 2.7.8.2) (1-alkenyl-2-acylglycerol choline phosphotransferase) (EC 2.7.8.22)	2 v 2	0.232777	0.030369	0.208063
Q6N069	NAA16	N-alpha-acetyltransferase 16, NatA auxiliary subunit (NMDA receptor-regulated 1-like protein) (NARG1-like protein)	3 v 3	-0.191992	0.0304942	0.208342
Q7Z4R8	C6orf120	UPF0669 protein C6orf120	3 v 3	0.37673	0.0305085	0.208342
Q6NYC1	JMJD6	Bifunctional arginine demethylase and lysyl-hydroxylase JMJD6 (EC 1.14.11.-) (Histone arginine demethylase JMJD6) (JmjC domain-containing protein 6) (Jumonji domain-containing protein 6) (Lysyl-hydroxylase JMJD6) (Peptide-lysine 5-dioxygenase JMJD6) (Phosphatidylserine receptor) (Protein PTDSR)	3 v 3	0.168224	0.0305091	0.208342
O95235	KIF20A	Kinesin-like protein KIF20A (GG10_2) (Mitotic kinesin-like protein 2) (MKlp2) (Rab6-interacting kinesin-like protein) (Rabkinesin-6)	3 v 3	0.0658181	0.0305326	0.208342
Q8NC60	NOA1	Nitric oxide-associated protein 1	3 v 3	0.0452875	0.0306694	0.208342
A0A494C0R8	CLUH	Clustered mitochondria protein homolog	3 v 3	0.113352	0.0306704	0.208342
O14744	PRMT5	Protein arginine N-methyltransferase 5 (PRMT5) (EC 2.1.1.320) (72 kDa ICln-binding protein) (Histone-arginine N-methyltransferase PRMT5) (Jak-binding protein 1) (Shk1 kinase-binding protein 1 homolog) (SKB1 homolog) (SKB1Hs) [Cleaved into: Protein arginine N-methyltransferase 5, N-terminally processed]	3 v 3	0.066041	0.0307134	0.208342
Q9BXJ9	NAA15	N-alpha-acetyltransferase 15, NatA auxiliary subunit (Gastric cancer antigen Ga19) (N-terminal acetyltransferase) (NMDA receptor-regulated protein 1) (Protein tubedown-1) (Tbdn100)	3 v 3	0.131256	0.0307169	0.208342
Q9NUQ7	UFSP2	Ufm1-specific protease 2 (UfSP2) (EC 3.4.22.-)	3 v 3	0.136588	0.0307364	0.208342
Q06323	PSME1	Proteasome activator complex subunit 1 (11S regulator complex subunit alpha) (REG-alpha) (Activator of multicatalytic protease subunit 1) (Interferon gamma up-regulated I-5111 protein) (IGUP I-5111) (Proteasome activator 28 subunit alpha) (PA28a) (PA28alpha)	3 v 3	-0.251005	0.0307756	0.208342
Q9Y3E5	PTRH2	Peptidyl-tRNA hydrolase 2, mitochondrial (PTH 2) (EC 3.1.1.29) (Bcl-2 inhibitor of transcription 1)	3 v 3	0.121313	0.0308004	0.208342
P16219	ACADS	Short-chain specific acyl-CoA dehydrogenase, mitochondrial (SCAD) (EC 1.3.8.1) (Butyryl-CoA dehydrogenase)	3 v 3	-0.360541	0.0308079	0.208342
Q6ZXV5	TMTC3	Protein O-mannosyl-transferase TMTC3 (EC 2.4.1.109) (Protein SMILE) (Transmembrane and TPR repeat-containing protein 3)	3 v 3	0.228596	0.0308149	0.208342
Q9UQ13	SHOC2	Leucine-rich repeat protein SHOC-2 (Protein soc-2 homolog) (Protein sur-8 homolog)	3 v 3	0.111132	0.0308842	0.208482
Q06203	PPAT	Amidophosphoribosyltransferase (ATase) (EC 2.4.2.14) (Glutamine phosphoribosylpyrophosphate amidotransferase) (GPAT)	3 v 3	0.377236	0.0309574	0.208736
Q9Y448	KNSTRN	Small kinetochore-associated protein (SKAP) (Kinetochore-localized astrin-binding protein) (Kinastrin) (Kinetochore-localized astrin/SPAG5-binding protein) (TRAF4-associated factor 1)	3 v 3	0.159953	0.0310687	0.20896
Q8NB90	SPATA5	ATPase family protein 2 homolog (EC 3.6.4.10) (Spermatogenesis-associated factor protein) (Spermatogenesis-associated protein 5)	3 v 3	0.0721342	0.0310887	0.20896
P36871	PGM1	Phosphoglucomutase-1 (PGM 1) (EC 5.4.2.2) (Glucose phosphomutase 1)	3 v 3	-0.169983	0.0311248	0.208985
P00390	GSR	Glutathione reductase, mitochondrial (GR) (GRase) (EC 1.8.1.7)	3 v 3	0.0760621	0.0311417	0.208985
Q9P2N7	KLHL13	Kelch-like protein 13 (BTB and kelch domain-containing protein 2)	3 v 3	0.239232	0.0312422	0.2094
P0CG13	CHTF8	Chromosome transmission fidelity protein 8 homolog (hCTF8)	3 v 3	0.459969	0.0312526	0.2094
P20645	M6PR	Cation-dependent mannose-6-phosphate receptor (CD Man-6-P receptor) (CD-MPR) (46 kDa mannose 6-phosphate receptor) (MPR 46)	3 v 3	0.0546868	0.0313203	0.209689
O60568	PLOD3	Multifunctional procollagen lysine hydroxylase and glycosyltransferase LH3 [Includes: Procollagen-lysine,2-oxoglutarate 5-dioxygenase 3 (EC 1.14.11.4) (Lysyl hydroxylase 3) (LH3); Procollagen glycosyltransferase (EC 2.4.1.50) (EC 2.4.1.66) (Galactosylhydroxylysine-glucosyltransferase) (Procollagen galactosyltransferase) (Procollagen glucosyltransferase)]	3 v 3	-0.109454	0.0313864	0.209699
O75071	EFCAB14	EF-hand calcium-binding domain-containing protein 14	3 v 3	0.295608	0.0313886	0.209699
Q9Y3B4	SF3B6	Splicing factor 3B subunit 6 (Pre-mRNA branch site protein p14) (SF3b 14 kDa subunit) (SF3B14a) (Spliceosome-associated protein, 14-kDa) (Splicing factor 3b, subunit 6, 14kDa)	3 v 3	-0.0213644	0.0314517	0.209826
Q9Y3C6	PPIL1	Peptidyl-prolyl cis-trans isomerase-like 1 (PPIase) (EC 5.2.1.8) (Rotamase PPIL1)	3 v 3	0.0655567	0.031464	0.209826
Q14657	LAGE3	EKC/KEOPS complex subunit LAGE3 (L antigen family member 3) (Protein ESO-3) (Protein ITBA2)	3 v 3	-0.201841	0.031635	0.210327
Q9Y478	PRKAB1	5'-AMP-activated protein kinase subunit beta-1 (AMPK subunit beta-1) (AMPKb)	3 v 3	0.345121	0.0316758	0.210327
Q7L2H7	EIF3M	Eukaryotic translation initiation factor 3 subunit M (eIF3m) (Fetal lung protein B5) (hFL-B5) (PCI domain-containing protein 1)	3 v 3	0.131345	0.0316923	0.210327
Q5K4L6	SLC27A3	Solute carrier family 27 member 3 (EC 6.2.1.-) (Arachidonate--CoA ligase) (EC 6.2.1.15) (Long-chain fatty acid transport protein 3) (FATP-3) (Fatty acid transport protein 3) (Very long-chain acyl-CoA synthetase homolog 3) (VLCS-3)	3 v 3	-0.399363	0.031713	0.210327
Q53FT3	HIKESHI	Protein Hikeshi	3 v 3	-0.161347	0.0317131	0.210327
Q7L9B9	EEPD1	Endonuclease/exonuclease/phosphatase family domain-containing protein 1	3 v 3	-0.265745	0.0317505	0.210327
O43676	NDUFB3	NADH dehydrogenase [ubiquinone] 1 beta subcomplex subunit 3 (Complex I-B12) (CI-B12) (NADH-ubiquinone oxidoreductase B12 subunit)	3 v 3	-0.216782	0.031762	0.210327
Q0P6H9	TMEM62	Transmembrane protein 62	3 v 3	-0.123136	0.0317719	0.210327
F8W9F9	WNK2	Non-specific serine/threonine protein kinase (EC 2.7.11.1)	3 v 3	-0.221182	0.0318203	0.210327
P09525	ANXA4	Annexin A4 (35-beta calcimedin) (Annexin IV) (Annexin-4) (Carbohydrate-binding protein p33/p41) (Chromobindin-4) (Endonexin I) (Lipocortin IV) (P32.5) (PP4-X) (Placental anticoagulant protein II) (PAP-II) (Protein II)	3 v 3	-0.169861	0.0318356	0.210327
P21860	ERBB3	Receptor tyrosine-protein kinase erbB-3 (EC 2.7.10.1) (Proto-oncogene-like protein c-ErbB-3) (Tyrosine kinase-type cell surface receptor HER3)	3 v 3	0.0799273	0.0318806	0.210363
Q02750	MAP2K1	Dual specificity mitogen-activated protein kinase kinase 1 (MAP kinase kinase 1) (MAPKK 1) (MKK1) (EC 2.7.12.2) (ERK activator kinase 1) (MAPK/ERK kinase 1) (MEK 1)	3 v 3	-0.130615	0.0319395	0.210363
Q9BQG0	MYBBP1A	Myb-binding protein 1A	3 v 3	0.156456	0.0319552	0.210363
A4D2Q0	UNC84A	Unc-84 homolog A (C. elegans)	3 v 3	0.664097	0.031972	0.210363
Q8NC51	SERBP1	Plasminogen activator inhibitor 1 RNA-binding protein (PAI1 RNA-binding protein 1) (PAI-RBP1) (SERPINE1 mRNA-binding protein 1)	3 v 3	0.131339	0.0319782	0.210363
Q9NXE4	SMPD4	Sphingomyelin phosphodiesterase 4 (EC 3.1.4.12) (Neutral sphingomyelinase 3) (nSMase-3) (nSMase3) (Neutral sphingomyelinase III)	3 v 3	-0.0483809	0.0319892	0.210363
O60762	DPM1	Dolichol-phosphate mannosyltransferase subunit 1 (EC 2.4.1.83) (Dolichol-phosphate mannose synthase subunit 1) (DPM synthase subunit 1) (Dolichyl-phosphate beta-D-mannosyltransferase subunit 1) (Mannose-P-dolichol synthase subunit 1) (MPD synthase subunit 1)	3 v 3	-0.260061	0.0320502	0.210556
A0A024R5H8	RAB6A	RAB6A, member RAS oncogene family, isoform CRA_b	3 v 3	-0.0960936	0.0321655	0.210556
P27701	CD82	CD82 antigen (C33 antigen) (IA4) (Inducible membrane protein R2) (Metastasis suppressor Kangai-1) (Suppressor of tumorigenicity 6 protein) (Tetraspanin-27) (Tspan-27) (CD antigen CD82)	3 v 3	-0.37945	0.0322324	0.210556
Q8WVJ2	NUDCD2	NudC domain-containing protein 2	3 v 3	-0.0669771	0.0322956	0.210556
P11171	EPB41	Protein 4.1 (P4.1) (4.1R) (Band 4.1) (EPB4.1) (Erythrocyte membrane protein band 4.1)	3 v 3	-0.178006	0.0323316	0.210556
Q96N64	PWWP2A	PWWP domain-containing protein 2A	3 v 3	0.240356	0.0323817	0.210556
O75054	IGSF3	Immunoglobulin superfamily member 3 (IgSF3) (Glu-Trp-Ile EWI motif-containing protein 3) (EWI-3)	3 v 3	-0.319552	0.0323976	0.210556
Q9NRP4	SDHAF3	Succinate dehydrogenase assembly factor 3, mitochondrial (SDH assembly factor 3) (SDHAF3)	3 v 3	-0.211241	0.0324388	0.210556
Q6ZVK8	NUDT18	8-oxo-dGDP phosphatase NUDT18 (EC 3.6.1.58) (2-hydroxy-dADP phosphatase) (7,8-dihydro-8-oxoguanine phosphatase) (MutT homolog 3) (Nucleoside diphosphate-linked moiety X motif 18) (Nudix motif 18)	3 v 3	-0.17437	0.0325639	0.210556
P52701	MSH6	DNA mismatch repair protein Msh6 (hMSH6) (G/T mismatch-binding protein) (GTBP) (GTMBP) (MutS protein homolog 6) (MutS-alpha 160 kDa subunit) (p160)	3 v 3	-0.218746	0.0325639	0.210556
Q9H1U4	MEGF9	Multiple epidermal growth factor-like domains protein 9 (Multiple EGF-like domains protein 9) (Epidermal growth factor-like protein 5) (EGF-like protein 5)	3 v 3	0.535012	0.0325659	0.210556
Q96NL8	C8orf37	Protein C8orf37	3 v 3	0.326906	0.0325922	0.210556
Q13309	SKP2	S-phase kinase-associated protein 2 (Cyclin-A/CDK2-associated protein p45) (F-box protein Skp2) (F-box/LRR-repeat protein 1) (p45skp2)	3 v 3	0.433186	0.0326029	0.210556
P04075	ALDOA	Fructose-bisphosphate aldolase A (EC 4.1.2.13) (Lung cancer antigen NY-LU-1) (Muscle-type aldolase)	3 v 3	0.15033	0.0326986	0.210556
P62081	RPS7	40S ribosomal protein S7 (Small ribosomal subunit protein eS7)	3 v 3	-0.175552	0.032719	0.210556
Q9NW38	FANCL	E3 ubiquitin-protein ligase FANCL (EC 2.3.2.27) (Fanconi anemia group L protein) (Fanconi anemia-associated polypeptide of 43 kDa) (FAAP43) (RING-type E3 ubiquitin transferase FANCL)	3 v 3	-0.250618	0.0327335	0.210556
Q86UD0	SAPCD2	Suppressor APC domain-containing protein 2 (Tumor specificity and mitosis phase-dependent expression protein) (TS/MDEP) (p42.3)	3 v 3	-0.273063	0.0327785	0.210556
P28370	SMARCA1	Probable global transcription activator SNF2L1 (EC 3.6.4.-) (ATP-dependent helicase SMARCA1) (Nucleosome-remodeling factor subunit SNF2L) (SWI/SNF-related matrix-associated actin-dependent regulator of chromatin subfamily A member 1)	3 v 3	-0.0512634	0.0327967	0.210556
Q9UBP0	SPAST	Spastin (EC 5.6.1.1) (Spastic paraplegia 4 protein)	3 v 3	0.256072	0.032806	0.210556
Q9UG63	ABCF2	ATP-binding cassette sub-family F member 2 (Iron-inhibited ABC transporter 2)	3 v 3	0.201088	0.0328483	0.210556
Q8TAD4	SLC30A5	Zinc transporter 5 (ZnT-5) (Solute carrier family 30 member 5) (ZnT-like transporter 1) (hZTL1)	3 v 3	-0.0577599	0.0328653	0.210556
O75843	AP1G2	AP-1 complex subunit gamma-like 2 (Gamma2-adaptin) (G2ad)	3 v 3	0.102848	0.0328793	0.210556
Q53EL1		WASH complex subunit 5 (WASH complex subunit strumpellin) (Fragment)	3 v 3	0.0696148	0.0329254	0.210556
Q9HCG7	GBA2	Non-lysosomal glucosylceramidase (NLGase) (EC 3.2.1.45) (Beta-glucocerebrosidase 2) (Beta-glucosidase 2) (Bile acid beta-glucosidase GBA2) (Bile acid glucosyl transferase GBA2) (Cholesterol glucosyltransferase GBA2) (EC 2.4.1.-) (Cholesteryl-beta-glucosidase GBA2) (EC 3.2.1.-) (Glucosylceramidase 2)	3 v 3	-0.449036	0.0329327	0.210556
O75534	CSDE1	Cold shock domain-containing protein E1 (N-ras upstream gene protein) (Protein UNR)	3 v 3	0.23093	0.0330345	0.210556
Q9H204	MED28	Mediator of RNA polymerase II transcription subunit 28 (Endothelial-derived protein 1) (Mediator complex subunit 28) (Merlin and Grb2-interacting cytoskeletal protein) (Magicin) (Tumor angiogenesis marker EG-1)	3 v 3	0.327229	0.033039	0.210556
Q6ZSS3	ZNF621	Zinc finger protein 621	2 v 2	-0.157956	0.0330545	0.210556
P13798	APEH	Acylamino-acid-releasing enzyme (AARE) (EC 3.4.19.1) (Acyl-peptide hydrolase) (APH) (Acylaminoacyl-peptidase) (Oxidized protein hydrolase) (OPH)	3 v 3	-0.210332	0.0330726	0.210556
A0A140VKC9		Thioredoxin-disulfide reductase (EC 1.8.1.9)	3 v 3	0.0351539	0.0330782	0.210556
B2RDY9		Adenylyl cyclase-associated protein	3 v 3	-0.0512701	0.0331743	0.210575
O95249	GOSR1	Golgi SNAP receptor complex member 1 (28 kDa Golgi SNARE protein) (28 kDa cis-Golgi SNARE p28) (GOS-28)	3 v 3	-0.225694	0.0331836	0.210575
P29692	EEF1D	Elongation factor 1-delta (EF-1-delta) (Antigen NY-CO-4)	3 v 3	-0.132098	0.0332106	0.21059
R4GN18	CD46	Membrane cofactor protein (Fragment)	3 v 3	0.277008	0.0332469	0.210663
Q8N3Y1	FBXW8	F-box/WD repeat-containing protein 8 (F-box and WD-40 domain-containing protein 8) (F-box only protein 29)	3 v 3	-0.264663	0.0334192	0.211597
P98153	DGCR2	Integral membrane protein DGCR2/IDD	3 v 3	0.140798	0.033502	0.211768
Q99715	COL12A1	Collagen alpha-1(XII) chain	3 v 3	0.294911	0.0335309	0.211768
Q9NWK9	ZNHIT6	Box C/D snoRNA protein 1 (Serologically defined breast cancer antigen NY-BR-75) (Zinc finger HIT domain-containing protein 6)	3 v 3	0.271745	0.0335564	0.211768
Q9Y294	ASF1A	Histone chaperone ASF1A (Anti-silencing function protein 1 homolog A) (hAsf1) (hAsf1a) (CCG1-interacting factor A) (CIA) (hCIA)	3 v 3	0.143804	0.0335878	0.211768
P63167	DYNLL1	Dynein light chain 1, cytoplasmic (8 kDa dynein light chain) (DLC8) (Dynein light chain LC8-type 1) (Protein inhibitor of neuronal nitric oxide synthase) (PIN)	3 v 3	0.121111	0.0336202	0.211768
O15264	MAPK13	Mitogen-activated protein kinase 13 (MAP kinase 13) (MAPK 13) (EC 2.7.11.24) (Mitogen-activated protein kinase p38 delta) (MAP kinase p38 delta) (Stress-activated protein kinase 4)	3 v 3	-0.289348	0.0337068	0.21204
Q13232	NME3	Nucleoside diphosphate kinase 3 (NDK 3) (NDP kinase 3) (EC 2.7.4.6) (DR-nm23) (Nucleoside diphosphate kinase C) (NDPKC) (nm23-H3)	3 v 3	-0.15995	0.0338004	0.212224
Q02742	GCNT1	Beta-1,3-galactosyl-O-glycosyl-glycoprotein beta-1,6-N-acetylglucosaminyltransferase (EC 2.4.1.102) (Core 2-branching enzyme) (Core2-GlcNAc-transferase) (C2GNT) (Core 2 GNT)	3 v 3	0.151861	0.0338173	0.212224
Q9NQC7	CYLD	Ubiquitin carboxyl-terminal hydrolase CYLD (EC 3.4.19.12) (Deubiquitinating enzyme CYLD) (Ubiquitin thioesterase CYLD) (Ubiquitin-specific-processing protease CYLD)	3 v 3	0.532495	0.0339496	0.212425
A0A024QZ89	COG4	Component of oligomeric Golgi complex 4 (Conserved oligomeric Golgi complex subunit 4)	3 v 3	-0.109793	0.0339737	0.212425
C9J1E1	BLVRA	Biliverdin reductase A (Fragment)	2 v 2	-0.439224	0.0340036	0.212425
P23258	TUBG1	Tubulin gamma-1 chain (Gamma-1-tubulin) (Gamma-tubulin complex component 1) (GCP-1)	3 v 3	0.0402923	0.0340197	0.212425
O00622	CCN1	CCN family member 1 (Cellular communication network factor 1) (Cysteine-rich angiogenic inducer 61) (Insulin-like growth factor-binding protein 10) (IBP-10) (IGF-binding protein 10) (IGFBP-10) (Protein CYR61) (Protein GIG1)	3 v 3	0.265528	0.034024	0.212425
Q16625	OCLN	Occludin	3 v 3	0.773477	0.0340567	0.212474
P14209	CD99	CD99 antigen (12E7) (E2 antigen) (Protein MIC2) (T-cell surface glycoprotein E2) (CD antigen CD99)	3 v 3	-0.198095	0.0340825	0.212479
Q96SK2	TMEM209	Transmembrane protein 209	3 v 3	0.147902	0.0341253	0.21259
Q9BRP4	PAAF1	Proteasomal ATPase-associated factor 1 (Protein G-16) (WD repeat-containing protein 71)	3 v 3	0.106487	0.0341563	0.212628
Q8TEB1	DCAF11	DDB1- and CUL4-associated factor 11 (WD repeat-containing protein 23)	3 v 3	-0.251836	0.0342696	0.212801
Q9BQ95	ECSIT	Evolutionarily conserved signaling intermediate in Toll pathway, mitochondrial (Protein SITPEC)	3 v 3	-0.256111	0.0342851	0.212801
Q9ULP9	TBC1D24	TBC1 domain family member 24	3 v 3	-0.212202	0.0342917	0.212801
P36957	DLST	Dihydrolipoyllysine-residue succinyltransferase component of 2-oxoglutarate dehydrogenase complex, mitochondrial (EC 2.3.1.61) (2-oxoglutarate dehydrogenase complex component E2) (OGDC-E2) (Dihydrolipoamide succinyltransferase component of 2-oxoglutarate dehydrogenase complex) (E2K)	3 v 3	-0.202285	0.034303	0.212801
Q15208	STK38	Serine/threonine-protein kinase 38 (EC 2.7.11.1) (NDR1 protein kinase) (Nuclear Dbf2-related kinase 1)	3 v 3	-0.134914	0.0343091	0.212801
O95361	TRIM16	Tripartite motif-containing protein 16 (EC 2.3.2.27) (E3 ubiquitin-protein ligase TRIM16) (Estrogen-responsive B box protein)	3 v 3	0.374069	0.0343619	0.212832
Q8N0Z6	TTC5	Tetratricopeptide repeat protein 5 (TPR repeat protein 5) (Stress-responsive activator of p300) (Strap)	3 v 3	-0.0340323	0.0343641	0.212833
Q96C11	FGGY	FGGY carbohydrate kinase domain-containing protein (EC 2.7.1.-)	3 v 3	-0.332551	0.0344813	0.213248
O94782	USP1	Ubiquitin carboxyl-terminal hydrolase 1 (EC 3.4.19.12) (Deubiquitinating enzyme 1) (hUBP) (Ubiquitin thioesterase 1) (Ubiquitin-specific-processing protease 1)	3 v 3	-0.138929	0.0344942	0.213248
O43490	PROM1	Prominin-1 (Antigen AC133) (Prominin-like protein 1) (CD antigen CD133)	3 v 3	0.050067	0.0345331	0.213248
Q9NUD5	ZCCHC3	Zinc finger CCHC domain-containing protein 3	3 v 3	0.143607	0.0345508	0.213248
O75113	N4BP1	NEDD4-binding protein 1 (N4BP1) (EC 3.1.-.-)	3 v 3	0.279668	0.0345564	0.213248
O00220	TNFRSF10A	Tumor necrosis factor receptor superfamily member 10A (Death receptor 4) (TNF-related apoptosis-inducing ligand receptor 1) (TRAIL receptor 1) (TRAIL-R1) (CD antigen CD261)	3 v 3	0.246223	0.0346001	0.213351
Q9HCM3	KIAA1549	UPF0606 protein KIAA1549	3 v 3	-0.284606	0.034655	0.213351
Q9Y315	DERA	Deoxyribose-phosphate aldolase (DERA) (EC 4.1.2.4) (2-deoxy-D-ribose 5-phosphate aldolase) (Phosphodeoxyriboaldolase) (Deoxyriboaldolase)	3 v 3	-0.187046	0.0346911	0.213351
O60518	RANBP6	Ran-binding protein 6 (RanBP6)	3 v 3	-0.161633	0.0346998	0.213351
Q16658	FSCN1	Fascin (55 kDa actin-bundling protein) (Singed-like protein) (p55)	3 v 3	0.0673788	0.0347498	0.213351
Q96E52	OMA1	Metalloendopeptidase OMA1, mitochondrial (EC 3.4.24.-) (Metalloprotease-related protein 1) (MPRP-1) (Overlapping with the m-AAA protease 1 homolog)	3 v 3	-0.197251	0.0347835	0.213351
Q8WXE0	CASKIN2	Caskin-2 (CASK-interacting protein 2)	3 v 3	-0.178179	0.034884	0.213351
O95208	EPN2	Epsin-2 (EPS-15-interacting protein 2)	3 v 3	-0.175005	0.0348888	0.213351
O14733	MAP2K7	Dual specificity mitogen-activated protein kinase kinase 7 (MAP kinase kinase 7) (MAPKK 7) (EC 2.7.12.2) (JNK-activating kinase 2) (MAPK/ERK kinase 7) (MEK 7) (Stress-activated protein kinase kinase 4) (SAPK kinase 4) (SAPKK-4) (SAPKK4) (c-Jun N-terminal kinase kinase 2) (JNK kinase 2) (JNKK 2)	3 v 3	-0.0930224	0.034908	0.213351
Q9NRK6	ABCB10	ATP-binding cassette sub-family B member 10, mitochondrial (ABC-mitochondrial erythroid protein) (ABC-me protein) (ATP-binding cassette transporter 10) (ABC transporter 10 protein) (Mitochondrial ATP-binding cassette 2) (M-ABC2)	3 v 3	0.174394	0.0349172	0.213351
A0MZ66	SHTN1	Shootin-1 (Shootin1)	3 v 3	0.143837	0.0349238	0.213351
P46977	STT3A	Dolichyl-diphosphooligosaccharide--protein glycosyltransferase subunit STT3A (Oligosaccharyl transferase subunit STT3A) (STT3-A) (EC 2.4.99.18) (B5) (Integral membrane protein 1) (Transmembrane protein TMC)	3 v 3	-0.111681	0.0351645	0.21436
P22307	SCP2	Sterol carrier protein 2 (SCP-2) (Acetyl-CoA C-myristoyltransferase) (EC 2.3.1.155) (Non-specific lipid-transfer protein) (NSL-TP) (Propanoyl-CoA C-acyltransferase) (EC 2.3.1.176) (SCP-2/3-oxoacyl-CoA thiolase) (SCP-2/thiolase) (EC 2.3.1.16) (SCP-chi) (SCPX) (Sterol carrier protein X) (SCP-X) (Straight-chain acyl-CoA oxidase) (SCOX)	3 v 3	0.269151	0.0352271	0.214461
P06733	ENO1	Alpha-enolase (EC 4.2.1.11) (2-phospho-D-glycerate hydro-lyase) (C-myc promoter-binding protein) (Enolase 1) (MBP-1) (MPB-1) (Non-neural enolase) (NNE) (Phosphopyruvate hydratase) (Plasminogen-binding protein)	3 v 3	0.0395594	0.0352522	0.214461
P10588	NR2F6	Nuclear receptor subfamily 2 group F member 6 (V-erbA-related protein 2) (EAR-2)	3 v 3	0.188049	0.0352999	0.214461
Q6IBS0	TWF2	Twinfilin-2 (A6-related protein) (hA6RP) (Protein tyrosine kinase 9-like) (Twinfilin-1-like protein)	3 v 3	-0.219618	0.0353054	0.214461
Q2M1P5	KIF7	Kinesin-like protein KIF7	3 v 3	-0.149427	0.0353376	0.214461
Q86T03	PIP4P1	Type 1 phosphatidylinositol 4,5-bisphosphate 4-phosphatase (Type 1 PtdIns-4,5-P2 4-Ptase) (EC 3.1.3.78) (PtdIns-4,5-P2 4-Ptase I) (Transmembrane protein 55B)	3 v 3	0.0914375	0.0353736	0.214461
Q96PY6	NEK1	Serine/threonine-protein kinase Nek1 (EC 2.7.11.1) (Never in mitosis A-related kinase 1) (NimA-related protein kinase 1) (Renal carcinoma antigen NY-REN-55)	3 v 3	-0.173519	0.0353753	0.214461
O96000	NDUFB10	NADH dehydrogenase [ubiquinone] 1 beta subcomplex subunit 10 (Complex I-PDSW) (CI-PDSW) (NADH-ubiquinone oxidoreductase PDSW subunit)	3 v 3	-0.237426	0.0354044	0.214461
Q13111	CHAF1A	Chromatin assembly factor 1 subunit A (CAF-1 subunit A) (Chromatin assembly factor I p150 subunit) (CAF-I 150 kDa subunit) (CAF-I p150) (hp150)	3 v 3	-0.179355	0.0354077	0.214461
Q9Y680	FKBP7	Peptidyl-prolyl cis-trans isomerase FKBP7 (PPIase FKBP7) (EC 5.2.1.8) (23 kDa FK506-binding protein) (23 kDa FKBP) (FKBP-23) (FK506-binding protein 7) (FKBP-7) (Rotamase)	3 v 3	-0.166485	0.0354972	0.214723
Q9NRW1	RAB6B	Ras-related protein Rab-6B	3 v 3	-0.308781	0.0355014	0.214723
Q8WZA9	IRGQ	Immunity-related GTPase family Q protein	3 v 3	-0.499122	0.0356071	0.214912
P30825	SLC7A1	High affinity cationic amino acid transporter 1 (CAT-1) (CAT1) (Ecotropic retroviral leukemia receptor homolog) (Ecotropic retrovirus receptor homolog) (Solute carrier family 7 member 1) (System Y+ basic amino acid transporter)	3 v 3	-0.314088	0.0356834	0.214912
P28290	ITPRID2	Protein ITPRID2 (Cleavage signal-1 protein) (CS-1) (ITPR-interacting domain-containing protein 2) (Ki-ras-induced actin-interacting protein) (Sperm-specific antigen 2)	3 v 3	0.171573	0.0357128	0.214912
P04424	ASL	Argininosuccinate lyase (ASAL) (EC 4.3.2.1) (Arginosuccinase)	3 v 3	-0.247096	0.0357213	0.214912
A1X283	SH3PXD2B	SH3 and PX domain-containing protein 2B (Adapter protein HOFI) (Factor for adipocyte differentiation 49) (Tyrosine kinase substrate with four SH3 domains)	3 v 3	-0.154594	0.035742	0.214912
Q86XP3	DDX42	ATP-dependent RNA helicase DDX42 (EC 3.6.4.13) (DEAD box protein 42) (RNA helicase-like protein) (RHELP) (RNA helicase-related protein) (RNAHP) (SF3b DEAD box protein) (Splicing factor 3B-associated 125 kDa protein) (SF3b125)	3 v 3	0.084292	0.0357616	0.214912
Q13630	GFUS	GDP-L-fucose synthase (EC 1.1.1.271) (GDP-4-keto-6-deoxy-D-mannose-3,5-epimerase-4-reductase) (Protein FX) (Red cell NADP(H)-binding protein) (Short-chain dehydrogenase/reductase family 4E member 1)	3 v 3	-0.157392	0.035782	0.214912
Q9Y6I4	USP3	Ubiquitin carboxyl-terminal hydrolase 3 (EC 3.4.19.12) (Deubiquitinating enzyme 3) (Ubiquitin thioesterase 3) (Ubiquitin-specific-processing protease 3)	3 v 3	0.369623	0.0357851	0.214912
Q8WVT3	TRAPPC12	Trafficking protein particle complex subunit 12 (Tetratricopeptide repeat protein 15) (TPR repeat protein 15) (TTC-15) (Trafficking of membranes and mitosis)	3 v 3	0.0676535	0.0358534	0.214948
Q16891	IMMT	MICOS complex subunit MIC60 (Cell proliferation-inducing gene 4/52 protein) (Mitochondrial inner membrane protein) (Mitofilin) (p87/89)	3 v 3	-0.0432343	0.0358945	0.214948
Q9UQR1	ZNF148	Zinc finger protein 148 (Transcription factor ZBP-89) (Zinc finger DNA-binding protein 89)	3 v 3	-0.0517579	0.0359173	0.214948
Q96HV5	TMEM41A	Transmembrane protein 41A	3 v 3	-0.121065	0.0359542	0.214957
O75386	TULP3	Tubby-related protein 3 (Tubby-like protein 3)	3 v 3	-0.120387	0.0359692	0.214957
Q06546	GABPA	GA-binding protein alpha chain (GABP subunit alpha) (Nuclear respiratory factor 2 subunit alpha) (Transcription factor E4TF1-60)	3 v 3	0.147176	0.0360869	0.21522
P30740	SERPINB1	Leukocyte elastase inhibitor (LEI) (Monocyte/neutrophil elastase inhibitor) (EI) (M/NEI) (Peptidase inhibitor 2) (PI-2) (Serpin B1)	3 v 3	-0.242888	0.0360954	0.215219
Q15758	SLC1A5	Neutral amino acid transporter B(0) (ATB(0)) (Baboon M7 virus receptor) (RD114/simian type D retrovirus receptor) (Sodium-dependent neutral amino acid transporter type 2) (Solute carrier family 1 member 5)	3 v 3	0.211264	0.0361124	0.21522
B4E106		Monocarboxylate transporter 1 (Solute carrier family 16 member 1)	3 v 3	-0.228247	0.0361293	0.215219
Q08999	RBL2	Retinoblastoma-like protein 2 (130 kDa retinoblastoma-associated protein) (p130) (Retinoblastoma-related protein 2) (RBR-2) (pRb2)	2 v 2	0.316698	0.0361395	0.21522
Q9UMX5	NENF	Neudesin (Cell immortalization-related protein 2) (Neuron-derived neurotrophic factor) (Protein GIG47) (Secreted protein of unknown function) (SPUF protein)	3 v 3	-0.219118	0.0362008	0.215434
Q9UIL1	SCOC	Short coiled-coil protein	3 v 3	-0.383687	0.0362403	0.215519
Q96EK6	GNPNAT1	Glucosamine 6-phosphate N-acetyltransferase (EC 2.3.1.4) (Phosphoglucosamine acetylase) (Phosphoglucosamine transacetylase)	3 v 3	0.162946	0.0363007	0.215635
Q68D38	DKFZp686O15119	Glutaminase (EC 3.5.1.2) (Fragment)	3 v 3	0.0813382	0.0363106	0.215635
O43405	COCH	Cochlin (COCH-5B2)	2 v 2	-0.332271	0.0363881	0.215845
Q567V2	MPV17L2	Mpv17-like protein 2	3 v 3	0.178032	0.0364348	0.215845
Q9UHL4	DPP7	Dipeptidyl peptidase 2 (EC 3.4.14.2) (Dipeptidyl aminopeptidase II) (Dipeptidyl peptidase 7) (Dipeptidyl peptidase II) (DPP II) (Quiescent cell proline dipeptidase)	3 v 3	-0.239316	0.0364805	0.215845
Q07954	LRP1	Prolow-density lipoprotein receptor-related protein 1 (LRP-1) (Alpha-2-macroglobulin receptor) (A2MR) (Apolipoprotein E receptor) (APOER) (CD antigen CD91) [Cleaved into: Low-density lipoprotein receptor-related protein 1 85 kDa subunit (LRP-85); Low-density lipoprotein receptor-related protein 1 515 kDa subunit (LRP-515); Low-density lipoprotein receptor-related protein 1 intracellular domain (L…	3 v 3	-0.112383	0.0365168	0.215845
P08648	ITGA5	Integrin alpha-5 (CD49 antigen-like family member E) (Fibronectin receptor subunit alpha) (Integrin alpha-F) (VLA-5) (CD antigen CD49e) [Cleaved into: Integrin alpha-5 heavy chain; Integrin alpha-5 light chain]	3 v 3	0.110844	0.0365256	0.215845
Q8TE02	ELP5	Elongator complex protein 5 (Dermal papilla-derived protein 6) (S-phase 2 protein)	3 v 3	-0.201799	0.0365599	0.215845
Q9H410	DSN1	Kinetochore-associated protein DSN1 homolog	3 v 3	-0.164577	0.0365925	0.215845
P11310	ACADM	Medium-chain specific acyl-CoA dehydrogenase, mitochondrial (MCAD) (EC 1.3.8.7) (Medium chain acyl-CoA dehydrogenase) (MCADH)	3 v 3	-0.138874	0.0366548	0.215845
Q9BRJ2	MRPL45	39S ribosomal protein L45, mitochondrial (L45mt) (MRP-L45) (Mitochondrial large ribosomal subunit protein mL45)	3 v 3	0.113606	0.0366872	0.215845
Q9BQQ3	GORASP1	Golgi reassembly-stacking protein 1 (Golgi peripheral membrane protein p65) (Golgi phosphoprotein 5) (GOLPH5) (Golgi reassembly-stacking protein of 65 kDa) (GRASP65)	2 v 2	-0.134041	0.0366888	0.215845
P56589	PEX3	Peroxisomal biogenesis factor 3 (Peroxin-3) (Peroxisomal assembly protein PEX3)	3 v 3	-0.215205	0.0366987	0.215845
Q8TAF3	WDR48	WD repeat-containing protein 48 (USP1-associated factor 1) (WD repeat endosomal protein) (p80)	3 v 3	-0.0783757	0.0367007	0.215845
Q9UH62	ARMCX3	Armadillo repeat-containing X-linked protein 3 (ARM protein lost in epithelial cancers on chromosome X 3) (Protein ALEX3)	3 v 3	-0.175345	0.0367348	0.215896
O95721	SNAP29	Synaptosomal-associated protein 29 (SNAP-29) (Soluble 29 kDa NSF attachment protein) (Vesicle-membrane fusion protein SNAP-29)	3 v 3	-0.175816	0.0368041	0.215989
Q96NA2	RILP	Rab-interacting lysosomal protein	2 v 2	0.090105	0.036812	0.215989
O15344	MID1	E3 ubiquitin-protein ligase Midline-1 (EC 2.3.2.27) (Midin) (Putative transcription factor XPRF) (RING finger protein 59) (RING finger protein Midline-1) (RING-type E3 ubiquitin transferase Midline-1) (Tripartite motif-containing protein 18)	3 v 3	0.144763	0.0368268	0.215989
Q8WYA0	IFT81	Intraflagellar transport protein 81 homolog (Carnitine deficiency-associated protein expressed in ventricle 1) (CDV-1)	3 v 3	-0.104654	0.0369347	0.216282
Q9UP95	SLC12A4	Solute carrier family 12 member 4 (Electroneutral potassium-chloride cotransporter 1) (Erythroid K-Cl cotransporter 1) (hKCC1)	3 v 3	-0.164187	0.03695	0.216282
Q96BW5	PTER	Phosphotriesterase-related protein (EC 3.1.-.-) (Parathion hydrolase-related protein) (hPHRP)	3 v 3	-0.283676	0.0369945	0.216282
Q16537	PPP2R5E	Serine/threonine-protein phosphatase 2A 56 kDa regulatory subunit epsilon isoform (PP2A B subunit isoform B'-epsilon) (PP2A B subunit isoform B56-epsilon) (PP2A B subunit isoform PR61-epsilon) (PP2A B subunit isoform R5-epsilon)	3 v 3	-0.0918577	0.0370136	0.216282
Q9HAT2	SIAE	Sialate O-acetylesterase (EC 3.1.1.53) (H-Lse) (Sialic acid-specific 9-O-acetylesterase)	3 v 3	-0.199681	0.0370469	0.216282
A1L4K2	MAPK8	Mitogen-activated protein kinase (EC 2.7.11.24)	3 v 3	-0.100938	0.0370477	0.216282
P42898	MTHFR	Methylenetetrahydrofolate reductase (EC 1.5.1.20)	3 v 3	0.172236	0.0370668	0.216282
Q8N954	GPATCH11	G patch domain-containing protein 11 (Coiled-coil domain-containing protein 75)	3 v 3	0.139351	0.0370815	0.216282
Q5T7W0	ZNF618	Zinc finger protein 618	3 v 3	0.174819	0.0371146	0.216282
Q9NVH6	TMLHE	Trimethyllysine dioxygenase, mitochondrial (EC 1.14.11.8) (Epsilon-trimethyllysine 2-oxoglutarate dioxygenase) (Epsilon-trimethyllysine hydroxylase) (TML hydroxylase) (TML-alpha-ketoglutarate dioxygenase) (TML dioxygenase) (TMLD)	3 v 3	-0.154993	0.0371514	0.216282
Q96QF0	RAB3IP	Rab-3A-interacting protein (Rab3A-interacting protein) (Rabin-3) (SSX2-interacting protein)	3 v 3	-0.101045	0.0371559	0.216282
P52735	VAV2	Guanine nucleotide exchange factor VAV2 (VAV-2)	3 v 3	-0.244657	0.0372517	0.216597
Q16595	FXN	Frataxin, mitochondrial (EC 1.16.3.1) (Friedreich ataxia protein) (Fxn) [Cleaved into: Frataxin intermediate form (i-FXN); Frataxin(56-210) (m56-FXN); Frataxin(78-210) (d-FXN) (m78-FXN); Frataxin mature form (Frataxin(81-210)) (m81-FXN)]	3 v 3	-0.0697953	0.0372611	0.216597
O43813	LANCL1	Glutathione S-transferase LANCL1 (EC 2.5.1.18) (40 kDa erythrocyte membrane protein) (p40) (LanC-like protein 1)	3 v 3	-0.0916834	0.0373392	0.216758
Q86V87	FHIP2B	FHF complex subunit HOOK interacting protein 2B (FHIP2B) (Retinoic acid-induced protein 16)	3 v 3	0.0283394	0.0373395	0.216758
P49588	AARS1	Alanine--tRNA ligase, cytoplasmic (EC 6.1.1.7) (Alanyl-tRNA synthetase) (AlaRS) (Renal carcinoma antigen NY-REN-42)	3 v 3	0.0875244	0.0373786	0.216797
H0Y9L1	NEDD4	E3 ubiquitin-protein ligase NEDD4 (Fragment)	2 v 2	0.419183	0.0374155	0.216796
Q15345	LRRC41	Leucine-rich repeat-containing protein 41 (Protein Muf1)	3 v 3	0.111186	0.0374226	0.216797
P82912	MRPS11	28S ribosomal protein S11, mitochondrial (MRP-S11) (S11mt) (Cervical cancer proto-oncogene 2 protein) (HCC-2) (Mitochondrial small ribosomal subunit protein uS11m)	3 v 3	0.0212775	0.0374916	0.216807
Q9C0C2	TNKS1BP1	182 kDa tankyrase-1-binding protein	3 v 3	0.347389	0.0375719	0.216807
Q00765	REEP5	Receptor expression-enhancing protein 5 (Polyposis locus protein 1) (Protein TB2)	3 v 3	0.301672	0.0376237	0.216807
O95182	NDUFA7	NADH dehydrogenase [ubiquinone] 1 alpha subcomplex subunit 7 (Complex I-B14.5a) (CI-B14.5a) (NADH-ubiquinone oxidoreductase subunit B14.5a)	3 v 3	-0.209292	0.0376281	0.216807
Q9BXK1	KLF16	Krueppel-like factor 16 (Basic transcription element-binding protein 4) (BTE-binding protein 4) (Novel Sp1-like zinc finger transcription factor 2) (Transcription factor BTEB4) (Transcription factor NSLP2)	3 v 3	0.117796	0.0376578	0.216831
A4UGR9	XIRP2	Xin actin-binding repeat-containing protein 2 (Beta-xin) (Cardiomyopathy-associated protein 3) (Xeplin)	3 v 3	-0.153209	0.037693	0.216888
P23786	CPT2	Carnitine O-palmitoyltransferase 2, mitochondrial (EC 2.3.1.21) (Carnitine palmitoyltransferase II) (CPT II)	3 v 3	-0.0648395	0.0377939	0.217321
Q86XZ4	SPATS2	Spermatogenesis-associated serine-rich protein 2 (Serine-rich spermatocytes and round spermatid 59 kDa protein) (p59scr)	3 v 3	-0.0909723	0.0378544	0.217375
Q8NDA8	MROH1	Maestro heat-like repeat-containing protein family member 1 (HEAT repeat-containing protein 7A)	3 v 3	-0.252715	0.0379146	0.217575
Q9NUU7	DDX19A	ATP-dependent RNA helicase DDX19A (EC 3.6.4.13) (DDX19-like protein) (DEAD box protein 19A)	3 v 3	0.136351	0.037944	0.217597
P56282	POLE2	DNA polymerase epsilon subunit 2 (DNA polymerase II subunit 2) (DNA polymerase epsilon subunit B)	3 v 3	-0.122582	0.0379727	0.217605
O95793	STAU1	Double-stranded RNA-binding protein Staufen homolog 1	3 v 3	0.155943	0.0379965	0.217605
Q9NX74	DUS2	tRNA-dihydrouridine(20) synthase [NAD(P)+]-like (EC 1.3.1.91) (Dihydrouridine synthase 2) (Up-regulated in lung cancer protein 8) (URLC8) (tRNA-dihydrouridine synthase 2-like) (hDUS2)	3 v 3	0.130306	0.0381392	0.217775
P07384	CAPN1	Calpain-1 catalytic subunit (EC 3.4.22.52) (Calcium-activated neutral proteinase 1) (CANP 1) (Calpain mu-type) (Calpain-1 large subunit) (Cell proliferation-inducing gene 30 protein) (Micromolar-calpain) (muCANP)	3 v 3	-0.120827	0.0381396	0.217775
P05026	ATP1B1	Sodium/potassium-transporting ATPase subunit beta-1 (Sodium/potassium-dependent ATPase subunit beta-1)	3 v 3	0.385925	0.0381547	0.217775
Q9Y2S7	POLDIP2	Polymerase delta-interacting protein 2 (38 kDa DNA polymerase delta interaction protein) (p38)	3 v 3	0.0646219	0.0381588	0.217775
Q5MNZ6	WDR45B	WD repeat domain phosphoinositide-interacting protein 3 (WIPI-3) (WD repeat-containing protein 45-like) (WDR45-like protein) (WD repeat-containing protein 45B) (WIPI49-like protein)	3 v 3	0.121295	0.0381833	0.217775
P51858	HDGF	Hepatoma-derived growth factor (HDGF) (High mobility group protein 1-like 2) (HMG-1L2)	3 v 3	-0.139209	0.0382286	0.217775
P49354	FNTA	Protein farnesyltransferase/geranylgeranyltransferase type-1 subunit alpha (EC 2.5.1.58) (EC 2.5.1.59) (CAAX farnesyltransferase subunit alpha) (FTase-alpha) (Ras proteins prenyltransferase subunit alpha) (Type I protein geranyl-geranyltransferase subunit alpha) (GGTase-I-alpha)	3 v 3	-0.188181	0.0382707	0.217775
P48426	PIP4K2A	Phosphatidylinositol 5-phosphate 4-kinase type-2 alpha (EC 2.7.1.149) (1-phosphatidylinositol 5-phosphate 4-kinase 2-alpha) (Diphosphoinositide kinase 2-alpha) (PIP5KIII) (Phosphatidylinositol 5-Phosphate 4-Kinase) (PI5P4Kalpha) (Phosphatidylinositol 5-phosphate 4-kinase type II alpha) (PI(5)P 4-kinase type II alpha) (PIP4KII-alpha) (PtdIns(4)P-5-kinase B isoform) (PtdIns(4)P-5-kinase C isoform) …	3 v 3	-0.218837	0.0383075	0.217775
Q00653	NFKB2	Nuclear factor NF-kappa-B p100 subunit (DNA-binding factor KBF2) (H2TF1) (Lymphocyte translocation chromosome 10 protein) (Nuclear factor of kappa light polypeptide gene enhancer in B-cells 2) (Oncogene Lyt-10) (Lyt10) [Cleaved into: Nuclear factor NF-kappa-B p52 subunit]	3 v 3	-0.27536	0.0384113	0.218074
P29536	LMOD1	Leiomodin-1 (64 kDa autoantigen 1D) (64 kDa autoantigen 1D3) (64 kDa autoantigen D1) (Leiomodin, muscle form) (Smooth muscle leiomodin) (SM-Lmod) (Thyroid-associated ophthalmopathy autoantigen)	3 v 3	-0.0147569	0.0384688	0.218255
Q01433	AMPD2	AMP deaminase 2 (EC 3.5.4.6) (AMP deaminase isoform L)	3 v 3	-0.174785	0.038517	0.218383
P15848	ARSB	Arylsulfatase B (ASB) (EC 3.1.6.12) (N-acetylgalactosamine-4-sulfatase) (G4S)	3 v 3	0.239304	0.0385931	0.218668
P17568	NDUFB7	NADH dehydrogenase [ubiquinone] 1 beta subcomplex subunit 7 (Cell adhesion protein SQM1) (Complex I-B18) (CI-B18) (NADH-ubiquinone oxidoreductase B18 subunit)	3 v 3	-0.174102	0.0386795	0.218882
P49419	ALDH7A1	Alpha-aminoadipic semialdehyde dehydrogenase (Alpha-AASA dehydrogenase) (EC 1.2.1.31) (Aldehyde dehydrogenase family 7 member A1) (EC 1.2.1.3) (Antiquitin-1) (Betaine aldehyde dehydrogenase) (EC 1.2.1.8) (Delta1-piperideine-6-carboxylate dehydrogenase) (P6c dehydrogenase)	3 v 3	-0.220588	0.0387107	0.218882
Q5JV73	FRMPD3	FERM and PDZ domain-containing protein 3	3 v 3	-0.14954	0.0387306	0.218882
Q15843	NEDD8	NEDD8 (Neddylin) (Neural precursor cell expressed developmentally down-regulated protein 8) (NEDD-8) (Ubiquitin-like protein Nedd8)	3 v 3	-0.125861	0.0387335	0.218882
P07919	UQCRH	Cytochrome b-c1 complex subunit 6, mitochondrial (Complex III subunit 6) (Complex III subunit VIII) (Cytochrome c1 non-heme 11 kDa protein) (Mitochondrial hinge protein) (Ubiquinol-cytochrome c reductase complex 11 kDa protein)	3 v 3	-0.19762	0.0388079	0.219156
Q9BTV7	CABLES2	CDK5 and ABL1 enzyme substrate 2 (Interactor with CDK3 2) (Ik3-2)	3 v 3	-0.0978376	0.0389804	0.219874
Q96G25	MED8	Mediator of RNA polymerase II transcription subunit 8 (Activator-recruited cofactor 32 kDa component) (ARC32) (Mediator complex subunit 8)	3 v 3	0.20121	0.039006	0.219874
Q96HQ2	CDKN2AIPNL	CDKN2AIP N-terminal-like protein (CDKN2A-interacting protein N-terminal-like protein)	3 v 3	-0.135156	0.0390124	0.219874
P33121	ACSL1	Long-chain-fatty-acid--CoA ligase 1 (EC 6.2.1.3) (Acyl-CoA synthetase 1) (ACS1) (Arachidonate--CoA ligase) (EC 6.2.1.15) (Long-chain acyl-CoA synthetase 1) (LACS 1) (Long-chain acyl-CoA synthetase 2) (LACS 2) (Long-chain fatty acid-CoA ligase 2) (Palmitoyl-CoA ligase 1) (Palmitoyl-CoA ligase 2) (Phytanate--CoA ligase) (EC 6.2.1.24)	3 v 3	0.161601	0.039069	0.220047
Q9HBK9	AS3MT	Arsenite methyltransferase (EC 2.1.1.137) (Methylarsonite methyltransferase) (S-adenosyl-L-methionine:arsenic(III) methyltransferase)	3 v 3	-0.154041	0.0391343	0.220269
Q8IXJ6	SIRT2	NAD-dependent protein deacetylase sirtuin-2 (EC 2.3.1.286) (Regulatory protein SIR2 homolog 2) (SIR2-like protein 2)	3 v 3	-0.160631	0.0391915	0.220413
A0A2R8YFA9	MICAL2	F-actin monooxygenase (EC 1.14.13.225)	3 v 3	0.0845982	0.0392345	0.220413
Q9BRQ8	AIFM2	Ferroptosis suppressor protein 1 (FSP1) (EC 1.6.5.-) (Apoptosis-inducing factor homologous mitochondrion-associated inducer of death) (AMID) (p53-responsive gene 3 protein)	3 v 3	0.210939	0.0392911	0.220569
O75191	XYLB	Xylulose kinase (Xylulokinase) (EC 2.7.1.17)	3 v 3	-0.374151	0.0393673	0.220834
P30838	ALDH3A1	Aldehyde dehydrogenase, dimeric NADP-preferring (EC 1.2.1.5) (ALDHIII) (Aldehyde dehydrogenase 3) (Aldehyde dehydrogenase family 3 member A1)	3 v 3	0.341343	0.0393903	0.220834
Q9UNS1	TIMELESS	Protein timeless homolog (hTIM)	3 v 3	-0.199543	0.0394957	0.221095
Q13573	SNW1	SNW domain-containing protein 1 (Nuclear protein SkiP) (Nuclear receptor coactivator NCoA-62) (Ski-interacting protein)	3 v 3	-0.0690835	0.0395146	0.221095
B4E2F3		Component of oligomeric Golgi complex 3 (Conserved oligomeric Golgi complex subunit 3)	2 v 2	0.0773799	0.039573	0.221168
Q9NZ01	TECR	Very-long-chain enoyl-CoA reductase (EC 1.3.1.93) (Synaptic glycoprotein SC2) (Trans-2,3-enoyl-CoA reductase) (TER)	3 v 3	-0.153117	0.0396806	0.221587
Q9UBL3	ASH2L	Set1/Ash2 histone methyltransferase complex subunit ASH2 (ASH2-like protein)	3 v 3	-0.124072	0.039806	0.222035
A0A024R5W6	TPM1	Tropomyosin 1 (Alpha), isoform CRA_a	3 v 3	-0.225131	0.0398131	0.222035
O75116	ROCK2	Rho-associated protein kinase 2 (EC 2.7.11.1) (Rho kinase 2) (Rho-associated, coiled-coil-containing protein kinase 2) (Rho-associated, coiled-coil-containing protein kinase II) (ROCK-II) (p164 ROCK-2)	3 v 3	0.42984	0.0399078	0.222418
O95155	UBE4B	Ubiquitin conjugation factor E4 B (EC 2.3.2.27) (Homozygously deleted in neuroblastoma 1) (RING-type E3 ubiquitin transferase E4 B) (Ubiquitin fusion degradation protein 2)	3 v 3	-0.141081	0.0400154	0.222872
P47897	QARS1	Glutamine--tRNA ligase (EC 6.1.1.18) (Glutaminyl-tRNA synthetase) (GlnRS)	3 v 3	-0.0902873	0.0400797	0.223084
Q9BQ61	TRIR	Telomerase RNA component interacting RNase (EC 3.1.13.-) (Exoribonuclease TRIR)	3 v 3	-0.131948	0.0401269	0.223128
O00584	RNASET2	Ribonuclease T2 (EC 4.6.1.19) (Ribonuclease 6)	3 v 3	-0.158337	0.0401399	0.223128
A1L471	ABCB1	ATP-binding cassette, sub-family B (MDR/TAP), member 1	3 v 3	-0.202783	0.0401961	0.223176
Q9BQ39	DDX50	ATP-dependent RNA helicase DDX50 (EC 3.6.4.13) (DEAD box protein 50) (Gu-beta) (Nucleolar protein Gu2)	3 v 3	0.161522	0.0402431	0.223176
H7C4C5	MAP4	Microtubule-associated protein (Fragment)	2 v 2	-0.365058	0.0402517	0.223176
Q7Z494	NPHP3	Nephrocystin-3	3 v 3	0.416082	0.0402534	0.223176
O94992	HEXIM1	Protein HEXIM1 (Cardiac lineage protein 1) (Estrogen down-regulated gene 1 protein) (Hexamethylene bis-acetamide-inducible protein 1) (Menage a quatre protein 1)	3 v 3	0.171787	0.040281	0.223184
P62979	RPS27A	Ubiquitin-40S ribosomal protein S27a (Ubiquitin carboxyl extension protein 80) [Cleaved into: Ubiquitin; 40S ribosomal protein S27a (Small ribosomal subunit protein eS31)]	3 v 3	0.048307	0.040353	0.223305
P19838	NFKB1	Nuclear factor NF-kappa-B p105 subunit (DNA-binding factor KBF1) (EBP-1) (Nuclear factor of kappa light polypeptide gene enhancer in B-cells 1) [Cleaved into: Nuclear factor NF-kappa-B p50 subunit]	3 v 3	-0.18496	0.0403554	0.223305
Q9ULH7	MRTFB	Myocardin-related transcription factor B (MRTF-B) (MKL/myocardin-like protein 2) (Megakaryoblastic leukemia 2)	3 v 3	0.266134	0.0404276	0.223313
Q6IC98	GRAMD4	GRAM domain-containing protein 4 (Death-inducing protein)	3 v 3	-0.135842	0.0404449	0.223313
Q8IWF6	DENND6A	Protein DENND6A (DENN domain-containing protein 6A)	3 v 3	0.191981	0.0404523	0.223313
Q13155	AIMP2	Aminoacyl tRNA synthase complex-interacting multifunctional protein 2 (Multisynthase complex auxiliary component p38) (Protein JTV-1)	3 v 3	0.144082	0.0405025	0.223313
P54132	BLM	Bloom syndrome protein (EC 3.6.4.12) (DNA helicase, RecQ-like type 2) (RecQ2) (RecQ protein-like 3)	3 v 3	-0.163489	0.0405142	0.223313
P60604	UBE2G2	Ubiquitin-conjugating enzyme E2 G2 (EC 2.3.2.23) (E2 ubiquitin-conjugating enzyme G2) (Ubiquitin carrier protein G2) (Ubiquitin-protein ligase G2)	3 v 3	-0.126939	0.0405962	0.22362
O60826	CCDC22	Coiled-coil domain-containing protein 22	3 v 3	-0.119662	0.0406386	0.223671
P10253	GAA	Lysosomal alpha-glucosidase (EC 3.2.1.20) (Acid maltase) (Aglucosidase alfa) [Cleaved into: 76 kDa lysosomal alpha-glucosidase; 70 kDa lysosomal alpha-glucosidase]	3 v 3	-0.222929	0.0406578	0.223671
Q14746	COG2	Conserved oligomeric Golgi complex subunit 2 (COG complex subunit 2) (Component of oligomeric Golgi complex 2) (Low density lipoprotein receptor defect C-complementing protein)	3 v 3	-0.105557	0.0407597	0.223942
Q8IV56	PRR15	Proline-rich protein 15	3 v 3	0.140517	0.0408896	0.224433
Q8WVB3	HEXD	Hexosaminidase D (EC 3.2.1.52) (Beta-N-acetylhexosaminidase) (Beta-hexosaminidase D) (Hexosaminidase domain-containing protein) (N-acetyl-beta-galactosaminidase)	3 v 3	-0.64877	0.0409018	0.224433
Q13277	STX3	Syntaxin-3	3 v 3	-0.155485	0.0410062	0.224716
Q15022	SUZ12	Polycomb protein SUZ12 (Chromatin precipitated E2F target 9 protein) (ChET 9 protein) (Joined to JAZF1 protein) (Suppressor of zeste 12 protein homolog)	3 v 3	0.352661	0.0411157	0.224907
B4E2V3		cDNA FLJ56606, highly similar to Serine/threonine-protein kinase TAO2	3 v 3	-0.0564554	0.0411324	0.224907
Q8IVT2	MISP	Mitotic interactor and substrate of PLK1 (Mitotic spindle positioning protein)	3 v 3	0.324051	0.0411473	0.224907
Q8WVK2	SNRNP27	U4/U6.U5 small nuclear ribonucleoprotein 27 kDa protein (U4/U6.U5 snRNP 27 kDa protein) (U4/U6.U5-27K) (Nucleic acid-binding protein RY-1) (U4/U6.U5 tri-snRNP-associated 27 kDa protein) (27K) (U4/U6.U5 tri-snRNP-associated protein 3)	3 v 3	-0.295487	0.0411663	0.224907
P12830	CDH1	Cadherin-1 (CAM 120/80) (Epithelial cadherin) (E-cadherin) (Uvomorulin) (CD antigen CD324) [Cleaved into: E-Cad/CTF1; E-Cad/CTF2; E-Cad/CTF3]	3 v 3	0.325696	0.041173	0.224907
Q9HBD1	RC3H2	Roquin-2 (EC 2.3.2.27) (Membrane-associated nucleic acid-binding protein) (RING finger and CCCH-type zinc finger domain-containing protein 2) (RING finger protein 164) (RING-type E3 ubiquitin transferase Roquin-2)	3 v 3	0.16805	0.0414631	0.225566
Q9Y6W3	CAPN7	Calpain-7 (EC 3.4.22.-) (PalB homolog) (PalBH)	3 v 3	0.607848	0.0414783	0.225566
O75608	LYPLA1	Acyl-protein thioesterase 1 (APT-1) (hAPT1) (EC 3.1.2.-) (Lysophospholipase 1) (Lysophospholipase I) (LPL-I) (LysoPLA I)	3 v 3	0.348574	0.0414985	0.225566
P46940	IQGAP1	Ras GTPase-activating-like protein IQGAP1 (p195)	3 v 3	-0.0827323	0.0415103	0.225566
Q96MW1	CCDC43	Coiled-coil domain-containing protein 43	3 v 3	-0.203409	0.041578	0.225566
Q8IY95	TMEM192	Transmembrane protein 192	3 v 3	0.243808	0.041587	0.225566
Q9NWT1	PAK1IP1	p21-activated protein kinase-interacting protein 1 (PAK/PLC-interacting protein 1) (hPIP1) (PAK1-interacting protein 1) (WD repeat-containing protein 84)	3 v 3	0.329446	0.0416159	0.225566
Q9BZZ5	API5	Apoptosis inhibitor 5 (API-5) (Antiapoptosis clone 11 protein) (AAC-11) (Cell migration-inducing gene 8 protein) (Fibroblast growth factor 2-interacting factor) (FIF) (Protein XAGL)	3 v 3	0.441092	0.0416296	0.225566
Q96J42	TXNDC15	Thioredoxin domain-containing protein 15	3 v 3	-0.256137	0.0416381	0.225566
Q9Y2V7	COG6	Conserved oligomeric Golgi complex subunit 6 (COG complex subunit 6) (Component of oligomeric Golgi complex 6)	3 v 3	0.00721574	0.0417022	0.225706
A5PL33	KRBA1	Protein KRBA1	3 v 3	-0.399752	0.0417286	0.225706
A0A0Y0BS51		CUB domain containing protein 1 (Fragment)	3 v 3	-0.117164	0.0418726	0.22615
Q00577	PURA	Transcriptional activator protein Pur-alpha (Purine-rich single-stranded DNA-binding protein alpha)	3 v 3	0.205714	0.0418787	0.22615
Q9BUL5	PHF23	PHD finger protein 23 (PDH-containing protein JUNE-1)	3 v 3	0.141743	0.0420114	0.226723
Q9P1Q0	VPS54	Vacuolar protein sorting-associated protein 54 (Hepatocellular carcinoma protein 8) (Tumor antigen HOM-HCC-8) (Tumor antigen SLP-8p)	3 v 3	0.405615	0.0420738	0.226897
Q8NEZ2	VPS37A	Vacuolar protein sorting-associated protein 37A (hVps37A) (ESCRT-I complex subunit VPS37A) (Hepatocellular carcinoma-related protein 1)	3 v 3	0.0991552	0.0420969	0.226897
A0AVF1	TTC26	Intraflagellar transport protein 56 (Tetratricopeptide repeat protein 26) (TPR repeat protein 26)	3 v 3	-0.0931164	0.0422106	0.22712
P23378	GLDC	Glycine dehydrogenase (decarboxylating), mitochondrial (EC 1.4.4.2) (Glycine cleavage system P protein) (Glycine decarboxylase) (Glycine dehydrogenase (aminomethyl-transferring))	3 v 3	-0.0932349	0.0422481	0.22712
Q9NV79	PCMTD2	Protein-L-isoaspartate O-methyltransferase domain-containing protein 2	3 v 3	-0.445587	0.0422804	0.22712
P21359	NF1	Neurofibromin (Neurofibromatosis-related protein NF-1) [Cleaved into: Neurofibromin truncated]	3 v 3	0.075421	0.0422877	0.22712
Q8IW35	CEP97	Centrosomal protein of 97 kDa (Cep97) (Leucine-rich repeat and IQ domain-containing protein 2)	3 v 3	0.364658	0.0423044	0.22712
P10599	TXN	Thioredoxin (Trx) (ATL-derived factor) (ADF) (Surface-associated sulphydryl protein) (SASP) (allergen Hom s Trx)	3 v 3	0.328111	0.0423425	0.22712
Q92552	MRPS27	28S ribosomal protein S27, mitochondrial (MRP-S27) (S27mt) (Mitochondrial ribosomal protein S27) (Mitochondrial small ribosomal subunit protein mS27)	3 v 3	0.134067	0.0423516	0.22712
Q9UBT2	UBA2	SUMO-activating enzyme subunit 2 (EC 2.3.2.-) (Anthracycline-associated resistance ARX) (Ubiquitin-like 1-activating enzyme E1B) (Ubiquitin-like modifier-activating enzyme 2)	3 v 3	-0.116552	0.0424238	0.227284
Q7Z2Z2	EFL1	Elongation factor-like GTPase 1 (Elongation factor Tu GTP-binding domain-containing protein 1) (Elongation factor-like 1) (Protein FAM42A)	3 v 3	-0.102833	0.0424357	0.227284
Q9NXA8	SIRT5	NAD-dependent protein deacylase sirtuin-5, mitochondrial (EC 2.3.1.-) (Regulatory protein SIR2 homolog 5) (SIR2-like protein 5)	3 v 3	-0.166226	0.0426265	0.227723
Q9H8G2	CAAP1	Caspase activity and apoptosis inhibitor 1 (Conserved anti-apoptotic protein) (CAAP)	3 v 3	-0.156628	0.0426366	0.227723
Q9UBM7	DHCR7	7-dehydrocholesterol reductase (7-DHC reductase) (EC 1.3.1.21) (Delta7-sterol reductase) (Sterol Delta(7)-reductase) (Sterol reductase SR-2)	3 v 3	0.246656	0.0426564	0.227723
B3KML9		Delta-tubulin (Tubulin delta chain)	3 v 3	-0.11705	0.0426652	0.227723
A0A0A0MS29	MFF	Mitochondrial fission factor	3 v 3	-0.249151	0.042678	0.227723
Q9BX40	LSM14B	Protein LSM14 homolog B (RNA-associated protein 55B) (hRAP55B)	3 v 3	-0.231248	0.0427452	0.227939
Q9HAV4	XPO5	Exportin-5 (Exp5) (Ran-binding protein 21)	3 v 3	0.333058	0.0429322	0.228793
Q14188	TFDP2	Transcription factor Dp-2 (E2F dimerization partner 2)	2 v 2	0.317671	0.0430627	0.229345
O95453	PARN	Poly(A)-specific ribonuclease PARN (EC 3.1.13.4) (Deadenylating nuclease) (Deadenylation nuclease) (Polyadenylate-specific ribonuclease)	3 v 3	-0.361258	0.043124	0.229507
Q9BW71	HIRIP3	HIRA-interacting protein 3	3 v 3	-0.356706	0.0431472	0.229508
P62829	RPL23	60S ribosomal protein L23 (60S ribosomal protein L17) (Large ribosomal subunit protein uL14)	3 v 3	-0.0731865	0.043246	0.229746
Q5FWF5	ESCO1	N-acetyltransferase ESCO1 (EC 2.3.1.-) (CTF7 homolog 1) (Establishment factor-like protein 1) (EFO1) (EFO1p) (hEFO1) (Establishment of cohesion 1 homolog 1) (ECO1 homolog 1) (ESO1 homolog 1)	3 v 3	-0.052941	0.0432821	0.229795
P68036	UBE2L3	Ubiquitin-conjugating enzyme E2 L3 (EC 2.3.2.23) (E2 ubiquitin-conjugating enzyme L3) (L-UBC) (UbcH7) (Ubiquitin carrier protein L3) (Ubiquitin-conjugating enzyme E2-F1) (Ubiquitin-protein ligase L3)	3 v 3	-0.0621369	0.0433907	0.230057
Q9GZS1	POLR1E	DNA-directed RNA polymerase I subunit RPA49 (RNA polymerase I subunit A49) (DNA-directed RNA polymerase I subunit E) (RNA polymerase I-associated factor 1) (RNA polymerase I-associated factor 53)	3 v 3	-0.238802	0.0434516	0.230121
Q15057	ACAP2	Arf-GAP with coiled-coil, ANK repeat and PH domain-containing protein 2 (Centaurin-beta-2) (Cnt-b2)	3 v 3	-0.0276196	0.0435913	0.23058
Q9UPW5	AGTPBP1	Cytosolic carboxypeptidase 1 (EC 3.4.17.-) (ATP/GTP-binding protein 1) (Nervous system nuclear protein induced by axotomy protein 1 homolog)	2 v 2	-0.0888859	0.0436414	0.23058
Q8IXQ4	GPALPP1	GPALPP motifs-containing protein 1 (Lipopolysaccharide-specific response protein 7)	3 v 3	0.189355	0.0436447	0.23058
P18887	XRCC1	DNA repair protein XRCC1 (X-ray repair cross-complementing protein 1)	3 v 3	-0.127396	0.0436936	0.230685
Q0PNE2	ELP6	Elongator complex protein 6 (Angiotonin-transactivated protein 1) (Protein TMEM103)	3 v 3	-0.249016	0.0437451	0.230796
Q96PE7	MCEE	Methylmalonyl-CoA epimerase, mitochondrial (EC 5.1.99.1) (DL-methylmalonyl-CoA racemase)	2 v 2	-0.458895	0.0437688	0.230796
Q9NR33	POLE4	DNA polymerase epsilon subunit 4 (DNA polymerase II subunit 4) (DNA polymerase epsilon subunit p12)	3 v 3	-0.290006	0.0439491	0.231603
Q9NV06	DCAF13	DDB1- and CUL4-associated factor 13 (WD repeat and SOF domain-containing protein 1)	3 v 3	-0.0414093	0.0441111	0.232075
Q9UHD8	SEPTIN9	Septin-9 (MLL septin-like fusion protein MSF-A) (MLL septin-like fusion protein) (Ovarian/Breast septin) (Ov/Br septin) (Septin D1)	3 v 3	-0.119754	0.0441441	0.232075
Q9UDY8	MALT1	Mucosa-associated lymphoid tissue lymphoma translocation protein 1 (EC 3.4.22.-) (MALT lymphoma-associated translocation) (Paracaspase)	3 v 3	0.122922	0.0441476	0.232075
P40939	HADHA	Trifunctional enzyme subunit alpha, mitochondrial (78 kDa gastrin-binding protein) (Monolysocardiolipin acyltransferase) (EC 2.3.1.-) (TP-alpha) [Includes: Long-chain enoyl-CoA hydratase (EC 4.2.1.17); Long chain 3-hydroxyacyl-CoA dehydrogenase (EC 1.1.1.211)]	3 v 3	-0.0773465	0.0441829	0.232117
P05186	ALPL	Alkaline phosphatase, tissue-nonspecific isozyme (AP-TNAP) (TNSALP) (EC 3.1.3.1) (Alkaline phosphatase liver/bone/kidney isozyme)	3 v 3	0.20885	0.0442543	0.232175
Q9BWM7	SFXN3	Sideroflexin-3	3 v 3	-0.094774	0.0443371	0.232175
Q9HB19	PLEKHA2	Pleckstrin homology domain-containing family A member 2 (PH domain-containing family A member 2) (Tandem PH domain-containing protein 2) (TAPP-2)	3 v 3	0.0810884	0.0443436	0.232175
Q8TAD8	SNIP1	Smad nuclear-interacting protein 1 (FHA domain-containing protein SNIP1)	3 v 3	-0.567416	0.0443514	0.232175
B7Z2J4		cDNA FLJ58365, weakly similar to LIM domain only protein 7	2 v 2	-0.0637975	0.0443848	0.232175
Q93084	ATP2A3	Sarcoplasmic/endoplasmic reticulum calcium ATPase 3 (SERCA3) (SR Ca(2+)-ATPase 3) (EC 7.2.2.10) (Calcium pump 3)	3 v 3	-0.36807	0.0444875	0.232195
Q16831	UPP1	Uridine phosphorylase 1 (UPase 1) (UrdPase 1) (EC 2.4.2.3)	3 v 3	-0.0884854	0.0445106	0.232195
O95864	FADS2	Acyl-CoA 6-desaturase (EC 1.14.19.3) (Delta(6) fatty acid desaturase) (D6D) (Delta(6) desaturase) (Delta-6 desaturase) (Fatty acid desaturase 2)	3 v 3	-0.073462	0.0445249	0.232195
Q13884	SNTB1	Beta-1-syntrophin (59 kDa dystrophin-associated protein A1 basic component 1) (DAPA1B) (BSYN2) (Syntrophin-2) (Tax interaction protein 43) (TIP-43)	3 v 3	0.218234	0.044592	0.232402
Q96DE5	ANAPC16	Anaphase-promoting complex subunit 16 (APC16) (Cyclosome subunit 16)	3 v 3	0.0775348	0.0446447	0.232535
Q9UKI8	TLK1	Serine/threonine-protein kinase tousled-like 1 (EC 2.7.11.1) (PKU-beta) (Tousled-like kinase 1)	3 v 3	-0.139135	0.0448057	0.232916
Q8TEM1	NUP210	Nuclear pore membrane glycoprotein 210 (Nuclear pore protein gp210) (Nuclear envelope pore membrane protein POM 210) (POM210) (Nucleoporin Nup210) (Pore membrane protein of 210 kDa)	3 v 3	-0.090171	0.0448223	0.232916
Q96S86	HAPLN3	Hyaluronan and proteoglycan link protein 3	2 v 2	0.346791	0.0449707	0.233416
Q8WTS1	ABHD5	1-acylglycerol-3-phosphate O-acyltransferase ABHD5 (EC 2.3.1.51) (Abhydrolase domain-containing protein 5) (Lipid droplet-binding protein CGI-58)	3 v 3	-0.383794	0.0449952	0.233416
O95260	ATE1	Arginyl-tRNA--protein transferase 1 (Arginyltransferase 1) (R-transferase 1) (EC 2.3.2.8) (Arginine-tRNA--protein transferase 1)	3 v 3	-0.124552	0.0450089	0.233416
Q9UNH6	SNX7	Sorting nexin-7	3 v 3	0.196381	0.0450514	0.233416
Q86V85	GPR180	Integral membrane protein GPR180 (Intimal thickness-related receptor)	3 v 3	0.495552	0.0450828	0.233416
Q9B2Z9	ND5	NADH-ubiquinone oxidoreductase chain 5 (EC 7.1.1.2)	2 v 2	-0.232356	0.0451213	0.233416
P09543	CNP	2',3'-cyclic-nucleotide 3'-phosphodiesterase (CNP) (CNPase) (EC 3.1.4.37)	3 v 3	-0.161011	0.0451541	0.233416
Q7L8W6	DPH6	Diphthine--ammonia ligase (EC 6.3.1.14) (ATP-binding domain-containing protein 4) (Diphthamide synthase) (Diphthamide synthetase) (Protein DPH6 homolog)	3 v 3	0.307198	0.0451676	0.233416
Q05639	EEF1A2	Elongation factor 1-alpha 2 (EF-1-alpha-2) (Eukaryotic elongation factor 1 A-2) (eEF1A-2) (Statin-S1)	3 v 3	-0.732929	0.0451701	0.233416
Q13823	GNL2	Nucleolar GTP-binding protein 2 (Autoantigen NGP-1)	3 v 3	-0.135144	0.045265	0.233764
Q96EM0	L3HYPDH	Trans-3-hydroxy-L-proline dehydratase (EC 4.2.1.77) (Trans-L-3-hydroxyproline dehydratase)	3 v 3	0.269149	0.0453362	0.233924
Q13011	ECH1	Delta(3,5)-Delta(2,4)-dienoyl-CoA isomerase, mitochondrial (EC 5.3.3.-)	3 v 3	0.143178	0.0453522	0.233924
Q5UIP0	RIF1	Telomere-associated protein RIF1 (Rap1-interacting factor 1 homolog)	3 v 3	0.151995	0.0453785	0.233924
Q8IX90	SKA3	Spindle and kinetochore-associated protein 3	3 v 3	-0.218323	0.0454098	0.233944
Q13501	SQSTM1	Sequestosome-1 (EBI3-associated protein of 60 kDa) (EBIAP) (p60) (Phosphotyrosine-independent ligand for the Lck SH2 domain of 62 kDa) (Ubiquitin-binding protein p62)	3 v 3	0.318107	0.0455044	0.234153
Q9H3N1	TMX1	Thioredoxin-related transmembrane protein 1 (Thioredoxin domain-containing protein 1) (Transmembrane Trx-related protein)	3 v 3	-0.148557	0.0455053	0.234153
P67809	YBX1	Y-box-binding protein 1 (YB-1) (CCAAT-binding transcription factor I subunit A) (CBF-A) (DNA-binding protein B) (DBPB) (Enhancer factor I subunit A) (EFI-A) (Nuclease-sensitive element-binding protein 1) (Y-box transcription factor)	3 v 3	0.0887764	0.0455448	0.234214
Q9Y282	ERGIC3	Endoplasmic reticulum-Golgi intermediate compartment protein 3 (Serologically defined breast cancer antigen NY-BR-84)	3 v 3	0.0924978	0.0456723	0.234446
Q12913	PTPRJ	Receptor-type tyrosine-protein phosphatase eta (Protein-tyrosine phosphatase eta) (R-PTP-eta) (EC 3.1.3.48) (Density-enhanced phosphatase 1) (DEP-1) (HPTP eta) (Protein-tyrosine phosphatase receptor type J) (R-PTP-J) (CD antigen CD148)	3 v 3	0.195116	0.0458995	0.23509
Q9Y2S2	CRYL1	Lambda-crystallin homolog (EC 1.1.1.45) (L-gulonate 3-dehydrogenase) (Gul3DH)	3 v 3	-0.187492	0.0459083	0.23509
Q8NFV4	ABHD11	Protein ABHD11 (EC 3.-.-.-) (Alpha/beta hydrolase domain-containing protein 11) (Abhydrolase domain-containing protein 11) (Williams-Beuren syndrome chromosomal region 21 protein)	3 v 3	-0.125602	0.0459918	0.235275
P01111	NRAS	GTPase NRas (EC 3.6.5.2) (Transforming protein N-Ras)	3 v 3	0.211673	0.046213	0.236107
Q9P2M7	CGN	Cingulin	3 v 3	0.148953	0.0462178	0.236107
P08758	ANXA5	Annexin A5 (Anchorin CII) (Annexin V) (Annexin-5) (Calphobindin I) (CBP-I) (Endonexin II) (Lipocortin V) (Placental anticoagulant protein 4) (PP4) (Placental anticoagulant protein I) (PAP-I) (Thromboplastin inhibitor) (Vascular anticoagulant-alpha) (VAC-alpha)	3 v 3	-0.16372	0.0463364	0.236457
P84101	SERF2	Small EDRK-rich factor 2 (Gastric cancer-related protein VRG107) (Protein 4F5-related) (4F5rel) (h4F5rel)	3 v 3	-0.275858	0.0463419	0.236457
P0DPB6	POLR1D	DNA-directed RNA polymerases I and III subunit RPAC2 (RNA polymerases I and III subunit AC2) (AC19) (DNA-directed RNA polymerase I subunit D) (RNA polymerase I 16 kDa subunit) (RPA16) (RPC16) (hRPA19)	3 v 3	0.245876	0.0463844	0.236533
Q9H8P0	SRD5A3	Polyprenol reductase (EC 1.3.1.94) (3-oxo-5-alpha-steroid 4-dehydrogenase 3) (EC 1.3.1.22) (Steroid 5-alpha-reductase 2-like) (Steroid 5-alpha-reductase 3) (S5AR 3) (SR type 3)	3 v 3	-0.144292	0.0464772	0.236814
Q8N6T3	ARFGAP1	ADP-ribosylation factor GTPase-activating protein 1 (ARF GAP 1) (ADP-ribosylation factor 1 GTPase-activating protein) (ARF1 GAP) (ARF1-directed GTPase-activating protein)	3 v 3	-0.0653604	0.0464952	0.236814
O95376	ARIH2	E3 ubiquitin-protein ligase ARIH2 (ARI-2) (Protein ariadne-2 homolog) (EC 2.3.2.31) (RING-type E3 ubiquitin transferase ARIH2) (Triad1 protein)	3 v 3	-0.159742	0.0465606	0.236864
P50148	GNAQ	Guanine nucleotide-binding protein G(q) subunit alpha (Guanine nucleotide-binding protein alpha-q)	3 v 3	0.567318	0.0466009	0.236902
Q5PRF9	SAMD4B	Protein Smaug homolog 2 (Smaug 2) (hSmaug2) (Sterile alpha motif domain-containing protein 4B) (SAM domain-containing protein 4B)	3 v 3	-0.0714116	0.0466332	0.236902
A0A1U9X7F9		C6orf47	3 v 3	-0.0687629	0.0466515	0.236902
A0A1U9X972		PRRC2A	3 v 3	0.098232	0.04676	0.237274
Q14012	CAMK1	Calcium/calmodulin-dependent protein kinase type 1 (EC 2.7.11.17) (CaM kinase I) (CaM-KI) (CaM kinase I alpha) (CaMKI-alpha)	3 v 3	-0.203432	0.046925	0.237274
A0A1B0GV68	FARP1	FERM, ARHGEF and pleckstrin domain-containing protein 1	3 v 3	0.297016	0.0469451	0.237274
P10721	KIT	Mast/stem cell growth factor receptor Kit (SCFR) (EC 2.7.10.1) (Piebald trait protein) (PBT) (Proto-oncogene c-Kit) (Tyrosine-protein kinase Kit) (p145 c-kit) (v-kit Hardy-Zuckerman 4 feline sarcoma viral oncogene homolog) (CD antigen CD117)	3 v 3	-0.763498	0.0469647	0.237274
O75427	LRCH4	Leucine-rich repeat and calponin homology domain-containing protein 4 (Leucine-rich repeat neuronal protein 4) (Leucine-rich neuronal protein)	3 v 3	-0.0413276	0.0469837	0.237274
Q9BSF4	TIMM29	Mitochondrial import inner membrane translocase subunit Tim29 (TIM29)	3 v 3	0.0772903	0.0469849	0.237274
Q86WC4	OSTM1	Osteopetrosis-associated transmembrane protein 1 (Chloride channel 7 beta subunit)	3 v 3	0.226941	0.0470356	0.237274
Q14573	ITPR3	Inositol 1,4,5-trisphosphate receptor type 3 (IP3 receptor isoform 3) (IP3R 3) (InsP3R3) (Type 3 inositol 1,4,5-trisphosphate receptor) (Type 3 InsP3 receptor)	3 v 3	-0.0764934	0.0470807	0.237274
P47712	PLA2G4A	Cytosolic phospholipase A2 (cPLA2) (Phospholipase A2 group IVA) [Includes: Phospholipase A2 (EC 3.1.1.4) (Phosphatidylcholine 2-acylhydrolase); Lysophospholipase (EC 3.1.1.5)]	3 v 3	0.0685215	0.0470928	0.237274
P82970	HMGN5	High mobility group nucleosome-binding domain-containing protein 5 (Nucleosome-binding protein 1)	3 v 3	-0.138302	0.0471069	0.237274
P31947	SFN	14-3-3 protein sigma (Epithelial cell marker protein 1) (Stratifin)	3 v 3	-0.155732	0.0471345	0.237274
Q8WTT2	NOC3L	Nucleolar complex protein 3 homolog (NOC3 protein homolog) (Factor for adipocyte differentiation 24) (NOC3-like protein) (Nucleolar complex-associated protein 3-like protein)	3 v 3	0.180559	0.0471525	0.237274
Q8NBX0	SCCPDH	Saccharopine dehydrogenase-like oxidoreductase (EC 1.-.-.-)	3 v 3	-0.210172	0.0471716	0.237274
Q9BTX1	NDC1	Nucleoporin NDC1 (hNDC1) (Transmembrane protein 48)	3 v 3	0.234503	0.0471972	0.237274
P13498	CYBA	Cytochrome b-245 light chain (Cytochrome b(558) alpha chain) (Cytochrome b558 subunit alpha) (Neutrophil cytochrome b 22 kDa polypeptide) (Superoxide-generating NADPH oxidase light chain subunit) (p22 phagocyte B-cytochrome) (p22-phox) (p22phox)	3 v 3	-0.408875	0.0472062	0.237274
Q8ND24	RNF214	RING finger protein 214	3 v 3	0.0964571	0.0472127	0.237274
A1L0T0	ILVBL	2-hydroxyacyl-CoA lyase 2 (EC 4.1.2.-) (Acetolactate synthase-like protein) (IlvB-like protein)	3 v 3	-0.26834	0.0472504	0.237274
O00425	IGF2BP3	Insulin-like growth factor 2 mRNA-binding protein 3 (IGF2 mRNA-binding protein 3) (IMP-3) (IGF-II mRNA-binding protein 3) (KH domain-containing protein overexpressed in cancer) (hKOC) (VICKZ family member 3)	3 v 3	0.484299	0.0472806	0.237274
Q86XL3	ANKLE2	Ankyrin repeat and LEM domain-containing protein 2 (LEM domain-containing protein 4)	3 v 3	0.126028	0.0472839	0.237274
Q9Y3F4	STRAP	Serine-threonine kinase receptor-associated protein (MAP activator with WD repeats) (UNR-interacting protein) (WD-40 repeat protein PT-WD)	3 v 3	0.24885	0.0473196	0.237274
Q96GQ5	RUSF1	RUS family member 1	3 v 3	-0.180285	0.0473525	0.237274
Q7Z6I8	C5orf24	UPF0461 protein C5orf24	3 v 3	0.0569133	0.0473657	0.237274
P61019	RAB2A	Ras-related protein Rab-2A	3 v 3	-0.115218	0.0474017	0.237315
O75874	IDH1	Isocitrate dehydrogenase [NADP] cytoplasmic (IDH) (EC 1.1.1.42) (Cytosolic NADP-isocitrate dehydrogenase) (IDP) (NADP(+)-specific ICDH) (Oxalosuccinate decarboxylase)	3 v 3	0.177711	0.0474309	0.237322
Q86WX3	RPS19BP1	Active regulator of SIRT1 (40S ribosomal protein S19-binding protein 1) (RPS19-binding protein 1) (S19BP)	3 v 3	0.118761	0.0474594	0.237325
Q9BUH6	PAXX	Protein PAXX (Paralog of XRCC4 and XLF) (XRCC4-like small protein)	3 v 3	-0.244804	0.0476649	0.237835
Q96EK9	KTI12	Protein KTI12 homolog	3 v 3	0.115203	0.0477192	0.237835
Q14258	TRIM25	E3 ubiquitin/ISG15 ligase TRIM25 (EC 6.3.2.n3) (Estrogen-responsive finger protein) (RING finger protein 147) (RING-type E3 ubiquitin transferase) (EC 2.3.2.27) (RING-type E3 ubiquitin transferase TRIM25) (Tripartite motif-containing protein 25) (Ubiquitin/ISG15-conjugating enzyme TRIM25) (Zinc finger protein 147)	3 v 3	0.124773	0.0477422	0.237835
Q99633	PRPF18	Pre-mRNA-splicing factor 18 (PRP18 homolog) (hPRP18)	3 v 3	0.290835	0.0477508	0.237835
Q99653	CHP1	Calcineurin B homologous protein 1 (Calcineurin B-like protein) (Calcium-binding protein CHP) (Calcium-binding protein p22) (EF-hand calcium-binding domain-containing protein p22)	3 v 3	-0.08059	0.047757	0.237835
B4DZX1		4'-phosphopantetheine phosphatase (EC 3.1.3.-)	2 v 2	0.018141	0.0478221	0.237885
O94808	GFPT2	Glutamine--fructose-6-phosphate aminotransferase [isomerizing] 2 (EC 2.6.1.16) (D-fructose-6-phosphate amidotransferase 2) (Glutamine:fructose-6-phosphate amidotransferase 2) (GFAT 2) (GFAT2) (Hexosephosphate aminotransferase 2)	3 v 3	0.283885	0.0478228	0.237885
O95905	ECD	Protein ecdysoneless homolog (Human suppressor of GCR two) (hSGT1)	3 v 3	0.236603	0.0479154	0.238047
Q9BZ95	NSD3	Histone-lysine N-methyltransferase NSD3 (EC 2.1.1.370) (EC 2.1.1.371) (Nuclear SET domain-containing protein 3) (Protein whistle) (WHSC1-like 1 isoform 9 with methyltransferase activity to lysine) (Wolf-Hirschhorn syndrome candidate 1-like protein 1) (WHSC1-like protein 1)	3 v 3	-0.0554617	0.0479575	0.238047
Q969Z3	MTARC2	Mitochondrial amidoxime reducing component 2 (mARC2) (EC 1.7.-.-) (Molybdenum cofactor sulfurase C-terminal domain-containing protein 2) (MOSC domain-containing protein 2) (Moco sulfurase C-terminal domain-containing protein 2)	3 v 3	-0.122635	0.0479672	0.238047
O14867	BACH1	Transcription regulator protein BACH1 (BTB and CNC homolog 1) (HA2303)	3 v 3	0.265441	0.0480147	0.23806
B4DVR4		cDNA FLJ60912, highly similar to Vinexin	3 v 3	-0.274179	0.0480257	0.23806
Q7L5N1	COPS6	COP9 signalosome complex subunit 6 (SGN6) (Signalosome subunit 6) (JAB1-containing signalosome subunit 6) (MOV34 homolog) (Vpr-interacting protein) (hVIP)	3 v 3	0.0554046	0.0481322	0.23831
P27707	DCK	Deoxycytidine kinase (dCK) (EC 2.7.1.74) (Deoxyadenosine kinase) (EC 2.7.1.76) (Deoxyguanosine kinase) (EC 2.7.1.113)	3 v 3	-0.245884	0.0481656	0.238337
H7C0V5	ANKHD1-EIF4EBP3	ANKHD1-EIF4EBP3 readthrough (Fragment)	3 v 3	-0.337031	0.0482116	0.238426
Q8IX18	DHX40	Probable ATP-dependent RNA helicase DHX40 (EC 3.6.4.13) (DEAH box protein 40) (Protein PAD)	3 v 3	0.108456	0.0483741	0.238952
F8VWL3	FGD4	FYVE, RhoGEF and PH domain-containing protein 4	3 v 3	0.197082	0.0484278	0.239079
Q13610	PWP1	Periodic tryptophan protein 1 homolog (Keratinocyte protein IEF SSP 9502)	3 v 3	0.290685	0.0485619	0.239568
O95273	CCNDBP1	Cyclin-D1-binding protein 1 (Grap2 and cyclin-D-interacting protein) (Human homolog of Maid)	3 v 3	-0.185801	0.0485832	0.239568
P07237	P4HB	Protein disulfide-isomerase (PDI) (EC 5.3.4.1) (Cellular thyroid hormone-binding protein) (Prolyl 4-hydroxylase subunit beta) (p55)	3 v 3	-0.0825144	0.048666	0.239838
Q15788	NCOA1	Nuclear receptor coactivator 1 (NCoA-1) (EC 2.3.1.48) (Class E basic helix-loop-helix protein 74) (bHLHe74) (Protein Hin-2) (RIP160) (Renal carcinoma antigen NY-REN-52) (Steroid receptor coactivator 1) (SRC-1)	3 v 3	-0.160374	0.0487025	0.239879
Q7Z478	DHX29	ATP-dependent RNA helicase DHX29 (EC 3.6.4.13) (DEAH box protein 29) (Nucleic acid helicase DDXx)	3 v 3	0.054163	0.0487842	0.240018
A0A1B0GW05	DPY19L1	Probable C-mannosyltransferase DPY19L1	3 v 3	-0.13682	0.0487904	0.240018
Q7L1T6	CYB5R4	Cytochrome b5 reductase 4 (EC 1.6.2.2) (Flavohemoprotein b5/b5R) (b5+b5R) (N-terminal cytochrome b5 and cytochrome b5 oxidoreductase domain-containing protein) (cb5/cb5R)	3 v 3	-0.0765527	0.0488154	0.240018
Q969E4	TCEAL3	Transcription elongation factor A protein-like 3 (TCEA-like protein 3) (Transcription elongation factor S-II protein-like 3)	3 v 3	-0.366464	0.0489235	0.240104
O00562	PITPNM1	Membrane-associated phosphatidylinositol transfer protein 1 (Drosophila retinal degeneration B homolog) (Phosphatidylinositol transfer protein, membrane-associated 1) (PITPnm 1) (Pyk2 N-terminal domain-interacting receptor 2) (NIR-2)	2 v 2	-0.223776	0.0489269	0.240104
P30305	CDC25B	M-phase inducer phosphatase 2 (EC 3.1.3.48) (Dual specificity phosphatase Cdc25B)	2 v 2	0.182382	0.0489274	0.240104
Q6P1X6	C8orf82	UPF0598 protein C8orf82	3 v 3	-0.184425	0.0489455	0.240104
P56211	ARPP19	cAMP-regulated phosphoprotein 19 (ARPP-19)	3 v 3	0.314271	0.0490479	0.240402
Q86YL5	TDRP	Testis development-related protein (Protein INM01)	3 v 3	-0.0942224	0.0490628	0.240402
Q9Y6M1	IGF2BP2	Insulin-like growth factor 2 mRNA-binding protein 2 (IGF2 mRNA-binding protein 2) (IMP-2) (Hepatocellular carcinoma autoantigen p62) (IGF-II mRNA-binding protein 2) (VICKZ family member 2)	3 v 3	0.226114	0.0491182	0.240411
A0A096WXL7	ATP8	ATP synthase protein 8	3 v 3	-0.194033	0.0491923	0.240411
P52926	HMGA2	High mobility group protein HMGI-C (High mobility group AT-hook protein 2)	3 v 3	0.43296	0.0492059	0.240411
O95070	YIF1A	Protein YIF1A (54TMp) (YIP1-interacting factor homolog A)	3 v 3	-0.2053	0.0492329	0.240411
Q4ZIN3	TMEM259	Membralin (Transmembrane protein 259)	3 v 3	-0.186039	0.049285	0.240411
Q15649	ZNHIT3	Zinc finger HIT domain-containing protein 3 (HNF-4a coactivator) (Thyroid hormone receptor interactor 3) (Thyroid receptor-interacting protein 3) (TR-interacting protein 3) (TRIP-3)	3 v 3	-0.0506397	0.0492987	0.240411
Q9BTL3	RAMAC	RNA guanine-N7 methyltransferase activating subunit (Protein FAM103A1) (RNA guanine-7 methyltransferase activating subunit) (RNMT-activating mRNA cap methyltransferase subunit) (RNMT-activating mini protein) (RAM)	3 v 3	-0.292531	0.0493206	0.240411
O75747	PIK3C2G	Phosphatidylinositol 4-phosphate 3-kinase C2 domain-containing subunit gamma (PI3K-C2-gamma) (PtdIns-3-kinase C2 subunit gamma) (EC 2.7.1.154) (Phosphoinositide 3-kinase-C2-gamma)	2 v 2	-0.162785	0.0493532	0.240411
O76071	CIAO1	Probable cytosolic iron-sulfur protein assembly protein CIAO1 (WD repeat-containing protein 39)	3 v 3	0.219415	0.0493886	0.240411
Q8TBM8	DNAJB14	DnaJ homolog subfamily B member 14	3 v 3	0.373925	0.0494018	0.240411
Q9NSB2	KRT84	Keratin, type II cuticular Hb4 (Keratin-84) (K84) (Type II hair keratin Hb4) (Type-II keratin Kb24)	2 v 2	-0.946663	0.0494251	0.240411
Q9BXB4	OSBPL11	Oxysterol-binding protein-related protein 11 (ORP-11) (OSBP-related protein 11)	3 v 3	-0.196646	0.049506	0.240411
Q5VTE6	ANGEL2	Protein angel homolog 2	3 v 3	0.356012	0.0495177	0.240411
Q15125	EBP	3-beta-hydroxysteroid-Delta(8),Delta(7)-isomerase (EC 5.3.3.5) (Cholestenol Delta-isomerase) (Delta(8)-Delta(7) sterol isomerase) (D8-D7 sterol isomerase) (Emopamil-binding protein)	3 v 3	-0.0674446	0.0495606	0.240411
Q3ZAQ7	VMA21	Vacuolar ATPase assembly integral membrane protein VMA21 (Myopathy with excessive autophagy protein)	3 v 3	0.260707	0.0495708	0.240411
P62304	SNRPE	Small nuclear ribonucleoprotein E (snRNP-E) (Sm protein E) (Sm-E) (SmE)	3 v 3	-0.107476	0.0495728	0.240411
Q495W5	FUT11	Alpha-(1,3)-fucosyltransferase 11 (EC 2.4.1.-) (Fucosyltransferase XI) (Fuc-TXI) (FucT-XI) (Galactoside 3-L-fucosyltransferase 11) (Fucosyltransferase 11)	3 v 3	1.05335	0.0496053	0.240432
Q96K37	SLC35E1	Solute carrier family 35 member E1	3 v 3	-0.210196	0.0496781	0.240574
P60520	GABARAPL2	Gamma-aminobutyric acid receptor-associated protein-like 2 (GABA(A) receptor-associated protein-like 2) (Ganglioside expression factor 2) (GEF-2) (General protein transport factor p16) (Golgi-associated ATPase enhancer of 16 kDa) (GATE-16) (MAP1 light chain 3-related protein)	3 v 3	-0.440635	0.0496911	0.240574
P50748	KNTC1	Kinetochore-associated protein 1 (Rough deal homolog) (HsROD) (Rod) (hRod)	3 v 3	-0.115645	0.0497446	0.240696
Q9Y4F5	CEP170B	Centrosomal protein of 170 kDa protein B (Centrosomal protein 170B) (Cep170B)	3 v 3	0.0672844	0.049842	0.24103
Q99943	AGPAT1	1-acyl-sn-glycerol-3-phosphate acyltransferase alpha (EC 2.3.1.51) (1-acylglycerol-3-phosphate O-acyltransferase 1) (1-AGP acyltransferase 1) (1-AGPAT 1) (Lysophosphatidic acid acyltransferase alpha) (LPAAT-alpha) (Protein G15)	3 v 3	-0.386432	0.0499515	0.241423
P28360	MSX1	Homeobox protein MSX-1 (Homeobox protein Hox-7) (Msh homeobox 1-like protein)	3 v 3	0.0811799	0.0499932	0.241475
