# Supplementary material for: MicroRNAs emerging coordinate with placental mammals alter pathways in endometrial epithelia important for endometrial function
Source: iScience. 2023 Mar 4;26(4):106339. doi: 10.1016/j.isci.2023.106339 (PMC10034127; doi:10.1016/j.isci.2023.106339)
Supplement: Table S14. List of proteins significantly altered in abundance in response to miR-340-5p mimic and/or inhibitor, miRDB Predicted targets and P4 regulated genes which are predicted targets of miR-340-5p by TargetScan (p<0.05), n = 3, related to Figure 10 [file mmc15.xlsx]

## Sheet: Sheet1
Supplementary Table 14: List of proteins significantly altered in abundance in response to miR-340-5p mimic and/or inhibitor, miRDB Predicted targets and P4 regulated genes which are predicted targets of miR-340-5p by Targetscan (p<0.05), n=3. Corresponds to figure 9.
MiR-340-5p Mimic (pale red) and/or Inhibitor (dark red)							MiRDB Predicted Targets		P4 Regulated Genes which are Predicted Targets of miR-340-5p (Targetscan)										Venn Diagram Commonalities
Best Accession	Gene Name (Duplicate gene names with different accession numbers shown bold)	Protein Name	Replicate Number	Log Fold Change	T-Test	FDR	Gene Name	Gene Description	Gene ID	Gene Name	Gene Type	Gene ID 2	Base Mean	Log2 Fold Change	lfcSE	stat	pvalue	padj	235 common elements in "P4 reg targets" and "340 mimic/inhib":	802 common elements in "P4 reg targets" and "miRDB":	109 common elements in "340 mimic/inhib" and "miRDB":	171 common elements in "P4 reg targets", "340 mimic/inhib" and "miRDB":
A0A0U1RQE4	SH3D19	SH3 domain-containing protein 19	3 v 3	0.381318	7.70798e-06	0.0656412	CYLD	CYLD lysine 63 deubiquitinase	ENSG00000160179.18	ABCG1	protein_coding	ENSG00000160179.18	133.778	5.03974	0.311907	16.1578	1.00055e-58	2.83396e-56	NCEH1	ANKRA2	SH3D19	UTP15
Q5SW79	CEP170	Centrosomal protein of 170 kDa (Cep170) (KARP-1-binding protein) (KARP1-binding protein)	3 v 3	0.181144	4.40004e-05	0.0710951	DMD	dystrophin	ENSG00000165029.16	ABCA1	protein_coding	ENSG00000165029.16	120.961	3.96572	0.285172	13.9064	5.78907e-44	9.23954e-42	RMDN2	CAPRIN2	G3BP2	STK17B
Q9UIW2	PLXNA1	Plexin-A1 (Semaphorin receptor NOV)	3 v 3	-0.212986	4.85136e-05	0.0710951	RPS6KA5	ribosomal protein S6 kinase A5	ENSG00000178343.5	SHISA3	protein_coding	ENSG00000178343.5	715.281	3.805	0.1471	25.8667	1.57727e-147	3.96486e-144	DHCR7	HLA-DMA	TET2	MAT2A
Q53GQ0	HSD17B12	Very-long-chain 3-oxoacyl-CoA reductase (EC 1.1.1.330) (17-beta-hydroxysteroid dehydrogenase 12) (17-beta-HSD 12) (3-ketoacyl-CoA reductase) (KAR) (Estradiol 17-beta-dehydrogenase 12) (EC 1.1.1.62) (Short chain dehydrogenase/reductase family 12C member 1)	3 v 3	0.230948	5.79019e-05	0.0710951	NFAT5	nuclear factor of activated T cells 5	ENSG00000135116.9	HRK	protein_coding	ENSG00000135116.9	53.4087	3.67094	0.338412	10.8476	2.04831e-27	1.4204e-25	PLBD2	NCAPH	ERI1	LBR
Q6KCM7	SLC25A25	Calcium-binding mitochondrial carrier protein SCaMC-2 (Mitochondrial ATP-Mg/Pi carrier protein 3) (Mitochondrial Ca(2+)-dependent solute carrier protein 3) (Small calcium-binding mitochondrial carrier protein 2) (Solute carrier family 25 member 25)	2 v 2	-0.18808	8.00448e-05	0.0852077	JPH1	junctophilin 1	ENSG00000131711.15	MAP1B	protein_coding	ENSG00000131711.15	1883.31	3.37019	0.132069	25.5184	1.23245e-143	2.75385e-140	EFCAB14	IFIT5	MPZL1	KIF5B
Q9NYZ1	TVP23B	Golgi apparatus membrane protein TVP23 homolog B	3 v 3	0.446638	0.000115395	0.0936968	IPMK	inositol polyphosphate multikinase	ENSG00000176971.3	FIBIN	protein_coding	ENSG00000176971.3	20.0977	3.28948	0.415283	7.92106	2.35491e-15	5.67833e-14	TMEM263	KBTBD3	ARL5A	MIER3
Q8N1K8		Dynamin GTPase (EC 3.6.5.5)	3 v 3	0.360077	0.000129344	0.0936968	SYDE2	synapse defective Rho GTPase homolog 2	ENSG00000167995.16	BEST1	protein_coding	ENSG00000167995.16	65.7189	3.27333	0.285508	11.4649	1.97893e-30	1.6513e-28	AP1S2	SCYL2	PPP6R3	CEP170
Q9H0A0	NAT10	RNA cytidine acetyltransferase (EC 2.3.1.-) (18S rRNA cytosine acetyltransferase) (N-acetyltransferase 10) (N-acetyltransferase-like protein) (hALP)	3 v 3	0.162911	0.000149885	0.0936968	ESYT2	extended synaptotagmin 2	ENSG00000162733.18	DDR2	protein_coding	ENSG00000162733.18	90.8042	3.1941	0.267962	11.92	9.31301e-33	8.75162e-31	YWHAE	ZNF22	DIPK2A	HLTF
O75600	GCAT	2-amino-3-ketobutyrate coenzyme A ligase, mitochondrial (AKB ligase) (EC 2.3.1.29) (Aminoacetone synthase) (Glycine acetyltransferase)	3 v 3	-0.243676	0.000152468	0.0936968	MAP3K2	mitogen-activated protein kinase kinase kinase 2	ENSG00000178607.16	ERN1	protein_coding	ENSG00000178607.16	682.536	3.18163	0.169793	18.7383	2.41294e-78	1.34789e-75	ABCB1	TWSG1	KIF23	AVL9
Q6P4A7	SFXN4	Sideroflexin-4 (Breast cancer resistance marker 1)	3 v 3	0.127035	0.000187255	0.672779	SMARCAD1	SWI/SNF-related, matrix-associated actin-dependent regulator of chromatin, subfamily a, containing DEAD/H box 1	ENSG00000145777.15	TSLP	protein_coding	ENSG00000145777.15	63.7129	3.14346	0.30147	10.4271	1.86507e-25	1.09668e-23	PRPF18	RBBP6	SLC25A24	HMGN5
A0A384MTJ7		Epididymis secretory sperm binding protein	3 v 3	0.0230998	0.00020275	0.107914	ARHGAP6	Rho GTPase activating protein 6	ENSG00000172201.12	ID4	protein_coding	ENSG00000172201.12	2277.23	3.0344	0.137909	22.0029	2.70082e-107	2.8586e-104	GSR	LCORL	PRR11	PPP2R5E
Q9NZ09	UBAP1	Ubiquitin-associated protein 1 (UBAP-1) (Nasopharyngeal carcinoma-associated gene 20 protein)	3 v 3	0.247938	0.000236754	0.115276	KCNK1	potassium two pore domain channel subfamily K member 1	ENSG00000166750.10	SLFN5	protein_coding	ENSG00000166750.10	357.38	2.84873	0.143287	19.8813	5.90943e-88	4.57072e-85	GTPBP10	IPO7	MAP4K5	KIF14
A0A5H1ZRP4	NELFB	Negative elongation factor B	3 v 3	-0.132697	0.000251594	0.115276	PNO1	partner of NOB1 homolog	ENSG00000127129.10	EDN2	protein_coding	ENSG00000127129.10	30.201	2.84783	0.406628	7.00352	2.49619e-12	4.30887e-11	ARL6IP5	MBNL2	SFXN1	SENP7
Q9UN86	G3BP2	Ras GTPase-activating protein-binding protein 2 (G3BP-2) (GAP SH3 domain-binding protein 2)	3 v 3	0.304763	0.000260087	0.115276	TWSG1	twisted gastrulation BMP signaling modulator 1	ENSG00000115896.16	PLCL1	protein_coding	ENSG00000115896.16	77.5402	2.76854	0.254369	10.8839	1.37493e-27	9.66778e-26	SLC35F2	GNA13	OTUD7B	TVP23B
O95544	NADK	NAD kinase (EC 2.7.1.23) (Poly(P)/ATP NAD kinase)	3 v 3	-0.320876	0.000278061	0.115276	SS18	SS18, nBAF chromatin remodeling complex subunit	ENSG00000057704.13	TMCC3	protein_coding	ENSG00000057704.13	251.029	2.75216	0.163804	16.8015	2.3792e-63	8.39398e-61	MED8	CGGBP1	GNPDA2	LNX2
Q96SI9	STRBP	Spermatid perinuclear RNA-binding protein	3 v 3	-0.0927176	0.000284265	0.115276	ELAVL2	ELAV like RNA binding protein 2	ENSG00000196352.15	CD55	protein_coding	ENSG00000196352.15	831.212	2.71891	0.116428	23.3527	1.29437e-120	2.0023e-117	ITPRID2	SEC24A	GALNT7	ITGAV
P01040	CSTA	Cystatin-A (Cystatin-AS) (Stefin-A) [Cleaved into: Cystatin-A, N-terminally processed]	3 v 3	-0.409243	0.000293907	0.672779	TMEM64	transmembrane protein 64	ENSG00000102683.7	SGCG	protein_coding	ENSG00000102683.7	81.2519	2.65671	0.243643	10.9041	1.10196e-27	7.803e-26	HSDL1	ZNF518B	RETREG2	NEK7
Q9P0J1	PDP1	[Pyruvate dehydrogenase [acetyl-transferring]]-phosphatase 1, mitochondrial (PDP 1) (EC 3.1.3.43) (Protein phosphatase 2C) (Pyruvate dehydrogenase phosphatase catalytic subunit 1) (PDPC 1)	3 v 3	-0.132173	0.000305136	0.672779	ADAMTS5	ADAM metallopeptidase with thrombospondin type 1 motif 5	ENSG00000149150.9	SLC43A1	protein_coding	ENSG00000149150.9	204.084	2.60267	0.16938	15.3658	2.7755e-53	6.64468e-51	TNFAIP8	PLCL1	MTR	IGF2BP3
Q07864	POLE	DNA polymerase epsilon catalytic subunit A (EC 2.7.7.7) (3'-5' exodeoxyribonuclease) (EC 3.1.11.-) (DNA polymerase II subunit A)	3 v 3	-0.0708921	0.000316091	0.12149	ERO1B	endoplasmic reticulum oxidoreductase 1 beta	ENSG00000150051.14	MKX	protein_coding	ENSG00000150051.14	262.444	2.58042	0.152228	16.951	1.89183e-64	7.04533e-62	SLC30A5	KDM4C	ITGA6	GOLT1B
P04040	CAT	Catalase (EC 1.11.1.6)	3 v 3	-0.144581	0.000328119	0.12149	ZC3H12B	zinc finger CCCH-type containing 12B	ENSG00000122420.10	PTGFR	protein_coding	ENSG00000122420.10	33.428	2.46755	0.335394	7.35717	1.87846e-13	3.65691e-12	STRBP	RBM12B	RRP15	C2CD5
Q5FBB7	SGO1	Shugoshin 1 (Serologically defined breast cancer antigen NY-BR-85) (Shugoshin-like 1)	2 v 2	0.108045	0.000365265	0.672779	STK17B	serine/threonine kinase 17b	ENSG00000145416.13	MARCHF1	protein_coding	ENSG00000145416.13	23.4131	2.45775	0.391187	6.28279	3.32545e-10	4.35382e-09	RC3H2	HERPUD1	HMGB2	MAN2A1
Q7L8L6	FASTKD5	FAST kinase domain-containing protein 5, mitochondrial	3 v 3	0.179144	0.000407768	0.130164	ATF1	activating transcription factor 1	ENSG00000082556.11	OPRK1	protein_coding	ENSG00000082556.11	399.461	2.43973	0.141975	17.1842	3.48919e-66	1.40335e-63	MIOS	TAB2	MTPN	ZBTB44
Q99719	SEPTIN5	Septin-5 (Cell division control-related protein 1) (CDCrel-1) (Peanut-like protein 1)	3 v 3	-0.141266	0.000420677	0.130164	EXO1	exonuclease 1	ENSG00000165030.4	NFIL3	protein_coding	ENSG00000165030.4	377.443	2.35537	0.156471	15.0531	3.29586e-51	6.83297e-49	COL12A1	RIMKLB	TMEM245	ZNF12
Q9Y6A4	CFAP20	Cilia- and flagella-associated protein 20 (Basal body up-regulated protein 22) (Transcription factor IIB)	3 v 3	0.0998994	0.000439343	0.130164	CDH9	cadherin 9	ENSG00000134278.15	SPIRE1	protein_coding	ENSG00000134278.15	1582.42	2.34409	0.1286	18.2278	3.1074e-74	1.6023e-71	SLC7A6	LUC7L	MYO1C	LMO7
Q6N021	TET2	Methylcytosine dioxygenase TET2 (EC 1.14.11.n2)	3 v 3	0.178862	0.000439532	0.130164	DYNC1I2	dynein cytoplasmic 1 intermediate chain 2	ENSG00000197860.10	SGTB	protein_coding	ENSG00000197860.10	559.849	2.24735	0.116028	19.3689	1.41131e-83	9.78669e-81	C5orf51	ZNF730	RWDD4	CCNDBP1
Q8WVM8	SCFD1	Sec1 family domain-containing protein 1 (SLY1 homolog) (Sly1p) (Syntaxin-binding protein 1-like 2)	3 v 3	-0.115764	0.000443256	0.130164	FAM91A1	family with sequence similarity 91 member A1	ENSG00000153132.13	CLGN	protein_coding	ENSG00000153132.13	915.072	2.24319	0.103044	21.7692	4.54907e-105	4.57409e-102	TGFA	EIF2A	EIF5A2	MAP4K3
H7C3C4	SLC4A7	Anion exchange protein (Fragment)	3 v 3	-0.176019	0.000450878	0.672779	PUM2	pumilio RNA binding family member 2	ENSG00000051108.15	HERPUD1	protein_coding	ENSG00000051108.15	2575.54	2.23885	0.260935	8.58009	9.48003e-18	2.91059e-16	CDCA3	HHEX	ISCA1	STAG1
O95340	PAPSS2	Bifunctional 3'-phosphoadenosine 5'-phosphosulfate synthase 2 (PAPS synthase 2) (PAPSS 2) (Sulfurylase kinase 2) (SK 2) (SK2) [Includes: Sulfate adenylyltransferase (EC 2.7.7.4) (ATP-sulfurylase) (Sulfate adenylate transferase) (SAT); Adenylyl-sulfate kinase (EC 2.7.1.25) (3'-phosphoadenosine-5'-phosphosulfate synthase) (APS kinase) (Adenosine-5'-phosphosulfate 3'-phosphotransferase) (Adenylylsul…	3 v 3	-0.32309	0.000519839	0.140771	HS2ST1	heparan sulfate 2-O-sulfotransferase 1	ENSG00000137393.9	RNF144B	protein_coding	ENSG00000137393.9	2046.9	2.22523	0.0905028	24.5874	1.7236e-133	3.15106e-130	POLR1D	UTRN	YTHDF3	NUP58
Q8TEM1	NUP210	Nuclear pore membrane glycoprotein 210 (Nuclear pore protein gp210) (Nuclear envelope pore membrane protein POM 210) (POM210) (Nucleoporin Nup210) (Pore membrane protein of 210 kDa)	3 v 3	-0.0473321	0.000543635	0.672779	EIF2AK3	eukaryotic translation initiation factor 2 alpha kinase 3	ENSG00000112183.15	RBM24	protein_coding	ENSG00000112183.15	17.2637	2.21595	0.393135	5.63661	1.73426e-08	1.76587e-07	ARSB	ZSCAN29	SMARCAD1	TDG
Q8IV48	ERI1	3'-5' exoribonuclease 1 (EC 3.1.-.-) (3'-5' exonuclease ERI1) (Eri-1 homolog) (Histone mRNA 3'-end-specific exoribonuclease) (Histone mRNA 3'-exonuclease 1) (Protein 3'hExo) (HEXO)	3 v 3	0.465637	0.000566429	0.140771	ANKIB1	ankyrin repeat and IBR domain containing 1	ENSG00000113448.19	PDE4D	protein_coding	ENSG00000113448.19	265.473	2.20241	0.14539	15.1483	7.77628e-52	1.69979e-49	PIP5K1C	FBXO38	VRK1	SEC23A
Q2NL82	TSR1	Pre-rRNA-processing protein TSR1 homolog	3 v 3	0.298455	0.000601396	0.140771	SECISBP2L	SECIS binding protein 2 like	ENSG00000165312.6	OTUD1	protein_coding	ENSG00000165312.6	195.51	2.20169	0.196931	11.18	5.11082e-29	3.95302e-27	ABCC5	PTPRK	PUM1	TCEA1
P35754	GLRX	Glutaredoxin-1 (Thioltransferase-1) (TTase-1)	3 v 3	-0.210822	0.000640723	0.140771	ATP13A3	ATPase 13A3	ENSG00000132837.14	DMGDH	protein_coding	ENSG00000132837.14	22.3458	2.19324	0.374659	5.85396	4.80011e-09	5.29803e-08	EHF	ZNF292	ALDH5A1	OGFRL1
O43390	HNRNPR	Heterogeneous nuclear ribonucleoprotein R (hnRNP R)	3 v 3	0.202193	0.000669771	0.140771	SLC33A1	solute carrier family 33 member 1	ENSG00000146592.17	CREB5	protein_coding	ENSG00000146592.17	128.239	2.19177	0.230886	9.49286	2.24777e-21	9.82667e-20	CHMP2B	PDZD8	MED17	SIVA1
Q9Y217	MTMR6	Myotubularin-related protein 6 (Phosphatidylinositol-3,5-bisphosphate 3-phosphatase) (EC 3.1.3.95) (Phosphatidylinositol-3-phosphate phosphatase) (EC 3.1.3.64)	3 v 3	0.22769	0.000704836	0.140771	SLC4A7	solute carrier family 4 member 7	ENSG00000157168.20	NRG1	protein_coding	ENSG00000157168.20	975.474	2.17054	0.124504	17.4334	4.60098e-68	1.96863e-65	TTC5	DEGS1	WDR44	DNAJB1
A0PK02	PLXNB2	PLXNB2 protein	3 v 3	-0.316274	0.000745981	0.672779	DCUN1D1	defective in cullin neddylation 1 domain containing 1	ENSG00000174738.13	NR1D2	protein_coding	ENSG00000174738.13	1582.47	2.16752	0.132143	16.4028	1.82542e-60	5.56199e-58	CBX3	WIPF1	TUSC3	ETNK1
P20337	RAB3B	Ras-related protein Rab-3B	3 v 3	-0.638927	0.00078972	0.140771	DNAJC25	DnaJ heat shock protein family (Hsp40) member C25	ENSG00000132170.21	PPARG	protein_coding	ENSG00000132170.21	100.713	2.1521	0.234195	9.18936	3.9519e-20	1.53719e-18	ARF4	SLC22A15	CPOX	DYNC1I2
Q9NPF5	DMAP1	DNA methyltransferase 1-associated protein 1 (DNMAP1) (DNMT1-associated protein 1)	3 v 3	-0.0680517	0.00079444	0.140771	SNX5	sorting nexin 5	ENSG00000150527.17	MIA2	protein_coding	ENSG00000150527.17	1187.46	2.15085	0.107589	19.9914	6.54551e-89	5.2652e-86	CERT1	PWWP3B	UBXN2B	ATP2B1
P31939	ATIC	Bifunctional purine biosynthesis protein ATIC (AICAR transformylase/inosine monophosphate cyclohydrolase) (ATIC) [Cleaved into: Bifunctional purine biosynthesis protein ATIC, N-terminally processed] [Includes: Phosphoribosylaminoimidazolecarboxamide formyltransferase (EC 2.1.2.3) (5-aminoimidazole-4-carboxamide ribonucleotide formyltransferase) (AICAR formyltransferase) (AICAR transformylase); In…	3 v 3	-0.0566863	0.0008272	0.140771	CAPN10	calpain 10	ENSG00000172164.15	SNTB1	protein_coding	ENSG00000172164.15	891.185	2.13858	0.100021	21.3813	1.99385e-101	1.82256e-98	BDH2	LRP1B	COMMD3-BMI1	SEC63
Q9HBU6	ETNK1	Ethanolamine kinase 1 (EKI 1) (EC 2.7.1.82)	3 v 3	0.750104	0.00083266	0.140771	RAP1A	RAP1A, member of RAS oncogene family	ENSG00000074935.14	TUBE1	protein_coding	ENSG00000074935.14	1099.85	2.13617	0.112561	18.9779	2.59784e-80	1.63258e-77	VMA21	TTC30A	MTF2	FBXO30
E7EVJ5	CYFIP2	Cytoplasmic FMR1-interacting protein	3 v 3	-0.0490455	0.000850283	0.140771	ARL5A	ADP ribosylation factor like GTPase 5A	ENSG00000109193.12	SULT1E1	protein_coding	ENSG00000109193.12	10.5703	2.11179	0.430417	4.90639	9.27684e-07	7.14201e-06	RNF214	ZNF624	ALS2	FAM91A1
Q96JB5	CDK5RAP3	CDK5 regulatory subunit-associated protein 3 (CDK5 activator-binding protein C53) (LXXLL/leucine-zipper-containing ARF-binding protein) (Protein HSF-27)	3 v 3	-0.095125	0.00086158	0.140771	UBE2D1	ubiquitin conjugating enzyme E2 D1	ENSG00000069869.16	NEDD4	protein_coding	ENSG00000069869.16	1085.93	2.10594	0.124336	16.9375	2.38032e-64	8.70332e-62	SMIM8	TFDP1	THG1L	PSAT1
P45984	MAPK9	Mitogen-activated protein kinase 9 (MAP kinase 9) (MAPK 9) (EC 2.7.11.24) (JNK-55) (Stress-activated protein kinase 1a) (SAPK1a) (Stress-activated protein kinase JNK2) (c-Jun N-terminal kinase 2)	3 v 3	-0.310372	0.000896087	0.140771	HECW2	HECT, C2 and WW domain containing E3 ubiquitin protein ligase 2	ENSG00000115461.5	IGFBP5	protein_coding	ENSG00000115461.5	1836.72	2.09995	0.0893993	23.4895	5.21682e-122	8.74252e-119	DHFR	YES1	ITPR2	DNAJA3
A0A1X8XL64	H3F3AP6	Histone H3	3 v 3	0.337532	0.000899281	0.672779	TOM1L1	target of myb1 like 1 membrane trafficking protein	ENSG00000128573.25	FOXP2	protein_coding	ENSG00000128573.25	171.059	2.09605	0.16908	12.3968	2.7194e-35	2.90889e-33	KIFBP	SPIN4	TMED5	RBL2
Q96A57	TMEM230	Transmembrane protein 230	3 v 3	-0.227911	0.000907762	0.140771	SGIP1	SH3 domain GRB2 like endophilin interacting protein 1	ENSG00000139946.10	PELI2	protein_coding	ENSG00000139946.10	125.037	2.07766	0.214616	9.68081	3.63814e-22	1.69952e-20	ANKLE2	RUNDC3B	ATP13A3	RFK
Q9NWQ9	C14orf119	Uncharacterized protein C14orf119	3 v 3	-0.0851058	0.000938982	0.140771	MCMBP	minichromosome maintenance complex binding protein	ENSG00000117318.9	ID3	protein_coding	ENSG00000117318.9	368.562	2.06945	0.408503	5.06592	4.0643e-07	3.33604e-06	RALGPS2	SDHAF4	SELENOT	HNRNPR
Q643R3	LPCAT4	Lysophospholipid acyltransferase LPCAT4 (1-acylglycerol-3-phosphate O-acyltransferase 7) (1-AGP acyltransferase 7) (1-AGPAT 7) (1-acylglycerophosphocholine O-acyltransferase) (EC 2.3.1.23) (1-acylglycerophosphoserine O-acyltransferase) (EC 2.3.1.n6) (1-alkenylglycerophosphoethanolamine O-acyltransferase) (EC 2.3.1.121) (1-alkylglycerophosphocholine O-acetyltransferase) (EC 2.3.1.67) (Acyltransfer…	3 v 3	-0.309533	0.000940049	0.140771	CXADR	CXADR, Ig-like cell adhesion molecule	ENSG00000163347.6	CLDN1	protein_coding	ENSG00000163347.6	1246.81	2.06044	0.0931061	22.13	1.62397e-108	1.81434e-105	STRAP	ZBTB1	ARF6	MICAL2
Q8WVX9	FAR1	Fatty acyl-CoA reductase 1 (EC 1.2.1.84) (Male sterility domain-containing protein 2)	3 v 3	0.227058	0.00103636	0.140771	BRD1	bromodomain containing 1	ENSG00000187735.14	TCEA1	protein_coding	ENSG00000187735.14	1210.09	2.05684	0.103598	19.8541	1.01576e-87	7.56556e-85	LRATD2	ZNF770	PLCD1	FUT11
P49257	LMAN1	Protein ERGIC-53 (ER-Golgi intermediate compartment 53 kDa protein) (Gp58) (Intracellular mannose-specific lectin MR60) (Lectin mannose-binding 1)	3 v 3	-0.121885	0.00107837	0.140771	LMO7	LIM domain 7	ENSG00000133639.5	BTG1	protein_coding	ENSG00000133639.5	816.695	2.04624	0.156246	13.0962	3.45967e-39	4.40342e-37	XYLB	KDM4A	PNO1	NEDD4
Q96QE5	TEFM	Transcription elongation factor, mitochondrial	3 v 3	-0.162076	0.00113286	0.140771	LRP1B	LDL receptor related protein 1B	ENSG00000212710.4	CTAGE1	protein_coding	ENSG00000212710.4	59.3678	2.04374	0.268795	7.60337	2.88521e-14	6.17251e-13	ARMCX3	FAM76B	CRYBG3	NCK2
Q9BVJ6	UTP14A	U3 small nucleolar RNA-associated protein 14 homolog A (Antigen NY-CO-16) (Serologically defined colon cancer antigen 16)	3 v 3	-0.0301564	0.00114239	0.672779	KAT6B	lysine acetyltransferase 6B	ENSG00000155966.13	AFF2	protein_coding	ENSG00000155966.13	100.724	2.01724	0.235006	8.58379	9.18009e-18	2.82713e-16	SRP19	SGPP1	PMPCB	MAP2
O43837	IDH3B	Isocitrate dehydrogenase [NAD] subunit beta, mitochondrial (Isocitric dehydrogenase subunit beta) (NAD(+)-specific ICDH subunit beta)	3 v 3	-0.064152	0.00115842	0.672779	LIN54	lin-54 DREAM MuvB core complex component	ENSG00000101665.9	SMAD7	protein_coding	ENSG00000101665.9	468.85	2.00467	0.178041	11.2596	2.07698e-29	1.65746e-27	EMP2	FYN	SBNO1	SUMO2
P49792	RANBP2	E3 SUMO-protein ligase RanBP2 (EC 2.3.2.-) (358 kDa nucleoporin) (Nuclear pore complex protein Nup358) (Nucleoporin Nup358) (Ran-binding protein 2) (RanBP2) (p270)	3 v 3	0.0871832	0.00117631	0.140771	ZFPM2	zinc finger protein, FOG family member 2	ENSG00000187122.17	SLIT1	protein_coding	ENSG00000187122.17	41.7477	1.99602	0.295797	6.74794	1.49954e-11	2.36684e-10	HSPA13	PRPF40B	ATP6V1C1	CTNNB1
O95297	MPZL1	Myelin protein zero-like protein 1 (Protein zero-related)	3 v 3	0.189705	0.00119864	0.140771	SMAD2	SMAD family member 2	ENSG00000164379.7	FOXQ1	protein_coding	ENSG00000164379.7	19.3281	1.99	0.380764	5.22632	1.72914e-07	1.50468e-06	RBM3	LHFPL6	GEMIN5	TRMT11
Q8TC12	RDH11	Retinol dehydrogenase 11 (EC 1.1.1.300) (Androgen-regulated short-chain dehydrogenase/reductase 1) (HCV core-binding protein HCBP12) (Prostate short-chain dehydrogenase/reductase 1) (Retinal reductase 1) (RalR1) (Short chain dehydrogenase/reductase family 7C member 1)	3 v 3	-0.0629272	0.00120992	0.140771	AHCTF1	AT-hook containing transcription factor 1	ENSG00000116990.11	MYCL	protein_coding	ENSG00000116990.11	95.2652	1.98177	0.215373	9.20157	3.52765e-20	1.38557e-18	NCOA1	PPP4R4	RCN2	ARHGAP32
P20020	ATP2B1	Plasma membrane calcium-transporting ATPase 1 (EC 7.2.2.10) (Plasma membrane calcium ATPase isoform 1) (PMCA1) (Plasma membrane calcium pump isoform 1)	3 v 3	0.105962	0.00122309	0.140771	SKP2	S-phase kinase associated protein 2	ENSG00000164741.15	DLC1	protein_coding	ENSG00000164741.15	429.898	1.96163	0.173349	11.3161	1.09205e-29	8.85531e-28	PCM1	DNAJC25	PDLIM5	STT3A
Q9Y689	ARL5A	ADP-ribosylation factor-like protein 5A	3 v 3	-0.152382	0.00123953	0.140771	PALLD	palladin, cytoskeletal associated protein	ENSG00000121807.5	CCR2	protein_coding	ENSG00000121807.5	5.51365	1.95014	0.447432	4.35853	1.3094e-05	8.14981e-05	CLGN	ATP2A1	DDX58	VASN
P16333	NCK1	Cytoplasmic protein NCK1 (NCK adaptor protein 1) (Nck-1) (SH2/SH3 adaptor protein NCK-alpha)	3 v 3	0.231507	0.00128567	0.140771	TTPA	alpha tocopherol transfer protein	ENSG00000138772.13	ANXA3	protein_coding	ENSG00000138772.13	1258.17	1.91305	0.10761	17.7776	1.05337e-70	4.92632e-68	ZNF451	SCML2	STX17	TOM1L1
O75448	MED24	Mediator of RNA polymerase II transcription subunit 24 (Activator-recruited cofactor 100 kDa component) (ARC100) (Cofactor required for Sp1 transcriptional activation subunit 4) (CRSP complex subunit 4) (Mediator complex subunit 24) (Thyroid hormone receptor-associated protein 4) (Thyroid hormone receptor-associated protein complex 100 kDa component) (Trap100) (hTRAP100) (Vitamin D3 receptor-inte…	3 v 3	0.114946	0.00129081	0.140771	CADM2	cell adhesion molecule 2	ENSG00000167767.14	KRT80	protein_coding	ENSG00000167767.14	97.6458	1.90361	0.265557	7.16839	7.58875e-13	1.3803e-11	CUL2	ODF2L	TUSC1	MAPK9
Q5H9R7	PPP6R3	Serine/threonine-protein phosphatase 6 regulatory subunit 3 (SAPS domain family member 3) (Sporulation-induced transcript 4-associated protein SAPL)	3 v 3	0.160549	0.00129705	0.140771	C2CD5	C2 calcium dependent domain containing 5	ENSG00000260916.7	CCPG1	protein_coding	ENSG00000260916.7	481.987	1.89051	0.127555	14.8211	1.07048e-49	2.11053e-47	WHAMM	SLC49A4	LRP6	SLK
O60610	DIAPH1	Protein diaphanous homolog 1 (Diaphanous-related formin-1) (DRF1)	3 v 3	0.230216	0.0013083	0.140771	NR2C1	nuclear receptor subfamily 2 group C member 1	ENSG00000011347.9	SYT7	protein_coding	ENSG00000011347.9	44.1061	1.88898	0.307962	6.13381	8.57976e-10	1.05593e-08	PURA	VAV1	MBTD1	PLCB1
P38117	ETFB	Electron transfer flavoprotein subunit beta (Beta-ETF)	3 v 3	-0.178173	0.00133617	0.140771	EPN2	epsin 2	ENSG00000160961.12	ZNF333	protein_coding	ENSG00000160961.12	150.639	1.88114	0.194139	9.68966	3.33627e-22	1.57494e-20	USP15	HDAC9	WDHD1	NOTCH2
P24941	CDK2	Cyclin-dependent kinase 2 (EC 2.7.11.22) (Cell division protein kinase 2) (p33 protein kinase)	3 v 3	-0.445587	0.00134007	0.140771	XPO4	exportin 4	ENSG00000154734.15	ADAMTS1	protein_coding	ENSG00000154734.15	512.42	1.85399	0.271047	6.84009	7.9142e-12	1.30028e-10	SNTB1	SBDS	DCBLD2	CEPT1
Q6Y288	B3GLCT	Beta-1,3-glucosyltransferase (Beta3Glc-T) (EC 2.4.1.-) (Beta 3-glucosyltransferase) (Beta-3-glycosyltransferase-like)	3 v 3	-0.13452	0.00136513	0.672779	ZNF736	zinc finger protein 736	ENSG00000197943.10	PLCG2	protein_coding	ENSG00000197943.10	753.648	1.82911	0.119173	15.3483	3.635e-53	8.40228e-51	PLEKHF2	FAM117B	ZDHHC20	COG6
Q59ER5		WD repeat-containing protein 1 isoform 1 variant (Fragment)	3 v 3	-0.0835483	0.00140099	0.672779	UBR3	ubiquitin protein ligase E3 component n-recognin 3	ENSG00000114796.16	KLHL24	protein_coding	ENSG00000114796.16	1732.67	1.82375	0.104882	17.3886	1.00703e-67	4.13295e-65	NOVA1	FOXN2	ELOC	CYP4V2
P78344	EIF4G2	Eukaryotic translation initiation factor 4 gamma 2 (eIF-4-gamma 2) (eIF-4G 2) (eIF4G 2) (Death-associated protein 5) (DAP-5) (p97)	3 v 3	-0.360439	0.00141562	0.140771	PSAT1	phosphoserine aminotransferase 1	ENSG00000120889.13	TNFRSF10B	protein_coding	ENSG00000120889.13	1986.81	1.80658	0.100225	18.0253	1.23436e-72	6.05439e-70	RBP2	LIMS1	XPO4	USP24
Q9P2G3	KLHL14	Kelch-like protein 14 (Protein interactor of Torsin-1A) (Printor) (Protein interactor of torsinA)	3 v 3	0.23893	0.00141617	0.140771	STC1	stanniocalcin 1	ENSG00000065911.12	MTHFD2	protein_coding	ENSG00000065911.12	5662.23	1.79798	0.0693699	25.9187	4.10215e-148	1.17849e-144	ME1	MYO16	NAA15	AZI2
Q6ZWL3	CYP4V2	Cytochrome P450 4V2 (Docosahexaenoic acid omega-hydroxylase CYP4V2) (EC 1.14.14.79) (Long-chain fatty acid omega-monooxygenase) (EC 1.14.14.80)	3 v 3	-0.207594	0.00142402	0.140771	XRN1	5'-3' exoribonuclease 1	ENSG00000006459.11	KDM7A	protein_coding	ENSG00000006459.11	464.02	1.78679	0.132273	13.5083	1.39716e-41	1.96482e-39	SIX4	ZNF644	LIN7A	STXBP4
O75110	ATP9A	Probable phospholipid-transporting ATPase IIA (EC 7.6.2.1) (ATPase class II type 9A)	3 v 3	-0.555032	0.00146879	0.140771	SGPP1	sphingosine-1-phosphate phosphatase 1	ENSG00000134007.4	ADAM20	protein_coding	ENSG00000134007.4	14.5649	1.78514	0.413757	4.31445	1.59999e-05	9.76501e-05	CHMP4B	ZFP36L2	SYTL4	SUZ12
Q9NWM3	CUEDC1	CUE domain-containing protein 1	3 v 3	0.20046	0.00148063	0.140771	TBC1D8B	TBC1 domain family member 8B	ENSG00000244405.8	ETV5	protein_coding	ENSG00000244405.8	945.778	1.78324	0.107551	16.5804	9.65535e-62	3.13176e-59	NCOR1	C1orf43	CUL4B	COPB1
Q70UQ0	IKBIP	Inhibitor of nuclear factor kappa-B kinase-interacting protein (I kappa-B kinase-interacting protein) (IKBKB-interacting protein) (IKK-interacting protein)	3 v 3	-0.358671	0.00153357	0.140771	ADGRB3	adhesion G protein-coupled receptor B3	ENSG00000069667.16	RORA	protein_coding	ENSG00000069667.16	158.113	1.7815	0.179557	9.92163	3.35238e-23	1.70674e-21	IBTK	CAMSAP2	MEGF9	VCL
Q15785	TOMM34	Mitochondrial import receptor subunit TOM34 (hTom34) (Translocase of outer membrane 34 kDa subunit)	3 v 3	-0.379612	0.00161046	0.140771	CDC73	cell division cycle 73	ENSG00000115738.10	ID2	protein_coding	ENSG00000115738.10	335.017	1.76821	0.33874	5.21996	1.78962e-07	1.5526e-06	ZNF131	ATF1	SPAST	FKBP7
Q13214	SEMA3B	Semaphorin-3B (Sema A(V)) (Semaphorin-V) (Sema V)	3 v 3	0.254364	0.00161723	0.140771	C8orf34	chromosome 8 open reading frame 34	ENSG00000119771.15	KLHL29	protein_coding	ENSG00000119771.15	15.1593	1.7669	0.396676	4.45427	8.41772e-06	5.45856e-05	OS9	ALAS1	MED28	UBL3
P16402	H1-3	Histone H1.3 (Histone H1c) (Histone H1s-2)	3 v 3	-0.213959	0.00161836	0.140771	FBN1	fibrillin 1	ENSG00000152402.10	GUCY1A2	protein_coding	ENSG00000152402.10	55.1391	1.76437	0.269848	6.53839	6.21852e-11	9.06191e-10	CHMP1B	DIP2B	FBXW8	NMD3
O43674	NDUFB5	NADH dehydrogenase [ubiquinone] 1 beta subcomplex subunit 5, mitochondrial (Complex I-SGDH) (CI-SGDH) (NADH-ubiquinone oxidoreductase SGDH subunit)	3 v 3	-0.39757	0.00164189	0.140771	LPP	LIM domain containing preferred translocation partner in lipoma	ENSG00000109819.9	PPARGC1A	protein_coding	ENSG00000109819.9	357.659	1.76225	0.127227	13.8513	1.24997e-43	1.93361e-41	DCAF13	PHC1	ZNHIT6	EPHA5
O60783	MRPS14	28S ribosomal protein S14, mitochondrial (MRP-S14) (S14mt) (Mitochondrial small ribosomal subunit protein uS14m)	3 v 3	0.442754	0.00164434	0.672779	PLPPR5	phospholipid phosphatase related 5	ENSG00000184575.12	XPOT	protein_coding	ENSG00000184575.12	7943.72	1.72758	0.0749176	23.0598	1.17303e-117	1.68497e-114	UGGT2	ATP7A	CYLD	DGKE
Q8NBF6	AVL9	Late secretory pathway protein AVL9 homolog	3 v 3	0.22703	0.00169201	0.140771	GUCY1A2	guanylate cyclase 1 soluble subunit alpha 2	ENSG00000168264.10	IRF2BP2	protein_coding	ENSG00000168264.10	2402.57	1.71112	0.116752	14.656	1.23275e-48	2.40685e-46	ALDH7A1	ZNF829	EPN2	UGDH
Q6ZWJ1	STXBP4	Syntaxin-binding protein 4 (Syntaxin 4-interacting protein) (STX4-interacting protein) (Synip)	3 v 3	0.470554	0.00171596	0.140771	CEP120	centrosomal protein 120	ENSG00000106070.19	GRB10	protein_coding	ENSG00000106070.19	1675.33	1.68821	0.0959004	17.6037	2.30566e-69	1.03037e-66	TMEM192	FGFR1OP2	ABCB10	PTK2
B7Z2V6		H(+)-transporting two-sector ATPase (EC 7.1.2.2)	2 v 2	-0.0606234	0.00172585	0.140771	HLTF	helicase like transcription factor	ENSG00000166401.14	SERPINB8	protein_coding	ENSG00000166401.14	21.0969	1.6822	0.372742	4.51305	6.39009e-06	4.2327e-05	RAB6A	BET1	SHTN1	VPS54
O00212	RHOD	Rho-related GTP-binding protein RhoD (Rho-related protein HP1) (RhoHP1)	3 v 3	0.337265	0.00172888	0.140771	CDON	cell adhesion associated, oncogene regulated	ENSG00000157693.15	TMEM268	protein_coding	ENSG00000157693.15	460.966	1.67527	0.130029	12.8839	5.54798e-38	6.76181e-36	GLS	ZXDB	DDX42	PDCD4
H3BPF7	LONP2	Lon protease homolog 2, peroxisomal (Fragment)	2 v 2	0.127152	0.00176392	0.140771	CREBL2	cAMP responsive element binding protein like 2	ENSG00000163393.13	SLC22A15	protein_coding	ENSG00000163393.13	221.016	1.67229	0.165806	10.0858	6.38394e-24	3.37845e-22	OXR1	MNAT1	NENF	ACBD7
O75976	CPD	Carboxypeptidase D (EC 3.4.17.22) (Metallocarboxypeptidase D) (gp180)	3 v 3	0.410226	0.00178597	0.140771	MYBL1	MYB proto-oncogene like 1	ENSG00000178996.14	SNX18	protein_coding	ENSG00000178996.14	955.414	1.66845	0.13781	12.1069	9.70712e-34	9.47622e-32	USP4	VPS50	GPATCH11	PDSS2
A0A0S2Z5J9	CDK5RAP1	CDK5 regulatory subunit associated protein 1 isoform 2 (Fragment)	3 v 3	0.127798	0.00181212	0.140771	DGKH	diacylglycerol kinase eta	ENSG00000075223.14	SEMA3C	protein_coding	ENSG00000075223.14	739.409	1.66457	0.110792	15.0243	5.08865e-51	1.03366e-48	GPT2	ERP44	ZNF618	RPF2
Q14534	SQLE	Squalene monooxygenase (EC 1.14.14.17) (Squalene epoxidase) (SE)	3 v 3	0.314402	0.00181308	0.140771	GALNT13	polypeptide N-acetylgalactosaminyltransferase 13	ENSG00000153885.14	KCTD15	protein_coding	ENSG00000153885.14	12.0175	1.65096	0.412137	4.00586	6.1791e-05	0.000332963	HMGA2	JPH1	TNKS1BP1	OCRL
Q8N448	LNX2	Ligand of Numb protein X 2 (Numb-binding protein 2) (PDZ domain-containing RING finger protein 1)	2 v 2	0.104115	0.00182748	0.140771	PRDM1	PR/SET domain 1	ENSG00000175868.14	CALCB	protein_coding	ENSG00000175868.14	30.114	1.63164	0.324036	5.03535	4.76967e-07	3.87391e-06	GABPB1	SETX	DDX19A	NNT
A2RUU9	PCM1	PCM1 protein	3 v 3	0.239019	0.00182848	0.672779	PAIP1	poly(A) binding protein interacting protein 1	ENSG00000128652.11	HOXD3	protein_coding	ENSG00000128652.11	79.2924	1.63027	0.222704	7.32036	2.47299e-13	4.73185e-12	AMACR	GPBP1L1	ATP1B1	LSG1
P10644	PRKAR1A	cAMP-dependent protein kinase type I-alpha regulatory subunit (Tissue-specific extinguisher 1) (TSE1)	3 v 3	-0.195299	0.00183059	0.140771	VGLL3	vestigial like family member 3	ENSG00000087074.8	PPP1R15A	protein_coding	ENSG00000087074.8	826.218	1.62861	0.247924	6.56898	5.06606e-11	7.47458e-10	LMAN1	BARD1	MRTFB	RASA3
Q9H6U8	ALG9	Alpha-1,2-mannosyltransferase ALG9 (EC 2.4.1.259) (EC 2.4.1.261) (Asparagine-linked glycosylation protein 9 homolog) (Disrupted in bipolar disorder protein 1) (Dol-P-Man:Man(6)GlcNAc(2)-PP-Dol alpha-1,2-mannosyltransferase) (Dol-P-Man:Man(8)GlcNAc(2)-PP-Dol alpha-1,2-mannosyltransferase)	3 v 3	-0.173188	0.00185634	0.140771	BDP1	B double prime 1, subunit of RNA polymerase III transcription initiation factor IIIB	ENSG00000146648.18	EGFR	protein_coding	ENSG00000146648.18	1712.33	1.62789	0.122169	13.3249	1.65759e-40	2.22228e-38	YRDC	SPRY2	API5	RIOX2
Q5SQI0	ATAT1	Alpha-tubulin N-acetyltransferase 1 (Alpha-TAT) (Alpha-TAT1) (TAT) (EC 2.3.1.108) (Acetyltransferase mec-17 homolog)	3 v 3	-0.15368	0.00186477	0.140771	FBXO30	F-box protein 30	ENSG00000075426.12	FOSL2	protein_coding	ENSG00000075426.12	301.353	1.62438	0.155433	10.4507	1.455e-25	8.73434e-24	TGFB2	PLEKHG4	CEP97	SUPT7L
Q15833	STXBP2	Syntaxin-binding protein 2 (Protein unc-18 homolog 2) (Unc18-2) (Protein unc-18 homolog B) (Unc-18B)	3 v 3	-0.184228	0.00187633	0.140771	TMX3	thioredoxin related transmembrane protein 3	ENSG00000155304.6	HSPA13	protein_coding	ENSG00000155304.6	2346.72	1.61854	0.0784738	20.6252	1.63e-94	1.3658e-91	ANAPC16	TUBE1	HIRIP3	TMEM237
Q9H5K3	POMK	Protein O-mannose kinase (POMK) (EC 2.7.1.183) (Protein kinase-like protein SgK196) (Sugen kinase 196)	3 v 3	-0.575074	0.00191662	0.140771	BTAF1	B-TFIID TATA-box binding protein associated factor 1	ENSG00000120875.9	DUSP4	protein_coding	ENSG00000120875.9	13.0076	1.6185	0.409643	3.951	7.78265e-05	0.00041057	ELP5	MSH2	GPALPP1	SKP2
O94906	PRPF6	Pre-mRNA-processing factor 6 (Androgen receptor N-terminal domain-transactivating protein 1) (ANT-1) (PRP6 homolog) (U5 snRNP-associated 102 kDa protein) (U5-102 kDa protein)	3 v 3	-0.125033	0.00191797	0.140771	ZNF831	zinc finger protein 831	ENSG00000006652.14	IFRD1	protein_coding	ENSG00000006652.14	2166.51	1.59833	0.0824018	19.3967	8.22197e-84	5.90514e-81	ARL8B	CDK15	GPR180	ANP32E
Q3B7T1	EDRF1	Erythroid differentiation-related factor 1	3 v 3	0.365536	0.00194756	0.140771	PRKCA	protein kinase C alpha	ENSG00000131080.15	EDA2R	protein_coding	ENSG00000131080.15	115.525	1.59367	0.197343	8.07561	6.71389e-16	1.70475e-14	TMEM267	IDI1	RIF1	TMTC3
Q9BV40	VAMP8	Vesicle-associated membrane protein 8 (VAMP-8) (Endobrevin) (EDB)	3 v 3	-0.184905	0.00194788	0.672779	ANKRD62	ankyrin repeat domain 62	ENSG00000130222.11	GADD45G	protein_coding	ENSG00000130222.11	37.6126	1.58831	0.315884	5.02814	4.95253e-07	4.00464e-06	OTULINL	PINK1	NRAS	SLC12A2
Q14444	CAPRIN1	Caprin-1 (Cell cycle-associated protein 1) (Cytoplasmic activation- and proliferation-associated protein 1) (GPI-anchored membrane protein 1) (GPI-anchored protein p137) (GPI-p137) (p137GPI) (Membrane component chromosome 11 surface marker 1) (RNA granule protein 105)	3 v 3	0.134889	0.00197286	0.140771	WDR43	WD repeat domain 43	ENSG00000154553.15	PDLIM3	protein_coding	ENSG00000154553.15	81.073	1.58631	0.219312	7.23313	4.71993e-13	8.78055e-12	KATNB1	MPHOSPH8	C5orf24	SERBP1
P35914	HMGCL	Hydroxymethylglutaryl-CoA lyase, mitochondrial (HL) (HMG-CoA lyase) (EC 4.1.3.4) (3-hydroxy-3-methylglutarate-CoA lyase)	3 v 3	-0.159712	0.00198045	0.140771	SLC2A13	solute carrier family 2 member 13	ENSG00000187134.14	AKR1C1	protein_coding	ENSG00000187134.14	69.9857	1.58295	0.229893	6.88561	5.75416e-12	9.56333e-11	POLA1	MTMR10	FGD4	COBLL1
P38571	LIPA	Lysosomal acid lipase/cholesteryl ester hydrolase (Acid cholesteryl ester hydrolase) (LAL) (EC 3.1.1.13) (Cholesteryl esterase) (Lipase A) (Sterol esterase)	3 v 3	0.164529	0.00199529	0.140771	ARG1	arginase 1	ENSG00000113739.10	STC2	protein_coding	ENSG00000113739.10	1336.11	1.56407	0.115984	13.4852	1.91204e-41	2.67022e-39	CASP8	CHMP4C	CIAO1	RAB21
P49642	PRIM1	DNA primase small subunit (EC 2.7.7.-) (DNA primase 49 kDa subunit) (p49)	3 v 3	-0.213731	0.00200351	0.140771	ARHGEF6	Rac/Cdc42 guanine nucleotide exchange factor 6	ENSG00000139174.12	PRICKLE1	protein_coding	ENSG00000139174.12	454.686	1.55982	0.151053	10.3263	5.35677e-25	3.06908e-23	MAPK8	NRARP	ANGEL2	RNF2
P04150	NR3C1	Glucocorticoid receptor (GR) (Nuclear receptor subfamily 3 group C member 1)	3 v 3	-0.229021	0.00200991	0.140771	CWC25	CWC25 spliceosome associated protein homolog	ENSG00000137571.11	SLCO5A1	protein_coding	ENSG00000137571.11	57.1062	1.55567	0.264132	5.88975	3.8678e-09	4.32841e-08	NUB1	CHRNA5	RPS6KA3	GCLM
Q7L266	ASRGL1	Isoaspartyl peptidase/L-asparaginase (EC 3.4.19.5) (EC 3.5.1.1) (Asparaginase-like protein 1) (Beta-aspartyl-peptidase) (Isoaspartyl dipeptidase) (L-asparagine amidohydrolase) [Cleaved into: Isoaspartyl peptidase/L-asparaginase alpha chain; Isoaspartyl peptidase/L-asparaginase beta chain]	3 v 3	-0.265319	0.00204755	0.140771	MSRB3	methionine sulfoxide reductase B3	ENSG00000128917.8	DLL4	protein_coding	ENSG00000128917.8	7.59907	1.55087	0.446735	3.47158	0.000517414	0.00225318	CCNA2	TANGO6	SNX5	RBM27
P51812	RPS6KA3	Ribosomal protein S6 kinase alpha-3 (S6K-alpha-3) (EC 2.7.11.1) (90 kDa ribosomal protein S6 kinase 3) (p90-RSK 3) (p90RSK3) (Insulin-stimulated protein kinase 1) (ISPK-1) (MAP kinase-activated protein kinase 1b) (MAPK-activated protein kinase 1b) (MAPKAP kinase 1b) (MAPKAPK-1b) (Ribosomal S6 kinase 2) (RSK-2) (pp90RSK2)	3 v 3	-0.0416915	0.00205288	0.672779	SLK	STE20 like kinase	ENSG00000185483.12	ROR1	protein_coding	ENSG00000185483.12	182.457	1.54337	0.15955	9.67329	3.91583e-22	1.81445e-20	DIAPH1	GTF2E2	RGPD8	SLC7A11
Q9NYK5	MRPL39	39S ribosomal protein L39, mitochondrial (L39mt) (MRP-L39) (39S ribosomal protein L5, mitochondrial) (L5mt) (MRP-L5) (Mitochondrial large ribosomal subunit protein mL39)	3 v 3	0.119711	0.00205658	0.140771	CWC22	CWC22 spliceosome associated protein homolog	ENSG00000197329.12	PELI1	protein_coding	ENSG00000197329.12	1135.87	1.53964	0.133348	11.546	7.73008e-31	6.64325e-29	STX5	AK3	POM121	CDKN2AIPNL
Q9Y6X5	ENPP4	Bis(5'-adenosyl)-triphosphatase ENPP4 (EC 3.6.1.29) (AP3A hydrolase) (AP3Aase) (Ectonucleotide pyrophosphatase/phosphodiesterase family member 4) (E-NPP 4) (NPP-4)	3 v 3	-0.194882	0.00206627	0.140771	REV3L	REV3 like, DNA directed polymerase zeta catalytic subunit	ENSG00000020577.13	SAMD4A	protein_coding	ENSG00000020577.13	246.667	1.53575	0.179375	8.56169	1.11221e-17	3.36339e-16	DHX40	SVIL	CTTNBP2	NR3C1
Q12996	CSTF3	Cleavage stimulation factor subunit 3 (CF-1 77 kDa subunit) (Cleavage stimulation factor 77 kDa subunit) (CSTF 77 kDa subunit) (CstF-77)	3 v 3	-0.112787	0.00214225	0.143797	SLC12A2	solute carrier family 12 member 2	ENSG00000073712.15	FERMT2	protein_coding	ENSG00000073712.15	1305.21	1.5347	0.110657	13.869	9.76502e-44	1.52228e-41	PPIL1	SLC43A1	TRRAP	TMEM33
Q9Y2Q3	GSTK1	Glutathione S-transferase kappa 1 (EC 2.5.1.18) (GST 13-13) (GST class-kappa) (GSTK1-1) (hGSTK1) (Glutathione S-transferase subunit 13)	3 v 3	-0.271012	0.00214445	0.143797	ACTR3	ARP3 actin related protein 3 homolog	ENSG00000120693.13	SMAD9	protein_coding	ENSG00000120693.13	158.629	1.53453	0.184056	8.3373	7.60088e-17	2.11124e-15	PLS1	ZXDC	GATAD2A	MOB1B
Q9BT09	CNPY3	Protein canopy homolog 3 (CTG repeat protein 4a) (Expanded repeat-domain protein CAG/CTG 5) (Protein associated with TLR4) (Trinucleotide repeat-containing gene 5 protein)	3 v 3	-0.0988656	0.00215938	0.672779	PHTF2	putative homeodomain transcription factor 2	ENSG00000137872.16	SEMA6D	protein_coding	ENSG00000137872.16	8.53136	1.53397	0.436942	3.51069	0.00044694	0.00197886	TWF1	LMTK2	KANK1	ERO1B
O43592	XPOT	Exportin-T (Exportin(tRNA)) (tRNA exportin)	3 v 3	0.354869	0.0021802	0.144584	CNEP1R1	CTD nuclear envelope phosphatase 1 regulatory subunit 1	ENSG00000138639.18	ARHGAP24	protein_coding	ENSG00000138639.18	30.8205	1.52338	0.321088	4.74442	2.09103e-06	1.52247e-05	CASP10	OTUD1	SPCS1	LYPLA1
Q8WUY8	NAT14	N-acetyltransferase 14 (EC 2.3.1.-) (K562 cell-derived leucine-zipper-like protein 1)	3 v 3	-0.254583	0.00219015	0.144584	ZXDB	zinc finger X-linked duplicated B	ENSG00000151917.18	BEND6	protein_coding	ENSG00000151917.18	144.663	1.51673	0.18636	8.13868	3.99603e-16	1.03824e-14	UFL1	RNF126	VPS29	FBXO9
E9PMS6	LMO7	LIM domain only protein 7	3 v 3	-0.135303	0.00225165	0.672779	FRAS1	Fraser extracellular matrix complex subunit 1	ENSG00000152620.13	NADK2	protein_coding	ENSG00000152620.13	863.478	1.51414	0.112985	13.4012	5.95049e-41	8.14044e-39	CSTF3	WNT11	KRR1	XRN1
Q7Z4Q2	HEATR3	HEAT repeat-containing protein 3	3 v 3	0.547087	0.00231279	0.150024	PDE4D	phosphodiesterase 4D	ENSG00000137449.15	CPEB2	protein_coding	ENSG00000137449.15	399.98	1.50125	0.16276	9.22371	2.87004e-20	1.14064e-18	ELMOD2	POGZ	PGM2	SHCBP1
Q13228	SELENBP1	Methanethiol oxidase (MTO) (EC 1.8.3.4) (56 kDa selenium-binding protein) (SBP56) (SP56) (Selenium-binding protein 1)	3 v 3	-0.216105	0.0023128	0.150024	FOXN2	forkhead box N2	ENSG00000173166.18	RAPH1	protein_coding	ENSG00000173166.18	873.113	1.50091	0.152582	9.83673	7.82092e-23	3.86434e-21	ARPP19	FBRSL1		PALLD
Q9Y3E0	GOLT1B	Vesicle transport protein GOT1B (Germ cell tumor 2) (Golgi transport 1 homolog B) (Putative NF-kappa-B-activating protein 470) (hGOT1a)	3 v 3	0.0750598	0.00239838	0.672779	DBR1	debranching RNA lariats 1	ENSG00000187678.9	SPRY4	protein_coding	ENSG00000187678.9	467.437	1.49803	0.120986	12.3819	3.2759e-35	3.46728e-33	BAG4	RB1CC1		TBC1D22B
B2R6X2		Beta-glucuronidase (EC 3.2.1.31)	3 v 3	-0.286473	0.00240319	0.150634	TRIM2	tripartite motif containing 2	ENSG00000159885.14	ZNF222	protein_coding	ENSG00000159885.14	68.2787	1.4907	0.250253	5.95676	2.57282e-09	2.93973e-08	PRKAB1	CEP120		HOOK3
Q14511	NEDD9	Enhancer of filamentation 1 (hEF1) (CRK-associated substrate-related protein) (CAS-L) (CasL) (Cas scaffolding protein family member 2) (Neural precursor cell expressed developmentally down-regulated protein 9) (NEDD-9) (Renal carcinoma antigen NY-REN-12) (p105) [Cleaved into: Enhancer of filamentation 1 p55]	3 v 3	0.391578	0.00246076	0.150634	QKI	QKI, KH domain containing RNA binding	ENSG00000124191.18	TOX2	protein_coding	ENSG00000124191.18	41.0966	1.48987	0.313727	4.74895	2.04474e-06	1.49039e-05	SLFN5	CAV2		MIGA1
Q8NDZ4	DIPK2A	Divergent protein kinase domain 2A (Deleted in autism protein 1) (Golgi Protein of 49 kDa) (GoPro49) (Hypoxia and AKT-induced stem cell factor) (HASF)	3 v 3	0.456065	0.00246324	0.150634	ITPR2	inositol 1,4,5-trisphosphate receptor type 2	ENSG00000044574.8	HSPA5	protein_coding	ENSG00000044574.8	5627.4	1.48743	0.364934	4.0759	4.58371e-05	0.000254075	SPTY2D1	MAGI1		USP1
P06737	PYGL	Glycogen phosphorylase, liver form (EC 2.4.1.1)	3 v 3	-0.104424	0.00246581	0.150634	PIP4P2	phosphatidylinositol-4,5-bisphosphate 4-phosphatase 2	ENSG00000163596.16	ICA1L	protein_coding	ENSG00000163596.16	147.613	1.47966	0.172835	8.56112	1.11781e-17	3.37524e-16	CDK2	GREB1		DCUN1D1
P04035	HMGCR	3-hydroxy-3-methylglutaryl-coenzyme A reductase (HMG-CoA reductase) (EC 1.1.1.34)	3 v 3	0.306472	0.00247713	0.150634	OSBPL6	oxysterol binding protein like 6	ENSG00000071537.14	SEL1L	protein_coding	ENSG00000071537.14	3890.96	1.47903	0.0988006	14.9699	1.15564e-50	2.32399e-48	PANK3	KCNQ5		LATS1
Q8NFG4	FLCN	Folliculin (BHD skin lesion fibrofolliculoma protein) (Birt-Hogg-Dube syndrome protein)	3 v 3	-0.00788517	0.00250335	0.150634	PLEKHA3	pleckstrin homology domain containing A3	ENSG00000168702.17	LRP1B	protein_coding	ENSG00000168702.17	121.258	1.47751	0.185424	7.96829	1.6089e-15	3.92658e-14	UHRF1BP1L	ZNF395		MZT1
O75911	DHRS3	Short-chain dehydrogenase/reductase 3 (EC 1.1.1.300) (DD83.1) (Retinal short-chain dehydrogenase/reductase 1) (retSDR1) (Retinol dehydrogenase 17) (Short chain dehydrogenase/reductase family 16C member 1)	2 v 2	0.0740345	0.00253519	0.150634	C14orf28	chromosome 14 open reading frame 28	ENSG00000122863.6	CHST3	protein_coding	ENSG00000122863.6	145.359	1.47246	0.200236	7.35364	1.92878e-13	3.74762e-12	DGCR2	TNFRSF11B		IKBIP
Q8N1A6	C4orf33	UPF0462 protein C4orf33	3 v 3	-0.0856985	0.0025598	0.150634	MICAL2	microtubule associated monooxygenase, calponin and LIM domain containing 2	ENSG00000101695.9	RNF125	protein_coding	ENSG00000101695.9	114.949	1.47034	0.191746	7.66818	1.74453e-14	3.82161e-13	MFF	HNF4G		VPS37A
Q7L5Y1	ENOSF1	Mitochondrial enolase superfamily member 1 (EC 4.2.1.68) (Antisense RNA to thymidylate synthase) (rTS) (L-fuconate dehydratase)	3 v 3	-0.174727	0.00258654	0.150634	OTUD4	OTU deubiquitinase 4	ENSG00000097096.9	SYDE2	protein_coding	ENSG00000097096.9	494.478	1.4689	0.11987	12.2541	1.59777e-34	1.63934e-32	XPNPEP3	UIMC1		CASD1
P30038	ALDH4A1	Delta-1-pyrroline-5-carboxylate dehydrogenase, mitochondrial (P5C dehydrogenase) (EC 1.2.1.88) (Aldehyde dehydrogenase family 4 member A1) (L-glutamate gamma-semialdehyde dehydrogenase)	3 v 3	-0.122267	0.00259908	0.150634	GUCY1B1	guanylate cyclase 1 soluble subunit beta 1	ENSG00000088538.13	DOCK3	protein_coding	ENSG00000088538.13	522.268	1.46814	0.127194	11.5425	8.05696e-31	6.8947e-29	CAPRIN1	PDE8A		BCAT1
Q13586	STIM1	Stromal interaction molecule 1	3 v 3	-0.261189	0.0026441	0.151083	FZD3	frizzled class receptor 3	ENSG00000066455.13	GOLGA5	protein_coding	ENSG00000066455.13	927.001	1.46652	0.130374	11.2486	2.35391e-29	1.87103e-27	RRM1	CEP290		CSDE1
Q6FI91	TSPYL	TSPYL protein	3 v 3	0.178917	0.0026614	0.151083	UGDH	UDP-glucose 6-dehydrogenase	ENSG00000155158.20	TTC39B	protein_coding	ENSG00000155158.20	864.656	1.46355	0.0925898	15.8068	2.79354e-56	7.49042e-54	ARL14EP	TOGARAM1		OSTM1
Q02241	KIF23	Kinesin-like protein KIF23 (Kinesin-like protein 5) (Mitotic kinesin-like protein 1)	3 v 3	0.314168	0.00267625	0.151083	SMIM15	small integral membrane protein 15	ENSG00000131459.13	GFPT2	protein_coding	ENSG00000131459.13	343.91	1.46207	0.124791	11.7162	1.05311e-31	9.45453e-30	TTC39B	DLL1		TSC22D2
P05165	PCCA	Propionyl-CoA carboxylase alpha chain, mitochondrial (PCCase subunit alpha) (EC 6.4.1.3) (Propanoyl-CoA:carbon dioxide ligase subunit alpha)	3 v 3	-0.144103	0.00272301	0.151083	MED12L	mediator complex subunit 12 like	ENSG00000138685.15	FGF2	protein_coding	ENSG00000138685.15	177.34	1.45411	0.179742	8.08998	5.96753e-16	1.52487e-14	PAPSS2	POC1B		TSPAN2
Q6NUK1	SLC25A24	Calcium-binding mitochondrial carrier protein SCaMC-1 (Mitochondrial ATP-Mg/Pi carrier protein 1) (Mitochondrial Ca(2+)-dependent solute carrier protein 1) (Small calcium-binding mitochondrial carrier protein 1) (Solute carrier family 25 member 24)	3 v 3	0.755697	0.0027243	0.151083	SNX3	sorting nexin 3	ENSG00000113013.15	HSPA9	protein_coding	ENSG00000113013.15	6538.41	1.44425	0.0957416	15.0849	2.03663e-51	4.31123e-49	NDUFV3	ZFC3H1		ATP2B4
Q96D46	NMD3	60S ribosomal export protein NMD3 (hNMD3)	3 v 3	0.300481	0.00273213	0.151083	VAV3	vav guanine nucleotide exchange factor 3	ENSG00000080561.13	MID2	protein_coding	ENSG00000080561.13	141.81	1.4442	0.188745	7.65156	1.98552e-14	4.31197e-13	CTBP2	PSMD12		OCLN
Q16763	UBE2S	Ubiquitin-conjugating enzyme E2 S (EC 2.3.2.23) (E2 ubiquitin-conjugating enzyme S) (E2-EPF) (Ubiquitin carrier protein S) (Ubiquitin-conjugating enzyme E2-24 kDa) (Ubiquitin-conjugating enzyme E2-EPF5) (Ubiquitin-protein ligase S)	3 v 3	0.268344	0.00275454	0.15134	NOG	noggin	ENSG00000065833.9	ME1	protein_coding	ENSG00000065833.9	1204.38	1.44308	0.0959759	15.0358	4.27787e-51	8.77837e-49	LNPEP	NT5C3A		MID1
Q9C0D5	TANC1	Protein TANC1 (Tetratricopeptide repeat, ankyrin repeat and coiled-coil domain-containing protein 1)	3 v 3	0.265111	0.0028153	0.152013	TMPRSS12	transmembrane serine protease 12	ENSG00000184898.7	RBM43	protein_coding	ENSG00000184898.7	3.46364	1.43442	0.435489	3.29381	0.000988404	0.00401308	CHP1	CPSF2		ZNF148
P37268	FDFT1	Squalene synthase (SQS) (SS) (EC 2.5.1.21) (FPP:FPP farnesyltransferase) (Farnesyl-diphosphate farnesyltransferase) (Farnesyl-diphosphate farnesyltransferase 1)	3 v 3	0.239215	0.00285041	0.152013	TOX2	TOX high mobility group box family member 2	ENSG00000198855.7	FICD	protein_coding	ENSG00000198855.7	170.586	1.4331	0.183434	7.81259	5.60239e-15	1.30185e-13	AGTPBP1	MLLT10		TMX3
P54851	EMP2	Epithelial membrane protein 2 (EMP-2) (Protein XMP)	3 v 3	-0.358158	0.00285287	0.152013	HHIP	hedgehog interacting protein	ENSG00000159479.17	MED8	protein_coding	ENSG00000159479.17	428.432	1.42535	0.143763	9.91457	3.59787e-23	1.8225e-21	SMARCA5	ZFYVE16		RAB18
P12931	SRC	Proto-oncogene tyrosine-protein kinase Src (EC 2.7.10.2) (Proto-oncogene c-Src) (pp60c-src) (p60-Src)	3 v 3	-0.150131	0.00286117	0.672779	RB1CC1	RB1 inducible coiled-coil 1	ENSG00000177483.11	RBM44	protein_coding	ENSG00000177483.11	13.2429	1.425	0.402659	3.53898	0.000401682	0.00180027	RNF14	PPRC1		CDH1
Q9P016	THYN1	Thymocyte nuclear protein 1 (Thymocyte protein Thy28)	3 v 3	-0.365402	0.00287042	0.152013	EDNRB	endothelin receptor type B	ENSG00000152409.9	JMY	protein_coding	ENSG00000152409.9	1199.59	1.41234	0.107046	13.1938	9.52081e-40	1.2514e-37	BACH1	CTR9		AGPS
Q9UHV9	PFDN2	Prefoldin subunit 2	3 v 3	-0.110233	0.00287556	0.152013	SSR3	signal sequence receptor subunit 3	ENSG00000105835.12	NAMPT	protein_coding	ENSG00000105835.12	801.154	1.41084	0.136678	10.3223	5.58624e-25	3.18242e-23	SHOC2	CCPG1		BRIP1
P24844	MYL9	Myosin regulatory light polypeptide 9 (20 kDa myosin light chain) (LC20) (MLC-2C) (Myosin RLC) (Myosin regulatory light chain 2, smooth muscle isoform) (Myosin regulatory light chain 9) (Myosin regulatory light chain MRLC1)	3 v 3	-0.118726	0.00288985	0.672779	MMAA	metabolism of cobalamin associated A	ENSG00000123095.6	BHLHE41	protein_coding	ENSG00000123095.6	12.2351	1.40847	0.407992	3.45221	0.000556008	0.00240045	DIS3	SMURF1		OSBPL2
O14832	PHYH	Phytanoyl-CoA dioxygenase, peroxisomal (EC 1.14.11.18) (Phytanic acid oxidase) (Phytanoyl-CoA alpha-hydroxylase) (PhyH)	3 v 3	-0.461989	0.002908	0.152013	SELENOI	selenoprotein I	ENSG00000077044.10	DGKD	protein_coding	ENSG00000077044.10	664.596	1.40676	0.128499	10.9476	6.81993e-28	4.88074e-26	TBPL1	FEZ2		CDH6
A6NDU8	C5orf51	UPF0600 protein C5orf51	3 v 3	0.235905	0.00295227	0.152013	MBNL3	muscleblind like splicing regulator 3	ENSG00000148426.13	PROSER2	protein_coding	ENSG00000148426.13	144.402	1.40674	0.190849	7.37092	1.69456e-13	3.32141e-12	GCFC2	TVP23C		CDS2
P02458	COL2A1	Collagen alpha-1(II) chain (Alpha-1 type II collagen) [Cleaved into: Collagen alpha-1(II) chain; Chondrocalcin]	3 v 3	-0.213777	0.00296102	0.152013	BOD1L1	biorientation of chromosomes in cell division 1 like 1	ENSG00000176641.11	RNF152	protein_coding	ENSG00000176641.11	94.776	1.3956	0.206291	6.76519	1.33136e-11	2.11315e-10	PRIM1	MARCKSL1		DIAPH2
Q13627	DYRK1A	Dual specificity tyrosine-phosphorylation-regulated kinase 1A (EC 2.7.12.1) (Dual specificity YAK1-related kinase) (HP86) (Protein kinase minibrain homolog) (MNBH) (hMNB)	3 v 3	-0.178509	0.00296671	0.152013	WDR26	WD repeat domain 26	ENSG00000082438.16	COBLL1	protein_coding	ENSG00000082438.16	506.932	1.38811	0.124159	11.1801	5.10119e-29	3.95302e-27	TFDP2	MIA3		SH3KBP1
Q13423	NNT	NAD(P) transhydrogenase, mitochondrial (EC 7.1.1.1) (Nicotinamide nucleotide transhydrogenase) (Pyridine nucleotide transhydrogenase)	3 v 3	-0.128175	0.00299884	0.152013	MFSD9	major facilitator superfamily domain containing 9	ENSG00000188177.14	ZC3H6	protein_coding	ENSG00000188177.14	278.979	1.38661	0.132724	10.4473	1.50696e-25	8.99255e-24	PPM1A	TM9SF3		ACAP2
O60879	DIAPH2	Protein diaphanous homolog 2 (Diaphanous-related formin-2) (DRF2)	3 v 3	0.0642563	0.00303748	0.15306	FAM13B	family with sequence similarity 13 member B	ENSG00000076641.4	PAG1	protein_coding	ENSG00000076641.4	146.983	1.38559	0.173297	7.99545	1.29101e-15	3.20522e-14	UBE2K	EPAS1		PLXDC2
O43633	CHMP2A	Charged multivesicular body protein 2a (Chromatin-modifying protein 2a) (CHMP2a) (Putative breast adenocarcinoma marker BC-2) (Vacuolar protein sorting-associated protein 2-1) (Vps2-1) (hVps2-1)	3 v 3	-0.0460395	0.00309389	0.153853	LRP12	LDL receptor related protein 12	ENSG00000171791.13	BCL2	protein_coding	ENSG00000171791.13	698.665	1.3818	0.109767	12.5885	2.44272e-36	2.75972e-34	AHCY	ATXN2L		KIT
Q14249	ENDOG	Endonuclease G, mitochondrial (Endo G) (EC 3.1.30.-)	3 v 3	0.17106	0.00310589	0.153853	HOXB2	homeobox B2	ENSG00000124813.23	RUNX2	protein_coding	ENSG00000124813.23	53.3152	1.37605	0.272978	5.04087	4.63417e-07	3.76995e-06	FLVCR1	TOX2		XPOT
O14920	IKBKB	Inhibitor of nuclear factor kappa-B kinase subunit beta (I-kappa-B-kinase beta) (IKK-B) (IKK-beta) (IkBKB) (EC 2.7.11.10) (I-kappa-B kinase 2) (IKK2) (Nuclear factor NF-kappa-B inhibitor kinase beta) (NFKBIKB) (Serine/threonine protein kinase IKBKB) (EC 2.7.11.1)	3 v 3	-0.0837539	0.00310741	0.153853	CDC42SE2	CDC42 small effector 2	ENSG00000119698.12	PPP4R4	protein_coding	ENSG00000119698.12	16.666	1.36511	0.382102	3.57263	0.000353417	0.00160253	PCNA	ZNF24		DYRK1A
P51157	RAB28	Ras-related protein Rab-28	3 v 3	-0.571434	0.00314325	0.154388	EVI2B	ecotropic viral integration site 2B	ENSG00000102554.14	KLF5	protein_coding	ENSG00000102554.14	595.389	1.36377	0.125648	10.8538	1.91236e-27	1.33071e-25	NCK1	SSH2		GPD1L
Q9BVW5	TIPIN	TIMELESS-interacting protein	3 v 3	-0.218983	0.00315699	0.154388	TUBE1	tubulin epsilon 1	ENSG00000141682.11	PMAIP1	protein_coding	ENSG00000141682.11	666.438	1.3632	0.115873	11.7646	5.93827e-32	5.42812e-30	MMADHC	SH3GL3		NDC1
Q01970	PLCB3	1-phosphatidylinositol 4,5-bisphosphate phosphodiesterase beta-3 (EC 3.1.4.11) (Phosphoinositide phospholipase C-beta-3) (Phospholipase C-beta-3) (PLC-beta-3)	3 v 3	-0.305227	0.00318659	0.154388	SLC30A6	solute carrier family 30 member 6	ENSG00000177426.20	TGIF1	protein_coding	ENSG00000177426.20	1486.1	1.36142	0.131612	10.3442	4.44577e-25	2.55441e-23	PPM1H	RHBDD1		PIP4K2C
Q06547	GABPB1	GA-binding protein subunit beta-1 (GABP subunit beta-1) (GABPB-1) (GABP subunit beta-2) (GABPB-2) (Nuclear respiratory factor 2) (Transcription factor E4TF1-47) (Transcription factor E4TF1-53)	3 v 3	0.107499	0.00319072	0.154388	TCF21	transcription factor 21	ENSG00000168280.17	KIF5C	protein_coding	ENSG00000168280.17	280.908	1.36034	0.163584	8.31584	9.11058e-17	2.50634e-15	CCDC43	TMEM19		DDX5
Q6UX71	PLXDC2	Plexin domain-containing protein 2 (Tumor endothelial marker 7-related protein)	3 v 3	0.0197388	0.00323944	0.672779	DLC1	DLC1 Rho GTPase activating protein	ENSG00000069956.12	MAPK6	protein_coding	ENSG00000069956.12	2085.16	1.35794	0.0978106	13.8833	7.99622e-44	1.25628e-41	PLEKHA2	PHLDA1		DNAJB14
Q8TBQ9	TMEM167A	Protein kish-A (Transmembrane protein 167) (Transmembrane protein 167A)	3 v 3	-0.226083	0.00328148	0.672779	SUZ12	SUZ12, polycomb repressive complex 2 subunit	ENSG00000102572.14	STK24	protein_coding	ENSG00000102572.14	1559.25	1.35721	0.096538	14.0588	6.80158e-45	1.11203e-42	NOC3L	SASH1		STAU1
J3QKL0	HEXD	Beta-N-acetylhexosaminidase (EC 3.2.1.52)	2 v 2	-0.201888	0.00331693	0.157593	PHC1	polyhomeotic homolog 1	ENSG00000115295.20	CLIP4	protein_coding	ENSG00000115295.20	799.826	1.3456	0.0984746	13.6644	1.65614e-42	2.42898e-40	NOA1	F3		DDX21
O15083	ERC2	ERC protein 2	2 v 2	-0.137085	0.00333262	0.157593	TNKS1BP1	tankyrase 1 binding protein 1	ENSG00000115641.19	FHL2	protein_coding	ENSG00000115641.19	314.062	1.34518	0.140581	9.56868	1.08281e-21	4.82824e-20	TMEM167A	OSBPL1A		ITGA2
O75170	PPP6R2	Serine/threonine-protein phosphatase 6 regulatory subunit 2 (SAPS domain family member 2)	3 v 3	0.0416165	0.00334397	0.672779	IGFBP3	insulin like growth factor binding protein 3	ENSG00000145349.17	CAMK2D	protein_coding	ENSG00000145349.17	338.742	1.34451	0.147938	9.08835	1.0055e-19	3.74455e-18	MAP1LC3B	SUB1		REEP5
Q9UI12	ATP6V1H	V-type proton ATPase subunit H (V-ATPase subunit H) (Nef-binding protein 1) (NBP1) (Protein VMA13 homolog) (V-ATPase 50/57 kDa subunits) (Vacuolar proton pump subunit H) (Vacuolar proton pump subunit SFD)	3 v 3	0.137819	0.00335865	0.157593	ELAVL4	ELAV like RNA binding protein 4	ENSG00000154654.15	NCAM2	protein_coding	ENSG00000154654.15	90.9287	1.33991	0.206862	6.47733	9.33576e-11	1.32213e-09	GOSR1	NPC1		KPNA4
Q9Y6V7	DDX49	Probable ATP-dependent RNA helicase DDX49 (EC 3.6.4.13) (DEAD box protein 49)	3 v 3	0.176781	0.00337752	0.157593	LIN9	lin-9 DREAM MuvB core complex component	ENSG00000196470.12	SIAH1	protein_coding	ENSG00000196470.12	492.512	1.33987	0.127779	10.4858	1.00394e-25	6.1741e-24	ACSS3	RPRD1A		ITGA1
P06756	ITGAV	Integrin alpha-V (Vitronectin receptor) (Vitronectin receptor subunit alpha) (CD antigen CD51) [Cleaved into: Integrin alpha-V heavy chain; Integrin alpha-V light chain]	3 v 3	0.86243	0.00342243	0.158274	SUMO2	small ubiquitin-like modifier 2	ENSG00000106546.14	AHR	protein_coding	ENSG00000106546.14	317.747	1.338	0.160254	8.34923	6.87067e-17	1.91105e-15	STAM2	TERF1		CAPN7
Q9H999	PANK3	Pantothenate kinase 3 (hPanK3) (EC 2.7.1.33) (Pantothenic acid kinase 3)	3 v 3	0.223123	0.00344794	0.158274	GRIA4	glutamate ionotropic receptor AMPA type subunit 4	ENSG00000155099.8	PIP4P2	protein_coding	ENSG00000155099.8	231.029	1.33477	0.140908	9.47263	2.72885e-21	1.18782e-19	ATE1	ASXL3		ACBD5
Q96HE9	PRR11	Proline-rich protein 11	3 v 3	0.598375	0.00348125	0.158311	VPS50	VPS50, EARP/GARPII complex subunit	ENSG00000196935.9	SRGAP1	protein_coding	ENSG00000196935.9	734.906	1.32211	0.129531	10.2069	1.8473e-24	1.02058e-22	ERMP1	PKHD1L1		PM20D2
H0YEM9	ZBTB44	Zinc finger and BTB domain-containing protein 44	3 v 3	0.219389	0.00351091	0.672779	UTRN	utrophin	ENSG00000172007.6	RAB33B	protein_coding	ENSG00000172007.6	503.631	1.31916	0.12018	10.9765	4.95969e-28	3.57489e-26	KLHL14	PDZRN3		SLC4A7
Q96T76	MMS19	MMS19 nucleotide excision repair protein homolog (hMMS19) (MET18 homolog) (MMS19-like protein)	3 v 3	0.265559	0.00351321	0.158311	COBLL1	cordon-bleu WH2 repeat protein like 1	ENSG00000173276.14	ZBTB21	protein_coding	ENSG00000173276.14	738.885	1.31881	0.133515	9.87766	5.2034e-23	2.60299e-21	SPATA5	HNRNPA2B1		SACM1L
P04792	HSPB1	Heat shock protein beta-1 (HspB1) (28 kDa heat shock protein) (Estrogen-regulated 24 kDa protein) (Heat shock 27 kDa protein) (HSP 27) (Stress-responsive protein 27) (SRP27)	3 v 3	-0.171322	0.00351348	0.158311	CCNG2	cyclin G2	ENSG00000181333.11	HEPHL1	protein_coding	ENSG00000181333.11	13.2789	1.31715	0.407408	3.233	0.00122497	0.00486113	TIFA	LRP12		NFKB1
P46459	NSF	Vesicle-fusing ATPase (EC 3.6.4.6) (N-ethylmaleimide-sensitive fusion protein) (NEM-sensitive fusion protein) (Vesicular-fusion protein NSF)	3 v 3	-0.0626377	0.00351375	0.672779	SCN1A	sodium voltage-gated channel alpha subunit 1	ENSG00000025039.14	RRAGD	protein_coding	ENSG00000025039.14	1003.73	1.31408	0.0929867	14.1319	2.41631e-45	4.11797e-43	AKR1C2	SLC2A1		OGT
Q9UPN9	TRIM33	E3 ubiquitin-protein ligase TRIM33 (EC 2.3.2.27) (Ectodermin homolog) (RET-fused gene 7 protein) (Protein Rfg7) (RING-type E3 ubiquitin transferase TRIM33) (Transcription intermediary factor 1-gamma) (TIF1-gamma) (Tripartite motif-containing protein 33)	2 v 2	-0.170148	0.00352255	0.672779	MAP4K3	mitogen-activated protein kinase kinase kinase kinase 3	ENSG00000111266.8	DUSP16	protein_coding	ENSG00000111266.8	607.574	1.31313	0.129841	10.1134	4.81889e-24	2.57734e-22	PEDS1	KIAA1671		GABPA
Q13099	IFT88	Intraflagellar transport protein 88 homolog (Recessive polycystic kidney disease protein Tg737 homolog) (Tetratricopeptide repeat protein 10) (TPR repeat protein 10)	2 v 2	-0.122799	0.00357747	0.159945	TDO2	tryptophan 2,3-dioxygenase	ENSG00000116667.14	C1orf21	protein_coding	ENSG00000116667.14	277.823	1.30677	0.135569	9.63913	5.4647e-22	2.49762e-20	HAT1	EEA1		GTF3C3
Q99618	CDCA3	Cell division cycle-associated protein 3 (Gene-rich cluster protein C8) (Trigger of mitotic entry protein 1) (TOME-1)	3 v 3	-0.24167	0.0035873	0.159945	SMCHD1	structural maintenance of chromosomes flexible hinge domain containing 1	ENSG00000138622.4	HCN4	protein_coding	ENSG00000138622.4	3.82777	1.30246	0.442249	2.9451	0.00322853	0.0114246	TOR1AIP2	NPTN		SECISBP2L
Q9Y314	NOSIP	Nitric oxide synthase-interacting protein (E3 ubiquitin-protein ligase NOSIP) (EC 2.3.2.27) (RING-type E3 ubiquitin transferase NOSIP) (eNOS-interacting protein)	3 v 3	-0.0696944	0.00363738	0.672779	PRDM11	PR/SET domain 11	ENSG00000164236.12	ANKRD33B	protein_coding	ENSG00000164236.12	278.532	1.29986	0.171935	7.56022	4.02403e-14	8.47364e-13	SKA3	MDFIC		PGM3
Q86U06	RBM23	Probable RNA-binding protein 23 (CAPER beta) (CAPERbeta) (RNA-binding motif protein 23) (RNA-binding region-containing protein 4) (Splicing factor SF2)	3 v 3	-0.0583702	0.00364184	0.672779	CREB1	cAMP responsive element binding protein 1	ENSG00000143013.13	LMO4	protein_coding	ENSG00000143013.13	951.155	1.29559	0.0902183	14.3606	9.14108e-47	1.64131e-44	ZNF621	FCHO2		MSI2
Q9NR28	DIABLO	Diablo homolog, mitochondrial (Direct IAP-binding protein with low pI) (Second mitochondria-derived activator of caspase) (Smac)	3 v 3	-0.116369	0.0036644	0.161369	NEK7	NIMA related kinase 7	ENSG00000138670.17	RASGEF1B	protein_coding	ENSG00000138670.17	635.099	1.29447	0.141705	9.13496	6.5431e-20	2.48737e-18	AKR7A2	STK39		QSER1
Q9GZQ8	MAP1LC3B	Microtubule-associated proteins 1A/1B light chain 3B (Autophagy-related protein LC3 B) (Autophagy-related ubiquitin-like modifier LC3 B) (MAP1 light chain 3-like protein 2) (MAP1A/MAP1B light chain 3 B) (MAP1A/MAP1B LC3 B) (Microtubule-associated protein 1 light chain 3 beta)	3 v 3	-0.353692	0.00367608	0.161369	KCNA4	potassium voltage-gated channel subfamily A member 4	ENSG00000118217.6	ATF6	protein_coding	ENSG00000118217.6	1201.35	1.29348	0.0964855	13.406	5.57795e-41	7.68306e-39	TRIM25	DIPK1A		TCF4
P52429	DGKE	Diacylglycerol kinase epsilon (DAG kinase epsilon) (EC 2.7.1.107) (Diglyceride kinase epsilon) (DGK-epsilon)	3 v 3	0.393759	0.00372311	0.161484	ITFG1	integrin alpha FG-GAP repeat containing 1	ENSG00000217128.12	FNIP1	protein_coding	ENSG00000217128.12	1012.41	1.29253	0.107331	12.0424	2.12646e-33	2.04608e-31	TLE3	ADGRB3		ROCK2
P62328	TMSB4X	Thymosin beta-4 (T beta-4) (Fx) [Cleaved into: Hematopoietic system regulatory peptide (Seraspenide)]	3 v 3	-0.555471	0.00375137	0.161484	SSH1	slingshot protein phosphatase 1	ENSG00000175155.9	YPEL2	protein_coding	ENSG00000175155.9	107.323	1.29042	0.212249	6.07974	1.20381e-09	1.44962e-08	MTMR6	STX16		GFPT2
Q9Y4K4	MAP4K5	Mitogen-activated protein kinase kinase kinase kinase 5 (EC 2.7.11.1) (Kinase homologous to SPS1/STE20) (KHS) (MAPK/ERK kinase kinase kinase 5) (MEK kinase kinase 5) (MEKKK 5)	3 v 3	0.198377	0.00387268	0.163442	RIOX2	ribosomal oxygenase 2	ENSG00000175879.9	HOXD8	protein_coding	ENSG00000175879.9	138.453	1.28686	0.179743	7.15943	8.10156e-13	1.47042e-11	CSNK1G3	PCMTD1
Q96H55	MYO19	Unconventional myosin-XIX (Myosin head domain-containing protein 1)	3 v 3	-0.148789	0.00387443	0.163442	G2E3	G2/M-phase specific E3 ubiquitin protein ligase	ENSG00000144824.20	PHLDB2	protein_coding	ENSG00000144824.20	153.23	1.28525	0.172987	7.42973	1.08823e-13	2.17755e-12	PARD6B	TRAF5
Q4LE39	ARID4B	AT-rich interactive domain-containing protein 4B (ARID domain-containing protein 4B) (180 kDa Sin3-associated polypeptide) (Sin3-associated polypeptide p180) (Breast cancer-associated antigen BRCAA1) (Histone deacetylase complex subunit SAP180) (Retinoblastoma-binding protein 1-like 1)	3 v 3	-0.0573409	0.00389602	0.672779	CEP57L1	centrosomal protein 57 like 1	ENSG00000169302.16	STK32A	protein_coding	ENSG00000169302.16	3.65558	1.28336	0.437799	2.93139	0.00337449	0.011868	MCM6	PDIK1L
Q9H9B4	SFXN1	Sideroflexin-1	3 v 3	0.246559	0.00394241	0.163442	RBM7	RNA binding motif protein 7	ENSG00000179598.6	PLD6	protein_coding	ENSG00000179598.6	61.6794	1.27898	0.255568	5.00447	5.60155e-07	4.49689e-06	ESCO1	BLZF1
O15013	ARHGEF10	Rho guanine nucleotide exchange factor 10	3 v 3	-0.174737	0.00399136	0.163442	BTBD1	BTB domain containing 1	ENSG00000170166.6	HOXD4	protein_coding	ENSG00000170166.6	51.8101	1.27272	0.272653	4.66792	3.04264e-06	2.13793e-05	MTO1	NDFIP2
P05198	EIF2S1	Eukaryotic translation initiation factor 2 subunit 1 (Eukaryotic translation initiation factor 2 subunit alpha) (eIF-2-alpha) (eIF-2A) (eIF-2alpha)	3 v 3	0.174371	0.00402583	0.163442	SRGAP1	SLIT-ROBO Rho GTPase activating protein 1	ENSG00000130150.12	MOSPD2	protein_coding	ENSG00000130150.12	602.789	1.27016	0.104609	12.1419	6.33138e-34	6.27213e-32	TLK1	STOX1
Q9ULA0	DNPEP	Aspartyl aminopeptidase (EC 3.4.11.21)	3 v 3	-0.1115	0.00403017	0.163442	PPRC1	peroxisome proliferator-activated receptor gamma, coactivator-related 1	ENSG00000003989.17	SLC7A2	protein_coding	ENSG00000003989.17	378.967	1.26875	0.119036	10.6585	1.59102e-26	1.0422e-24	NSD3	PLXND1
Q15257	PTPA	Serine/threonine-protein phosphatase 2A activator (EC 5.2.1.8) (PP2A, subunit B', PR53 isoform) (Phosphotyrosyl phosphatase activator) (PTPA) (Serine/threonine-protein phosphatase 2A regulatory subunit 4) (Serine/threonine-protein phosphatase 2A regulatory subunit B')	3 v 3	-0.172124	0.00403029	0.672779	TRRAP	transformation/transcription domain associated protein	ENSG00000001084.13	GCLC	protein_coding	ENSG00000001084.13	1015.56	1.26503	0.12978	9.74748	1.89111e-22	9.0444e-21	POLR2M	LMBRD2
P12004	PCNA	Proliferating cell nuclear antigen (PCNA) (Cyclin)	3 v 3	-0.255081	0.0040363	0.163442	ALG10B	ALG10B, alpha-1,2-glucosyltransferase	ENSG00000128923.11	MINDY2	protein_coding	ENSG00000128923.11	1518.6	1.26027	0.0820089	15.3675	2.70344e-53	6.55013e-51	KIAA1549	EDIL3
Q9NTJ5	SACM1L	Phosphatidylinositol-3-phosphatase SAC1 (EC 3.1.3.64) (Phosphatidylinositol-4-phosphate phosphatase) (Suppressor of actin mutations 1-like protein)	3 v 3	0.155548	0.00405782	0.163442	TCP11L2	t-complex 11 like 2	ENSG00000197724.11	PHF2	protein_coding	ENSG00000197724.11	293.946	1.25791	0.166363	7.56124	3.99239e-14	8.41583e-13	SCOC	RHOA
Q6GQQ9	OTUD7B	OTU domain-containing protein 7B (EC 3.4.19.12) (Cellular zinc finger anti-NF-kappa-B protein) (Cezanne) (Zinc finger A20 domain-containing protein 1) (Zinc finger protein Cezanne)	3 v 3	0.154882	0.00406249	0.163442	NFATC3	nuclear factor of activated T cells 3	ENSG00000135269.18	TES	protein_coding	ENSG00000135269.18	1645.88	1.25727	0.0834688	15.0628	2.84537e-51	5.96046e-49	MAP2K1	RNF180
Q9NW64	RBM22	Pre-mRNA-splicing factor RBM22 (RNA-binding motif protein 22) (Zinc finger CCCH domain-containing protein 16)	3 v 3	0.0710599	0.004065	0.163442	FIGN	fidgetin, microtubule severing factor	ENSG00000087086.15	FTL	protein_coding	ENSG00000087086.15	10647.3	1.25074	0.111872	11.1801	5.10067e-29	3.95302e-27	PROSER2	PHTF2
Q96A72	MAGOHB	Protein mago nashi homolog 2	3 v 3	-0.141607	0.00408475	0.163442	HOOK3	hook microtubule tethering protein 3	ENSG00000197063.11	MAFG	protein_coding	ENSG00000197063.11	910.416	1.24823	0.111677	11.1771	5.28078e-29	4.0533e-27	RAB3IP	TRIQK
O15037	KHNYN	Protein KHNYN (KH and NYN domain-containing protein)	3 v 3	0.0735966	0.00412098	0.163442	CCSER1	coiled-coil serine rich protein 1	ENSG00000178764.8	ZHX2	protein_coding	ENSG00000178764.8	125.877	1.24704	0.208415	5.98344	2.18474e-09	2.52501e-08	DOCK11	TCIM
Q8N2F6	ARMC10	Armadillo repeat-containing protein 10 (Splicing variant involved in hepatocarcinogenesis protein)	3 v 3	-0.145413	0.00413849	0.163442	PRPF40B	pre-mRNA processing factor 40 homolog B	ENSG00000169018.6	FEM1B	protein_coding	ENSG00000169018.6	1742.89	1.245	0.0861477	14.4519	2.43892e-47	4.5838e-45	ZFP28	ICE1
Q9Y5X3	SNX5	Sorting nexin-5	3 v 3	-0.173173	0.00415738	0.672779	CACNA2D1	calcium voltage-gated channel auxiliary subunit alpha2delta 1	ENSG00000162434.12	JAK1	protein_coding	ENSG00000162434.12	290.656	1.24326	0.160527	7.74487	9.56763e-15	2.17358e-13	PPP2R1B	PPARG
Q9BVX2	TMEM106C	Transmembrane protein 106C (Endoplasmic reticulum membrane protein overexpressed in cancer)	3 v 3	-0.422025	0.00416078	0.163442	MAMDC2	MAM domain containing 2	ENSG00000105136.20	ZNF419	protein_coding	ENSG00000105136.20	201.229	1.23902	0.158198	7.83211	4.7974e-15	1.12705e-13	NCKAP1	SCAPER
O15194	CTDSPL	CTD small phosphatase-like protein (CTDSP-like) (EC 3.1.3.16) (Carboxy-terminal domain RNA polymerase II polypeptide A small phosphatase 3) (NIF-like protein) (Nuclear LIM interactor-interacting factor 1) (NLI-interacting factor 1) (Protein YA22) (hYA22) (RBSP3) (Small C-terminal domain phosphatase 3) (SCP3) (Small CTD phosphatase 3)	3 v 3	-0.237932	0.00419786	0.163442	ODF2L	outer dense fiber of sperm tails 2 like	ENSG00000150995.19	ITPR1	protein_coding	ENSG00000150995.19	68.7477	1.23763	0.239473	5.16816	2.36414e-07	2.00688e-06	RAB6B	FBXO8
O75223	GGCT	Gamma-glutamylcyclotransferase (EC 4.3.2.9) (Cytochrome c-releasing factor 21)	3 v 3	-0.272973	0.00424283	0.163442	IDS	iduronate 2-sulfatase	ENSG00000185760.15	KCNQ5	protein_coding	ENSG00000185760.15	70.1309	1.2323	0.233227	5.28371	1.26595e-07	1.12797e-06	THBS1	TBCEL
Q92613	JADE3	Protein Jade-3 (Jade family PHD finger protein 3) (PHD finger protein 16)	3 v 3	0.275896	0.00424718	0.672779	ANKRD13D	ankyrin repeat domain 13D	ENSG00000185022.12	MAFF	protein_coding	ENSG00000185022.12	77.9833	1.23182	0.271364	4.53935	5.64291e-06	3.77759e-05	PRMT7	SMAD2
Q9BZG1	RAB34	Ras-related protein Rab-34 (Ras-related protein Rab-39) (Ras-related protein Rah)	3 v 3	-0.0546521	0.00424738	0.672779	PGM2L1	phosphoglucomutase 2 like 1	ENSG00000010810.17	FYN	protein_coding	ENSG00000010810.17	427.905	1.23054	0.111635	11.0229	2.9634e-28	2.19904e-26	NSL1	CDYL
O75648	TRMU	Mitochondrial tRNA-specific 2-thiouridylase 1 (EC 2.8.1.14) (MTO2 homolog)	3 v 3	0.113066	0.00425897	0.163442	SH3KBP1	SH3 domain containing kinase binding protein 1	ENSG00000116117.18	PARD3B	protein_coding	ENSG00000116117.18	388.435	1.22673	0.131843	9.30447	1.34665e-20	5.52678e-19	FXN	ICMT
A0A1B0GVU9	QARS1	Glutaminyl-tRNA synthetase (EC 6.1.1.18) (Fragment)	2 v 2	0.330757	0.00426243	0.163442	FRMD6	FERM domain containing 6	ENSG00000136010.14	ALDH1L2	protein_coding	ENSG00000136010.14	2440.88	1.22564	0.101681	12.0537	1.85369e-33	1.7922e-31	UBE2L3	USP7
Q6P1R4	DUS1L	tRNA-dihydrouridine(16/17) synthase [NAD(P)(+)]-like (EC 1.3.1.-) (tRNA-dihydrouridine synthase 1-like)	3 v 3	0.0857771	0.0043053	0.672779	ITGA9	integrin subunit alpha 9	ENSG00000137962.13	ARHGAP29	protein_coding	ENSG00000137962.13	3102.61	1.22436	0.117048	10.4604	1.31302e-25	7.92937e-24	CLPB	PTPN2
O95429	BAG4	BAG family molecular chaperone regulator 4 (BAG-4) (Bcl-2-associated athanogene 4) (Silencer of death domains)	3 v 3	-0.143796	0.00431153	0.672779	YAF2	YY1 associated factor 2	ENSG00000138439.12	FAM117B	protein_coding	ENSG00000138439.12	794.904	1.22433	0.117314	10.4364	1.69167e-25	9.97641e-24	MCFD2	G2E3
P40925	MDH1	Malate dehydrogenase, cytoplasmic (EC 1.1.1.37) (Cytosolic malate dehydrogenase) (Diiodophenylpyruvate reductase) (EC 1.1.1.96)	3 v 3	-0.128682	0.00432885	0.163442	SNX6	sorting nexin 6	ENSG00000066651.20	TRMT11	protein_coding	ENSG00000066651.20	499.055	1.22279	0.119689	10.2164	1.67485e-24	9.35588e-23	SELENON	AP1S3
Q9H0V9	LMAN2L	VIP36-like protein (Lectin mannose-binding 2-like) (LMAN2-like protein)	3 v 3	-0.453439	0.00434127	0.163442	HDLBP	high density lipoprotein binding protein	ENSG00000079102.16	RUNX1T1	protein_coding	ENSG00000079102.16	7.93416	1.21665	0.436225	2.78904	0.00528639	0.0174678	RAB3B	CLK2
Q86UR1	NOXA1	NADPH oxidase activator 1 (NOX activator 1) (Antigen NY-CO-31) (NCF2-like protein) (P67phox-like factor) (p51-nox)	2 v 2	-0.285568	0.00435259	0.163442	CHIC1	cysteine rich hydrophobic domain 1	ENSG00000181852.17	RNF41	protein_coding	ENSG00000181852.17	1109.22	1.21568	0.0879776	13.818	1.98376e-43	3.02222e-41	EPB41	SNRPB
Q6IBW4	NCAPH2	Condensin-2 complex subunit H2 (Chromosome-associated protein H2) (hCAP-H2) (Kleisin-beta) (Non-SMC condensin II complex subunit H2)	3 v 3	-0.181168	0.00436507	0.163442	KCNH5	potassium voltage-gated channel subfamily H member 5	ENSG00000166446.15	CDYL2	protein_coding	ENSG00000166446.15	474.835	1.21484	0.133815	9.07846	1.10124e-19	4.07095e-18	PSME3	PITPNB
P55899	FCGRT	IgG receptor FcRn large subunit p51 (FcRn) (IgG Fc fragment receptor transporter alpha chain) (Neonatal Fc receptor)	3 v 3	-0.521614	0.00437092	0.163442	BEND2	BEN domain containing 2	ENSG00000147251.15	DOCK11	protein_coding	ENSG00000147251.15	259.279	1.21133	0.135873	8.91514	4.87211e-19	1.69806e-17	FAR1	SREK1IP1
Q9Y4E8	USP15	Ubiquitin carboxyl-terminal hydrolase 15 (EC 3.4.19.12) (Deubiquitinating enzyme 15) (Ubiquitin thioesterase 15) (Ubiquitin-specific-processing protease 15) (Unph-2) (Unph4)	3 v 3	0.164352	0.00440238	0.163442	YTHDF3	YTH N6-methyladenosine RNA binding protein 3	ENSG00000155313.15	USP25	protein_coding	ENSG00000155313.15	1669.09	1.20931	0.0900062	13.4358	3.72769e-41	5.16992e-39	AAK1	PLAGL1
Q9UII2	ATP5IF1	ATPase inhibitor, mitochondrial (ATP synthase F1 subunit epsilon) (Inhibitor of F(1)F(o)-ATPase) (IF(1)) (IF1)	3 v 3	-0.145837	0.00440264	0.163442	BRWD3	bromodomain and WD repeat domain containing 3	ENSG00000221869.4	CEBPD	protein_coding	ENSG00000221869.4	49.8441	1.20923	0.267869	4.51424	6.35432e-06	4.2135e-05	SLC39A14	TRIM23
Q13185	CBX3	Chromobox protein homolog 3 (HECH) (Heterochromatin protein 1 homolog gamma) (HP1 gamma) (Modifier 2 protein)	3 v 3	-0.227352	0.00440777	0.163442	NFE2L2	nuclear factor, erythroid 2 like 2	ENSG00000104635.14	SLC39A14	protein_coding	ENSG00000104635.14	2002.03	1.20891	0.0785185	15.3964	1.72905e-53	4.24039e-51	DYNLL2	BTBD10
P23921	RRM1	Ribonucleoside-diphosphate reductase large subunit (EC 1.17.4.1) (Ribonucleoside-diphosphate reductase subunit M1) (Ribonucleotide reductase large subunit)	3 v 3	-0.114759	0.00444759	0.163442	ANKRD28	ankyrin repeat domain 28	ENSG00000026103.22	FAS	protein_coding	ENSG00000026103.22	407.613	1.20854	0.147145	8.21324	2.15302e-16	5.74235e-15	DNAJC2	RTKN2
A0A024R248	C9orf89	Chromosome 9 open reading frame 89, isoform CRA_b	3 v 3	-0.134867	0.00447018	0.672779	WWC3	WWC family member 3	ENSG00000130517.14	PGPEP1	protein_coding	ENSG00000130517.14	1154.06	1.20713	0.0995098	12.1308	7.25801e-34	7.11993e-32	SRFBP1	MTX2
Q92871	PMM1	Phosphomannomutase 1 (PMM 1) (EC 5.4.2.8) (PMMH-22)	3 v 3	-0.349968	0.00452184	0.163442	KRR1	KRR1, small subunit processome component homolog	ENSG00000174226.9	SNX31	protein_coding	ENSG00000174226.9	3.28728	1.20634	0.434212	2.77822	0.00546578	0.0179661	LUZP1	PHF3
P28749	RBL1	Retinoblastoma-like protein 1 (107 kDa retinoblastoma-associated protein) (p107) (pRb1)	3 v 3	0.282811	0.00453703	0.163442	SLC30A4	solute carrier family 30 member 4	ENSG00000157985.19	AGAP1	protein_coding	ENSG00000157985.19	933.273	1.20608	0.116346	10.3663	3.52862e-25	2.04497e-23	C8orf82	MYO1B
P09104	ENO2	Gamma-enolase (EC 4.2.1.11) (2-phospho-D-glycerate hydro-lyase) (Enolase 2) (Neural enolase) (Neuron-specific enolase) (NSE)	3 v 3	-0.296774	0.00455349	0.163442	TBX5	T-box 5	ENSG00000165895.19	ARHGAP42	protein_coding	ENSG00000165895.19	352.127	1.20171	0.128555	9.34786	8.94422e-21	3.72398e-19	TRIM33	ADCY7
Q96IU2	ZBED3	Zinc finger BED domain-containing protein 3 (Axin-interacting protein)	2 v 2	0.100063	0.00456897	0.163442	LRRC18	leucine rich repeat containing 18	ENSG00000156639.12	ZFAND3	protein_coding	ENSG00000156639.12	589.879	1.19824	0.130755	9.16405	4.99837e-20	1.92931e-18	KLHL13	NFE2L2
Q9UGV2	NDRG3	Protein NDRG3 (N-myc downstream-regulated gene 3 protein)	3 v 3	-0.115575	0.00459598	0.163442	ZBTB21	zinc finger and BTB domain containing 21	ENSG00000164749.11	HNF4G	protein_coding	ENSG00000164749.11	52.025	1.19726	0.266806	4.48737	7.21064e-06	4.72794e-05	XPR1	CCDC112
Q53HG1		NADH dehydrogenase [ubiquinone] 1 alpha subcomplex subunit 12 (Fragment)	2 v 2	-0.403608	0.00460864	0.163442	TBC1D23	TBC1 domain family member 23	ENSG00000123094.15	RASSF8	protein_coding	ENSG00000123094.15	902.375	1.19562	0.106095	11.2693	1.85938e-29	1.48972e-27	ANXA6	CFAP97
A8K3Y5		cDNA FLJ78186	3 v 3	0.308257	0.00462039	0.163442	CASK	calcium/calmodulin dependent serine protein kinase	ENSG00000132950.19	ZMYM5	protein_coding	ENSG00000132950.19	346.811	1.19522	0.153205	7.80146	6.11941e-15	1.41612e-13	EMC10	RASSF3
Q14527	HLTF	Helicase-like transcription factor (EC 2.3.2.27) (EC 3.6.4.-) (DNA-binding protein/plasminogen activator inhibitor 1 regulator) (HIP116) (RING finger protein 80) (RING-type E3 ubiquitin transferase HLTF) (SWI/SNF-related matrix-associated actin-dependent regulator of chromatin subfamily A member 3) (Sucrose nonfermenting protein 2-like 3)	3 v 3	0.145129	0.00465494	0.163442	FBXO8	F-box protein 8	ENSG00000205038.12	PKHD1L1	protein_coding	ENSG00000205038.12	63.3818	1.19495	0.241942	4.93898	7.8531e-07	6.10261e-06	STAT3	CAST
Q9BTV4	TMEM43	Transmembrane protein 43 (Protein LUMA)	3 v 3	-0.288554	0.0046849	0.163442	CEP290	centrosomal protein 290	ENSG00000123836.15	PFKFB2	protein_coding	ENSG00000123836.15	911.001	1.18767	0.0905067	13.1224	2.44928e-39	3.17774e-37	NUP155	TBC1D23
Q9Y6N5	SQOR	Sulfide:quinone oxidoreductase, mitochondrial (SQOR) (EC 1.8.5.8) (Sulfide dehydrogenase-like) (Sulfide quinone oxidoreductase)	3 v 3	-0.212056	0.00470146	0.163442	SLC7A11	solute carrier family 7 member 11	ENSG00000135604.9	STX11	protein_coding	ENSG00000135604.9	5.38045	1.1866	0.447459	2.65187	0.00800472	0.0250984	SSX2IP	ARSJ
A8K9G0		Na(+)-dependent phosphate cotransporter 2B (Sodium-dependent phosphate transport protein 2B) (Sodium/phosphate cotransporter 2B) (Solute carrier family 34 member 2)	3 v 3	1.20882	0.00470211	0.163442	SLITRK4	SLIT and NTRK like family member 4	ENSG00000145391.13	SETD7	protein_coding	ENSG00000145391.13	1094.63	1.18377	0.0884033	13.3906	6.86535e-41	9.26592e-39	ANKRD17	SKP1
Q9ULP0	NDRG4	Protein NDRG4 (Brain development-related molecule 1) (N-myc downstream-regulated gene 4 protein) (Vascular smooth muscle cell-associated protein 8) (SMAP-8)	3 v 3	-0.343693	0.00475662	0.164633	RPGR	retinitis pigmentosa GTPase regulator	ENSG00000100767.16	PAPLN	protein_coding	ENSG00000100767.16	59.898	1.18146	0.242803	4.86594	1.13912e-06	8.61842e-06	BET1L	EAF1
Q4G0I0	CCSMST1	Protein CCSMST1	2 v 2	0.116891	0.00481081	0.164633	MLH3	mutL homolog 3	ENSG00000170017.12	ALCAM	protein_coding	ENSG00000170017.12	2714.66	1.17038	0.0805048	14.5381	6.95186e-48	1.31889e-45	TIMP2	MRE11
Q86V48	LUZP1	Leucine zipper protein 1	3 v 3	0.317543	0.00481372	0.164633	MINDY3	MINDY lysine 48 deubiquitinase 3	ENSG00000119950.21	MXI1	protein_coding	ENSG00000119950.21	309.572	1.1698	0.132216	8.8476	8.94235e-19	2.97733e-17	GNAQ	ST8SIA4
P53611	RABGGTB	Geranylgeranyl transferase type-2 subunit beta (EC 2.5.1.60) (Geranylgeranyl transferase type II subunit beta) (GGTase-II-beta) (Rab geranyl-geranyltransferase subunit beta) (Rab GG transferase beta) (Rab GGTase beta) (Rab geranylgeranyltransferase subunit beta) (Type II protein geranyl-geranyltransferase subunit beta)	3 v 3	0.101673	0.00485554	0.16474	RGS4	regulator of G protein signaling 4	ENSG00000205189.12	ZBTB10	protein_coding	ENSG00000205189.12	1024.77	1.16654	0.120988	9.64178	5.3257e-22	2.43963e-20	PPAT	RNF146
A0A4D5RAB6		Uncharacterized protein	2 v 2	-0.178439	0.00492918	0.672779	CLVS2	clavesin 2	ENSG00000163644.15	PPM1K	protein_coding	ENSG00000163644.15	299.494	1.16568	0.131513	8.8636	7.74692e-19	2.60084e-17	THUMPD1	ZBTB11
Q8IZ81	ELMOD2	ELMO domain-containing protein 2	3 v 3	-0.12364	0.00494743	0.672779	MED17	mediator complex subunit 17	ENSG00000136152.15	COG3	protein_coding	ENSG00000136152.15	921.11	1.16513	0.122028	9.54809	1.32114e-21	5.86495e-20	HERC4	ZBTB41
Q13838	DDX39B	Spliceosome RNA helicase DDX39B (EC 3.6.4.13) (56 kDa U2AF65-associated protein) (ATP-dependent RNA helicase p47) (DEAD box protein UAP56) (HLA-B-associated transcript 1 protein)	3 v 3	-0.172093	0.00495536	0.164835	TMEM56	transmembrane protein 56	ENSG00000212993.5	POU5F1B	protein_coding	ENSG00000212993.5	3.69335	1.16453	0.440628	2.64288	0.0082204	0.0256975	FXR1	ROCK1
Q8WVM7	STAG1	Cohesin subunit SA-1 (SCC3 homolog 1) (Stromal antigen 1)	3 v 3	-0.0841947	0.00496095	0.672779	SGCE	sarcoglycan epsilon	ENSG00000079156.17	OSBPL6	protein_coding	ENSG00000079156.17	453.944	1.16239	0.110452	10.524	6.69599e-26	4.18187e-24	POLR2D	AHCTF1
Q9H7Z7	PTGES2	Prostaglandin E synthase 2 (EC 5.3.99.3) (Membrane-associated prostaglandin E synthase-2) (mPGE synthase-2) (Microsomal prostaglandin E synthase 2) (mPGES-2) (Prostaglandin-H(2) E-isomerase) [Cleaved into: Prostaglandin E synthase 2 truncated form]	3 v 3	-0.0929907	0.00496253	0.164835	MAGOH	mago homolog, exon junction complex subunit	ENSG00000138193.15	PLCE1	protein_coding	ENSG00000138193.15	672.923	1.15949	0.109881	10.5522	4.95992e-26	3.117e-24	MRPL39	LIN54
P51648	ALDH3A2	Aldehyde dehydrogenase family 3 member A2 (EC 1.2.1.3) (EC 1.2.1.94) (Aldehyde dehydrogenase 10) (Fatty aldehyde dehydrogenase) (Microsomal aldehyde dehydrogenase)	3 v 3	0.194016	0.00499648	0.164835	MBTD1	mbt domain containing 1	ENSG00000175395.16	ZNF25	protein_coding	ENSG00000175395.16	106.635	1.15615	0.201099	5.74915	8.96949e-09	9.5286e-08	RBBP4	CCND1
Q9H0S4	DDX47	Probable ATP-dependent RNA helicase DDX47 (EC 3.6.4.13) (DEAD box protein 47)	3 v 3	0.128834	0.00500874	0.164835	CDKL5	cyclin dependent kinase like 5	ENSG00000120686.12	UFM1	protein_coding	ENSG00000120686.12	1717.2	1.1539	0.105942	10.8918	1.26138e-27	8.9005e-26	TGFBR2	LRRC8C
P53004	BLVRA	Biliverdin reductase A (BVR A) (EC 1.3.1.24) (Biliverdin-IX alpha-reductase)	3 v 3	-0.0853359	0.00501319	0.164835	ONECUT2	one cut homeobox 2	ENSG00000164695.5	CHMP4C	protein_coding	ENSG00000164695.5	206.763	1.15282	0.150319	7.66919	1.73092e-14	3.79594e-13	CPD	IRS1
Q96NB2	SFXN2	Sideroflexin-2	3 v 3	-0.294188	0.00508735	0.165262	ERI1	exoribonuclease 1	ENSG00000198146.4	ZNF770	protein_coding	ENSG00000198146.4	1856.28	1.14796	0.114466	10.0288	1.13846e-23	5.96209e-22	SH3PXD2B	MINDY3
P62861	FAU	40S ribosomal protein S30 (Small ribosomal subunit protein eS30)	2 v 2	0.827891	0.00508932	0.672779	RAB27B	RAB27B, member RAS oncogene family	ENSG00000111790.14	FGFR1OP2	protein_coding	ENSG00000111790.14	670.407	1.1478	0.121247	9.46662	2.89044e-21	1.25544e-19	RAPGEF2	SMC3
A8K7F3		cDNA FLJ75847, highly similar to Homo sapiens G protein-coupled receptor 108 (GPR108), mRNA	3 v 3	-0.0885303	0.00509304	0.672779	CC2D2A	coiled-coil and C2 domain containing 2A	ENSG00000173275.12	ZNF449	protein_coding	ENSG00000173275.12	241.2	1.14703	0.16531	6.93867	3.95803e-12	6.68873e-11	ERGIC2	EPHA3
A0A024RBE8	SLC25A3	Phosphate carrier protein, mitochondrial (Phosphate transport protein) (Solute carrier family 25 member 3)	3 v 3	0.0799958	0.00511946	0.165262	PCGF3	polycomb group ring finger 3	ENSG00000112851.14	ERBIN	protein_coding	ENSG00000112851.14	4011.85	1.14587	0.0830022	13.8053	2.36929e-43	3.58243e-41	N4BP1	SUPT20H
Q9H857	NT5DC2	5'-nucleotidase domain-containing protein 2 (EC 3.1.3.-)	3 v 3	-0.275424	0.00513451	0.165262	JAM3	junctional adhesion molecule 3	ENSG00000130779.20	CLIP1	protein_coding	ENSG00000130779.20	2360.02	1.14516	0.0844305	13.5634	6.60043e-42	9.41381e-40	INPP4A	RGMB
Q8TBP6	SLC25A40	Solute carrier family 25 member 40 (Mitochondrial carrier family protein)	3 v 3	0.146964	0.00514132	0.165262	CHUK	conserved helix-loop-helix ubiquitous kinase	ENSG00000007944.15	MYLIP	protein_coding	ENSG00000007944.15	318.237	1.14425	0.143392	7.9799	1.46457e-15	3.60055e-14	ALDH3A2	FAM174A
P62820	RAB1A	Ras-related protein Rab-1A (EC 3.6.5.2) (YPT1-related protein)	3 v 3	-0.0820638	0.00514261	0.165262	GYPA	glycophorin A (MNS blood group)	ENSG00000162687.17	KCNT2	protein_coding	ENSG00000162687.17	25.7422	1.14254	0.330289	3.4592	0.000541783	0.00234844		RAB33B
Q6IPR3	TYW3	tRNA wybutosine-synthesizing protein 3 homolog (tRNA-yW-synthesizing protein 3) (EC 2.1.1.282) (tRNA(Phe) 7-((3-amino-3-carboxypropyl)-4-demethylwyosine(37)-N(4))-methyltransferase)	3 v 3	-0.24116	0.00522935	0.165615	IRX2	iroquois homeobox 2	ENSG00000178201.4	VN1R1	protein_coding	ENSG00000178201.4	8.41823	1.14194	0.433696	2.63305	0.00846216	0.0263142		TNFRSF10D
O95249	GOSR1	Golgi SNAP receptor complex member 1 (28 kDa Golgi SNARE protein) (28 kDa cis-Golgi SNARE p28) (GOS-28)	3 v 3	-0.144069	0.00526872	0.672779	DEPDC1B	DEP domain containing 1B	ENSG00000168495.13	POLR3D	protein_coding	ENSG00000168495.13	623.559	1.13954	0.134509	8.47185	2.41519e-17	6.99848e-16		CDC14A
B2R6X2		Beta-glucuronidase (EC 3.2.1.31)	3 v 3	-0.110419	0.00535103	0.672779	MYO1B	myosin IB	ENSG00000162616.9	DNAJB4	protein_coding	ENSG00000162616.9	445.612	1.13873	0.14226	8.0046	1.19857e-15	2.98308e-14		CIT
Q2TAL8	QRICH1	Transcriptional regulator QRICH1 (Glutamine-rich protein 1)	3 v 3	0.127808	0.00536483	0.165615	JRK	Jrk helix-turn-helix protein	ENSG00000120910.14	PPP3CC	protein_coding	ENSG00000120910.14	156.162	1.13836	0.175088	6.50164	7.94511e-11	1.13639e-09		C12orf66
D6RHC4	ANKHD1	Ankyrin repeat and KH domain-containing protein 1 (Fragment)	2 v 2	-0.241675	0.00542991	0.672779	ZXDA	zinc finger X-linked duplicated A	ENSG00000119138.4	KLF9	protein_coding	ENSG00000119138.4	147.28	1.1353	0.175004	6.48725	8.74168e-11	1.24413e-09		STK26
Q7L2H7	EIF3M	Eukaryotic translation initiation factor 3 subunit M (eIF3m) (Fetal lung protein B5) (hFL-B5) (PCI domain-containing protein 1)	3 v 3	-0.0462161	0.00546202	0.672779	ADPGK	ADP dependent glucokinase	ENSG00000079482.13	OPHN1	protein_coding	ENSG00000079482.13	1243.1	1.13401	0.106818	10.6163	2.50367e-26	1.61375e-24		WDR26
P0DI83	RAB34	Ras-related protein Rab-34, isoform NARR (Nine amino-acid residue-repeats)	3 v 3	-0.126506	0.00546242	0.672779	FAM160B1	family with sequence similarity 160 member B1	ENSG00000166471.11	TMEM41B	protein_coding	ENSG00000166471.11	1282.57	1.13368	0.0878602	12.9032	4.31562e-38	5.29189e-36		PEX13
Q9UI08	EVL	Ena/VASP-like protein (Ena/vasodilator-stimulated phosphoprotein-like)	3 v 3	-0.405114	0.00548722	0.165615	MED14	mediator complex subunit 14	ENSG00000133816.15	MICAL2	protein_coding	ENSG00000133816.15	641.735	1.12333	0.127982	8.77724	1.67528e-18	5.41639e-17		POPDC3
Q96K21	ZFYVE19	Abscission/NoCut checkpoint regulator (ANCHR) (MLL partner containing FYVE domain) (Zinc finger FYVE domain-containing protein 19)	3 v 3	-0.191826	0.00549763	0.165615	NRARP	NOTCH regulated ankyrin repeat protein	ENSG00000119865.8	CNRIP1	protein_coding	ENSG00000119865.8	12.2705	1.1197	0.406727	2.75295	0.00590611	0.0192187		DPY19L2
O94925	GLS	Glutaminase kidney isoform, mitochondrial (GLS) (EC 3.5.1.2) (K-glutaminase) (L-glutamine amidohydrolase) [Cleaved into: Glutaminase kidney isoform, mitochondrial 68 kDa chain; Glutaminase kidney isoform, mitochondrial 65 kDa chain]	3 v 3	0.206944	0.005547	0.165615	NEXMIF	neurite extension and migration factor	ENSG00000118508.5	RAB32	protein_coding	ENSG00000118508.5	365.06	1.11822	0.129436	8.63916	5.66266e-18	1.77101e-16		SRGAP1
E7EQL5	DYNC1I2	Cytoplasmic dynein 1 intermediate chain 2 (Fragment)	3 v 3	0.535103	0.00559433	0.165615	SELENOK	selenoprotein K	ENSG00000127329.15	PTPRB	protein_coding	ENSG00000127329.15	141.993	1.11691	0.17586	6.35112	2.13748e-10	2.87909e-09		CCNC
Q9NZ45	CISD1	CDGSH iron-sulfur domain-containing protein 1 (MitoNEET)	3 v 3	-0.266559	0.00559953	0.165615	SYTL4	synaptotagmin like 4	ENSG00000151718.16	WWC2	protein_coding	ENSG00000151718.16	1062.98	1.11456	0.107559	10.3624	3.67661e-25	2.12462e-23		EFNA4
P35790	CHKA	Choline kinase alpha (CK) (EC 2.7.1.32) (CHETK-alpha) (Ethanolamine kinase) (EK) (EC 2.7.1.82)	3 v 3	-0.0993819	0.00564435	0.165615	SEH1L	SEH1 like nucleoporin	ENSG00000164761.9	TNFRSF11B	protein_coding	ENSG00000164761.9	62.2226	1.112	0.236988	4.69221	2.70266e-06	1.92391e-05		MPZL2
Q9UGN5	PARP2	Poly [ADP-ribose] polymerase 2 (PARP-2) (hPARP-2) (EC 2.4.2.30) (ADP-ribosyltransferase diphtheria toxin-like 2) (ARTD2) (DNA ADP-ribosyltransferase PARP2) (EC 2.4.2.-) (NAD(+) ADP-ribosyltransferase 2) (ADPRT-2) (Poly[ADP-ribose] synthase 2) (pADPRT-2) (Protein poly-ADP-ribosyltransferase PARP2) (EC 2.4.2.-)	3 v 3	-0.161249	0.00566139	0.165615	DYNC1I1	dynein cytoplasmic 1 intermediate chain 1	ENSG00000139517.9	LNX2	protein_coding	ENSG00000139517.9	604.843	1.11123	0.134123	8.28515	1.17958e-16	3.2056e-15		MED23
Q8TDQ7	GNPDA2	Glucosamine-6-phosphate isomerase 2 (EC 3.5.99.6) (Glucosamine-6-phosphate deaminase 2) (GNPDA 2) (GlcN6P deaminase 2) (Glucosamine-6-phosphate isomerase SB52)	3 v 3	0.536996	0.00567402	0.165615	DCX	doublecortin	ENSG00000116044.16	NFE2L2	protein_coding	ENSG00000116044.16	1440.4	1.11055	0.106053	10.4717	1.16544e-25	7.08067e-24		DYRK2
Q7Z2K8	GPRIN1	G protein-regulated inducer of neurite outgrowth 1 (GRIN1)	3 v 3	-0.719198	0.00569015	0.165615	BCOR	BCL6 corepressor	ENSG00000136158.12	SPRY2	protein_coding	ENSG00000136158.12	434.823	1.10748	0.124795	8.87442	7.02965e-19	2.3799e-17		SPIN1
Q96JJ7	TMX3	Protein disulfide-isomerase TMX3 (EC 5.3.4.1) (Thioredoxin domain-containing protein 10) (Thioredoxin-related transmembrane protein 3)	3 v 3	0.568275	0.00569339	0.165615	MET	MET proto-oncogene, receptor tyrosine kinase	ENSG00000196110.7	ZNF699	protein_coding	ENSG00000196110.7	149.243	1.10365	0.175257	6.29732	3.02845e-10	3.99096e-09		RADX
Q16698	DECR1	2,4-dienoyl-CoA reductase [(3E)-enoyl-CoA-producing], mitochondrial (EC 1.3.1.124) (2,4-dienoyl-CoA reductase [NADPH]) (4-enoyl-CoA reductase [NADPH]) (Short chain dehydrogenase/reductase family 18C member 1)	3 v 3	-0.300268	0.00570929	0.165615	MAN1A1	mannosidase alpha class 1A member 1	ENSG00000162631.18	NTNG1	protein_coding	ENSG00000162631.18	176.756	1.09975	0.164265	6.69501	2.15659e-11	3.34122e-10		ABI1
P84077	ARF1	ADP-ribosylation factor 1	3 v 3	-0.162208	0.0057591	0.165615	ITGAV	integrin subunit alpha V	ENSG00000145431.11	PDGFC	protein_coding	ENSG00000145431.11	1194.13	1.0989	0.0984962	11.1568	6.63204e-29	5.07112e-27		TRAPPC8
P28161	GSTM2	Glutathione S-transferase Mu 2 (EC 2.5.1.18) (GST class-mu 2) (GSTM2-2)	3 v 3	-0.383569	0.00577912	0.165615	FDX1	ferredoxin 1	ENSG00000124788.18	ATXN1	protein_coding	ENSG00000124788.18	80.4684	1.09526	0.227821	4.80752	1.52813e-06	1.13607e-05		NAA30
O76054	SEC14L2	SEC14-like protein 2 (Alpha-tocopherol-associated protein) (TAP) (hTAP) (Squalene transfer protein) (Supernatant protein factor) (SPF)	3 v 3	-0.219851	0.00584212	0.165615	SLC30A9	solute carrier family 30 member 9	ENSG00000196549.10	MME	protein_coding	ENSG00000196549.10	70.9684	1.09149	0.230486	4.7356	2.18413e-06	1.58338e-05		RAB2B
Q03164	KMT2A	Histone-lysine N-methyltransferase 2A (Lysine N-methyltransferase 2A) (EC 2.1.1.354) (ALL-1) (CXXC-type zinc finger protein 7) (Cysteine methyltransferase KMT2A) (EC 2.1.1.-) (Myeloid/lymphoid or mixed-lineage leukemia) (Myeloid/lymphoid or mixed-lineage leukemia protein 1) (Trithorax-like protein) (Zinc finger protein HRX) [Cleaved into: MLL cleavage product N320 (N-terminal cleavage product of …	3 v 3	0.180885	0.0058628	0.672779	GBP5	guanylate binding protein 5	ENSG00000135297.15	MTO1	protein_coding	ENSG00000135297.15	566.602	1.08917	0.107642	10.1184	4.57917e-24	2.46222e-22		ACSL3
Q9BX68	HINT2	Histidine triad nucleotide-binding protein 2, mitochondrial (HINT-2) (EC 3.-.-.-) (HINT-3) (HIT-17kDa) (PKCI-1-related HIT protein)	3 v 3	-0.240475	0.00587608	0.165615	ZNF503	zinc finger protein 503	ENSG00000060982.15	BCAT1	protein_coding	ENSG00000060982.15	1129.19	1.08744	0.0916891	11.8601	1.90804e-32	1.77642e-30		KCTD1
Q86V21	AACS	Acetoacetyl-CoA synthetase (EC 6.2.1.16) (Acyl-CoA synthetase family member 1) (Protein sur-5 homolog)	3 v 3	-0.0594287	0.00589614	0.165615	DLL4	delta like canonical Notch ligand 4	ENSG00000181788.4	SIAH2	protein_coding	ENSG00000181788.4	475.909	1.08512	0.122202	8.8797	6.70414e-19	2.27737e-17		ANKRD40
P35611	ADD1	Alpha-adducin (Erythrocyte adducin subunit alpha)	3 v 3	0.0714502	0.00593215	0.165615	EN2	engrailed homeobox 2	ENSG00000166037.11	CEP57	protein_coding	ENSG00000166037.11	1390.78	1.08304	0.0904959	11.9678	5.23694e-33	4.96768e-31		FHL2
Q9NWY4	HPF1	Histone PARylation factor 1	3 v 3	-0.113285	0.00594239	0.165615	SORBS2	sorbin and SH3 domain containing 2	ENSG00000165105.10	RASEF	protein_coding	ENSG00000165105.10	718.567	1.08077	0.108576	9.95406	2.42093e-23	1.24833e-21		SIKE1
Q8WX93	PALLD	Palladin (SIH002) (Sarcoma antigen NY-SAR-77)	3 v 3	0.232238	0.00595391	0.165615	CLIP4	CAP-Gly domain containing linker protein family member 4	ENSG00000145390.11	USP53	protein_coding	ENSG00000145390.11	850.146	1.07851	0.118712	9.0851	1.03607e-19	3.85128e-18		TENM1
P46059	SLC15A1	Solute carrier family 15 member 1 (Intestinal H(+)/peptide cotransporter) (Oligopeptide transporter, small intestine isoform) (Peptide transporter 1)	2 v 2	-0.226904	0.00597921	0.165615	RAB11A	RAB11A, member RAS oncogene family	ENSG00000141622.14	RNF165	protein_coding	ENSG00000141622.14	107.681	1.0776	0.200972	5.36195	8.23275e-08	7.58062e-07		KRCC1
Q96KR1	ZFR	Zinc finger RNA-binding protein (hZFR) (M-phase phosphoprotein homolog)	3 v 3	0.0564761	0.0059893	0.165615	C5orf47	chromosome 5 open reading frame 47	ENSG00000169504.15	CLIC4	protein_coding	ENSG00000169504.15	4528.59	1.07728	0.0711853	15.1334	9.75159e-52	2.08622e-49		MDGA2
O15381	NVL	Nuclear valosin-containing protein-like (NVLp) (Nuclear VCP-like protein)	3 v 3	0.0974787	0.00603709	0.165615	ZNF417	zinc finger protein 417	ENSG00000086619.13	ERO1B	protein_coding	ENSG00000086619.13	371.803	1.07529	0.13491	7.97043	1.58123e-15	3.86843e-14		HOXD8
P48507	GCLM	Glutamate--cysteine ligase regulatory subunit (GCS light chain) (Gamma-ECS regulatory subunit) (Gamma-glutamylcysteine synthetase regulatory subunit) (Glutamate--cysteine ligase modifier subunit)	3 v 3	0.467484	0.00607573	0.165615	CPNE8	copine 8	ENSG00000144597.14	EAF1	protein_coding	ENSG00000144597.14	950.043	1.07443	0.102188	10.5142	7.42724e-26	4.60993e-24		DIXDC1
O00391	QSOX1	Sulfhydryl oxidase 1 (hQSOX) (EC 1.8.3.2) (Quiescin Q6)	3 v 3	0.120059	0.00607832	0.165615	PGM3	phosphoglucomutase 3	ENSG00000115839.17	RAB3GAP1	protein_coding	ENSG00000115839.17	1550.25	1.0722	0.0933317	11.488	1.5154e-30	1.28585e-28		CTDSPL2
Q14204	DYNC1H1	Cytoplasmic dynein 1 heavy chain 1 (Cytoplasmic dynein heavy chain 1) (Dynein heavy chain, cytosolic)	3 v 3	0.334726	0.0060813	0.165615	BLOC1S6	biogenesis of lysosomal organelles complex 1 subunit 6	ENSG00000181894.15	ZNF329	protein_coding	ENSG00000181894.15	144.556	1.07072	0.171803	6.23226	4.59759e-10	5.88527e-09		PPP3CC
Q15528	MED22	Mediator of RNA polymerase II transcription subunit 22 (Mediator complex subunit 22) (Surfeit locus protein 5) (Surf-5)	3 v 3	0.363569	0.00613063	0.165615	NDC1	NDC1 transmembrane nucleoporin	ENSG00000144290.17	SLC4A10	protein_coding	ENSG00000144290.17	17.0734	1.0699	0.376994	2.83798	0.00453995	0.0153572		TOMM40
P35222	CTNNB1	Catenin beta-1 (Beta-catenin)	3 v 3	0.11343	0.00614376	0.165615	DDX5	DEAD-box helicase 5	ENSG00000138709.19	LARP1B	protein_coding	ENSG00000138709.19	1149.06	1.06816	0.123101	8.67715	4.05809e-18	1.27314e-16		IRAK4
Q8TAT6	NPLOC4	Nuclear protein localization protein 4 homolog (Protein NPL4)	3 v 3	0.175395	0.00616719	0.165615	HMCN1	hemicentin 1	ENSG00000105792.19	CFAP69	protein_coding	ENSG00000105792.19	93.5287	1.06389	0.208808	5.09507	3.48608e-07	2.88974e-06		TAF2
Q58F09	GCS1	Glucosidase I	3 v 3	-0.204176	0.00617396	0.165615	ZFYVE16	zinc finger FYVE-type containing 16	ENSG00000167306.20	MYO5B	protein_coding	ENSG00000167306.20	870.671	1.06368	0.10979	9.68833	3.3802e-22	1.59194e-20		GOLGA5
Q9P2K8	EIF2AK4	eIF-2-alpha kinase GCN2 (EC 2.7.11.1) (Eukaryotic translation initiation factor 2-alpha kinase 4) (GCN2-like protein)	3 v 3	0.160457	0.00618055	0.165615	CREBRF	CREB3 regulatory factor	ENSG00000169174.10	PCSK9	protein_coding	ENSG00000169174.10	177.179	1.06337	0.15972	6.65773	2.78087e-11	4.23662e-10		N4BP2
Q8N335	GPD1L	Glycerol-3-phosphate dehydrogenase 1-like protein (GPD1-L) (EC 1.1.1.8)	3 v 3	-0.0779059	0.00618387	0.165615	WDR12	WD repeat domain 12	ENSG00000105516.10	DBP	protein_coding	ENSG00000105516.10	85.8155	1.06176	0.269825	3.935	8.31972e-05	0.000435588		COL6A2
Q9BRJ6	C7orf50	Uncharacterized protein C7orf50	3 v 3	0.225635	0.00618465	0.165615	SPAG9	sperm associated antigen 9	ENSG00000154447.15	SH3RF1	protein_coding	ENSG00000154447.15	350.913	1.05992	0.150489	7.04317	1.87919e-12	3.28043e-11		EXO1
P62701	RPS4X	40S ribosomal protein S4, X isoform (SCR10) (Single copy abundant mRNA protein) (Small ribosomal subunit protein eS4)	3 v 3	0.10057	0.00620377	0.165615	SF3B1	splicing factor 3b subunit 1	ENSG00000114331.14	ACAP2	protein_coding	ENSG00000114331.14	2545.47	1.05961	0.0845463	12.5328	4.93622e-36	5.45425e-34		IGSF8
Q96PB1	CASD1	N-acetylneuraminate 9-O-acetyltransferase (EC 2.3.1.45) (CAS1 domain-containing protein 1) (Sialate O-acetyltransferase) (SOAT)	3 v 3	0.232986	0.00632712	0.672779	PUM1	pumilio RNA binding family member 1	ENSG00000261787.2	TCF24	protein_coding	ENSG00000261787.2	5.10588	1.05924	0.447919	2.36481	0.0180396	0.0498886		TTC17
Q86SF2	GALNT7	N-acetylgalactosaminyltransferase 7 (EC 2.4.1.41) (Polypeptide GalNAc transferase 7) (GalNAc-T7) (pp-GaNTase 7) (Protein-UDP acetylgalactosaminyltransferase 7) (UDP-GalNAc:polypeptide N-acetylgalactosaminyltransferase 7)	3 v 3	0.519191	0.00633968	0.16797	PIK3C2A	phosphatidylinositol-4-phosphate 3-kinase catalytic subunit type 2 alpha	ENSG00000189227.6	C15orf61	protein_coding	ENSG00000189227.6	65.3746	1.05904	0.2469	4.28937	1.79184e-05	0.000108178		SF3B1
Q8NC44	RETREG2	Reticulophagy regulator 2	3 v 3	-0.173099	0.00635114	0.16797	MYLIP	myosin regulatory light chain interacting protein	ENSG00000163171.7	CDC42EP3	protein_coding	ENSG00000163171.7	432.803	1.05869	0.136652	7.74737	9.38134e-15	2.13657e-13		HSPE1
Q7L9L4	MOB1B	MOB kinase activator 1B (Mob1 homolog 1A) (Mob1A) (Mob1B) (Mps one binder kinase activator-like 1A)	3 v 3	-0.301737	0.00641679	0.168658	LSG1	large 60S subunit nuclear export GTPase 1	ENSG00000196428.12	TSC22D2	protein_coding	ENSG00000196428.12	596.887	1.05792	0.137886	7.67245	1.68739e-14	3.70858e-13		PTGER3
Q8WXH0	SYNE2	Nesprin-2 (KASH domain-containing protein 2) (KASH2) (Nuclear envelope spectrin repeat protein 2) (Nucleus and actin connecting element protein) (Protein NUANCE) (Synaptic nuclear envelope protein 2) (Syne-2)	3 v 3	-0.285921	0.00644633	0.16868	NHLH2	nescient helix-loop-helix 2	ENSG00000196083.10	IL1RAP	protein_coding	ENSG00000196083.10	256.881	1.05731	0.143104	7.38845	1.48554e-13	2.92311e-12		IER5L
Q9H6D7	HAUS4	HAUS augmin-like complex subunit 4	3 v 3	-0.168742	0.00645771	0.16868	EVC2	EvC ciliary complex subunit 2	ENSG00000072682.18	P4HA2	protein_coding	ENSG00000072682.18	439.188	1.05632	0.118769	8.8939	5.90009e-19	2.02131e-17		MAPK14
K7ELL7	PRKCSH	Glucosidase 2 subunit beta (Glucosidase II subunit beta)	3 v 3	-0.182305	0.00647701	0.168679	SCARB2	scavenger receptor class B member 2	ENSG00000147027.4	TMEM47	protein_coding	ENSG00000147027.4	1197.24	1.05629	0.0855961	12.3404	5.48813e-35	5.71846e-33		PSIP1
Q9NX14	NDUFB11	NADH dehydrogenase [ubiquinone] 1 beta subcomplex subunit 11, mitochondrial (Complex I-ESSS) (CI-ESSS) (NADH-ubiquinone oxidoreductase ESSS subunit) (Neuronal protein 17.3) (Np17.3) (p17.3)	3 v 3	-0.370615	0.00653282	0.169099	GREB1	growth regulating estrogen receptor binding 1	ENSG00000115339.13	GALNT3	protein_coding	ENSG00000115339.13	334.772	1.05544	0.135096	7.81251	5.60617e-15	1.30185e-13		PAPOLA
Q9Y446	PKP3	Plakophilin-3	3 v 3	-0.0725555	0.00658689	0.672779	RUNDC3B	RUN domain containing 3B	ENSG00000123700.4	KCNJ2	protein_coding	ENSG00000123700.4	8.13056	1.05225	0.44085	2.38686	0.0169929	0.0474555		PPCS
Q53FG6		Splicing factor 3b, subunit 4 variant (Fragment)	3 v 3	-0.344577	0.00665043	0.170456	LRFN4	leucine rich repeat and fibronectin type III domain containing 4	ENSG00000010818.10	HIVEP2	protein_coding	ENSG00000010818.10	302.31	1.05036	0.146051	7.19177	6.39586e-13	1.17462e-11		EDN2
O76021	RSL1D1	Ribosomal L1 domain-containing protein 1 (CATX-11) (Cellular senescence-inhibited gene protein) (Protein PBK1)	3 v 3	0.261307	0.00666377	0.170455	C21orf91	chromosome 21 open reading frame 91	ENSG00000124613.8	ZNF391	protein_coding	ENSG00000124613.8	111.297	1.04955	0.191892	5.4695	4.51298e-08	4.31555e-07		SPOPL
P08243	ASNS	Asparagine synthetase [glutamine-hydrolyzing] (EC 6.3.5.4) (Cell cycle control protein TS11) (Glutamine-dependent asparagine synthetase)	3 v 3	0.125007	0.00667446	0.170455	KCNS3	potassium voltage-gated channel modifier subfamily S member 3	ENSG00000120063.10	GNA13	protein_coding	ENSG00000120063.10	1372.82	1.04912	0.109295	9.59899	8.0732e-22	3.66483e-20		TCP11L2
Q99640	PKMYT1	Membrane-associated tyrosine- and threonine-specific cdc2-inhibitory kinase (EC 2.7.11.1) (Myt1 kinase)	3 v 3	-0.381329	0.00671485	0.170585	H3F3B	H3 histone family member 3B	ENSG00000115944.15	COX7A2L	protein_coding	ENSG00000115944.15	1099.56	1.04901	0.0884959	11.8537	2.05778e-32	1.907e-30		ASH1L
P06493	CDK1	Cyclin-dependent kinase 1 (CDK1) (EC 2.7.11.22) (EC 2.7.11.23) (Cell division control protein 2 homolog) (Cell division protein kinase 1) (p34 protein kinase)	3 v 3	-0.0924209	0.00674069	0.672779	NR1D2	nuclear receptor subfamily 1 group D member 2	ENSG00000065060.17	UHRF1BP1	protein_coding	ENSG00000065060.17	1965.56	1.04627	0.0793472	13.186	1.05596e-39	1.37891e-37		PRPSAP2
Q99707	MTR	Methionine synthase (MS) (EC 2.1.1.13) (5-methyltetrahydrofolate--homocysteine methyltransferase) (Cobalamin-dependent methionine synthase) (Vitamin-B12 dependent methionine synthase)	3 v 3	0.273915	0.00674544	0.170585	PRKAA2	protein kinase AMP-activated catalytic subunit alpha 2	ENSG00000253276.3	CCDC71L	protein_coding	ENSG00000253276.3	203.291	1.04545	0.151605	6.89587	5.35363e-12	8.91238e-11		AMMECR1L
P33993	MCM7	DNA replication licensing factor MCM7 (EC 3.6.4.12) (CDC47 homolog) (P1.1-MCM3)	3 v 3	-0.287565	0.00675048	0.170585	ANO2	anoctamin 2	ENSG00000115977.19	AAK1	protein_coding	ENSG00000115977.19	1144.27	1.04179	0.107922	9.65311	4.76873e-22	2.18948e-20		TULP4
P50148	GNAQ	Guanine nucleotide-binding protein G(q) subunit alpha (Guanine nucleotide-binding protein alpha-q)	3 v 3	-0.233859	0.00676413	0.672779	PPM1B	protein phosphatase, Mg2+/Mn2+ dependent 1B	ENSG00000066739.12	ATG2B	protein_coding	ENSG00000066739.12	1751.53	1.03725	0.0868444	11.9438	6.99642e-33	6.60554e-31		HMGB1
Q9NVM4	PRMT7	Protein arginine N-methyltransferase 7 (EC 2.1.1.321) (Histone-arginine N-methyltransferase PRMT7) ([Myelin basic protein]-arginine N-methyltransferase PRMT7)	3 v 3	0.125809	0.00678273	0.672779	ZCCHC14	zinc finger CCHC-type containing 14	ENSG00000198719.9	DLL1	protein_coding	ENSG00000198719.9	21.0363	1.03703	0.360415	2.87733	0.00401051	0.0137818		SNX9
P41240	CSK	Tyrosine-protein kinase CSK (EC 2.7.10.2) (C-Src kinase) (Protein-tyrosine kinase CYL)	3 v 3	0.155621	0.0068322	0.171131	PTPRE	protein tyrosine phosphatase, receptor type E	ENSG00000092969.12	TGFB2	protein_coding	ENSG00000092969.12	104.532	1.03561	0.198512	5.21685	1.81996e-07	1.57349e-06		VAPA
Q8N9V3	WDSUB1	WD repeat, SAM and U-box domain-containing protein 1	3 v 3	0.0994061	0.00690964	0.171131	TIAM1	T cell lymphoma invasion and metastasis 1	ENSG00000197321.14	SVIL	protein_coding	ENSG00000197321.14	936.864	1.03489	0.124862	8.28827	1.14908e-16	3.12694e-15		KCNT2
Q52LA3	LIN52	Protein lin-52 homolog	3 v 3	0.302621	0.00693105	0.171131	TACR2	tachykinin receptor 2	ENSG00000177034.16	MTX3	protein_coding	ENSG00000177034.16	1354.19	1.03483	0.0881876	11.7345	8.48708e-32	7.68807e-30		KLHL2
O95164	UBL3	Ubiquitin-like protein 3 (Membrane-anchored ubiquitin-fold protein) (HsMUB) (MUB) (Protein HCG-1)	3 v 3	0.506964	0.00693585	0.171131	USP25	ubiquitin specific peptidase 25	ENSG00000196449.4	YRDC	protein_coding	ENSG00000196449.4	198.64	1.03124	0.158544	6.50441	7.79964e-11	1.11797e-09		GNG12
Q96BW5	PTER	Phosphotriesterase-related protein (EC 3.1.-.-) (Parathion hydrolase-related protein) (hPHRP)	3 v 3	-0.221281	0.00695399	0.672779	SLC20A2	solute carrier family 20 member 2	ENSG00000141446.11	ESCO1	protein_coding	ENSG00000141446.11	891.046	1.03075	0.115219	8.94599	3.68642e-19	1.30288e-17		C1orf52
Q9NW68	BSDC1	BSD domain-containing protein 1	3 v 3	-0.0890572	0.00695548	0.171131	SELENOT	selenoprotein T	ENSG00000135049.15	AGTPBP1	protein_coding	ENSG00000135049.15	931.821	1.02649	0.0908676	11.2966	1.36474e-29	1.09779e-27		KDM6A
Q3KRA6	C2orf76	UPF0538 protein C2orf76	3 v 3	-0.129528	0.00696512	0.171131	DDX58	DExD/H-box helicase 58	ENSG00000019995.6	ZRANB1	protein_coding	ENSG00000019995.6	856.139	1.02641	0.109254	9.39471	5.73744e-21	2.43418e-19		MYSM1
Q9H8K7	PAAT	ATPase PAAT (EC 3.6.1.-) (Protein associated with ABC transporters) (PAAT)	3 v 3	0.128845	0.0069705	0.171131	C3orf70	chromosome 3 open reading frame 70	ENSG00000135547.9	HEY2	protein_coding	ENSG00000135547.9	13.491	1.02156	0.407711	2.5056	0.0122243	0.0360086		SUN1
P52815	MRPL12	39S ribosomal protein L12, mitochondrial (L12mt) (MRP-L12) (5c5-2) (Mitochondrial large ribosomal subunit protein bL12m)	3 v 3	0.0382632	0.00697257	0.672779	DR1	down-regulator of transcription 1	ENSG00000197584.12	KCNMB2	protein_coding	ENSG00000197584.12	2.69909	1.02125	0.423607	2.41084	0.0159158	0.0449406		BMI1
Q9UPY5	SLC7A11	Cystine/glutamate transporter (Amino acid transport system xc-) (Calcium channel blocker resistance protein CCBR1) (Solute carrier family 7 member 11) (xCT)	3 v 3	0.83997	0.00697322	0.171131	ICE1	interactor of little elongation complex ELL subunit 1	ENSG00000198205.6	ZXDA	protein_coding	ENSG00000198205.6	76.8718	1.02054	0.218152	4.6781	2.89542e-06	2.04377e-05		SNX13
Q9Y3A4	RRP7A	Ribosomal RNA-processing protein 7 homolog A (Gastric cancer antigen Zg14)	3 v 3	0.221667	0.00698425	0.171131	ZC3H6	zinc finger CCCH-type containing 6	ENSG00000102580.15	DNAJC3	protein_coding	ENSG00000102580.15	2417.53	1.02003	0.124817	8.17225	3.02699e-16	7.99904e-15		DTNA
Q9H2G2	SLK	STE20-like serine/threonine-protein kinase (STE20-like kinase) (hSLK) (EC 2.7.11.1) (CTCL tumor antigen se20-9) (STE20-related serine/threonine-protein kinase) (STE20-related kinase) (Serine/threonine-protein kinase 2)	3 v 3	0.29366	0.00704709	0.171131	CASC4	cancer susceptibility 4	ENSG00000255150.2	EID3	protein_coding	ENSG00000255150.2	191.834	1.01984	0.172619	5.90802	3.46236e-09	3.9051e-08		CCDC82
O75915	ARL6IP5	PRA1 family protein 3 (ADP-ribosylation factor-like protein 6-interacting protein 5) (ARL-6-interacting protein 5) (Aip-5) (Cytoskeleton-related vitamin A-responsive protein) (Dermal papilla-derived protein 11) (GTRAP3-18) (Glutamate transporter EAAC1-interacting protein) (JM5) (Prenylated Rab acceptor protein 2) (Protein JWa) (Putative MAPK-activating protein PM27)	3 v 3	0.282683	0.00706258	0.171131	LSM8	LSM8 homolog, U6 small nuclear RNA associated	ENSG00000176407.18	KCMF1	protein_coding	ENSG00000176407.18	1256.81	1.01928	0.0906568	11.2433	2.49815e-29	1.97787e-27		BRD1
P33316	DUT	Deoxyuridine 5'-triphosphate nucleotidohydrolase, mitochondrial (dUTPase) (EC 3.6.1.23) (dUTP pyrophosphatase)	3 v 3	-0.670738	0.00713558	0.171131	BAAT	bile acid-CoA:amino acid N-acyltransferase	ENSG00000132330.17	SCLY	protein_coding	ENSG00000132330.17	191.597	1.017	0.151991	6.69123	2.21302e-11	3.42074e-10		SLC2A12
Q9NX40	OCIAD1	OCIA domain-containing protein 1 (Ovarian cancer immunoreactive antigen domain containing 1) (Ovarian carcinoma immunoreactive antigen)	3 v 3	-0.184534	0.00719219	0.171131	FAM76B	family with sequence similarity 76 member B	ENSG00000198453.13	ZNF568	protein_coding	ENSG00000198453.13	177.006	1.01083	0.155449	6.50267	7.89072e-11	1.12941e-09		GJB6
Q92620	DHX38	Pre-mRNA-splicing factor ATP-dependent RNA helicase PRP16 (EC 3.6.4.13) (ATP-dependent RNA helicase DHX38) (DEAH box protein 38)	3 v 3	0.121415	0.0072021	0.171131	CTTNBP2	cortactin binding protein 2	ENSG00000165678.21	GHITM	protein_coding	ENSG00000165678.21	1973.81	1.00992	0.0944561	10.6919	1.11063e-26	7.3956e-25		TBC1D15
P30566	ADSL	Adenylosuccinate lyase (ADSL) (ASL) (EC 4.3.2.2) (Adenylosuccinase) (ASase)	3 v 3	0.0359784	0.00720837	0.171131	TNFSF10	TNF superfamily member 10	ENSG00000171867.16	PRNP	protein_coding	ENSG00000171867.16	656.25	1.00755	0.10128	9.94812	2.56982e-23	1.31834e-21		ZSWIM6
Q96C19	EFHD2	EF-hand domain-containing protein D2 (Swiprosin-1)	3 v 3	-0.451227	0.00721364	0.171131	ADGRL3	adhesion G protein-coupled receptor L3	ENSG00000131013.3	PPIL4	protein_coding	ENSG00000131013.3	798.978	1.00694	0.123852	8.1302	4.2858e-16	1.10497e-14		YWHAH
P23229	ITGA6	Integrin alpha-6 (CD49 antigen-like family member F) (VLA-6) (CD antigen CD49f) [Cleaved into: Integrin alpha-6 heavy chain; Integrin alpha-6 light chain; Processed integrin alpha-6 (Alpha6p)]	3 v 3	0.131111	0.00727738	0.171131	TBL1XR1	transducin beta like 1 X-linked receptor 1	ENSG00000198455.4	ZXDB	protein_coding	ENSG00000198455.4	233.524	1.00457	0.153404	6.54852	5.811e-11	8.51743e-10		SEM1
O95817	BAG3	BAG family molecular chaperone regulator 3 (BAG-3) (Bcl-2-associated athanogene 3) (Bcl-2-binding protein Bis) (Docking protein CAIR-1)	3 v 3	0.102369	0.00729511	0.672779	STOX1	storkhead box 1	ENSG00000170006.12	TMEM154	protein_coding	ENSG00000170006.12	26.6497	1.00428	0.32748	3.06668	0.00216448	0.00804875		PKN2
Q9NVS9	PNPO	Pyridoxine-5'-phosphate oxidase (EC 1.4.3.5) (Pyridoxamine-phosphate oxidase)	3 v 3	-0.311512	0.0073034	0.171131	PRKRA	protein activator of interferon induced protein kinase EIF2AK2	ENSG00000153208.16	MERTK	protein_coding	ENSG00000153208.16	167.332	1.00335	0.16823	5.96416	2.45897e-09	2.81766e-08		MYL12A
Q6UXH1	CRELD2	Protein disulfide isomerase CRELD2 (EC 5.3.4.1) (Cysteine-rich with EGF-like domain protein 2)	3 v 3	-0.300876	0.00732836	0.171131	CDH12	cadherin 12	ENSG00000185269.12	NOTUM	protein_coding	ENSG00000185269.12	10.7435	1.00286	0.416003	2.41071	0.0159216	0.0449505		GNAI1
P80303	NUCB2	Nucleobindin-2 (DNA-binding protein NEFA) (Epididymis secretory protein Li 109) (Gastric cancer antigen Zg4) (Prepronesfatin) [Cleaved into: Nesfatin-1]	3 v 3	-0.222923	0.00733193	0.171131	NCAM2	neural cell adhesion molecule 2	ENSG00000085449.15	WDFY1	protein_coding	ENSG00000085449.15	762.096	1.00272	0.110956	9.03709	1.60901e-19	5.87245e-18		BRWD1
Q9UKA9	PTBP2	Polypyrimidine tract-binding protein 2 (Neural polypyrimidine tract-binding protein) (Neurally-enriched homolog of PTB) (PTB-like protein)	3 v 3	0.204452	0.00735526	0.171131	TENT4B	terminal nucleotidyltransferase 4B	ENSG00000143498.18	TAF1A	protein_coding	ENSG00000143498.18	193.055	0.998958	0.164245	6.08211	1.18611e-09	1.43002e-08		MEIOC
P29401	TKT	Transketolase (TK) (EC 2.2.1.1)	3 v 3	0.316599	0.00737496	0.171131	ACTC1	actin, alpha, cardiac muscle 1	ENSG00000147883.12	CDKN2B	protein_coding	ENSG00000147883.12	69.8042	0.998572	0.226742	4.404	1.06271e-05	6.74164e-05		FAM13B
O43639	NCK2	Cytoplasmic protein NCK2 (Growth factor receptor-bound protein 4) (NCK adaptor protein 2) (Nck-2) (SH2/SH3 adaptor protein NCK-beta)	3 v 3	0.156027	0.00743885	0.171182	FGF13	fibroblast growth factor 13	ENSG00000168256.18	NKIRAS2	protein_coding	ENSG00000168256.18	487.714	0.997431	0.114785	8.68952	3.63967e-18	1.15447e-16		LARP1B
P63173	RPL38	60S ribosomal protein L38 (Large ribosomal subunit protein eL38)	3 v 3	-0.107275	0.00745814	0.672779	HOXD8	homeobox D8	ENSG00000134548.11	SPX	protein_coding	ENSG00000134548.11	70.5553	0.993999	0.222085	4.47577	7.61375e-06	4.96957e-05		PBX1
P36542	ATP5F1C	ATP synthase subunit gamma, mitochondrial (ATP synthase F1 subunit gamma) (F-ATPase gamma subunit)	3 v 3	-0.0767497	0.00747967	0.171182	EWSR1	EWS RNA binding protein 1	ENSG00000154781.16	CCDC174	protein_coding	ENSG00000154781.16	275.566	0.993834	0.176737	5.62323	1.87422e-08	1.90164e-07		RYBP
Q9NSV4	DIAPH3	Protein diaphanous homolog 3 (Diaphanous-related formin-3) (DRF3) (MDia2)	3 v 3	0.535974	0.00748397	0.171182	MRPL22	mitochondrial ribosomal protein L22	ENSG00000164331.10	ANKRA2	protein_coding	ENSG00000164331.10	194.407	0.993135	0.150723	6.58914	4.42394e-11	6.57056e-10		ATXN2
Q8IY22	CMIP	C-Maf-inducing protein (c-Mip) (Truncated c-Maf-inducing protein) (Tc-Mip)	3 v 3	-0.142306	0.00749121	0.171182	ATP1B1	ATPase Na+/K+ transporting subunit beta 1	ENSG00000196867.7	ZFP28	protein_coding	ENSG00000196867.7	203.986	0.992644	0.15766	6.29611	3.05211e-10	4.01951e-09		RAB8B
Q8TCG1	CIP2A	Protein CIP2A (Cancerous inhibitor of PP2A) (p90 autoantigen)	3 v 3	0.14272	0.00749147	0.171182	PGR	progesterone receptor	ENSG00000189067.12	LITAF	protein_coding	ENSG00000189067.12	1149.74	0.988977	0.101041	9.78788	1.26927e-22	6.18041e-21		MICU3
Q9Y3B9	RRP15	RRP15-like protein (Ribosomal RNA-processing protein 15)	3 v 3	0.33582	0.00752065	0.171182	SUCO	SUN domain containing ossification factor	ENSG00000113369.9	ARRDC3	protein_coding	ENSG00000113369.9	1913.11	0.988418	0.10871	9.09224	9.70191e-20	3.62649e-18		MTFR1
P08779	KRT16	Keratin, type I cytoskeletal 16 (Cytokeratin-16) (CK-16) (Keratin-16) (K16)	3 v 3	-2.6921	0.00753168	0.672779	ARHGEF38	Rho guanine nucleotide exchange factor 38	ENSG00000144233.9	AMMECR1L	protein_coding	ENSG00000144233.9	662.435	0.987226	0.110545	8.93057	4.23806e-19	1.48739e-17		NEXMIF
P12109	COL6A1	Collagen alpha-1(VI) chain	3 v 3	0.215702	0.00754239	0.171182	MFHAS1	malignant fibrous histiocytoma amplified sequence 1	ENSG00000175582.19	RAB6A	protein_coding	ENSG00000175582.19	1622.17	0.986576	0.0990859	9.95677	2.35582e-23	1.21788e-21		GDAP2
O60636	TSPAN2	Tetraspanin-2 (Tspan-2) (Tetraspan NET-3)	3 v 3	-0.0747786	0.00755099	0.672779	ATXN7L2	ataxin 7 like 2	ENSG00000148498.16	PARD3	protein_coding	ENSG00000148498.16	883.764	0.986507	0.116679	8.45485	2.79454e-17	8.0513e-16		ZNF680
Q9H4I3	TRABD	TraB domain-containing protein (Protein TTG2)	3 v 3	-0.375984	0.00756764	0.171182	HSPH1	heat shock protein family H (Hsp110) member 1	ENSG00000100814.18	CCNB1IP1	protein_coding	ENSG00000100814.18	653.549	0.984684	0.0973315	10.1168	4.65363e-24	2.49559e-22		CCDC88A
P25686	DNAJB2	DnaJ homolog subfamily B member 2 (Heat shock 40 kDa protein 3) (Heat shock protein J1) (HSJ-1)	3 v 3	-0.18956	0.00758351	0.171182	VSX1	visual system homeobox 1	ENSG00000113282.13	CLINT1	protein_coding	ENSG00000113282.13	2429.3	0.982892	0.102418	9.59684	8.24334e-22	3.73364e-20		SKI
Q13541	EIF4EBP1	Eukaryotic translation initiation factor 4E-binding protein 1 (4E-BP1) (eIF4E-binding protein 1) (Phosphorylated heat- and acid-stable protein regulated by insulin 1) (PHAS-I)	3 v 3	-0.0514928	0.00761968	0.171212	USP24	ubiquitin specific peptidase 24	ENSG00000133773.12	CCDC59	protein_coding	ENSG00000133773.12	736.692	0.9819	0.113021	8.68779	3.69544e-18	1.16951e-16		CBR4
O14683	TP53I11	Tumor protein p53-inducible protein 11 (p53-induced gene 11 protein)	3 v 3	-0.462201	0.0077241	0.17266	PELI1	pellino E3 ubiquitin protein ligase 1	ENSG00000113580.15	NR3C1	protein_coding	ENSG00000113580.15	948.448	0.979236	0.115815	8.45514	2.78755e-17	8.04272e-16		TJP1
P52815	MRPL12	39S ribosomal protein L12, mitochondrial (L12mt) (MRP-L12) (5c5-2) (Mitochondrial large ribosomal subunit protein bL12m)	3 v 3	0.272589	0.0077247	0.17266	LCORL	ligand dependent nuclear receptor corepressor like	ENSG00000198342.10	ZNF442	protein_coding	ENSG00000198342.10	77.6646	0.975575	0.255873	3.81273	0.000137438	0.000685487		ANKIB1
P26583	HMGB2	High mobility group protein B2 (High mobility group protein 2) (HMG-2)	3 v 3	-0.238995	0.00780753	0.1736	ARMC8	armadillo repeat containing 8	ENSG00000117533.15	VAMP4	protein_coding	ENSG00000117533.15	207.14	0.970943	0.144848	6.70319	2.03922e-11	3.1716e-10		LRRC1
Q68CZ2	TNS3	Tensin-3 (Tensin-like SH2 domain-containing protein 1) (Tumor endothelial marker 6)	3 v 3	-0.106912	0.00789353	0.173844	HERC3	HECT and RLD domain containing E3 ubiquitin protein ligase 3	ENSG00000180815.14	MAP3K15	protein_coding	ENSG00000180815.14	16.5934	0.969159	0.373078	2.59774	0.00938398	0.0287004		STARD13
P09661	SNRPA1	U2 small nuclear ribonucleoprotein A' (U2 snRNP A')	3 v 3	0.0784007	0.00793038	0.672779	PKN2	protein kinase N2	ENSG00000143776.18	CDC42BPA	protein_coding	ENSG00000143776.18	2778.31	0.967884	0.0727756	13.2996	2.3284e-40	3.10093e-38		PCDH15
Q9Y2P4	SLC27A6	Long-chain fatty acid transport protein 6 (FATP-6) (Fatty acid transport protein 6) (Arachidonate--CoA ligase) (EC 6.2.1.15) (Fatty-acid-coenzyme A ligase, very long-chain 2) (EC 6.2.1.-) (Solute carrier family 27 member 6) (Very long-chain acyl-CoA synthetase homolog 1) (VLCSH1) (hVLCS-H1)	3 v 3	-0.399837	0.0080417	0.173844	PDCD6IP	programmed cell death 6 interacting protein	ENSG00000064652.11	SNX24	protein_coding	ENSG00000064652.11	275.459	0.967472	0.135492	7.14046	9.30225e-13	1.67774e-11		KAT6A
Q9NUP1	BLOC1S4	Biogenesis of lysosome-related organelles complex 1 subunit 4 (BLOC-1 subunit 4) (Protein cappuccino homolog)	3 v 3	0.161308	0.00811185	0.173844	BLCAP	BLCAP, apoptosis inducing factor	ENSG00000164323.14	CFAP97	protein_coding	ENSG00000164323.14	1196.78	0.967178	0.0922097	10.4889	9.71497e-26	5.99289e-24		SGCE
Q9BW30	TPPP3	Tubulin polymerization-promoting protein family member 3 (TPPP/p20)	3 v 3	-0.55812	0.00812357	0.173844	CARMIL1	capping protein regulator and myosin 1 linker 1	ENSG00000151617.17	EDNRA	protein_coding	ENSG00000151617.17	47.8588	0.965659	0.27754	3.47935	0.000502623	0.00219829		ANXA3
Q9Y2A7	NCKAP1	Nck-associated protein 1 (NAP 1) (Membrane-associated protein HEM-2) (p125Nap1)	3 v 3	-0.18717	0.00813803	0.173844	TMEM245	transmembrane protein 245	ENSG00000176142.13	TMEM39A	protein_coding	ENSG00000176142.13	901.75	0.964429	0.116878	8.25159	1.56303e-16	4.21913e-15		SUCO
Q8TCD5	NT5C	5'(3')-deoxyribonucleotidase, cytosolic type (EC 3.1.3.-) (Cytosolic 5',3'-pyrimidine nucleotidase) (Deoxy-5'-nucleotidase 1) (dNT-1)	3 v 3	-0.166419	0.00815913	0.173844	IQCJ	IQ motif containing J	ENSG00000023287.13	RB1CC1	protein_coding	ENSG00000023287.13	1326.98	0.963924	0.105262	9.15739	5.31673e-20	2.04435e-18		SIAH1
Q96C90	PPP1R14B	Protein phosphatase 1 regulatory subunit 14B (Phospholipase C-beta-3 neighbouring gene protein)	2 v 2	-0.276072	0.00817596	0.173844	TAF8	TATA-box binding protein associated factor 8	ENSG00000121879.5	PIK3CA	protein_coding	ENSG00000121879.5	853.921	0.963382	0.105644	9.11918	7.56982e-20	2.85608e-18		CRYZ
Q53H96	PYCR3	Pyrroline-5-carboxylate reductase 3 (P5C reductase 3) (P5CR 3) (EC 1.5.1.2) (Pyrroline-5-carboxylate reductase-like protein)	3 v 3	0.0334051	0.00819568	0.672779	UBE2V2	ubiquitin conjugating enzyme E2 V2	ENSG00000182118.8	FAM89A	protein_coding	ENSG00000182118.8	58.4674	0.962156	0.24165	3.98161	6.84511e-05	0.000365424		DPP9
P50990	CCT8	T-complex protein 1 subunit theta (TCP-1-theta) (CCT-theta) (Chaperonin containing T-complex polypeptide 1 subunit 8) (Renal carcinoma antigen NY-REN-15)	3 v 3	-0.0350037	0.00821284	0.173844	FGD6	FYVE, RhoGEF and PH domain containing 6	ENSG00000147894.15	C9orf72	protein_coding	ENSG00000147894.15	428.019	0.961356	0.113339	8.48215	2.21074e-17	6.45255e-16		PDCD6IP
P11234	RALB	Ras-related protein Ral-B (EC 3.6.5.2)	3 v 3	-0.418083	0.00823048	0.173844	MKLN1	muskelin 1	ENSG00000165997.5	ARL5B	protein_coding	ENSG00000165997.5	1767.73	0.958553	0.100705	9.51845	1.75783e-21	7.76924e-20		FBN2
O43488	AKR7A2	Aflatoxin B1 aldehyde reductase member 2 (EC 1.1.1.n11) (AFB1 aldehyde reductase 1) (AFB1-AR 1) (Aldoketoreductase 7) (Succinic semialdehyde reductase) (SSA reductase)	3 v 3	-0.253438	0.00824646	0.173844	DBF4	DBF4 zinc finger	ENSG00000168300.14	PCMTD1	protein_coding	ENSG00000168300.14	448.133	0.955255	0.111114	8.59711	8.17471e-18	2.52524e-16		STIM2
P14373	TRIM27	Zinc finger protein RFP (EC 2.3.2.27) (RING finger protein 76) (RING-type E3 ubiquitin transferase TRIM27) (Ret finger protein) (Tripartite motif-containing protein 27)	2 v 2	0.347845	0.0082468	0.672779	FAM19A1	family with sequence similarity 19 member A1, C-C motif chemokine like	ENSG00000198780.12	FAM169A	protein_coding	ENSG00000198780.12	1014.16	0.955181	0.0908868	10.5096	7.80579e-26	4.82998e-24		PRKRA
Q7LBR1	CHMP1B	Charged multivesicular body protein 1b (CHMP1.5) (Chromatin-modifying protein 1b) (CHMP1b) (Vacuolar protein sorting-associated protein 46-2) (Vps46-2) (hVps46-2)	3 v 3	0.27875	0.0082734	0.173844	GLMN	glomulin, FKBP associated protein	ENSG00000197608.11	ZNF841	protein_coding	ENSG00000197608.11	436.873	0.954675	0.151425	6.30459	2.88964e-10	3.82308e-09		ZNF777
Q969S9	GFM2	Ribosome-releasing factor 2, mitochondrial (RRF2mt) (Elongation factor G 2, mitochondrial) (EF-G2mt) (mEF-G 2) (Elongation factor G2) (hEFG2)	3 v 3	-0.166464	0.0082791	0.672779	PLAT	plasminogen activator, tissue type	ENSG00000113742.14	CPEB4	protein_coding	ENSG00000113742.14	518.238	0.950476	0.12656	7.51005	5.9104e-14	1.21408e-12		ZCCHC9
P61457	PCBD1	Pterin-4-alpha-carbinolamine dehydratase (PHS) (EC 4.2.1.96) (4-alpha-hydroxy-tetrahydropterin dehydratase) (Dimerization cofactor of hepatocyte nuclear factor 1-alpha) (DCoH) (Dimerization cofactor of HNF1) (Phenylalanine hydroxylase-stimulating protein) (Pterin carbinolamine dehydratase) (PCD)	3 v 3	-0.250113	0.00831086	0.173844	SLC30A7	solute carrier family 30 member 7	ENSG00000151553.15	FAM160B1	protein_coding	ENSG00000151553.15	575.735	0.949358	0.117641	8.06994	7.03308e-16	1.7813e-14		GOPC
Q96BR5	COA7	Cytochrome c oxidase assembly factor 7 (Beta-lactamase hcp-like protein) (Respiratory chain assembly factor 1) (Sel1 repeat-containing protein 1)	3 v 3	0.116825	0.00831705	0.173844	BVES	blood vessel epicardial substance	ENSG00000121749.15	TBC1D15	protein_coding	ENSG00000121749.15	883.684	0.949052	0.138676	6.84365	7.71988e-12	1.27043e-10		FRS2
P18858	LIG1	DNA ligase 1 (EC 6.5.1.1) (DNA ligase I) (Polydeoxyribonucleotide synthase [ATP] 1)	3 v 3	-0.288342	0.00835642	0.173844	QSER1	glutamine and serine rich 1	ENSG00000121742.19	GJB6	protein_coding	ENSG00000121742.19	15.3123	0.948113	0.385929	2.4567	0.0140219	0.0404737		CWC22
O95379	TNFAIP8	Tumor necrosis factor alpha-induced protein 8 (TNF alpha-induced protein 8) (Head and neck tumor and metastasis-related protein) (MDC-3.13) (NF-kappa-B-inducible DED-containing protein) (NDED) (SCC-S2) (TNF-induced protein GG2-1)	3 v 3	-0.132188	0.00835733	0.173844	AGAP1	ArfGAP with GTPase domain, ankyrin repeat and PH domain 1	ENSG00000204634.12	TBC1D8	protein_coding	ENSG00000204634.12	353.922	0.947668	0.12747	7.43442	1.05024e-13	2.10362e-12		PRDM2
Q8WUH6	TMEM263	Transmembrane protein 263	3 v 3	-0.468939	0.00839414	0.173844	NCKAP5	NCK associated protein 5	ENSG00000158691.14	ZSCAN12	protein_coding	ENSG00000158691.14	52.2976	0.947456	0.258679	3.66268	0.000249592	0.00116809		ICAM5
Q9UKT5	FBXO4	F-box only protein 4	3 v 3	-0.215034	0.00840376	0.173844	PRELID2	PRELI domain containing 2	ENSG00000103423.14	DNAJA3	protein_coding	ENSG00000103423.14	1056.42	0.946113	0.0983035	9.62441	6.30701e-22	2.87605e-20		NUP88
Q96BP2	CHCHD1	Coiled-coil-helix-coiled-coil-helix domain-containing protein 1 (28S ribosomal protein S37, mitochondrial) (MRP-S37) (Mitochondrial small ribosomal subunit protein mS37) (Nuclear protein C2360)	3 v 3	-0.182353	0.00843924	0.672779	LHX1	LIM homeobox 1	ENSG00000068305.17	MEF2A	protein_coding	ENSG00000068305.17	1185.45	0.944409	0.0880371	10.7274	7.56987e-27	5.12559e-25		NOL4
Q14644	RASA3	Ras GTPase-activating protein 3 (GAP1(IP4BP)) (Ins P4-binding protein)	3 v 3	0.293191	0.00844636	0.173844	RBM24	RNA binding motif protein 24	ENSG00000015568.13	RGPD5	protein_coding	ENSG00000015568.13	42.0598	0.944331	0.292086	3.23306	0.00122472	0.00486113		ANKRD12
Q9UI15	TAGLN3	Transgelin-3 (Neuronal protein 22) (NP22) (Neuronal protein NP25)	3 v 3	-0.244648	0.00850477	0.173844	SIRPB1	signal regulatory protein beta 1	ENSG00000112406.5	HECA	protein_coding	ENSG00000112406.5	530.213	0.943354	0.108587	8.68752	3.7045e-18	1.16951e-16		CDC42SE2
P51513	NOVA1	RNA-binding protein Nova-1 (Neuro-oncological ventral antigen 1) (Onconeural ventral antigen 1) (Paraneoplastic Ri antigen) (Ventral neuron-specific protein 1)	3 v 3	0.356695	0.00850649	0.173844	LPCAT1	lysophosphatidylcholine acyltransferase 1	ENSG00000118197.14	DDX59	protein_coding	ENSG00000118197.14	149.342	0.941117	0.171569	5.48535	4.12645e-08	3.97047e-07		IGFBP3
P05023	ATP1A1	Sodium/potassium-transporting ATPase subunit alpha-1 (Na(+)/K(+) ATPase alpha-1 subunit) (EC 7.2.2.13) (Sodium pump subunit alpha-1)	3 v 3	0.213386	0.00853065	0.173844	USP38	ubiquitin specific peptidase 38	ENSG00000033030.13	ZCCHC8	protein_coding	ENSG00000033030.13	975.493	0.94093	0.0951579	9.88809	4.68868e-23	2.35136e-21		CHUK
P02538	KRT6A	Keratin, type II cytoskeletal 6A (Cytokeratin-6A) (CK-6A) (Cytokeratin-6D) (CK-6D) (Keratin-6A) (K6A) (Type-II keratin Kb6) (allergen Hom s 5)	3 v 3	-2.56208	0.00853159	0.672779	KAT6A	lysine acetyltransferase 6A	ENSG00000182704.8	TSKU	protein_coding	ENSG00000182704.8	588.999	0.940611	0.1064	8.84036	9.5413e-19	3.16626e-17		RNH1
Q96J84	KIRREL1	Kin of IRRE-like protein 1 (Kin of irregular chiasm-like protein 1) (Nephrin-like protein 1)	3 v 3	0.207682	0.00853503	0.173844	CXCL14	C-X-C motif chemokine ligand 14	ENSG00000154079.6	SDHAF4	protein_coding	ENSG00000154079.6	78.7042	0.940166	0.219752	4.27831	1.88318e-05	0.000113351		CLIC4
Q12830	BPTF	Nucleosome-remodeling factor subunit BPTF (Bromodomain and PHD finger-containing transcription factor) (Fetal Alz-50 clone 1 protein) (Fetal Alzheimer antigen)	3 v 3	0.0971345	0.00854486	0.173844	AHR	aryl hydrocarbon receptor	ENSG00000213639.10	PPP1CB	protein_coding	ENSG00000213639.10	4568.63	0.93679	0.0868474	10.7866	3.98176e-27	2.71434e-25		NR1D2
P58546	MTPN	Myotrophin (Protein V-1)	3 v 3	0.226741	0.00855857	0.173844	ASB7	ankyrin repeat and SOCS box containing 7	ENSG00000121274.12	TENT4B	protein_coding	ENSG00000121274.12	619.441	0.935622	0.156926	5.96219	2.48876e-09	2.85017e-08		FMNL2
Q96FQ6	S100A16	Protein S100-A16 (Aging-associated gene 13 protein) (Protein S100-F) (S100 calcium-binding protein A16)	3 v 3	-0.0187382	0.00858364	0.173844	ANKRD12	ankyrin repeat domain 12	ENSG00000140941.13	MAP1LC3B	protein_coding	ENSG00000140941.13	518.138	0.934657	0.126217	7.40517	1.30983e-13	2.60541e-12		ITGA4
P49848	TAF6	Transcription initiation factor TFIID subunit 6 (RNA polymerase II TBP-associated factor subunit E) (Transcription initiation factor TFIID 70 kDa subunit) (TAF(II)70) (TAFII-70) (TAFII70) (Transcription initiation factor TFIID 80 kDa subunit) (TAF(II)80) (TAFII-80) (TAFII80)	3 v 3	-0.260462	0.00859268	0.173844	PLXND1	plexin D1	ENSG00000130340.15	SNX9	protein_coding	ENSG00000130340.15	810.519	0.931347	0.115224	8.08292	6.32327e-16	1.61167e-14		KCNJ16
Q14168	MPP2	MAGUK p55 subfamily member 2 (Discs large homolog 2) (Protein MPP2)	3 v 3	-0.218389	0.00863027	0.173844	OGT	O-linked N-acetylglucosamine (GlcNAc) transferase	ENSG00000128918.15	ALDH1A2	protein_coding	ENSG00000128918.15	27.6083	0.930052	0.321629	2.89169	0.00383175	0.0132604		DEPDC1B
Q13425	SNTB2	Beta-2-syntrophin (59 kDa dystrophin-associated protein A1 basic component 2) (Syntrophin-3) (SNT3) (Syntrophin-like) (SNTL)	3 v 3	0.288261	0.008641	0.173844	SH3GL3	SH3 domain containing GRB2 like 3, endophilin A3	ENSG00000166012.16	TAF1D	protein_coding	ENSG00000166012.16	2361.13	0.929462	0.115225	8.06653	7.2325e-16	1.82951e-14		TNFRSF19
Q9Y613	FHOD1	FH1/FH2 domain-containing protein 1 (Formin homolog overexpressed in spleen 1) (FHOS) (Formin homology 2 domain-containing protein 1)	3 v 3	-0.142512	0.00867086	0.173844	ULK4	unc-51 like kinase 4	ENSG00000158079.16	PTPDC1	protein_coding	ENSG00000158079.16	327.11	0.929458	0.120621	7.70558	1.30254e-14	2.89758e-13		MACF1
Q96KN1	LRATD2	Protein LRATD2 (Breast cancer membrane protein 101) (LRAT domain-containing 2) (Protein FAM84B) (Protein NSE2)	3 v 3	-0.285656	0.00867899	0.173844	CTCFL	CCCTC-binding factor like	ENSG00000169594.13	BNC1	protein_coding	ENSG00000169594.13	35.1203	0.927397	0.291233	3.18438	0.00145065	0.00564811		EFNB1
Q9H330	TMEM245	Transmembrane protein 245 (Protein CG-2)	3 v 3	0.401245	0.00869174	0.173844	IGF1	insulin like growth factor 1	ENSG00000153561.13	RMND5A	protein_coding	ENSG00000153561.13	3167.98	0.925257	0.0723581	12.7872	1.93356e-37	2.31452e-35		RNF144B
O00159	MYO1C	Unconventional myosin-Ic (Myosin I beta) (MMI-beta) (MMIb)	3 v 3	0.14451	0.00869651	0.173844	NDFIP2	Nedd4 family interacting protein 2	ENSG00000198839.9	ZNF277	protein_coding	ENSG00000198839.9	319.885	0.925023	0.133155	6.94698	3.73181e-12	6.32772e-11		MYNN
Q6NW29	RWDD4	RWD domain-containing protein 4 (Protein FAM28A)	3 v 3	0.261892	0.0086975	0.173844	MYRIP	myosin VIIA and Rab interacting protein	ENSG00000188483.7	IER5L	protein_coding	ENSG00000188483.7	301.519	0.923069	0.161691	5.70886	1.13739e-08	1.19067e-07		SCML1
Q5VTQ0	TTC39B	Tetratricopeptide repeat protein 39B (TPR repeat protein 39B)	3 v 3	0.160511	0.00871392	0.173844	SLC36A4	solute carrier family 36 member 4	ENSG00000170854.18	RIOX2	protein_coding	ENSG00000170854.18	532	0.920951	0.11322	8.13418	4.14748e-16	1.07343e-14		WWC3
P31150	GDI1	Rab GDP dissociation inhibitor alpha (Rab GDI alpha) (Guanosine diphosphate dissociation inhibitor 1) (GDI-1) (Oligophrenin-2) (Protein XAP-4)	3 v 3	-0.316154	0.00873874	0.173844	PRPSAP2	phosphoribosyl pyrophosphate synthetase associated protein 2	ENSG00000111725.11	PRKAB1	protein_coding	ENSG00000111725.11	313.17	0.92065	0.139424	6.60325	4.0223e-11	6.00955e-10		EIF3A
Q05397	PTK2	Focal adhesion kinase 1 (FADK 1) (EC 2.7.10.2) (Focal adhesion kinase-related nonkinase) (FRNK) (Protein phosphatase 1 regulatory subunit 71) (PPP1R71) (Protein-tyrosine kinase 2) (p125FAK) (pp125FAK)	3 v 3	0.071928	0.00874767	0.672779	OGFRL1	opioid growth factor receptor like 1	ENSG00000115109.14	EPB41L5	protein_coding	ENSG00000115109.14	607.048	0.920021	0.131635	6.98916	2.76533e-12	4.749e-11		PARPBP
P21281	ATP6V1B2	V-type proton ATPase subunit B, brain isoform (V-ATPase subunit B 2) (Endomembrane proton pump 58 kDa subunit) (HO57) (Vacuolar proton pump subunit B 2)	3 v 3	0.332485	0.0088198	0.173844	SFXN1	sideroflexin 1	ENSG00000136603.14	SKIL	protein_coding	ENSG00000136603.14	5536.28	0.919931	0.115396	7.97193	1.56219e-15	3.83117e-14		NFAT5
K7ER90	EIF3G	Eukaryotic translation initiation factor 3 subunit G (Fragment)	3 v 3	0.237003	0.00882032	0.672779	FGL2	fibrinogen like 2	ENSG00000061676.15	NCKAP1	protein_coding	ENSG00000061676.15	6914.62	0.918556	0.0677157	13.5649	6.46781e-42	9.29054e-40		REV1
Q9HBL8	NMRAL1	NmrA-like family domain-containing protein 1	3 v 3	-0.288971	0.0088644	0.173844	MMP16	matrix metallopeptidase 16	ENSG00000130396.20	AFDN	protein_coding	ENSG00000130396.20	3498.16	0.91746	0.0988641	9.28001	1.69463e-20	6.88467e-19		WDR43
P19404	NDUFV2	NADH dehydrogenase [ubiquinone] flavoprotein 2, mitochondrial (EC 7.1.1.2) (NADH-ubiquinone oxidoreductase 24 kDa subunit)	3 v 3	-0.154366	0.00886811	0.173844	PLAUR	plasminogen activator, urokinase receptor	ENSG00000151414.15	NEK7	protein_coding	ENSG00000151414.15	1278.84	0.916923	0.0859024	10.674	1.34688e-26	8.90982e-25		ZYG11B
Q9GZV4	EIF5A2	Eukaryotic translation initiation factor 5A-2 (eIF-5A-2) (eIF-5A2) (Eukaryotic initiation factor 5A isoform 2)	3 v 3	0.340819	0.00892254	0.173844	CAMSAP2	calmodulin regulated spectrin associated protein family member 2	ENSG00000163697.17	APBB2	protein_coding	ENSG00000163697.17	877.175	0.914554	0.0939362	9.73591	2.11919e-22	1.00511e-20		GCC2
P63218	GNG5	Guanine nucleotide-binding protein G(I)/G(S)/G(O) subunit gamma-5	3 v 3	-0.295138	0.00893862	0.173844	PDIK1L	PDLIM1 interacting kinase 1 like	ENSG00000157259.8	GATAD1	protein_coding	ENSG00000157259.8	615.802	0.914443	0.106887	8.5552	1.17663e-17	3.53164e-16		CARD8
P48730	CSNK1D	Casein kinase I isoform delta (CKI-delta) (CKId) (EC 2.7.11.1) (Tau-protein kinase CSNK1D) (EC 2.7.11.26)	3 v 3	-0.0501059	0.00894759	0.173844	SDHAF4	succinate dehydrogenase complex assembly factor 4	ENSG00000036054.13	TBC1D23	protein_coding	ENSG00000036054.13	607.61	0.914374	0.126639	7.22029	5.18763e-13	9.60619e-12		LRP5
Q08345	DDR1	Epithelial discoidin domain-containing receptor 1 (Epithelial discoidin domain receptor 1) (EC 2.7.10.1) (CD167 antigen-like family member A) (Cell adhesion kinase) (Discoidin receptor tyrosine kinase) (HGK2) (Mammary carcinoma kinase 10) (MCK-10) (Protein-tyrosine kinase 3A) (Protein-tyrosine kinase RTK-6) (TRK E) (Tyrosine kinase DDR) (Tyrosine-protein kinase CAK) (CD antigen CD167a)	3 v 3	-0.0986707	0.00897247	0.173844	TMEM248	transmembrane protein 248	ENSG00000185565.12	LSAMP	protein_coding	ENSG00000185565.12	48.2004	0.912842	0.257271	3.54817	0.000387922	0.00174366		CCSER1
Q5W0V3	FHIP2A	FHF complex subunit HOOK interacting protein 2A (FHIP2A)	3 v 3	0.624122	0.00898011	0.173844	STT3A	STT3A, catalytic subunit of the oligosaccharyltransferase complex	ENSG00000110844.13	PRPF40B	protein_coding	ENSG00000110844.13	376.72	0.912392	0.127002	7.18409	6.76574e-13	1.23578e-11		SEMA3D
Q9H7B2	RPF2	Ribosome production factor 2 homolog (Brix domain-containing protein 1) (Ribosome biogenesis protein RPF2 homolog)	3 v 3	0.566176	0.0090019	0.173844	NOTUM	notum, palmitoleoyl-protein carboxylesterase	ENSG00000117625.13	RCOR3	protein_coding	ENSG00000117625.13	951.45	0.911133	0.11396	7.99518	1.29388e-15	3.20838e-14		DNAJC27
P48723	HSPA13	Heat shock 70 kDa protein 13 (Microsomal stress-70 protein ATPase core) (Stress-70 protein chaperone microsome-associated 60 kDa protein)	3 v 3	0.30103	0.00902979	0.173844	ZNF471	zinc finger protein 471	ENSG00000171612.7	SLC25A33	protein_coding	ENSG00000171612.7	181.74	0.911115	0.156411	5.82515	5.70626e-09	6.25016e-08		MBNL3
Q9H3Z4	DNAJC5	DnaJ homolog subfamily C member 5 (Ceroid-lipofuscinosis neuronal protein 4) (Cysteine string protein) (CSP)	3 v 3	-0.450085	0.00903944	0.173844	ABHD13	abhydrolase domain containing 13	ENSG00000111817.17	DSE	protein_coding	ENSG00000111817.17	237.95	0.911083	0.145764	6.25041	4.0937e-10	5.28397e-09		MED14
P16144	ITGB4	Integrin beta-4 (GP150) (CD antigen CD104)	3 v 3	0.0795609	0.00906444	0.672779	RORC	RAR related orphan receptor C	ENSG00000135540.11	NHSL1	protein_coding	ENSG00000135540.11	649.189	0.911065	0.113176	8.05	8.27929e-16	2.07602e-14		THAP12
Q92696	RABGGTA	Geranylgeranyl transferase type-2 subunit alpha (EC 2.5.1.60) (Geranylgeranyl transferase type II subunit alpha) (Rab geranyl-geranyltransferase subunit alpha) (Rab GG transferase alpha) (Rab GGTase alpha) (Rab geranylgeranyltransferase subunit alpha)	3 v 3	-0.0837685	0.00910099	0.173844	TBC1D15	TBC1 domain family member 15	ENSG00000166450.13	PRTG	protein_coding	ENSG00000166450.13	620.467	0.910985	0.0988553	9.21534	3.1029e-20	1.23076e-18		NCAPD3
Q9UBE0	SAE1	SUMO-activating enzyme subunit 1 (Ubiquitin-like 1-activating enzyme E1A) [Cleaved into: SUMO-activating enzyme subunit 1, N-terminally processed]	3 v 3	-0.10936	0.00910135	0.173844	ANKRD40	ankyrin repeat domain 40	ENSG00000126858.18	RHOT1	protein_coding	ENSG00000126858.18	641.566	0.910562	0.0979809	9.29326	1.49633e-20	6.10369e-19		DENND1B
Q15007	WTAP	Pre-mRNA-splicing regulator WTAP (Female-lethal(2)D homolog) (hFL(2)D) (WT1-associated protein) (Wilms tumor 1-associating protein)	3 v 3	-0.17135	0.00913256	0.173844	EIF3A	eukaryotic translation initiation factor 3 subunit A	ENSG00000147852.16	VLDLR	protein_coding	ENSG00000147852.16	304.072	0.908703	0.134437	6.75932	1.38644e-11	2.1971e-10		CEP63
Q8WUJ0	STYX	Serine/threonine/tyrosine-interacting protein (Inactive tyrosine-protein phosphatase STYX) (Phosphoserine/threonine/tyrosine interaction protein)	3 v 3	0.0920141	0.00913785	0.672779	C7orf57	chromosome 7 open reading frame 57	ENSG00000156273.16	BACH1	protein_coding	ENSG00000156273.16	1091.19	0.907034	0.092844	9.76944	1.52289e-22	7.34418e-21		ALG13
Q5JTZ9	AARS2	Alanine--tRNA ligase, mitochondrial (EC 6.1.1.7) (Alanyl-tRNA synthetase) (AlaRS)	3 v 3	-0.0381707	0.0091624	0.173844	TRANK1	tetratricopeptide repeat and ankyrin repeat containing 1	ENSG00000148090.11	AUH	protein_coding	ENSG00000148090.11	149.456	0.906894	0.166684	5.44078	5.30475e-08	5.00838e-07		XIAP
Q9NPQ8	RIC8A	Synembryn-A (Protein Ric-8A)	3 v 3	-0.0460564	0.00916356	0.173844	BARD1	BRCA1 associated RING domain 1	ENSG00000138660.11	AP1AR	protein_coding	ENSG00000138660.11	670.898	0.904823	0.101709	8.89621	5.77848e-19	1.98982e-17		ALDH1A3
Q9BUE6	ISCA1	Iron-sulfur cluster assembly 1 homolog, mitochondrial (HESB-like domain-containing protein 2) (Iron-sulfur assembly protein IscA) (hIscA)	3 v 3	0.608269	0.00916997	0.173844	GPR15	G protein-coupled receptor 15	ENSG00000163848.19	ZNF148	protein_coding	ENSG00000163848.19	1827.31	0.904204	0.0926924	9.75489	1.75797e-22	8.43743e-21		USP53
P17677	GAP43	Neuromodulin (Axonal membrane protein GAP-43) (Growth-associated protein 43) (Neural phosphoprotein B-50) (pp46)	3 v 3	-0.311569	0.0092143	0.173844	IQCK	IQ motif containing K	ENSG00000137504.13	CREBZF	protein_coding	ENSG00000137504.13	1759.6	0.903363	0.111054	8.13444	4.13843e-16	1.07247e-14		PROSER1
P55854	SUMO3	Small ubiquitin-related modifier 3 (SUMO-3) (SMT3 homolog 1) (SUMO-2) (Ubiquitin-like protein SMT3A) (Smt3A)	3 v 3	0.598756	0.00922084	0.173844	CFAP97	cilia and flagella associated protein 97	ENSG00000136169.16	SETDB2	protein_coding	ENSG00000136169.16	256.019	0.902011	0.147257	6.12542	9.04436e-10	1.10904e-08		MFSD14B
Q05655	PRKCD	Protein kinase C delta type (EC 2.7.11.13) (Tyrosine-protein kinase PRKCD) (EC 2.7.10.2) (nPKC-delta) [Cleaved into: Protein kinase C delta type regulatory subunit; Protein kinase C delta type catalytic subunit (Sphingosine-dependent protein kinase-1) (SDK1)]	3 v 3	-0.0458773	0.00927747	0.173844	TMTC1	transmembrane and tetratricopeptide repeat containing 1	ENSG00000179918.18	SEPHS2	protein_coding	ENSG00000179918.18	224.227	0.896995	0.139916	6.41095	1.44615e-10	2.0029e-09		ZNF512
Q9BSQ5	CCM2	Cerebral cavernous malformations 2 protein (Malcavernin)	3 v 3	-0.0940487	0.00933036	0.173844	IGF2BP3	insulin like growth factor 2 mRNA binding protein 3	ENSG00000123106.10	CCDC91	protein_coding	ENSG00000123106.10	477.518	0.896755	0.118525	7.56595	3.8503e-14	8.12482e-13		LAMC1
Q9H3H3	C11orf68	UPF0696 protein C11orf68 (Basophilic leukemia-expressed protein Bles03) (Protein p5326)	3 v 3	-0.339982	0.0093488	0.173844	ALKAL1	ALK and LTK ligand 1	ENSG00000139496.16	NUP58	protein_coding	ENSG00000139496.16	2607.11	0.895995	0.101782	8.80311	1.33073e-18	4.35848e-17		GRK2
C9JLW8	MCRIP1	Mapk-regulated corepressor-interacting protein 1 (Granulin-2) (Protein FAM195B)	3 v 3	-0.27582	0.00935977	0.173844	DNASE2B	deoxyribonuclease 2 beta	ENSG00000248713.1	C4orf54	protein_coding	ENSG00000248713.1	20.3062	0.894288	0.355705	2.51413	0.0119326	0.035294		CEP350
Q9BUT1	BDH2	3-hydroxybutyrate dehydrogenase type 2 (EC 1.1.1.-) (EC 1.1.1.30) (Dehydrogenase/reductase SDR family member 6) (Oxidoreductase UCPA) (R-beta-hydroxybutyrate dehydrogenase) (Short chain dehydrogenase/reductase family 15C member 1)	3 v 3	-0.15056	0.00936221	0.173844	POGZ	pogo transposable element derived with ZNF domain	ENSG00000011201.12	ANOS1	protein_coding	ENSG00000011201.12	103.188	0.892945	0.195932	4.55742	5.17862e-06	3.49001e-05		SNX3
Q9HAS0	C17orf75	Protein Njmu-R1	3 v 3	0.38317	0.00941479	0.173844	BCL10	BCL10, immune signaling adaptor	ENSG00000105376.5	ICAM5	protein_coding	ENSG00000105376.5	88.2846	0.891682	0.205754	4.33373	1.46605e-05	9.01321e-05		TTC30B
O75935	DCTN3	Dynactin subunit 3 (Dynactin complex subunit 22 kDa subunit) (p22)	3 v 3	-0.20294	0.00943341	0.173844	PIK3CA	phosphatidylinositol-4,5-bisphosphate 3-kinase catalytic subunit alpha	ENSG00000144468.17	RHBDD1	protein_coding	ENSG00000144468.17	529.217	0.890281	0.105505	8.4383	3.21989e-17	9.23707e-16		ARL13B
Q16774	GUK1	Guanylate kinase (EC 2.7.4.8) (GMP kinase) (Guanylate kinase 1)	3 v 3	-0.156427	0.00945415	0.173844	POU2F1	POU class 2 homeobox 1	ENSG00000130348.11	QRSL1	protein_coding	ENSG00000130348.11	431.595	0.889356	0.118961	7.47602	7.66052e-14	1.55139e-12		MCMBP
Q86UL3	GPAT4	Glycerol-3-phosphate acyltransferase 4 (EC 2.3.1.15) (1-acylglycerol-3-phosphate O-acyltransferase 6) (1-AGP acyltransferase 6) (1-AGPAT 6) (Acyl-CoA:glycerol-3-phosphate acyltransferase 4) (Lysophosphatidic acid acyltransferase zeta) (LPAAT-zeta) (Testis spermatogenesis apoptosis-related protein 7) (TSARG7)	3 v 3	-0.0976094	0.00946007	0.173844	CD36	CD36 molecule	ENSG00000100614.18	PPM1A	protein_coding	ENSG00000100614.18	1597.5	0.88923	0.084857	10.4792	1.07689e-25	6.5625e-24		HMGN4
P54687	BCAT1	Branched-chain-amino-acid aminotransferase, cytosolic (BCAT(c)) (EC 2.6.1.42) (Protein ECA39)	3 v 3	0.287746	0.00947793	0.173844	DCAF12	DDB1 and CUL4 associated factor 12	ENSG00000130158.14	DOCK6	protein_coding	ENSG00000130158.14	319.143	0.888434	0.152828	5.81331	6.12498e-09	6.66883e-08		EWSR1
Q4G176	ACSF3	Malonate--CoA ligase ACSF3, mitochondrial (EC 6.2.1.n3) (Acyl-CoA synthetase family member 3)	3 v 3	-0.093952	0.00950862	0.173844	ITGA4	integrin subunit alpha 4	ENSG00000196387.9	ZNF140	protein_coding	ENSG00000196387.9	454.913	0.88782	0.135848	6.53541	6.34352e-11	9.2307e-10		CREBZF
P35813	PPM1A	Protein phosphatase 1A (EC 3.1.3.16) (Protein phosphatase 2C isoform alpha) (PP2C-alpha) (Protein phosphatase IA)	3 v 3	-0.159661	0.00951384	0.173844	GPR137C	G protein-coupled receptor 137C	ENSG00000196511.14	TPK1	protein_coding	ENSG00000196511.14	278.893	0.8878	0.136266	6.51518	7.26012e-11	1.0451e-09		BOD1L1
Q16531	DDB1	DNA damage-binding protein 1 (DDB p127 subunit) (DNA damage-binding protein a) (DDBa) (Damage-specific DNA-binding protein 1) (HBV X-associated protein 1) (XAP-1) (UV-damaged DNA-binding factor) (UV-damaged DNA-binding protein 1) (UV-DDB 1) (XPE-binding factor) (XPE-BF) (Xeroderma pigmentosum group E-complementing protein) (XPCe)	3 v 3	-0.252606	0.0095152	0.173844	HELQ	helicase, POLQ like	ENSG00000105784.15	RUNDC3B	protein_coding	ENSG00000105784.15	64.8528	0.887764	0.231218	3.83951	0.000123278	0.000621179		MIA2
P61086	UBE2K	Ubiquitin-conjugating enzyme E2 K (EC 2.3.2.23) (E2 ubiquitin-conjugating enzyme K) (Huntingtin-interacting protein 2) (HIP-2) (Ubiquitin carrier protein) (Ubiquitin-conjugating enzyme E2-25 kDa) (Ubiquitin-conjugating enzyme E2(25K)) (Ubiquitin-conjugating enzyme E2-25K) (Ubiquitin-protein ligase)	3 v 3	0.346089	0.00954205	0.173844	ATP8B1	ATPase phospholipid transporting 8B1	ENSG00000170759.11	KIF5B	protein_coding	ENSG00000170759.11	5630.81	0.887308	0.0875632	10.1334	3.9295e-24	2.12425e-22		AUH
O43272	PRODH	Proline dehydrogenase 1, mitochondrial (EC 1.5.5.2) (Proline oxidase) (Proline oxidase 2) (p53-induced gene 6 protein)	3 v 3	-0.0618824	0.0095469	0.672779	TMEM189	transmembrane protein 189	ENSG00000136925.15	TSTD2	protein_coding	ENSG00000136925.15	338.533	0.886676	0.143713	6.16978	6.83833e-10	8.53095e-09		ASAP2
Q9HBE1	PATZ1	POZ-, AT hook-, and zinc finger-containing protein 1 (BTB/POZ domain zinc finger transcription factor) (Protein kinase A RI subunit alpha-associated protein) (Zinc finger and BTB domain-containing protein 19) (Zinc finger protein 278) (Zinc finger sarcoma gene protein)	3 v 3	-0.0655015	0.00955368	0.173844	KDELC1	KDEL motif containing 1	ENSG00000100664.11	EIF5	protein_coding	ENSG00000100664.11	4801	0.885735	0.0886061	9.99631	1.58176e-23	8.19822e-22		ADAM17
Q13616	CUL1	Cullin-1 (CUL-1)	3 v 3	0.118305	0.0096028	0.174048	ISG20L2	interferon stimulated exonuclease gene 20 like 2	ENSG00000099968.17	BCL2L13	protein_coding	ENSG00000099968.17	596.269	0.880815	0.102991	8.55237	1.20586e-17	3.61399e-16		IL6ST
Q9H974	QTRT2	Queuine tRNA-ribosyltransferase accessory subunit 2 (Queuine tRNA-ribosyltransferase domain-containing protein 1)	3 v 3	0.172564	0.00960603	0.174048	COPB1	coatomer protein complex subunit beta 1	ENSG00000198060.10	MARCHF5	protein_coding	ENSG00000198060.10	818.206	0.879394	0.0946091	9.29503	1.47168e-20	6.02759e-19		NOTUM
A0A024R275	RFK	Riboflavin kinase (EC 2.7.1.26)	3 v 3	0.645133	0.00963802	0.174048	GOPC	golgi associated PDZ and coiled-coil motif containing	ENSG00000066027.12	PPP2R5A	protein_coding	ENSG00000066027.12	759.776	0.879251	0.0923328	9.52263	1.68851e-21	7.4793e-20		ARFGEF3
P07311	ACYP1	Acylphosphatase-1 (EC 3.6.1.7) (Acylphosphatase, erythrocyte isozyme) (Acylphosphatase, organ-common type isozyme) (Acylphosphate phosphohydrolase 1)	3 v 3	-0.375054	0.0096668	0.174048	HAPLN1	hyaluronan and proteoglycan link protein 1	ENSG00000136986.10	DERL1	protein_coding	ENSG00000136986.10	917.737	0.878952	0.110282	7.97004	1.58629e-15	3.87609e-14		RBM41
O43747	AP1G1	AP-1 complex subunit gamma-1 (Adaptor protein complex AP-1 subunit gamma-1) (Adaptor-related protein complex 1 subunit gamma-1) (Clathrin assembly protein complex 1 gamma-1 large chain) (Gamma1-adaptin) (Golgi adaptor HA1/AP1 adaptin subunit gamma-1)	3 v 3	-0.261646	0.00967452	0.174048	MTX3	metaxin 3	ENSG00000178177.15	LCORL	protein_coding	ENSG00000178177.15	788.289	0.877775	0.0945838	9.28039	1.6886e-20	6.87404e-19		PIKFYVE
P35606	COPB2	Coatomer subunit beta' (Beta'-coat protein) (Beta'-COP) (p102)	3 v 3	-0.0531691	0.00968749	0.174048	TCEA1	transcription elongation factor A1	ENSG00000140600.17	SH3GL3	protein_coding	ENSG00000140600.17	30.6723	0.877774	0.313681	2.7983	0.00513721	0.0170646		TM7SF3
P49321	NASP	Nuclear autoantigenic sperm protein (NASP)	3 v 3	-0.174552	0.00978152	0.174999	ZNF599	zinc finger protein 599	ENSG00000151694.14	ADAM17	protein_coding	ENSG00000151694.14	1228.21	0.877144	0.120555	7.27587	3.44195e-13	6.48106e-12		HSPA8
Q5VZ89	DENND4C	DENN domain-containing protein 4C	3 v 3	-0.0735561	0.00979028	0.672779	CYFIP1	cytoplasmic FMR1 interacting protein 1	ENSG00000213699.9	SLC35F6	protein_coding	ENSG00000213699.9	683.821	0.876951	0.10148	8.6416	5.54294e-18	1.73627e-16		KIF13A
Q9H6E4	CCDC134	Coiled-coil domain-containing protein 134	3 v 3	-0.163915	0.00985856	0.175087	C1QTNF3	C1q and TNF related 3	ENSG00000138380.18	CARF	protein_coding	ENSG00000138380.18	116.626	0.876323	0.192719	4.54715	5.43762e-06	3.6511e-05		PRKG2
Q12765	SCRN1	Secernin-1	3 v 3	-0.165335	0.00986276	0.175087	SLC25A24	solute carrier family 25 member 24	ENSG00000118816.10	CCNI	protein_coding	ENSG00000118816.10	3182.75	0.874598	0.0867537	10.0814	6.67787e-24	3.52472e-22		RGPD5
Q9NWZ5	UCKL1	Uridine-cytidine kinase-like 1 (EC 2.7.1.48)	3 v 3	-0.0405542	0.00986463	0.672779	ZNF10	zinc finger protein 10	ENSG00000008294.21	SPAG9	protein_coding	ENSG00000008294.21	855.178	0.873803	0.114006	7.66454	1.79467e-14	3.92291e-13		ZNF852
Q96FJ2	DYNLL2	Dynein light chain 2, cytoplasmic (8 kDa dynein light chain b) (DLC8b) (Dynein light chain LC8-type 2)	3 v 3	-0.420245	0.00992597	0.175087	IFNG	interferon gamma	ENSG00000136842.14	TMOD1	protein_coding	ENSG00000136842.14	114.358	0.873775	0.182648	4.78393	1.71903e-06	1.26444e-05		FNBP4
A0A024R3Z1	MAP2	Microtubule-associated protein	3 v 3	0.276585	0.00994144	0.175087	ZDHHC21	zinc finger DHHC-type containing 21	ENSG00000125657.5	TNFSF9	protein_coding	ENSG00000125657.5	35.0407	0.872493	0.292287	2.98505	0.00283528	0.0102072		ARHGAP24
O75298	RTN2	Reticulon-2 (Neuroendocrine-specific protein-like 1) (NSP-like protein 1) (Neuroendocrine-specific protein-like I) (NSP-like protein I) (NSPLI)	3 v 3	-0.409865	0.0100016	0.175087	ADAMTS19	ADAM metallopeptidase with thrombospondin type 1 motif 19	ENSG00000111860.14	CEP85L	protein_coding	ENSG00000111860.14	211.5	0.872378	0.150392	5.80069	6.60409e-09	7.13639e-08		TMEM182
Q8TAE6	PPP1R14C	Protein phosphatase 1 regulatory subunit 14C (Kinase-enhanced PP1 inhibitor) (PKC-potentiated PP1 inhibitory protein) (Serologically defined breast cancer antigen NY-BR-81)	3 v 3	-0.338697	0.0100267	0.175087	PSIP1	PC4 and SFRS1 interacting protein 1	ENSG00000162642.14	C1orf52	protein_coding	ENSG00000162642.14	313.447	0.87137	0.141028	6.17869	6.46371e-10	8.08869e-09		SLC2A13
Q8N8R7	ARL14EP	ARL14 effector protein (ARF7 effector protein)	3 v 3	0.0673659	0.0100728	0.672779	UBL3	ubiquitin like 3	ENSG00000179262.10	RAD23A	protein_coding	ENSG00000179262.10	958.946	0.870702	0.112923	7.71055	1.25278e-14	2.79307e-13		CDC14B
Q9UIU6	SIX4	Homeobox protein SIX4 (Sine oculis homeobox homolog 4)	3 v 3	0.799665	0.0100882	0.175087	GNG12	G protein subunit gamma 12	ENSG00000134198.10	TSPAN2	protein_coding	ENSG00000134198.10	157.603	0.870695	0.16568	5.25529	1.47791e-07	1.30012e-06		SOCS6
P16383	GCFC2	Intron Large complex component GCFC2 (GC-rich sequence DNA-binding factor) (GC-rich sequence DNA-binding factor 2) (Transcription factor 9) (TCF-9)	3 v 3	0.0388525	0.0100882	0.175087	ZBTB11	zinc finger and BTB domain containing 11	ENSG00000112379.9	ARFGEF3	protein_coding	ENSG00000112379.9	1084.24	0.869743	0.111738	7.78378	7.03909e-15	1.61778e-13		PPP1R9A
Q9BSG0	PRADC1	Protease-associated domain-containing protein 1 (Protease-associated domain-containing protein of 21 kDa) (hPAP21)	2 v 2	-0.32383	0.0101183	0.175087	TSHZ3	teashirt zinc finger homeobox 3	ENSG00000198301.12	SDAD1	protein_coding	ENSG00000198301.12	490.193	0.865708	0.126267	6.85619	7.07206e-12	1.16765e-10		PPP1CB
Q8TBC4	UBA3	NEDD8-activating enzyme E1 catalytic subunit (EC 6.2.1.64) (NEDD8-activating enzyme E1C) (Ubiquitin-activating enzyme E1C) (Ubiquitin-like modifier-activating enzyme 3) (Ubiquitin-activating enzyme 3)	3 v 3	-0.129401	0.0101253	0.175087	IMPAD1	inositol monophosphatase domain containing 1	ENSG00000171928.14	TVP23B	protein_coding	ENSG00000171928.14	254.092	0.865337	0.150994	5.73093	9.98821e-09	1.0544e-07		LEPROT
P40123	CAP2	Adenylyl cyclase-associated protein 2 (CAP 2)	3 v 3	-0.148568	0.0101258	0.175087	RAB6D	RAB6D, member RAS oncogene family	ENSG00000122643.21	NT5C3A	protein_coding	ENSG00000122643.21	300.39	0.86524	0.128481	6.7344	1.64608e-11	2.5821e-10		BHLHE41
Q15654	TRIP6	Thyroid receptor-interacting protein 6 (TR-interacting protein 6) (TRIP-6) (Opa-interacting protein 1) (OIP-1) (Zyxin-related protein 1) (ZRP-1)	3 v 3	0.21466	0.0101386	0.175087	FER	FER tyrosine kinase	ENSG00000163683.12	SMIM14	protein_coding	ENSG00000163683.12	361.685	0.863675	0.122893	7.02784	2.09758e-12	3.64584e-11		ZXDA
Q9UKX7	NUP50	Nuclear pore complex protein Nup50 (50 kDa nucleoporin) (Nuclear pore-associated protein 60 kDa-like) (Nucleoporin Nup50)	3 v 3	0.0951578	0.0101473	0.175087	PHIP	pleckstrin homology domain interacting protein	ENSG00000073849.15	ST6GAL1	protein_coding	ENSG00000073849.15	298.2	0.863627	0.128331	6.72969	1.70023e-11	2.6629e-10		TTBK2
Q8IZ83	ALDH16A1	Aldehyde dehydrogenase family 16 member A1	3 v 3	-0.273529	0.010155	0.175087	VASN	vasorin	ENSG00000145685.14	LHFPL2	protein_coding	ENSG00000145685.14	442.63	0.862876	0.123907	6.96387	3.31042e-12	5.6322e-11		ZNF592
P05106	ITGB3	Integrin beta-3 (Platelet membrane glycoprotein IIIa) (GPIIIa) (CD antigen CD61)	3 v 3	0.254514	0.0101771	0.175087	IER5L	immediate early response 5 like	ENSG00000159023.21	EPB41	protein_coding	ENSG00000159023.21	1384.49	0.862795	0.0979122	8.81192	1.23017e-18	4.05554e-17		BNIP2
Q14566	MCM6	DNA replication licensing factor MCM6 (EC 3.6.4.12) (p105MCM)	3 v 3	-0.331091	0.0102127	0.175346	RAB3C	RAB3C, member RAS oncogene family	ENSG00000120370.12	GORAB	protein_coding	ENSG00000120370.12	199.886	0.860195	0.164828	5.21874	1.8014e-07	1.56012e-06		APPL1
P11766	ADH5	Alcohol dehydrogenase class-3 (EC 1.1.1.1) (Alcohol dehydrogenase 5) (Alcohol dehydrogenase class chi chain) (Alcohol dehydrogenase class-III) (Glutathione-dependent formaldehyde dehydrogenase) (FALDH) (FDH) (GSH-FDH) (EC 1.1.1.-) (S-(hydroxymethyl)glutathione dehydrogenase) (EC 1.1.1.284)	3 v 3	-0.0277806	0.0102772	0.175474	RBM41	RNA binding motif protein 41	ENSG00000135473.15	PAN2	protein_coding	ENSG00000135473.15	550.731	0.859557	0.109659	7.83847	4.5606e-15	1.07271e-13		HIVEP2
O94768	STK17B	Serine/threonine-protein kinase 17B (EC 2.7.11.1) (DAP kinase-related apoptosis-inducing protein kinase 2)	3 v 3	0.732346	0.0102935	0.175474	USP9X	ubiquitin specific peptidase 9 X-linked	ENSG00000117151.13	CTBS	protein_coding	ENSG00000117151.13	199.594	0.859438	0.159033	5.40416	6.51136e-08	6.07345e-07		STK17A
Q9H7S9	ZNF703	Zinc finger protein 703 (Zinc finger elbow-related proline domain protein 1)	3 v 3	0.305075	0.0103398	0.175474	CAPN7	calpain 7	ENSG00000182827.9	ACBD3	protein_coding	ENSG00000182827.9	1064.03	0.856975	0.129921	6.59614	4.22007e-11	6.28169e-10		IMPG2
O95372	LYPLA2	Acyl-protein thioesterase 2 (APT-2) (EC 3.1.2.-) (Lysophospholipase II) (LPL-II) (LysoPLA II)	3 v 3	-0.191384	0.0103485	0.175474	PWWP3B	PWWP domain containing 3B	ENSG00000106299.8	WASL	protein_coding	ENSG00000106299.8	1097.08	0.856423	0.102162	8.38298	5.16063e-17	1.45554e-15		C18orf54
Q9NXG2	THUMPD1	THUMP domain-containing protein 1	3 v 3	-0.238279	0.0103525	0.175474	PCDHB4	protocadherin beta 4	ENSG00000147162.14	OGT	protein_coding	ENSG00000147162.14	4396.07	0.854283	0.0734371	11.6329	2.80544e-31	2.45293e-29		CDK17
Q96T51	RUFY1	RUN and FYVE domain-containing protein 1 (FYVE-finger protein EIP1) (La-binding protein 1) (Rab4-interacting protein) (Zinc finger FYVE domain-containing protein 12)	3 v 3	0.105762	0.0103604	0.672779	MANEA	mannosidase endo-alpha	ENSG00000023330.15	ALAS1	protein_coding	ENSG00000023330.15	502.828	0.852167	0.127837	6.66605	2.62785e-11	4.01262e-10		ANLN
Q0VDI3	TMEM267	Transmembrane protein 267	2 v 2	-0.331432	0.0103969	0.672779	ARFRP1	ADP ribosylation factor related protein 1	ENSG00000111058.8	ACSS3	protein_coding	ENSG00000111058.8	450.519	0.851889	0.111653	7.62982	2.35085e-14	5.06163e-13		PIK3C2A
Q9H1P3	OSBPL2	Oxysterol-binding protein-related protein 2 (ORP-2) (OSBP-related protein 2)	3 v 3	-0.102987	0.0104141	0.175474	ZNF292	zinc finger protein 292	ENSG00000198382.9	UVRAG	protein_coding	ENSG00000198382.9	257.757	0.850316	0.160405	5.30105	1.15136e-07	1.03319e-06		TRAM1
Q96EK7	FAM120B	Constitutive coactivator of peroxisome proliferator-activated receptor gamma (Constitutive coactivator of PPAR-gamma) (Constitutive coactivator of PPARG) (PPARG constitutive coactivator 1) (PGCC1) (Protein FAM120B)	3 v 3	-0.0751258	0.0104178	0.175474	IRAK4	interleukin 1 receptor associated kinase 4	ENSG00000141627.13	DYM	protein_coding	ENSG00000141627.13	783.84	0.849635	0.0935308	9.08401	1.04642e-19	3.87542e-18		GRIA4
Q05084	ICA1	Islet cell autoantigen 1 (69 kDa islet cell autoantigen) (ICA69) (Islet cell autoantigen p69) (ICAp69) (p69)	3 v 3	-0.179213	0.0104262	0.175474	HNF4G	hepatocyte nuclear factor 4 gamma	ENSG00000162714.12	ZNF496	protein_coding	ENSG00000162714.12	843.269	0.848954	0.100307	8.46357	2.59318e-17	7.49264e-16		BDP1
Q9P2S5	WRAP73	WD repeat-containing protein WRAP73 (WD repeat-containing protein 8) (WD repeat-containing protein antisense to TP73 gene)	2 v 2	0.556034	0.0105039	0.672779	IPO7	importin 7	ENSG00000169047.5	IRS1	protein_coding	ENSG00000169047.5	177.837	0.847532	0.173446	4.88644	1.02677e-06	7.8481e-06		SATB1
O14929	HAT1	Histone acetyltransferase type B catalytic subunit (EC 2.3.1.48) (Histone acetyltransferase 1)	3 v 3	-0.229975	0.0105315	0.175837	CCPG1	cell cycle progression 1	ENSG00000164197.12	RNF180	protein_coding	ENSG00000164197.12	81.4669	0.846234	0.208269	4.06317	4.841e-05	0.000267158		SLC12A8
Q9BUF7	CRB3	Protein crumbs homolog 3	3 v 3	0.216475	0.0105386	0.175837	ASAP2	ArfGAP with SH3 domain, ankyrin repeat and PH domain 2	ENSG00000144369.13	FAM171B	protein_coding	ENSG00000144369.13	1487.75	0.845153	0.090395	9.34955	8.8019e-21	3.67233e-19		RIT1
Q96SY0	INTS14	Integrator complex subunit 14 (von Willebrand factor A domain-containing protein 9)	3 v 3	-0.154955	0.0105405	0.175837	ATAD1	ATPase family, AAA domain containing 1	ENSG00000072364.13	AFF4	protein_coding	ENSG00000072364.13	3663.79	0.844398	0.112775	7.48743	7.02377e-14	1.42964e-12		SYNJ2BP
Q14739	LBR	Delta(14)-sterol reductase LBR (Delta-14-SR) (EC 1.3.1.70) (3-beta-hydroxysterol Delta (14)-reductase) (C-14 sterol reductase) (C14SR) (Integral nuclear envelope inner membrane protein) (LMN2R) (Lamin-B receptor) (Sterol C14-reductase)	3 v 3	0.752353	0.0105511	0.175837	KIAA0586	KIAA0586	ENSG00000124802.12	EEF1E1	protein_coding	ENSG00000124802.12	204.52	0.842853	0.145205	5.80457	6.45325e-09	6.99218e-08		BMT2
P62273	RPS29	40S ribosomal protein S29 (Small ribosomal subunit protein uS14)	3 v 3	-0.106709	0.010589	0.672779	FEM1C	fem-1 homolog C	ENSG00000113851.14	CRBN	protein_coding	ENSG00000113851.14	158.511	0.842585	0.170547	4.94049	7.79274e-07	6.06471e-06		NAMPT
P68871	HBB	Hemoglobin subunit beta (Beta-globin) (Hemoglobin beta chain) [Cleaved into: LVV-hemorphin-7; Spinorphin]	3 v 3	-0.350463	0.0106864	0.176542	CACNB4	calcium voltage-gated channel auxiliary subunit beta 4	ENSG00000160007.18	ARHGAP35	protein_coding	ENSG00000160007.18	3060.91	0.840586	0.109148	7.70137	1.34613e-14	2.98793e-13		ERBIN
W0S1J7	Pe7Fe14	PJA2/FER fusion protein	3 v 3	0.122921	0.0106925	0.672779	PTP4A1	protein tyrosine phosphatase type IVA, member 1	ENSG00000182247.10	UBE2E2	protein_coding	ENSG00000182247.10	309.732	0.839037	0.131771	6.36738	1.9229e-10	2.61104e-09		PLAT
Q9BXS6	NUSAP1	Nucleolar and spindle-associated protein 1 (NuSAP)	3 v 3	-0.244602	0.0107001	0.176542	PTX3	pentraxin 3	ENSG00000110422.12	HIPK3	protein_coding	ENSG00000110422.12	1970.4	0.838801	0.0998536	8.40031	4.45314e-17	1.26131e-15		CARF
Q86WR7	PROSER2	Proline and serine-rich protein 2	3 v 3	0.362849	0.0107107	0.176542	SLC25A32	solute carrier family 25 member 32	ENSG00000111711.10	GOLT1B	protein_coding	ENSG00000111711.10	1318.83	0.838001	0.086258	9.71506	2.60108e-22	1.23077e-20		SSBP2
Q7Z739	YTHDF3	YTH domain-containing family protein 3 (DF3)	3 v 3	0.650126	0.0107177	0.176542	BMPR1A	bone morphogenetic protein receptor type 1A	ENSG00000170802.16	FOXN2	protein_coding	ENSG00000170802.16	793.837	0.837828	0.113952	7.35246	1.94598e-13	3.77373e-12		DDHD2
Q6W6M6		Antigen MLAA-44	2 v 2	0.321481	0.0107486	0.672779	NR2C2	nuclear receptor subfamily 2 group C member 2	ENSG00000124787.13	RPP40	protein_coding	ENSG00000124787.13	160.069	0.837118	0.179774	4.6565	3.21635e-06	2.2529e-05		RBMXL1
Q9H0F7	ARL6	ADP-ribosylation factor-like protein 6 (Bardet-Biedl syndrome 3 protein)	3 v 3	0.184147	0.0108191	0.176996	KLHL15	kelch like family member 15	ENSG00000164176.13	EDIL3	protein_coding	ENSG00000164176.13	40.147	0.836965	0.283802	2.94911	0.00318687	0.011297		TBC1D4
Q7Z2K6	ERMP1	Endoplasmic reticulum metallopeptidase 1 (EC 3.4.-.-) (Felix-ina)	3 v 3	0.149827	0.010851	0.177026	MEGF9	multiple EGF like domains 9	ENSG00000121350.16	PYROXD1	protein_coding	ENSG00000121350.16	357.335	0.835845	0.128492	6.50505	7.76653e-11	1.11481e-09		ACTR10
Q9H944	MED20	Mediator of RNA polymerase II transcription subunit 20 (Mediator complex subunit 20) (TRF-proximal protein homolog) (hTRFP)	3 v 3	0.0772367	0.0108921	0.177356	ZSWIM6	zinc finger SWIM-type containing 6	ENSG00000185246.17	PRPF39	protein_coding	ENSG00000185246.17	979.403	0.834464	0.116644	7.15396	8.43088e-13	1.52331e-11		SNX16
Q9BT23	LIMD2	LIM domain-containing protein 2	3 v 3	-0.682116	0.0111214	0.178755	RASSF3	Ras association domain family member 3	ENSG00000109436.8	TBC1D9	protein_coding	ENSG00000109436.8	529.115	0.832989	0.110271	7.55404	4.21963e-14	8.86696e-13		ZNF664
Q9BYG5	PARD6B	Partitioning defective 6 homolog beta (PAR-6 beta) (PAR-6B)	3 v 3	0.45771	0.0111323	0.178755	TOPORS	TOP1 binding arginine/serine rich protein	ENSG00000215252.11	GOLGA8B	protein_coding	ENSG00000215252.11	384.413	0.832415	0.117162	7.10479	1.20504e-12	2.14644e-11		USP9X
Q96D31	ORAI1	Calcium release-activated calcium channel protein 1 (Protein orai-1) (Transmembrane protein 142A)	2 v 2	0.419233	0.0111372	0.178755	ZNF385B	zinc finger protein 385B	ENSG00000151012.13	SLC7A11	protein_coding	ENSG00000151012.13	5565.12	0.831726	0.0882832	9.42111	4.46324e-21	1.90564e-19		FAM227A
Q8N196	SIX5	Homeobox protein SIX5 (DM locus-associated homeodomain protein) (Sine oculis homeobox homolog 5)	3 v 3	-0.356315	0.0111459	0.178755	CYP26B1	cytochrome P450 family 26 subfamily B member 1	ENSG00000169760.17	NLGN1	protein_coding	ENSG00000169760.17	66.5118	0.830505	0.22776	3.64641	0.000265928	0.00123649		UHMK1
O94829	IPO13	Importin-13 (Imp13) (Karyopherin-13) (Kap13) (Ran-binding protein 13) (RanBP13)	3 v 3	-0.162706	0.0112533	0.17896	FGF12	fibroblast growth factor 12	ENSG00000115548.17	KDM3A	protein_coding	ENSG00000115548.17	953.145	0.828266	0.140573	5.89207	3.81378e-09	4.27271e-08		ARL4A
A0A2R8Y4P4	SMARCA4	Transcription activator BRG1	3 v 3	0.157342	0.0113172	0.17896	ABHD3	abhydrolase domain containing 3	ENSG00000066084.13	DIP2B	protein_coding	ENSG00000066084.13	1855.61	0.828136	0.0938255	8.82634	1.08154e-18	3.58317e-17		C2orf88
O95835	LATS1	Serine/threonine-protein kinase LATS1 (EC 2.7.11.1) (Large tumor suppressor homolog 1) (WARTS protein kinase) (h-warts)	3 v 3	0.293503	0.0113265	0.17896	CADM3	cell adhesion molecule 3	ENSG00000169762.17	TAPT1	protein_coding	ENSG00000169762.17	478.337	0.827754	0.110285	7.50559	6.11528e-14	1.2536e-12		BTAF1
Q96BM9	ARL8A	ADP-ribosylation factor-like protein 8A (ADP-ribosylation factor-like protein 10B) (Novel small G protein indispensable for equal chromosome segregation 2)	3 v 3	-0.0369797	0.01133	0.672779	MAT2A	methionine adenosyltransferase 2A	ENSG00000121864.10	ZNF639	protein_coding	ENSG00000121864.10	1017.67	0.827141	0.0899101	9.19964	3.59149e-20	1.40789e-18		COLGALT2
Q8IY26	PLPP6	Phospholipid phosphatase 6 (EC 3.1.3.-) (Phosphatidic acid phosphatase type 2 domain-containing protein 2) (PPAP2 domain-containing protein 2) (Presqualene diphosphate phosphatase)	3 v 3	0.0863614	0.0113455	0.17896	C3orf80	chromosome 3 open reading frame 80	ENSG00000188283.11	ZNF383	protein_coding	ENSG00000188283.11	138.062	0.826516	0.188208	4.39151	1.12567e-05	7.103e-05		HIPK3
Q9Y4Z0	LSM4	U6 snRNA-associated Sm-like protein LSm4 (Glycine-rich protein) (GRP)	3 v 3	-0.0240355	0.0113669	0.17896	ZNF713	zinc finger protein 713	ENSG00000152492.15	CCDC50	protein_coding	ENSG00000152492.15	882.412	0.825606	0.106635	7.74233	9.76105e-15	2.21302e-13		ASB7
P54619	PRKAG1	5'-AMP-activated protein kinase subunit gamma-1 (AMPK gamma1) (AMPK subunit gamma-1) (AMPKg)	3 v 3	0.164292	0.0113703	0.17896	RRM2B	ribonucleotide reductase regulatory TP53 inducible subunit M2B	ENSG00000116016.14	EPAS1	protein_coding	ENSG00000116016.14	169.099	0.822186	0.168846	4.86944	1.11915e-06	8.47369e-06		RAB27B
P00918	CA2	Carbonic anhydrase 2 (EC 4.2.1.1) (Carbonate dehydratase II) (Carbonic anhydrase C) (CAC) (Carbonic anhydrase II) (CA-II)	3 v 3	-0.362667	0.0113899	0.17896	KIF14	kinesin family member 14	ENSG00000198625.13	MDM4	protein_coding	ENSG00000198625.13	1725.5	0.821275	0.109034	7.5323	4.98543e-14	1.03358e-12		SRSF6
Q96LZ7	RMDN2	Regulator of microtubule dynamics protein 2 (RMD-2) (hRMD-2) (Protein FAM82A1)	3 v 3	0.0875099	0.0113927	0.672779	NCAPD3	non-SMC condensin II complex subunit D3	ENSG00000160200.17	CBS	protein_coding	ENSG00000160200.17	88.5489	0.821045	0.201816	4.06829	4.73587e-05	0.000261787		CHD6
Q9NR30	DDX21	Nucleolar RNA helicase 2 (EC 3.6.4.13) (DEAD box protein 21) (Gu-alpha) (Nucleolar RNA helicase Gu) (Nucleolar RNA helicase II) (RH II/Gu)	3 v 3	0.55822	0.0114158	0.179036	TRIP4	thyroid hormone receptor interactor 4	ENSG00000156931.15	VPS8	protein_coding	ENSG00000156931.15	1206.7	0.820904	0.0945474	8.68246	3.87288e-18	1.21884e-16		ENAH
Q969G3	SMARCE1	SWI/SNF-related matrix-associated actin-dependent regulator of chromatin subfamily E member 1 (BRG1-associated factor 57) (BAF57)	3 v 3	0.139009	0.0114183	0.672779	RNF111	ring finger protein 111	ENSG00000141447.18	OSBPL1A	protein_coding	ENSG00000141447.18	397.175	0.820635	0.117669	6.97412	3.07788e-12	5.25881e-11		ISG20L2
Q587I9	SFT2D3	Vesicle transport protein SFT2C (SFT2 domain-containing protein 3)	3 v 3	0.070294	0.0114456	0.179173	TP63	tumor protein p63	ENSG00000009694.13	TENM1	protein_coding	ENSG00000009694.13	154.74	0.819453	0.16406	4.99483	5.88876e-07	4.69932e-06		LRIG3
O00116	AGPS	Alkyldihydroxyacetonephosphate synthase, peroxisomal (Alkyl-DHAP synthase) (EC 2.5.1.26) (Aging-associated gene 5 protein) (Alkylglycerone-phosphate synthase)	3 v 3	0.296754	0.0114881	0.17951	NT5C1B-RDH14	NT5C1B-RDH14 readthrough	ENSG00000168283.14	BMI1	protein_coding	ENSG00000168283.14	606.915	0.818608	0.102464	7.98923	1.35779e-15	3.35444e-14		ZNF211
Q8NHZ8	CDC26	Anaphase-promoting complex subunit CDC26 (Anaphase-promoting complex subunit 12) (APC12) (Cell division cycle protein 26 homolog)	3 v 3	-0.314121	0.0114905	0.672779	TRAF3IP2	TRAF3 interacting protein 2	ENSG00000186815.12	TPCN1	protein_coding	ENSG00000186815.12	678.866	0.818361	0.0976558	8.38005	5.29039e-17	1.48928e-15		SPECC1
Q9NP66	HMG20A	High mobility group protein 20A (HMG box-containing protein 20A) (HMG domain-containing protein 1) (HMG domain-containing protein HMGX1)	3 v 3	0.103121	0.0115071	0.672779	CREM	cAMP responsive element modulator	ENSG00000174307.6	PHLDA3	protein_coding	ENSG00000174307.6	65.897	0.817704	0.238793	3.42432	0.000616349	0.00263356		MYLIP
Q9H4L7	SMARCAD1	SWI/SNF-related matrix-associated actin-dependent regulator of chromatin subfamily A containing DEAD/H box 1 (EC 3.6.4.12) (ATP-dependent helicase 1) (hHEL1)	3 v 3	0.354118	0.0115122	0.179557	TET2	tet methylcytosine dioxygenase 2	ENSG00000120742.11	SERP1	protein_coding	ENSG00000120742.11	2260.91	0.816069	0.0880969	9.2633	1.98202e-20	8.01979e-19		HERPUD2
P82930	MRPS34	28S ribosomal protein S34, mitochondrial (MRP-S34) (S34mt) (Mitochondrial small ribosomal subunit protein mS34)	3 v 3	0.285694	0.0115414	0.179619	LACTB	lactamase beta	ENSG00000169439.12	SDC2	protein_coding	ENSG00000169439.12	943.274	0.815841	0.0897675	9.08838	1.00525e-19	3.74455e-18		PGRMC2
Q9BX63	BRIP1	Fanconi anemia group J protein (Protein FACJ) (EC 3.6.4.13) (ATP-dependent RNA helicase BRIP1) (BRCA1-associated C-terminal helicase 1) (BRCA1-interacting protein C-terminal helicase 1) (BRCA1-interacting protein 1)	3 v 3	-0.214702	0.0115584	0.179619	EDIL3	EGF like repeats and discoidin domains 3	ENSG00000147010.18	SH3KBP1	protein_coding	ENSG00000147010.18	375.764	0.815212	0.123426	6.60489	3.97816e-11	5.94802e-10		CDK19
B3KW50		cDNA FLJ42130 fis, clone TESTI2014716, highly similar to G-rich sequence factor 1	3 v 3	0.390286	0.0116048	0.179657	C1orf35	chromosome 1 open reading frame 35	ENSG00000108924.14	HLF	protein_coding	ENSG00000108924.14	24.2281	0.813882	0.343013	2.37274	0.0176565	0.0489957		BTBD1
Q92599	SEPTIN8	Septin-8	3 v 3	-0.280418	0.0116249	0.179657	ARID1A	AT-rich interaction domain 1A	ENSG00000131931.8	THAP1	protein_coding	ENSG00000131931.8	164.519	0.81287	0.17251	4.71202	2.4527e-06	1.75968e-05		DGKD
Q14015		PR371 c-K-ras oncogene (Fragment)	2 v 2	0.283385	0.0116452	0.179657	YES1	YES proto-oncogene 1, Src family tyrosine kinase	ENSG00000138463.9	SLC49A4	protein_coding	ENSG00000138463.9	301.229	0.812563	0.128649	6.31615	2.68165e-10	3.56196e-09		LRP8
Q6NSJ5	LRRC8E	Volume-regulated anion channel subunit LRRC8E (Leucine-rich repeat-containing protein 8E)	3 v 3	-0.0769492	0.0116622	0.672779	NPAS4	neuronal PAS domain protein 4	ENSG00000172572.6	PDE3A	protein_coding	ENSG00000172572.6	240.135	0.81161	0.138242	5.87093	4.33368e-09	4.80167e-08		SSR3
Q9BV86	NTMT1	N-terminal Xaa-Pro-Lys N-methyltransferase 1 (EC 2.1.1.244) (Alpha N-terminal protein methyltransferase 1A) (Methyltransferase-like protein 11A) (N-terminal RCC1 methyltransferase) (X-Pro-Lys N-terminal protein methyltransferase 1A) (NTM1A) [Cleaved into: N-terminal Xaa-Pro-Lys N-methyltransferase 1, N-terminally processed]	3 v 3	0.122412	0.0116681	0.179684	ZSCAN29	zinc finger and SCAN domain containing 29	ENSG00000176399.4	DMRTA1	protein_coding	ENSG00000176399.4	80.7475	0.810126	0.208797	3.87997	0.00010447	0.000534441		B3GNT5
A0A1B0GV12	GOLGA8N	Golgin subfamily A member 8N	3 v 3	-0.188813	0.0117029	0.179896	MED13	mediator complex subunit 13	ENSG00000198862.14	LTN1	protein_coding	ENSG00000198862.14	984.274	0.809206	0.110843	7.30045	2.86801e-13	5.45655e-12		MKLN1
Q5UCC4	EMC10	ER membrane protein complex subunit 10 (Hematopoietic signal peptide-containing membrane domain-containing protein 1)	3 v 3	-0.196278	0.0117901	0.672779	DLGAP1	DLG associated protein 1	ENSG00000115966.17	ATF2	protein_coding	ENSG00000115966.17	1324.81	0.808953	0.0931657	8.68295	3.85648e-18	1.21558e-16		OSBPL8
P26196	DDX6	Probable ATP-dependent RNA helicase DDX6 (EC 3.6.4.13) (ATP-dependent RNA helicase p54) (DEAD box protein 6) (Oncogene RCK)	3 v 3	-0.186797	0.0118338	0.180478	YY1	YY1 transcription factor	ENSG00000197822.11	OCLN	protein_coding	ENSG00000197822.11	499.494	0.808462	0.129383	6.24859	4.14181e-10	5.34264e-09		PCNX1
Q9Y617	PSAT1	Phosphoserine aminotransferase (EC 2.6.1.52) (Phosphohydroxythreonine aminotransferase) (PSAT)	3 v 3	0.852482	0.0118373	0.180478	DYRK2	dual specificity tyrosine phosphorylation regulated kinase 2	ENSG00000145332.14	KLHL8	protein_coding	ENSG00000145332.14	1028.61	0.808319	0.0912886	8.85454	8.40287e-19	2.80235e-17		TMTC1
Q9Y365	STARD10	START domain-containing protein 10 (StARD10) (Antigen NY-CO-28) (PCTP-like protein) (PCTP-L) (Serologically defined colon cancer antigen 28) (StAR-related lipid transfer protein 10)	3 v 3	-0.144498	0.0118494	0.180478	CAV1	caveolin 1	ENSG00000133103.17	COG6	protein_coding	ENSG00000133103.17	771.05	0.807729	0.0948253	8.51807	1.62227e-17	4.79763e-16		ITFG1
Q8N6N7	ACBD7	Acyl-CoA-binding domain-containing protein 7	3 v 3	-0.458167	0.0118526	0.180478	ZFC3H1	zinc finger C3H1-type containing	ENSG00000013561.18	RNF14	protein_coding	ENSG00000013561.18	534.79	0.806937	0.103983	7.76026	8.47537e-15	1.94123e-13		ZBTB10
O43159	RRP8	Ribosomal RNA-processing protein 8 (EC 2.1.1.-) (Cerebral protein 1) (Nucleomethylin)	2 v 2	0.216532	0.0118951	0.180478	G3BP2	G3BP stress granule assembly factor 2	ENSG00000099194.6	SCD	protein_coding	ENSG00000099194.6	8806.73	0.805606	0.0949453	8.48494	2.15828e-17	6.30857e-16		SKIL
Q9BR61	ACBD6	Acyl-CoA-binding domain-containing protein 6	3 v 3	0.305072	0.0119055	0.180478	NFYB	nuclear transcription factor Y subunit beta	ENSG00000124171.9	PARD6B	protein_coding	ENSG00000124171.9	662.005	0.805545	0.106937	7.53292	4.96196e-14	1.02977e-12		TSC1
O60936	NOL3	Nucleolar protein 3 (Apoptosis repressor with CARD) (Muscle-enriched cytoplasmic protein) (Myp) (Nucleolar protein of 30 kDa) (Nop30)	3 v 3	0.0797083	0.0119261	0.180478	POPDC3	popeye domain containing 3	ENSG00000171100.14	MTM1	protein_coding	ENSG00000171100.14	152.53	0.803893	0.169754	4.73563	2.18379e-06	1.58338e-05		KCTD9
Q8N5G2	MACO1	Macoilin (Macoilin-1) (Transmembrane protein 57)	3 v 3	-0.081556	0.0119316	0.180478	E2F7	E2F transcription factor 7	ENSG00000152503.9	TRIM36	protein_coding	ENSG00000152503.9	438.812	0.803844	0.130309	6.16873	6.88391e-10	8.57669e-09		E2F7
Q86UV5	USP48	Ubiquitin carboxyl-terminal hydrolase 48 (EC 3.4.19.12) (Deubiquitinating enzyme 48) (Ubiquitin thioesterase 48) (Ubiquitin-specific peptidase 48) (Ubiquitin-specific protease 48) (Ubiquitin-specific-processing protease 48)	3 v 3	-0.0360693	0.0119471	0.180478	TNKS2	tankyrase 2	ENSG00000164631.19	ZNF12	protein_coding	ENSG00000164631.19	582.512	0.803201	0.10928	7.34992	1.98332e-13	3.83875e-12		TMEM170B
A0A2R8YGK2	MIGA1	Mitoguardin 1	3 v 3	0.390316	0.0120097	0.180478	TOR1A	torsin family 1 member A	ENSG00000123268.9	ATF1	protein_coding	ENSG00000123268.9	653.104	0.802587	0.0987866	8.12445	4.49412e-16	1.15719e-14		USP25
Q7L1Q6	BZW1	Basic leucine zipper and W2 domain-containing protein 1 (Protein Orf)	3 v 3	0.300721	0.0120204	0.180478	CLINT1	clathrin interactor 1	ENSG00000197857.13	ZNF44	protein_coding	ENSG00000197857.13	174.914	0.798902	0.163507	4.88605	1.02878e-06	7.8605e-06		TENT4B
Q8N573	OXR1	Oxidation resistance protein 1	3 v 3	-0.263486	0.0120401	0.180478	RUNX1T1	RUNX1 translocation partner 1	ENSG00000245680.10	ZNF585B	protein_coding	ENSG00000245680.10	139.523	0.798588	0.169387	4.71457	2.42222e-06	1.73967e-05		PRRC1
P19367	HK1	Hexokinase-1 (EC 2.7.1.1) (Brain form hexokinase) (Hexokinase type I) (HK I) (Hexokinase-A)	3 v 3	-0.10339	0.0120587	0.180478	RTN4RL1	reticulon 4 receptor like 1	ENSG00000164180.13	TMEM161B	protein_coding	ENSG00000164180.13	695.742	0.797667	0.0961446	8.29653	1.07197e-16	2.93697e-15		ZNF275
Q9NPJ6	MED4	Mediator of RNA polymerase II transcription subunit 4 (Activator-recruited cofactor 36 kDa component) (ARC36) (Mediator complex subunit 4) (TRAP/SMCC/PC2 subunit p36 subunit) (Vitamin D3 receptor-interacting protein complex 36 kDa component) (DRIP36)	3 v 3	-0.0985061	0.0120978	0.180745	CABP7	calcium binding protein 7	ENSG00000023909.10	GCLM	protein_coding	ENSG00000023909.10	859.915	0.796364	0.0914768	8.70564	3.15789e-18	1.00962e-16		MFHAS1
Q99986	VRK1	Serine/threonine-protein kinase VRK1 (EC 2.7.11.1) (Vaccinia-related kinase 1)	3 v 3	-0.195544	0.012138	0.180908	ALS2	ALS2, alsin Rho guanine nucleotide exchange factor	ENSG00000101928.13	MOSPD1	protein_coding	ENSG00000101928.13	191.051	0.796115	0.152433	5.22273	1.763e-07	1.53148e-06		ABHD13
Q5T1Z8	PUM1	Pumilio homolog 1 (Pumilio homolog 1 (Drosophila), isoform CRA_c)	3 v 3	0.0610428	0.0121564	0.180908	ZDHHC17	zinc finger DHHC-type containing 17	ENSG00000196437.11	ZNF569	protein_coding	ENSG00000196437.11	180.38	0.796109	0.166317	4.7867	1.69549e-06	1.24895e-05		TNS1
Q7Z624	CAMKMT	Calmodulin-lysine N-methyltransferase (CLNMT) (CaM KMT) (EC 2.1.1.60)	3 v 3	0.10279	0.0121724	0.180908	DCN	decorin	ENSG00000116141.15	MARK1	protein_coding	ENSG00000116141.15	310.427	0.796023	0.123864	6.42661	1.30477e-10	1.81333e-09		FRZB
Q96RQ1	ERGIC2	Endoplasmic reticulum-Golgi intermediate compartment protein 2	3 v 3	0.255949	0.0122275	0.180998	PLXDC2	plexin domain containing 2	ENSG00000092871.16	RFFL	protein_coding	ENSG00000092871.16	389.995	0.794143	0.131883	6.02159	1.72714e-09	2.02759e-08		DGKH
F5H571	USP5	Ubiquitin carboxyl-terminal hydrolase 5 (Fragment)	2 v 2	-0.631679	0.0122714	0.180998	TNIP2	TNFAIP3 interacting protein 2	ENSG00000143355.16	LHX9	protein_coding	ENSG00000143355.16	44.549	0.793102	0.266548	2.97546	0.00292552	0.0104721		LPP
Q9NXF1	TEX10	Testis-expressed protein 10	3 v 3	0.147768	0.0122739	0.672779	PXYLP1	2-phosphoxylose phosphatase 1	ENSG00000138669.9	PRKG2	protein_coding	ENSG00000138669.9	40.6183	0.792471	0.272061	2.91284	0.00358155	0.0125101		YAP1
Q9NW15	ANO10	Anoctamin-10 (Transmembrane protein 16K)	3 v 3	-0.122059	0.0123271	0.180998	CBLB	Cbl proto-oncogene B	ENSG00000179454.13	KLHL28	protein_coding	ENSG00000179454.13	508.635	0.792124	0.122943	6.44301	1.17124e-10	1.63567e-09		ANKRD28
Q9NUG6	PDRG1	p53 and DNA damage-regulated protein 1	3 v 3	-0.16411	0.0123497	0.180998	LAMC1	laminin subunit gamma 1	ENSG00000166123.14	GPT2	protein_coding	ENSG00000166123.14	1106.67	0.791626	0.0919849	8.60605	7.56203e-18	2.35042e-16		ADAMTSL3
P49005	POLD2	DNA polymerase delta subunit 2 (DNA polymerase delta subunit p50)	3 v 3	-0.159622	0.0123768	0.180998	FSD1L	fibronectin type III and SPRY domain containing 1 like	ENSG00000107864.15	CPEB3	protein_coding	ENSG00000107864.15	175.547	0.790839	0.16357	4.83487	1.33232e-06	9.98616e-06		CPEB3
Q13085	ACACA	Acetyl-CoA carboxylase 1 (ACC1) (EC 6.4.1.2) (Acetyl-Coenzyme A carboxylase alpha) (ACC-alpha)	3 v 3	0.094369	0.0123778	0.180998	ENAH	ENAH, actin regulator	ENSG00000101098.12	RIMS4	protein_coding	ENSG00000101098.12	525.089	0.790225	0.106833	7.39681	1.395e-13	2.76116e-12		PIK3CA
Q99575	POP1	Ribonucleases P/MRP protein subunit POP1 (hPOP1) (EC 3.1.26.5)	3 v 3	0.192195	0.0124044	0.180998	MRE11	MRE11 homolog, double strand break repair nuclease	ENSG00000141646.13	SMAD4	protein_coding	ENSG00000141646.13	1212.63	0.790165	0.0963683	8.19943	2.41535e-16	6.43346e-15		RPAP3
O95881	TXNDC12	Thioredoxin domain-containing protein 12 (EC 1.8.4.2) (Endoplasmic reticulum resident protein 18) (ER protein 18) (ERp18) (Endoplasmic reticulum resident protein 19) (ER protein 19) (ERp19) (Thioredoxin-like protein p19) (hTLP19)	3 v 3	-0.208526	0.0124181	0.180998	USP1	ubiquitin specific peptidase 1	ENSG00000138942.16	RNF185	protein_coding	ENSG00000138942.16	458.32	0.789949	0.131338	6.01463	1.80303e-09	2.10563e-08		PTPRB
O15514	POLR2D	DNA-directed RNA polymerase II subunit RPB4 (RNA polymerase II subunit B4) (DNA-directed RNA polymerase II subunit D) (RNA polymerase II 16 kDa subunit) (RPB16)	3 v 3	0.0693011	0.0124286	0.672779	ZNF587	zinc finger protein 587	ENSG00000127990.18	SGCE	protein_coding	ENSG00000127990.18	629.328	0.789091	0.125984	6.26344	3.7657e-10	4.89517e-09		PDS5A
O00442	RTCA	RNA 3'-terminal phosphate cyclase (RNA cyclase) (RNA-3'-phosphate cyclase) (EC 6.5.1.4) (RNA terminal phosphate cyclase domain-containing protein 1) (RTC domain-containing protein 1)	3 v 3	0.139964	0.0124332	0.180998	NDNF	neuron derived neurotrophic factor	ENSG00000198774.5	RASSF9	protein_coding	ENSG00000198774.5	433.403	0.788862	0.123383	6.39358	1.62045e-10	2.21984e-09		BVES
P26572	MGAT1	Alpha-1,3-mannosyl-glycoprotein 2-beta-N-acetylglucosaminyltransferase (EC 2.4.1.101) (N-glycosyl-oligosaccharide-glycoprotein N-acetylglucosaminyltransferase I) (GNT-I) (GlcNAc-T I)	3 v 3	0.256774	0.0124432	0.180998	ZBTB41	zinc finger and BTB domain containing 41	ENSG00000105971.15	CAV2	protein_coding	ENSG00000105971.15	260.535	0.788475	0.13409	5.88019	4.09808e-09	4.56831e-08		PCGF5
B7Z2R7	ACBD5	Acyl-CoA-binding domain-containing protein 5	3 v 3	0.636411	0.0125	0.180998	ELOC	elongin C	ENSG00000205302.7	SNX2	protein_coding	ENSG00000205302.7	1117.73	0.787302	0.100342	7.84618	4.28886e-15	1.01589e-13		FDX1
Q9GZP4	PITHD1	PITH domain-containing protein 1	3 v 3	-0.14475	0.012515	0.180998	PHLDA1	pleckstrin homology like domain family A member 1	ENSG00000075651.16	PLD1	protein_coding	ENSG00000075651.16	277.626	0.787092	0.130455	6.03344	1.60503e-09	1.88976e-08		PDS5B
A0A024R857	FBXL18	F-box and leucine-rich repeat protein 18, isoform CRA_b	3 v 3	0.163465	0.0125359	0.180998	HLA-DMA	major histocompatibility complex, class II, DM alpha	ENSG00000110841.14	PPFIBP1	protein_coding	ENSG00000110841.14	1562.25	0.78458	0.100789	7.78439	7.00504e-15	1.6118e-13		RSF1
Q9UQN3	CHMP2B	Charged multivesicular body protein 2b (CHMP2.5) (Chromatin-modifying protein 2b) (CHMP2b) (Vacuolar protein sorting-associated protein 2-2) (Vps2-2) (hVps2-2)	3 v 3	-0.0951124	0.0125513	0.180998	WWTR1	WW domain containing transcription regulator 1	ENSG00000108963.17	DPH1	protein_coding	ENSG00000108963.17	148.463	0.783285	0.175716	4.45768	8.28531e-06	5.37823e-05		YOD1
P52747	ZNF143	Zinc finger protein 143 (SPH-binding factor) (Selenocysteine tRNA gene transcription-activating factor) (hStaf)	3 v 3	0.112215	0.012561	0.180998	SERPINB13	serpin family B member 13	ENSG00000196155.13	PLEKHG4	protein_coding	ENSG00000196155.13	289.683	0.783087	0.125952	6.21732	5.05707e-10	6.42436e-09		UNKL
Q99873	PRMT1	Protein arginine N-methyltransferase 1 (EC 2.1.1.319) (Histone-arginine N-methyltransferase PRMT1) (Interferon receptor 1-bound protein 4)	3 v 3	-0.0430316	0.0125899	0.672779	CCDC68	coiled-coil domain containing 68	ENSG00000163320.11	CGGBP1	protein_coding	ENSG00000163320.11	1857.59	0.781711	0.0852754	9.1669	4.86816e-20	1.88267e-18		MAPK6
O60701	UGDH	UDP-glucose 6-dehydrogenase (UDP-Glc dehydrogenase) (UDP-GlcDH) (UDPGDH) (EC 1.1.1.22)	3 v 3	0.493895	0.0126744	0.181551	TNS1	tensin 1	ENSG00000156218.13	ADAMTSL3	protein_coding	ENSG00000156218.13	150.079	0.779096	0.165841	4.69786	2.62907e-06	1.87617e-05		PGR
P01135	TGFA	Protransforming growth factor alpha [Cleaved into: Transforming growth factor alpha (TGF-alpha) (EGF-like TGF) (ETGF) (TGF type 1)]	3 v 3	0.751858	0.0126986	0.181551	DCBLD2	discoidin, CUB and LCCL domain containing 2	ENSG00000123728.10	RAP2C	protein_coding	ENSG00000123728.10	599.919	0.778527	0.105237	7.39783	1.38427e-13	2.74803e-12		RBM24
O60869	EDF1	Endothelial differentiation-related factor 1 (EDF-1) (Multiprotein-bridging factor 1) (MBF1)	3 v 3	-0.191899	0.01271	0.181551	STK26	serine/threonine kinase 26	ENSG00000077684.16	JADE1	protein_coding	ENSG00000077684.16	1244.93	0.778442	0.1046	7.44211	9.90914e-14	1.98677e-12		CDON
Q9NYM9	BET1L	BET1-like protein (Golgi SNARE with a size of 15 kDa) (GOS-15) (GS15) (Vesicle transport protein GOS15)	3 v 3	-0.413728	0.0127754	0.181551	GALNT18	polypeptide N-acetylgalactosaminyltransferase 18	ENSG00000165275.10	TRMT10B	protein_coding	ENSG00000165275.10	100.022	0.774847	0.193577	4.00278	6.26024e-05	0.000336614		DOCK7
Q9Y333	LSM2	U6 snRNA-associated Sm-like protein LSm2 (Protein G7b) (Small nuclear ribonuclear protein D homolog) (snRNP core Sm-like protein Sm-x5)	3 v 3	0.0890688	0.0128008	0.181551	YOD1	YOD1 deubiquitinase	ENSG00000164221.13	CCDC112	protein_coding	ENSG00000164221.13	292.565	0.774519	0.141676	5.46682	4.58179e-08	4.36888e-07		ADIPOR2
Q6P1M0	SLC27A4	Long-chain fatty acid transport protein 4 (FATP-4) (Fatty acid transport protein 4) (Arachidonate--CoA ligase) (EC 6.2.1.15) (Long-chain-fatty-acid--CoA ligase) (Solute carrier family 27 member 4) (Very long-chain acyl-CoA synthetase 4) (ACSVL4) (EC 6.2.1.-)	3 v 3	0.0844147	0.0128083	0.181551	ICK	intestinal cell kinase	ENSG00000163093.12	BBS5	protein_coding	ENSG00000163093.12	48.5431	0.774271	0.256563	3.01786	0.00254564	0.00928739		ZMYM3
D2CVN5	AIP	Aryl hydrocarbon receptor-interacting protein AIP722	3 v 3	-0.114373	0.012816	0.672779	ZFAND4	zinc finger AN1-type containing 4	ENSG00000135069.14	PSAT1	protein_coding	ENSG00000135069.14	3324.04	0.773964	0.103967	7.44434	9.74325e-14	1.95741e-12		ID4
O75179	ANKRD17	Ankyrin repeat domain-containing protein 17 (Gene trap ankyrin repeat protein) (Serologically defined breast cancer antigen NY-BR-16)	3 v 3	0.0823997	0.0128412	0.181551	NR4A3	nuclear receptor subfamily 4 group A member 3	ENSG00000196453.8	ZNF777	protein_coding	ENSG00000196453.8	117.246	0.773397	0.185372	4.17213	3.01763e-05	0.000173633		PAIP1
Q9Y4B6	DCAF1	DDB1- and CUL4-associated factor 1 (HIV-1 Vpr-binding protein) (VprBP) (Serine/threonine-protein kinase VPRBP) (EC 2.7.11.1) (Vpr-interacting protein)	3 v 3	-0.133273	0.0128443	0.181551	KCNJ16	potassium voltage-gated channel subfamily J member 16	ENSG00000164327.13	RICTOR	protein_coding	ENSG00000164327.13	986.051	0.773235	0.0980954	7.88248	3.20943e-15	7.67439e-14		SPCS3
Q8NFQ8	TOR1AIP2	Torsin-1A-interacting protein 2 (Lumenal domain-like LAP1)	3 v 3	0.300938	0.0128533	0.181551	ALCAM	activated leukocyte cell adhesion molecule	ENSG00000205765.9	C5orf51	protein_coding	ENSG00000205765.9	769.36	0.773167	0.120066	6.43949	1.19876e-10	1.67294e-09		UBE2D3
P15735	PHKG2	Phosphorylase b kinase gamma catalytic chain, liver/testis isoform (PHK-gamma-LT) (PHK-gamma-T) (EC 2.7.11.19) (PSK-C3) (Phosphorylase kinase subunit gamma-2)	3 v 3	-0.235002	0.0128538	0.181551	RIMBP2	RIMS binding protein 2	ENSG00000151090.19	THRB	protein_coding	ENSG00000151090.19	148.15	0.772471	0.164897	4.68457	2.80555e-06	1.9873e-05		REV3L
Q9NX58	LYAR	Cell growth-regulating nucleolar protein	3 v 3	0.451028	0.0128627	0.181551	LHFPL6	LHFPL tetraspan subfamily member 6	ENSG00000178338.11	ZNF354B	protein_coding	ENSG00000178338.11	203.669	0.771367	0.150543	5.12389	2.99289e-07	2.50154e-06		CLOCK
Q9NR09	BIRC6	Baculoviral IAP repeat-containing protein 6 (EC 2.3.2.27) (BIR repeat-containing ubiquitin-conjugating enzyme) (BRUCE) (RING-type E3 ubiquitin transferase BIRC6) (Ubiquitin-conjugating BIR domain enzyme apollon) (APOLLON)	3 v 3	0.129325	0.0129005	0.181551	LRP5	LDL receptor related protein 5	ENSG00000101966.12	XIAP	protein_coding	ENSG00000101966.12	1875.59	0.771035	0.096572	7.98404	1.41621e-15	3.49019e-14		AHR
H7C2U6	NIPSNAP1	Protein NipSnap homolog 1 (Fragment)	2 v 2	-1.74291	0.0129068	0.181551	PPP3CB	protein phosphatase 3 catalytic subunit beta	ENSG00000166147.13	FBN1	protein_coding	ENSG00000166147.13	930.523	0.771019	0.106298	7.25335	4.06597e-13	7.61328e-12		STK24
O43272	PRODH	Proline dehydrogenase 1, mitochondrial (EC 1.5.5.2) (Proline oxidase) (Proline oxidase 2) (p53-induced gene 6 protein)	3 v 3	-0.17744	0.0129908	0.182256	MYL12A	myosin light chain 12A	ENSG00000155729.13	KCTD18	protein_coding	ENSG00000155729.13	222.306	0.770998	0.139834	5.51366	3.51442e-08	3.42086e-07		SPAG9
Q9H4H8	FAM83D	Protein FAM83D (Spindle protein CHICA)	3 v 3	0.174513	0.0130378	0.672779	SVIP	small VCP interacting protein	ENSG00000151632.17	AKR1C2	protein_coding	ENSG00000151632.17	96.6945	0.769711	0.199399	3.86015	0.000113319	0.000575322		ZNF516
Q13190	STX5	Syntaxin-5	3 v 3	-0.0681495	0.0130464	0.182453	PPP1CB	protein phosphatase 1 catalytic subunit beta	ENSG00000118523.6	CCN2	protein_coding	ENSG00000118523.6	1386.33	0.768485	0.124843	6.15564	7.47749e-10	9.2708e-09		FNIP1
Q86SX3	TEDC1	Tubulin epsilon and delta complex protein 1	3 v 3	-0.136662	0.0130528	0.182453	ASH1L	ASH1 like histone lysine methyltransferase	ENSG00000099139.13	PCSK5	protein_coding	ENSG00000099139.13	67.7869	0.767993	0.227145	3.38108	0.000722027	0.00303765		SYNJ2
Q6P1A2	LPCAT3	Lysophospholipid acyltransferase 5 (LPLAT 5) (EC 2.3.1.-) (1-acylglycerophosphocholine O-acyltransferase) (EC 2.3.1.23) (1-acylglycerophosphoethanolamine O-acyltransferase) (EC 2.3.1.n7) (1-acylglycerophosphoserine O-acyltransferase) (EC 2.3.1.n6) (Lysophosphatidylcholine acyltransferase) (LPCAT) (Lyso-PC acyltransferase) (Lysophosphatidylcholine acyltransferase 3) (Lyso-PC acyltransferase 3) (Ly…	3 v 3	-0.239836	0.0130707	0.182453	CNTLN	centlein	ENSG00000100852.13	ARHGAP5	protein_coding	ENSG00000100852.13	3303.13	0.767373	0.0846451	9.06578	1.23717e-19	4.54837e-18		ARHGAP29
Q05CW7	NAT10	NAT10 protein (Fragment)	2 v 2	0.483939	0.0130868	0.672779	ITGA6	integrin subunit alpha 6	ENSG00000139318.8	DUSP6	protein_coding	ENSG00000139318.8	2367.05	0.766654	0.0927875	8.26248	1.42681e-16	3.86181e-15		ARFGEF1
Q96KA5	CLPTM1L	Cleft lip and palate transmembrane protein 1-like protein (CLPTM1-like protein) (Cisplatin resistance-related protein 9) (CRR9p)	3 v 3	-0.24439	0.0130983	0.182453	SLC6A14	solute carrier family 6 member 14	ENSG00000112282.18	MED23	protein_coding	ENSG00000112282.18	745.372	0.766482	0.112413	6.81846	9.2022e-12	1.50208e-10		ZNF326
P51649	ALDH5A1	Succinate-semialdehyde dehydrogenase, mitochondrial (EC 1.2.1.24) (Aldehyde dehydrogenase family 5 member A1) (NAD(+)-dependent succinic semialdehyde dehydrogenase)	3 v 3	0.121459	0.0131119	0.182453	SNRPB	small nuclear ribonucleoprotein polypeptides B and B1	ENSG00000107669.17	ATE1	protein_coding	ENSG00000107669.17	650.767	0.765259	0.10538	7.26189	3.81713e-13	7.18078e-12		TBC1D9
Q99543	DNAJC2	DnaJ homolog subfamily C member 2 (M-phase phosphoprotein 11) (Zuotin-related factor 1) [Cleaved into: DnaJ homolog subfamily C member 2, N-terminally processed]	3 v 3	-0.0305247	0.0131705	0.672779	MTR	5-methyltetrahydrofolate-homocysteine methyltransferase	ENSG00000177888.7	ZBTB41	protein_coding	ENSG00000177888.7	1475.4	0.764325	0.0890663	8.58153	9.36156e-18	2.87861e-16		ALCAM
Q8N2G8	GHDC	GH3 domain-containing protein	3 v 3	-0.259265	0.0132025	0.182499	SFMBT1	Scm like with four mbt domains 1	ENSG00000136436.14	CALCOCO2	protein_coding	ENSG00000136436.14	468.374	0.763351	0.112511	6.78466	1.1636e-11	1.869e-10		NCAM2
Q9NRG9	AAAS	Aladin (Adracalin)	3 v 3	0.224353	0.0132521	0.182499	NUCKS1	nuclear casein kinase and cyclin dependent kinase substrate 1	ENSG00000081721.11	DUSP12	protein_coding	ENSG00000081721.11	258.719	0.762782	0.133338	5.72065	1.0612e-08	1.11556e-07		DESI1
P18085	ARF4	ADP-ribosylation factor 4	3 v 3	-0.133007	0.0132834	0.182499	RPS6KA6	ribosomal protein S6 kinase A6	ENSG00000198677.11	TTC37	protein_coding	ENSG00000198677.11	1119.56	0.762458	0.102298	7.45328	9.10484e-14	1.83649e-12		SLC4A10
Q9BZG1	RAB34	Ras-related protein Rab-34 (Ras-related protein Rab-39) (Ras-related protein Rah)	3 v 3	-0.135716	0.0133071	0.182499	MYO10	myosin X	ENSG00000143622.11	RIT1	protein_coding	ENSG00000143622.11	396.605	0.762428	0.13617	5.59911	2.15455e-08	2.16857e-07		TMEM248
Q9NVC6	MED17	Mediator of RNA polymerase II transcription subunit 17 (Activator-recruited cofactor 77 kDa component) (ARC77) (Cofactor required for Sp1 transcriptional activation subunit 6) (CRSP complex subunit 6) (Mediator complex subunit 17) (Thyroid hormone receptor-associated protein complex 80 kDa component) (Trap80) (Transcriptional coactivator CRSP77) (Vitamin D3 receptor-interacting protein complex 80…	3 v 3	0.279166	0.013315	0.182499	EIF5A2	eukaryotic translation initiation factor 5A2	ENSG00000010803.16	SCMH1	protein_coding	ENSG00000010803.16	346.949	0.761707	0.123291	6.17814	6.48603e-10	8.11158e-09		SMCHD1
Q9UL46	PSME2	Proteasome activator complex subunit 2 (11S regulator complex subunit beta) (REG-beta) (Activator of multicatalytic protease subunit 2) (Proteasome activator 28 subunit beta) (PA28b) (PA28beta)	3 v 3	-0.157658	0.0133604	0.182499	ERP44	endoplasmic reticulum protein 44	ENSG00000168234.13	TTC39C	protein_coding	ENSG00000168234.13	369.783	0.761476	0.122594	6.21134	5.25342e-10	6.64442e-09		ITPR1
Q01813	PFKP	ATP-dependent 6-phosphofructokinase, platelet type (ATP-PFK) (PFK-P) (EC 2.7.1.11) (6-phosphofructokinase type C) (Phosphofructo-1-kinase isozyme C) (PFK-C) (Phosphohexokinase)	3 v 3	-0.0318757	0.0133742	0.672779	TNFAIP6	TNF alpha induced protein 6	ENSG00000109472.14	CPE	protein_coding	ENSG00000109472.14	1575.45	0.761294	0.0888227	8.57095	1.02639e-17	3.11323e-16		EDA2R
O95619	YEATS4	YEATS domain-containing protein 4 (Glioma-amplified sequence 41) (Gas41) (NuMA-binding protein 1) (NuBI-1) (NuBI1)	3 v 3	-0.138573	0.0133899	0.182499	ARL4C	ADP ribosylation factor like GTPase 4C	ENSG00000102908.22	NFAT5	protein_coding	ENSG00000102908.22	2121.31	0.761011	0.223545	3.40428	0.000663376	0.00280971		CA8
Q14149	MORC3	MORC family CW-type zinc finger protein 3 (Nuclear matrix protein 2) (Zinc finger CW-type coiled-coil domain protein 3)	3 v 3	0.153804	0.0134167	0.672779	DENND1B	DENN domain containing 1B	ENSG00000117525.14	F3	protein_coding	ENSG00000117525.14	65.673	0.760882	0.226579	3.35814	0.000784703	0.00326919		PCGF3
Q13569	TDG	G/T mismatch-specific thymine DNA glycosylase (EC 3.2.2.29) (Thymine-DNA glycosylase) (hTDG)	2 v 2	0.727004	0.0134229	0.182499	DPP10	dipeptidyl peptidase like 10	ENSG00000147202.18	DIAPH2	protein_coding	ENSG00000147202.18	634.971	0.760735	0.106639	7.13372	9.76886e-13	1.75874e-11		ERBB4
P53992	SEC24C	Protein transport protein Sec24C (SEC24-related protein C)	3 v 3	0.0792154	0.013424	0.182499	NPNT	nephronectin	ENSG00000180628.15	PCGF5	protein_coding	ENSG00000180628.15	1161.14	0.760529	0.0835924	9.09807	9.19514e-20	3.44989e-18		FBN1
Q86XJ1	GAS2L3	GAS2-like protein 3 (Growth arrest-specific protein 2-like 3)	3 v 3	0.373581	0.0134351	0.182499	MTPN	myotrophin	ENSG00000164975.15	SNAPC3	protein_coding	ENSG00000164975.15	803.294	0.760152	0.0920384	8.25908	1.46804e-16	3.96805e-15		MYBL1
Q96GG9	DCUN1D1	DCN1-like protein 1 (DCNL1) (DCUN1 domain-containing protein 1) (Defective in cullin neddylation protein 1-like protein 1) (Squamous cell carcinoma-related oncogene)	3 v 3	0.541023	0.0134611	0.182499	IRF2BP1	interferon regulatory factor 2 binding protein 1	ENSG00000173598.14	NUDT4	protein_coding	ENSG00000173598.14	448.184	0.760002	0.115037	6.60659	3.93266e-11	5.88874e-10		MON2
Q96C34	RUNDC1	RUN domain-containing protein 1	3 v 3	-0.165424	0.013466	0.182499	KRT80	keratin 80	ENSG00000176624.11	MEX3C	protein_coding	ENSG00000176624.11	1469.66	0.759287	0.0854714	8.88352	6.47755e-19	2.20786e-17		PRPF40A
Q9Y296	TRAPPC4	Trafficking protein particle complex subunit 4 (Hematopoietic stem/progenitor cell protein 172) (Synbindin) (TRS23 homolog)	3 v 3	-0.123987	0.013573	0.182499	RGMB	repulsive guidance molecule BMP co-receptor b	ENSG00000179119.15	SPTY2D1	protein_coding	ENSG00000179119.15	470.406	0.759197	0.160726	4.72355	2.31762e-06	1.66991e-05		RPS6KB1
Q6N043	ZNF280D	Zinc finger protein 280D (Suppressor of hairy wing homolog 4) (Zinc finger protein 634)	3 v 3	0.0836635	0.0135805	0.672779	WDR44	WD repeat domain 44	ENSG00000138468.16	SENP7	protein_coding	ENSG00000138468.16	682.358	0.756916	0.0967601	7.8226	5.17428e-15	1.21135e-13		AGAP1
Q5JSH3	WDR44	WD repeat-containing protein 44 (Rabphilin-11)	3 v 3	-0.104244	0.0136273	0.182499	FRS2	fibroblast growth factor receptor substrate 2	ENSG00000171862.11	PTEN	protein_coding	ENSG00000171862.11	1226.04	0.756448	0.0850944	8.88951	6.1378e-19	2.09917e-17		REST
Q92609	TBC1D5	TBC1 domain family member 5	3 v 3	0.3397	0.0136385	0.182499	CALM1	calmodulin 1	ENSG00000164117.13	FBXO8	protein_coding	ENSG00000164117.13	119.019	0.756188	0.179513	4.21244	2.52629e-05	0.000147857		CNOT6L
Q5TBP9	LSM14B	Protein LSM14 homolog B (Fragment)	3 v 3	-0.348477	0.0136469	0.182499	TMEM106B	transmembrane protein 106B	ENSG00000136021.18	SCYL2	protein_coding	ENSG00000136021.18	2209.12	0.754986	0.0897015	8.41665	3.87408e-17	1.10351e-15		SCARB2
A8K818		cDNA FLJ75784, highly similar to Homo sapiens CD3E antigen, epsilon polypeptide associated protein (CD3EAP), mRNA	3 v 3	-0.159839	0.0137307	0.182499	FHIT	fragile histidine triad	ENSG00000139915.20	MDGA2	protein_coding	ENSG00000139915.20	172.44	0.754033	0.157062	4.80087	1.57979e-06	1.16929e-05		PAK2
Q04721	NOTCH2	Neurogenic locus notch homolog protein 2 (Notch 2) (hN2) [Cleaved into: Notch 2 extracellular truncation (N2ECD); Notch 2 intracellular domain (N2ICD)]	3 v 3	0.246649	0.0137326	0.182499	FBXL3	F-box and leucine rich repeat protein 3	ENSG00000180488.15	MIGA1	protein_coding	ENSG00000180488.15	629.976	0.753857	0.107031	7.04336	1.8766e-12	3.27874e-11		ZCCHC14
Q96IU4	ABHD14B	Protein ABHD14B (EC 3.-.-.-) (Alpha/beta hydrolase domain-containing protein 14B) (Abhydrolase domain-containing protein 14B) (CCG1-interacting factor B)	3 v 3	-0.286676	0.0137457	0.182499	LRRCC1	leucine rich repeat and coiled-coil centrosomal protein 1	ENSG00000139793.18	MBNL2	protein_coding	ENSG00000139793.18	883.212	0.75304	0.0919283	8.19161	2.57765e-16	6.85126e-15		METTL16
P54756	EPHA5	Ephrin type-A receptor 5 (EC 2.7.10.1) (Brain-specific kinase) (EPH homology kinase 1) (EHK-1) (EPH-like kinase 7) (EK7) (hEK7)	3 v 3	0.209764	0.013747	0.182499	REST	RE1 silencing transcription factor	ENSG00000170921.15	TANC2	protein_coding	ENSG00000170921.15	936.406	0.752414	0.128102	5.87356	4.26541e-09	4.7417e-08		PRKAA2
P17014	ZNF12	Zinc finger protein 12 (Gonadotropin-inducible ovary transcription repressor 3) (GIOT-3) (Zinc finger protein 325) (Zinc finger protein KOX3)	2 v 2	0.287866	0.0137861	0.672779	RBMS1	RNA binding motif single stranded interacting protein 1	ENSG00000198169.9	ZNF251	protein_coding	ENSG00000198169.9	331.693	0.752344	0.121279	6.20339	5.52589e-10	6.97587e-09		ZSWIM5
Q13454	TUSC3	Tumor suppressor candidate 3 (Dolichyl-diphosphooligosaccharide--protein glycosyltransferase subunit TUSC3) (Oligosaccharyl transferase subunit TUSC3) (Magnesium uptake/transporter TUSC3) (Protein N33)	3 v 3	0.212514	0.0137936	0.182499	DUSP18	dual specificity phosphatase 18	ENSG00000174136.12	RGMB	protein_coding	ENSG00000174136.12	376.492	0.751555	0.126795	5.92731	3.0793e-09	3.48872e-08		FBXL3
P56181	NDUFV3	NADH dehydrogenase [ubiquinone] flavoprotein 3, mitochondrial (Complex I-9kD) (CI-9kD) (NADH-ubiquinone oxidoreductase 9 kDa subunit) (Renal carcinoma antigen NY-REN-4)	3 v 3	-0.302021	0.0137983	0.182499	HIRIP3	HIRA interacting protein 3	ENSG00000083312.17	TNPO1	protein_coding	ENSG00000083312.17	4894.83	0.751244	0.084779	8.86121	7.91533e-19	2.64414e-17		DNM3
P42575	CASP2	Caspase-2 (CASP-2) (EC 3.4.22.55) (Neural precursor cell expressed developmentally down-regulated protein 2) (NEDD-2) (Protease ICH-1) [Cleaved into: Caspase-2 subunit p18; Caspase-2 subunit p13; Caspase-2 subunit p12]	3 v 3	-0.213143	0.013801	0.182499	INTS2	integrator complex subunit 2	ENSG00000112276.14	BVES	protein_coding	ENSG00000112276.14	235.314	0.750439	0.136447	5.49988	3.80051e-08	3.67974e-07		RASEF
Q9NPD8	UBE2T	Ubiquitin-conjugating enzyme E2 T (EC 2.3.2.23) (Cell proliferation-inducing gene 50 protein) (E2 ubiquitin-conjugating enzyme T) (Ubiquitin carrier protein T) (Ubiquitin-protein ligase T)	3 v 3	-0.310534	0.0138473	0.182525	SHCBP1	SHC binding and spindle associated 1	ENSG00000133019.11	CHRM3	protein_coding	ENSG00000133019.11	189.146	0.749975	0.158051	4.74515	2.08355e-06	1.51757e-05		TBL1XR1
O94876	TMCC1	Transmembrane and coiled-coil domains protein 1	3 v 3	-0.0346418	0.0138551	0.182525	RP2	RP2, ARL3 GTPase activating protein	ENSG00000144426.18	NBEAL1	protein_coding	ENSG00000144426.18	742.341	0.749692	0.11852	6.32544	2.52507e-10	3.36286e-09		MIB1
P53350	PLK1	Serine/threonine-protein kinase PLK1 (EC 2.7.11.21) (Polo-like kinase 1) (PLK-1) (Serine/threonine-protein kinase 13) (STPK13)	3 v 3	0.167969	0.0138673	0.182525	RHBDD1	rhomboid domain containing 1	ENSG00000183010.16	PYCR1	protein_coding	ENSG00000183010.16	1030.45	0.749625	0.0857907	8.73784	2.37613e-18	7.64543e-17		POLI
O15392	BIRC5	Baculoviral IAP repeat-containing protein 5 (Apoptosis inhibitor 4) (Apoptosis inhibitor survivin)	3 v 3	-0.148715	0.0138735	0.672779	MAP7	microtubule associated protein 7	ENSG00000143751.10	SDE2	protein_coding	ENSG00000143751.10	671.45	0.748299	0.121249	6.17161	6.75997e-10	8.43842e-09		CLIP4
A0JNW5	UHRF1BP1L	UHRF1-binding protein 1-like (Syntaxin-6 Habc-interacting protein of 164 kDa)	3 v 3	0.141644	0.0139271	0.672779	NPAT	nuclear protein, coactivator of histone transcription	ENSG00000121005.9	CRISPLD1	protein_coding	ENSG00000121005.9	1478.36	0.747781	0.0791356	9.44936	3.40897e-21	1.47429e-19		GTF3C2
Q15334	LLGL1	Lethal(2) giant larvae protein homolog 1 (LLGL) (DLG4) (Hugl-1) (Human homolog to the D-lgl gene protein)	3 v 3	-0.227273	0.0139291	0.182557	CEPT1	choline/ethanolamine phosphotransferase 1	ENSG00000125772.12	GPCPD1	protein_coding	ENSG00000125772.12	1286.59	0.746988	0.103564	7.21282	5.4806e-13	1.01115e-11		MYO10
Q86WR7	PROSER2	Proline and serine-rich protein 2	3 v 3	0.0572951	0.0140654	0.672779	PLD1	phospholipase D1	ENSG00000108306.13	FBXL20	protein_coding	ENSG00000108306.13	454.247	0.746656	0.114815	6.50314	7.86619e-11	1.1267e-09		ZFHX3
Q16576	RBBP7	Histone-binding protein RBBP7 (Histone acetyltransferase type B subunit 2) (Nucleosome-remodeling factor subunit RBAP46) (Retinoblastoma-binding protein 7) (RBBP-7) (Retinoblastoma-binding protein p46)	3 v 3	-0.149864	0.0140886	0.182557	EPPIN	epididymal peptidase inhibitor	ENSG00000144935.15	TRPC1	protein_coding	ENSG00000144935.15	105.24	0.745282	0.189849	3.92566	8.64917e-05	0.000451076		PHF14
Q14790	CASP8	Caspase-8 (CASP-8) (EC 3.4.22.61) (Apoptotic cysteine protease) (Apoptotic protease Mch-5) (CAP4) (FADD-homologous ICE/ced-3-like protease) (FADD-like ICE) (FLICE) (ICE-like apoptotic protease 5) (MORT1-associated ced-3 homolog) (MACH) [Cleaved into: Caspase-8 subunit p18; Caspase-8 subunit p10]	3 v 3	0.147734	0.0141023	0.182557	ATP2B1	ATPase plasma membrane Ca2+ transporting 1	ENSG00000059769.20	DNAJC25	protein_coding	ENSG00000059769.20	163.392	0.745098	0.191659	3.88761	0.000101234	0.000519608		RUNX1T1
Q8N7H5	PAF1	RNA polymerase II-associated factor 1 homolog (hPAF1) (Pancreatic differentiation protein 2)	3 v 3	0.112763	0.0141096	0.182557	CTBS	chitobiase	ENSG00000157796.18	WDR19	protein_coding	ENSG00000157796.18	549.66	0.745068	0.108144	6.88957	5.59606e-12	9.30825e-11		OSBPL6
Q8TDX7	NEK7	Serine/threonine-protein kinase Nek7 (EC 2.7.11.1) (Never in mitosis A-related kinase 7) (NimA-related protein kinase 7)	3 v 3	0.826757	0.0141265	0.182557	RAD50	RAD50 double strand break repair protein	ENSG00000188554.14	NBR1	protein_coding	ENSG00000188554.14	1147.98	0.744997	0.0965412	7.71688	1.19211e-14	2.6756e-13		ERLIN1
P19634	SLC9A1	Sodium/hydrogen exchanger 1 (APNH) (Na(+)/H(+) antiporter, amiloride-sensitive) (Na(+)/H(+) exchanger 1) (NHE-1) (Solute carrier family 9 member 1)	3 v 3	-0.219412	0.0141376	0.182557	TPP2	tripeptidyl peptidase 2	ENSG00000082258.13	CCNT2	protein_coding	ENSG00000082258.13	1005.35	0.744347	0.109312	6.8094	9.80039e-12	1.5894e-10		GRB10
O43609	SPRY1	Protein sprouty homolog 1 (Spry-1)	3 v 3	0.241805	0.0141468	0.182557	ACAP2	ArfGAP with coiled-coil, ankyrin repeat and PH domains 2	ENSG00000139323.14	POC1B	protein_coding	ENSG00000139323.14	940.986	0.743885	0.0895871	8.30349	1.011e-16	2.77369e-15		EPB41L5
Q6ZVK8	NUDT18	8-oxo-dGDP phosphatase NUDT18 (EC 3.6.1.58) (2-hydroxy-dADP phosphatase) (7,8-dihydro-8-oxoguanine phosphatase) (MutT homolog 3) (Nucleoside diphosphate-linked moiety X motif 18) (Nudix motif 18)	3 v 3	-0.121786	0.014163	0.672779	SCMH1	Scm polycomb group protein homolog 1	ENSG00000135002.12	RFK	protein_coding	ENSG00000135002.12	695.649	0.742305	0.0949667	7.81648	5.4323e-15	1.26586e-13		KLHDC3
Q9Y546	LRRC42	Leucine-rich repeat-containing protein 42	3 v 3	-0.143033	0.0142626	0.182557	STXBP4	syntaxin binding protein 4	ENSG00000038219.13	BOD1L1	protein_coding	ENSG00000038219.13	952.92	0.741157	0.138113	5.36633	8.0355e-08	7.43009e-07		FAM160B1
Q07864	POLE	DNA polymerase epsilon catalytic subunit A (EC 2.7.7.7) (3'-5' exodeoxyribonuclease) (EC 3.1.11.-) (DNA polymerase II subunit A)	3 v 3	0.0691001	0.014271	0.672779	TDG	thymine DNA glycosylase	ENSG00000076685.18	NT5C2	protein_coding	ENSG00000076685.18	981.593	0.740461	0.105427	7.02347	2.1642e-12	3.75839e-11		ACVR1C
P62750	RPL23A	60S ribosomal protein L23a (Large ribosomal subunit protein uL23)	3 v 3	0.0271542	0.0142725	0.182557	SKIL	SKI like proto-oncogene	ENSG00000163867.17	ZMYM6	protein_coding	ENSG00000163867.17	206.312	0.739851	0.142999	5.17381	2.29365e-07	1.94951e-06		SREK1
Q96MV1	TLCD4	TLC domain-containing protein 4 (Transmembrane protein 56)	3 v 3	-0.146449	0.0143114	0.182557	SENP6	SUMO specific peptidase 6	ENSG00000085832.17	EPS15	protein_coding	ENSG00000085832.17	925.784	0.739226	0.0907536	8.14542	3.7798e-16	9.87167e-15		HNRNPLL
O75376	NCOR1	Nuclear receptor corepressor 1 (N-CoR) (N-CoR1)	3 v 3	0.120413	0.0143193	0.672779	ERBIN	erbb2 interacting protein	ENSG00000176105.14	YES1	protein_coding	ENSG00000176105.14	2076.41	0.739205	0.0770675	9.59166	8.66798e-22	3.89962e-20		TAB3
Q12792	TWF1	Twinfilin-1 (Protein A6) (Protein tyrosine kinase 9)	3 v 3	0.279481	0.0143394	0.182557	NUP58	nucleoporin 58	ENSG00000180228.13	PRKRA	protein_coding	ENSG00000180228.13	672.581	0.739091	0.0961243	7.68891	1.48392e-14	3.27931e-13		TMEM168
O14976	GAK	Cyclin-G-associated kinase (EC 2.7.11.1)	3 v 3	-0.191859	0.0144215	0.182557	URB1	URB1 ribosome biogenesis homolog	ENSG00000160191.18	PDE9A	protein_coding	ENSG00000160191.18	38.2728	0.738658	0.281048	2.62823	0.00858297	0.0266035		FERMT2
F5H7A5	CLPB	Caseinolytic peptidase B protein homolog (Fragment)	3 v 3	0.0972398	0.0144252	0.672779	HPS4	HPS4, biogenesis of lysosomal organelles complex 3 subunit 2	ENSG00000134480.15	CCNH	protein_coding	ENSG00000134480.15	784.647	0.738607	0.1129	6.54214	6.06465e-11	8.87628e-10		ZBTB7A
P42356	PI4KA	Phosphatidylinositol 4-kinase alpha (PI4-kinase alpha) (PI4K-alpha) (PtdIns-4-kinase alpha) (EC 2.7.1.67) (Phosphatidylinositol 4-Kinase III alpha)	3 v 3	-0.130998	0.0144485	0.182557	ARGLU1	arginine and glutamate rich 1	ENSG00000078403.17	MLLT10	protein_coding	ENSG00000078403.17	569.358	0.738376	0.116041	6.36305	1.97784e-10	2.67841e-09		MAP3K2
Q6EMK4	VASN	Vasorin (Protein slit-like 2)	3 v 3	0.413641	0.0144692	0.182557	VHL	von Hippel-Lindau tumor suppressor	ENSG00000257315.2	ZBED6	protein_coding	ENSG00000257315.2	33.1613	0.738232	0.304714	2.4227	0.0154055	0.0436959		ARNTL2
A0A0B4J2A0		FGGY_N domain-containing protein	3 v 3	0.183779	0.0145095	0.182557	LEPROT	leptin receptor overlapping transcript	ENSG00000135631.16	RAB11FIP5	protein_coding	ENSG00000135631.16	179.838	0.736452	0.171392	4.29688	1.73221e-05	0.000104987		STRN
Q9Y2Q9	MRPS28	28S ribosomal protein S28, mitochondrial (MRP-S28) (S28mt) (28S ribosomal protein S35, mitochondrial) (MRP-S35) (S35mt) (Mitochondrial small ribosomal subunit protein bS1m)	3 v 3	0.193549	0.0145169	0.182557	GRK2	G protein-coupled receptor kinase 2	ENSG00000065809.13	FAM107B	protein_coding	ENSG00000065809.13	223.62	0.734624	0.145148	5.06119	4.16643e-07	3.40736e-06		HIPK1
D3YTF8	TXNRD2	Thioredoxin-disulfide reductase (EC 1.8.1.9)	3 v 3	0.419134	0.0145249	0.182557	C1D	C1D nuclear receptor corepressor	ENSG00000144895.12	EIF2A	protein_coding	ENSG00000144895.12	1257.64	0.734117	0.094268	7.78756	6.83179e-15	1.57554e-13		NR4A3
Q969Q0	RPL36AL	60S ribosomal protein L36a-like (Large ribosomal subunit protein eL42-like)	3 v 3	0.212211	0.0145438	0.672779	GNA13	G protein subunit alpha 13	ENSG00000111647.13	UHRF1BP1L	protein_coding	ENSG00000111647.13	737.276	0.734064	0.105847	6.93512	4.05886e-12	6.84763e-11		ENTPD1
O14715	RGPD8	RANBP2-like and GRIP domain-containing protein 8 (Ran-binding protein 2-like 3) (RanBP2-like 3) (RanBP2L3)	3 v 3	0.426903	0.0145993	0.672779	SERPINB10	serpin family B member 10	ENSG00000183722.9	LHFPL6	protein_coding	ENSG00000183722.9	59.5331	0.733936	0.241621	3.03755	0.00238508	0.00877498		B4GALT6
O15211	RGL2	Ral guanine nucleotide dissociation stimulator-like 2 (RalGDS-like 2) (RalGDS-like factor) (Ras-associated protein RAB2L)	3 v 3	-0.102214	0.0146531	0.182557	SLC11A2	solute carrier family 11 member 2	ENSG00000154229.12	PRKCA	protein_coding	ENSG00000154229.12	401.378	0.73388	0.11548	6.35503	2.0839e-10	2.81257e-09		MTMR9
Q6FI91	TSPYL	TSPYL protein	3 v 3	0.118079	0.0146738	0.672779	DTNA	dystrobrevin alpha	ENSG00000166432.15	ZMAT1	protein_coding	ENSG00000166432.15	63.7182	0.733121	0.228423	3.20949	0.00132969	0.00522776		MEX3A
P36551	CPOX	Oxygen-dependent coproporphyrinogen-III oxidase, mitochondrial (COX) (Coprogen oxidase) (Coproporphyrinogenase) (EC 1.3.3.3)	3 v 3	0.334421	0.0146804	0.182557	ADAMTS1	ADAM metallopeptidase with thrombospondin type 1 motif 1	ENSG00000153113.23	CAST	protein_coding	ENSG00000153113.23	1245.43	0.732948	0.0979289	7.48449	7.18268e-14	1.4605e-12		TMEM39A
P51572	BCAP31	B-cell receptor-associated protein 31 (BCR-associated protein 31) (Bap31) (6C6-AG tumor-associated antigen) (Protein CDM) (p28)	3 v 3	-0.181441	0.0147632	0.182557	ZSWIM5	zinc finger SWIM-type containing 5	ENSG00000114861.20	FOXP1	protein_coding	ENSG00000114861.20	273.353	0.732775	0.128134	5.71883	1.0726e-08	1.12696e-07		ANO6
A0A024R6R1	SHCBP1	SHC SH2-domain binding protein 1, isoform CRA_a	3 v 3	0.754595	0.0147753	0.182557	SHISA5	shisa family member 5	ENSG00000139668.9	WDFY2	protein_coding	ENSG00000139668.9	353.193	0.732561	0.132327	5.53598	3.09484e-08	3.04042e-07		NEK6
Q8NFI3	ENGASE	Cytosolic endo-beta-N-acetylglucosaminidase (ENGase) (EC 3.2.1.96)	3 v 3	0.10884	0.014866	0.672779	MGAT4A	alpha-1,3-mannosyl-glycoprotein 4-beta-N-acetylglucosaminyltransferase A	ENSG00000198815.9	FOXJ3	protein_coding	ENSG00000198815.9	1020.34	0.730451	0.117783	6.20165	5.58726e-10	7.04892e-09		SCMH1
Q8NCM8	DYNC2H1	Cytoplasmic dynein 2 heavy chain 1 (Cytoplasmic dynein 2 heavy chain) (Dynein cytoplasmic heavy chain 2) (Dynein heavy chain 11) (hDHC11) (Dynein heavy chain isotype 1B)	3 v 3	-0.244963	0.014897	0.182557	APPL1	adaptor protein, phosphotyrosine interacting with PH domain and leucine zipper 1	ENSG00000118496.5	FBXO30	protein_coding	ENSG00000118496.5	794.366	0.730209	0.102603	7.11686	1.1041e-12	1.9754e-11		FZD3
Q14CS0	UBXN2B	UBX domain-containing protein 2B (NSFL1 cofactor p37) (p97 cofactor p37)	3 v 3	0.307951	0.0148973	0.182557	VPS54	VPS54, GARP complex subunit	ENSG00000104312.8	RIPK2	protein_coding	ENSG00000104312.8	207.17	0.729669	0.156314	4.66797	3.04196e-06	2.13793e-05		RIC8B
O14967	CLGN	Calmegin	3 v 3	-0.414079	0.0149103	0.182557	SLC12A5	solute carrier family 12 member 5	ENSG00000168152.13	THAP9	protein_coding	ENSG00000168152.13	137.554	0.728712	0.174288	4.18108	2.90122e-05	0.000167473		ALDH1A2
Q7Z4W1	DCXR	L-xylulose reductase (XR) (EC 1.1.1.10) (Carbonyl reductase II) (Dicarbonyl/L-xylulose reductase) (Kidney dicarbonyl reductase) (kiDCR) (Short chain dehydrogenase/reductase family 20C member 1) (Sperm surface protein P34H)	3 v 3	-0.142539	0.0149104	0.182557	ZBTB34	zinc finger and BTB domain containing 34	ENSG00000065882.16	TBC1D1	protein_coding	ENSG00000065882.16	876.879	0.72816	0.0951067	7.65624	1.91454e-14	4.17132e-13		ONECUT2
Q0VDG4	SCRN3	Secernin-3	3 v 3	-0.145242	0.0149124	0.182557	IL20RA	interleukin 20 receptor subunit alpha	ENSG00000141968.8	VAV1	protein_coding	ENSG00000141968.8	109.828	0.72796	0.191848	3.79447	0.000147959	0.000731971		ZNF681
P09467	FBP1	Fructose-1,6-bisphosphatase 1 (FBPase 1) (EC 3.1.3.11) (D-fructose-1,6-bisphosphate 1-phosphohydrolase 1) (Liver FBPase)	3 v 3	-0.277289	0.0149405	0.182557	INO80D	INO80 complex subunit D	ENSG00000111011.18	RSRC2	protein_coding	ENSG00000111011.18	2195.32	0.727303	0.117656	6.18159	6.34604e-10	7.95629e-09		AGPAT2
O95782	AP2A1	AP-2 complex subunit alpha-1 (100 kDa coated vesicle protein A) (Adaptor protein complex AP-2 subunit alpha-1) (Adaptor-related protein complex 2 subunit alpha-1) (Alpha-adaptin A) (Alpha1-adaptin) (Clathrin assembly protein complex 2 alpha-A large chain) (Plasma membrane adaptor HA2/AP2 adaptin alpha A subunit)	3 v 3	-0.196514	0.0149676	0.182557	SATB1	SATB homeobox 1	ENSG00000138434.17	ITPRID2	protein_coding	ENSG00000138434.17	1590.98	0.726536	0.0844792	8.60017	7.95951e-18	2.46634e-16		GUCY1A2
Q99816	TSG101	Tumor susceptibility gene 101 protein (ESCRT-I complex subunit TSG101)	3 v 3	-0.0770667	0.0149688	0.182557	SLC49A4	solute carrier family 49 member 4	ENSG00000171365.17	CLCN5	protein_coding	ENSG00000171365.17	513.431	0.726507	0.109945	6.6079	3.89814e-11	5.84575e-10		PELI1
Q53SF7	COBLL1	Cordon-bleu protein-like 1	3 v 3	0.312396	0.014981	0.182557	PRKAR2B	protein kinase cAMP-dependent type II regulatory subunit beta	ENSG00000155970.12	MICU3	protein_coding	ENSG00000155970.12	171.308	0.724876	0.162469	4.46162	8.13417e-06	5.28524e-05		ZNF736
R4GMX3	COMMD3-BMI1	COMMD3-BMI1 readthrough	3 v 3	-0.186954	0.0150158	0.182557	SLC28A3	solute carrier family 28 member 3	ENSG00000108587.15	GOSR1	protein_coding	ENSG00000108587.15	680.608	0.724443	0.119274	6.07379	1.24929e-09	1.50348e-08		RRN3
Q59EL4		PRPF4 protein variant (Fragment)	3 v 3	0.0618475	0.0150194	0.182557	LUZP2	leucine zipper protein 2	ENSG00000166046.11	TCP11L2	protein_coding	ENSG00000166046.11	94.3385	0.7242	0.200835	3.60595	0.000311016	0.00142732		SAMD4A
P52657	GTF2A2	Transcription initiation factor IIA subunit 2 (General transcription factor IIA subunit 2) (TFIIA p12 subunit) (TFIIA-12) (TFIIAS) (Transcription initiation factor IIA gamma chain) (TFIIA-gamma)	3 v 3	0.118178	0.0150613	0.182557	GDAP2	ganglioside induced differentiation associated protein 2	ENSG00000137944.18	KYAT3	protein_coding	ENSG00000137944.18	294.176	0.722492	0.128018	5.64366	1.66474e-08	1.69767e-07		ZDHHC17
Q5U3C3	TMEM164	Transmembrane protein 164	2 v 2	0.760097	0.0150788	0.182557	MTMR10	myotubularin related protein 10	ENSG00000136866.13	ZFP37	protein_coding	ENSG00000136866.13	138.781	0.721794	0.203432	3.54809	0.000388036	0.00174378		TEAD3
Q9C0B1	FTO	Alpha-ketoglutarate-dependent dioxygenase FTO (Fat mass and obesity-associated protein) (U6 small nuclear RNA (2'-O-methyladenosine-N(6)-)-demethylase FTO) (EC 1.14.11.-) (U6 small nuclear RNA N(6)-methyladenosine-demethylase FTO) (EC 1.14.11.-) (mRNA (2'-O-methyladenosine-N(6)-)-demethylase FTO) (m6A(m)-demethylase FTO) (EC 1.14.11.-) (mRNA N(6)-methyladenosine demethylase FTO) (EC 1.14.11.53) (…	3 v 3	-0.148897	0.0150872	0.182557	PKNOX1	PBX/knotted 1 homeobox 1	ENSG00000002016.17	RAD52	protein_coding	ENSG00000002016.17	450.13	0.721316	0.133656	5.39681	6.78352e-08	6.31851e-07		CLMN
A0A0A6YYL4	CORO7-PAM16	Coronin	3 v 3	-0.117687	0.0150877	0.182557	PRDM16	PR/SET domain 16	ENSG00000162437.14	RAVER2	protein_coding	ENSG00000162437.14	628.611	0.721225	0.109165	6.60672	3.92923e-11	5.88798e-10		KLHL24
Q2KHR3	QSER1	Glutamine and serine-rich protein 1	3 v 3	0.30611	0.0150935	0.182557	RANGRF	RAN guanine nucleotide release factor	ENSG00000154548.9	SRSF12	protein_coding	ENSG00000154548.9	201.006	0.720914	0.143345	5.02921	4.92504e-07	3.98722e-06		CYP2U1
O75170	PPP6R2	Serine/threonine-protein phosphatase 6 regulatory subunit 2 (SAPS domain family member 2)	3 v 3	-0.1383	0.0151009	0.182557	ANKS1B	ankyrin repeat and sterile alpha motif domain containing 1B	ENSG00000170832.13	USP32	protein_coding	ENSG00000170832.13	789.5	0.720851	0.114232	6.31042	2.78272e-10	3.68889e-09		DR1
P48163	ME1	NADP-dependent malic enzyme (NADP-ME) (EC 1.1.1.40) (Malic enzyme 1)	3 v 3	0.388572	0.015109	0.182557	CDKN2AIPNL	CDKN2A interacting protein N-terminal like	ENSG00000111371.15	SLC38A1	protein_coding	ENSG00000111371.15	9178.27	0.720495	0.0679837	10.5981	3.0424e-26	1.9423e-24		PIP4P2
O60331	PIP5K1C	Phosphatidylinositol 4-phosphate 5-kinase type-1 gamma (PIP5K1gamma) (PtdIns(4)P-5-kinase 1 gamma) (EC 2.7.1.68) (Type I phosphatidylinositol 4-phosphate 5-kinase gamma)	3 v 3	-0.187049	0.0151159	0.182557	FGF7	fibroblast growth factor 7	ENSG00000082641.16	NFE2L1	protein_coding	ENSG00000082641.16	2396.08	0.720288	0.0793506	9.07728	1.11318e-19	4.10752e-18		PPP1R12B
Q13418	ILK	Integrin-linked protein kinase (EC 2.7.11.1) (59 kDa serine/threonine-protein kinase) (Beta-integrin-linked kinase) (ILK-1) (ILK-2) (p59ILK)	3 v 3	0.235534	0.0151452	0.182557	GLYATL3	glycine-N-acyltransferase like 3	ENSG00000102452.17	NALCN	protein_coding	ENSG00000102452.17	35.0839	0.719543	0.291828	2.46565	0.0136767	0.0396365		UBE4A
Q9BXV9	GON7	EKC/KEOPS complex subunit GON7	3 v 3	-0.206593	0.0151524	0.182557	OSTM1	osteoclastogenesis associated transmembrane protein 1	ENSG00000134108.13	ARL8B	protein_coding	ENSG00000134108.13	441.587	0.718889	0.11494	6.25444	3.98938e-10	5.16589e-09		SHISA5
O43598	DNPH1	2'-deoxynucleoside 5'-phosphate N-hydrolase 1 (EC 3.2.2.-) (c-Myc-responsive protein RCL)	3 v 3	-0.315915	0.0151582	0.182557	SPTSSB	serine palmitoyltransferase small subunit B	ENSG00000085231.14	AK6	protein_coding	ENSG00000085231.14	246.099	0.718612	0.133808	5.37045	7.85415e-08	7.28202e-07		MTDH
Q9Y483	MTF2	Metal-response element-binding transcription factor 2 (Metal regulatory transcription factor 2) (Metal-response element DNA-binding protein M96) (Polycomb-like protein 2) (hPCl2)	2 v 2	0.423793	0.0152348	0.182557	BMP4	bone morphogenetic protein 4	ENSG00000158092.7	NCK1	protein_coding	ENSG00000158092.7	362.322	0.717286	0.126762	5.65855	1.52661e-08	1.56713e-07		CALM1
O75496	GMNN	Geminin	3 v 3	-0.141225	0.0152496	0.182557	GJB6	gap junction protein beta 6	ENSG00000148481.14	MINDY3	protein_coding	ENSG00000148481.14	350.492	0.71663	0.119022	6.02101	1.73331e-09	2.03247e-08		MDM4
Q8IXK2	GALNT12	Polypeptide N-acetylgalactosaminyltransferase 12 (EC 2.4.1.41) (Polypeptide GalNAc transferase 12) (GalNAc-T12) (pp-GaNTase 12) (Protein-UDP acetylgalactosaminyltransferase 12) (UDP-GalNAc:polypeptide N-acetylgalactosaminyltransferase 12)	3 v 3	-0.183132	0.0152557	0.182557	SACM1L	SAC1 like phosphatidylinositide phosphatase	ENSG00000078177.14	N4BP2	protein_coding	ENSG00000078177.14	724.42	0.715984	0.119952	5.96895	2.38792e-09	2.74249e-08		VASP
Q8IWL3	HSCB	Iron-sulfur cluster co-chaperone protein HscB (DnaJ homolog subfamily C member 20) [Cleaved into: Iron-sulfur cluster co-chaperone protein HscB, cytoplasmic (C-HSC20); Iron-sulfur cluster co-chaperone protein HscB, mitochondrial]	3 v 3	-0.121539	0.0152635	0.672779	N4BP2	NEDD4 binding protein 2	ENSG00000137770.14	CTDSPL2	protein_coding	ENSG00000137770.14	1055.15	0.715886	0.119693	5.98104	2.21724e-09	2.55672e-08		PDE4D
P50120	RBP2	Retinol-binding protein 2 (Cellular retinol-binding protein II) (CRBP-II)	3 v 3	0.475942	0.0152791	0.182557	TMEM108	transmembrane protein 108	ENSG00000147905.17	ZCCHC7	protein_coding	ENSG00000147905.17	480.16	0.715136	0.125262	5.70914	1.13547e-08	1.18929e-07		PTPN14
Q5T440	IBA57	Putative transferase CAF17, mitochondrial (EC 2.1.-.-) (Iron-sulfur cluster assembly factor homolog)	3 v 3	0.060247	0.0152924	0.672779	THSD7B	thrombospondin type 1 domain containing 7B	ENSG00000122870.11	BICC1	protein_coding	ENSG00000122870.11	453.183	0.714836	0.108894	6.56448	5.22141e-11	7.69813e-10		GSKIP
P50453	SERPINB9	Serpin B9 (Cytoplasmic antiproteinase 3) (CAP-3) (CAP3) (Peptidase inhibitor 9) (PI-9)	3 v 3	-0.201651	0.0153434	0.182557	EIF3J	eukaryotic translation initiation factor 3 subunit J	ENSG00000163660.11	CCNL1	protein_coding	ENSG00000163660.11	2530.87	0.713996	0.106829	6.68353	2.33256e-11	3.59171e-10		PPM1B
Q9Y653	ADGRG1	Adhesion G-protein coupled receptor G1 (G-protein coupled receptor 56) (Protein TM7XN1) [Cleaved into: ADGRG1 N-terminal fragment (ADGRG1 NT) (GPR56 N-terminal fragment) (GPR56 NT) (GPR56(N)) (GPR56 extracellular subunit) (GPR56 subunit alpha); ADGRG1 C-terminal fragment (ADGRG1 CT) (GPR56 C-terminal fragment) (GPR56 CT) (GPR56(C)) (GPR56 seven-transmembrane subunit) (GPR56 7TM) (GPR56 subunit be…	3 v 3	0.18789	0.0153467	0.182557	VPS37A	VPS37A, ESCRT-I subunit	ENSG00000066855.16	MTFR1	protein_coding	ENSG00000066855.16	448.036	0.713995	0.132275	5.39779	6.74661e-08	6.28704e-07		ATP11A
Q8WYA6	CTNNBL1	Beta-catenin-like protein 1 (Nuclear-associated protein) (NAP) (Testis development protein NYD-SP19)	3 v 3	-0.11498	0.0153521	0.182557	GNAI1	G protein subunit alpha i1	ENSG00000085760.14	MTIF2	protein_coding	ENSG00000085760.14	626.146	0.711059	0.100566	7.07059	1.54272e-12	2.71428e-11		POMT2
P50747	HLCS	Biotin--protein ligase (EC 6.3.4.-) (Biotin apo-protein ligase) [Includes: Biotin--[methylmalonyl-CoA-carboxytransferase] ligase (EC 6.3.4.9); Biotin--[propionyl-CoA-carboxylase [ATP-hydrolyzing]] ligase (EC 6.3.4.10) (Holocarboxylase synthetase) (HCS); Biotin--[methylcrotonoyl-CoA-carboxylase] ligase (EC 6.3.4.11); Biotin--[acetyl-CoA-carboxylase] ligase (EC 6.3.4.15)]	3 v 3	-0.197857	0.015374	0.182557	SIVA1	SIVA1 apoptosis inducing factor	ENSG00000079134.12	THOC1	protein_coding	ENSG00000079134.12	919.556	0.710332	0.108259	6.56142	5.32996e-11	7.84092e-10		TMEM59
P28356	HOXD9	Homeobox protein Hox-D9 (Homeobox protein Hox-4C) (Homeobox protein Hox-5.2)	2 v 2	0.101114	0.0153762	0.672779	TTC8	tetratricopeptide repeat domain 8	ENSG00000134294.14	SLC38A2	protein_coding	ENSG00000134294.14	8066.82	0.709699	0.0827294	8.57856	9.60687e-18	2.94055e-16		LDLRAD4
P42126	ECI1	Enoyl-CoA delta isomerase 1, mitochondrial (EC 5.3.3.8) (3,2-trans-enoyl-CoA isomerase) (Delta(3),Delta(2)-enoyl-CoA isomerase) (D3,D2-enoyl-CoA isomerase) (Dodecenoyl-CoA isomerase)	3 v 3	-0.243972	0.0153832	0.182557	MFSD14B	major facilitator superfamily domain containing 14B	ENSG00000095203.14	EPB41L4B	protein_coding	ENSG00000095203.14	357.1	0.709264	0.130523	5.43401	5.51025e-08	5.18536e-07		RAD18
O75683	SURF6	Surfeit locus protein 6	3 v 3	0.134734	0.0153853	0.182557	ZNF543	zinc finger protein 543	ENSG00000170271.11	FAXDC2	protein_coding	ENSG00000170271.11	49.7395	0.708924	0.276918	2.56005	0.0104657	0.0315823		MICAL3
Q9NTN3	SLC35D1	UDP-glucuronic acid/UDP-N-acetylgalactosamine transporter (UDP-GlcA/UDP-GalNAc transporter) (Solute carrier family 35 member D1) (UDP-galactose transporter-related protein 7) (UGTrel7)	3 v 3	0.132262	0.015404	0.182557	KLHL4	kelch like family member 4	ENSG00000273079.5	GRIN2B	protein_coding	ENSG00000273079.5	67.5388	0.707283	0.230208	3.07237	0.0021237	0.00791907		FOXO3
Q9Y5U9	IER3IP1	Immediate early response 3-interacting protein 1	3 v 3	-0.100243	0.01543	0.182557	SAMD13	sterile alpha motif domain containing 13	ENSG00000145555.15	MYO10	protein_coding	ENSG00000145555.15	1743.57	0.706822	0.108731	6.50067	7.99612e-11	1.14287e-09		LIFR
P61289	PSME3	Proteasome activator complex subunit 3 (11S regulator complex subunit gamma) (REG-gamma) (Activator of multicatalytic protease subunit 3) (Ki nuclear autoantigen) (Proteasome activator 28 subunit gamma) (PA28g) (PA28gamma)	3 v 3	0.214972	0.015473	0.182557	XPOT	exportin for tRNA	ENSG00000109756.9	RAPGEF2	protein_coding	ENSG00000109756.9	855.296	0.706743	0.11299	6.25491	3.97757e-10	5.15522e-09		ARHGAP5
P23193	TCEA1	Transcription elongation factor A protein 1 (Transcription elongation factor S-II protein 1) (Transcription elongation factor TFIIS.o)	3 v 3	0.459673	0.015485	0.182557	NENF	neudesin neurotrophic factor	ENSG00000107771.17	CCSER2	protein_coding	ENSG00000107771.17	682.133	0.706318	0.103692	6.81167	9.64701e-12	1.56705e-10		DUSP18
Q99856	ARID3A	AT-rich interactive domain-containing protein 3A (ARID domain-containing protein 3A) (B-cell regulator of IgH transcription) (Bright) (Dead ringer-like protein 1) (E2F-binding protein 1)	3 v 3	0.105444	0.0155173	0.182557	IDE	insulin degrading enzyme	ENSG00000154305.18	MIA3	protein_coding	ENSG00000154305.18	2024.73	0.706026	0.0973788	7.2503	4.15841e-13	7.7719e-12		CTBS
Q96Q42	ALS2	Alsin (Amyotrophic lateral sclerosis 2 chromosomal region candidate gene 6 protein) (Amyotrophic lateral sclerosis 2 protein)	3 v 3	0.535281	0.015521	0.182557	TAB3	TGF-beta activated kinase 1 (MAP3K7) binding protein 3	ENSG00000138036.18	DYNC2LI1	protein_coding	ENSG00000138036.18	204.501	0.705922	0.148373	4.75777	1.95748e-06	1.43041e-05		YY1
Q9BUP3	HTATIP2	Oxidoreductase HTATIP2 (EC 1.1.1.-) (30 kDa HIV-1 TAT-interacting protein) (HIV-1 TAT-interactive protein 2)	3 v 3	0.282863	0.0155325	0.182557	COL4A3BP	collagen type IV alpha 3 binding protein	ENSG00000186432.9	KPNA4	protein_coding	ENSG00000186432.9	2124.5	0.705345	0.0903299	7.80854	5.7855e-15	1.34194e-13		PLEKHA3
Q9NWX6	THG1L	Probable tRNA(His) guanylyltransferase (EC 2.7.7.79) (Induced in high glucose-1) (IHG-1) (Interphase cytoplasmic foci protein 45) (tRNA-histidine guanylyltransferase)	3 v 3	0.192256	0.015565	0.182557	SLCO4C1	solute carrier organic anion transporter family member 4C1	ENSG00000123739.11	PLA2G12A	protein_coding	ENSG00000123739.11	589.608	0.704843	0.103981	6.77857	1.21369e-11	1.93892e-10		SRI
A0A1Y0BRN3	MYO6	Unconventional myosin-6 (Unconventional myosin-VI)	3 v 3	-0.176445	0.0155914	0.182557	WDR64	WD repeat domain 64	ENSG00000170088.14	TMEM192	protein_coding	ENSG00000170088.14	567.804	0.704626	0.107926	6.52879	6.6301e-11	9.61293e-10		SNX2
Q9H0U4	RAB1B	Ras-related protein Rab-1B (EC 3.6.5.2)	3 v 3	-0.0428534	0.0156524	0.182557	PLEKHG4	pleckstrin homology and RhoGEF domain containing G4	ENSG00000188419.14	CHM	protein_coding	ENSG00000188419.14	1023.8	0.703533	0.0883948	7.95899	1.7345e-15	4.21775e-14		GPC6
Q9Y5Q9	GTF3C3	General transcription factor 3C polypeptide 3 (Transcription factor IIIC 102 kDa subunit) (TFIIIC 102 kDa subunit) (TFIIIC102) (Transcription factor IIIC subunit gamma) (TF3C-gamma)	3 v 3	0.0903071	0.0156541	0.672779	HNRNPH3	heterogeneous nuclear ribonucleoprotein H3	ENSG00000149970.16	CNKSR2	protein_coding	ENSG00000149970.16	297.559	0.703278	0.125904	5.58582	2.32601e-08	2.32832e-07		NUDT4
Q00535	CDK5	Cyclin-dependent-like kinase 5 (EC 2.7.11.1) (Cell division protein kinase 5) (Serine/threonine-protein kinase PSSALRE) (Tau protein kinase II catalytic subunit) (TPKII catalytic subunit)	3 v 3	-0.14761	0.0156647	0.182557	POLI	DNA polymerase iota	ENSG00000166261.11	ZNF202	protein_coding	ENSG00000166261.11	226.045	0.703215	0.155318	4.52757	5.96659e-06	3.97839e-05		EDEM3
P29373	CRABP2	Cellular retinoic acid-binding protein 2 (Cellular retinoic acid-binding protein II) (CRABP-II)	3 v 3	-0.370892	0.015683	0.182557	RADX	RPA1 related single stranded DNA binding protein, X-linked	ENSG00000136048.14	DRAM1	protein_coding	ENSG00000136048.14	88.4634	0.700338	0.208167	3.36431	0.000767342	0.00320616		SMC2
Q14571	ITPR2	Inositol 1,4,5-trisphosphate receptor type 2 (IP3 receptor isoform 2) (IP3R 2) (InsP3R2) (Type 2 inositol 1,4,5-trisphosphate receptor) (Type 2 InsP3 receptor)	3 v 3	0.050684	0.0156838	0.182557	MTFR1	mitochondrial fission regulator 1	ENSG00000196526.10	AFAP1	protein_coding	ENSG00000196526.10	575.687	0.699813	0.12206	5.73336	9.84626e-09	1.0416e-07		AGO4
Q02083	NAAA	N-acylethanolamine-hydrolyzing acid amidase (EC 3.5.1.60) (Acid ceramidase-like protein) (Acylsphingosine deacylase NAAA) (EC 3.5.1.23) (N-acylsphingosine amidohydrolase-like) (ASAH-like protein) [Cleaved into: N-acylethanolamine-hydrolyzing acid amidase subunit alpha; N-acylethanolamine-hydrolyzing acid amidase subunit beta]	3 v 3	0.347973	0.0156904	0.182557	SPOCK2	SPARC (osteonectin), cwcv and kazal like domains proteoglycan 2	ENSG00000173273.16	TNKS	protein_coding	ENSG00000173273.16	1682.97	0.699788	0.10044	6.96726	3.23173e-12	5.50763e-11		LPCAT1
P50895	BCAM	Basal cell adhesion molecule (Auberger B antigen) (B-CAM cell surface glycoprotein) (F8/G253 antigen) (Lutheran antigen) (Lutheran blood group glycoprotein) (CD antigen CD239)	3 v 3	-0.162291	0.0156966	0.182557	ERLIN1	ER lipid raft associated 1	ENSG00000163512.14	AZI2	protein_coding	ENSG00000163512.14	741.499	0.699758	0.101981	6.86162	6.80817e-12	1.125e-10		XRCC5
P62841	RPS15	40S ribosomal protein S15 (RIG protein) (Small ribosomal subunit protein uS19)	3 v 3	0.159604	0.0157466	0.182557	GK5	glycerol kinase 5	ENSG00000144724.20	PTPRG	protein_coding	ENSG00000144724.20	1212.78	0.699585	0.0915436	7.6421	2.1371e-14	4.62618e-13		ZBTB20
Q9ULL8	SHROOM4	Protein Shroom4 (Second homolog of apical protein)	2 v 2	-0.400647	0.0157771	0.182557	MED28	mediator complex subunit 28	ENSG00000128881.17	TTBK2	protein_coding	ENSG00000128881.17	997.284	0.697915	0.088863	7.85383	4.03528e-15	9.59213e-14		YIPF6
Q8N2K0	ABHD12	Lysophosphatidylserine lipase ABHD12 (EC 3.1.-.-) (2-arachidonoylglycerol hydrolase ABHD12) (Abhydrolase domain-containing protein 12) (hABHD12) (Monoacylglycerol lipase ABHD12) (EC 3.1.1.23) (Oxidized phosphatidylserine lipase ABHD12) (EC 3.1.-.-)	3 v 3	-0.0803606	0.0157776	0.182557	RPAP3	RNA polymerase II associated protein 3	ENSG00000128607.14	KLHDC10	protein_coding	ENSG00000128607.14	996.678	0.697294	0.0993725	7.01697	2.26735e-12	3.93411e-11		SCAI
O75886	STAM2	Signal transducing adapter molecule 2 (STAM-2) (Hrs-binding protein)	3 v 3	-0.205115	0.0158029	0.182601	DLG1	discs large MAGUK scaffold protein 1	ENSG00000118985.16	ELL2	protein_coding	ENSG00000118985.16	204.769	0.697177	0.163409	4.26646	1.98601e-05	0.000118972		HDLBP
Q9NU19	TBC1D22B	TBC1 domain family member 22B	3 v 3	0.0429527	0.0158041	0.672779	SCN7A	sodium voltage-gated channel alpha subunit 7	ENSG00000133812.15	SBF2	protein_coding	ENSG00000133812.15	1009.51	0.696563	0.0875701	7.95435	1.80075e-15	4.37357e-14		MMP16
Q9Y2I1	NISCH	Nischarin (Imidazoline receptor 1) (I-1) (IR1) (Imidazoline receptor antisera-selected protein) (hIRAS) (Imidazoline-1 receptor) (I1R) (Imidazoline-1 receptor candidate protein) (I-1 receptor candidate protein) (I1R candidate protein)	3 v 3	0.0779198	0.0158468	0.672779	EPAS1	endothelial PAS domain protein 1	ENSG00000132912.12	DCTN4	protein_coding	ENSG00000132912.12	1549.41	0.695803	0.0908652	7.65753	1.8954e-14	4.13411e-13		PLD1
Q08AF3	SLFN5	Schlafen family member 5	3 v 3	-0.180868	0.0158597	0.182605	SUB1	SUB1 homolog, transcriptional regulator	ENSG00000111879.19	FAM184A	protein_coding	ENSG00000111879.19	333.25	0.694836	0.13102	5.30328	1.13742e-07	1.0216e-06		FMN1
Q9Y3A6	TMED5	Transmembrane emp24 domain-containing protein 5 (p24 family protein gamma-2) (p24gamma2) (p28)	3 v 3	0.549955	0.0159043	0.182605	COMMD3-BMI1	COMMD3-BMI1 readthrough	ENSG00000070759.17	TESK2	protein_coding	ENSG00000070759.17	108.257	0.694451	0.18613	3.731	0.000190721	0.000917339		NETO2
Q6QNY0	BLOC1S3	Biogenesis of lysosome-related organelles complex 1 subunit 3 (BLOC-1 subunit 3)	3 v 3	0.414605	0.0159325	0.182605	RNF217	ring finger protein 217	ENSG00000088451.11	TGDS	protein_coding	ENSG00000088451.11	245.229	0.693581	0.14886	4.65928	3.17324e-06	2.22503e-05		MAP7
Q9NQ48	LZTFL1	Leucine zipper transcription factor-like protein 1	3 v 3	-0.192809	0.0159493	0.182605	MACF1	microtubule-actin crosslinking factor 1	ENSG00000168944.15	CEP120	protein_coding	ENSG00000168944.15	452.22	0.692183	0.107237	6.45472	1.08419e-10	1.5215e-09		MYORG
Q8TDD1	DDX54	ATP-dependent RNA helicase DDX54 (EC 3.6.4.13) (ATP-dependent RNA helicase DP97) (DEAD box RNA helicase 97 kDa) (DEAD box protein 54)	3 v 3	0.16364	0.0159609	0.182605	CCDC71L	coiled-coil domain containing 71 like	ENSG00000059758.8	CDK17	protein_coding	ENSG00000059758.8	804.296	0.692154	0.101785	6.80019	1.0448e-11	1.68492e-10		RMND5A
P15529	CD46	Membrane cofactor protein (TLX) (Trophoblast leukocyte common antigen) (CD antigen CD46)	3 v 3	0.295624	0.0159724	0.182605	DIXDC1	DIX domain containing 1	ENSG00000132429.10	POPDC3	protein_coding	ENSG00000132429.10	59.5762	0.691606	0.23465	2.94739	0.00320471	0.0113542		SUCLG2
Q9NZV5	SELENON	Selenoprotein N (SelN)	2 v 2	0.201045	0.0160005	0.182605	RFK	riboflavin kinase	ENSG00000094975.14	SUCO	protein_coding	ENSG00000094975.14	1218.58	0.690667	0.118027	5.85177	4.86374e-09	5.36238e-08		TAF1D
Q8NB46	ANKRD52	Serine/threonine-protein phosphatase 6 regulatory ankyrin repeat subunit C (PP6-ARS-C) (Serine/threonine-protein phosphatase 6 regulatory subunit ARS-C) (Ankyrin repeat domain-containing protein 52)	3 v 3	-0.192344	0.0160113	0.182605	CETN3	centrin 3	ENSG00000164442.10	CITED2	protein_coding	ENSG00000164442.10	222.755	0.689882	0.172748	3.99358	6.50833e-05	0.00034902		CASK
Q9BYD6	MRPL1	39S ribosomal protein L1, mitochondrial (L1mt) (MRP-L1) (Mitochondrial large ribosomal subunit protein uL1m)	3 v 3	-0.0849413	0.0160365	0.672779	MIB1	mindbomb E3 ubiquitin protein ligase 1	ENSG00000177951.17	BET1L	protein_coding	ENSG00000177951.17	353.356	0.68957	0.12865	5.36004	8.32014e-08	7.64708e-07		ADAMTS1
Q5T0D9	TPRG1L	Tumor protein p63-regulated gene 1-like protein (Mossy fiber terminal-associated vertebrate-specific presynaptic protein) (Protein FAM79A)	3 v 3	0.1542	0.0160474	0.182605	FAM174A	family with sequence similarity 174 member A	ENSG00000095209.12	TMEM38B	protein_coding	ENSG00000095209.12	551.605	0.689494	0.102874	6.70233	2.05126e-11	3.18786e-10		CHFR
Q9BYT8	NLN	Neurolysin, mitochondrial (EC 3.4.24.16) (Angiotensin-binding protein) (Microsomal endopeptidase) (MEP) (Mitochondrial oligopeptidase M) (Neurotensin endopeptidase)	3 v 3	0.224363	0.0160762	0.182605	PTK2	protein tyrosine kinase 2	ENSG00000179456.10	ZBTB18	protein_coding	ENSG00000179456.10	137.168	0.689157	0.172063	4.00527	6.19469e-05	0.000333445		CREB5
P60468	SEC61B	Protein transport protein Sec61 subunit beta	3 v 3	-0.280699	0.0161024	0.182605	TFDP1	transcription factor Dp-1	ENSG00000111358.14	GTF2H3	protein_coding	ENSG00000111358.14	936.671	0.689038	0.090978	7.57368	3.62807e-14	7.68814e-13		PAWR
Q676U5	ATG16L1	Autophagy-related protein 16-1 (APG16-like 1)	3 v 3	-0.148537	0.0161034	0.182605	AMMECR1L	AMMECR1 like	ENSG00000181274.6	FRAT2	protein_coding	ENSG00000181274.6	61.6993	0.688595	0.233319	2.95131	0.00316433	0.011229		CCDC71L
Q9UIQ6	LNPEP	Leucyl-cystinyl aminopeptidase (Cystinyl aminopeptidase) (EC 3.4.11.3) (Insulin-regulated membrane aminopeptidase) (Insulin-responsive aminopeptidase) (IRAP) (Oxytocinase) (OTase) (Placental leucine aminopeptidase) (P-LAP) [Cleaved into: Leucyl-cystinyl aminopeptidase, pregnancy serum form]	3 v 3	-0.222824	0.0161493	0.182679	CLIC4	chloride intracellular channel 4	ENSG00000108433.16	GOSR2	protein_coding	ENSG00000108433.16	556.14	0.688446	0.130065	5.29308	1.20276e-07	1.07452e-06		MED13
Q9H4H8	FAM83D	Protein FAM83D (Spindle protein CHICA)	3 v 3	0.381431	0.0161911	0.182679	ITGB8	integrin subunit beta 8	ENSG00000146072.6	TNFRSF21	protein_coding	ENSG00000146072.6	343.047	0.688309	0.123922	5.55435	2.78646e-08	2.76446e-07		ANKRD27
O15031	PLXNB2	Plexin-B2 (MM1)	3 v 3	-0.111887	0.0161957	0.182679	SMIM17	small integral membrane protein 17	ENSG00000148399.13	DPH7	protein_coding	ENSG00000148399.13	350.571	0.686937	0.148955	4.6117	3.9938e-06	2.74582e-05		RASSF6
Q96HA1	POM121	Nuclear envelope pore membrane protein POM 121 (Nuclear envelope pore membrane protein POM 121A) (Nucleoporin Nup121) (Pore membrane protein of 121 kDa)	3 v 3	0.0664314	0.0162216	0.672779	KIT	KIT proto-oncogene receptor tyrosine kinase	ENSG00000003756.16	RBM5	protein_coding	ENSG00000003756.16	2184.43	0.686901	0.0957828	7.17145	7.42078e-13	1.35174e-11		TRIM2
Q8IXG0	crn	Crn protein	2 v 2	0.507155	0.0162516	0.182797	RFC5	replication factor C subunit 5	ENSG00000165115.15	KIF27	protein_coding	ENSG00000165115.15	336.042	0.686487	0.131231	5.23113	1.68479e-07	1.46798e-06		QKI
Q9H8V3	ECT2	Protein ECT2 (Epithelial cell-transforming sequence 2 oncogene)	3 v 3	0.0678522	0.0162837	0.182797	TOGARAM1	TOG array regulator of axonemal microtubules 1	ENSG00000105821.15	DNAJC2	protein_coding	ENSG00000105821.15	559.554	0.686321	0.140904	4.87083	1.1113e-06	8.42376e-06		ZBTB21
A0A384MDZ8		Aldehyde dehydrogenase (NAD(+)) (EC 1.2.1.3)	3 v 3	-0.154956	0.016292	0.182797	PLPPR1	phospholipid phosphatase related 1	ENSG00000117394.22	SLC2A1	protein_coding	ENSG00000117394.22	802.129	0.686081	0.118537	5.78792	7.12619e-09	7.66762e-08		ZC3H6
Q9BU23	LMF2	Lipase maturation factor 2 (Transmembrane protein 112B) (Transmembrane protein 153)	3 v 3	-0.152264	0.0163581	0.183098	ANGPT2	angiopoietin 2	ENSG00000165512.5	ZNF22	protein_coding	ENSG00000165512.5	186.31	0.68604	0.148298	4.62609	3.72639e-06	2.57872e-05		EDEM1
A0A2R8Y635	ATP13A3	Cation-transporting ATPase (EC 7.2.2.-)	3 v 3	0.612128	0.0163619	0.183098	TENM1	teneurin transmembrane protein 1	ENSG00000110435.11	PDHX	protein_coding	ENSG00000110435.11	541.198	0.685526	0.112254	6.10691	1.01581e-09	1.23656e-08		RHOBTB1
Q14651	PLS1	Plastin-1 (Intestine-specific plastin) (I-plastin)	3 v 3	-0.132664	0.0164234	0.672779	TMEM74	transmembrane protein 74	ENSG00000023318.8	ERP44	protein_coding	ENSG00000023318.8	801.86	0.684662	0.114354	5.98721	2.1347e-09	2.47144e-08		C6orf132
O43752	STX6	Syntaxin-6	3 v 3	-0.143144	0.0164363	0.18369	SAMD12	sterile alpha motif domain containing 12	ENSG00000197971.15	MBP	protein_coding	ENSG00000197971.15	599.285	0.683351	0.106869	6.39431	1.61275e-10	2.21231e-09		FGD6
P14317	HCLS1	Hematopoietic lineage cell-specific protein (Hematopoietic cell-specific LYN substrate 1) (LckBP1) (p75)	3 v 3	-0.043543	0.016482	0.672779	ETNK1	ethanolamine kinase 1	ENSG00000145868.16	FBXO38	protein_coding	ENSG00000145868.16	456.407	0.682909	0.123525	5.52851	3.22969e-08	3.16516e-07		TMEM106B
Q13107	USP4	Ubiquitin carboxyl-terminal hydrolase 4 (EC 3.4.19.12) (Deubiquitinating enzyme 4) (Ubiquitin thioesterase 4) (Ubiquitin-specific-processing protease 4) (Ubiquitous nuclear protein homolog)	3 v 3	0.217497	0.0165029	0.184174	APLN	apelin	ENSG00000168672.4	LRATD2	protein_coding	ENSG00000168672.4	2758.66	0.682627	0.102895	6.63422	3.26227e-11	4.92155e-10		STRN3
O96007	MOCS2	Molybdopterin synthase catalytic subunit (EC 2.8.1.12) (MOCO1-B) (Molybdenum cofactor synthesis protein 2 large subunit) (Molybdenum cofactor synthesis protein 2B) (MOCS2B) (Molybdopterin-synthase large subunit) (MPT synthase large subunit)	3 v 3	-0.155958	0.0165142	0.672779	KIAA0895	KIAA0895	ENSG00000135298.14	ADGRB3	protein_coding	ENSG00000135298.14	141.884	0.682596	0.169017	4.03863	5.37647e-05	0.000293491		UHRF1BP1
Q8IVH8	MAP4K3	Mitogen-activated protein kinase kinase kinase kinase 3 (EC 2.7.11.1) (Germinal center kinase-related protein kinase) (GLK) (MAPK/ERK kinase kinase kinase 3) (MEK kinase kinase 3) (MEKKK 3)	3 v 3	0.182321	0.0165229	0.184174	PIK3CB	phosphatidylinositol-4,5-bisphosphate 3-kinase catalytic subunit beta	ENSG00000114120.12	SLC25A36	protein_coding	ENSG00000114120.12	1850.35	0.682379	0.0768468	8.87974	6.70166e-19	2.27737e-17		SH3TC2
P17858	PFKL	ATP-dependent 6-phosphofructokinase, liver type (ATP-PFK) (PFK-L) (EC 2.7.1.11) (6-phosphofructokinase type B) (Phosphofructo-1-kinase isozyme B) (PFK-B) (Phosphohexokinase)	3 v 3	-0.363965	0.0165701	0.184311	BRIP1	BRCA1 interacting protein C-terminal helicase 1	ENSG00000078018.19	MAP2	protein_coding	ENSG00000078018.19	1685.33	0.681232	0.0967925	7.03806	1.94931e-12	3.39399e-11		ARL4C
Q8TB52	FBXO30	F-box only protein 30	3 v 3	0.164382	0.016592	0.184311	MDM1	Mdm1 nuclear protein	ENSG00000185262.9	UBALD2	protein_coding	ENSG00000185262.9	119.614	0.681112	0.178788	3.8096	0.000139191	0.000692854		LONRF2
Q9Y4D1	DAAM1	Disheveled-associated activator of morphogenesis 1	3 v 3	0.156544	0.0166001	0.184311	SENP7	SUMO specific peptidase 7	ENSG00000137819.13	PAQR5	protein_coding	ENSG00000137819.13	202.553	0.681082	0.150435	4.52742	5.97072e-06	3.97982e-05		SMAD9
O60264	SMARCA5	SWI/SNF-related matrix-associated actin-dependent regulator of chromatin subfamily A member 5 (SWI/SNF-related matrix-associated actin-dependent regulator of chromatin A5) (EC 3.6.4.-) (Sucrose nonfermenting protein 2 homolog) (hSNF2H)	3 v 3	-0.201307	0.0166571	0.184537	CEP44	centrosomal protein 44	ENSG00000164603.12	BMT2	protein_coding	ENSG00000164603.12	293.021	0.680115	0.129115	5.2675	1.38296e-07	1.22302e-06		EMC1
Q86VS8	HOOK3	Protein Hook homolog 3 (h-hook3) (hHK3)	3 v 3	-0.0965492	0.0166663	0.184537	MAP4K5	mitogen-activated protein kinase kinase kinase kinase 5	ENSG00000145781.9	COMMD10	protein_coding	ENSG00000145781.9	236.7	0.679609	0.136899	4.9643	6.89478e-07	5.41983e-06		FGF2
Q9ULE6	PALD1	Paladin	3 v 3	-0.233306	0.0167059	0.184537	CHD6	chromodomain helicase DNA binding protein 6	ENSG00000108797.12	CNTNAP1	protein_coding	ENSG00000108797.12	50.4174	0.6796	0.255121	2.66384	0.00772543	0.0243394		JADE1
P16144	ITGB4	Integrin beta-4 (GP150) (CD antigen CD104)	3 v 3	-0.137347	0.0167912	0.184967	KCNJ13	potassium voltage-gated channel subfamily J member 13	ENSG00000109814.12	UGDH	protein_coding	ENSG00000109814.12	428.559	0.679485	0.14832	4.58122	4.62274e-06	3.14384e-05		KRT80
Q53GQ0	HSD17B12	Very-long-chain 3-oxoacyl-CoA reductase (EC 1.1.1.330) (17-beta-hydroxysteroid dehydrogenase 12) (17-beta-HSD 12) (3-ketoacyl-CoA reductase) (KAR) (Estradiol 17-beta-dehydrogenase 12) (EC 1.1.1.62) (Short chain dehydrogenase/reductase family 12C member 1)	3 v 3	-0.071578	0.0168449	0.672779	CBR4	carbonyl reductase 4	ENSG00000102189.16	EEA1	protein_coding	ENSG00000102189.16	1555.32	0.679404	0.0903596	7.51889	5.52415e-14	1.13939e-12		TMEM108
Q6DKK2	TTC19	Tetratricopeptide repeat protein 19, mitochondrial (TPR repeat protein 19)	3 v 3	-0.18329	0.0168473	0.184967	ALDH1A3	aldehyde dehydrogenase 1 family member A3	ENSG00000152256.13	PDK1	protein_coding	ENSG00000152256.13	498.105	0.679384	0.109247	6.21879	5.01011e-10	6.37275e-09		MTX3
Q9Y6M4	CSNK1G3	Casein kinase I isoform gamma-3 (CKI-gamma 3) (EC 2.7.11.1)	3 v 3	-0.136294	0.0168589	0.184967	TNFAIP3	TNF alpha induced protein 3	ENSG00000109680.11	TBC1D19	protein_coding	ENSG00000109680.11	196.03	0.679298	0.147434	4.60748	4.07586e-06	2.79842e-05		RAD23A
Q8IUF8	RIOX2	Ribosomal oxygenase 2 (60S ribosomal protein L27a histidine hydroxylase) (Bifunctional lysine-specific demethylase and histidyl-hydroxylase MINA) (EC 1.14.11.-) (Histone lysine demethylase MINA) (MYC-induced nuclear antigen) (Mineral dust-induced gene protein) (Nucleolar protein 52) (Ribosomal oxygenase MINA) (ROX)	3 v 3	0.192397	0.0168824	0.184967	STIM2	stromal interaction molecule 2	ENSG00000147180.16	ZNF711	protein_coding	ENSG00000147180.16	866.143	0.678952	0.0929056	7.30798	2.71191e-13	5.16445e-12		ATAD1
A8K070	GPS1	COP9 signalosome complex subunit 1 (cDNA FLJ75157, highly similar to Homo sapiens G protein pathway suppressor 1, transcript variant 1, mRNA)	3 v 3	-0.252663	0.016889	0.672779	CCDC47	coiled-coil domain containing 47	ENSG00000131016.17	AKAP12	protein_coding	ENSG00000131016.17	671.575	0.678301	0.131911	5.1421	2.71692e-07	2.2813e-06		ABHD10
Q8IWV8	UBR2	E3 ubiquitin-protein ligase UBR2 (EC 2.3.2.27) (N-recognin-2) (RING-type E3 ubiquitin transferase UBR2) (Ubiquitin-protein ligase E3-alpha-2) (Ubiquitin-protein ligase E3-alpha-II)	3 v 3	0.186092	0.0170341	0.18583	RORA	RAR related orphan receptor A	ENSG00000130449.6	ZSWIM6	protein_coding	ENSG00000130449.6	317.329	0.678187	0.150972	4.49213	7.05137e-06	4.64471e-05		RRAGD
P15559	NQO1	NAD(P)H dehydrogenase [quinone] 1 (EC 1.6.5.2) (Azoreductase) (DT-diaphorase) (DTD) (Menadione reductase) (NAD(P)H:quinone oxidoreductase 1) (Phylloquinone reductase) (Quinone reductase 1) (QR1)	3 v 3	0.357696	0.0170563	0.18583	MSTN	myostatin	ENSG00000100532.12	CGRRF1	protein_coding	ENSG00000100532.12	170.961	0.677319	0.155578	4.35356	1.33944e-05	8.31617e-05		LRIG1
Q9BYN0	SRXN1	Sulfiredoxin-1 (EC 1.8.98.2)	3 v 3	0.0596555	0.0170937	0.672779	GJA3	gap junction protein alpha 3	ENSG00000113328.19	CCNG1	protein_coding	ENSG00000113328.19	1913.6	0.676414	0.0874463	7.73519	1.03246e-14	2.3329e-13		TRMT5
Q75QN2	INTS8	Integrator complex subunit 8 (Int8) (Protein kaonashi-1)	3 v 3	-0.101687	0.0172328	0.185991	FRZB	frizzled related protein	ENSG00000146555.19	SDK1	protein_coding	ENSG00000146555.19	84.1503	0.6737	0.211511	3.18518	0.00144662	0.00563354		THEM4
P21796	VDAC1	Voltage-dependent anion-selective channel protein 1 (VDAC-1) (hVDAC1) (Outer mitochondrial membrane protein porin 1) (Plasmalemmal porin) (Porin 31HL) (Porin 31HM)	3 v 3	-0.110708	0.0172365	0.185991	ANGEL2	angel homolog 2	ENSG00000145331.14	TRMT10A	protein_coding	ENSG00000145331.14	200.62	0.672933	0.145952	4.61066	4.01398e-06	2.75781e-05		DLL4
Q9NVJ2	ARL8B	ADP-ribosylation factor-like protein 8B (EC 3.6.5.2) (ADP-ribosylation factor-like protein 10C) (Novel small G protein indispensable for equal chromosome segregation 1)	3 v 3	-0.164314	0.0172383	0.185991	SLC1A2	solute carrier family 1 member 2	ENSG00000011677.13	GABRA3	protein_coding	ENSG00000011677.13	170.791	0.672049	0.156153	4.30377	1.67913e-05	0.000101985		GATAD1
P56199	ITGA1	Integrin alpha-1 (CD49 antigen-like family member A) (Laminin and collagen receptor) (VLA-1) (CD antigen CD49a)	3 v 3	-0.229382	0.0172497	0.185991	TRMT9B	tRNA methyltransferase 9B (putative)	ENSG00000137693.14	YAP1	protein_coding	ENSG00000137693.14	2370.23	0.671949	0.107026	6.27839	3.42091e-10	4.46717e-09		SETDB2
P49643	PRIM2	DNA primase large subunit (DNA primase 58 kDa subunit) (p58)	3 v 3	-0.418319	0.0172566	0.185991	HERPUD2	HERPUD family member 2	ENSG00000126777.18	KTN1	protein_coding	ENSG00000126777.18	6334.84	0.671185	0.0746924	8.98599	2.56408e-19	9.20779e-18		SETD3
A0A5H2UII4	HLA-C	MHC class I antigen	2 v 2	-0.882573	0.0172756	0.185991	GSKIP	GSK3B interacting protein	ENSG00000107566.14	ERLIN1	protein_coding	ENSG00000107566.14	817.243	0.670405	0.106281	6.30786	2.82914e-10	3.74795e-09		RPRD2
Q86YB8	ERO1B	ERO1-like protein beta (ERO1-L-beta) (EC 1.8.4.-) (Endoplasmic reticulum oxidoreductase beta) (Endoplasmic reticulum oxidoreductin-1-like protein B) (Oxidoreductin-1-L-beta)	3 v 3	0.199989	0.0173858	0.186647	LIN7A	lin-7 homolog A, crumbs cell polarity complex component	ENSG00000196792.12	STRN3	protein_coding	ENSG00000196792.12	1062.42	0.670199	0.0929632	7.20929	5.62435e-13	1.03672e-11		TANC2
Q96GK7	FAHD2A	Fumarylacetoacetate hydrolase domain-containing protein 2A (EC 3.-.-.-)	3 v 3	-0.403399	0.0174319	0.186647	CCDC146	coiled-coil domain containing 146	ENSG00000005812.11	FBXL3	protein_coding	ENSG00000005812.11	761.271	0.669968	0.100082	6.69422	2.16822e-11	3.35665e-10		MAML1
Q96L50	LRR1	Leucine-rich repeat protein 1 (4-1BB-mediated-signaling molecule) (4-1BBlrr) (LRR-repeat protein 1) (LRR-1) (Peptidylprolyl isomerase-like 5)	3 v 3	-0.177651	0.0174442	0.186647	OLFM3	olfactomedin 3	ENSG00000167862.10	MRPL58	protein_coding	ENSG00000167862.10	258.15	0.669073	0.14618	4.57704	4.71603e-06	3.20187e-05		BMPR2
Q16799	RTN1	Reticulon-1 (Neuroendocrine-specific protein)	3 v 3	-0.336494	0.0174485	0.186647	SPIRE1	spire type actin nucleation factor 1	ENSG00000156671.14	SAMD8	protein_coding	ENSG00000156671.14	756.422	0.668925	0.0962854	6.94732	3.72293e-12	6.31798e-11		DLC1
Q96AX1	VPS33A	Vacuolar protein sorting-associated protein 33A (hVPS33A)	3 v 3	-0.057385	0.0174534	0.672779	ZNF513	zinc finger protein 513	ENSG00000165813.20	CCDC186	protein_coding	ENSG00000165813.20	1528.91	0.668018	0.107196	6.23173	4.61316e-10	5.90145e-09		CLINT1
P38435	GGCX	Vitamin K-dependent gamma-carboxylase (EC 4.1.1.90) (Gamma-glutamyl carboxylase) (Peptidyl-glutamate 4-carboxylase) (Vitamin K gamma glutamyl carboxylase)	3 v 3	-0.376929	0.0174545	0.186647	HHEX	hematopoietically expressed homeobox	ENSG00000169251.12	NMD3	protein_coding	ENSG00000169251.12	756.425	0.667398	0.110327	6.0493	1.45481e-09	1.72705e-08		SLC5A3
P37173	TGFBR2	TGF-beta receptor type-2 (TGFR-2) (EC 2.7.11.30) (TGF-beta type II receptor) (Transforming growth factor-beta receptor type II) (TGF-beta receptor type II) (TbetaR-II)	3 v 3	0.125099	0.0174839	0.672779	PGRMC2	progesterone receptor membrane component 2	ENSG00000134769.21	DTNA	protein_coding	ENSG00000134769.21	179.154	0.667393	0.151804	4.39642	1.10049e-05	6.96155e-05		GLIPR1
O43707	ACTN4	Alpha-actinin-4 (Non-muscle alpha-actinin 4)	3 v 3	-0.146034	0.0175364	0.186832	PDE4B	phosphodiesterase 4B	ENSG00000184305.15	CCSER1	protein_coding	ENSG00000184305.15	149.015	0.667317	0.169483	3.93737	8.23797e-05	0.000431944		BAIAP2L1
Q15043	SLC39A14	Metal cation symporter ZIP14 (LIV-1 subfamily of ZIP zinc transporter 4) (LZT-Hs4) (Solute carrier family 39 member 14) (Zrt- and Irt-like protein 14) (ZIP-14)	3 v 3	0.230653	0.017595	0.186832	MCU	mitochondrial calcium uniporter	ENSG00000119326.15	CTNNAL1	protein_coding	ENSG00000119326.15	1153.29	0.666405	0.0852073	7.82098	5.24149e-15	1.22565e-13		ETV1
O75419	CDC45	Cell division control protein 45 homolog (PORC-PI-1)	3 v 3	-0.194505	0.0176653	0.187111	ATP6V0C	ATPase H+ transporting V0 subunit c	ENSG00000075975.16	MKRN2	protein_coding	ENSG00000075975.16	429.345	0.665523	0.110227	6.03777	1.56257e-09	1.84408e-08		MAFG
Q02338	BDH1	D-beta-hydroxybutyrate dehydrogenase, mitochondrial (EC 1.1.1.30) (3-hydroxybutyrate dehydrogenase) (BDH) (Short chain dehydrogenase/reductase family 9C member 1)	3 v 3	0.176732	0.0177127	0.187381	C18orf65	chromosome 18 open reading frame 65	ENSG00000117475.14	BLZF1	protein_coding	ENSG00000117475.14	443.624	0.665298	0.117134	5.67982	1.3484e-08	1.39847e-07		NUMB
P14550	AKR1A1	Aldo-keto reductase family 1 member A1 (EC 1.1.1.2) (EC 1.1.1.372) (EC 1.1.1.54) (Alcohol dehydrogenase [NADP(+)]) (Aldehyde reductase) (Glucuronate reductase) (EC 1.1.1.19) (Glucuronolactone reductase) (EC 1.1.1.20)	3 v 3	-0.322476	0.0177631	0.187681	SUN1	Sad1 and UNC84 domain containing 1	ENSG00000167785.9	ZNF558	protein_coding	ENSG00000167785.9	562.694	0.663888	0.106464	6.23577	4.49567e-10	5.76581e-09		IRF2
Q96Q45	TMEM237	Transmembrane protein 237 (Amyotrophic lateral sclerosis 2 chromosomal region candidate gene 4 protein)	3 v 3	0.4389	0.0178538	0.187921	EXOC5	exocyst complex component 5	ENSG00000137462.8	TLR2	protein_coding	ENSG00000137462.8	134.012	0.663851	0.178436	3.72039	0.000198917	0.00095357		CCDC146
Q9BVL2	NUP58	Nucleoporin p58/p45 (58 kDa nucleoporin) (Nucleoporin-like protein 1)	3 v 3	0.132478	0.0178805	0.187921	HSD11B1	hydroxysteroid 11-beta dehydrogenase 1	ENSG00000163602.10	RYBP	protein_coding	ENSG00000163602.10	719.209	0.663703	0.127689	5.19781	2.01646e-07	1.73443e-06		PDE3A
A0A024RAL0	XRCC4	X-ray repair complementing defective repair in Chinese hamster cells 4, isoform CRA_c	3 v 3	-0.175148	0.0179273	0.672779	CASP1	caspase 1	ENSG00000079335.20	CDC14A	protein_coding	ENSG00000079335.20	254.464	0.662362	0.142856	4.63656	3.54263e-06	2.46087e-05		PAPLN
Q9Y5A7	NUB1	NEDD8 ultimate buster 1 (Negative regulator of ubiquitin-like proteins 1) (Renal carcinoma antigen NY-REN-18)	3 v 3	0.168904	0.0179604	0.187921	SLC5A12	solute carrier family 5 member 12	ENSG00000135250.17	SRPK2	protein_coding	ENSG00000135250.17	859.155	0.660565	0.10534	6.27082	3.5916e-10	4.68399e-09		FAM168B
Q13472	TOP3A	DNA topoisomerase 3-alpha (EC 5.6.2.1) (DNA topoisomerase III alpha)	3 v 3	0.0976381	0.0179683	0.672779	BMX	BMX non-receptor tyrosine kinase	ENSG00000071051.14	NCK2	protein_coding	ENSG00000071051.14	283.823	0.66002	0.145516	4.53572	5.74081e-06	3.8393e-05		SELENOI
P62341	SELENOT	Thioredoxin reductase-like selenoprotein T (SelT) (EC 1.8.1.9)	3 v 3	0.643519	0.0180325	0.187921	SEC63	SEC63 homolog, protein translocation regulator	ENSG00000179476.8	C14orf28	protein_coding	ENSG00000179476.8	44.0623	0.659611	0.269839	2.44446	0.0145068	0.0416344		OTUD4
P62330	ARF6	ADP-ribosylation factor 6	3 v 3	0.0618578	0.0180518	0.187921	RHOA	ras homolog family member A	ENSG00000115145.10	STAM2	protein_coding	ENSG00000115145.10	750.849	0.659129	0.112929	5.83666	5.32582e-09	5.85578e-08		C14orf28
Q9UPU5	USP24	Ubiquitin carboxyl-terminal hydrolase 24 (EC 3.4.19.12) (Deubiquitinating enzyme 24) (Ubiquitin thioesterase 24) (Ubiquitin-specific-processing protease 24)	3 v 3	0.115856	0.0180597	0.187921	SV2B	synaptic vesicle glycoprotein 2B	ENSG00000165699.14	TSC1	protein_coding	ENSG00000165699.14	1091.75	0.659042	0.0965049	6.8291	8.54471e-12	1.39816e-10		ID3
O43765	SGTA	Small glutamine-rich tetratricopeptide repeat-containing protein alpha (Alpha-SGT) (Vpu-binding protein) (UBP)	3 v 3	-0.198218	0.0180962	0.187921	LATS1	large tumor suppressor kinase 1	ENSG00000035928.16	RFC1	protein_coding	ENSG00000035928.16	1642.9	0.658314	0.0999239	6.58815	4.45334e-11	6.60448e-10		ZFAND4
Q96E29	MTERF3	Transcription termination factor 3, mitochondrial (Mitochondrial transcription termination factor 3) (mTERF3) (mTERF domain-containing protein 1, mitochondrial)	3 v 3	0.10338	0.018153	0.187921	POLK	DNA polymerase kappa	ENSG00000096968.13	JAK2	protein_coding	ENSG00000096968.13	259.431	0.656546	0.143809	4.56539	4.98555e-06	3.37006e-05		SMAD4
Q96B97	SH3KBP1	SH3 domain-containing kinase-binding protein 1 (CD2-binding protein 3) (CD2BP3) (Cbl-interacting protein of 85 kDa) (Human Src family kinase-binding protein 1) (HSB-1)	3 v 3	0.249994	0.018154	0.187921	APOL6	apolipoprotein L6	ENSG00000139505.11	MTMR6	protein_coding	ENSG00000139505.11	529.815	0.65528	0.103203	6.34941	2.16148e-10	2.90752e-09		DCAF12
Q9H9A6	LRRC40	Leucine-rich repeat-containing protein 40	3 v 3	0.121743	0.0181573	0.187921	TANC2	tetratricopeptide repeat, ankyrin repeat and coiled-coil containing 2	ENSG00000127334.10	DYRK2	protein_coding	ENSG00000127334.10	2688.61	0.655008	0.0915244	7.15665	8.26721e-13	1.49778e-11		LIN7C
Q59HG7		DNA ligase (EC 6.5.1.1) (Fragment)	2 v 2	-0.504603	0.0181773	0.187921	MAPK14	mitogen-activated protein kinase 14	ENSG00000119760.16	SUPT7L	protein_coding	ENSG00000119760.16	711.888	0.653801	0.0988145	6.61645	3.67918e-11	5.5339e-10		CCDC186
O00629	KPNA4	Importin subunit alpha-3 (Importin alpha Q1) (Qip1) (Karyopherin subunit alpha-4)	3 v 3	0.108198	0.0181831	0.187921	LDLRAD4	low density lipoprotein receptor class A domain containing 4	ENSG00000121440.15	PDZRN3	protein_coding	ENSG00000121440.15	47.8304	0.65364	0.256579	2.54752	0.0108492	0.0325784		PRKCA
P52739	ZNF131	Zinc finger protein 131	2 v 2	0.2678	0.018259	0.188318	SWSAP1	SWIM-type zinc finger 7 associated protein 1	ENSG00000144747.17	TMF1	protein_coding	ENSG00000144747.17	1394.7	0.652924	0.122051	5.34959	8.81519e-08	8.06155e-07		GSK3B
P51178	PLCD1	1-phosphatidylinositol 4,5-bisphosphate phosphodiesterase delta-1 (EC 3.1.4.11) (Phosphoinositide phospholipase C-delta-1) (Phospholipase C-III) (PLC-III) (Phospholipase C-delta-1) (PLC-delta-1)	3 v 3	-0.295184	0.0183049	0.188318	RIC8B	RIC8 guanine nucleotide exchange factor B	ENSG00000165730.16	STOX1	protein_coding	ENSG00000165730.16	58.3902	0.652809	0.255005	2.55999	0.0104676	0.0315833		KMT5B
Q9NR46	SH3GLB2	Endophilin-B2 (SH3 domain-containing GRB2-like protein B2)	3 v 3	-0.227258	0.0183212	0.188318	GABPA	GA binding protein transcription factor subunit alpha	ENSG00000197841.15	ZNF181	protein_coding	ENSG00000197841.15	155.011	0.652599	0.172062	3.79281	0.000148954	0.000735988		SLAIN2
Q9Y666	SLC12A7	Solute carrier family 12 member 7 (Electroneutral potassium-chloride cotransporter 4) (K-Cl cotransporter 4)	3 v 3	-0.455597	0.0183705	0.188318	MZT1	mitotic spindle organizing protein 1	ENSG00000120137.7	PANK3	protein_coding	ENSG00000120137.7	3434.27	0.652338	0.0722889	9.02404	1.8128e-19	6.5804e-18		SLC36A4
P01112	HRAS	GTPase HRas (EC 3.6.5.2) (H-Ras-1) (Ha-Ras) (Transforming protein p21) (c-H-ras) (p21ras) [Cleaved into: GTPase HRas, N-terminally processed]	3 v 3	-0.116612	0.0184003	0.672779	PCMTD1	protein-L-isoaspartate (D-aspartate) O-methyltransferase domain containing 1	ENSG00000089234.16	BRAP	protein_coding	ENSG00000089234.16	449.007	0.652052	0.115429	5.64895	1.61426e-08	1.65037e-07		MAL
Q567U6	CCDC93	Coiled-coil domain-containing protein 93	3 v 3	-0.0959977	0.018426	0.188318	VCL	vinculin	ENSG00000134744.14	TUT4	protein_coding	ENSG00000134744.14	1377.97	0.651219	0.120405	5.40855	6.3536e-08	5.93455e-07		SLIT1
P49189	ALDH9A1	4-trimethylaminobutyraldehyde dehydrogenase (TMABA-DH) (TMABALDH) (EC 1.2.1.47) (Aldehyde dehydrogenase E3 isozyme) (Aldehyde dehydrogenase family 9 member A1) (EC 1.2.1.3) (Gamma-aminobutyraldehyde dehydrogenase) (EC 1.2.1.19) (R-aminobutyraldehyde dehydrogenase) [Cleaved into: 4-trimethylaminobutyraldehyde dehydrogenase, N-terminally processed]	3 v 3	-0.167986	0.0184603	0.188318	RFX7	regulatory factor X7	ENSG00000169621.10	APLF	protein_coding	ENSG00000169621.10	89.1751	0.65082	0.20275	3.20996	0.00132753	0.00522032		MGAT4A
B4E321	OS9	Protein OS-9 (cDNA FLJ58567, highly similar to Homo sapiens amplified in osteosarcoma (OS9), transcript variant 2, mRNA)	2 v 2	-0.307351	0.0184973	0.188318	C20orf203	chromosome 20 open reading frame 203	ENSG00000153956.16	CACNA2D1	protein_coding	ENSG00000153956.16	345.401	0.650521	0.119171	5.45873	4.79548e-08	4.55968e-07		TNKS2
Q658Y4	FAM91A1	Protein FAM91A1	3 v 3	0.728869	0.0184986	0.188318	AP3M1	adaptor related protein complex 3 subunit mu 1	ENSG00000131626.18	PPFIA1	protein_coding	ENSG00000131626.18	1375.71	0.650505	0.091662	7.09677	1.27702e-12	2.26263e-11		DCAF5
P19793	RXRA	Retinoic acid receptor RXR-alpha (Nuclear receptor subfamily 2 group B member 1) (Retinoid X receptor alpha)	3 v 3	-0.211731	0.0185259	0.188318	VMP1	vacuole membrane protein 1	ENSG00000152518.8	ZFP36L2	protein_coding	ENSG00000152518.8	295.85	0.649692	0.169938	3.82312	0.000131774	0.000659524		SIAH2
Q14118	DAG1	Dystroglycan (Dystrophin-associated glycoprotein 1) [Cleaved into: Alpha-dystroglycan (Alpha-DG); Beta-dystroglycan (Beta-DG)]	3 v 3	-0.116529	0.0185622	0.672779	TMEM220	transmembrane protein 220	ENSG00000180398.12	MCFD2	protein_coding	ENSG00000180398.12	1656.79	0.649654	0.0884358	7.34604	2.04158e-13	3.94392e-12		ESYT2
Q3KQU3	MAP7D1	MAP7 domain-containing protein 1 (Arginine/proline-rich coiled-coil domain-containing protein 1) (Proline/arginine-rich coiled-coil domain-containing protein 1)	3 v 3	0.291683	0.0185768	0.672779	EPHA3	EPH receptor A3	ENSG00000153046.18	CDYL	protein_coding	ENSG00000153046.18	526.784	0.649527	0.123036	5.27917	1.29772e-07	1.1527e-06		SLIT2
Q96IY1	NSL1	Kinetochore-associated protein NSL1 homolog	3 v 3	-0.191696	0.0185884	0.188318	NET1	neuroepithelial cell transforming 1	ENSG00000154059.11	IMPACT	protein_coding	ENSG00000154059.11	577.53	0.648216	0.104342	6.21241	5.21771e-10	6.61173e-09		CD2AP
Q5JW28	STAU1	Double-stranded RNA-binding protein Staufen homolog 1 (Fragment)	2 v 2	0.139678	0.018618	0.188318	GNAL	G protein subunit alpha L	ENSG00000170417.16	TMEM182	protein_coding	ENSG00000170417.16	104.828	0.648087	0.185214	3.49913	0.000466777	0.00205627		EMP1
A7KAX9	ARHGAP32	Rho GTPase-activating protein 32 (Brain-specific Rho GTPase-activating protein) (GAB-associated Cdc42/Rac GTPase-activating protein) (GC-GAP) (GTPase regulator interacting with TrkA) (Rho-type GTPase-activating protein 32) (Rho/Cdc42/Rac GTPase-activating protein RICS) (RhoGAP involved in the beta-catenin-N-cadherin and NMDA receptor signaling) (p200RhoGAP) (p250GAP)	2 v 2	0.260236	0.0186355	0.188318	UNKL	unk like zinc finger	ENSG00000111490.13	TBC1D30	protein_coding	ENSG00000111490.13	210.919	0.648086	0.16705	3.87958	0.000104636	0.000535105		AP3M1
Q09028	RBBP4	Histone-binding protein RBBP4 (Chromatin assembly factor 1 subunit C) (CAF-1 subunit C) (Chromatin assembly factor I p48 subunit) (CAF-I 48 kDa subunit) (CAF-I p48) (Nucleosome-remodeling factor subunit RBAP48) (Retinoblastoma-binding protein 4) (RBBP-4) (Retinoblastoma-binding protein p48)	3 v 3	-0.160338	0.0186534	0.188318	MAP2	microtubule associated protein 2	ENSG00000052841.15	TTC17	protein_coding	ENSG00000052841.15	1581.99	0.647532	0.0826017	7.83921	4.53385e-15	1.07014e-13		SLC30A9
Q9H3L0	MMADHC	Cobalamin trafficking protein CblD (CblD) (Methylmalonic aciduria and homocystinuria type D protein, mitochondrial)	3 v 3	0.134346	0.0186773	0.188318	RNH1	ribonuclease/angiogenin inhibitor 1	ENSG00000168564.6	CDKN2AIP	protein_coding	ENSG00000168564.6	326.539	0.647497	0.15909	4.07	4.70123e-05	0.000260016		TNPO1
Q9BTT0	ANP32E	Acidic leucine-rich nuclear phosphoprotein 32 family member E (LANP-like protein) (LANP-L)	3 v 3	-0.377043	0.0186808	0.188318	CNTN1	contactin 1	ENSG00000144218.18	AFF3	protein_coding	ENSG00000144218.18	582.188	0.646663	0.115182	5.61428	1.97379e-08	1.99486e-07		SORBS2
Q13153	PAK1	Serine/threonine-protein kinase PAK 1 (EC 2.7.11.1) (Alpha-PAK) (p21-activated kinase 1) (PAK-1) (p65-PAK)	3 v 3	-0.221185	0.0186859	0.188318	WDR78	WD repeat domain 78	ENSG00000146729.10	NIPSNAP2	protein_coding	ENSG00000146729.10	485.693	0.646657	0.112558	5.74512	9.18547e-09	9.7426e-08		PSMB2
Q8WVC6	DCAKD	Dephospho-CoA kinase domain-containing protein	3 v 3	-0.236496	0.0187326	0.188566	KIF23	kinesin family member 23	ENSG00000084676.15	NCOA1	protein_coding	ENSG00000084676.15	1093.77	0.646434	0.108528	5.95641	2.57845e-09	2.94449e-08		C21orf91
A3KMH1	VWA8	von Willebrand factor A domain-containing protein 8 (PEX7-binding protein 2) (P7BP2)	3 v 3	0.123141	0.0187765	0.188754	RIT1	Ras like without CAAX 1	ENSG00000109790.16	KLHL5	protein_coding	ENSG00000109790.16	510.552	0.646032	0.10669	6.05522	1.40224e-09	1.67553e-08		SRSF3
Q9UKG9	CROT	Peroxisomal carnitine O-octanoyltransferase (COT) (EC 2.3.1.137)	3 v 3	0.257401	0.0187956	0.188754	ELF1	E74 like ETS transcription factor 1	ENSG00000081320.11	STK17B	protein_coding	ENSG00000081320.11	554.103	0.645886	0.10089	6.40188	1.53474e-10	2.11518e-09		CCNT2
Q86U90	YRDC	YrdC domain-containing protein, mitochondrial (Dopamine receptor-interacting protein 3) (Ischemia/reperfusion-inducible protein homolog) (hIRIP)	3 v 3	0.250432	0.0188474	0.188829	ZNF239	zinc finger protein 239	ENSG00000075856.12	SART3	protein_coding	ENSG00000075856.12	1569.3	0.645664	0.0948548	6.80686	9.97508e-12	1.61643e-10		MCU
P14927	UQCRB	Cytochrome b-c1 complex subunit 7 (Complex III subunit 7) (Complex III subunit VII) (QP-C) (Ubiquinol-cytochrome c reductase complex 14 kDa protein)	3 v 3	-0.101301	0.018855	0.188829	TMEM26	transmembrane protein 26	ENSG00000178568.15	ERBB4	protein_coding	ENSG00000178568.15	462.576	0.644804	0.124084	5.19652	2.03049e-07	1.74575e-06		CRY2
Q8N3E9	PLCD3	1-phosphatidylinositol 4,5-bisphosphate phosphodiesterase delta-3 (EC 3.1.4.11) (Phosphoinositide phospholipase C-delta-3) (Phospholipase C-delta-3) (PLC-delta-3)	2 v 2	-0.200785	0.0188696	0.188829	NAA15	N(alpha)-acetyltransferase 15, NatA auxiliary subunit	ENSG00000100099.20	HPS4	protein_coding	ENSG00000100099.20	640.598	0.644563	0.101285	6.36386	1.9674e-10	2.66607e-09		TMEM74
Q6ZU65	UBN2	Ubinuclein-2	3 v 3	0.13454	0.0188883	0.672779	SEPT14	septin 14	ENSG00000168310.11	IRF2	protein_coding	ENSG00000168310.11	48.773	0.644503	0.253094	2.5465	0.0108809	0.0326394		ZC3H12C
Q9NRG7	SDR39U1	Epimerase family protein SDR39U1 (EC 1.1.1.-) (Short-chain dehydrogenase/reductase family 39U member 1)	3 v 3	-0.19812	0.0189313	0.672779	APPBP2	amyloid beta precursor protein binding protein 2	ENSG00000105829.13	BET1	protein_coding	ENSG00000105829.13	301.843	0.644391	0.133684	4.82026	1.43373e-06	1.06905e-05		MPHOSPH9
Q3ZCQ8	TIMM50	Mitochondrial import inner membrane translocase subunit TIM50	3 v 3	0.105139	0.0189619	0.189119	ENTPD1	ectonucleoside triphosphate diphosphohydrolase 1	ENSG00000114739.14	ACVR2B	protein_coding	ENSG00000114739.14	548.759	0.643868	0.110436	5.83023	5.53502e-09	6.07915e-08		SYDE2
P18206	VCL	Vinculin (Metavinculin) (MV)	3 v 3	0.267093	0.0189849	0.189119	BNIP2	BCL2 interacting protein 2	ENSG00000143952.20	VPS54	protein_coding	ENSG00000143952.20	923.244	0.643761	0.0929782	6.92379	4.39731e-12	7.39869e-11		BICRAL
O95674	CDS2	Phosphatidate cytidylyltransferase 2 (EC 2.7.7.41) (CDP-DAG synthase 2) (CDP-DG synthase 2) (CDP-diacylglycerol synthase 2) (CDS 2) (CDP-diglyceride pyrophosphorylase 2) (CDP-diglyceride synthase 2) (CTP:phosphatidate cytidylyltransferase 2)	3 v 3	0.212703	0.0189929	0.189119	SLC13A1	solute carrier family 13 member 1	ENSG00000186300.12	ZNF555	protein_coding	ENSG00000186300.12	154.657	0.643387	0.176514	3.64496	0.000267432	0.00124291		SPIRE1
Q99615	DNAJC7	DnaJ homolog subfamily C member 7 (Tetratricopeptide repeat protein 2) (TPR repeat protein 2)	3 v 3	0.0266291	0.0190096	0.189119	ZNF829	zinc finger protein 829	ENSG00000181722.16	ZBTB20	protein_coding	ENSG00000181722.16	222.408	0.643156	0.146678	4.38482	1.16083e-05	7.31107e-05		EXOC5
P23634	ATP2B4	Plasma membrane calcium-transporting ATPase 4 (PMCA4) (EC 7.2.2.10) (Matrix-remodeling-associated protein 1) (Plasma membrane calcium ATPase isoform 4) (Plasma membrane calcium pump isoform 4)	3 v 3	0.20918	0.0190395	0.189126	TMEM33	transmembrane protein 33	ENSG00000147121.16	KRBOX4	protein_coding	ENSG00000147121.16	104.242	0.642609	0.194395	3.30568	0.000947457	0.00386792		VAV3
Q96KF7	SMIM8	Small integral membrane protein 8	3 v 3	-0.122865	0.0190443	0.672779	ATXN7	ataxin 7	ENSG00000066654.14	THUMPD1	protein_coding	ENSG00000066654.14	817.714	0.642402	0.11687	5.49674	3.86877e-08	3.73683e-07		SORT1
P06396	GSN	Gelsolin (AGEL) (Actin-depolymerizing factor) (ADF) (Brevin)	3 v 3	-0.273199	0.019077	0.189126	VWA2	von Willebrand factor A domain containing 2	ENSG00000164713.9	BRI3	protein_coding	ENSG00000164713.9	156.05	0.64212	0.16492	3.89352	9.87984e-05	0.000508012		HDAC4
Q9BQB6	VKORC1	Vitamin K epoxide reductase complex subunit 1 (EC 1.17.4.4) (Vitamin K1 2,3-epoxide reductase subunit 1)	3 v 3	-0.190975	0.0192156	0.189549	GRM5	glutamate metabotropic receptor 5	ENSG00000198833.7	UBE2J1	protein_coding	ENSG00000198833.7	997.189	0.642079	0.10042	6.39395	1.61658e-10	2.21605e-09		ZDHHC2
Q8TD22	SFXN5	Sideroflexin-5	3 v 3	-0.12211	0.0192274	0.672779	ZNF652	zinc finger protein 652	ENSG00000065883.16	CDK13	protein_coding	ENSG00000065883.16	1237.81	0.641802	0.0880564	7.28853	3.1335e-13	5.928e-12		FAXDC2
P55011	SLC12A2	Solute carrier family 12 member 2 (Basolateral Na-K-Cl symporter) (Bumetanide-sensitive sodium-(potassium)-chloride cotransporter 2)	3 v 3	0.269915	0.0192384	0.189549	CCNC	cyclin C	ENSG00000196981.3	WDR5B	protein_coding	ENSG00000196981.3	116.966	0.640625	0.187124	3.42353	0.000618126	0.00263861		VPS13A
H0YKT5	TLE3	Transducin-like enhancer protein 3	3 v 3	-0.151139	0.0192532	0.189549	TMEM120B	transmembrane protein 120B	ENSG00000137845.15	ADAM10	protein_coding	ENSG00000137845.15	3793.65	0.640486	0.074859	8.55591	1.16945e-17	3.52e-16		DLG1
Q9P2D0	IBTK	Inhibitor of Bruton tyrosine kinase (IBtk)	3 v 3	0.172671	0.0192604	0.672779	PGM2	phosphoglucomutase 2	ENSG00000174132.9	FAM174A	protein_coding	ENSG00000174132.9	147.177	0.640043	0.166146	3.85229	0.00011702	0.000591719		ADCY5
Q53EU6	GPAT3	Glycerol-3-phosphate acyltransferase 3 (GPAT-3) (EC 2.3.1.15) (1-acyl-sn-glycerol-3-phosphate O-acyltransferase 10) (AGPAT 10) (1-acyl-sn-glycerol-3-phosphate O-acyltransferase 9) (1-AGP acyltransferase 9) (1-AGPAT 9) (EC 2.3.1.51) (Acyl-CoA:glycerol-3-phosphate acyltransferase 3) (hGPAT3) (Lung cancer metastasis-associated protein 1) (Lysophosphatidic acid acyltransferase theta) (LPAAT-theta) (M…	3 v 3	0.105055	0.0192612	0.672779	SERBP1	SERPINE1 mRNA binding protein 1	ENSG00000180336.18	MEIOC	protein_coding	ENSG00000180336.18	511.823	0.639972	0.11542	5.5447	2.94456e-08	2.9084e-07		DLGAP1
O75832	PSMD10	26S proteasome non-ATPase regulatory subunit 10 (26S proteasome regulatory subunit p28) (Gankyrin) (p28(GANK))	3 v 3	-0.0329214	0.0193072	0.672779	CHL1	cell adhesion molecule L1 like	ENSG00000104064.17	GABPB1	protein_coding	ENSG00000104064.17	424.581	0.639401	0.117288	5.45154	4.99362e-08	4.73241e-07		TBL1X
Q9NRX1	PNO1	RNA-binding protein PNO1 (Partner of NOB1)	3 v 3	0.53416	0.0193252	0.190014	RIC1	RIC1 homolog, RAB6A GEF complex partner 1	ENSG00000119900.9	OGFRL1	protein_coding	ENSG00000119900.9	1251.96	0.639329	0.0872778	7.32521	2.38517e-13	4.56816e-12		RAB11FIP2
B4DVS4		cDNA FLJ57619, highly similar to Delta 3,5-delta 2,4-dienoyl-CoA isomerase, mitochondrial	3 v 3	0.448565	0.0193816	0.190014	SLC25A12	solute carrier family 25 member 12	ENSG00000151239.13	TWF1	protein_coding	ENSG00000151239.13	1558.4	0.637282	0.079413	8.0249	1.01609e-15	2.53832e-14		ACTR3
Q7L5Y9	MAEA	E3 ubiquitin-protein transferase MAEA (EC 2.3.2.27) (Cell proliferation-inducing gene 5 protein) (Erythroblast macrophage protein) (Human lung cancer oncogene 10 protein) (HLC-10) (Macrophage erythroblast attacher) (P44EMLP)	3 v 3	-0.0566923	0.0193887	0.190014	SYT6	synaptotagmin 6	ENSG00000119041.11	GTF3C3	protein_coding	ENSG00000119041.11	603.182	0.637253	0.101938	6.25138	4.06847e-10	5.25816e-09		SREBF1
P61970	NUTF2	Nuclear transport factor 2 (NTF-2) (Placental protein 15) (PP15)	3 v 3	-0.129115	0.0194995	0.672779	ISCA1	iron-sulfur cluster assembly 1	ENSG00000166971.17	AKTIP	protein_coding	ENSG00000166971.17	224.124	0.636789	0.146083	4.35909	1.30602e-05	8.13378e-05		RORA
Q68DQ2	CRYBG3	Very large A-kinase anchor protein (vlAKAP) (Beta/gamma crystallin domain-containing protein 3)	3 v 3	0.181948	0.0195127	0.190014	PRPF40A	pre-mRNA processing factor 40 homolog A	ENSG00000131023.13	LATS1	protein_coding	ENSG00000131023.13	993.036	0.636548	0.104393	6.09762	1.0766e-09	1.3066e-08		HACE1
Q1MSJ5	CSPP1	Centrosome and spindle pole-associated protein 1	3 v 3	-0.204738	0.0195272	0.190014	ARID1B	AT-rich interaction domain 1B	ENSG00000101751.10	POLI	protein_coding	ENSG00000101751.10	361.431	0.63611	0.122692	5.18461	2.16472e-07	1.85087e-06		CACNA2D1
Q9NQ66	PLCB1	1-phosphatidylinositol 4,5-bisphosphate phosphodiesterase beta-1 (EC 3.1.4.11) (PLC-154) (Phosphoinositide phospholipase C-beta-1) (Phospholipase C-I) (PLC-I) (Phospholipase C-beta-1) (PLC-beta-1)	3 v 3	0.366204	0.0195822	0.190014	ZNF507	zinc finger protein 507	ENSG00000108582.12	CPD	protein_coding	ENSG00000108582.12	4683.11	0.635624	0.0739341	8.59717	8.1706e-18	2.52524e-16		C14orf132
Q6UXV4	APOOL	MICOS complex subunit MIC27 (Apolipoprotein O-like) (Protein FAM121A)	3 v 3	-0.0973352	0.0195846	0.190014	PMP22	peripheral myelin protein 22	ENSG00000101310.17	SEC23B	protein_coding	ENSG00000101310.17	1134.44	0.63512	0.116361	5.4582	4.80998e-08	4.56998e-07		HPS4
Q9BY42	RTF2	Replication termination factor 2 (RTF2) (Replication termination factor 2 domain-containing protein 1)	3 v 3	0.137782	0.0195977	0.190014	YAP1	Yes associated protein 1	ENSG00000109917.11	ZPR1	protein_coding	ENSG00000109917.11	600.139	0.63108	0.118374	5.33123	9.75511e-08	8.87671e-07		PAG1
Q8TF46	DIS3L	DIS3-like exonuclease 1 (EC 3.1.13.-)	3 v 3	0.258605	0.0196208	0.190014	FGF2	fibroblast growth factor 2	ENSG00000151229.13	SLC2A13	protein_coding	ENSG00000151229.13	661.725	0.631034	0.100273	6.29317	3.11052e-10	4.09108e-09		SCD
O75356	ENTPD5	Ectonucleoside triphosphate diphosphohydrolase 5 (NTPDase 5) (EC 3.6.1.6) (CD39 antigen-like 4) (ER-UDPase) (Guanosine-diphosphatase ENTPD5) (GDPase ENTPD5) (EC 3.6.1.42) (Nucleoside diphosphatase) (Uridine-diphosphatase ENTPD5) (UDPase ENTPD5)	3 v 3	-0.233881	0.0196559	0.190014	E2F8	E2F transcription factor 8	ENSG00000106723.17	SPIN1	protein_coding	ENSG00000106723.17	2549.91	0.630648	0.0864049	7.29875	2.90451e-13	5.52076e-12		TTPA
P54803	GALC	Galactocerebrosidase (GALCERase) (EC 3.2.1.46) (Galactocerebroside beta-galactosidase) (Galactosylceramidase) (Galactosylceramide beta-galactosidase)	3 v 3	0.121664	0.0196757	0.190014	CALD1	caldesmon 1	ENSG00000186020.13	ZNF529	protein_coding	ENSG00000186020.13	459.847	0.630643	0.116315	5.42187	5.89778e-08	5.53063e-07		HP1BP3
Q8TED0	UTP15	U3 small nucleolar RNA-associated protein 15 homolog	3 v 3	0.266365	0.019679	0.190014	PLA2G16	phospholipase A2 group XVI	ENSG00000114113.6	RBP2	protein_coding	ENSG00000114113.6	61.5167	0.629172	0.247507	2.54204	0.0110208	0.0329803		CREBL2
Q9UN81	L1RE1	LINE-1 retrotransposable element ORF1 protein (L1ORF1p) (LINE retrotransposable element 1) (LINE1 retrotransposable element 1)	3 v 3	0.288964	0.0196914	0.190014	ADIPOR2	adiponectin receptor 2	ENSG00000196214.11	ZNF766	protein_coding	ENSG00000196214.11	407.755	0.62911	0.11367	5.53455	3.12025e-08	3.06388e-07
Q96HD1	CRELD1	Protein disulfide isomerase CRELD1 (EC 5.3.4.1) (Cysteine-rich with EGF-like domain protein 1)	3 v 3	-0.0940547	0.0196949	0.190014	ZBTB37	zinc finger and BTB domain containing 37	ENSG00000109220.11	CHIC2	protein_coding	ENSG00000109220.11	108.203	0.628089	0.187603	3.34796	0.000814086	0.00337552
O75439	PMPCB	Mitochondrial-processing peptidase subunit beta (EC 3.4.24.64) (Beta-MPP) (P-52)	3 v 3	-0.124536	0.019731	0.190014	NRAS	NRAS proto-oncogene, GTPase	ENSG00000109572.13	CLCN3	protein_coding	ENSG00000109572.13	2157.91	0.628012	0.0841935	7.45915	8.70853e-14	1.75832e-12
Q9BTE6	AARSD1	Alanyl-tRNA editing protein Aarsd1 (Alanyl-tRNA synthetase domain-containing protein 1)	3 v 3	-0.144006	0.0197467	0.190014	PDLIM5	PDZ and LIM domain 5	ENSG00000178852.16	EFCAB13	protein_coding	ENSG00000178852.16	169.232	0.627993	0.163462	3.84182	0.000122124	0.000615982
O95197	RTN3	Reticulon-3 (Homolog of ASY protein) (HAP) (Neuroendocrine-specific protein-like 2) (NSP-like protein 2) (Neuroendocrine-specific protein-like II) (NSP-like protein II) (NSPLII)	3 v 3	-0.266908	0.0197738	0.190015	MICU3	mitochondrial calcium uptake family member 3	ENSG00000186212.3	SOWAHB	protein_coding	ENSG00000186212.3	67.4155	0.627116	0.224582	2.79237	0.00523241	0.0173236
A3KN83	SBNO1	Protein strawberry notch homolog 1 (Monocyte protein 3) (MOP-3)	3 v 3	0.0666921	0.0197913	0.190015	ZFP36L2	ZFP36 ring finger protein like 2	ENSG00000113240.13	CLK4	protein_coding	ENSG00000113240.13	290.302	0.626789	0.133166	4.70681	2.51623e-06	1.80204e-05
Q8TBF2	PRXL2B	Prostamide/prostaglandin F synthase (Prostamide/PG F synthase) (Prostamide/PGF synthase) (EC 1.11.1.20) (Peroxiredoxin-like 2B) (Protein FAM213B)	3 v 3	-0.163395	0.0198059	0.672779	IGSF11	immunoglobulin superfamily member 11	ENSG00000137574.10	TGS1	protein_coding	ENSG00000137574.10	675.477	0.626785	0.113308	5.5317	3.17136e-08	3.11103e-07
O14810	CPLX1	Complexin-1 (Complexin I) (CPX I) (Synaphin-2)	2 v 2	-0.81459	0.0198369	0.190191	SENP5	SUMO specific peptidase 5	ENSG00000104497.14	SNX16	protein_coding	ENSG00000104497.14	177.99	0.626553	0.156478	4.00409	6.22558e-05	0.000334929
Q10469	MGAT2	Alpha-1,6-mannosyl-glycoprotein 2-beta-N-acetylglucosaminyltransferase (EC 2.4.1.143) (Beta-1,2-N-acetylglucosaminyltransferase II) (GlcNAc-T II) (GNT-II) (Mannoside acetylglucosaminyltransferase 2) (N-glycosyl-oligosaccharide-glycoprotein N-acetylglucosaminyltransferase II)	3 v 3	0.142698	0.0199051	0.190191	KIF13A	kinesin family member 13A	ENSG00000168288.13	MMADHC	protein_coding	ENSG00000168288.13	993.847	0.626499	0.0904862	6.92369	4.40021e-12	7.39869e-11
Q9UBN7	HDAC6	Histone deacetylase 6 (HD6) (EC 3.5.1.98) (Tubulin-lysine deacetylase HDAC6) (EC 3.5.1.-)	3 v 3	-0.204576	0.0199136	0.190191	CCDC82	coiled-coil domain containing 82	ENSG00000122126.17	OCRL	protein_coding	ENSG00000122126.17	725.23	0.625932	0.0960493	6.51678	7.18349e-11	1.03481e-09
Q14964	RAB39A	Ras-related protein Rab-39A (Rab-39)	2 v 2	-0.400179	0.020029	0.190191	GCLM	glutamate-cysteine ligase modifier subunit	ENSG00000081307.12	UBA5	protein_coding	ENSG00000081307.12	690.533	0.62552	0.113199	5.52586	3.27876e-08	3.21168e-07
P49748	ACADVL	Very long-chain specific acyl-CoA dehydrogenase, mitochondrial (VLCAD) (EC 1.3.8.9)	3 v 3	-0.127021	0.0200328	0.190191	MTMR12	myotubularin related protein 12	ENSG00000071073.13	MGAT4A	protein_coding	ENSG00000071073.13	491.898	0.625106	0.104856	5.96157	2.49831e-09	2.85947e-08
M1VKI3	SDC4-ROS1_S4;R32	Tyrosine-protein kinase receptor (EC 2.7.10.1)	3 v 3	0.317492	0.0200462	0.190191	PITX2	paired like homeodomain 2	ENSG00000111897.7	SERINC1	protein_coding	ENSG00000111897.7	1318.23	0.624731	0.0852397	7.32911	2.31694e-13	4.45445e-12
O95394	PGM3	Phosphoacetylglucosamine mutase (PAGM) (EC 5.4.2.3) (Acetylglucosamine phosphomutase) (N-acetylglucosamine-phosphate mutase) (Phosphoglucomutase-3) (PGM 3)	3 v 3	0.570555	0.0200501	0.190191	ARHGEF26	Rho guanine nucleotide exchange factor 26	ENSG00000198440.9	ZNF583	protein_coding	ENSG00000198440.9	162.543	0.623988	0.161786	3.85689	0.000114841	0.000582166
Q96S52	PIGS	GPI transamidase component PIG-S (Phosphatidylinositol-glycan biosynthesis class S protein)	3 v 3	-0.203478	0.0200697	0.190191	ZMAT5	zinc finger matrin-type 5	ENSG00000256060.2	TRAPPC2B	protein_coding	ENSG00000256060.2	45.8051	0.62391	0.259339	2.40577	0.0161383	0.0454923
P67812	SEC11A	Signal peptidase complex catalytic subunit SEC11A (EC 3.4.21.89) (Endopeptidase SP18) (Microsomal signal peptidase 18 kDa subunit) (SPase 18 kDa subunit) (SEC11 homolog A) (SEC11-like protein 1) (SPC18)	3 v 3	-0.0442942	0.0200777	0.190191	SRI	sorcin	ENSG00000138835.22	RGS3	protein_coding	ENSG00000138835.22	601.416	0.623845	0.106191	5.87475	4.23477e-09	4.71286e-08
Q9BZE1	MRPL37	39S ribosomal protein L37, mitochondrial (L37mt) (MRP-L37) (39S ribosomal protein L2, mitochondrial) (L2mt) (MRP-L2) (Mitochondrial large ribosomal subunit protein mL37)	3 v 3	0.210006	0.0201562	0.190702	NUP88	nucleoporin 88	ENSG00000213563.6	C8orf82	protein_coding	ENSG00000213563.6	165.733	0.623439	0.161034	3.87147	0.000108182	0.000551747
Q86X27	RALGPS2	Ras-specific guanine nucleotide-releasing factor RalGPS2 (Ral GEF with PH domain and SH3-binding motif 2) (RalA exchange factor RalGPS2)	3 v 3	-0.0700935	0.0201897	0.190702	TSC1	TSC complex subunit 1	ENSG00000198046.12	ZNF667	protein_coding	ENSG00000198046.12	66.7817	0.622807	0.223377	2.78814	0.00530111	0.0174994
Q8IYS1	PM20D2	Peptidase M20 domain-containing protein 2 (Aminoacylase-1-like protein 2)	3 v 3	0.729266	0.0202187	0.190702	VPS13A	vacuolar protein sorting 13 homolog A	ENSG00000101493.11	ZNF516	protein_coding	ENSG00000101493.11	340.097	0.622636	0.122968	5.06338	4.11883e-07	3.37529e-06
Q9NP72	RAB18	Ras-related protein Rab-18	3 v 3	0.256985	0.0202824	0.190702	LIMS1	LIM zinc finger domain containing 1	ENSG00000113712.18	CSNK1A1	protein_coding	ENSG00000113712.18	1649.61	0.621986	0.0880003	7.068	1.57182e-12	2.76306e-11
P52630	STAT2	Signal transducer and activator of transcription 2 (p113)	3 v 3	-0.480889	0.0203034	0.190702	SMC5	structural maintenance of chromosomes 5	ENSG00000134909.18	ARHGAP32	protein_coding	ENSG00000134909.18	736.716	0.621645	0.104495	5.94904	2.69721e-09	3.07314e-08
P62380	TBPL1	TATA box-binding protein-like 1 (TBP-like 1) (21 kDa TBP-like protein) (Second TBP of unique DNA protein) (STUD) (TATA box-binding protein-related factor 2) (TBP-related factor 2) (TBP-like factor) (TBP-related protein)	3 v 3	0.143106	0.0203303	0.190702	DNAJB1	DnaJ heat shock protein family (Hsp40) member B1	ENSG00000172840.6	PDP2	protein_coding	ENSG00000172840.6	546.456	0.62103	0.125683	4.94123	7.7632e-07	6.04406e-06
Q96L15	ART5	Ecto-ADP-ribosyltransferase 5 (EC 2.4.2.31) (ADP-ribosyltransferase C2 and C3 toxin-like 5) (ARTC5) (Mono(ADP-ribosyl)transferase 5) (NAD(P)(+)--arginine ADP-ribosyltransferase 5)	3 v 3	-0.508097	0.0203399	0.190702	NRF1	nuclear respiratory factor 1	ENSG00000155792.10	DEPTOR	protein_coding	ENSG00000155792.10	1450.79	0.620418	0.0820892	7.55785	4.09784e-14	8.62003e-13
Q9BVA0	KATNB1	Katanin p80 WD40 repeat-containing subunit B1 (Katanin p80 subunit B1) (p80 katanin)	3 v 3	-0.121575	0.0203662	0.190702	OTUD7B	OTU deubiquitinase 7B	ENSG00000135338.14	LCA5	protein_coding	ENSG00000135338.14	130.552	0.620275	0.172765	3.59028	0.000330329	0.00150907
A0A0K0K1I0	HEL-S-265	Epididymis secretory protein Li 265 (Tropomyosin 1 isoform 1)	3 v 3	-0.0795257	0.0203794	0.190702	MDGA2	MAM domain containing glycosylphosphatidylinositol anchor 2	ENSG00000154265.16	ABCA5	protein_coding	ENSG00000154265.16	598.635	0.620142	0.109198	5.67907	1.35431e-08	1.40315e-07
Q9NPL8	TIMMDC1	Complex I assembly factor TIMMDC1, mitochondrial (Protein M5-14) (Translocase of inner mitochondrial membrane domain-containing protein 1) (TIMM domain containing-protein 1)	3 v 3	-0.110119	0.0204346	0.672779	RHOBTB1	Rho related BTB domain containing 1	ENSG00000165929.13	TC2N	protein_coding	ENSG00000165929.13	813.55	0.620098	0.0923876	6.71191	1.92091e-11	2.99453e-10
Q14457	BECN1	Beclin-1 (Coiled-coil myosin-like BCL2-interacting protein) (Protein GT197) [Cleaved into: Beclin-1-C 35 kDa; Beclin-1-C 37 kDa]	3 v 3	-0.0571566	0.020451	0.190702	HMGXB4	HMG-box containing 4	ENSG00000047346.12	FAM214A	protein_coding	ENSG00000047346.12	376.819	0.619893	0.139358	4.4482	8.65916e-06	5.59382e-05
Q9NUP7	TRMT13	tRNA:m(4)X modification enzyme TRM13 homolog (EC 2.1.1.225) (Coiled-coil domain-containing protein 76)	3 v 3	-0.0641092	0.0204711	0.190702	ENAM	enamelin	ENSG00000005700.15	IBTK	protein_coding	ENSG00000005700.15	1517.77	0.619753	0.0892824	6.94149	3.8799e-12	6.56775e-11
Q9NXS2	QPCTL	Glutaminyl-peptide cyclotransferase-like protein (EC 2.3.2.5) (Golgi-resident glutaminyl-peptide cyclotransferase) (isoQC) (gQC)	3 v 3	-0.335259	0.0204992	0.190702	HTR2A	5-hydroxytryptamine receptor 2A	ENSG00000189042.13	ZNF567	protein_coding	ENSG00000189042.13	221.16	0.619141	0.153977	4.02099	5.79536e-05	0.000314156
Q96FX7	TRMT61A	tRNA (adenine(58)-N(1))-methyltransferase catalytic subunit TRMT61A (EC 2.1.1.220) (mRNA methyladenosine-N(1)-methyltransferase catalytic subunit TRMT61A) (EC 2.1.1.-) (tRNA(m1A58)-methyltransferase subunit TRMT61A) (tRNA(m1A58)MTase subunit TRMT61A)	3 v 3	0.535809	0.0205114	0.672779	ZNF664	zinc finger protein 664	ENSG00000074695.6	LMAN1	protein_coding	ENSG00000074695.6	2601.25	0.618887	0.0864389	7.15982	8.07823e-13	1.46751e-11
P47736	RAP1GAP	Rap1 GTPase-activating protein 1 (Rap1GAP) (Rap1GAP1)	3 v 3	0.254361	0.0205188	0.190702	CNTNAP2	contactin associated protein like 2	ENSG00000151332.19	MBIP	protein_coding	ENSG00000151332.19	282.338	0.618522	0.144933	4.26763	1.97558e-05	0.000118382
P61619	SEC61A1	Protein transport protein Sec61 subunit alpha isoform 1 (Sec61 alpha-1)	3 v 3	-0.184093	0.0205269	0.190702	SCAI	suppressor of cancer cell invasion	ENSG00000047644.18	WWC3	protein_coding	ENSG00000047644.18	754.211	0.617868	0.101564	6.08354	1.17554e-09	1.41983e-08
Q8NFZ8	CADM4	Cell adhesion molecule 4 (Immunoglobulin superfamily member 4C) (IgSF4C) (Nectin-like protein 4) (NECL-4) (TSLC1-like protein 2)	3 v 3	-0.265975	0.0205536	0.190702	A1CF	APOBEC1 complementation factor	ENSG00000133687.16	TMTC1	protein_coding	ENSG00000133687.16	1298.79	0.617851	0.0819195	7.54217	4.62227e-14	9.64251e-13
Q9UHN6	CEMIP2	Cell surface hyaluronidase (EC 3.2.1.35) (Cell migration-inducing hyaluronidase 2) (Transmembrane protein 2)	3 v 3	-0.213481	0.0205869	0.190702	SLC4A10	solute carrier family 4 member 10	ENSG00000205084.11	TMEM231	protein_coding	ENSG00000205084.11	139.503	0.617407	0.178686	3.45526	0.00054976	0.00237705
P22570	FDXR	NADPH:adrenodoxin oxidoreductase, mitochondrial (AR) (Adrenodoxin reductase) (EC 1.18.1.6) (Ferredoxin--NADP(+) reductase) (Ferredoxin reductase)	3 v 3	-0.542886	0.020623	0.190702	KPNA4	karyopherin subunit alpha 4	ENSG00000078114.18	NEBL	protein_coding	ENSG00000078114.18	83.1964	0.617205	0.222349	2.77584	0.00550586	0.0180743
Q9HBH5	RDH14	Retinol dehydrogenase 14 (EC 1.1.1.300) (Alcohol dehydrogenase PAN2) (Short chain dehydrogenase/reductase family 7C member 4)	3 v 3	0.149156	0.0206243	0.190702	SEC23A	Sec23 homolog A, coat complex II component	ENSG00000110660.15	SLC35F2	protein_coding	ENSG00000110660.15	760.391	0.617153	0.100121	6.16407	7.08998e-10	8.81209e-09
Q6PIU2	NCEH1	Neutral cholesterol ester hydrolase 1 (NCEH) (EC 3.1.1.-) (Arylacetamide deacetylase-like 1)	3 v 3	0.403258	0.020759	0.191219	MAFG	MAF bZIP transcription factor G	ENSG00000144048.10	DUSP11	protein_coding	ENSG00000144048.10	279.95	0.617092	0.149155	4.13726	3.51477e-05	0.000199836
P37268	FDFT1	Squalene synthase (SQS) (SS) (EC 2.5.1.21) (FPP:FPP farnesyltransferase) (Farnesyl-diphosphate farnesyltransferase) (Farnesyl-diphosphate farnesyltransferase 1)	3 v 3	-0.131688	0.0207655	0.672779	AGPAT5	1-acylglycerol-3-phosphate O-acyltransferase 5	ENSG00000162236.11	STX5	protein_coding	ENSG00000162236.11	356.024	0.616468	0.141858	4.34566	1.38857e-05	8.58414e-05
Q13617	CUL2	Cullin-2 (CUL-2)	3 v 3	0.123195	0.0207708	0.191219	KIAA0825	KIAA0825	ENSG00000121644.19	DESI2	protein_coding	ENSG00000121644.19	1602.61	0.616382	0.0850339	7.24866	4.20915e-13	7.84485e-12
Q7Z3K6	MIER3	Mesoderm induction early response protein 3 (Mi-er3)	3 v 3	0.355979	0.0207847	0.191219	DYNLT1	dynein light chain Tctex-type 1	ENSG00000151693.11	ASAP2	protein_coding	ENSG00000151693.11	864.721	0.61585	0.0994608	6.19189	5.94468e-10	7.48107e-09
Q96BJ3	AIDA	Axin interactor, dorsalization-associated protein (Axin interaction partner and dorsalization antagonist)	3 v 3	-0.147673	0.0208369	0.191219	LMTK2	lemur tyrosine kinase 2	ENSG00000113615.13	SEC24A	protein_coding	ENSG00000113615.13	1164.67	0.615085	0.11237	5.47376	4.40583e-08	4.22515e-07
Q9NXC5	MIOS	GATOR complex protein MIOS (Missing oocyte meiosis regulator homolog)	3 v 3	0.151605	0.0208598	0.191219	TRHDE	thyrotropin releasing hormone degrading enzyme	ENSG00000087303.18	NID2	protein_coding	ENSG00000087303.18	331.741	0.614674	0.120346	5.10756	3.26353e-07	2.70861e-06
S4R3N1	HSPE1-MOB4	10 kDa heat shock protein, mitochondrial (Chaperonin 10)	3 v 3	0.256047	0.0208776	0.191219	GCA	grancalcin	ENSG00000177425.11	PAWR	protein_coding	ENSG00000177425.11	2246.5	0.614084	0.0924006	6.64589	3.0139e-11	4.56397e-10
Q9UNN5	FAF1	FAS-associated factor 1 (hFAF1) (UBX domain-containing protein 12) (UBX domain-containing protein 3A)	3 v 3	-0.0990623	0.0208823	0.191219	CLMN	calmin	ENSG00000134970.14	TMED7	protein_coding	ENSG00000134970.14	1927.5	0.614055	0.0840249	7.30802	2.71116e-13	5.16445e-12
Q6YHU6	THADA	Thyroid adenoma-associated protein (Gene inducing thyroid adenomas protein)	3 v 3	0.0366821	0.0209197	0.672779	HMGN5	high mobility group nucleosome binding domain 5	ENSG00000128699.14	ORMDL1	protein_coding	ENSG00000128699.14	613.898	0.613861	0.0999693	6.14049	8.22665e-10	1.01433e-08
P07996	THBS1	Thrombospondin-1 (Glycoprotein G)	3 v 3	0.364518	0.0209532	0.191662	PCDH15	protocadherin related 15	ENSG00000117614.10	SYF2	protein_coding	ENSG00000117614.10	364.707	0.613143	0.130879	4.68482	2.80201e-06	1.9869e-05
P19784	CSNK2A2	Casein kinase II subunit alpha' (CK II alpha') (EC 2.7.11.1)	3 v 3	0.0263722	0.0209595	0.672779	SIAH1	siah E3 ubiquitin protein ligase 1	ENSG00000187699.10	C2orf88	protein_coding	ENSG00000187699.10	128.51	0.612467	0.184415	3.32114	0.000896504	0.00367707
Q8TD30	GPT2	Alanine aminotransferase 2 (ALT2) (EC 2.6.1.2) (Glutamate pyruvate transaminase 2) (GPT 2) (Glutamic--alanine transaminase 2) (Glutamic--pyruvic transaminase 2)	3 v 3	0.242099	0.021031	0.191979	BAZ1B	bromodomain adjacent to zinc finger domain 1B	ENSG00000085274.15	MYNN	protein_coding	ENSG00000085274.15	843.399	0.612018	0.100827	6.07001	1.27905e-09	1.53747e-08
O00268	TAF4	Transcription initiation factor TFIID subunit 4 (RNA polymerase II TBP-associated factor subunit C) (TBP-associated factor 4) (Transcription initiation factor TFIID 130 kDa subunit) (TAF(II)130) (TAFII-130) (TAFII130) (Transcription initiation factor TFIID 135 kDa subunit) (TAF(II)135) (TAFII-135) (TAFII135)	3 v 3	-0.0944641	0.0210697	0.191979	RWDD2A	RWD domain containing 2A	ENSG00000101132.10	PFDN4	protein_coding	ENSG00000101132.10	182.064	0.611543	0.154589	3.95593	7.62364e-05	0.000403557
Q9NXF7	DCAF16	DDB1- and CUL4-associated factor 16	3 v 3	-0.383957	0.021156	0.191979	GNPDA2	glucosamine-6-phosphate deaminase 2	ENSG00000120805.14	ARL1	protein_coding	ENSG00000120805.14	1627.41	0.611541	0.0859609	7.11417	1.12586e-12	2.01254e-11
Q9Y4E8	USP15	Ubiquitin carboxyl-terminal hydrolase 15 (EC 3.4.19.12) (Deubiquitinating enzyme 15) (Ubiquitin thioesterase 15) (Ubiquitin-specific-processing protease 15) (Unph-2) (Unph4)	3 v 3	-0.0208585	0.0211953	0.672779	RNF146	ring finger protein 146	ENSG00000221955.10	SLC12A8	protein_coding	ENSG00000221955.10	364.746	0.611498	0.127854	4.78279	1.72875e-06	1.27112e-05
Q9UKJ3	GPATCH8	G patch domain-containing protein 8	3 v 3	0.25147	0.0211959	0.191979	DDX19A	DEAD-box helicase 19A	ENSG00000026508.18	CD44	protein_coding	ENSG00000026508.18	397.132	0.611296	0.117175	5.21697	1.81878e-07	1.57315e-06
Q5JPE7	NOMO2	Nodal modulator 2 (pM5 protein 2)	3 v 3	0.0948688	0.0211998	0.191979	FUT11	fucosyltransferase 11	ENSG00000101849.17	TBL1X	protein_coding	ENSG00000101849.17	359.865	0.611037	0.125561	4.86645	1.13623e-06	8.59977e-06
Q9BYM8	RBCK1	RanBP-type and C3HC4-type zinc finger-containing protein 1 (EC 2.3.2.31) (HBV-associated factor 4) (Heme-oxidized IRP2 ubiquitin ligase 1) (HOIL-1) (Hepatitis B virus X-associated protein 4) (RING finger protein 54) (RING-type E3 ubiquitin transferase HOIL-1) (Ubiquitin-conjugating enzyme 7-interacting protein 3)	3 v 3	0.0550554	0.0212065	0.672779	DNAJC27	DnaJ heat shock protein family (Hsp40) member C27	ENSG00000166295.9	ANAPC16	protein_coding	ENSG00000166295.9	884.205	0.61103	0.0915772	6.6723	2.51826e-11	3.86287e-10
Q96PE3	INPP4A	Inositol polyphosphate-4-phosphatase type I A (Inositol polyphosphate 4-phosphatase type I) (Type I inositol 3,4-bisphosphate 4-phosphatase) (EC 3.1.3.66)	3 v 3	-0.0847119	0.0212279	0.672779	KCTD1	potassium channel tetramerization domain containing 1	ENSG00000128487.16	SPECC1	protein_coding	ENSG00000128487.16	819.085	0.610914	0.107806	5.66679	1.45497e-08	1.50128e-07
O76080	ZFAND5	AN1-type zinc finger protein 5 (Zinc finger A20 domain-containing protein 2) (Zinc finger protein 216)	3 v 3	0.284178	0.0212405	0.191979	CCDC112	coiled-coil domain containing 112	ENSG00000085721.12	RRN3	protein_coding	ENSG00000085721.12	541.066	0.610622	0.116531	5.24	1.60573e-07	1.40274e-06
Q9NT62	ATG3	Ubiquitin-like-conjugating enzyme ATG3 (EC 2.3.2.-) (Autophagy-related protein 3) (APG3-like) (hApg3) (Protein PC3-96)	3 v 3	-0.150486	0.0212569	0.191979	SMC3	structural maintenance of chromosomes 3	ENSG00000115020.17	PIKFYVE	protein_coding	ENSG00000115020.17	1433.78	0.609974	0.0871367	7.0002	2.55593e-12	4.40066e-11
P53680	AP2S1	AP-2 complex subunit sigma (Adaptor protein complex AP-2 subunit sigma) (Adaptor-related protein complex 2 subunit sigma) (Clathrin assembly protein 2 sigma small chain) (Clathrin coat assembly protein AP17) (Clathrin coat-associated protein AP17) (HA2 17 kDa subunit) (Plasma membrane adaptor AP-2 17 kDa protein) (Sigma2-adaptin)	3 v 3	-0.121494	0.0212761	0.191979	STAU1	staufen double-stranded RNA binding protein 1	ENSG00000177119.16	ANO6	protein_coding	ENSG00000177119.16	3812.6	0.609906	0.0723283	8.43246	3.38463e-17	9.68205e-16
Q9BQA9	CYBC1	Cytochrome b-245 chaperone 1 (Essential for reactive oxygen species protein) (Eros)	3 v 3	-0.384102	0.0212802	0.191979	C1orf52	chromosome 1 open reading frame 52	ENSG00000113384.14	GOLPH3	protein_coding	ENSG00000113384.14	898.774	0.609558	0.0966757	6.30518	2.87852e-10	3.81086e-09
P21283	ATP6V1C1	V-type proton ATPase subunit C 1 (V-ATPase subunit C 1) (Vacuolar proton pump subunit C 1)	3 v 3	0.303622	0.0212862	0.191979	KLF8	Kruppel like factor 8	ENSG00000115419.12	GLS	protein_coding	ENSG00000115419.12	1676.79	0.609022	0.081207	7.49962	6.40013e-14	1.30667e-12
Q8IV38	ANKMY2	Ankyrin repeat and MYND domain-containing protein 2	3 v 3	-0.0857211	0.0213035	0.191979	U2SURP	U2 snRNP associated SURP domain containing	ENSG00000107854.6	TNKS2	protein_coding	ENSG00000107854.6	1358.36	0.608733	0.106581	5.71143	1.12031e-08	1.17401e-07
Q8NC96	NECAP1	Adaptin ear-binding coat-associated protein 1 (NECAP endocytosis-associated protein 1) (NECAP-1)	3 v 3	-0.416316	0.0213337	0.192049	LMX1A	LIM homeobox transcription factor 1 alpha	ENSG00000065491.8	TBC1D22B	protein_coding	ENSG00000065491.8	286.655	0.608538	0.130018	4.68039	2.86326e-06	2.0239e-05
Q7Z3C6	ATG9A	Autophagy-related protein 9A (APG9-like 1) (mATG9)	3 v 3	-0.116885	0.0214519	0.192423	PLEKHA1	pleckstrin homology domain containing A1	ENSG00000118482.11	PHF3	protein_coding	ENSG00000118482.11	2699.41	0.608119	0.0978796	6.21293	5.20054e-10	6.59413e-09
A0A0B4J1W3	NAA15	N-alpha-acetyltransferase 15, NatA auxiliary subunit	3 v 3	-0.327311	0.0214568	0.672779	GALNT7	polypeptide N-acetylgalactosaminyltransferase 7	ENSG00000157764.13	BRAF	protein_coding	ENSG00000157764.13	788.625	0.60804	0.101661	5.98103	2.21726e-09	2.55672e-08
Q3SXM5	HSDL1	Inactive hydroxysteroid dehydrogenase-like protein 1 (Short chain dehydrogenase/reductase family 12C member 3)	3 v 3	-0.0952353	0.0214576	0.192423	DLX3	distal-less homeobox 3	ENSG00000154310.17	TNIK	protein_coding	ENSG00000154310.17	211.234	0.608012	0.155792	3.9027	9.5124e-05	0.000490876
A4D1U4	DENND11	DENN domain-containing protein 11 (DENND11) (Protein LCHN)	3 v 3	-0.344902	0.0214657	0.192423	PCDH20	protocadherin 20	ENSG00000101558.13	VAPA	protein_coding	ENSG00000101558.13	1689.76	0.607511	0.0784385	7.74506	9.55398e-15	2.17342e-13
P17301	ITGA2	Integrin alpha-2 (CD49 antigen-like family member B) (Collagen receptor) (Platelet membrane glycoprotein Ia) (GPIa) (VLA-2 subunit alpha) (CD antigen CD49b)	3 v 3	0.354844	0.021505	0.192533	EFNA4	ephrin A4	ENSG00000151304.5	SRFBP1	protein_coding	ENSG00000151304.5	394.491	0.606654	0.12643	4.79834	1.59988e-06	1.18285e-05
Q99962	SH3GL2	Endophilin-A1 (EEN-B1) (Endophilin-1) (SH3 domain protein 2A) (SH3 domain-containing GRB2-like protein 2)	3 v 3	-0.294695	0.0215232	0.192533	API5	apoptosis inhibitor 5	ENSG00000072803.17	FBXW11	protein_coding	ENSG00000072803.17	990.137	0.606212	0.0869852	6.96915	3.1887e-12	5.43891e-11
Q13435	SF3B2	Splicing factor 3B subunit 2 (Pre-mRNA-splicing factor SF3b 145 kDa subunit) (SF3b145) (Spliceosome-associated protein 145) (SAP 145)	3 v 3	-0.110701	0.0215666	0.192719	STRN	striatin	ENSG00000163743.13	RCHY1	protein_coding	ENSG00000163743.13	393.4	0.606085	0.123064	4.92496	8.43785e-07	6.52636e-06
Q502W6	VWA3B	von Willebrand factor A domain-containing protein 3B (VWA domain-containing protein 3B)	3 v 3	0.0640651	0.02157	0.672779	PITPNB	phosphatidylinositol transfer protein beta	ENSG00000138760.10	SCARB2	protein_coding	ENSG00000138760.10	2193.74	0.605913	0.0761879	7.95287	1.82238e-15	4.42075e-14
P56545	CTBP2	C-terminal-binding protein 2 (CtBP2)	3 v 3	-0.0493004	0.0215976	0.672779	ITGA8	integrin subunit alpha 8	ENSG00000028839.10	TBPL1	protein_coding	ENSG00000028839.10	257.795	0.605732	0.131624	4.60198	4.18487e-06	2.86543e-05
P07902	GALT	Galactose-1-phosphate uridylyltransferase (Gal-1-P uridylyltransferase) (EC 2.7.7.12) (UDP-glucose--hexose-1-phosphate uridylyltransferase)	3 v 3	-0.0676085	0.0215989	0.192805	HIVEP2	human immunodeficiency virus type I enhancer binding protein 2	ENSG00000138138.13	ATAD1	protein_coding	ENSG00000138138.13	955.494	0.605415	0.0943475	6.41686	1.39111e-10	1.92933e-09
J3QKL0	HEXD	Beta-N-acetylhexosaminidase (EC 3.2.1.52)	2 v 2	0.124908	0.0216553	0.672779	HMGN4	high mobility group nucleosomal binding domain 4	ENSG00000136813.14	ECPAS	protein_coding	ENSG00000136813.14	2263.01	0.604707	0.0801477	7.54491	4.52608e-14	9.45165e-13
O96006	ZBED1	E3 SUMO-protein ligase ZBED1 (EC 2.3.2.-) (DNA replication-related element-binding factor) (Putative Ac-like transposable element) (Zinc finger BED domain-containing protein 1) (dREF homolog)	3 v 3	-0.461571	0.0216867	0.193083	TTC17	tetratricopeptide repeat domain 17	ENSG00000260230.3	FRRS1L	protein_coding	ENSG00000260230.3	68.5415	0.604388	0.237098	2.54911	0.0107999	0.0324595
Q53EL6	PDCD4	Programmed cell death protein 4 (Neoplastic transformation inhibitor protein) (Nuclear antigen H731-like) (Protein 197/15a)	3 v 3	0.294446	0.0217181	0.193083	KLHL2	kelch like family member 2	ENSG00000107518.18	ATRNL1	protein_coding	ENSG00000107518.18	304.927	0.603622	0.126886	4.75719	1.96303e-06	1.43342e-05
G5E9Q6	PFN2	Profilin	3 v 3	0.103014	0.0217425	0.193083	OSBPL8	oxysterol binding protein like 8	ENSG00000180346.3	TIGD2	protein_coding	ENSG00000180346.3	173.219	0.603194	0.158882	3.7965	0.000146752	0.000726533
Q00013	MPP1	55 kDa erythrocyte membrane protein (p55) (Membrane protein, palmitoylated 1)	3 v 3	-0.236202	0.0217641	0.193083	ZFHX3	zinc finger homeobox 3	ENSG00000138032.21	PPM1B	protein_coding	ENSG00000138032.21	358.212	0.602801	0.125881	4.78864	1.67915e-06	1.23827e-05
P18859	ATP5PF	ATP synthase-coupling factor 6, mitochondrial (ATPase subunit F6) (ATP synthase peripheral stalk subunit F6)	3 v 3	-0.143068	0.0217749	0.672779	BBS9	Bardet-Biedl syndrome 9	ENSG00000112964.14	GHR	protein_coding	ENSG00000112964.14	91.419	0.602462	0.202203	2.9795	0.00288721	0.0103534
A0A2X0TVZ9	OCRL	Phosphoinositide 5-phosphatase (EC 3.1.3.36) (Fragment)	3 v 3	0.420969	0.0217823	0.193083	SHTN1	shootin 1	ENSG00000134109.11	EDEM1	protein_coding	ENSG00000134109.11	424.284	0.602286	0.127202	4.73486	2.19205e-06	1.5874e-05
A0A6Q8PHK0	TRIP12	E3 ubiquitin-protein ligase TRIP12 (EC 2.3.2.26) (HECT-type E3 ubiquitin transferase TRIP12) (Thyroid receptor-interacting protein 12)	3 v 3	0.126338	0.021797	0.193083	TCF7L1	transcription factor 7 like 1	ENSG00000113441.16	LNPEP	protein_coding	ENSG00000113441.16	1859.96	0.601853	0.0767815	7.83851	4.55916e-15	1.07271e-13
Q96FH0	BORCS8	BLOC-1-related complex subunit 8 (MEF2B neighbor)	2 v 2	-0.160917	0.0218133	0.672779	DPP9	dipeptidyl peptidase 9	ENSG00000196967.10	ZNF585A	protein_coding	ENSG00000196967.10	71.4647	0.601514	0.217518	2.76535	0.00568616	0.0185872
Q8NI62	OK/KNS-cl.6	Ribosomal protein S2	2 v 2	-0.960645	0.0218169	0.193083	WDR89	WD repeat domain 89	ENSG00000122557.10	HERPUD2	protein_coding	ENSG00000122557.10	245.919	0.600101	0.133974	4.47925	7.4905e-06	4.89548e-05
P17174	GOT1	Aspartate aminotransferase, cytoplasmic (cAspAT) (EC 2.6.1.1) (EC 2.6.1.3) (Cysteine aminotransferase, cytoplasmic) (Cysteine transaminase, cytoplasmic) (cCAT) (Glutamate oxaloacetate transaminase 1) (Transaminase A)	3 v 3	-0.241297	0.0218198	0.193083	KIF5B	kinesin family member 5B	ENSG00000167257.11	RNF214	protein_coding	ENSG00000167257.11	337.802	0.599441	0.125826	4.76406	1.89734e-06	1.39e-05
Q9Y3L3	SH3BP1	SH3 domain-binding protein 1	3 v 3	-0.240854	0.021834	0.193083	ATP2C1	ATPase secretory pathway Ca2+ transporting 1	ENSG00000164142.16	FAM160A1	protein_coding	ENSG00000164142.16	943.469	0.599281	0.113988	5.25741	1.46096e-07	1.28689e-06
Q92890	UFD1	Ubiquitin recognition factor in ER-associated degradation protein 1 (Ubiquitin fusion degradation protein 1) (UB fusion protein 1)	3 v 3	0.21	0.0219178	0.193404	MYLK	myosin light chain kinase	ENSG00000151881.14	TMEM267	protein_coding	ENSG00000151881.14	242.148	0.598946	0.144641	4.14092	3.45922e-05	0.0001969
P57081	WDR4	tRNA (guanine-N(7)-)-methyltransferase non-catalytic subunit WDR4 (Protein Wuho homolog) (hWH) (WD repeat-containing protein 4)	3 v 3	0.0738587	0.0219305	0.193404	KDM4C	lysine demethylase 4C	ENSG00000104687.14	GSR	protein_coding	ENSG00000104687.14	1874.12	0.598403	0.0860376	6.95513	3.5223e-12	5.9876e-11
O15304	SIVA1	Apoptosis regulatory protein Siva (CD27-binding protein) (CD27BP)	3 v 3	-0.232602	0.0219987	0.193734	MPZL3	myelin protein zero like 3	ENSG00000155096.14	AZIN1	protein_coding	ENSG00000155096.14	2918.75	0.597748	0.086286	6.92752	4.28291e-12	7.21955e-11
P21964	COMT	Catechol O-methyltransferase (EC 2.1.1.6)	3 v 3	0.227806	0.0221021	0.193843	ATP6V1C1	ATPase H+ transporting V1 subunit C1	ENSG00000106052.13	TAX1BP1	protein_coding	ENSG00000106052.13	1996.69	0.597266	0.099432	6.00678	1.89244e-09	2.20364e-08
Q8TEQ6	GEMIN5	Gem-associated protein 5 (Gemin5)	3 v 3	0.250499	0.0222144	0.194427	STAG1	stromal antigen 1	ENSG00000143889.16	HNRNPLL	protein_coding	ENSG00000143889.16	704.557	0.596982	0.101362	5.88959	3.87146e-09	4.33009e-08
P24723	PRKCH	Protein kinase C eta type (EC 2.7.11.13) (PKC-L) (nPKC-eta)	3 v 3	0.207233	0.0222555	0.672779	PQLC3	PQ loop repeat containing 3	ENSG00000182923.17	CEP63	protein_coding	ENSG00000182923.17	177.606	0.596445	0.154007	3.87285	0.00010757	0.000548764
P29597	TYK2	Non-receptor tyrosine-protein kinase TYK2 (EC 2.7.10.2)	3 v 3	-0.335109	0.0222656	0.194649	SSH2	slingshot protein phosphatase 2	ENSG00000172086.8	KRCC1	protein_coding	ENSG00000172086.8	231.949	0.596357	0.143321	4.16099	3.16868e-05	0.000181493
Q13433	SLC39A6	Zinc transporter ZIP6 (Estrogen-regulated protein LIV-1) (Solute carrier family 39 member 6) (Zrt- and Irt-like protein 6) (ZIP-6)	3 v 3	0.171042	0.0223024	0.194649	HOXB5	homeobox B5	ENSG00000178163.8	ZNF518B	protein_coding	ENSG00000178163.8	920.72	0.595764	0.087413	6.81551	9.39326e-12	1.53078e-10
P49736	MCM2	DNA replication licensing factor MCM2 (EC 3.6.4.12) (Minichromosome maintenance protein 2 homolog) (Nuclear protein BM28)	3 v 3	-0.244744	0.0223083	0.194649	RIF1	replication timing regulatory factor 1	ENSG00000112531.17	QKI	protein_coding	ENSG00000112531.17	1567.99	0.595526	0.0853485	6.97758	3.00303e-12	5.14842e-11
P04843	RPN1	Dolichyl-diphosphooligosaccharide--protein glycosyltransferase subunit 1 (Dolichyl-diphosphooligosaccharide--protein glycosyltransferase 67 kDa subunit) (Ribophorin I) (RPN-I) (Ribophorin-1)	3 v 3	-0.144586	0.0223539	0.194706	B2M	beta-2-microglobulin	ENSG00000138095.19	LRPPRC	protein_coding	ENSG00000138095.19	4089.6	0.594574	0.0723434	8.21878	2.05592e-16	5.49794e-15
P61758	VBP1	Prefoldin subunit 3 (HIBBJ46) (von Hippel-Lindau-binding protein 1) (VBP-1) (VHL-binding protein 1)	3 v 3	-0.11727	0.0223986	0.194706	TMEM67	transmembrane protein 67	ENSG00000158528.12	PPP1R9A	protein_coding	ENSG00000158528.12	1438.82	0.594414	0.0914419	6.50046	8.00734e-11	1.14366e-09
P78346	RPP30	Ribonuclease P protein subunit p30 (RNaseP protein p30) (EC 3.1.26.5) (RNase P subunit 2)	3 v 3	0.0794121	0.0224065	0.672779	ZNF236	zinc finger protein 236	ENSG00000136758.18	YME1L1	protein_coding	ENSG00000136758.18	2609.06	0.594097	0.0921371	6.44797	1.13358e-10	1.58749e-09
Q86YH6	PDSS2	All trans-polyprenyl-diphosphate synthase PDSS2 (All-trans-decaprenyl-diphosphate synthase subunit 2) (EC 2.5.1.91) (Candidate tumor suppressor protein) (Decaprenyl pyrophosphate synthase subunit 2) (Decaprenyl-diphosphate synthase subunit 2) (Solanesyl-diphosphate synthase subunit 2)	3 v 3	0.243963	0.0225149	0.194706	ST18	ST18, C2H2C-type zinc finger	ENSG00000130703.16	OSBPL2	protein_coding	ENSG00000130703.16	681.554	0.593974	0.121953	4.87051	1.11309e-06	8.43412e-06
Q8TBX8	PIP4K2C	Phosphatidylinositol 5-phosphate 4-kinase type-2 gamma (EC 2.7.1.149) (Phosphatidylinositol 5-phosphate 4-kinase type II gamma) (PI(5)P 4-kinase type II gamma) (PIP4KII-gamma)	3 v 3	-0.0790685	0.0225162	0.672779	GABRR1	gamma-aminobutyric acid type A receptor rho1 subunit	ENSG00000111906.17	HDDC2	protein_coding	ENSG00000111906.17	395.351	0.593958	0.114464	5.18906	2.11363e-07	1.81027e-06
Q13619	CUL4A	Cullin-4A (CUL-4A)	3 v 3	-0.112287	0.0225577	0.194706	SBDS	SBDS, ribosome maturation factor	ENSG00000111224.14	PARP11	protein_coding	ENSG00000111224.14	162.809	0.593942	0.172305	3.44704	0.00056677	0.0024417
Q9BZV1	UBXN6	UBX domain-containing protein 6 (UBX domain-containing protein 1)	3 v 3	-0.261025	0.0225771	0.194706	PDS5B	PDS5 cohesin associated factor B	ENSG00000132640.15	BTBD3	protein_coding	ENSG00000132640.15	911.799	0.591595	0.0938441	6.30402	2.90022e-10	3.83455e-09
P09884	POLA1	DNA polymerase alpha catalytic subunit (EC 2.7.7.7) (DNA polymerase alpha catalytic subunit p180)	3 v 3	-0.288548	0.0226203	0.194706	HSPE1	heat shock protein family E (Hsp10) member 1	ENSG00000077147.16	TM9SF3	protein_coding	ENSG00000077147.16	561.351	0.59147	0.12203	4.84694	1.25383e-06	9.42246e-06
Q86YS7	C2CD5	C2 domain-containing protein 5 (C2 domain-containing phosphoprotein of 138 kDa)	2 v 2	0.0774541	0.0226491	0.194706	NCK2	NCK adaptor protein 2	ENSG00000131375.10	CAPN7	protein_coding	ENSG00000131375.10	946.026	0.591417	0.102346	5.77859	7.53276e-09	8.07913e-08
B4DHT9		cDNA FLJ58812, highly similar to Endoplasmin (Heat shock protein 90kDa beta member 1)	2 v 2	-1.33879	0.0226495	0.194706	UBE4A	ubiquitination factor E4A	ENSG00000115091.11	ACTR3	protein_coding	ENSG00000115091.11	2313.4	0.59066	0.0855872	6.90126	5.15432e-12	8.60194e-11
Q96EL3	MRPL53	39S ribosomal protein L53, mitochondrial (L53mt) (MRP-L53) (Mitochondrial large ribosomal subunit protein mL53)	3 v 3	0.165587	0.0226928	0.194706	GIT2	GIT ArfGAP 2	ENSG00000023191.17	RNH1	protein_coding	ENSG00000023191.17	597.194	0.590461	0.102622	5.75374	8.72884e-09	9.28276e-08
Q9UKV8	AGO2	Protein argonaute-2 (Argonaute2) (hAgo2) (EC 3.1.26.n2) (Argonaute RISC catalytic component 2) (Eukaryotic translation initiation factor 2C 2) (eIF-2C 2) (eIF2C 2) (PAZ Piwi domain protein) (PPD) (Protein slicer)	3 v 3	0.361113	0.022712	0.194706	TSC22D2	TSC22 domain family member 2	ENSG00000162607.13	USP1	protein_coding	ENSG00000162607.13	2005.89	0.59033	0.0847535	6.96526	3.27801e-12	5.58178e-11
P24864	CCNE1	G1/S-specific cyclin-E1	2 v 2	0.20697	0.0227191	0.672779	CDK17	cyclin dependent kinase 17	ENSG00000198860.12	TSEN15	protein_coding	ENSG00000198860.12	493.594	0.587977	0.123522	4.76012	1.93482e-06	1.4154e-05
O43709	BUD23	Probable 18S rRNA (guanine-N(7))-methyltransferase (EC 2.1.1.-) (Bud site selection protein 23 homolog) (Metastasis-related methyltransferase 1) (Williams-Beuren syndrome chromosomal region 22 protein) (rRNA methyltransferase and ribosome maturation factor)	3 v 3	0.16789	0.0227255	0.194706	ARHGAP29	Rho GTPase activating protein 29	ENSG00000116991.10	SIPA1L2	protein_coding	ENSG00000116991.10	698.721	0.587564	0.134189	4.37863	1.19428e-05	7.49596e-05
Q9BQ52	ELAC2	Zinc phosphodiesterase ELAC protein 2 (EC 3.1.26.11) (ElaC homolog protein 2) (Heredity prostate cancer protein 2) (Ribonuclease Z 2) (RNase Z 2) (tRNA 3 endonuclease 2) (tRNase Z 2)	3 v 3	0.173674	0.0227314	0.194706	CRY2	cryptochrome circadian regulator 2	ENSG00000135968.20	GCC2	protein_coding	ENSG00000135968.20	1120.76	0.586879	0.0866612	6.7721	1.26925e-11	2.02255e-10
Q5SRE7	PHYHD1	Phytanoyl-CoA dioxygenase domain-containing protein 1 (EC 1.-.-.-)	3 v 3	-0.249335	0.0227499	0.194706	RASA3	RAS p21 protein activator 3	ENSG00000108055.9	SMC3	protein_coding	ENSG00000108055.9	1452.67	0.586618	0.0966882	6.06712	1.30228e-09	1.56258e-08
P61956	SUMO2	Small ubiquitin-related modifier 2 (SUMO-2) (HSMT3) (SMT3 homolog 2) (SUMO-3) (Sentrin-2) (Ubiquitin-like protein SMT3B) (Smt3B)	3 v 3	0.86028	0.0228642	0.194706	MPHOSPH9	M-phase phosphoprotein 9	ENSG00000175895.4	PLEKHF2	protein_coding	ENSG00000175895.4	387.056	0.58661	0.122257	4.79815	1.60137e-06	1.18309e-05
Q9Y4E5	ZNF451	E3 SUMO-protein ligase ZNF451 (EC 2.3.2.-) (Coactivator for steroid receptors) (E3 SUMO-protein transferase ZNF451) (Zinc finger protein 451)	3 v 3	0.204124	0.0228664	0.672779	SPRY3	sprouty RTK signaling antagonist 3	ENSG00000073921.18	PICALM	protein_coding	ENSG00000073921.18	1592.72	0.58659	0.0899236	6.5232	6.88221e-11	9.94977e-10
Q96FV2	SCRN2	Secernin-2	3 v 3	-0.304402	0.0228673	0.194706	CD69	CD69 molecule	ENSG00000133104.14	SPART	protein_coding	ENSG00000133104.14	217.046	0.586454	0.144641	4.05455	5.02304e-05	0.000276522
Q14257	RCN2	Reticulocalbin-2 (Calcium-binding protein ERC-55) (E6-binding protein) (E6BP)	3 v 3	0.18565	0.0228981	0.194706	AUH	AU RNA binding methylglutaconyl-CoA hydratase	ENSG00000168488.18	ATXN2L	protein_coding	ENSG00000168488.18	1360.82	0.586341	0.119699	4.89848	9.65833e-07	7.41332e-06
Q9UHK6	AMACR	Alpha-methylacyl-CoA racemase (EC 5.1.99.4) (2-methylacyl-CoA racemase)	3 v 3	-0.535193	0.0229582	0.194706	CXCL13	C-X-C motif chemokine ligand 13	ENSG00000140563.15	MCTP2	protein_coding	ENSG00000140563.15	367.093	0.585245	0.12844	4.55655	5.20015e-06	3.50335e-05
P04183	TK1	Thymidine kinase, cytosolic (EC 2.7.1.21)	3 v 3	0.0617828	0.0229715	0.194706	ERCC6	ERCC excision repair 6, chromatin remodeling factor	ENSG00000035403.17	VCL	protein_coding	ENSG00000035403.17	5185.91	0.584839	0.102756	5.69154	1.25901e-08	1.31185e-07
P16035	TIMP2	Metalloproteinase inhibitor 2 (CSC-21K) (Tissue inhibitor of metalloproteinases 2) (TIMP-2)	3 v 3	-0.115379	0.022995	0.194706	C12orf40	chromosome 12 open reading frame 40	ENSG00000170677.6	SOCS6	protein_coding	ENSG00000170677.6	593.93	0.584536	0.116995	4.99623	5.84619e-07	4.67091e-06
Q9UKR5	ERG28	Ergosterol biosynthetic protein 28 homolog	3 v 3	0.094285	0.0230131	0.672779	AQP11	aquaporin 11	ENSG00000166439.6	RNF169	protein_coding	ENSG00000166439.6	965.405	0.584397	0.103264	5.65925	1.52039e-08	1.56234e-07
Q9NUQ9	CYRIB	CYFIP-related Rac1 interactor B (L1)	3 v 3	-0.0835177	0.0230251	0.194706	C2orf88	chromosome 2 open reading frame 88	ENSG00000102531.16	FNDC3A	protein_coding	ENSG00000102531.16	2087	0.58253	0.0978423	5.95377	2.62042e-09	2.98904e-08
Q15121	PEA15	Astrocytic phosphoprotein PEA-15 (15 kDa phosphoprotein enriched in astrocytes) (Phosphoprotein enriched in diabetes) (PED)	3 v 3	0.107982	0.0230342	0.194706	FMN1	formin 1	ENSG00000047634.15	SCML1	protein_coding	ENSG00000047634.15	265.138	0.581344	0.131604	4.41738	9.99055e-06	6.37001e-05
Q3MIR4	TMEM30B	Cell cycle control protein 50B (P4-ATPase flippase complex beta subunit TMEM30B) (Transmembrane protein 30B)	3 v 3	-0.276495	0.0230351	0.194706	TVP23B	trans-golgi network vesicle protein 23 homolog B	ENSG00000152894.14	PTPRK	protein_coding	ENSG00000152894.14	916.292	0.581298	0.0901835	6.44572	1.15051e-10	1.60896e-09
P07195	LDHB	L-lactate dehydrogenase B chain (LDH-B) (EC 1.1.1.27) (LDH heart subunit) (LDH-H) (Renal carcinoma antigen NY-REN-46)	3 v 3	0.0709198	0.0230489	0.194706	SASS6	SAS-6 centriolar assembly protein	ENSG00000134602.16	STK26	protein_coding	ENSG00000134602.16	631.982	0.581192	0.101391	5.7322	9.91339e-09	1.0476e-07
O75381	PEX14	Peroxisomal membrane protein PEX14 (PTS1 receptor-docking protein) (Peroxin-14) (Peroxisomal membrane anchor protein PEX14)	3 v 3	-0.10367	0.02311	0.194706	FGD4	FYVE, RhoGEF and PH domain containing 4	ENSG00000197530.12	MIB2	protein_coding	ENSG00000197530.12	233.537	0.580529	0.137821	4.21218	2.52914e-05	0.000147981
Q86WP2	GPBP1	Vasculin (GC-rich promoter-binding protein 1) (Vascular wall-linked protein)	3 v 3	0.194778	0.0231146	0.672779	ATAD2	ATPase family, AAA domain containing 2	ENSG00000048544.6	MRPS10	protein_coding	ENSG00000048544.6	427.454	0.580513	0.117228	4.95198	7.34615e-07	5.74159e-06
Q12788	TBL3	Transducin beta-like protein 3 (WD repeat-containing protein SAZD)	3 v 3	0.0298694	0.0231186	0.672779	FRMPD2	FERM and PDZ domain containing 2	ENSG00000133731.10	IMPA1	protein_coding	ENSG00000133731.10	339.423	0.58022	0.131759	4.40365	1.06444e-05	6.75053e-05
Q92538	GBF1	Golgi-specific brefeldin A-resistance guanine nucleotide exchange factor 1 (BFA-resistant GEF 1)	3 v 3	-0.0914748	0.0231219	0.194706	SH3TC2	SH3 domain and tetratricopeptide repeats 2	ENSG00000176595.4	KBTBD11	protein_coding	ENSG00000176595.4	232.871	0.579528	0.142024	4.08049	4.49411e-05	0.000249315
Q15004	PCLAF	PCNA-associated factor (Hepatitis C virus NS5A-transactivated protein 9) (HCV NS5A-transactivated protein 9) (Overexpressed in anaplastic thyroid carcinoma 1) (OEATC-1) (PCNA-associated factor of 15 kDa) (PAF15) (p15PAF) (PCNA-clamp-associated factor)	3 v 3	-0.317969	0.0231377	0.194706	KALRN	kalirin RhoGEF kinase	ENSG00000103978.15	TMEM87A	protein_coding	ENSG00000103978.15	999.584	0.578489	0.0938706	6.16262	7.15509e-10	8.88752e-09
O15440	ABCC5	Multidrug resistance-associated protein 5 (ATP-binding cassette sub-family C member 5) (Multi-specific organic anion transporter C) (MOAT-C) (SMRP) (pABC11)	3 v 3	0.251977	0.0231379	0.672779	DIPK2A	divergent protein kinase domain 2A	ENSG00000109046.15	WSB1	protein_coding	ENSG00000109046.15	1039.27	0.578449	0.103379	5.59541	2.20099e-08	2.2142e-07
A0A024RDE8	PDLIM5	PDZ and LIM domain 5, isoform CRA_c	3 v 3	0.539148	0.0231379	0.194706	PLEKHG7	pleckstrin homology and RhoGEF domain containing G7	ENSG00000196850.6	PPTC7	protein_coding	ENSG00000196850.6	582.161	0.577723	0.138846	4.16091	3.16989e-05	0.00018151
P14649	MYL6B	Myosin light chain 6B (Myosin light chain 1 slow-twitch muscle A isoform) (MLC1sa) (Smooth muscle and nonmuscle myosin light chain alkali 6B)	3 v 3	0.154807	0.0231597	0.672779	RNF11	ring finger protein 11	ENSG00000125753.14	VASP	protein_coding	ENSG00000125753.14	364.531	0.577105	0.122917	4.6951	2.66483e-06	1.90102e-05
Q6MZS5	DKFZp686A13234	Uncharacterized protein DKFZp686A13234 (Fragment)	3 v 3	0.483699	0.0232207	0.19507	HSPA8	heat shock protein family A (Hsp70) member 8	ENSG00000107960.11	STN1	protein_coding	ENSG00000107960.11	136.764	0.576537	0.172374	3.34468	0.000823764	0.00341354
Q7Z7H5	TMED4	Transmembrane emp24 domain-containing protein 4 (Endoplasmic reticulum stress-response protein 25) (ERS25) (GMP25iso) (Putative NF-kappa-B-activating protein 156) (p24 family protein alpha-3) (p24alpha3)	3 v 3	-0.172579	0.0232345	0.19507	EVI5	ecotropic viral integration site 5	ENSG00000150054.18	MPP7	protein_coding	ENSG00000150054.18	331.266	0.576505	0.122928	4.68976	2.73525e-06	1.94573e-05
Q8NBL1	POGLUT1	Protein O-glucosyltransferase 1 (EC 2.4.1.376) (CAP10-like 46 kDa protein) (hCLP46) (KTEL motif-containing protein 1) (Myelodysplastic syndromes relative protein) (O-glucosyltransferase Rumi homolog) (hRumi) (Protein O-xylosyltransferase POGLUT1) (EC 2.4.2.63)	3 v 3	-0.102398	0.0233211	0.19507	PLCL1	phospholipase C like 1 (inactive)	ENSG00000174456.14	C12orf76	protein_coding	ENSG00000174456.14	75.4722	0.576269	0.214483	2.68678	0.00721449	0.0229272
O95786	DDX58	Antiviral innate immune response receptor RIG-I (DEAD box protein 58) (Probable ATP-dependent RNA helicase DDX58) (EC 3.6.4.13) (RIG-I-like receptor 1) (RLR-1) (Retinoic acid-inducible gene 1 protein) (RIG-1) (Retinoic acid-inducible gene I protein) (RIG-I)	3 v 3	0.108801	0.0233365	0.19507	TRAPPC8	trafficking protein particle complex 8	ENSG00000120899.18	PTK2B	protein_coding	ENSG00000120899.18	97.2044	0.576243	0.191771	3.00485	0.00265708	0.00964161
P84022	SMAD3	Mothers against decapentaplegic homolog 3 (MAD homolog 3) (Mad3) (Mothers against DPP homolog 3) (hMAD-3) (JV15-2) (SMAD family member 3) (SMAD 3) (Smad3) (hSMAD3)	3 v 3	-0.142955	0.0233451	0.19507	EGFL6	EGF like domain multiple 6	ENSG00000104369.5	JPH1	protein_coding	ENSG00000104369.5	247.053	0.57564	0.138996	4.14141	3.45173e-05	0.00019653
P23526	AHCY	Adenosylhomocysteinase (AdoHcyase) (EC 3.3.1.1) (S-adenosyl-L-homocysteine hydrolase)	3 v 3	0.139792	0.0233563	0.19507	PIP5K1B	phosphatidylinositol-4-phosphate 5-kinase type 1 beta	ENSG00000006453.14	BAIAP2L1	protein_coding	ENSG00000006453.14	642.32	0.575245	0.104295	5.51557	3.4766e-08	3.38733e-07
Q96DX4	RSPRY1	RING finger and SPRY domain-containing protein 1	3 v 3	0.204077	0.0233644	0.19507	PAPOLA	poly(A) polymerase alpha	ENSG00000164105.4	SAP30	protein_coding	ENSG00000164105.4	101.876	0.575199	0.196276	2.93056	0.00338347	0.0118871
Q9Y5Y0	FLVCR1	Feline leukemia virus subgroup C receptor-related protein 1 (Feline leukemia virus subgroup C receptor) (hFLVCR)	3 v 3	-0.100178	0.0233758	0.672779	GYPE	glycophorin E (MNS blood group)	ENSG00000142494.13	SLC47A1	protein_coding	ENSG00000142494.13	297.735	0.574689	0.136839	4.19975	2.67212e-05	0.000155397
P31153	MAT2A	S-adenosylmethionine synthase isoform type-2 (AdoMet synthase 2) (EC 2.5.1.6) (Methionine adenosyltransferase 2) (MAT 2) (Methionine adenosyltransferase II) (MAT-II)	3 v 3	-0.140301	0.0233797	0.672779	IDI1	isopentenyl-diphosphate delta isomerase 1	ENSG00000109787.13	KLF3	protein_coding	ENSG00000109787.13	573.006	0.574319	0.107792	5.32805	9.92745e-08	9.01721e-07
P20248	CCNA2	Cyclin-A2 (Cyclin-A) (Cyclin A)	3 v 3	-0.171753	0.023381	0.672779	EDN2	endothelin 2	ENSG00000153922.10	CHD1	protein_coding	ENSG00000153922.10	2094.67	0.573526	0.0927864	6.18115	6.36382e-10	7.96864e-09
O15381	NVL	Nuclear valosin-containing protein-like (NVLp) (Nuclear VCP-like protein)	3 v 3	0.0511565	0.0234123	0.672779	HNRNPR	heterogeneous nuclear ribonucleoprotein R	ENSG00000183576.13	SETD3	protein_coding	ENSG00000183576.13	991.416	0.573421	0.0941004	6.09372	1.10318e-09	1.33725e-08
Q9Y223	GNE	Bifunctional UDP-N-acetylglucosamine 2-epimerase/N-acetylmannosamine kinase (UDP-GlcNAc-2-epimerase/ManAc kinase) [Includes: UDP-N-acetylglucosamine 2-epimerase (hydrolyzing) (EC 3.2.1.183) (UDP-GlcNAc-2-epimerase) (Uridine diphosphate-N-acetylglucosamine-2-epimerase); N-acetylmannosamine kinase (EC 2.7.1.60) (ManAc kinase)]	3 v 3	-0.164403	0.0234298	0.195073	DPY19L2	dpy-19 like 2	ENSG00000122068.13	FYTTD1	protein_coding	ENSG00000122068.13	1615.17	0.572664	0.0817053	7.0089	2.40196e-12	4.15692e-11
O95848	NUDT14	Uridine diphosphate glucose pyrophosphatase NUDT14 (UDPG pyrophosphatase) (UGPPase) (EC 3.6.1.45) (Nucleoside diphosphate-linked moiety X motif 14) (Nudix motif 14)	3 v 3	-0.139633	0.0234873	0.195073	FAXC	failed axon connections homolog	ENSG00000134265.13	NAPG	protein_coding	ENSG00000134265.13	546.312	0.57232	0.104534	5.47499	4.37531e-08	4.19988e-07
O94776	MTA2	Metastasis-associated protein MTA2 (Metastasis-associated 1-like 1) (MTA1-L1 protein) (p53 target protein in deacetylase complex)	3 v 3	0.0268751	0.0235163	0.672779	TMED5	transmembrane p24 trafficking protein 5	ENSG00000061987.16	MON2	protein_coding	ENSG00000061987.16	2305.62	0.572055	0.0944926	6.05397	1.41317e-09	1.68558e-08
Q9UL25	RAB21	Ras-related protein Rab-21	3 v 3	0.529871	0.0235494	0.195073	ATP7A	ATPase copper transporting alpha	ENSG00000149289.11	ZC3H12C	protein_coding	ENSG00000149289.11	382.981	0.571917	0.115077	4.96986	6.70017e-07	5.28394e-06
P49674	CSNK1E	Casein kinase I isoform epsilon (CKI-epsilon) (CKIe) (EC 2.7.11.1)	3 v 3	-0.247855	0.0235615	0.195073	SEMA3D	semaphorin 3D	ENSG00000127125.9	PPCS	protein_coding	ENSG00000127125.9	396.815	0.571886	0.121027	4.72528	2.29799e-06	1.65755e-05
P08133	ANXA6	Annexin A6 (67 kDa calelectrin) (Annexin VI) (Annexin-6) (Calphobindin-II) (CPB-II) (Chromobindin-20) (Lipocortin VI) (Protein III) (p68) (p70)	3 v 3	-0.204109	0.0235924	0.195073	MIER3	MIER family member 3	ENSG00000007392.16	LUC7L	protein_coding	ENSG00000007392.16	906.287	0.571885	0.105696	5.41069	6.27834e-08	5.86698e-07
P22413	ENPP1	Ectonucleotide pyrophosphatase/phosphodiesterase family member 1 (E-NPP 1) (Membrane component chromosome 6 surface marker 1) (Phosphodiesterase I/nucleotide pyrophosphatase 1) (Plasma-cell membrane glycoprotein PC-1) [Cleaved into: Ectonucleotide pyrophosphatase/phosphodiesterase family member 1, secreted form] [Includes: Alkaline phosphodiesterase I (EC 3.1.4.1); Nucleotide pyrophosphatase (NPP…	3 v 3	0.29074	0.0235974	0.195073	LCLAT1	lysocardiolipin acyltransferase 1	ENSG00000169914.6	OTUD3	protein_coding	ENSG00000169914.6	786.006	0.571556	0.110224	5.18539	2.1556e-07	1.84386e-06
O95352	ATG7	Ubiquitin-like modifier-activating enzyme ATG7 (ATG12-activating enzyme E1 ATG7) (Autophagy-related protein 7) (APG7-like) (hAGP7) (Ubiquitin-activating enzyme E1-like protein)	3 v 3	-0.140139	0.0236052	0.195073	ARHGEF12	Rho guanine nucleotide exchange factor 12	ENSG00000211455.8	STK38L	protein_coding	ENSG00000211455.8	957.047	0.571469	0.0985894	5.79645	6.77333e-09	7.31141e-08
Q9NUL7	DDX28	Probable ATP-dependent RNA helicase DDX28 (EC 3.6.4.13) (Mitochondrial DEAD box protein 28)	3 v 3	0.0658475	0.0236236	0.195073	CDC5L	cell division cycle 5 like	ENSG00000113108.19	APBB3	protein_coding	ENSG00000113108.19	188.671	0.571305	0.14796	3.86122	0.000112823	0.000573219
H3BSH7	UTP4	U3 small nucleolar RNA-associated protein 4 homolog (Fragment)	3 v 3	-0.0498819	0.0236917	0.195313	ZDHHC2	zinc finger DHHC-type containing 2	ENSG00000135932.11	CAB39	protein_coding	ENSG00000135932.11	1010.43	0.569128	0.0918867	6.1938	5.87311e-10	7.40027e-09
Q5R372	RABGAP1L	Rab GTPase-activating protein 1-like	3 v 3	-0.0517345	0.0237522	0.672779	FREM1	FRAS1 related extracellular matrix 1	ENSG00000177606.6	JUN	protein_coding	ENSG00000177606.6	359.774	0.568829	0.177922	3.19707	0.00138834	0.00543285
Q96JX3	SERAC1	Protein SERAC1 (Serine active site-containing protein 1)	3 v 3	-0.162726	0.0237623	0.195351	ANKRD27	ankyrin repeat domain 27	ENSG00000100601.10	ALKBH1	protein_coding	ENSG00000100601.10	138.796	0.568347	0.191163	2.9731	0.00294811	0.0105458
Q15436	SEC23A	Protein transport protein Sec23A (hSec23A) (SEC23-related protein A)	3 v 3	0.378719	0.0238114	0.195351	CCND1	cyclin D1	ENSG00000176018.13	LYSMD3	protein_coding	ENSG00000176018.13	729.338	0.568005	0.118356	4.79911	1.59372e-06	1.17873e-05
Q15742	NAB2	NGFI-A-binding protein 2 (EGR-1-binding protein 2) (Melanoma-associated delayed early response protein) (Protein MADER)	3 v 3	-0.157559	0.0239231	0.195351	RTKN2	rhotekin 2	ENSG00000134987.11	WDR36	protein_coding	ENSG00000134987.11	1616.09	0.56782	0.101139	5.61426	1.97402e-08	1.99486e-07
P35232	PHB	Prohibitin	3 v 3	0.13977	0.0239621	0.195351	TFAP2B	transcription factor AP-2 beta	ENSG00000164983.7	TMEM65	protein_coding	ENSG00000164983.7	789.628	0.56738	0.0925786	6.12863	8.86368e-10	1.08887e-08
Q9Y262	EIF3L	Eukaryotic translation initiation factor 3 subunit L (eIF3l) (Eukaryotic translation initiation factor 3 subunit 6-interacting protein) (Eukaryotic translation initiation factor 3 subunit E-interacting protein)	3 v 3	-0.0449224	0.023972	0.672779	ZBTB7A	zinc finger and BTB domain containing 7A	ENSG00000169379.15	ARL13B	protein_coding	ENSG00000169379.15	411.912	0.567201	0.122872	4.61618	3.90865e-06	2.69004e-05
P49821	NDUFV1	NADH dehydrogenase [ubiquinone] flavoprotein 1, mitochondrial (EC 7.1.1.2) (Complex I-51kD) (CI-51kD) (NADH dehydrogenase flavoprotein 1) (NADH-ubiquinone oxidoreductase 51 kDa subunit)	3 v 3	-0.134582	0.0239915	0.195351	MOB1B	MOB kinase activator 1B	ENSG00000072041.17	SLC6A15	protein_coding	ENSG00000072041.17	588.986	0.56645	0.109758	5.1609	2.45762e-07	2.07921e-06
O43772	SLC25A20	Mitochondrial carnitine/acylcarnitine carrier protein (Carnitine/acylcarnitine translocase) (CAC) (Solute carrier family 25 member 20)	3 v 3	0.0718141	0.0240034	0.672779	PMPCB	peptidase, mitochondrial processing beta subunit	ENSG00000080493.17	SLC4A4	protein_coding	ENSG00000080493.17	65.8682	0.566402	0.232199	2.4393	0.0147158	0.04209
P57740	NUP107	Nuclear pore complex protein Nup107 (107 kDa nucleoporin) (Nucleoporin Nup107)	3 v 3	-0.0823604	0.0240156	0.195351	PTCHD4	patched domain containing 4	ENSG00000141030.13	COPS3	protein_coding	ENSG00000141030.13	961.348	0.565614	0.107722	5.25068	1.51536e-07	1.329e-06
Q9Y3A2	UTP11	Probable U3 small nucleolar RNA-associated protein 11 (U3 snoRNA-associated protein 11) (UTP11-like protein)	3 v 3	0.0463087	0.0241611	0.195351	NFKB1	nuclear factor kappa B subunit 1	ENSG00000188211.8	NCR3LG1	protein_coding	ENSG00000188211.8	694.14	0.565278	0.101583	5.56471	2.6259e-08	2.60775e-07
O00625	PIR	Pirin (EC 1.13.11.24) (Probable quercetin 2,3-dioxygenase PIR) (Probable quercetinase)	3 v 3	0.216975	0.024171	0.195351	LBR	lamin B receptor	ENSG00000169155.10	ZBTB43	protein_coding	ENSG00000169155.10	450.686	0.564925	0.127781	4.42106	9.82178e-06	6.26637e-05
P11802	CDK4	Cyclin-dependent kinase 4 (EC 2.7.11.22) (Cell division protein kinase 4) (PSK-J3)	3 v 3	-0.120126	0.0241809	0.195351	TMEM170B	transmembrane protein 170B	ENSG00000145012.13	LPP	protein_coding	ENSG00000145012.13	3765.46	0.564849	0.0956158	5.90748	3.47379e-09	3.91361e-08
P33176	KIF5B	Kinesin-1 heavy chain (Conventional kinesin heavy chain) (Ubiquitous kinesin heavy chain) (UKHC)	3 v 3	0.0950388	0.0242306	0.195351	ESM1	endothelial cell specific molecule 1	ENSG00000151715.7	TMEM45B	protein_coding	ENSG00000151715.7	114.786	0.564266	0.182427	3.09311	0.00198072	0.00746035
Q7Z4G4	TRMT11	tRNA (guanine(10)-N2)-methyltransferase homolog (EC 2.1.1.-) (tRNA guanosine-2'-O-methyltransferase TRM11 homolog)	3 v 3	0.529845	0.0242456	0.195351	SERTM1	serine rich and transmembrane domain containing 1	ENSG00000065970.9	FOXJ2	protein_coding	ENSG00000065970.9	507.544	0.564212	0.13562	4.16026	3.17889e-05	0.000181871
O95861	BPNT1	3'(2'),5'-bisphosphate nucleotidase 1 (EC 3.1.3.7) (Bisphosphate 3'-nucleotidase 1) (PAP-inositol 1,4-phosphatase) (PIP)	3 v 3	-0.166757	0.0242849	0.195351	HMGCLL1	3-hydroxymethyl-3-methylglutaryl-CoA lyase like 1	ENSG00000105778.19	AVL9	protein_coding	ENSG00000105778.19	1283.5	0.563503	0.0922154	6.11073	9.91778e-10	1.2095e-08
O75674	TOM1L1	TOM1-like protein 1 (Src-activating and signaling molecule protein) (Target of Myb-like protein 1)	3 v 3	0.305215	0.0243734	0.195351	YWHAH	tyrosine 3-monooxygenase/tryptophan 5-monooxygenase activation protein eta	ENSG00000067365.14	METTL22	protein_coding	ENSG00000067365.14	178.542	0.56246	0.151317	3.71709	0.000201529	0.000964938
A0A0A0MRM8	MYO6	Unconventional myosin-6 (Unconventional myosin-VI)	2 v 2	-0.509881	0.0244045	0.195351	ARFGEF1	ADP ribosylation factor guanine nucleotide exchange factor 1	ENSG00000163811.12	WDR43	protein_coding	ENSG00000163811.12	1471.06	0.562332	0.102447	5.48901	4.04185e-08	3.8928e-07
P48509	CD151	CD151 antigen (GP27) (Membrane glycoprotein SFA-1) (Platelet-endothelial tetraspan antigen 3) (PETA-3) (Tetraspanin-24) (Tspan-24) (CD antigen CD151)	3 v 3	0.243777	0.0244057	0.195351	HOMER1	homer scaffold protein 1	ENSG00000135655.16	USP15	protein_coding	ENSG00000135655.16	1437.34	0.561831	0.112954	4.97396	6.55988e-07	5.18754e-06
Q9NQ50	MRPL40	39S ribosomal protein L40, mitochondrial (L40mt) (MRP-L40) (Mitochondrial large ribosomal subunit protein mL40) (Nuclear localization signal-containing protein deleted in velocardiofacial syndrome) (Up-regulated in metastasis)	3 v 3	0.153323	0.0244127	0.195351	GAS7	growth arrest specific 7	ENSG00000108854.16	SMURF2	protein_coding	ENSG00000108854.16	747.479	0.561277	0.0930095	6.03462	1.59333e-09	1.87708e-08
Q9UBS8	RNF14	E3 ubiquitin-protein ligase RNF14 (EC 2.3.2.31) (Androgen receptor-associated protein 54) (HFB30) (RING finger protein 14) (Triad2 protein)	3 v 3	-0.045052	0.0244383	0.672779	SUPT7L	SPT7 like, STAGA complex gamma subunit	ENSG00000198648.11	STK39	protein_coding	ENSG00000198648.11	533.702	0.561103	0.105567	5.31513	1.06583e-07	9.62223e-07
Q96EY1	DNAJA3	DnaJ homolog subfamily A member 3, mitochondrial (DnaJ protein Tid-1) (hTid-1) (Hepatocellular carcinoma-associated antigen 57) (Tumorous imaginal discs protein Tid56 homolog)	3 v 3	0.236504	0.0244451	0.195351	DIAPH2	diaphanous related formin 2	ENSG00000158615.9	PPP1R15B	protein_coding	ENSG00000158615.9	1886.18	0.560959	0.089739	6.25101	4.07808e-10	5.26719e-09
Q9Y3P9	RABGAP1	Rab GTPase-activating protein 1 (GAP and centrosome-associated protein) (Rab6 GTPase-activating protein GAPCenA)	3 v 3	-0.0830001	0.0244489	0.195351	MTMR9	myotubularin related protein 9	ENSG00000123595.7	RAB9A	protein_coding	ENSG00000123595.7	187.237	0.56051	0.159875	3.50592	0.000455034	0.00201027
Q9Y4C2	TCAF1	TRPM8 channel-associated factor 1 (TRP channel-associated factor 1)	3 v 3	-0.107249	0.0244595	0.195351	LRIG3	leucine rich repeats and immunoglobulin like domains 3	ENSG00000106460.19	TMEM106B	protein_coding	ENSG00000106460.19	1569.54	0.560045	0.0884147	6.33429	2.38432e-10	3.18596e-09
P57088	TMEM33	Transmembrane protein 33 (Protein DB83) (SHINC-3)	3 v 3	0.327055	0.0245004	0.195351	TRMT11	tRNA methyltransferase 11 homolog	ENSG00000214655.10	ZSWIM8	protein_coding	ENSG00000214655.10	920.853	0.559972	0.0956468	5.85458	4.78223e-09	5.2812e-08
Q05823	RNASEL	2-5A-dependent ribonuclease (2-5A-dependent RNase) (EC 3.1.26.-) (Ribonuclease 4) (Ribonuclease L) (RNase L)	3 v 3	0.764077	0.0245126	0.195351	ZSCAN23	zinc finger and SCAN domain containing 23	ENSG00000167766.18	ZNF83	protein_coding	ENSG00000167766.18	911.137	0.55992	0.0896949	6.2425	4.30644e-10	5.53371e-09
Q9NX74	DUS2	tRNA-dihydrouridine(20) synthase [NAD(P)+]-like (EC 1.3.1.91) (Dihydrouridine synthase 2) (Up-regulated in lung cancer protein 8) (URLC8) (tRNA-dihydrouridine synthase 2-like) (hDUS2)	3 v 3	0.136622	0.024524	0.672779	SMURF1	SMAD specific E3 ubiquitin protein ligase 1	ENSG00000157625.15	TAB3	protein_coding	ENSG00000157625.15	579.85	0.559859	0.11756	4.76234	1.91358e-06	1.40088e-05
Q9BW62	KATNAL1	Katanin p60 ATPase-containing subunit A-like 1 (Katanin p60 subunit A-like 1) (EC 5.6.1.1) (p60 katanin-like 1)	3 v 3	-0.260099	0.0245455	0.195351	RPS6KB1	ribosomal protein S6 kinase B1	ENSG00000168374.11	ARF4	protein_coding	ENSG00000168374.11	1923.26	0.559385	0.110099	5.08076	3.7593e-07	3.10088e-06
A0A5F9ZI43	AP1S2	AP complex subunit sigma	3 v 3	-0.420486	0.0245546	0.195351	PARP9	poly(ADP-ribose) polymerase family member 9	ENSG00000106066.15	CPVL	protein_coding	ENSG00000106066.15	263.09	0.559134	0.158863	3.5196	0.00043219	0.00192116
Q02809	PLOD1	Procollagen-lysine,2-oxoglutarate 5-dioxygenase 1 (EC 1.14.11.4) (Lysyl hydroxylase 1) (LH1)	3 v 3	0.107191	0.0245619	0.195351	HAGH	hydroxyacylglutathione hydrolase	ENSG00000137478.15	FCHSD2	protein_coding	ENSG00000137478.15	505.659	0.558928	0.117977	4.73759	2.16273e-06	1.57069e-05
Q15084	PDIA6	Protein disulfide-isomerase A6 (EC 5.3.4.1) (Endoplasmic reticulum protein 5) (ER protein 5) (ERp5) (Protein disulfide isomerase P5) (Thioredoxin domain-containing protein 7)	3 v 3	-0.128085	0.0245978	0.195351	HECTD2	HECT domain E3 ubiquitin protein ligase 2	ENSG00000065613.14	SLK	protein_coding	ENSG00000065613.14	1924.04	0.55868	0.0933151	5.98702	2.13716e-09	2.47285e-08
Q9HBM1	SPC25	Kinetochore protein Spc25 (hSpc25)	3 v 3	-0.137675	0.0246082	0.195351	UIMC1	ubiquitin interaction motif containing 1	ENSG00000121281.12	ADCY7	protein_coding	ENSG00000121281.12	116.041	0.557995	0.182525	3.0571	0.00223493	0.00827697
P15884	TCF4	Transcription factor 4 (TCF-4) (Class B basic helix-loop-helix protein 19) (bHLHb19) (Immunoglobulin transcription factor 2) (ITF-2) (SL3-3 enhancer factor 2) (SEF-2)	2 v 2	0.0672211	0.024614	0.195351	LNX2	ligand of numb-protein X 2	ENSG00000132510.10	KDM6B	protein_coding	ENSG00000132510.10	182.157	0.557983	0.204583	2.72742	0.00638326	0.0205585
Q9NVP2	ASF1B	Histone chaperone ASF1B (Anti-silencing function protein 1 homolog B) (hAsf1) (hAsf1b) (CCG1-interacting factor A-II) (CIA-II) (hCIA-II)	3 v 3	-0.39924	0.0246368	0.195351	VASP	vasodilator stimulated phosphoprotein	ENSG00000043355.12	ZIC2	protein_coding	ENSG00000043355.12	686.436	0.557909	0.130064	4.28949	1.79081e-05	0.000108147
Q6UWE0	LRSAM1	E3 ubiquitin-protein ligase LRSAM1 (EC 2.3.2.27) (Leucine-rich repeat and sterile alpha motif-containing protein 1) (RING-type E3 ubiquitin transferase LRSAM1) (Tsg101-associated ligase) (hTAL)	3 v 3	0.0785142	0.0247257	0.672779	CPEB3	cytoplasmic polyadenylation element binding protein 3	ENSG00000185842.15	DNAH14	protein_coding	ENSG00000185842.15	844.193	0.557816	0.0978557	5.70039	1.19534e-08	1.24939e-07
O75955	FLOT1	Flotillin-1	3 v 3	-0.159527	0.0247367	0.195961	PTPN2	protein tyrosine phosphatase, non-receptor type 2	ENSG00000153015.16	CWC27	protein_coding	ENSG00000153015.16	355.567	0.55728	0.12409	4.49095	7.09047e-06	4.66741e-05
Q00169	PITPNA	Phosphatidylinositol transfer protein alpha isoform (PI-TP-alpha) (PtdIns transfer protein alpha) (PtdInsTP alpha)	3 v 3	-0.245762	0.0247656	0.196007	ADGRL4	adhesion G protein-coupled receptor L4	ENSG00000185869.14	ZNF829	protein_coding	ENSG00000185869.14	74.6151	0.556692	0.219622	2.53477	0.011252	0.0335596
Q15054	POLD3	DNA polymerase delta subunit 3 (DNA polymerase delta subunit C) (DNA polymerase delta subunit p66) (DNA polymerase delta subunit p68)	3 v 3	-0.0841166	0.0247781	0.672779	SPRY2	sprouty RTK signaling antagonist 2	ENSG00000107077.18	KDM4C	protein_coding	ENSG00000107077.18	473.473	0.556528	0.112576	4.94357	7.67033e-07	5.97407e-06
Q9NQH7	XPNPEP3	Xaa-Pro aminopeptidase 3 (X-Pro aminopeptidase 3) (EC 3.4.11.9) (Aminopeptidase P3) (APP3)	3 v 3	-0.0971482	0.0247792	0.672779	TMEM132D	transmembrane protein 132D	ENSG00000122550.18	KLHL7	protein_coding	ENSG00000122550.18	443.968	0.555669	0.111544	4.98163	6.30496e-07	5.00169e-06
Q9BVT8	TMUB1	Transmembrane and ubiquitin-like domain-containing protein 1 (Dendritic cell-derived ubiquitin-like protein) (DULP) (Hepatocyte odd protein shuttling protein) (Ubiquitin-like protein SB144) [Cleaved into: iHOPS]	3 v 3	-0.237938	0.0247962	0.196065	GPD1L	glycerol-3-phosphate dehydrogenase 1 like	ENSG00000123983.14	ACSL3	protein_coding	ENSG00000123983.14	2190.33	0.555269	0.0818686	6.78245	1.18158e-11	1.89486e-10
O95340	PAPSS2	Bifunctional 3'-phosphoadenosine 5'-phosphosulfate synthase 2 (PAPS synthase 2) (PAPSS 2) (Sulfurylase kinase 2) (SK 2) (SK2) [Includes: Sulfate adenylyltransferase (EC 2.7.7.4) (ATP-sulfurylase) (Sulfate adenylate transferase) (SAT); Adenylyl-sulfate kinase (EC 2.7.1.25) (3'-phosphoadenosine-5'-phosphosulfate synthase) (APS kinase) (Adenosine-5'-phosphosulfate 3'-phosphotransferase) (Adenylylsul…	3 v 3	-0.0737599	0.0248034	0.672779	BAZ1A	bromodomain adjacent to zinc finger domain 1A	ENSG00000157106.16	SMG1	protein_coding	ENSG00000157106.16	3843.61	0.555028	0.107675	5.15466	2.54094e-07	2.14248e-06
Q9NUU6	OTULINL	Inactive ubiquitin thioesterase OTULINL	3 v 3	-0.0367086	0.0248072	0.672779	ARF6	ADP ribosylation factor 6	ENSG00000187720.14	THSD4	protein_coding	ENSG00000187720.14	129.012	0.554989	0.170782	3.24969	0.0011553	0.00461431
P35244	RPA3	Replication protein A 14 kDa subunit (RP-A p14) (Replication factor A protein 3) (RF-A protein 3)	3 v 3	-0.524144	0.0248189	0.196065	UNC5C	unc-5 netrin receptor C	ENSG00000172262.11	ZNF131	protein_coding	ENSG00000172262.11	685.482	0.554839	0.106819	5.1942	2.05606e-07	1.76472e-06
A0A499FI48	PDIA4	Protein disulfide-isomerase (EC 5.3.4.1)	2 v 2	-0.240863	0.024876	0.672779	DSCAM	DS cell adhesion molecule	ENSG00000140299.11	BNIP2	protein_coding	ENSG00000140299.11	1256.68	0.55475	0.0816026	6.79819	1.05943e-11	1.70714e-10
Q15058	KIF14	Kinesin-like protein KIF14	3 v 3	0.586949	0.0249046	0.19648	CSRNP3	cysteine and serine rich nuclear protein 3	ENSG00000163510.14	CWC22	protein_coding	ENSG00000163510.14	532.91	0.554707	0.130095	4.26386	2.00929e-05	0.000120222
Q9NZC4	EHF	ETS homologous factor (hEHF) (ETS domain-containing transcription factor) (Epithelium-specific Ets transcription factor 3) (ESE-3)	3 v 3	-0.710159	0.0249407	0.19648	PTPRB	protein tyrosine phosphatase, receptor type B	ENSG00000129473.9	BCL2L2	protein_coding	ENSG00000129473.9	234.576	0.5547	0.137349	4.03863	5.37652e-05	0.000293491
Q06330	RBPJ	Recombining binding protein suppressor of hairless (CBF-1) (J kappa-recombination signal-binding protein) (RBP-J kappa) (RBP-J) (RBP-JK) (Renal carcinoma antigen NY-REN-30)	3 v 3	0.150855	0.0249466	0.672779	COX17	cytochrome c oxidase copper chaperone COX17	ENSG00000125846.15	ZNF133	protein_coding	ENSG00000125846.15	305.019	0.554362	0.134262	4.12896	3.64412e-05	0.000206315
Q5TZA2	CROCC	Rootletin (Ciliary rootlet coiled-coil protein)	3 v 3	0.197614	0.0249768	0.672779	TANGO6	transport and golgi organization 6 homolog	ENSG00000165630.14	PRPF18	protein_coding	ENSG00000165630.14	126.196	0.553977	0.182625	3.03341	0.00241805	0.00887838
Q6KC79	NIPBL	Nipped-B-like protein (Delangin) (SCC2 homolog)	3 v 3	0.0912542	0.0251087	0.672779	PBX1	PBX homeobox 1	ENSG00000072609.17	CHFR	protein_coding	ENSG00000072609.17	565.325	0.553898	0.116982	4.73491	2.19155e-06	1.5874e-05
Q8WZ74	CTTNBP2	Cortactin-binding protein 2 (CortBP2)	2 v 2	0.191941	0.0251107	0.672779	CLCC1	chloride channel CLIC like 1	ENSG00000065548.18	ZC3H15	protein_coding	ENSG00000065548.18	1212.1	0.553306	0.099882	5.5396	3.03172e-08	2.98569e-07
Q96DH6	MSI2	RNA-binding protein Musashi homolog 2 (Musashi-2)	3 v 3	-0.128484	0.0251443	0.672779	DDHD2	DDHD domain containing 2	ENSG00000164543.7	STK17A	protein_coding	ENSG00000164543.7	110.57	0.553108	0.185652	2.97926	0.00288942	0.0103576
P46926	GNPDA1	Glucosamine-6-phosphate isomerase 1 (EC 3.5.99.6) (Glucosamine-6-phosphate deaminase 1) (GNPDA 1) (GlcN6P deaminase 1) (Oscillin)	3 v 3	-0.194597	0.0251473	0.197916	MRPL47	mitochondrial ribosomal protein L47	ENSG00000184254.17	ALDH1A3	protein_coding	ENSG00000184254.17	83.4287	0.552853	0.215162	2.56948	0.0101852	0.0308656
P56962	STX17	Syntaxin-17	3 v 3	0.382455	0.0251893	0.197916	TVP23C	trans-golgi network vesicle protein 23 homolog C	ENSG00000203727.4	SAMD5	protein_coding	ENSG00000203727.4	421.767	0.552443	0.121353	4.55238	5.30431e-06	3.56397e-05
P61812	TGFB2	Transforming growth factor beta-2 proprotein (Cetermin) (Glioblastoma-derived T-cell suppressor factor) (G-TSF) [Cleaved into: Latency-associated peptide (LAP); Transforming growth factor beta-2 (TGF-beta-2)]	2 v 2	0.309657	0.0252148	0.672779	FNIP1	folliculin interacting protein 1	ENSG00000131558.15	EXOC4	protein_coding	ENSG00000131558.15	1016.72	0.551704	0.0955138	5.77617	7.64222e-09	8.19217e-08
Q2TAM9	TUSC1	Tumor suppressor candidate gene 1 protein (TSG-9) (TSG9)	3 v 3	0.379398	0.0253314	0.198806	STX17	syntaxin 17	ENSG00000146802.12	TMEM168	protein_coding	ENSG00000146802.12	875.927	0.551635	0.0893662	6.17275	6.71131e-10	8.38289e-09
P43155	CRAT	Carnitine O-acetyltransferase (Carnitine acetylase) (EC 2.3.1.137) (EC 2.3.1.7) (Carnitine acetyltransferase) (CAT) (CrAT)	3 v 3	-0.128288	0.0253527	0.198806	ETS2	ETS proto-oncogene 2, transcription factor	ENSG00000115808.12	STRN	protein_coding	ENSG00000115808.12	1139.71	0.550471	0.0944698	5.82695	5.64508e-09	6.18651e-08
Q8IWE2	FAM114A1	Protein NOXP20 (Nervous system overexpressed protein 20) (Protein FAM114A1)	3 v 3	-0.220457	0.0253969	0.198969	WNT11	Wnt family member 11	ENSG00000121892.15	PDS5A	protein_coding	ENSG00000121892.15	3533.66	0.549617	0.0728162	7.548	4.41979e-14	9.2489e-13
Q3B7T1	EDRF1	Erythroid differentiation-related factor 1	3 v 3	0.0393866	0.0254124	0.672779	RAB11FIP2	RAB11 family interacting protein 2	ENSG00000115935.17	WIPF1	protein_coding	ENSG00000115935.17	111.353	0.548973	0.195469	2.8085	0.00497735	0.0166242
Q8NI22	MCFD2	Multiple coagulation factor deficiency protein 2 (Neural stem cell-derived neuronal survival protein)	3 v 3	0.292961	0.0254559	0.199249	FBXO28	F-box protein 28	ENSG00000121481.11	RNF2	protein_coding	ENSG00000121481.11	494.487	0.54874	0.121994	4.49808	6.85701e-06	4.52707e-05
H0YMK0	ARPIN-AP3S2	Arpin (Fragment)	2 v 2	-0.11895	0.0254748	0.672779	PPP1R9A	protein phosphatase 1 regulatory subunit 9A	ENSG00000066777.9	ARFGEF1	protein_coding	ENSG00000066777.9	2051.67	0.548006	0.0848754	6.4566	1.07084e-10	1.50486e-09
Q9Y5P4	CERT1	Ceramide transfer protein (hCERT) (Collagen type IV alpha-3-binding protein) (Goodpasture antigen-binding protein) (GPBP) (START domain-containing protein 11) (StARD11) (StAR-related lipid transfer protein 11)	3 v 3	0.217901	0.0255233	0.19941	FBXO38	F-box protein 38	ENSG00000115816.15	CEBPZ	protein_coding	ENSG00000115816.15	750.795	0.546961	0.130067	4.20521	2.60837e-05	0.000152131
P09601	HMOX1	Heme oxygenase 1 (HO-1) (EC 1.14.14.18)	3 v 3	0.192829	0.0255541	0.199467	JAZF1	JAZF zinc finger 1	ENSG00000091428.18	RAPGEF4	protein_coding	ENSG00000091428.18	110.137	0.546295	0.183195	2.98204	0.00286337	0.0102852
Q9UBQ5	EIF3K	Eukaryotic translation initiation factor 3 subunit K (eIF3k) (Eukaryotic translation initiation factor 3 subunit 12) (Muscle-specific gene M9 protein) (PLAC-24) (eIF-3 p25) (eIF-3 p28)	3 v 3	-0.0995336	0.0255846	0.199522	CBX1	chromobox 1	ENSG00000143612.20	C1orf43	protein_coding	ENSG00000143612.20	1721.33	0.546173	0.0808478	6.75557	1.42278e-11	2.25114e-10
P51153	RAB13	Ras-related protein Rab-13 (Cell growth-inhibiting gene 4 protein)	3 v 3	-0.173151	0.0256105	0.199542	ENC1	ectodermal-neural cortex 1	ENSG00000155903.11	RASA2	protein_coding	ENSG00000155903.11	369.638	0.545598	0.116835	4.66982	3.01466e-06	2.12272e-05
B7ZLD0	LRP6	Low-density lipoprotein receptor-related protein	3 v 3	0.0572486	0.0257156	0.199624	NKRF	NFKB repressing factor	ENSG00000153291.16	SLC25A27	protein_coding	ENSG00000153291.16	103.044	0.545342	0.194531	2.80336	0.00505732	0.0168449
O75694	NUP155	Nuclear pore complex protein Nup155 (155 kDa nucleoporin) (Nucleoporin Nup155)	3 v 3	0.124869	0.0257617	0.199624	KCNH8	potassium voltage-gated channel subfamily H member 8	ENSG00000092439.16	TRPM7	protein_coding	ENSG00000092439.16	2353.03	0.545196	0.082795	6.58489	4.55212e-11	6.74103e-10
Q05BQ5	MBTD1	MBT domain-containing protein 1	3 v 3	0.154479	0.0258313	0.199636	IRS1	insulin receptor substrate 1	ENSG00000102401.20	ARMCX3	protein_coding	ENSG00000102401.20	574.92	0.543478	0.125409	4.33364	1.46664e-05	9.01407e-05
Q6EEV4	POLR2M	DNA-directed RNA polymerase II subunit GRINL1A, isoforms 4/5 (DNA-directed RNA polymerase II subunit M, isoforms 4/5)	3 v 3	-0.50536	0.0258499	0.199636	LDB2	LIM domain binding 2	ENSG00000104324.16	CPQ	protein_coding	ENSG00000104324.16	74.6045	0.543319	0.215604	2.51999	0.0117358	0.0348145
Q13470	TNK1	Non-receptor tyrosine-protein kinase TNK1 (EC 2.7.10.2) (CD38 negative kinase 1)	3 v 3	0.074439	0.0258964	0.672779	ZDHHC20	zinc finger DHHC-type containing 20	ENSG00000169398.19	PTK2	protein_coding	ENSG00000169398.19	1388.18	0.543007	0.0892605	6.0834	1.17662e-09	1.42028e-08
P28370	SMARCA1	Probable global transcription activator SNF2L1 (EC 3.6.4.-) (ATP-dependent helicase SMARCA1) (Nucleosome-remodeling factor subunit SNF2L) (SWI/SNF-related matrix-associated actin-dependent regulator of chromatin subfamily A member 1)	3 v 3	0.112291	0.0259293	0.672779	B4GALT6	beta-1,4-galactosyltransferase 6	ENSG00000156232.7	WHAMM	protein_coding	ENSG00000156232.7	187.999	0.542821	0.181951	2.98333	0.0028513	0.0102539
Q16531	DDB1	DNA damage-binding protein 1 (DDB p127 subunit) (DNA damage-binding protein a) (DDBa) (Damage-specific DNA-binding protein 1) (HBV X-associated protein 1) (XAP-1) (UV-damaged DNA-binding factor) (UV-damaged DNA-binding protein 1) (UV-DDB 1) (XPE-binding factor) (XPE-BF) (Xeroderma pigmentosum group E-complementing protein) (XPCe)	3 v 3	-0.0861828	0.0259397	0.672779	BRWD1	bromodomain and WD repeat domain containing 1	ENSG00000075711.21	DLG1	protein_coding	ENSG00000075711.21	2440.86	0.542631	0.0744018	7.29325	3.02575e-13	5.74035e-12
Q9H902	REEP1	Receptor expression-enhancing protein 1 (Spastic paraplegia 31 protein)	3 v 3	-0.383067	0.0259545	0.199636	NPTN	neuroplastin	ENSG00000108406.10	DHX40	protein_coding	ENSG00000108406.10	776.189	0.542493	0.0931813	5.82191	5.81803e-09	6.36219e-08
Q3KQV9	UAP1L1	UDP-N-acetylhexosamine pyrophosphorylase-like protein 1 (EC 2.7.7.-)	3 v 3	-0.159199	0.0259932	0.199636	RAB21	RAB21, member RAS oncogene family	ENSG00000120820.12	GLT8D2	protein_coding	ENSG00000120820.12	258.363	0.542461	0.154103	3.52011	0.000431371	0.00191879
Q86X10	RALGAPB	Ral GTPase-activating protein subunit beta (p170)	3 v 3	0.0718124	0.0260127	0.672779	LRP8	LDL receptor related protein 8	ENSG00000163539.17	CLASP2	protein_coding	ENSG00000163539.17	1002.94	0.541605	0.086965	6.22785	4.72889e-10	6.03848e-09
B4E350		Non-specific serine/threonine protein kinase (EC 2.7.11.1)	2 v 2	0.310812	0.026018	0.199636	CSDE1	cold shock domain containing E1	ENSG00000166908.18	PIP4K2C	protein_coding	ENSG00000166908.18	807.882	0.540853	0.10573	5.1154	3.13078e-07	2.60703e-06
P22059	OSBP	Oxysterol-binding protein 1	3 v 3	-0.28529	0.0260316	0.199636	ANKRD49	ankyrin repeat domain 49	ENSG00000178502.6	KLHL11	protein_coding	ENSG00000178502.6	550.391	0.540357	0.117752	4.58895	4.45487e-06	3.03481e-05
Q9ULX3	NOB1	RNA-binding protein NOB1 (EC 3.1.-.-) (Phosphorylation regulatory protein HP-10) (Protein ART-4)	3 v 3	0.1842	0.0260318	0.199636	TCP1	t-complex 1	ENSG00000136111.13	TBC1D4	protein_coding	ENSG00000136111.13	467.803	0.540162	0.114862	4.70269	2.56752e-06	1.83698e-05
Q13506	NAB1	NGFI-A-binding protein 1 (EGR-1-binding protein 1) (Transcriptional regulatory protein p54)	3 v 3	-0.385358	0.026032	0.199636	LYPLA1	lysophospholipase 1	ENSG00000125952.19	MAX	protein_coding	ENSG00000125952.19	417.721	0.53986	0.12328	4.37913	1.19155e-05	7.48347e-05
Q9Y5Z0	BACE2	Beta-secretase 2 (EC 3.4.23.45) (Aspartic-like protease 56 kDa) (Aspartyl protease 1) (ASP1) (Asp 1) (Beta-site amyloid precursor protein cleaving enzyme 2) (Beta-site APP cleaving enzyme 2) (Down region aspartic protease) (DRAP) (Memapsin-1) (Membrane-associated aspartic protease 1) (Theta-secretase)	3 v 3	-0.176871	0.0260368	0.199636	PSD3	pleckstrin and Sec7 domain containing 3	ENSG00000082269.16	FAM135A	protein_coding	ENSG00000082269.16	835.15	0.539588	0.108083	4.99236	5.9645e-07	4.75222e-06
O75717	WDHD1	WD repeat and HMG-box DNA-binding protein 1 (Acidic nucleoplasmic DNA-binding protein 1) (And-1)	3 v 3	0.320082	0.0260844	0.199636	PRKG1	protein kinase cGMP-dependent 1	ENSG00000170500.12	LONRF2	protein_coding	ENSG00000170500.12	885.704	0.538963	0.0935873	5.75893	8.46486e-09	9.03548e-08
Q68D10	SPTY2D1	Protein SPT2 homolog (Protein KU002155) (SPT2 domain-containing protein 1)	3 v 3	0.26413	0.0260996	0.672779	CCL28	C-C motif chemokine ligand 28	ENSG00000104320.13	NBN	protein_coding	ENSG00000104320.13	916.641	0.538361	0.0951612	5.65736	1.53716e-08	1.57636e-07
Q96PD2	DCBLD2	Discoidin, CUB and LCCL domain-containing protein 2 (CUB, LCCL and coagulation factor V/VIII-homology domains protein 1) (Endothelial and smooth muscle cell-derived neuropilin-like protein)	2 v 2	0.562993	0.0261012	0.199636	CD163	CD163 molecule	ENSG00000180233.11	ZNRF2	protein_coding	ENSG00000180233.11	224.206	0.538087	0.142142	3.78556	0.000153364	0.000756106
Q9NPA3	MID1IP1	Mid1-interacting protein 1 (Gastrulation-specific G12-like protein) (Mid1-interacting G12-like protein) (Protein STRAIT11499) (Spot 14-related protein) (S14R) (Spot 14-R)	3 v 3	0.340094	0.0261109	0.199636	DARS2	aspartyl-tRNA synthetase 2, mitochondrial	ENSG00000198756.12	COLGALT2	protein_coding	ENSG00000198756.12	123.183	0.537869	0.185509	2.89942	0.00373855	0.0129804
O15498	YKT6	Synaptobrevin homolog YKT6 (EC 2.3.1.-)	3 v 3	-0.116746	0.0261407	0.672779	MBNL2	muscleblind like splicing regulator 2	ENSG00000154727.10	GABPA	protein_coding	ENSG00000154727.10	439.811	0.537728	0.114803	4.68392	2.81446e-06	1.99292e-05
Q9H8W4	PLEKHF2	Pleckstrin homology domain-containing family F member 2 (PH domain-containing family F member 2) (Endoplasmic reticulum-associated apoptosis-involved protein containing PH and FYVE domains) (EAPF) (PH and FYVE domain-containing protein 2) (Phafin-2) (Phafin2) (Zinc finger FYVE domain-containing protein 18)	3 v 3	-0.0845809	0.0261541	0.672779	PTPRK	protein tyrosine phosphatase, receptor type K	ENSG00000055208.19	TAB2	protein_coding	ENSG00000055208.19	935.025	0.537622	0.111457	4.82359	1.40998e-06	1.0539e-05
P62316	SNRPD2	Small nuclear ribonucleoprotein Sm D2 (Sm-D2) (snRNP core protein D2)	3 v 3	-0.249075	0.0261547	0.199636	KRCC1	lysine rich coiled-coil 1	ENSG00000141458.13	NPC1	protein_coding	ENSG00000141458.13	619.205	0.537604	0.0973573	5.52196	3.3523e-08	3.27892e-07
Q96N11	C7orf26	Uncharacterized protein C7orf26	3 v 3	0.143779	0.0261738	0.199636	EML1	EMAP like 1	ENSG00000164615.5	CAMLG	protein_coding	ENSG00000164615.5	359.919	0.537339	0.117195	4.58499	4.54007e-06	3.09075e-05
P49591	SARS1	Serine--tRNA ligase, cytoplasmic (EC 6.1.1.11) (Seryl-tRNA synthetase) (SerRS) (Seryl-tRNA(Ser/Sec) synthetase)	3 v 3	0.0161869	0.0262083	0.672779	WDR17	WD repeat domain 17	ENSG00000007866.21	TEAD3	protein_coding	ENSG00000007866.21	287.703	0.537314	0.146727	3.662	0.000250256	0.00117066
P30154	PPP2R1B	Serine/threonine-protein phosphatase 2A 65 kDa regulatory subunit A beta isoform (PP2A subunit A isoform PR65-beta) (PP2A subunit A isoform R1-beta)	3 v 3	0.163645	0.0262146	0.199636	RETREG1	reticulophagy regulator 1	ENSG00000072310.17	SREBF1	protein_coding	ENSG00000072310.17	856.951	0.537055	0.100321	5.35335	8.63403e-08	7.91027e-07
Q96GD0	PDXP	Chronophin (EC 3.1.3.16) (EC 3.1.3.74) (Pyridoxal phosphate phosphatase) (PLP phosphatase)	3 v 3	-0.161216	0.0262256	0.199636	KLF10	Kruppel like factor 10	ENSG00000143442.22	POGZ	protein_coding	ENSG00000143442.22	1410.66	0.536672	0.114337	4.69378	2.68204e-06	1.91175e-05
P40763	STAT3	Signal transducer and activator of transcription 3 (Acute-phase response factor)	3 v 3	0.069814	0.026238	0.199636	SVIL	supervillin	ENSG00000108395.14	TRIM37	protein_coding	ENSG00000108395.14	1054.11	0.53658	0.0952137	5.63554	1.74515e-08	1.77606e-07
P51659	HSD17B4	Peroxisomal multifunctional enzyme type 2 (MFE-2) (17-beta-hydroxysteroid dehydrogenase 4) (17-beta-HSD 4) (D-bifunctional protein) (DBP) (Multifunctional protein 2) (MFP-2) (Short chain dehydrogenase/reductase family 8C member 1) [Cleaved into: (3R)-hydroxyacyl-CoA dehydrogenase (EC 1.1.1.n12); Enoyl-CoA hydratase 2 (EC 4.2.1.107) (EC 4.2.1.119) (3-alpha,7-alpha,12-alpha-trihydroxy-5-beta-choles…	3 v 3	-0.163589	0.0262495	0.199636	OSM	oncostatin M	ENSG00000152804.11	HHEX	protein_coding	ENSG00000152804.11	93.1078	0.536529	0.210271	2.55161	0.0107227	0.0322516
O60502	OGA	Protein O-GlcNAcase (OGA) (EC 3.2.1.169) (Beta-N-acetylglucosaminidase) (Beta-N-acetylhexosaminidase) (Beta-hexosaminidase) (Meningioma-expressed antigen 5) (N-acetyl-beta-D-glucosaminidase) (N-acetyl-beta-glucosaminidase) (Nuclear cytoplasmic O-GlcNAcase and acetyltransferase) (NCOAT)	3 v 3	-0.198966	0.026324	0.199636	SIAH2	siah E3 ubiquitin protein ligase 2	ENSG00000147133.15	TAF1	protein_coding	ENSG00000147133.15	1332.51	0.536475	0.105964	5.06282	4.131e-07	3.38251e-06
O00264	PGRMC1	Membrane-associated progesterone receptor component 1 (mPR) (Dap1) (IZA)	3 v 3	-0.141333	0.0263273	0.199636	RCN2	reticulocalbin 2	ENSG00000167981.7	ZNF597	protein_coding	ENSG00000167981.7	138.341	0.536233	0.167706	3.19747	0.00138639	0.00542783
Q53FG6		Splicing factor 3b, subunit 4 variant (Fragment)	3 v 3	-0.143451	0.0263304	0.672779	TNFRSF11B	TNF receptor superfamily member 11b	ENSG00000164296.7	TIGD6	protein_coding	ENSG00000164296.7	105.526	0.535378	0.185464	2.8867	0.00389308	0.0134449
Q14693	LPIN1	Phosphatidate phosphatase LPIN1 (EC 3.1.3.4) (Lipin-1)	3 v 3	0.470282	0.0263555	0.199636	TCF4	transcription factor 4	ENSG00000109466.14	KLHL2	protein_coding	ENSG00000109466.14	316.018	0.535254	0.123387	4.338	1.43784e-05	8.85604e-05
O95139	NDUFB6	NADH dehydrogenase [ubiquinone] 1 beta subcomplex subunit 6 (Complex I-B17) (CI-B17) (NADH-ubiquinone oxidoreductase B17 subunit)	3 v 3	-0.301044	0.0263629	0.199636	TMEM198	transmembrane protein 198	ENSG00000114166.8	KAT2B	protein_coding	ENSG00000114166.8	313.444	0.534109	0.121143	4.40892	1.03886e-05	6.60702e-05
P05091	ALDH2	Aldehyde dehydrogenase, mitochondrial (EC 1.2.1.3) (ALDH class 2) (ALDH-E2) (ALDHI)	3 v 3	-0.152579	0.0263727	0.199636	PDZRN4	PDZ domain containing ring finger 4	ENSG00000113597.18	TRAPPC13	protein_coding	ENSG00000113597.18	586.051	0.534029	0.107244	4.97956	6.37288e-07	5.05158e-06
Q14CX7	NAA25	N-alpha-acetyltransferase 25, NatB auxiliary subunit (Mitochondrial distribution and morphology protein 20) (N-terminal acetyltransferase B complex subunit MDM20) (NatB complex subunit MDM20) (N-terminal acetyltransferase B complex subunit NAA25) (p120)	3 v 3	0.141614	0.0264069	0.199705	ARID2	AT-rich interaction domain 2	ENSG00000269190.6	FBXO17	protein_coding	ENSG00000269190.6	199.952	0.533289	0.152951	3.48666	0.00048909	0.00214423
Q5W0Z9	ZDHHC20	Palmitoyltransferase ZDHHC20 (EC 2.3.1.225) (Acyltransferase ZDHHC20) (EC 2.3.1.-) (DHHC domain-containing cysteine-rich protein 20) (DHHC20) (Zinc finger DHHC domain-containing protein 20)	3 v 3	-0.320449	0.0264287	0.199705	PAWR	pro-apoptotic WT1 regulator	ENSG00000169967.16	MAP3K2	protein_coding	ENSG00000169967.16	1596.48	0.533198	0.0857689	6.21668	5.0778e-10	6.44662e-09
Q9H8H3	METTL7A	Methyltransferase-like protein 7A (EC 2.1.1.-) (Protein AAM-B)	3 v 3	-0.244083	0.0264756	0.199881	CALN1	calneuron 1	ENSG00000013375.16	PGM3	protein_coding	ENSG00000013375.16	1428.93	0.533182	0.102445	5.2046	1.94419e-07	1.67442e-06
Q08AG7	MZT1	Mitotic-spindle organizing protein 1 (Mitotic-spindle organizing protein associated with a ring of gamma-tubulin 1)	3 v 3	0.289557	0.0264991	0.199882	STEAP2	STEAP2 metalloreductase	ENSG00000188647.13	PTAR1	protein_coding	ENSG00000188647.13	1731.32	0.533149	0.0771329	6.91208	4.77609e-12	7.99727e-11
Q8IZH2	XRN1	5'-3' exoribonuclease 1 (EC 3.1.13.-) (Strand-exchange protein 1 homolog)	3 v 3	0.24114	0.0265724	0.200084	MYORG	myogenesis regulating glycosidase (putative)	ENSG00000155545.19	MIER3	protein_coding	ENSG00000155545.19	1046.38	0.533125	0.0941536	5.66229	1.49366e-08	1.53802e-07
Q96KC8	DNAJC1	DnaJ homolog subfamily C member 1 (DnaJ protein homolog MTJ1)	3 v 3	-0.27228	0.0266004	0.200084	C2CD6	C2 calcium dependent domain containing 6	ENSG00000129083.12	COPB1	protein_coding	ENSG00000129083.12	3279.02	0.53287	0.0769663	6.92342	4.40875e-12	7.40066e-11
Q9H832	UBE2Z	Ubiquitin-conjugating enzyme E2 Z (EC 2.3.2.23) (E2 ubiquitin-conjugating enzyme Z) (Uba6-specific E2 conjugating enzyme 1) (Use1) (Ubiquitin carrier protein Z) (Ubiquitin-protein ligase Z)	3 v 3	0.417473	0.0266199	0.200084	MCM4	minichromosome maintenance complex component 4	ENSG00000078747.15	ITCH	protein_coding	ENSG00000078747.15	1113.28	0.532595	0.105472	5.04963	4.42666e-07	3.61137e-06
Q96HR3	MED30	Mediator of RNA polymerase II transcription subunit 30 (Mediator complex subunit 30) (TRAP/Mediator complex component TRAP25) (Thyroid hormone receptor-associated protein 6) (Thyroid hormone receptor-associated protein complex 25 kDa component) (Trap25)	3 v 3	0.121581	0.0267116	0.200596	ARL4A	ADP ribosylation factor like GTPase 4A	ENSG00000141198.16	TOM1L1	protein_coding	ENSG00000141198.16	761.186	0.532354	0.0948269	5.61395	1.97761e-08	1.99748e-07
O94905	ERLIN2	Erlin-2 (Endoplasmic reticulum lipid raft-associated protein 2) (Stomatin-prohibitin-flotillin-HflC/K domain-containing protein 2) (SPFH domain-containing protein 2)	3 v 3	0.200866	0.0267421	0.200648	C5orf24	chromosome 5 open reading frame 24	ENSG00000049246.14	PER3	protein_coding	ENSG00000049246.14	105.856	0.532124	0.19856	2.67992	0.00736397	0.0233175
Q6GMV2	SMYD5	SET and MYND domain-containing protein 5 (EC 2.1.1.-) (Protein NN8-4AG) (Retinoic acid-induced protein 15)	3 v 3	0.158373	0.0267845	0.200657	CSMD3	CUB and Sushi multiple domains 3	ENSG00000137941.17	TTLL7	protein_coding	ENSG00000137941.17	800.183	0.531477	0.102468	5.18678	2.1396e-07	1.83095e-06
Q8N806	UBR7	Putative E3 ubiquitin-protein ligase UBR7 (EC 2.3.2.27) (N-recognin-7) (RING-type E3 ubiquitin transferase UBR7)	3 v 3	-0.26875	0.026814	0.200657	MAL	mal, T cell differentiation protein	ENSG00000180787.6	ZFP3	protein_coding	ENSG00000180787.6	110.427	0.531408	0.187715	2.83093	0.00464133	0.0156733
B2RAV0		cDNA, FLJ95135	3 v 3	0.154339	0.026838	0.672779	ZNF839	zinc finger protein 839	ENSG00000091039.17	OSBPL8	protein_coding	ENSG00000091039.17	3246.98	0.530816	0.0720761	7.36466	1.77605e-13	3.47098e-12
P49418	AMPH	Amphiphysin	3 v 3	-0.236006	0.0269232	0.201297	FAM13C	family with sequence similarity 13 member C	ENSG00000174206.12	C12orf66	protein_coding	ENSG00000174206.12	155.912	0.530751	0.1601	3.31511	0.000916057	0.00374962
O15228	GNPAT	Dihydroxyacetone phosphate acyltransferase (DAP-AT) (DHAP-AT) (EC 2.3.1.42) (Acyl-CoA:dihydroxyacetonephosphateacyltransferase) (Glycerone-phosphate O-acyltransferase)	3 v 3	-0.170039	0.0270108	0.201776	MEGF10	multiple EGF like domains 10	ENSG00000067900.8	ROCK1	protein_coding	ENSG00000067900.8	1481.17	0.530621	0.109443	4.84838	1.24473e-06	9.36456e-06
Q9H813	PACC1	Proton-activated chloride channel (PAC) (hPAC) (Acid-sensitive outwardly-rectifying anion channel) (ASOR) (Proton-activated outwardly rectifying anion channel) (PAORAC) (Transmembrane protein 206) (hTMEM206)	2 v 2	-0.210576	0.0270193	0.672779	PARPBP	PARP1 binding protein	ENSG00000153037.14	SRP19	protein_coding	ENSG00000153037.14	242.711	0.530229	0.138386	3.83153	0.000127349	0.000639605
Q8IV48	ERI1	3'-5' exoribonuclease 1 (EC 3.1.-.-) (3'-5' exonuclease ERI1) (Eri-1 homolog) (Histone mRNA 3'-end-specific exoribonuclease) (Histone mRNA 3'-exonuclease 1) (Protein 3'hExo) (HEXO)	3 v 3	0.148927	0.0270375	0.672779	SAP30BP	SAP30 binding protein	ENSG00000197603.14	CPLANE1	protein_coding	ENSG00000197603.14	1634.58	0.529535	0.0841749	6.29089	3.15644e-10	4.14605e-09
Q15054	POLD3	DNA polymerase delta subunit 3 (DNA polymerase delta subunit C) (DNA polymerase delta subunit p66) (DNA polymerase delta subunit p68)	3 v 3	-0.176547	0.0270507	0.201876	PPP6R3	protein phosphatase 6 regulatory subunit 3	ENSG00000147324.11	MFHAS1	protein_coding	ENSG00000147324.11	695.383	0.529354	0.0987435	5.3609	8.28098e-08	7.61805e-07
P09914	IFIT1	Interferon-induced protein with tetratricopeptide repeats 1 (IFIT-1) (Interferon-induced 56 kDa protein) (IFI-56K) (P56)	3 v 3	0.198543	0.0270778	0.201876	MAPK10	mitogen-activated protein kinase 10	ENSG00000164187.7	LMBRD2	protein_coding	ENSG00000164187.7	852.7	0.528518	0.0905032	5.83977	5.22729e-09	5.75059e-08
P25205	MCM3	DNA replication licensing factor MCM3 (EC 3.6.4.12) (DNA polymerase alpha holoenzyme-associated protein P1) (P1-MCM3) (RLF subunit beta) (p102)	3 v 3	-0.250486	0.0271191	0.201876	NCAPG2	non-SMC condensin II complex subunit G2	ENSG00000101670.12	LIPG	protein_coding	ENSG00000101670.12	312.261	0.528025	0.12536	4.21208	2.53034e-05	0.000148008
P42025	ACTR1B	Beta-centractin (Actin-related protein 1B) (ARP1B)	3 v 3	-0.0987565	0.0271755	0.672779	WDHD1	WD repeat and HMG-box DNA binding protein 1	ENSG00000174446.13	SNAPC5	protein_coding	ENSG00000174446.13	137.979	0.527832	0.175617	3.00559	0.0026507	0.00962195
P49914	MTHFS	5-formyltetrahydrofolate cyclo-ligase (EC 6.3.3.2) (5,10-methenyl-tetrahydrofolate synthetase) (MTHFS) (Methenyl-THF synthetase)	3 v 3	-0.143144	0.0272015	0.201997	IL1A	interleukin 1 alpha	ENSG00000175387.16	SMAD2	protein_coding	ENSG00000175387.16	2721.19	0.52752	0.0774589	6.81032	9.73834e-12	1.58061e-10
O96033	MOCS2	Molybdopterin synthase sulfur carrier subunit (MOCO1-A) (Molybdenum cofactor synthesis protein 2 small subunit) (Molybdenum cofactor synthesis protein 2A) (MOCS2A) (Molybdopterin-synthase small subunit) (Sulfur carrier protein MOCS2A)	3 v 3	-0.273485	0.0272028	0.672779	THAP2	THAP domain containing 2	ENSG00000076242.14	MLH1	protein_coding	ENSG00000076242.14	274.952	0.527252	0.128687	4.09717	4.18227e-05	0.000233821
O95747	OXSR1	Serine/threonine-protein kinase OSR1 (EC 2.7.11.1) (Oxidative stress-responsive 1 protein)	3 v 3	-0.103111	0.0272676	0.201997	SLC31A2	solute carrier family 31 member 2	ENSG00000111752.11	PHC1	protein_coding	ENSG00000111752.11	128.531	0.527226	0.178443	2.95459	0.00313089	0.0111221
Q8IWT3	CUL9	Cullin-9 (CUL-9) (UbcH7-associated protein 1) (p53-associated parkin-like cytoplasmic protein)	3 v 3	-0.156834	0.0272679	0.201997	PSMB2	proteasome subunit beta 2	ENSG00000131263.12	RLIM	protein_coding	ENSG00000131263.12	2316.67	0.526915	0.10001	5.26863	1.37444e-07	1.21655e-06
P30044	PRDX5	Peroxiredoxin-5, mitochondrial (EC 1.11.1.24) (Alu corepressor 1) (Antioxidant enzyme B166) (AOEB166) (Liver tissue 2D-page spot 71B) (PLP) (Peroxiredoxin V) (Prx-V) (Peroxisomal antioxidant enzyme) (TPx type VI) (Thioredoxin peroxidase PMP20) (Thioredoxin-dependent peroxiredoxin 5)	3 v 3	-0.206542	0.0272732	0.201997	NAMPT	nicotinamide phosphoribosyltransferase	ENSG00000073417.15	PDE8A	protein_coding	ENSG00000073417.15	397.432	0.525788	0.117498	4.47488	7.64559e-06	4.98712e-05
P55285	CDH6	Cadherin-6 (Kidney cadherin) (K-cadherin)	3 v 3	0.455553	0.0273138	0.201997	PJA1	praja ring finger ubiquitin ligase 1	ENSG00000155975.10	VPS37A	protein_coding	ENSG00000155975.10	492.983	0.525456	0.106272	4.94443	7.63677e-07	5.95023e-06
Q9NR45	NANS	Sialic acid synthase (N-acetylneuraminate synthase) (EC 2.5.1.56) (N-acetylneuraminate-9-phosphate synthase) (EC 2.5.1.57) (N-acetylneuraminic acid phosphate synthase) (N-acetylneuraminic acid synthase)	3 v 3	-0.185121	0.0273168	0.201997	IGFL1	IGF like family member 1	ENSG00000135686.13	KLHL36	protein_coding	ENSG00000135686.13	723.278	0.52523	0.0926869	5.66671	1.45568e-08	1.50128e-07
Q96C36	PYCR2	Pyrroline-5-carboxylate reductase 2 (P5C reductase 2) (P5CR 2) (EC 1.5.1.2)	3 v 3	-0.165272	0.0273301	0.201997	ETV1	ETS variant 1	ENSG00000152219.5	ARL14EP	protein_coding	ENSG00000152219.5	424.033	0.524316	0.117824	4.44999	8.58733e-06	5.55456e-05
O75663	TIPRL	TIP41-like protein (Putative MAPK-activating protein PM10) (Type 2A-interacting protein) (TIP)	3 v 3	-0.141738	0.0273642	0.201997	EPHA5	EPH receptor A5	ENSG00000124222.22	STX16	protein_coding	ENSG00000124222.22	238.062	0.522797	0.172527	3.03023	0.00244365	0.00896748
O94973	AP2A2	AP-2 complex subunit alpha-2 (100 kDa coated vesicle protein C) (Adaptor protein complex AP-2 subunit alpha-2) (Adaptor-related protein complex 2 subunit alpha-2) (Alpha-adaptin C) (Alpha2-adaptin) (Clathrin assembly protein complex 2 alpha-C large chain) (Huntingtin yeast partner J) (Huntingtin-interacting protein 9) (HIP-9) (Huntingtin-interacting protein J) (Plasma membrane adaptor HA2/AP2 ada…	3 v 3	0.052406	0.0273725	0.201997	PPP4R4	protein phosphatase 4 regulatory subunit 4	ENSG00000104881.16	PPP1R13L	protein_coding	ENSG00000104881.16	86.8332	0.522596	0.212595	2.45818	0.0139643	0.040348
O43924	PDE6D	Retinal rod rhodopsin-sensitive cGMP 3',5'-cyclic phosphodiesterase subunit delta (GMP-PDE delta) (Protein p17)	3 v 3	-0.173003	0.0274118	0.672779	ROCK2	Rho associated coiled-coil containing protein kinase 2	ENSG00000137760.14	ALKBH8	protein_coding	ENSG00000137760.14	241.502	0.522443	0.141402	3.69474	0.000220114	0.00104473
P49327	FASN	Fatty acid synthase (EC 2.3.1.85) (Type I fatty acid synthase) [Includes: [Acyl-carrier-protein] S-acetyltransferase (EC 2.3.1.38); [Acyl-carrier-protein] S-malonyltransferase (EC 2.3.1.39); 3-oxoacyl-[acyl-carrier-protein] synthase (EC 2.3.1.41); 3-oxoacyl-[acyl-carrier-protein] reductase (EC 1.1.1.100); 3-hydroxyacyl-[acyl-carrier-protein] dehydratase (EC 4.2.1.59); Enoyl-[acyl-carrier-protein]…	3 v 3	0.106007	0.0274452	0.202008	PIP4K2C	phosphatidylinositol-5-phosphate 4-kinase type 2 gamma	ENSG00000128654.14	MTX2	protein_coding	ENSG00000128654.14	341.548	0.522031	0.120918	4.31724	1.57995e-05	9.66323e-05
Q14254	FLOT2	Flotillin-2 (Epidermal surface antigen) (ESA) (Membrane component chromosome 17 surface marker 1)	3 v 3	-0.226336	0.0275395	0.202204	ELMSAN1	ELM2 and Myb/SANT domain containing 1	ENSG00000038382.20	TRIO	protein_coding	ENSG00000038382.20	1198.99	0.522025	0.112051	4.65883	3.18007e-06	2.22904e-05
Q99735	MGST2	Microsomal glutathione S-transferase 2 (Microsomal GST-2) (EC 2.5.1.18) (Glutathione peroxidase MGST2) (EC 1.11.1.-) (Leukotriene C4 synthase MGST2) (EC 4.4.1.20) (Microsomal glutathione S-transferase II) (Microsomal GST-II)	2 v 2	-0.156433	0.0275511	0.672779	CNOT6L	CCR4-NOT transcription complex subunit 6 like	ENSG00000171566.12	PLRG1	protein_coding	ENSG00000171566.12	1248.16	0.521144	0.0873666	5.96502	2.44602e-09	2.80601e-08
O43169	CYB5B	Cytochrome b5 type B (Cytochrome b5 outer mitochondrial membrane isoform)	3 v 3	-0.0828879	0.0275629	0.202204	DICER1	dicer 1, ribonuclease III	ENSG00000122779.18	TRIM24	protein_coding	ENSG00000122779.18	952.605	0.520694	0.10147	5.13151	2.87424e-07	2.40751e-06
D3DRP5	C9orf19	Chromosome 9 open reading frame 19, isoform CRA_a (Fragment)	3 v 3	-0.374757	0.0275683	0.202204	OTUD1	OTU deubiquitinase 1	ENSG00000099246.16	RAB18	protein_coding	ENSG00000099246.16	895.871	0.520298	0.0910592	5.71384	1.10455e-08	1.15871e-07
Q15369	ELOC	Elongin-C (EloC) (Elongin 15 kDa subunit) (RNA polymerase II transcription factor SIII subunit C) (SIII p15) (Transcription elongation factor B polypeptide 1)	3 v 3	0.0837773	0.0276053	0.202204	SOGA3	SOGA family member 3	ENSG00000121741.16	ZMYM2	protein_coding	ENSG00000121741.16	3822.32	0.519572	0.0735242	7.06668	1.58682e-12	2.78698e-11
O75616	ERAL1	GTPase Era, mitochondrial (H-ERA) (hERA) (Conserved ERA-like GTPase) (CEGA) (ERA-W) (ERA-like protein 1)	3 v 3	0.143214	0.0276275	0.202204	DNAJC19	DnaJ heat shock protein family (Hsp40) member C19	ENSG00000041988.15	THAP3	protein_coding	ENSG00000041988.15	112.331	0.518728	0.183886	2.82092	0.00478869	0.0160608
Q9H444	CHMP4B	Charged multivesicular body protein 4b (Chromatin-modifying protein 4b) (CHMP4b) (SNF7 homolog associated with Alix 1) (SNF7-2) (hSnf7-2) (Vacuolar protein sorting-associated protein 32-2) (Vps32-2) (hVps32-2)	3 v 3	-0.0804976	0.0276339	0.202204	TDRD15	tudor domain containing 15	ENSG00000174574.16	AKIRIN1	protein_coding	ENSG00000174574.16	1137.99	0.518336	0.0850217	6.09651	1.08412e-09	1.31493e-08
Q13057	COASY	Bifunctional coenzyme A synthase (CoA synthase) (NBP) (POV-2) [Includes: Phosphopantetheine adenylyltransferase (EC 2.7.7.3) (Dephospho-CoA pyrophosphorylase) (Pantetheine-phosphate adenylyltransferase) (PPAT); Dephospho-CoA kinase (DPCK) (EC 2.7.1.24) (Dephosphocoenzyme A kinase) (DPCOAK)]	3 v 3	-0.142696	0.0276499	0.202204	F3	coagulation factor III, tissue factor	ENSG00000179833.4	SERTAD2	protein_coding	ENSG00000179833.4	574.629	0.518283	0.146929	3.52745	0.000419587	0.00187135
P18084	ITGB5	Integrin beta-5	3 v 3	0.529289	0.0277186	0.202204	FABP7	fatty acid binding protein 7	ENSG00000165732.13	DDX21	protein_coding	ENSG00000165732.13	3439.03	0.518255	0.0942839	5.49675	3.86853e-08	3.73683e-07
Q9NYZ3	GTSE1	G2 and S phase-expressed protein 1 (GTSE-1) (Protein B99 homolog)	3 v 3	-0.143662	0.0277863	0.202204	SHANK1	SH3 and multiple ankyrin repeat domains 1	ENSG00000130844.18	ZNF331	protein_coding	ENSG00000130844.18	292.659	0.517689	0.131428	3.93896	8.18348e-05	0.000429686
Q58FF6	HSP90AB4P	Putative heat shock protein HSP 90-beta 4	2 v 2	-0.895856	0.027853	0.202204	UHMK1	U2AF homology motif kinase 1	ENSG00000165650.12	PDZD8	protein_coding	ENSG00000165650.12	1869.99	0.517439	0.0774511	6.68085	2.3756e-11	3.65508e-10
Q99496	RNF2	E3 ubiquitin-protein ligase RING2 (EC 2.3.2.27) (Huntingtin-interacting protein 2-interacting protein 3) (HIP2-interacting protein 3) (Protein DinG) (RING finger protein 1B) (RING1b) (RING finger protein 2) (RING finger protein BAP-1) (RING-type E3 ubiquitin transferase RING2)	3 v 3	0.198097	0.0278678	0.202204	ATP11A	ATPase phospholipid transporting 11A	ENSG00000150593.18	PDCD4	protein_coding	ENSG00000150593.18	666.045	0.516879	0.105496	4.89951	9.6075e-07	7.37712e-06
P29350	PTPN6	Tyrosine-protein phosphatase non-receptor type 6 (EC 3.1.3.48) (Hematopoietic cell protein-tyrosine phosphatase) (Protein-tyrosine phosphatase 1C) (PTP-1C) (Protein-tyrosine phosphatase SHP-1) (SH-PTP1)	3 v 3	-0.177345	0.0279582	0.202204	RALA	RAS like proto-oncogene A	ENSG00000082213.18	C5orf22	protein_coding	ENSG00000082213.18	693.236	0.516655	0.111318	4.64128	3.46264e-06	2.4078e-05
Q9H939	PSTPIP2	Proline-serine-threonine phosphatase-interacting protein 2 (PEST phosphatase-interacting protein 2)	3 v 3	-0.119354	0.0279629	0.202204	KCNV1	potassium voltage-gated channel modifier subfamily V member 1	ENSG00000142173.15	COL6A2	protein_coding	ENSG00000142173.15	1306.22	0.516569	0.095035	5.43557	5.46229e-08	5.14263e-07
P0DN79	CBSL	Cystathionine beta-synthase-like protein (EC 4.2.1.22) (Beta-thionase) (Serine sulfhydrase)	3 v 3	0.330135	0.027976	0.202204	KLHDC1	kelch domain containing 1	ENSG00000108389.9	MTMR4	protein_coding	ENSG00000108389.9	1222.1	0.516274	0.110996	4.6513	3.29848e-06	2.30481e-05
P43007	SLC1A4	Neutral amino acid transporter A (Alanine/serine/cysteine/threonine transporter 1) (ASCT-1) (SATT) (Solute carrier family 1 member 4)	3 v 3	-0.252806	0.02801	0.202204	KIAA0408	KIAA0408	ENSG00000071967.12	CYBRD1	protein_coding	ENSG00000071967.12	632.314	0.514534	0.100166	5.13682	2.79425e-07	2.3433e-06
Q9C0E2	XPO4	Exportin-4 (Exp4)	3 v 3	0.274224	0.0280179	0.202204	SPATA9	spermatogenesis associated 9	ENSG00000198799.12	LRIG2	protein_coding	ENSG00000198799.12	750.792	0.513698	0.0995682	5.15926	2.47934e-07	2.09494e-06
Q9Y3Q8	TSC22D4	TSC22 domain family protein 4 (TSC22-related-inducible leucine zipper protein 2) (Tsc-22-like protein THG-1)	3 v 3	-0.529232	0.0280721	0.202424	LRRC8C	leucine rich repeat containing 8 VRAC subunit C	ENSG00000077713.19	SLC25A43	protein_coding	ENSG00000077713.19	149.824	0.513469	0.166859	3.07727	0.00208904	0.00780722
Q8NHP8	PLBD2	Putative phospholipase B-like 2 (EC 3.1.1.-) (76 kDa protein) (p76) (LAMA-like protein 2) (Lamina ancestor homolog 2) (Phospholipase B domain-containing protein 2) [Cleaved into: Putative phospholipase B-like 2 32 kDa form; Putative phospholipase B-like 2 45 kDa form]	3 v 3	0.26265	0.0281145	0.202558	ZNF592	zinc finger protein 592	ENSG00000180611.7	MB21D2	protein_coding	ENSG00000180611.7	91.5153	0.512411	0.199407	2.56968	0.0101793	0.0308525
A4KYM7	ING4	Inhibitor of growth family member 4 variant deltaEx6B (cDNA FLJ53613, highly similar to Inhibitor of growth protein 4)	2 v 2	0.112407	0.0281285	0.672779	CCDC6	coiled-coil domain containing 6	ENSG00000008083.14	JARID2	protein_coding	ENSG00000008083.14	308.478	0.512331	0.154684	3.31212	0.000925903	0.0037853
P25685	DNAJB1	DnaJ homolog subfamily B member 1 (DnaJ protein homolog 1) (Heat shock 40 kDa protein 1) (HSP40) (Heat shock protein 40) (Human DnaJ protein 1) (hDj-1)	3 v 3	-0.0936129	0.0281784	0.20267	SHC3	SHC adaptor protein 3	ENSG00000096872.16	IFT74	protein_coding	ENSG00000096872.16	216.613	0.512282	0.143073	3.58056	0.000342852	0.00156025
Q9H008	LHPP	Phospholysine phosphohistidine inorganic pyrophosphate phosphatase (hLHPP) (EC 3.1.3.-) (EC 3.6.1.1)	3 v 3	-0.183364	0.0282568	0.202671	MAML1	mastermind like transcriptional coactivator 1	ENSG00000100528.12	CNIH1	protein_coding	ENSG00000100528.12	1029.39	0.511032	0.0865575	5.90396	3.54883e-09	3.99367e-08
Q6UW63	POGLUT2	Protein O-glucosyltransferase 2 (EC 2.4.1.-) (Endoplasmic reticulum resident protein 58) (ER protein 58) (ERp58) (KDEL motif-containing protein 1) (Protein O-xylosyltransferase POGLUT2) (EC 2.4.2.-)	3 v 3	-0.154678	0.0282882	0.202671	KRT222	keratin 222	ENSG00000175352.11	NRIP3	protein_coding	ENSG00000175352.11	76.4915	0.510757	0.214127	2.3853	0.0170652	0.0476112
Q9BY11	PACSIN1	Protein kinase C and casein kinase substrate in neurons protein 1 (Syndapin-1)	3 v 3	-0.406646	0.0282987	0.202671	CD302	CD302 molecule	ENSG00000116679.16	IVNS1ABP	protein_coding	ENSG00000116679.16	2372.27	0.510317	0.092	5.54692	2.9074e-08	2.87736e-07
Q9H6X4	TMEM134	Transmembrane protein 134	2 v 2	-0.208438	0.0283183	0.202671	GATAD2A	GATA zinc finger domain containing 2A	ENSG00000109171.15	SLAIN2	protein_coding	ENSG00000109171.15	797.975	0.509211	0.0966696	5.26754	1.38263e-07	1.22302e-06
Q6ICG6	KIAA0930	Uncharacterized protein KIAA0930	3 v 3	0.037604	0.0283352	0.202671	GPR180	G protein-coupled receptor 180	ENSG00000169756.16	LIMS1	protein_coding	ENSG00000169756.16	844.571	0.508055	0.0929937	5.46332	4.67305e-08	4.45168e-07
Q8IVF4	DNAH10	Dynein axonemal heavy chain 10 (Axonemal beta dynein heavy chain 10) (Ciliary dynein heavy chain 10)	2 v 2	0.222647	0.0283405	0.672779	MTF2	metal response element binding transcription factor 2	ENSG00000156171.14	DRAM2	protein_coding	ENSG00000156171.14	324.218	0.507818	0.120161	4.22615	2.37725e-05	0.000139867
Q9H6S1	AZI2	5-azacytidine-induced protein 2 (NF-kappa-B-activating kinase-associated protein 1) (Nak-associated protein 1) (TILP)	3 v 3	0.124847	0.0283452	0.672779	SHISA6	shisa family member 6	ENSG00000197958.13	RPL12	protein_coding	ENSG00000197958.13	2036.87	0.507718	0.0771356	6.58215	4.63705e-11	6.86175e-10
P46934	NEDD4	E3 ubiquitin-protein ligase NEDD4 (EC 2.3.2.26) (Cell proliferation-inducing gene 53 protein) (HECT-type E3 ubiquitin transferase NEDD4) (Neural precursor cell expressed developmentally down-regulated protein 4) (NEDD-4)	2 v 2	-0.10147	0.0283471	0.672779	NYAP2	neuronal tyrosine-phosphorylated phosphoinositide-3-kinase adaptor 2	ENSG00000111727.12	HCFC2	protein_coding	ENSG00000111727.12	525.564	0.507116	0.10812	4.69032	2.72779e-06	1.94112e-05
Q9H3H5	DPAGT1	UDP-N-acetylglucosamine--dolichyl-phosphate N-acetylglucosaminephosphotransferase (EC 2.7.8.15) (GlcNAc-1-P transferase) (G1PT) (GPT) (N-acetylglucosamine-1-phosphate transferase)	3 v 3	-0.217832	0.0283636	0.202671	VSTM2A	V-set and transmembrane domain containing 2A	ENSG00000155111.15	CDK19	protein_coding	ENSG00000155111.15	624.807	0.506931	0.0999608	5.0713	3.95116e-07	3.24583e-06
Q9UJ70	NAGK	N-acetyl-D-glucosamine kinase (N-acetylglucosamine kinase) (EC 2.7.1.59) (GlcNAc kinase)	3 v 3	-0.149126	0.028367	0.202671	DGKE	diacylglycerol kinase epsilon	ENSG00000253250.3	C8orf88	protein_coding	ENSG00000253250.3	131.069	0.506851	0.168346	3.01077	0.00260585	0.00948311
A0A0B4J1W3	NAA15	N-alpha-acetyltransferase 15, NatA auxiliary subunit	3 v 3	0.0775039	0.0283745	0.20267	ACER3	alkaline ceramidase 3	ENSG00000117155.16	SSX2IP	protein_coding	ENSG00000117155.16	1027.65	0.505818	0.0861167	5.87363	4.26344e-09	4.7417e-08
Q9H492	MAP1LC3A	Microtubule-associated proteins 1A/1B light chain 3A (Autophagy-related protein LC3 A) (Autophagy-related ubiquitin-like modifier LC3 A) (MAP1 light chain 3-like protein 1) (MAP1A/MAP1B light chain 3 A) (MAP1A/MAP1B LC3 A) (Microtubule-associated protein 1 light chain 3 alpha)	2 v 2	-0.592623	0.0283919	0.202671	HEATR4	HEAT repeat containing 4	ENSG00000178385.15	PLEKHM3	protein_coding	ENSG00000178385.15	275.031	0.504531	0.139707	3.61135	0.000304611	0.00140049
Q9NYT0	PLEK2	Pleckstrin-2	3 v 3	-0.423443	0.0284836	0.202752	SUDS3	SDS3 homolog, SIN3A corepressor complex component	ENSG00000084093.17	REST	protein_coding	ENSG00000084093.17	2490.34	0.504496	0.10193	4.94943	7.44296e-07	5.81499e-06
Q9Y4A5	TRRAP	Transformation/transcription domain-associated protein (350/400 kDa PCAF-associated factor) (PAF350/400) (STAF40) (Tra1 homolog)	3 v 3	0.0373599	0.0285125	0.672779	CA10	carbonic anhydrase 10	ENSG00000204130.13	RUFY2	protein_coding	ENSG00000204130.13	339.878	0.504427	0.136888	3.68495	0.000228751	0.00108163
O15085	ARHGEF11	Rho guanine nucleotide exchange factor 11 (PDZ-RhoGEF)	3 v 3	-0.121039	0.0285399	0.202752	LY75-CD302	LY75-CD302 readthrough	ENSG00000186660.15	ZFP91	protein_coding	ENSG00000186660.15	1315.75	0.503845	0.0858156	5.87126	4.32503e-09	4.79473e-08
P98179	RBM3	RNA-binding protein 3 (RNA-binding motif protein 3) (RNPL)	3 v 3	0.343259	0.02857	0.202752	PRSS56	serine protease 56	ENSG00000162928.9	PEX13	protein_coding	ENSG00000162928.9	676.526	0.503759	0.100843	4.99545	5.86972e-07	4.68785e-06
I3QB80	ND5	NADH-ubiquinone oxidoreductase chain 5 (EC 7.1.1.2)	3 v 3	0.143137	0.0285794	0.672779	IL22	interleukin 22	ENSG00000151135.10	TMEM263	protein_coding	ENSG00000151135.10	1994.89	0.503272	0.0896397	5.61439	1.97262e-08	1.99486e-07
Q93073	SECISBP2L	Selenocysteine insertion sequence-binding protein 2-like (SECIS-binding protein 2-like)	3 v 3	0.78532	0.0285858	0.202752	MAGI3	membrane associated guanylate kinase, WW and PDZ domain containing 3	ENSG00000158793.14	NIT1	protein_coding	ENSG00000158793.14	185.764	0.50252	0.149894	3.3525	0.000800843	0.00332747
Q16706	MAN2A1	Alpha-mannosidase 2 (EC 3.2.1.114) (Golgi alpha-mannosidase II) (AMan II) (Man II) (Mannosidase alpha class 2A member 1) (Mannosyl-oligosaccharide 1,3-1,6-alpha-mannosidase)	3 v 3	0.148693	0.0285885	0.202752	LRRC8B	leucine rich repeat containing 8 VRAC subunit B	ENSG00000197566.10	ZNF624	protein_coding	ENSG00000197566.10	125.15	0.502432	0.187292	2.68262	0.00730487	0.0231668
Q12974	PTP4A2	Protein tyrosine phosphatase type IVA 2 (EC 3.1.3.48) (HU-PP-1) (OV-1) (PTP(CAAXII)) (Protein-tyrosine phosphatase 4a2) (Protein-tyrosine phosphatase of regenerating liver 2) (PRL-2)	3 v 3	-0.274754	0.028608	0.202752	ZNF514	zinc finger protein 514	ENSG00000103351.13	CLUAP1	protein_coding	ENSG00000103351.13	153.078	0.501425	0.163815	3.06092	0.0022066	0.00818721
Q8N6M0	OTUD6B	Deubiquitinase OTUD6B (EC 3.4.19.12) (DUBA-5) (OTU domain-containing protein 6B)	3 v 3	0.236103	0.0286176	0.202752	STXBP5	syntaxin binding protein 5	ENSG00000101333.16	PLCB4	protein_coding	ENSG00000101333.16	601.879	0.501171	0.107832	4.64769	3.35678e-06	2.34229e-05
Q99757	TXN2	Thioredoxin, mitochondrial (MTRX) (Mt-Trx) (Thioredoxin-2)	3 v 3	-0.152962	0.0286478	0.202797	TMEM39A	transmembrane protein 39A	ENSG00000197555.9	SIPA1L1	protein_coding	ENSG00000197555.9	1368.84	0.501166	0.102828	4.87384	1.0945e-06	8.31212e-06
P04920	SLC4A2	Anion exchange protein 2 (AE 2) (Anion exchanger 2) (Non-erythroid band 3-like protein) (BND3L) (Solute carrier family 4 member 2)	3 v 3	-0.134929	0.0287593	0.203248	ASCC1	activating signal cointegrator 1 complex subunit 1	ENSG00000148175.12	STOM	protein_coding	ENSG00000148175.12	219.271	0.501117	0.144751	3.46192	0.000536345	0.00232806
Q8IXU6	SLC35F2	Solute carrier family 35 member F2	2 v 2	-0.13767	0.0287819	0.672779	CRYZ	crystallin zeta	ENSG00000060237.17	WNK1	protein_coding	ENSG00000060237.17	4949.42	0.501092	0.100104	5.00572	5.56537e-07	4.47142e-06
Q32P44	EML3	Echinoderm microtubule-associated protein-like 3 (EMAP-3)	3 v 3	-0.0920345	0.0288139	0.203376	ABHD17C	abhydrolase domain containing 17C	ENSG00000162409.11	PRKAA2	protein_coding	ENSG00000162409.11	1201.82	0.500161	0.0858106	5.82867	5.58706e-09	6.13295e-08
P02462	COL4A1	Collagen alpha-1(IV) chain [Cleaved into: Arresten]	2 v 2	0.456017	0.0288219	0.672779	FMOD	fibromodulin	ENSG00000165660.8	ABRAXAS2	protein_coding	ENSG00000165660.8	371.651	0.500009	0.126277	3.95961	7.50736e-05	0.000397716
Q9H999	PANK3	Pantothenate kinase 3 (hPanK3) (EC 2.7.1.33) (Pantothenic acid kinase 3)	3 v 3	-0.0571272	0.0288949	0.672779	PLCB1	phospholipase C beta 1	ENSG00000148158.17	SNX30	protein_coding	ENSG00000148158.17	426.12	0.499515	0.11934	4.18566	2.84337e-05	0.000164311
Q6N021	TET2	Methylcytosine dioxygenase TET2 (EC 1.14.11.n2)	3 v 3	0.170593	0.028975	0.672779	SLIT2	slit guidance ligand 2	ENSG00000182568.17	SATB1	protein_coding	ENSG00000182568.17	487.458	0.499334	0.113281	4.40793	1.04362e-05	6.63312e-05
A0A291NLA3	SIGIRR	Interleukin-1 receptor 8 long isoform	3 v 3	-0.37884	0.0290247	0.204445	PHOSPHO2-KLHL23	PHOSPHO2-KLHL23 readthrough	ENSG00000083168.11	KAT6A	protein_coding	ENSG00000083168.11	1572.86	0.498854	0.110037	4.53349	5.80161e-06	3.87481e-05
B4DKV5		cDNA FLJ55614	3 v 3	-0.303263	0.0290725	0.204514	WIPF1	WAS/WASL interacting protein family member 1	ENSG00000183475.12	ASB7	protein_coding	ENSG00000183475.12	309.423	0.498615	0.122429	4.0727	4.64712e-05	0.000257448
Q9Y2L1	DIS3	Exosome complex exonuclease RRP44 (EC 3.1.13.-) (EC 3.1.26.-) (Protein DIS3 homolog) (Ribosomal RNA-processing protein 44)	3 v 3	-0.181747	0.029083	0.204514	OAS2	2'-5'-oligoadenylate synthetase 2	ENSG00000100425.18	BRD1	protein_coding	ENSG00000100425.18	672.858	0.498593	0.119064	4.18762	2.81899e-05	0.000163089
Q99720	SIGMAR1	Sigma non-opioid intracellular receptor 1 (Aging-associated gene 8 protein) (SR31747-binding protein) (SR-BP) (Sigma 1-type opioid receptor) (SIG-1R) (Sigma1-receptor) (Sigma1R) (hSigmaR1)	3 v 3	-0.104101	0.0291174	0.672779	KCNQ3	potassium voltage-gated channel subfamily Q member 3	ENSG00000157500.12	APPL1	protein_coding	ENSG00000157500.12	2063.45	0.498586	0.0785131	6.35035	2.14823e-10	2.89162e-09
O14910	LIN7A	Protein lin-7 homolog A (Lin-7A) (hLin-7) (Mammalian lin-seven protein 1) (MALS-1) (Tax interaction protein 33) (TIP-33) (Vertebrate lin-7 homolog 1) (Veli-1)	2 v 2	-0.241668	0.0291376	0.204564	NKAIN1	sodium/potassium transporting ATPase interacting 1	ENSG00000135249.8	RINT1	protein_coding	ENSG00000135249.8	467.372	0.49833	0.124704	3.99612	6.43893e-05	0.000345483
Q8NHU6	TDRD7	Tudor domain-containing protein 7 (PCTAIRE2-binding protein) (Tudor repeat associator with PCTAIRE-2) (Trap)	3 v 3	-0.158758	0.0291762	0.204594	XRCC5	X-ray repair cross complementing 5	ENSG00000090372.15	STRN4	protein_coding	ENSG00000090372.15	778.594	0.497709	0.0961403	5.17691	2.25594e-07	1.92232e-06
Q96N46	TTC14	Tetratricopeptide repeat protein 14 (TPR repeat protein 14)	2 v 2	0.132004	0.0291912	0.204594	TP53RK	TP53 regulating kinase	ENSG00000189221.9	MAOA	protein_coding	ENSG00000189221.9	125.902	0.497472	0.18426	2.69984	0.00693734	0.0221493
Q9BVJ6	UTP14A	U3 small nucleolar RNA-associated protein 14 homolog A (Antigen NY-CO-16) (Serologically defined colon cancer antigen 16)	3 v 3	0.189505	0.0292453	0.204594	INPP5A	inositol polyphosphate-5-phosphatase A	ENSG00000134755.16	DSC2	protein_coding	ENSG00000134755.16	943.059	0.497121	0.103126	4.82053	1.43175e-06	1.06797e-05
Q13888	GTF2H2	General transcription factor IIH subunit 2 (Basic transcription factor 2 44 kDa subunit) (BTF2 p44) (General transcription factor IIH polypeptide 2) (TFIIH basal transcription factor complex p44 subunit)	3 v 3	0.171077	0.0292472	0.204594	FUCA2	alpha-L-fucosidase 2	ENSG00000265817.3	FSBP	protein_coding	ENSG00000265817.3	210.754	0.496953	0.144745	3.43331	0.00059627	0.00255563
Q9NZZ3	CHMP5	Charged multivesicular body protein 5 (Chromatin-modifying protein 5) (SNF7 domain-containing protein 2) (Vacuolar protein sorting-associated protein 60) (Vps60) (hVps60)	3 v 3	-0.148627	0.029262	0.204594	EMP1	epithelial membrane protein 1	ENSG00000151445.16	VIPAS39	protein_coding	ENSG00000151445.16	216.651	0.49686	0.140291	3.54164	0.000397648	0.00178299
Q9H089	LSG1	Large subunit GTPase 1 homolog (hLsg1) (EC 3.6.1.-)	3 v 3	0.0897118	0.0293306	0.672779	MEX3A	mex-3 RNA binding family member A	ENSG00000139977.14	NAA30	protein_coding	ENSG00000139977.14	711.748	0.496087	0.0955675	5.19096	2.0921e-07	1.79301e-06
P49903	SEPHS1	Selenide, water dikinase 1 (EC 2.7.9.3) (Selenium donor protein 1) (Selenophosphate synthase 1)	3 v 3	-0.0327554	0.0293851	0.672779	FUT9	fucosyltransferase 9	ENSG00000104756.16	KCTD9	protein_coding	ENSG00000104756.16	358.502	0.495538	0.130174	3.80675	0.000140803	0.00070036
A6NEM2	HCFC1	Host cell factor 1	3 v 3	-0.0870415	0.0293935	0.205177	RIMKLB	ribosomal modification protein rimK like family member B	ENSG00000158467.16	AHCYL2	protein_coding	ENSG00000158467.16	260.092	0.495082	0.13443	3.68281	0.000230675	0.00108945
Q0P5N6	ARL16	ADP-ribosylation factor-like protein 16	2 v 2	0.187401	0.029467	0.672779	RBBP6	RB binding protein 6, ubiquitin ligase	ENSG00000100934.15	SEC23A	protein_coding	ENSG00000100934.15	1930.22	0.49487	0.0872494	5.6719	1.41226e-08	1.45943e-07
Q96EK5	KIFBP	KIF-binding protein (KIF1-binding protein) (Kinesin family binding protein)	3 v 3	0.08475	0.0295487	0.205924	PLSCR3	phospholipid scramblase 3	ENSG00000004766.17	VPS50	protein_coding	ENSG00000004766.17	651.097	0.4945	0.100647	4.91321	8.95952e-07	6.90859e-06
P17844	DDX5	Probable ATP-dependent RNA helicase DDX5 (EC 3.6.4.13) (DEAD box protein 5) (RNA helicase p68)	3 v 3	0.179713	0.029549	0.205924	NT5C3A	5'-nucleotidase, cytosolic IIIA	ENSG00000116874.11	WARS2	protein_coding	ENSG00000116874.11	197.259	0.49443	0.170838	2.89414	0.003802	0.0131711
Q96AD5	PNPLA2	Patatin-like phospholipase domain-containing protein 2 (EC 3.1.1.3) (Adipose triglyceride lipase) (Calcium-independent phospholipase A2) (Desnutrin) (IPLA2-zeta) (Pigment epithelium-derived factor) (TTS2.2) (Transport-secretion protein 2) (TTS2)	2 v 2	-0.102776	0.0295709	0.672779	ZBTB1	zinc finger and BTB domain containing 1	ENSG00000137269.15	LRRC1	protein_coding	ENSG00000137269.15	359.207	0.493151	0.125737	3.92209	8.7785e-05	0.00045711
O14735	CDIPT	CDP-diacylglycerol--inositol 3-phosphatidyltransferase (EC 2.7.8.11) (Phosphatidylinositol synthase) (PI synthase) (PtdIns synthase)	3 v 3	0.0818867	0.0295737	0.672779	FMNL2	formin like 2	ENSG00000170242.17	USP47	protein_coding	ENSG00000170242.17	1024.6	0.493147	0.0909827	5.42023	5.95223e-08	5.57519e-07
Q86YP4	GATAD2A	Transcriptional repressor p66-alpha (Hp66alpha) (GATA zinc finger domain-containing protein 2A)	3 v 3	0.070898	0.0295835	0.672779	CHRNA5	cholinergic receptor nicotinic alpha 5 subunit	ENSG00000140577.16	CRTC3	protein_coding	ENSG00000140577.16	429.786	0.493115	0.127915	3.85503	0.000115717	0.000586102
P82650	MRPS22	28S ribosomal protein S22, mitochondrial (MRP-S22) (S22mt) (Mitochondrial small ribosomal subunit protein mS22)	3 v 3	0.10804	0.0296899	0.206558	KLHL23	kelch like family member 23	ENSG00000140265.12	ZSCAN29	protein_coding	ENSG00000140265.12	450.18	0.491732	0.109547	4.48877	7.16341e-06	4.70157e-05
Q96C24	SYTL4	Synaptotagmin-like protein 4 (Exophilin-2) (Granuphilin)	3 v 3	0.178573	0.0297272	0.206558	CDH1	cadherin 1	ENSG00000128059.8	PPAT	protein_coding	ENSG00000128059.8	861.894	0.491536	0.0949381	5.17744	2.24955e-07	1.91769e-06
Q96DU7	ITPKC	Inositol-trisphosphate 3-kinase C (EC 2.7.1.127) (Inositol 1,4,5-trisphosphate 3-kinase C) (IP3 3-kinase C) (IP3K C) (InsP 3-kinase C)	2 v 2	-0.073841	0.029737	0.206558	ACSL3	acyl-CoA synthetase long chain family member 3	ENSG00000144560.15	VGLL4	protein_coding	ENSG00000144560.15	598.923	0.491236	0.0989473	4.96462	6.88343e-07	5.4136e-06
Q9HAV4	XPO5	Exportin-5 (Exp5) (Ran-binding protein 21)	3 v 3	0.013064	0.0298082	0.672779	CTSS	cathepsin S	ENSG00000166912.17	MTMR10	protein_coding	ENSG00000166912.17	327.967	0.491025	0.120985	4.05856	4.93756e-05	0.000272188
P12532	CKMT1A; CKMT1B	Creatine kinase U-type, mitochondrial (EC 2.7.3.2) (Acidic-type mitochondrial creatine kinase) (Mia-CK) (Ubiquitous mitochondrial creatine kinase) (U-MtCK)	3 v 3	-0.979596	0.0298751	0.207348	SUPT20H	SPT20 homolog, SAGA complex component	ENSG00000118096.7	IFT46	protein_coding	ENSG00000118096.7	228.404	0.490787	0.138374	3.54682	0.000389914	0.00175143
Q10567	AP1B1	AP-1 complex subunit beta-1 (Adaptor protein complex AP-1 subunit beta-1) (Adaptor-related protein complex 1 subunit beta-1) (Beta-1-adaptin) (Beta-adaptin 1) (Clathrin assembly protein complex 1 beta large chain) (Golgi adaptor HA1/AP1 adaptin beta subunit)	3 v 3	-0.155217	0.0299457	0.20752	NRP1	neuropilin 1	ENSG00000168143.9	FAM83B	protein_coding	ENSG00000168143.9	326.204	0.489276	0.140777	3.47554	0.000509817	0.00222685
O94826	TOMM70	Mitochondrial import receptor subunit TOM70 (Mitochondrial precursor proteins import receptor) (Translocase of outer membrane 70 kDa subunit) (Translocase of outer mitochondrial membrane protein 70)	3 v 3	-0.135203	0.0299486	0.20752	UBE2D3	ubiquitin conjugating enzyme E2 D3	ENSG00000135913.11	USP37	protein_coding	ENSG00000135913.11	1126.09	0.489066	0.0992648	4.92688	8.35544e-07	6.47008e-06
Q9BSL1	UBAC1	Ubiquitin-associated domain-containing protein 1 (UBA domain-containing protein 1) (E3 ubiquitin-protein ligase subunit KPC2) (Glialblastoma cell differentiation-related protein 1) (Kip1 ubiquitination-promoting complex protein 2)	3 v 3	-0.153194	0.0299594	0.672779	DHX35	DEAH-box helicase 35	ENSG00000107020.10	PLGRKT	protein_coding	ENSG00000107020.10	139.987	0.488929	0.168666	2.89881	0.00374585	0.0130012
Q14527	HLTF	Helicase-like transcription factor (EC 2.3.2.27) (EC 3.6.4.-) (DNA-binding protein/plasminogen activator inhibitor 1 regulator) (HIP116) (RING finger protein 80) (RING-type E3 ubiquitin transferase HLTF) (SWI/SNF-related matrix-associated actin-dependent regulator of chromatin subfamily A member 3) (Sucrose nonfermenting protein 2-like 3)	3 v 3	0.0652185	0.0299805	0.672779	PROSER1	proline and serine rich 1	ENSG00000108239.8	TBC1D12	protein_coding	ENSG00000108239.8	317.698	0.488804	0.124988	3.9108	9.19904e-05	0.000476539
Q9NX46	ADPRS	ADP-ribose glycohydrolase ARH3 (ADP-ribosylhydrolase 3) (O-acetyl-ADP-ribose deacetylase ARH3) (EC 3.5.1.-) (Poly(ADP-ribose) glycohydrolase ARH3) (EC 3.2.1.143) ([Protein ADP-ribosylarginine] hydrolase-like protein 2) ([Protein ADP-ribosylserine] hydrolase) (EC 3.2.2.-)	3 v 3	-0.0706625	0.0300599	0.207953	MAPK9	mitogen-activated protein kinase 9	ENSG00000172239.14	PAIP1	protein_coding	ENSG00000172239.14	398.556	0.487605	0.114673	4.25215	2.11726e-05	0.00012612
Q9H6R3	ACSS3	Acyl-CoA synthetase short-chain family member 3, mitochondrial (EC 6.2.1.1) (Acetate--CoA ligase 3) (Acyl-CoA synthetase short-chain family member 3) (Propionate--CoA ligase) (EC 6.2.1.17)	3 v 3	-0.066294	0.0301055	0.208006	TBCEL	tubulin folding cofactor E like	ENSG00000141027.21	NCOR1	protein_coding	ENSG00000141027.21	2672.71	0.486127	0.088085	5.51884	3.4124e-08	3.33447e-07
Q5JTH9	RRP12	RRP12-like protein	3 v 3	0.157202	0.0301283	0.208006	PTPN4	protein tyrosine phosphatase, non-receptor type 4	ENSG00000172375.13	C2CD2L	protein_coding	ENSG00000172375.13	247.119	0.485852	0.157078	3.09306	0.00198102	0.00746035
Q8WUJ0	STYX	Serine/threonine/tyrosine-interacting protein (Inactive tyrosine-protein phosphatase STYX) (Phosphoserine/threonine/tyrosine interaction protein)	3 v 3	0.317964	0.0301656	0.208006	ZC3H12C	zinc finger CCCH-type containing 12C	ENSG00000013374.16	NUB1	protein_coding	ENSG00000013374.16	560.312	0.485138	0.108489	4.47179	7.75672e-06	5.05305e-05
Q96FV2	SCRN2	Secernin-2	3 v 3	-0.117758	0.0301746	0.672779	FGR	FGR proto-oncogene, Src family tyrosine kinase	ENSG00000108510.10	MED13	protein_coding	ENSG00000108510.10	3898.3	0.484951	0.0760816	6.37409	1.84057e-10	2.50263e-09
Q15170	TCEAL1	Transcription elongation factor A protein-like 1 (TCEA-like protein 1) (Nuclear phosphoprotein p21/SIIR) (Transcription elongation factor S-II protein-like 1)	3 v 3	-0.372061	0.0301788	0.208006	EMC1	ER membrane protein complex subunit 1	ENSG00000204147.10	ASAH2B	protein_coding	ENSG00000204147.10	112.849	0.484626	0.188496	2.57101	0.0101402	0.0307524
K4DI93	CUL4B	Cullin 4B, isoform CRA_e (Cullin-4B)	3 v 3	-0.0517821	0.0301897	0.208006	AZI2	5-azacytidine induced 2	ENSG00000179889.18	PDXDC1	protein_coding	ENSG00000179889.18	1802.22	0.484463	0.0944097	5.1315	2.87441e-07	2.40751e-06
P23610	F8A1; F8A2; F8A3	40-kDa huntingtin-associated protein (HAP40) (CpG island protein) (Factor VIII intron 22 protein)	3 v 3	-0.189041	0.0303025	0.208056	LRRC57	leucine rich repeat containing 57	ENSG00000156345.17	CDK20	protein_coding	ENSG00000156345.17	128.521	0.484441	0.177758	2.72529	0.00642456	0.0206617
Q9Y4G8	RAPGEF2	Rap guanine nucleotide exchange factor 2 (Cyclic nucleotide ras GEF) (CNrasGEF) (Neural RAP guanine nucleotide exchange protein) (nRap GEP) (PDZ domain-containing guanine nucleotide exchange factor 1) (PDZ-GEF1) (RA-GEF-1) (Ras/Rap1-associating GEF-1)	2 v 2	0.238018	0.0303126	0.672779	FHL2	four and a half LIM domains 2	ENSG00000130224.15	LRCH2	protein_coding	ENSG00000130224.15	109.345	0.484071	0.185434	2.61047	0.00904168	0.0278067
Q9BXW7	HDHD5	Haloacid dehalogenase-like hydrolase domain-containing 5 (Cat eye syndrome critical region protein 5)	3 v 3	-0.203966	0.0303228	0.208056	TMEM168	transmembrane protein 168	ENSG00000123191.14	ATP7B	protein_coding	ENSG00000123191.14	390.634	0.483701	0.130184	3.71551	0.000202796	0.000969854
O14493	CLDN4	Claudin-4 (Clostridium perfringens enterotoxin receptor) (CPE-R) (CPE-receptor) (Williams-Beuren syndrome chromosomal region 8 protein)	3 v 3	0.343298	0.030342	0.208056	FBRSL1	fibrosin like 1	ENSG00000155760.2	FZD7	protein_coding	ENSG00000155760.2	206.67	0.483573	0.148614	3.25388	0.00113839	0.00455583
Q5XPI4	RNF123	E3 ubiquitin-protein ligase RNF123 (EC 2.3.2.27) (Kip1 ubiquitination-promoting complex protein 1) (RING finger protein 123) (RING-type E3 ubiquitin transferase RNF123)	3 v 3	-0.139233	0.0303436	0.208056	C3orf33	chromosome 3 open reading frame 33	ENSG00000116962.15	NID1	protein_coding	ENSG00000116962.15	273.724	0.483515	0.137056	3.52787	0.000418918	0.00186919
Q9Y6K0	CEPT1	Choline/ethanolaminephosphotransferase 1 (hCEPT1) (EC 2.7.8.1) (EC 2.7.8.2) (1-alkenyl-2-acylglycerol choline phosphotransferase) (EC 2.7.8.22)	2 v 2	0.232777	0.030369	0.208063	ARFGEF3	ARFGEF family member 3	ENSG00000182022.18	CHST15	protein_coding	ENSG00000182022.18	417.505	0.483242	0.114215	4.23098	2.32676e-05	0.000137338
Q6N069	NAA16	N-alpha-acetyltransferase 16, NatA auxiliary subunit (NMDA receptor-regulated 1-like protein) (NARG1-like protein)	3 v 3	-0.191992	0.0304942	0.208342	ZNF644	zinc finger protein 644	ENSG00000189308.11	LIN54	protein_coding	ENSG00000189308.11	690.56	0.483212	0.0970778	4.97757	6.43874e-07	5.09976e-06
Q7Z4R8	C6orf120	UPF0669 protein C6orf120	3 v 3	0.37673	0.0305085	0.208342	SYNJ1	synaptojanin 1	ENSG00000255529.9	POLR2M	protein_coding	ENSG00000255529.9	397.263	0.48292	0.121293	3.98143	6.85019e-05	0.000365598
Q6NYC1	JMJD6	Bifunctional arginine demethylase and lysyl-hydroxylase JMJD6 (EC 1.14.11.-) (Histone arginine demethylase JMJD6) (JmjC domain-containing protein 6) (Jumonji domain-containing protein 6) (Lysyl-hydroxylase JMJD6) (Peptide-lysine 5-dioxygenase JMJD6) (Phosphatidylserine receptor) (Protein PTDSR)	3 v 3	0.168224	0.0305091	0.208342	MFAP3L	microfibril associated protein 3 like	ENSG00000184939.16	ZFP90	protein_coding	ENSG00000184939.16	613.898	0.482773	0.103893	4.64684	3.37052e-06	2.35012e-05
O95235	KIF20A	Kinesin-like protein KIF20A (GG10_2) (Mitotic kinesin-like protein 2) (MKlp2) (Rab6-interacting kinesin-like protein) (Rabkinesin-6)	3 v 3	0.0658181	0.0305326	0.208342	EIF2AK1	eukaryotic translation initiation factor 2 alpha kinase 1	ENSG00000101901.11	ALG13	protein_coding	ENSG00000101901.11	483.736	0.482583	0.104919	4.59956	4.23382e-06	2.89501e-05
Q5TC82	RC3H1	Roquin-1 (Roquin) (EC 2.3.2.27) (RING finger and C3H zinc finger protein 1) (RING finger and CCCH-type zinc finger domain-containing protein 1) (RING finger protein 198)	3 v 3	0.161724	0.0305606	0.672779	GSPT1	G1 to S phase transition 1	ENSG00000175087.10	PDIK1L	protein_coding	ENSG00000175087.10	377.015	0.482103	0.120896	3.98776	6.67011e-05	0.000357124
Q8NC60	NOA1	Nitric oxide-associated protein 1	3 v 3	0.0452875	0.0306694	0.208342	SLC37A3	solute carrier family 37 member 3	ENSG00000138246.17	DNAJC13	protein_coding	ENSG00000138246.17	1524.86	0.481798	0.0837268	5.75441	8.69466e-09	9.2611e-08
A0A494C0R8	CLUH	Clustered mitochondria protein homolog	3 v 3	0.113352	0.0306704	0.208342	TAB2	TGF-beta activated kinase 1 (MAP3K7) binding protein 2	ENSG00000006468.14	ETV1	protein_coding	ENSG00000006468.14	149.063	0.480614	0.168618	2.85031	0.00436762	0.0148567
Q9NPQ8	RIC8A	Synembryn-A (Protein Ric-8A)	3 v 3	0.0950896	0.0306769	0.672779	SORT1	sortilin 1	ENSG00000145293.16	ENOPH1	protein_coding	ENSG00000145293.16	654.467	0.480519	0.097647	4.92098	8.61116e-07	6.64252e-06
Q9Y2E5	MAN2B2	Epididymis-specific alpha-mannosidase (EC 3.2.1.24) (Alpha-1,6-mannosidase) (Mannosidase alpha class 2B member 2)	3 v 3	-0.077248	0.0307051	0.672779	GPATCH11	G-patch domain containing 11	ENSG00000104517.13	UBR5	protein_coding	ENSG00000104517.13	3723.54	0.480293	0.0934039	5.14211	2.71669e-07	2.2813e-06
O14744	PRMT5	Protein arginine N-methyltransferase 5 (PRMT5) (EC 2.1.1.320) (72 kDa ICln-binding protein) (Histone-arginine N-methyltransferase PRMT5) (Jak-binding protein 1) (Shk1 kinase-binding protein 1 homolog) (SKB1 homolog) (SKB1Hs) [Cleaved into: Protein arginine N-methyltransferase 5, N-terminally processed]	3 v 3	0.066041	0.0307134	0.208342	THAP12	THAP domain containing 12	ENSG00000177683.14	THAP5	protein_coding	ENSG00000177683.14	810.125	0.480137	0.0927472	5.17683	2.25689e-07	1.92232e-06
Q9BXJ9	NAA15	N-alpha-acetyltransferase 15, NatA auxiliary subunit (Gastric cancer antigen Ga19) (N-terminal acetyltransferase) (NMDA receptor-regulated protein 1) (Protein tubedown-1) (Tbdn100)	3 v 3	0.131256	0.0307169	0.208342	C9orf40	chromosome 9 open reading frame 40	ENSG00000116922.14	C1orf109	protein_coding	ENSG00000116922.14	388.769	0.479741	0.13182	3.63936	0.000273319	0.00126763
Q06547	GABPB1	GA-binding protein subunit beta-1 (GABP subunit beta-1) (GABPB-1) (GABP subunit beta-2) (GABPB-2) (Nuclear respiratory factor 2) (Transcription factor E4TF1-47) (Transcription factor E4TF1-53)	3 v 3	-0.0787263	0.0307332	0.672779	BCLAF3	BCLAF1 and THRAP3 family member 3	ENSG00000115677.17	HDLBP	protein_coding	ENSG00000115677.17	9164.12	0.479599	0.0871488	5.50322	3.72913e-08	3.61411e-07
Q9NUQ7	UFSP2	Ufm1-specific protease 2 (UfSP2) (EC 3.4.22.-)	3 v 3	0.136588	0.0307364	0.208342	PHF21A	PHD finger protein 21A	ENSG00000077232.18	DNAJC10	protein_coding	ENSG00000077232.18	2979.97	0.479533	0.0731939	6.55155	5.6944e-11	8.35872e-10
Q06323	PSME1	Proteasome activator complex subunit 1 (11S regulator complex subunit alpha) (REG-alpha) (Activator of multicatalytic protease subunit 1) (Interferon gamma up-regulated I-5111 protein) (IGUP I-5111) (Proteasome activator 28 subunit alpha) (PA28a) (PA28alpha)	3 v 3	-0.251005	0.0307756	0.208342	ING3	inhibitor of growth family member 3	ENSG00000197498.13	RPF2	protein_coding	ENSG00000197498.13	570.676	0.479023	0.102073	4.69293	2.69319e-06	1.91785e-05
Q9Y3E5	PTRH2	Peptidyl-tRNA hydrolase 2, mitochondrial (PTH 2) (EC 3.1.1.29) (Bcl-2 inhibitor of transcription 1)	3 v 3	0.121313	0.0308004	0.208342	SHISAL1	shisa like 1	ENSG00000167962.14	ZNF598	protein_coding	ENSG00000167962.14	301.152	0.478649	0.129958	3.6831	0.000230414	0.00108847
P16219	ACADS	Short-chain specific acyl-CoA dehydrogenase, mitochondrial (SCAD) (EC 1.3.8.1) (Butyryl-CoA dehydrogenase)	3 v 3	-0.360541	0.0308079	0.208342	LRRC28	leucine rich repeat containing 28	ENSG00000136144.12	RCBTB1	protein_coding	ENSG00000136144.12	998.484	0.478603	0.0874992	5.4698	4.50548e-08	4.31248e-07
Q6ZXV5	TMTC3	Protein O-mannosyl-transferase TMTC3 (EC 2.4.1.109) (Protein SMILE) (Transmembrane and TPR repeat-containing protein 3)	3 v 3	0.228596	0.0308149	0.208342	ARHGAP5	Rho GTPase activating protein 5	ENSG00000138592.14	USP8	protein_coding	ENSG00000138592.14	1028.65	0.478463	0.102484	4.66866	3.03166e-06	2.13275e-05
Q9NYU1	UGGT2	UDP-glucose:glycoprotein glucosyltransferase 2 (UGT2) (hUGT2) (EC 2.4.1.-) (UDP--Glc:glycoprotein glucosyltransferase 2) (UDP-glucose ceramide glucosyltransferase-like 1)	3 v 3	-0.0775612	0.030872	0.672779	ADCYAP1	adenylate cyclase activating polypeptide 1	ENSG00000109920.12	FNBP4	protein_coding	ENSG00000109920.12	1246.59	0.478216	0.0994666	4.8078	1.52599e-06	1.1349e-05
Q9UQ13	SHOC2	Leucine-rich repeat protein SHOC-2 (Protein soc-2 homolog) (Protein sur-8 homolog)	3 v 3	0.111132	0.0308842	0.208482	GCC2	GRIP and coiled-coil domain containing 2	ENSG00000165322.17	ARHGAP12	protein_coding	ENSG00000165322.17	845.263	0.477023	0.0909042	5.24754	1.54146e-07	1.35012e-06
Q06203	PPAT	Amidophosphoribosyltransferase (ATase) (EC 2.4.2.14) (Glutamine phosphoribosylpyrophosphate amidotransferase) (GPAT)	3 v 3	0.377236	0.0309574	0.208736	JADE1	jade family PHD finger 1	ENSG00000183098.11	GPC6	protein_coding	ENSG00000183098.11	532.213	0.476646	0.102141	4.66654	3.06307e-06	2.15153e-05
B4DR48		Arginyl-tRNA--protein transferase 1 (Arginyltransferase 1) (R-transferase 1) (EC 2.3.2.8) (Arginine-tRNA--protein transferase 1)	3 v 3	-0.133926	0.0309632	0.672779	RSF1	remodeling and spacing factor 1	ENSG00000174013.8	FBXO45	protein_coding	ENSG00000174013.8	950.1	0.476613	0.093585	5.09284	3.52734e-07	2.91913e-06
Q9Y448	KNSTRN	Small kinetochore-associated protein (SKAP) (Kinetochore-localized astrin-binding protein) (Kinastrin) (Kinetochore-localized astrin/SPAG5-binding protein) (TRAF4-associated factor 1)	3 v 3	0.159953	0.0310687	0.20896	ANLN	anillin actin binding protein	ENSG00000198121.13	LPAR1	protein_coding	ENSG00000198121.13	284.504	0.476394	0.13186	3.61288	0.000302815	0.0013935
Q8NB90	SPATA5	ATPase family protein 2 homolog (EC 3.6.4.10) (Spermatogenesis-associated factor protein) (Spermatogenesis-associated protein 5)	3 v 3	0.0721342	0.0310887	0.20896	ZNF777	zinc finger protein 777	ENSG00000136273.13	HUS1	protein_coding	ENSG00000136273.13	390.801	0.475894	0.126667	3.75705	0.000171925	0.000837552
P36871	PGM1	Phosphoglucomutase-1 (PGM 1) (EC 5.4.2.2) (Glucose phosphomutase 1)	3 v 3	-0.169983	0.0311248	0.208985	CCNT2	cyclin T2	ENSG00000148925.10	BTBD10	protein_coding	ENSG00000148925.10	450.002	0.475277	0.107748	4.41101	1.02889e-05	6.54568e-05
P00390	GSR	Glutathione reductase, mitochondrial (GR) (GRase) (EC 1.8.1.7)	3 v 3	0.0760621	0.0311417	0.208985	CEP19	centrosomal protein 19	ENSG00000074054.18	CLASP1	protein_coding	ENSG00000074054.18	1245.46	0.474949	0.112883	4.20745	2.58263e-05	0.00015079
Q9P2N7	KLHL13	Kelch-like protein 13 (BTB and kelch domain-containing protein 2)	3 v 3	0.239232	0.0312422	0.2094	H3F3A	H3 histone family member 3A	ENSG00000254535.4	PABPC4L	protein_coding	ENSG00000254535.4	240.875	0.47468	0.140194	3.38588	0.000709504	0.00298997
P0CG13	CHTF8	Chromosome transmission fidelity protein 8 homolog (hCTF8)	3 v 3	0.459969	0.0312526	0.2094	CADPS	calcium dependent secretion activator	ENSG00000174579.4	MSL2	protein_coding	ENSG00000174579.4	653.73	0.474563	0.117335	4.0445	5.24347e-05	0.000287163
P20645	M6PR	Cation-dependent mannose-6-phosphate receptor (CD Man-6-P receptor) (CD-MPR) (46 kDa mannose 6-phosphate receptor) (MPR 46)	3 v 3	0.0546868	0.0313203	0.209689	RGS7BP	regulator of G protein signaling 7 binding protein	ENSG00000175106.16	TVP23C	protein_coding	ENSG00000175106.16	135.459	0.473652	0.191529	2.47301	0.0133982	0.0390151
O60568	PLOD3	Multifunctional procollagen lysine hydroxylase and glycosyltransferase LH3 [Includes: Procollagen-lysine,2-oxoglutarate 5-dioxygenase 3 (EC 1.14.11.4) (Lysyl hydroxylase 3) (LH3); Procollagen glycosyltransferase (EC 2.4.1.50) (EC 2.4.1.66) (Galactosylhydroxylysine-glucosyltransferase) (Procollagen galactosyltransferase) (Procollagen glucosyltransferase)]	3 v 3	-0.109454	0.0313864	0.209699	CALCR	calcitonin receptor	ENSG00000198160.14	MIER1	protein_coding	ENSG00000198160.14	1016.15	0.473506	0.106404	4.45007	8.58438e-06	5.55444e-05
O75071	EFCAB14	EF-hand calcium-binding domain-containing protein 14	3 v 3	0.295608	0.0313886	0.209699	RPS6KA3	ribosomal protein S6 kinase A3	ENSG00000113594.10	LIFR	protein_coding	ENSG00000113594.10	677.684	0.473458	0.0999601	4.73647	2.17468e-06	1.57824e-05
Q9Y3B4	SF3B6	Splicing factor 3B subunit 6 (Pre-mRNA branch site protein p14) (SF3b 14 kDa subunit) (SF3B14a) (Spliceosome-associated protein, 14-kDa) (Splicing factor 3b, subunit 6, 14kDa)	3 v 3	-0.0213644	0.0314517	0.209826	TMEM237	transmembrane protein 237	ENSG00000154719.13	MRPL39	protein_coding	ENSG00000154719.13	245.969	0.473203	0.132851	3.5619	0.000368181	0.0016631
Q9Y3C6	PPIL1	Peptidyl-prolyl cis-trans isomerase-like 1 (PPIase) (EC 5.2.1.8) (Rotamase PPIL1)	3 v 3	0.0655567	0.031464	0.209826	SLC22A6	solute carrier family 22 member 6	ENSG00000198858.10	R3HDM4	protein_coding	ENSG00000198858.10	233.81	0.472446	0.135742	3.48047	0.000500538	0.00219013
Q9H2C2	ARV1	Protein ARV1 (hARV1)	3 v 3	0.168651	0.0315431	0.672779	GTF3C3	general transcription factor IIIC subunit 3	ENSG00000165832.6	TRUB1	protein_coding	ENSG00000165832.6	647.636	0.472074	0.115699	4.08018	4.50003e-05	0.000249574
Q9NPF5	DMAP1	DNA methyltransferase 1-associated protein 1 (DNMAP1) (DNMT1-associated protein 1)	3 v 3	0.0742212	0.0316111	0.672779	COG6	component of oligomeric golgi complex 6	ENSG00000120833.14	SOCS2	protein_coding	ENSG00000120833.14	125.891	0.471886	0.176967	2.66652	0.0076641	0.0241818
Q14657	LAGE3	EKC/KEOPS complex subunit LAGE3 (L antigen family member 3) (Protein ESO-3) (Protein ITBA2)	3 v 3	-0.201841	0.031635	0.210327	PAQR3	progestin and adipoQ receptor family member 3	ENSG00000240230.6	COX19	protein_coding	ENSG00000240230.6	175.075	0.471795	0.151052	3.1234	0.00178776	0.00680261
Q9Y478	PRKAB1	5'-AMP-activated protein kinase subunit beta-1 (AMPK subunit beta-1) (AMPKb)	3 v 3	0.345121	0.0316758	0.210327	ZKSCAN8	zinc finger with KRAB and SCAN domains 8	ENSG00000213762.12	ZNF134	protein_coding	ENSG00000213762.12	278.665	0.471577	0.128621	3.66641	0.000245978	0.00115252
Q7L2H7	EIF3M	Eukaryotic translation initiation factor 3 subunit M (eIF3m) (Fetal lung protein B5) (hFL-B5) (PCI domain-containing protein 1)	3 v 3	0.131345	0.0316923	0.210327	TRDN	triadin	ENSG00000136463.8	TACO1	protein_coding	ENSG00000136463.8	138.692	0.471496	0.165811	2.84357	0.00446112	0.0151338
Q5K4L6	SLC27A3	Solute carrier family 27 member 3 (EC 6.2.1.-) (Arachidonate--CoA ligase) (EC 6.2.1.15) (Long-chain fatty acid transport protein 3) (FATP-3) (Fatty acid transport protein 3) (Very long-chain acyl-CoA synthetase homolog 3) (VLCS-3)	3 v 3	-0.399363	0.031713	0.210327	TMEM19	transmembrane protein 19	ENSG00000005893.15	LAMP2	protein_coding	ENSG00000005893.15	1890.42	0.471481	0.0806273	5.84765	4.98552e-09	5.48762e-08
Q53FT3	HIKESHI	Protein Hikeshi	3 v 3	-0.161347	0.0317131	0.210327	FAM117B	family with sequence similarity 117 member B	ENSG00000064042.18	LIMCH1	protein_coding	ENSG00000064042.18	1472.39	0.471131	0.0854084	5.51622	3.46367e-08	3.37636e-07
Q7L9B9	EEPD1	Endonuclease/exonuclease/phosphatase family domain-containing protein 1	3 v 3	-0.265745	0.0317505	0.210327	KIAA1671	KIAA1671	ENSG00000009307.16	CSDE1	protein_coding	ENSG00000009307.16	7309.64	0.471005	0.0740845	6.35768	2.04823e-10	2.77e-09
O43676	NDUFB3	NADH dehydrogenase [ubiquinone] 1 beta subcomplex subunit 3 (Complex I-B12) (CI-B12) (NADH-ubiquinone oxidoreductase B12 subunit)	3 v 3	-0.216782	0.031762	0.210327	ESYT3	extended synaptotagmin 3	ENSG00000138448.12	ITGAV	protein_coding	ENSG00000138448.12	3768.66	0.470524	0.0694136	6.77855	1.21387e-11	1.93892e-10
Q14678	KANK1	KN motif and ankyrin repeat domain-containing protein 1 (Ankyrin repeat domain-containing protein 15) (Kidney ankyrin repeat-containing protein)	3 v 3	0.162499	0.0317706	0.672779	XPO7	exportin 7	ENSG00000104427.12	ZC2HC1A	protein_coding	ENSG00000104427.12	308.695	0.469953	0.12868	3.65212	0.000260088	0.00121185
Q0P6H9	TMEM62	Transmembrane protein 62	3 v 3	-0.123136	0.0317719	0.210327	RGPD4	RANBP2-like and GRIP domain containing 4	ENSG00000152642.10	GPD1L	protein_coding	ENSG00000152642.10	570.474	0.469849	0.108018	4.34971	1.36315e-05	8.44517e-05
F8W9F9	WNK2	Non-specific serine/threonine protein kinase (EC 2.7.11.1)	3 v 3	-0.221182	0.0318203	0.210327	CCNDBP1	cyclin D1 binding protein 1	ENSG00000164830.18	OXR1	protein_coding	ENSG00000164830.18	848.397	0.469832	0.0917876	5.11869	3.07666e-07	2.56622e-06
P09525	ANXA4	Annexin A4 (35-beta calcimedin) (Annexin IV) (Annexin-4) (Carbohydrate-binding protein p33/p41) (Chromobindin-4) (Endonexin I) (Lipocortin IV) (P32.5) (PP4-X) (Placental anticoagulant protein II) (PAP-II) (Protein II)	3 v 3	-0.169861	0.0318356	0.210327	RGPD8	RANBP2-like and GRIP domain containing 8	ENSG00000091009.8	RBM27	protein_coding	ENSG00000091009.8	346.273	0.469455	0.12451	3.77042	0.000162973	0.000800337
[truncated: 1,708 more rows]
