# Supplementary material for: MicroRNAs emerging coordinate with placental mammals alter pathways in endometrial epithelia important for endometrial function
Source: iScience. 2023 Mar 4;26(4):106339. doi: 10.1016/j.isci.2023.106339 (PMC10034127; doi:10.1016/j.isci.2023.106339)
Supplement: Table S15. S15A: List of gene names in segments of Venn diagram related to Figure 11. S15B) RNA-Seq data for human endometrial biopsies for mRNAs matching 1,192 proteins changed in response to miR-340-5p mimic, related to Figure 11. S15C) RNA-Seq data for human endometrial biopsies for mRNAs matchin — 15A: List of gene names in segments of Venn diagram related to Figure 11.15B) RNA-Seq data for human endometrial biopsies for mRNAs matching 1,192 proteins changed in response to miR-340-5p mimic, related to Figure 11.15C) RNA-Seq data for human endometrial biopsies for mRNAs matching 267 proteins changed in response to miR-340-5p inhibitor, related to Figure 11.15D) RNA-Seq data for human endometrial biopsies for mRNAs matching 59 proteins changed in response to miR-340-5p mimic AND inhibitor, related to Figure 11. [file mmc16.xlsx]

## Sheet: Supplementary Table 15A
Supplementary Table 15A: List of gene names in segments of Venn diagram in Figure 11
79 elements included exclusively in "miR-340-5p mimic":	28 elements included exclusively in "miR-340-5p inhibitor":	32619 elements included exclusively in "Endometrial biopsy mRNA":	7 common elements in "miR-340-5p mimic" and "miR-340-5p inhibitor":	1192 common elements in "miR-340-5p mimic" and "Endometrial biopsy mRNA":	267 common elements in "miR-340-5p inhibitor" and "Endometrial biopsy mRNA":	59 common elements in "miR-340 mimic", "miR-340-5p inhibitor" and "Endometrial biopsy mRNA":
AARS1	SGO1	MTARC1	GFUS	AAAS	AAK1	ACYP1
ACACA	PTPA	MARCHF1	HEXD	AACS	AASDHPPT	ADH5
ADPRS	C9orf89	SEPTIN1	INTS14	AARS2	ABCB7	ARF1
ATP5F1C	PYCR3	DELEC1	ND5	AARSD1	ABCC5	ATG3
ATP5IF1	TMEM267	MARCHF2	NUDT18	ABCB1	ACTN1	CD82
ATP8	Pe7Fe14	SEPTIN2	ORAI1	ABCB10	ACTR1B	DDB1
BUD23	PRXL2B	MARCHF3	TSPYL	ABCF2	AIP	DMAP1
C9orf19	ATP5PF	SEPTIN3		ABHD11	AKR1B1	DUS2
CBSL	ERG28	MARCHF4		ABHD12	AKR1C2	EDRF1
CCN1	OTULINL	SEPTIN4		ABHD14B	ANKHD1	EIF3M
CCSMST1	ARPIN-AP3S2	MARCHF5		ABHD5	ANKRD54	ERC2
CEMIP2	SARS1	SEPTIN6		ACADM	AP1M1	ERGIC2
CERT1	PACC1	MARCHF7		ACADS	APRT	ERI1
CIP2A	ELP1	MARCHF8		ACADVL	ARID4B	FADS2
CKMT1A; CKMT1B	H2BC12	MARCHF9		ACAP2	ARL14EP	FAM83D
crn	GALK	MARCHF10		ACBD5	ARL16	FAR1
CYBC1	TEDC2	SEPTIN10		ACBD6	ARL8A	FBXO4
CYRIB	PABIR1	MARCHF11		ACBD7	ARV1	FDFT1
DCAF1	GRAMD2B	SEPTIN11		ACSF3	ATP2A2	GABPB1
DENND11	UTY	SEPTIN12		ACSL1	AZI2	GNAQ
DIPK2A	NIBAN1	SEPTIN14		ACSS3	B3GLCT	GOSR1
DKFZp686A13234	CIAO2A	SEPTIN15		ACTN4	BAG3	HLTF
DKFZp686O15119	SEC22B	A1BG		ADD1	BAG4	HSD17B12
EFL1	HEL-S-95	A1BG-AS1		ADGRG1	BIRC5	HTATIP2
ELOC	PEDS1	A2M		ADSL	BORCS8	ILVBL
F8A1; F8A2; F8A3	CENPX	A2M-AS1		AGO2	CAMK1D	ITGB4
FHIP2A	RNF115	A2ML1		AGPAT1	CASD1	MRPL12
FHIP2B	INTS6L	A2ML1-AS1		AGPS	CASP10	NAA15
GCS1		A2ML1-AS2		AGTPBP1	CCNA2	NAT10
GON7		A2MP1		AHCY	CCNE1	NEDD4
H1-3		A3GALT2		AIDA	CDC26	NUP107
HDHD5		A4GALT		AIFM2	CDIPT	NUP210
HEL-S-265		A4GNT		AIMP2	CDK1	NVL
HIKESHI		AACSP1		AKR1A1	CHCHD1	PANK3
HPF1		AADAC		AKR7A2	CHCHD4	PAPSS2
HSP90AB4P		AADACL2		ALDH16A1	CLPB	PLXNB2
ITPRID2		AADACL2-AS1		ALDH2	CNPY3	POLD3
KIFBP		AADACL3		ALDH3A1	COL4A1	POLE
KIRREL1		AADACL4		ALDH3A2	COPB1	PPP6R2
L1RE1		AADACP1		ALDH4A1	COX4I1	PRODH
LRATD2		AADAT		ALDH5A1	CROCC	PROSER2
MACO1		AAED1		ALDH7A1	CSNK2A2	PTER
MCRIP1		AAGAB		ALDH9A1	CSTA	PWWP2A
MIGA1		AAMDC		ALDOA	CTBP2	RAB13
MRPL45		AAMP		ALG9	CTTNBP2	RAB34
MRTFB		AANAT		ALPL	DAG1	RIC8A
MYO19		AAR2		ALS2	DENND4C	SCRN2
NSD3		AARD		AMACR	DHFR	SCRN3
OGA		AARS		AMPD2	DNAH10	SFXN3
OK/KNS-cl.6		AASDH		AMPH	DNAJC2	SLC35E1
OTUD7B		AASS		ANAPC16	DOCK11	SLC7A11
PAAT		AATBC		ANGEL2	DTD1	SMARCA1
PAXX		AATK		ANKHD1-EIF4EBP3	DUS1L	SNW1
PCLAF		AB015752.3		ANKLE2	DYNLRB1	STYX
PIP4P1		AB019441.29		ANKMY2	EDEM2	TET2
POGLUT2		ABAT		ANKRD17	EIF3G	TNS3
QARS1		ABCA1		ANKRD52	EIF3L	USP15
QTRT2		ABCA10		ANO10	EIF6	UTP14A
RAMAC		ABCA11P		ANP32E	ELMOD2	XPO5
RBP2		ABCA12		ANXA4	ELP2
RETREG2		ABCA13		ANXA5	EMC10
RIOX2		ABCA17P		ANXA6	ENGASE
RTF2		ABCA2		AP1B1	ENSA
RUSF1		ABCA3		AP1G1	EXOSC9
SDC4-ROS1_S4;R32		ABCA4		AP1G2	FAM98B
SELENON		ABCA5		AP1S2	FAU
SELENOT		ABCA6		AP2A1	FBXO9
SQOR		ABCA7		AP2A2	FLVCR1
TEDC1		ABCA8		AP2S1	FXR1
TIMM29		ABCA9		APEH	GATAD2A
TLCD4		ABCA9-AS1		API5	GATB
TOMM70		ABCB11		APOOL	GFM2
TRIR		ABCB4		ARF4	GK
UFD1		ABCB5		ARF6	GOLT1B
UNC84A		ABCB6		ARFGAP1	GPAT3
UTP11		ABCB8		ARHGAP32	GPBP1
UTP4		ABCB9		ARHGEF10	GPS1
ZCCHC3		ABCC1		ARHGEF11	GTF3C3
ZNHIT3		ABCC10		ARID3A	GTPBP10
		ABCC11		ARIH2	GTPBP3
		ABCC12		ARL5A	H3F3AP6
		ABCC13		ARL6	HCLS1
		ABCC2		ARL6IP5	HERC4
		ABCC3		ARL8B	HMG20A
		ABCC4		ARMC10	HOXD9
		ABCC5-AS1		ARMCX3	HRAS
		ABCC6		ARPP19	HSCB
		ABCC6P1		ARSB	IBA57
		ABCC6P2		ART5	IBTK
		ABCC8		AS3MT	IDH3B
		ABCC9		ASF1A	ING4
		ABCD1		ASF1B	INPP4A
		ABCD2		ASH2L	JADE3
		ABCD3		ASL	KANK1
		ABCD4		ASNS	KBTBD7
		ABCE1		ASRGL1	KMT2A
		ABCF1		ATAT1	KRR1
		ABCF3		ATE1	KRT14
		ABCG1		ATG16L1	KRT16
		ABCG2		ATG7	KRT17
		ABCG4		ATG9A	KRT6A
		ABCG5		ATIC	LAMA1
		ABCG8		ATP13A3	LENG8
		ABHD1		ATP1A1	LMO7
		ABHD10		ATP1B1	LRRC8E
		ABHD11-AS1		ATP2A3	LRSAM1
		ABHD12B		ATP2B1	LSG1
		ABHD13		ATP2B4	MAN2B2
		ABHD14A		ATP6V1B2	MAP7D1
		ABHD14A-ACY1		ATP6V1C1	MAPRE2
		ABHD15		ATP6V1H	MARCHF6
		ABHD15-AS1		ATP9A	MAT2A
		ABHD16A		AVL9	MBD1
		ABHD16B		BACE2	MBD3
		ABHD17A		BACH1	METTL18
		ABHD17AP3		BCAM	MGST2
		ABHD17AP4		BCAP31	MOCS2
		ABHD17AP6		BCAT1	MORC3
		ABHD17B		BDH1	MRPL1
		ABHD17C		BDH2	MRPL23
		ABHD18		BECN1	MRPS14
		ABHD2		BET1L	MRPS18A
		ABHD3		BIRC6	MSI2
		ABHD4		BLM	MTA2
		ABHD6		BLOC1S3	MTO1
		ABHD8		BLOC1S4	MUL1
		ABI1		BLVRA	MYL6B
		ABI2		BPNT1	MYL9
		ABI3		BPTF	NBAS
		ABI3BP		BRIP1	NCOR1
		ABL1		BSDC1	NIPBL
		ABL2		BZW1	NISCH
		ABLIM1		C11orf68	NME6
		ABLIM2		C14orf119	NOP10
		ABLIM3		C17orf75	NOSIP
		ABO		C2CD5	NSF
		ABR		C2orf76	NUTF2
		ABRA		C4orf33	OGFRL1
		ABRACL		C5orf24	OGT
		ABT1		C5orf51	OTUB1
		ABT1P1		C6orf120	PCM1
		ABTB1		C7orf26	PDE6D
		ABTB2		C7orf50	PDIA4
		AC000032.2		C8orf37	PDP1
		AC000036.4		C8orf82	PFKP
		AC000067.1		CA2	PGM2
		AC000068.10		CAAP1	PIP4K2C
		AC000068.5		CABLES2	PKP3
		AC000068.9		CADM4	PLEKHF2
		AC000078.5		CAMK1	PLPP1
		AC000089.3		CAMKMT	PLS1
		AC000095.11		CAP2	PLXDC2
		AC000095.9		CAPN1	PNPLA2
		AC000111.4		CAPN7	POLR2D
		AC000111.6		CAPRIN1	POM121
		AC000120.7		CASKIN2	PPM1H
		AC000123.4		CASP2	PPP2CB
		AC002044.4		CASP8	PRKCH
		AC002056.3		CAT	PRMT1
		AC002059.10		CBX3	PRMT7
		AC002064.5		CCDC134	PSMD10
		AC002066.1		CCDC22	PTK2
		AC002075.4		CCDC43	PTPN11
		AC002076.10		CCDC93	RAB29
		AC002115.9		CCM2	RABGAP1L
		AC002116.7		CCNDBP1	RAF1
		AC002117.1		CCT8	RALGAPB
		AC002127.4		CD151	RAPGEF2
		AC002128.5		CD46	RBCK1
		AC002310.10		CD99	RBM23
		AC002310.12		CDC25B	RBM27
		AC002310.13		CDC45	RBPJ
		AC002310.7		CDCA3	RC3H1
		AC002331.1		CDH1	RGPD8
		AC002383.2		CDH6	RMDN1
		AC002395.1		CDK2	RMDN2
		AC002398.11		CDK4	RNF14
		AC002398.12		CDK5	RPL10
		AC002398.13		CDK5RAP1	RPL36AL
		AC002398.9		CDK5RAP3	RPL38
		AC002400.1		CDKN2AIPNL	RPP30
		AC002401.1		CDS2	RPS29
		AC002429.5		CEP170	RPS6KA3
		AC002451.3		CEP170B	RUFY1
		AC002454.1		CEP97	SARS2
		AC002456.2		CEPT1	SDR39U1
		AC002465.2		CFAP20	SEC63
		AC002467.7		CGN	SENP7
		AC002472.11		CHAF1A	SEPHS1
		AC002480.3		CHKA	SEPTIN7
		AC002480.4		CHMP1B	SFXN4
		AC002480.5		CHMP2A	SFXN5
		AC002486.2		CHMP2B	SIGMAR1
		AC002486.3		CHMP4B	SLC12A9
		AC002511.2		CHMP5	SLC25A10
		AC002511.3		CHP1	SLC25A20
		AC002519.6		CHTF8	SLC35F2
		AC002519.8		CIAO1	SLC4A7
		AC002550.5		CISD1	SLC7A6
		AC002551.1		CLDN4	SMARCE1
		AC002558.1		CLGN	SMIM8
		AC002979.1		CLPTM1L	SNRPA1
		AC002984.2		CLUH	SNRPD1
		AC002985.3		CMIP	SNX5
		AC003002.6		CNP	SPCS1
		AC003003.5		COA7	SPTY2D1
		AC003005.2		COASY	SRC
		AC003005.4		COBLL1	SRFBP1
		AC003006.1		COCH	SRM
		AC003006.7		COG2	SRP19
		AC003075.4		COG4	SRXN1
		AC003080.4		COG6	SSX2IP
		AC003084.2		COL12A1	STAG1
		AC003088.1		COL2A1	SUPT7L
		AC003090.1		COL6A1	TADA2B
		AC003092.1		COMMD3-BMI1	TBC1D22B
		AC003092.2		COMT	TBL3
		AC003101.1		COPB2	TEX10
		AC003104.1		COPS6	TFB1M
		AC003682.16		CORO7-PAM16	TGFB2
		AC003682.17		CPD	TGFBR2
		AC003956.1		CPLX1	THADA
		AC003973.4		CPOX	TIFA
		AC003985.1		CPT2	TIMMDC1
		AC003986.5		CRABP2	TMEM167A
		AC003986.6		CRAT	TNK1
		AC003986.7		CRB3	TOP3A
		AC003991.3		CRELD1	TOPBP1
		AC004000.1		CRELD2	TRIM27
		AC004004.2		CROT	TRIM33
		AC004012.1		CRYBG3	TRMT61A
		AC004014.3		CRYL1	TRRAP
		AC004019.10		CSDE1	TSC22D2
		AC004019.13		CSK	TSPAN2
		AC004022.7		CSNK1D	TSR3
		AC004051.2		CSNK1E	TTC9
		AC004057.1		CSNK1G3	TUBB6
		AC004066.2		CSPP1	UBAC1
		AC004066.3		CSTF3	UBAP2
		AC004067.5		CTDSPL	UBE2D4
		AC004069.2		CTNNB1	UBN2
		AC004076.7		CTNNBL1	UBQLN1
		AC004076.9		CUEDC1	UBR4
		AC004112.4		CUL1	UCKL1
		AC004156.3		CUL2	UFL1
		AC004158.3		CUL4A	UGGT2
		AC004160.4		CUL4B	UHRF1BP1L
		AC004221.2		CUL9	UPF3B
		AC004231.2		CYB5B	VAMP8
		AC004257.1		CYB5R4	VPS29
		AC004381.6		CYBA	VPS33A
		AC004381.7		CYFIP2	VPS33B
		AC004383.3		CYLD	VWA3B
		AC004448.2		CYP4V2	WHAMM
		AC004449.6		DAAM1	WRAP73
		AC004453.8		DCAF11	XPNPEP3
		AC004471.10		DCAF13	XPR1
		AC004471.9		DCAF16	XRCC4
		AC004485.3		DCAKD	YKT6
		AC004490.1		DCBLD2	YWHAE
		AC004510.3		DCK	ZBTB44
		AC004538.3		DCTN3	ZFP28
		AC004540.4		DCUN1D1	ZFPL1
		AC004540.5		DCXR	ZNF12
		AC004543.1		DDR1	ZNF280D
		AC004543.2		DDX19A	ZNF451
		AC004549.6		DDX21	ZNF579
		AC004603.4		DDX28
		AC004623.2		DDX39B
		AC004637.1		DDX42
		AC004692.4		DDX47
		AC004692.5		DDX49
		AC004702.2		DDX5
		AC004754.3		DDX50
		AC004775.5		DDX54
		AC004791.2		DDX58
		AC004812.1		DDX6
		AC004837.5		DECR1
		AC004840.8		DENND6A
		AC004854.4		DERA
		AC004854.5		DGCR2
		AC004870.4		DGKE
		AC004870.5		DHCR7
		AC004893.10		DHRS3
		AC004893.11		DHX29
		AC004895.4		DHX38
		AC004899.3		DHX40
		AC004901.1		DIABLO
		AC004906.3		DIAPH1
		AC004924.1		DIAPH2
		AC004941.3		DIAPH3
		AC004947.2		DIS3
		AC004951.5		DIS3L
		AC004951.6		DLST
		AC004967.7		DNAJA3
		AC004969.1		DNAJB1
		AC004980.10		DNAJB14
		AC004980.7		DNAJB2
		AC004980.8		DNAJC1
		AC004980.9		DNAJC5
		AC004985.12		DNAJC7
		AC004987.9		DNPEP
		AC004988.1		DNPH1
		AC005009.1		DPAGT1
		AC005009.2		DPH6
		AC005013.5		DPM1
		AC005014.5		DPP7
		AC005020.1		DPY19L1
		AC005033.6		DSN1
		AC005037.1		DUT
		AC005037.3		DYNC1H1
		AC005040.3		DYNC1I2
		AC005041.11		DYNC2H1
		AC005042.2		DYNLL1
		AC005042.4		DYNLL2
		AC005062.2		DYRK1A
		AC005071.1		EBP
		AC005076.5		ECD
		AC005077.14		ECH1
		AC005077.7		ECI1
		AC005077.8		ECSIT
		AC005082.12		ECT2
		AC005083.1		EDF1
		AC005102.1		EEF1A2
		AC005104.3		EEF1D
		AC005150.1		EEPD1
		AC005154.6		EFCAB14
		AC005154.7		EFHD2
		AC005154.8		EHF
		AC005162.5		EIF2AK4
		AC005176.2		EIF2S1
		AC005189.6		EIF3K
		AC005197.2		EIF4EBP1
		AC005220.3		EIF4G2
		AC005224.2		EIF5A2
		AC005235.1		ELAC2
		AC005237.4		ELP5
		AC005251.3		ELP6
		AC005253.2		EML3
		AC005253.4		EMP2
		AC005255.3		ENDOG
		AC005255.5		ENO1
		AC005256.1		ENO2
		AC005262.2		ENOSF1
		AC005262.3		ENPP1
		AC005262.4		ENPP4
		AC005264.2		ENTPD5
		AC005276.1		EPB41
		AC005281.1		EPHA5
		AC005281.2		EPN2
		AC005288.1		ERAL1
		AC005300.5		ERBB3
		AC005301.8		ERGIC3
		AC005304.1		ERLIN2
		AC005306.3		ERMP1
		AC005307.3		ERO1B
		AC005324.6		ESCO1
		AC005329.7		ETFB
		AC005336.4		ETNK1
		AC005339.2		EVL
		AC005351.1		FAF1
		AC005355.1		FAHD2A
		AC005355.2		FAM114A1
		AC005387.3		FAM120B
		AC005391.2		FAM91A1
		AC005392.13		FANCL
		AC005481.5		FARP1
		AC005487.2		FASN
		AC005488.11		FASTKD5
		AC005498.3		FBP1
		AC005498.4		FBXL18
		AC005517.3		FBXO30
		AC005519.4		FBXW8
		AC005523.2		FCGRT
		AC005523.3		FDXR
		AC005532.5		FGD4
		AC005534.8		FGGY
		AC005537.2		FHOD1
		AC005540.3		FKBP7
		AC005546.2		FLCN
		AC005550.5		FLOT1
		AC005562.1		FLOT2
		AC005592.1		FNTA
		AC005592.2		FRMPD3
		AC005592.3		FSCN1
		AC005606.14		FTO
		AC005606.15		FUT11
		AC005614.3		FXN
		AC005616.2		G3BP2
		AC005618.6		GAA
		AC005624.2		GABARAPL2
		AC005631.1		GABPA
		AC005682.5		GAK
		AC005682.6		GALC
		AC005702.1		GALNT12
		AC005702.2		GALNT7
		AC005702.3		GALT
		AC005702.4		GAP43
		AC005740.5		GAS2L3
		AC005740.6		GBA2
		AC005754.7		GBF1
		AC005754.8		GCAT
		AC005758.1		GCFC2
		AC005775.2		GCLM
		AC005776.1		GCNT1
		AC005779.2		GDI1
		AC005785.2		GEMIN5
		AC005786.3		GFPT2
		AC005786.5		GGCT
		AC005786.7		GGCX
		AC005789.9		GHDC
		AC005795.1		GLDC
		AC005822.1		GLRX
		AC005838.2		GLS
		AC005932.1		GMNN
		AC005943.2		GNE
		AC005944.2		GNG5
		AC005954.3		GNL2
		AC005954.4		GNPAT
		AC006003.3		GNPDA1
		AC006014.8		GNPDA2
		AC006019.3		GNPNAT1
		AC006026.13		GOLGA8N
		AC006033.22		GORASP1
		AC006041.1		GOT1
		AC006042.6		GPALPP1
		AC006042.7		GPAT4
		AC006042.8		GPATCH11
		AC006050.2		GPATCH8
		AC006116.1		GPD1L
		AC006116.12		GPR180
		AC006116.13		GPRIN1
		AC006116.14		GPT2
		AC006116.15		GRAMD4
		AC006116.17		GSN
		AC006116.19		GSR
		AC006116.20		GSTK1
		AC006116.21		GSTM2
		AC006116.22		GTF2A2
		AC006116.24		GTF2H2
		AC006116.27		GTSE1
		AC006126.3		GUK1
		AC006126.4		HADHA
		AC006129.1		HAPLN3
		AC006129.2		HAT1
		AC006145.4		HAUS4
		AC006159.4		HBB
		AC006159.5		HCFC1
		AC006160.5		HDAC6
		AC006195.2		HDGF
		AC006262.10		HEATR3
		AC006272.1		HEXIM1
		AC006272.2		HINT2
		AC006273.4		HIRIP3
		AC006273.5		HK1
		AC006277.2		HLA-C
		AC006369.2		HLCS
		AC006372.4		HMGA2
		AC006372.5		HMGB2
		AC006372.6		HMGCL
		AC006373.1		HMGCR
		AC006378.2		HMGN5
		AC006427.2		HMOX1
		AC006460.2		HNRNPR
		AC006480.1		HOOK3
		AC006483.5		HSD17B4
		AC006486.9		HSDL1
		AC006487.1		HSPA13
		AC006509.7		HSPB1
		AC006534.1		HSPE1-MOB4
		AC006538.1		ICA1
		AC006539.1		IDH1
		AC006547.13		IER3IP1
		AC006547.15		IFIT1
		AC006547.8		IFT81
		AC006548.19		IFT88
		AC006552.1		IGF2BP2
		AC006557.1		IGF2BP3
		AC006942.4		IGSF3
		AC006946.15		IKBIP
		AC006946.16		IKBKB
		AC006946.17		ILK
		AC006947.1		IMMT
		AC006960.5		INTS8
		AC006978.6		IPO13
		AC006994.1		IQGAP1
		AC006994.2		IRGQ
		AC007000.10		ISCA1
		AC007000.11		ITGA1
		AC007009.1		ITGA2
		AC007009.2		ITGA5
		AC007036.4		ITGA6
		AC007036.6		ITGAV
		AC007038.7		ITGB3
		AC007040.11		ITGB5
		AC007040.6		ITPKC
		AC007040.8		ITPR2
		AC007041.2		ITPR3
		AC007064.24		JMJD6
		AC007096.1		KATNAL1
		AC007098.1		KATNB1
		AC007099.1		KHNYN
		AC007126.1		KIAA0930
		AC007128.1		KIAA1549
		AC007161.5		KIF14
		AC007163.6		KIF20A
		AC007182.6		KIF23
		AC007192.4		KIF5B
		AC007192.6		KIF7
		AC007193.6		KIT
		AC007193.8		KLF16
		AC007193.9		KLHL13
		AC007204.2		KLHL14
		AC007228.11		KNSTRN
		AC007228.5		KNTC1
		AC007228.8		KPNA4
		AC007228.9		KRBA1
		AC007229.3		KRT84
		AC007238.1		KTI12
		AC007246.3		L3HYPDH
		AC007249.3		LAGE3
		AC007250.4		LANCL1
		AC007255.8		LATS1
		AC007256.5		LBR
		AC007271.3		LDHB
		AC007272.3		LHPP
		AC007277.3		LIG1
		AC007278.2		LIMD2
		AC007278.3		LIN52
		AC007285.6		LIN7A
		AC007292.3		LIPA
		AC007292.4		LLGL1
		AC007292.6		LMAN1
		AC007292.7		LMAN2L
		AC007308.7		LMF2
		AC007318.5		LMOD1
		AC007319.1		LNPEP
		AC007365.1		LNX2
		AC007365.3		LONP2
		AC007381.3		LPCAT3
		AC007383.3		LPCAT4
		AC007383.4		LPIN1
		AC007386.2		LRCH4
		AC007386.3		LRP1
		AC007386.4		LRP6
		AC007389.3		LRR1
		AC007391.2		LRRC40
		AC007392.3		LRRC41
		AC007392.4		LRRC42
		AC007395.4		LSM14B
		AC007403.2		LSM2
		AC007403.3		LSM4
		AC007405.4		LUZP1
		AC007405.6		LYAR
		AC007405.8		LYPLA1
		AC007422.1		LYPLA2
		AC007450.1		LZTFL1
		AC007551.1		M6PR
		AC007551.2		MAEA
		AC007557.3		MAGOHB
		AC007563.3		MALT1
		AC007563.5		MAN2A1
		AC007566.10		MAP1LC3A
		AC007618.3		MAP1LC3B
		AC007620.3		MAP2
		AC007679.3		MAP2K1
		AC007682.1		MAP2K7
		AC007731.1		MAP4
		AC007743.1		MAP4K3
		AC007750.5		MAP4K5
		AC007773.1		MAPK13
		AC007773.2		MAPK8
		AC007796.1		MAPK9
		AC007842.1		MBTD1
		AC007875.2		MCEE
		AC007879.1		MCFD2
		AC007879.2		MCM2
		AC007879.3		MCM3
		AC007879.4		MCM6
		AC007879.5		MCM7
		AC007879.7		MDH1
		AC007880.1		ME1
		AC007881.4		MED17
		AC007919.18		MED20
		AC007950.1		MED22
		AC007952.5		MED24
		AC007952.6		MED28
		AC007966.1		MED30
		AC007969.4		MED4
		AC007969.5		MED8
		AC008060.7		MEGF9
		AC008063.2		METTL7A
		AC008065.1		MFF
		AC008067.2		MGAT1
		AC008072.1		MGAT2
		AC008073.9		MICAL2
		AC008074.3		MID1
		AC008074.4		MID1IP1
		AC008088.4		MIER3
		AC008132.13		MIOS
		AC008132.14		MISP
		AC008154.4		MMADHC
		AC008154.5		MMS19
		AC008163.4		MOB1B
		AC008264.4		MPP1
		AC008268.1		MPP2
		AC008268.2		MPV17L2
		AC008269.2		MPZL1
		AC008277.1		MROH1
		AC008278.2		MRPL37
		AC008278.3		MRPL39
		AC008281.1		MRPL40
		AC008391.1		MRPL53
		AC008427.2		MRPS11
		AC008440.10		MRPS22
		AC008440.5		MRPS27
		AC008565.1		MRPS28
		AC008581.1		MRPS34
		AC008592.3		MSH6
		AC008592.4		MSX1
		AC008592.5		MTARC2
		AC008592.8		MTERF3
		AC008694.2		MTF2
		AC008697.1		MTHFR
		AC008746.10		MTHFS
		AC008746.12		MTMR6
		AC008746.3		MTPN
		AC008752.1		MTR
		AC008753.4		MYBBP1A
		AC008753.6		MYO1C
		AC008781.7		MYO6
		AC008850.3		MZT1
		AC008937.3		N4BP1
		AC008982.2		NAA16
		AC008984.7		NAA25
		AC008992.1		NAAA
		AC009005.2		NAB1
		AC009014.3		NAB2
		AC009110.1		NADK
		AC009120.10		NAGK
		AC009120.3		NANS
		AC009120.4		NASP
		AC009120.5		NAT14
		AC009120.6		NCAPH2
		AC009121.1		NCEH1
		AC009133.12		NCK1
		AC009133.15		NCK2
		AC009133.17		NCKAP1
		AC009159.1		NCOA1
		AC009166.5		NDC1
		AC009227.2		NDRG3
		AC009227.3		NDRG4
		AC009228.1		NDUFA7
		AC009229.5		NDUFB10
		AC009229.6		NDUFB11
		AC009237.8		NDUFB3
		AC009238.6		NDUFB5
		AC009245.3		NDUFB6
		AC009264.1		NDUFB7
		AC009274.6		NDUFV1
		AC009297.1		NDUFV2
		AC009299.2		NDUFV3
		AC009299.3		NECAP1
		AC009299.4		NEDD8
		AC009299.5		NEDD9
		AC009302.2		NEK1
		AC009303.1		NEK7
		AC009303.3		NELFB
		AC009312.1		NENF
		AC009403.2		NF1
		AC009404.2		NFKB1
		AC009410.1		NFKB2
		AC009473.1		NIPSNAP1
		AC009480.1		NLN
		AC009487.6		NMD3
		AC009495.2		NME3
		AC009495.3		NMRAL1
		AC009495.4		NNT
		AC009501.4		NOA1
		AC009502.4		NOB1
		AC009505.2		NOC3L
		AC009506.1		NOL3
		AC009518.4		NOMO2
		AC009541.1		NOTCH2
		AC009542.2		NOVA1
		AC009784.3		NOXA1
		AC009892.10		NPHP3
		AC009892.5		NPLOC4
		AC009948.5		NQO1
		AC009948.7		NR2F6
		AC009950.2		NR3C1
		AC009955.8		NRAS
		AC009961.2		NSL1
		AC009961.3		NT5C
		AC009961.5		NT5DC2
		AC009963.3		NTMT1
		AC009963.5		NUB1
		AC009967.3		NUCB2
		AC010084.1		NUDCD2
		AC010086.2		NUDT14
		AC010091.1		NUP155
		AC010096.1		NUP50
		AC010127.3		NUP58
		AC010132.11		NUSAP1
		AC010136.2		OCIAD1
		AC010148.1		OCLN
		AC010150.1		OCRL
		AC010226.4		OMA1
		AC010311.1		OS9
		AC010329.1		OSBP
		AC010458.1		OSBPL11
		AC010468.1		OSBPL2
		AC010492.2		OSTM1
		AC010492.4		OTUD6B
		AC010504.2		OXR1
		AC010522.1		OXSR1
		AC010524.2		P4HB
		AC010524.4		PAAF1
		AC010525.1		PACSIN1
		AC010547.9		PAF1
		AC010642.1		PAK1
		AC010646.3		PAK1IP1
		AC010649.1		PALD1
		AC010729.1		PALLD
		AC010729.2		PARD6B
		AC010733.5		PARN
		AC010746.3		PARP2
		AC010761.10		PATZ1
		AC010761.13		PCBD1
		AC010761.14		PCCA
		AC010761.6		PCMTD2
		AC010761.8		PCNA
		AC010761.9		PDCD4
		AC010878.3		PDIA6
		AC010883.5		PDLIM5
		AC010884.1		PDRG1
		AC010886.2		PDSS2
		AC010890.1		PDXP
		AC010894.3		PEA15
		AC010894.5		PEX14
		AC010900.2		PEX3
		AC010907.2		PFDN2
		AC010907.5		PFKL
		AC010969.1		PFN2
		AC010975.1		PGM1
		AC010976.2		PGM3
		AC010980.2		PGRMC1
		AC010983.1		PHB
		AC010987.5		PHF23
		AC010987.6		PHKG2
		AC011239.1		PHYH
		AC011247.3		PHYHD1
		AC011288.2		PI4KA
		AC011290.4		PIGS
		AC011290.5		PIK3C2G
		AC011294.3		PIP4K2A
		AC011298.2		PIP5K1C
		AC011330.5		PIR
		AC011343.1		PITHD1
		AC011366.3		PITPNA
		AC011450.1		PITPNM1
		AC011453.1		PKMYT1
		AC011477.1		PLA2G4A
		AC011499.1		PLBD2
		AC011515.2		PLCB1
		AC011518.1		PLCB3
		AC011525.2		PLCD1
		AC011525.4		PLCD3
		AC011530.4		PLEK2
		AC011551.3		PLEKHA2
		AC011738.4		PLK1
		AC011742.5		PLOD1
		AC011747.3		PLOD3
		AC011747.4		PLPP6
		AC011747.6		PLXNA1
		AC011753.5		PM20D2
		AC011816.1		PMM1
		AC011893.3		PMPCB
		AC011899.10		PNO1
		AC011899.9		PNPO
		AC011933.2		POGLUT1
		AC011994.1		POLA1
		AC011997.1		POLD2
		AC011999.1		POLDIP2
		AC012065.5		POLE2
		AC012066.1		POLE4
		AC012074.2		POLR1D
		AC012123.1		POLR1E
		AC012146.7		POLR2M
		AC012307.2		POMK
		AC012314.8		POP1
		AC012322.1		PPAT
		AC012354.6		PPIL1
		AC012354.8		PPM1A
		AC012358.4		PPP1R14B
		AC012358.7		PPP1R14C
		AC012358.8		PPP2R1B
		AC012360.4		PPP2R5E
		AC012360.6		PPP6R3
		AC012361.1		PRADC1
		AC012363.13		PRDX5
		AC012363.4		PRIM1
		AC012368.1		PRIM2
		AC012370.2		PRKAB1
		AC012370.3		PRKAG1
		AC012442.5		PRKAR1A
		AC012442.6		PRKCD
		AC012445.1		PRKCSH
		AC012451.1		PRMT5
		AC012454.4		PROM1
		AC012456.4		PRPF18
		AC012462.1		PRPF6
		AC012462.2		PRR11
		AC012485.2		PRR15
		AC012499.1		PSAT1
		AC012501.2		PSME1
		AC012501.3		PSME2
		AC012506.2		PSME3
		AC012506.4		PSTPIP2
		AC012507.3		PTBP2
		AC012507.4		PTGES2
		AC012513.6		PTP4A2
		AC012531.25		PTPN6
		AC012593.1		PTPRJ
		AC012594.1		PTRH2
		AC012613.2		PUM1
		AC012627.1		PURA
		AC012668.1		PWP1
		AC012668.2		PYCR2
		AC013264.2		PYGL
		AC013267.1		QPCTL
		AC013268.3		QRICH1
		AC013271.3		QSER1
		AC013275.2		QSOX1
		AC013429.4		RAB18
		AC013436.6		RAB1A
		AC013439.4		RAB1B
		AC013448.1		RAB21
		AC013460.1		RAB28
		AC013461.1		RAB2A
		AC013470.6		RAB39A
		AC013470.8		RAB3B
		AC013472.3		RAB3IP
		AC013472.4		RAB6A
		AC013474.4		RAB6B
		AC013480.2		RABGAP1
		AC015688.3		RABGGTA
		AC015691.13		RABGGTB
		AC015884.1		RALB
		AC015922.5		RALGPS2
		AC015922.6		RANBP2
		AC015922.7		RANBP6
		AC015923.1		RAP1GAP
		AC015933.2		RASA3
		AC015969.3		RBBP4
		AC015971.2		RBBP7
		AC015977.6		RBL1
		AC015987.1		RBL2
		AC016292.3		RBM22
		AC016582.2		RBM3
		AC016629.3		RC3H2
		AC016670.1		RCN2
		AC016682.1		RDH11
		AC016683.5		RDH14
		AC016700.2		REEP1
		AC016700.4		REEP5
		AC016700.5		RFK
		AC016700.6		RGL2
		AC016708.2		RHOD
		AC016712.1		RIF1
		AC016712.2		RILP
		AC016712.3		RNASEL
		AC016716.1		RNASET2
		AC016716.2		RNF123
		AC016717.1		RNF2
		AC016722.3		RNF214
		AC016722.4		ROCK2
		AC016723.4		RPA3
		AC016734.2		RPF2
		AC016735.2		RPL23
		AC016738.3		RPL23A
		AC016738.4		RPN1
		AC016739.1		RPS15
		AC016739.2		RPS19BP1
		AC016745.3		RPS27A
		AC016747.3		RPS4X
		AC016757.3		RPS7
		AC016768.1		RRM1
		AC016772.4		RRP12
		AC016831.3		RRP15
		AC016831.5		RRP7A
		AC016831.6		RRP8
		AC016831.7		RSL1D1
		AC016894.1		RSPRY1
		AC016907.3		RTCA
		AC016910.1		RTN1
		AC016995.3		RTN2
		AC016999.2		RTN3
		AC017002.1		RUNDC1
		AC017002.2		RWDD4
		AC017028.2		RXRA
		AC017028.3		S100A16
		AC017028.4		SACM1L
		AC017028.6		SAE1
		AC017028.7		SAMD4B
		AC017035.2		SAPCD2
		AC017048.2		SBNO1
		AC017060.1		SCCPDH
		AC017074.2		SCFD1
		AC017074.3		SCOC
		AC017079.3		SCP2
		AC017079.4		SCRN1
		AC017081.2		SDHAF3
		AC017084.1		SEC11A
		AC017101.10		SEC14L2
		AC017104.1		SEC23A
		AC017104.2		SEC24C
		AC017104.6		SEC61A1
		AC018442.1		SEC61B
		AC018462.2		SECISBP2L
		AC018463.4		SELENBP1
		AC018641.7		SEMA3B
		AC018647.3		SEPTIN5
		AC018696.4		SEPTIN8
		AC018735.1		SEPTIN9
		AC018737.3		SERAC1
		AC018738.2		SERBP1
		AC018755.16		SERF2
		AC018755.17		SERPINB1
		AC018766.4		SERPINB9
		AC018766.6		SF3B2
		AC018804.1		SF3B6
		AC018804.6		SFN
		AC018804.7		SFT2D3
		AC018816.3		SFXN1
		AC018865.5		SFXN2
		AC018866.1		SGTA
		AC018890.6		SH3BP1
		AC019097.7		SH3D19
		AC019109.1		SH3GL2
		AC019117.1		SH3GLB2
		AC019117.2		SH3KBP1
		AC019118.3		SH3PXD2B
		AC019172.2		SHCBP1
		AC019181.2		SHOC2
		AC019181.3		SHROOM4
		AC019185.4		SHTN1
		AC019186.1		SIAE
		AC019349.5		SIGIRR
		AC020550.7		SIRT2
		AC020571.3		SIRT5
		AC020594.5		SIVA1
		AC020743.2		SIX4
		AC020915.1		SIX5
		AC020931.1		SKA3
		AC020983.5		SKP2
		AC021016.7		SLC12A2
		AC021188.4		SLC12A4
		AC021218.2		SLC12A7
		AC021224.1		SLC15A1
		AC022007.5		SLC1A4
		AC022153.1		SLC1A5
		AC022154.7		SLC25A24
		AC022182.1		SLC25A25
		AC022182.2		SLC25A3
		AC022182.3		SLC25A40
		AC022201.5		SLC27A3
		AC022210.2		SLC27A4
		AC022384.1		SLC27A6
		AC022431.3		SLC30A5
		AC022538.1		SLC35D1
		AC022816.2		SLC39A14
		AC022819.1		SLC39A6
		AC022819.3		SLC4A2
		AC023050.1		SLC7A1
		AC023115.2		SLC9A1
		AC023115.4		SLFN5
		AC023137.2		SLK
		AC023469.2		SMAD3
		AC023590.1		SMARCA4
		AC023593.1		SMARCA5
		AC024028.1		SMARCAD1
		AC024067.1		SMPD4
		AC024084.1		SMYD5
		AC024162.2		SNAP29
		AC024475.1		SNIP1
		AC024560.2		SNRNP27
		AC024560.3		SNRPD2
		AC024568.1		SNRPE
		AC024569.1		SNTB1
		AC024592.9		SNTB2
		AC024704.2		SNX7
		AC024937.6		SPAST
		AC025016.1		SPATA5
		AC025165.8		SPATS2
		AC025166.1		SPC25
		AC025171.1		SPRY1
		AC025280.1		SQLE
		AC025335.1		SQSTM1
		AC025442.3		SRD5A3
		AC025811.3		STAM2
		AC025918.2		STARD10
		AC026150.6		STAT2
		AC026150.8		STAT3
		AC026167.1		STAU1
		AC026188.1		STIM1
		AC026202.3		STK17B
		AC026271.5		STK38
		AC026471.6		STRAP
		AC026703.1		STRBP
		AC026904.1		STT3A
		AC026954.6		STX17
		AC026956.1		STX3
		AC027119.1		STX5
		AC027288.2		STX6
		AC027307.1		STXBP2
		AC027319.1		STXBP4
		AC027320.1		SUMO2
		AC027348.1		SUMO3
		AC027601.1		SURF6
		AC027612.1		SUZ12
		AC027612.4		SYNE2
		AC027612.6		SYTL4
		AC027811.1		TAF4
		AC034187.2		TAF6
		AC034220.3		TAGLN3
		AC034236.2		TANC1
		AC034243.1		TBC1D24
		AC037459.4		TBC1D5
		AC046143.3		TBPL1
		AC051649.12		TCAF1
		AC053503.11		TCEA1
		AC053503.4		TCEAL1
		AC053503.6		TCEAL3
		AC055764.1		TCF4
		AC055876.1		TDG
		AC058791.1		TDRD7
		AC060226.1		TDRP
		AC060834.2		TECR
		AC061992.2		TEFM
		AC062017.1		TFDP2
		AC062021.1		TGFA
		AC062028.1		THBS1
		AC062029.1		THG1L
		AC063976.2		THUMPD1
		AC063976.7		THYN1
		AC064834.1		TIMELESS
		AC064834.2		TIMM50
		AC064834.3		TIMP2
		AC064836.3		TIPIN
		AC064850.4		TIPRL
		AC064852.4		TK1
		AC064853.2		TKT
		AC064875.2		TLE3
		AC066615.1		TLK1
		AC067717.1		TMCC1
		AC067718.1		TMED4
		AC067940.1		TMED5
		AC067945.3		TMEM106C
		AC067945.4		TMEM134
		AC067956.1		TMEM164
		AC067959.1		TMEM192
		AC067968.3		TMEM209
		AC068057.1		TMEM230
		AC068134.10		TMEM237
		AC068134.6		TMEM245
		AC068134.8		TMEM259
		AC068138.1		TMEM263
		AC068279.3		TMEM30B
		AC068282.3		TMEM33
		AC068286.1		TMEM41A
		AC068491.2		TMEM43
		AC068492.1		TMEM62
		AC068499.10		TMLHE
		AC068522.4		TMSB4X
		AC068533.7		TMTC3
		AC068580.5		TMUB1
		AC068580.6		TMX1
		AC068587.2		TMX3
		AC068641.1		TNFAIP8
		AC068643.1		TNFRSF10A
		AC068657.2		TNKS1BP1
		AC068669.1		TOM1L1
		AC068706.2		TOMM34
		AC068831.10		TOR1AIP2
		AC068831.15		TP53I11
		AC068831.3		TPM1
		AC068831.6		TPPP3
		AC069154.4		TPRG1L
		AC069257.6		TRABD
		AC069277.2		TRAPPC12
		AC069282.6		TRAPPC4
		AC069286.1		TRIM16
		AC069294.1		TRIM25
		AC069368.3		TRIP12
		AC069394.1		TRIP6
		AC069513.4		TRMT11
		AC072052.7		TRMT13
		AC072062.1		TRMU
		AC072062.3		TSC22D4
		AC073043.1		TSG101
		AC073046.25		TSR1
		AC073052.1		TTC14
		AC073063.10		TTC19
		AC073065.3		TTC26
		AC073069.2		TTC39B
		AC073071.1		TTC5
		AC073072.5		TUBG1
		AC073072.7		TULP3
		AC073109.2		TUSC1
		AC073115.6		TUSC3
		AC073115.7		TVP23B
		AC073130.1		TWF1
		AC073130.3		TWF2
		AC073133.1		TXN
		AC073133.2		TXN2
		AC073135.7		TXNDC12
		AC073150.6		TXNDC15
		AC073218.3		TXNRD2
		AC073254.1		TYK2
		AC073257.2		TYW3
		AC073283.4		UAP1L1
		AC073283.7		UBA2
		AC073316.1		UBA3
		AC073316.2		UBAP1
		AC073321.4		UBE2G2
		AC073326.3		UBE2K
		AC073333.8		UBE2L3
		AC073342.12		UBE2S
		AC073343.1		UBE2T
		AC073343.13		UBE2Z
		AC073410.1		UBE4B
		AC073415.2		UBL3
		AC073464.4		UBR2
		AC073464.7		UBR7
		AC073465.1		UBXN2B
		AC073551.1		UBXN6
		AC073621.2		UFSP2
		AC073635.5		UGDH
		AC073636.1		UPP1
		AC073641.2		UQCRB
		AC073648.1		UQCRH
		AC073834.3		USP1
		AC073842.19		USP24
		AC073869.1		USP3
		AC073869.20		USP4
		AC073934.6		USP48
		AC073957.15		USP5
		AC074011.2		UTP15
		AC074019.2		VASN
		AC074091.1		VAV2
		AC074117.10		VBP1
		AC074117.13		VCL
		AC074183.4		VDAC1
		AC074212.5		VKORC1
		AC074212.6		VMA21
		AC074286.1		VPS37A
		AC074289.1		VPS54
		AC074338.4		VRK1
		AC074363.1		VWA8
		AC074367.1		WDHD1
		AC074389.5		WDR4
		AC074391.1		WDR44
		AC078794.1		WDR45B
		AC078819.1		WDR48
		AC078842.3		WDSUB1
		AC078852.1		WNK2
		AC078852.2		WTAP
		AC078864.1		XIRP2
		AC078883.3		XPO4
		AC078883.4		XPOT
		AC078899.1		XRCC1
		AC078899.3		XRN1
		AC078899.4		XYLB
		AC078917.1		YBX1
		AC078941.1		YEATS4
		AC078942.1		YIF1A
		AC079135.1		YRDC
		AC079145.4		YTHDF3
		AC079150.2		ZBED1
		AC079150.3		ZBED3
		AC079233.1		ZDHHC20
		AC079250.1		ZFAND5
		AC079305.10		ZFR
		AC079305.11		ZFYVE19
		AC079305.8		ZNF131
		AC079325.6		ZNF143
		AC079354.3		ZNF148
		AC079354.5		ZNF618
		AC079354.6		ZNF621
		AC079448.1		ZNF703
		AC079466.1		ZNHIT6
		AC079586.1
		AC079610.1
		AC079610.2
		AC079612.1
		AC079613.1
		AC079630.4
		AC079741.2
		AC079742.4
		AC079753.4
		AC079753.5
		AC079767.4
		AC079776.1
		AC079776.2
		AC079776.3
		AC079779.4
		AC079779.6
		AC079781.1
		AC079781.7
		AC079781.8
		AC079807.2
		AC079807.4
		AC079922.2
		AC079922.3
		AC079949.1
		AC080002.1
		AC080037.1
		AC083811.1
		AC083843.1
		AC083843.2
		AC083862.6
		AC083864.4
		AC083873.4
		AC083884.8
		AC083899.3
		AC083900.1
		AC083906.2
		AC083949.1
		AC084082.3
		AC084117.3
		AC084121.17
		AC084125.1
		AC084149.1
		AC084219.2
		AC084219.4
		AC084809.2
		AC084809.3
		AC087163.2
		AC087294.2
		AC087491.2
		AC087499.10
		AC087499.4
		AC087499.5
		AC087499.7
		AC087499.8
		AC087793.1
		AC090044.2
		AC090206.1
		AC090286.2
		AC090420.1
		AC090505.6
		AC090587.4
		AC090587.5
		AC090602.2
		AC090616.2
		AC090617.1
		AC090804.1
		AC090810.1
		AC090945.1
		AC090952.5
		AC090954.1
		AC090954.5
		AC091038.1
		AC091133.1
		AC091492.2
		AC091633.2
		AC091633.3
		AC091729.9
		AC091801.1
		AC091814.2
		AC091814.3
		AC091878.1
		AC092066.6
		AC092071.1
		AC092155.1
		AC092155.4
		AC092159.2
		AC092162.1
		AC092168.2
		AC092168.3
		AC092168.4
		AC092171.2
		AC092171.4
		AC092198.1
		AC092295.4
		AC092301.3
		AC092316.1
		AC092332.1
		AC092338.5
		AC092415.1
		AC092421.1
		AC092431.3
		AC092484.1
		AC092535.3
		AC092566.1
		AC092569.2
		AC092573.2
		AC092574.2
		AC092580.3
		AC092580.4
		AC092597.3
		AC092610.12
		AC092614.2
		AC092620.2
		AC092620.3
		AC092634.1
		AC092634.2
		AC092636.1
		AC092651.1
		AC092652.1
		AC092667.2
		AC092669.3
		AC092669.6
		AC092675.3
		AC092675.4
		AC092687.3
		AC092687.5
		AC092755.4
		AC092835.2
		AC092839.3
		AC092839.4
		AC092865.1
		AC092933.4
		AC093063.2
		AC093107.7
		AC093110.3
		AC093142.2
		AC093159.1
		AC093162.5
		AC093166.2
		AC093323.3
		AC093326.3
		AC093375.1
		AC093382.1
		AC093388.3
		AC093390.1
		AC093484.4
		AC093495.4
		AC093585.6
		AC093609.1
		AC093616.4
		AC093620.5
		AC093627.10
		AC093627.12
		AC093627.7
		AC093627.8
		AC093627.9
		AC093642.3
		AC093642.4
		AC093642.5
		AC093668.2
		AC093673.5
		AC093690.1
		AC093700.1
		AC093702.1
		AC093724.2
		AC093787.1
		AC093788.1
		AC093802.1
		AC093807.1
		AC093818.1
		AC093838.4
		AC093843.1
		AC093844.1
		AC093850.1
		AC093899.3
		AC093901.1
		AC093911.1
		AC096574.4
		AC096579.13
		AC096582.8
		AC096582.9
		AC096633.1
		AC096649.1
		AC096649.2
		AC096669.1
		AC096669.3
		AC096670.3
		AC096753.1
		AC096772.6
		AC097359.2
		AC097374.2
		AC097381.1
		AC097382.1
		AC097382.5
		AC097467.2
		AC097468.4
		AC097495.2
		AC097523.1
		AC097533.1
		AC097662.2
		AC097711.1
		AC097713.4
		AC097721.1
		AC097721.2
		AC097724.3
		AC098614.2
		AC098617.1
		AC098820.2
		AC098820.3
		AC098820.4
		AC098823.3
		AC098824.6
		AC098826.5
		AC098828.2
		AC098831.4
		AC098973.2
		AC099326.1
		AC099332.1
		AC099342.1
		AC099535.1
		AC099535.4
		AC099552.2
		AC099668.5
		AC099754.1
		AC099796.1
		AC099850.1
		AC100787.1
		AC100830.3
		AC100830.4
		AC100830.5
		AC100832.1
		AC102953.4
		AC103563.8
		AC103564.7
		AC103740.1
		AC104058.1
		AC104076.3
		AC104088.1
		AC104134.2
		AC104135.2
		AC104169.1
		AC104297.1
		AC104306.1
		AC104389.28
		AC104405.1
		AC104451.2
		AC104532.2
		AC104532.4
		AC104634.3
		AC104653.1
		AC104654.1
		AC104654.2
		AC104655.3
		AC104667.3
		AC104695.4
		AC104699.1
		AC104777.4
		AC104794.4
		AC104809.2
		AC104809.4
		AC104820.2
		AC104841.1
		AC104843.3
		AC104986.1
		AC105053.3
		AC105081.1
		AC105247.1
		AC105339.1
		AC105461.1
		AC105760.2
		AC105760.3
		AC106782.20
		AC106786.1
		AC106801.1
		AC106875.1
		AC106876.2
		AC106900.6
		AC107072.2
		AC107079.1
		AC107081.5
		AC107218.3
		AC107983.4
		AC108004.1
		AC108004.2
		AC108004.3
		AC108039.1
		AC108066.1
		AC108142.1
		AC108218.1
		AC108448.2
		AC108456.1
		AC108463.2
		AC108479.2
		AC108488.4
		AC108676.1
		AC108868.5
		AC108938.3
		AC108938.5
		AC109333.10
		AC109642.1
		AC109815.2
		AC109826.1
		AC109829.1
		AC110299.5
		AC110769.3
		AC110781.3
		AC110926.4
		AC112198.1
		AC112229.1
		AC112715.2
		AC112719.1
		AC112721.1
		AC112721.2
		AC113167.1
		AC113189.5
		AC113208.1
		AC113404.1
		AC114730.11
		AC114730.2
		AC114730.3
		AC114730.5
		AC114730.7
		AC114730.8
		AC114737.3
		AC114765.1
		AC114776.3
		AC114803.3
		AC114808.2
		AC114812.10
		AC114812.8
		AC114812.9
		AC114877.3
		AC115099.1
		AC115115.4
		AC115522.3
		AC115617.2
		AC116035.1
		AC116366.5
		AC116366.6
		AC116407.1
		AC116533.1
		AC116533.2
		AC116533.3
		AC116562.1
		AC116609.1
		AC116609.2
		AC116609.3
		AC116614.1
		AC117490.2
		AC118344.1
		AC118345.1
		AC118754.4
		AC119403.1
		AC119674.1
		AC120104.1
		AC122714.1
		AC123886.2
		AC124861.1
		AC124914.3
		AC124944.3
		AC124944.5
		AC125232.1
		AC125238.2
		AC125634.1
		AC126365.1
		AC127391.3
		AC127526.1
		AC127904.2
		AC128709.2
		AC128709.4
		AC129492.6
		AC129778.2
		AC130469.2
		AC130689.5
		AC130709.1
		AC131097.4
		AC131160.1
		AC131951.1
		AC132008.1
		AC133528.2
		AC133633.2
		AC133680.1
		AC133785.1
		AC135048.13
		AC135050.5
		AC135178.7
		AC136289.1
		AC137723.5
		AC137932.4
		AC137932.5
		AC137932.6
		AC137934.1
		AC138035.2
		AC138430.4
		AC138623.1
		AC138744.2
		AC138965.1
		AC138969.4
		AC139099.4
		AC139099.5
		AC139099.6
		AC139100.3
		AC139103.1
		AC139451.1
		AC139530.1
		AC139887.4
		AC140725.4
		AC141586.5
		AC141928.1
		AC141930.2
		AC142119.1
		AC142528.1
		AC144449.1
		AC144450.1
		AC144450.2
		AC144522.1
		AC144530.1
		AC144568.4
		AC144652.1
		AC144831.1
		AC144835.1
		AC144836.1
		AC145110.1
		AC145124.1
		AC145124.2
		AC145343.2
		AC145676.2
		AC147651.4
		AC147651.5
		AC156455.1
		AC159540.1
		AC159540.14
		AC159540.3
		AC195454.1
		AC216130.1
		AC226118.1
		AC226119.4
		AC226119.5
		AC244250.2
		AC246787.1
		AC246787.2
		AC246787.3
		AC246787.4
		AC246787.5
		AC253576.1
		AC253576.2
		ACA59
		ACA64
		ACAA1
		ACAA2
		ACACB
		ACAD10
		ACAD11
		ACAD8
		ACAD9
		ACADL
		ACADSB
		ACAN
		ACAP1
		ACAP2-IT1
		ACAP3
		ACAT1
		ACAT2
		ACBD3
		ACBD4
		ACCS
		ACCSL
		ACD
		ACE
		ACE2
		ACER1
		ACER2
		ACER3
		ACHE
		ACIN1
		ACKR1
		ACKR2
		ACKR3
		ACKR4
		ACLY
		ACMSD
		ACO1
		ACO2
		ACOT1
		ACOT11
		ACOT12
		ACOT13
		ACOT2
		ACOT4
		ACOT6
		ACOT7
		ACOT8
		ACOT9
		ACOX1
		ACOX2
		ACOX3
		ACOXL
		ACP1
		ACP2
		ACP5
		ACP6
		ACPP
		ACR
		ACRBP
		ACRC
		ACRV1
		ACSBG1
		ACSBG2
		ACSF2
		ACSL3
		ACSL4
		ACSL5
		ACSL6
		ACSM1
		ACSM2A
		ACSM2B
		ACSM3
		ACSM4
		ACSM5
		ACSM6
		ACSS1
		ACSS2
		ACTA1
		ACTA2
		ACTA2-AS1
		ACTB
		ACTBL2
		ACTBP11
		ACTBP12
		ACTBP13
		ACTBP14
		ACTBP2
		ACTBP9
		ACTC1
		ACTG1
		ACTG1P1
		ACTG1P14
		ACTG1P15
		ACTG1P16
		ACTG1P17
		ACTG1P20
		ACTG1P24
		ACTG1P3
		ACTG1P9
		ACTG2
		ACTL10
		ACTL6A
		ACTL6B
		ACTL7B
		ACTN1-AS1
		ACTN2
		ACTN3
		ACTN4P1
		ACTR10
		ACTR1A
		ACTR2
		ACTR3
		ACTR3B
		ACTR3C
		ACTR5
		ACTR6
		ACTR8
		ACTRT3
		ACVR1
		ACVR1B
		ACVR1C
		ACVR2A
		ACVR2B
		ACVR2B-AS1
		ACVRL1
		ACY1
		ACY3
		ACYP2
		AD000091.2
		AD000671.6
		AD000684.2
		ADA
		ADAD2
		ADAL
		ADAM10
		ADAM11
		ADAM12
		ADAM15
		ADAM17
		ADAM18
		ADAM19
		ADAM1A
		ADAM1B
		ADAM2
		ADAM20
		ADAM20P1
		ADAM21
		ADAM21P1
		ADAM22
		ADAM23
		ADAM28
		ADAM32
		ADAM33
		ADAM3A
		ADAM3B
		ADAM5
		ADAM8
		ADAM9
		ADAMDEC1
		ADAMTS1
		ADAMTS10
		ADAMTS12
		ADAMTS13
		ADAMTS14
		ADAMTS15
		ADAMTS16
		ADAMTS17
		ADAMTS18
		ADAMTS19
		ADAMTS19-AS1
		ADAMTS2
		ADAMTS20
		ADAMTS3
		ADAMTS4
		ADAMTS5
		ADAMTS6
		ADAMTS7
		ADAMTS7P3
		ADAMTS7P4
		ADAMTS8
		ADAMTS9
		ADAMTS9-AS1
		ADAMTS9-AS2
		ADAMTSL1
		ADAMTSL2
		ADAMTSL3
		ADAMTSL4
		ADAMTSL4-AS1
		ADAMTSL5
		ADAP1
		ADAP2
		ADAR
		ADARB1
		ADARB2
		ADAT1
		ADAT2
		ADAT3
		ADCK1
		ADCK2
		ADCK3
		ADCK4
		ADCK5
		ADCY1
		ADCY10
		ADCY10P1
		ADCY2
		ADCY3
		ADCY4
		ADCY5
		ADCY6
		ADCY7
		ADCY9
		ADCYAP1
		ADCYAP1R1
		ADD2
		ADD3
		ADD3-AS1
		ADGB
		ADGRA1
		ADGRA2
		ADGRA3
		ADGRB1
		ADGRB2
		ADGRB3
		ADGRD1
		ADGRE1
		ADGRE2
		ADGRE3
		ADGRE4P
		ADGRE5
		ADGRF1
		ADGRF2
		ADGRF3
		ADGRF4
		ADGRF5
		ADGRF5P1
		ADGRF5P2
		ADGRG2
		ADGRG3
		ADGRG4
		ADGRG5
		ADGRG6
		ADGRG7
		ADGRL1
		ADGRL2
		ADGRL3
		ADGRL4
		ADGRV1
		ADH1A
		ADH1B
		ADH1C
		ADH4
		ADH5P4
		ADH6
		ADH7
		ADHFE1
		ADI1
		ADIG
		ADIPOQ
		ADIPOQ-AS1
		ADIPOR1
		ADIPOR2
		ADIRF
		ADIRF-AS1
		ADK
		ADM
		ADM2
		ADM5
		ADNP
		ADNP-AS1
		ADNP2
		ADO
		ADORA1
		ADORA2A
		ADORA2A-AS1
		ADORA2B
		ADORA2BP1
		ADPGK
		ADPGK-AS1
		ADPRH
		ADPRHL1
		ADPRHL2
		ADPRM
		ADRA1A
		ADRA1B
		ADRA1D
		ADRA2A
		ADRA2C
		ADRB1
		ADRB2
		ADRB3
		ADRBK1
		ADRBK2
		ADRM1
		ADSS
		ADSSL1
		ADTRP
		AE000658.22
		AE000661.37
		AE000662.93
		AEBP1
		AEBP2
		AEN
		AES
		AF001548.5
		AF001548.6
		AF003625.3
		AF011889.2
		AF011889.5
		AF015262.2
		AF015720.3
		AF038458.3
		AF038458.5
		AF064858.10
		AF064858.11
		AF064858.6
		AF064858.7
		AF064858.8
		AF064860.5
		AF064860.7
		AF067845.1
		AF121898.3
		AF124730.4
		AF127577.10
		AF127577.12
		AF127577.8
		AF127936.3
		AF127936.5
		AF127936.9
		AF129075.5
		AF129408.17
		AF131215.2
		AF131215.3
		AF131215.4
		AF131215.6
		AF131215.8
		AF131215.9
		AF131216.5
		AF131216.6
		AF131217.1
		AF146191.4
		AF146191.8
		AF165138.7
		AF178030.2
		AF186192.1
		AF186192.5
		AF186192.6
		AF196970.3
		AF196972.4
		AF196972.9
		AF213884.2
		AF228730.1
		AF228730.8
		AF230666.2
		AF235103.1
		AF277315.13
		AFAP1
		AFAP1-AS1
		AFAP1L1
		AFAP1L2
		AFF1
[truncated: 30,621 more rows]

## Sheet: Supplementary Table 15B
Supplementary Table 15B: RNASeq data for human endometrial biopsies for mRNAs matching 1192 proteins changed in response to miR-340-5p mimic. Refers to Figure 11.
PC1	PC2	GeneID	Associated.Gene.Name	Description			A240-A-LB-LH7	A235-A-LB-LH8	A245-B-LB-LH9	A247-B-LB-LH8	A237-A-O-LH8	A263-A-LB-LH8	A264-A-O-LH8	A233-A-LB-LH9	A252-A-LB-LH8	A301-A-O-LH8	A249-A-LB-LH8	A262-A-O-LH7	A241-B-LB-LH6	A234-B-LB-LH9	A248-B-LB-LH9	A259-B-O-LH8	A246-B-LB-LH8	A244-B-LB-LH9	A261-B-LB-LHNA	A250-B-LB-LH7	A238-B-LB-LH7	A231-B-LB-LH7	A254-B-LB-LH8	A242-C-LB-LH7	A266-C-M-LH7	A236-C-M-LH8	A239-C-M-LH8	A256-C-M-LH6	A258-C-M-LH9	A257-C-M-LH8	A255-C-M-LH7	A232-C-M-LH7	A243-C-M-LH8	A251-C-M-LH7	A265-C-M-LH7	A253-C-M-LH6	Number of samples expression = 0 (of 36)
0.00187801	-0.000738385	ENSG00000094914	AAAS	achalasia, adrenocortical insufficiency, alacrimia [Source:HGNC Symbol;Acc:HGNC:13666]			47.3511	47.0211	38.4491	32.8854	32.378	38.7466	33.9141	40.6056	40.2569	37.3724	38.0607	42.0325	53.2452	41.4547	39.6054	41.1512	41.7963	37.5262	39.1371	38.3855	41.5226	43.8012	36.2062	43.6965	48.7132	34.0072	43.3738	40.9134	40.0451	36.0024	36.2977	36.911	32.6038	36.9889	42.1725	43.6078	0
-0.00186904	0.000429988	ENSG00000081760	AACS	acetoacetyl-CoA synthetase [Source:HGNC Symbol;Acc:HGNC:21298]			7.62568	7.46284	9.85394	7.75936	9.77029	9.32817	10.2357	7.62489	9.96382	10.3809	10.126	8.61807	8.85191	9.40021	7.05943	8.74992	9.17331	9.18506	8.55713	10.5182	10.0856	10.6848	9.9148	7.65719	8.2895	9.14018	8.71317	11.7629	12.0467	11.0543	9.97085	8.63936	8.34692	7.45816	6.31136	8.5597	0
0.00667476	-0.00622189	ENSG00000124608	AARS2	alanyl-tRNA synthetase 2, mitochondrial [Source:HGNC Symbol;Acc:HGNC:21022]			59.8047	53.8008	22.3349	17.465	20.5076	23.6528	22.9506	17.2219	23.8257	22.7212	22.0898	25.0758	64.7642	20.2685	23.9356	24.7279	24.4551	21.0807	21.6639	23.8015	22.8994	18.5789	19.7579	32.3344	64.8578	17.6866	22.874	24.0267	23.6979	22.102	20.5619	20.506	19.4237	21.026	24.267	31.1718	0
-0.00142511	-6.56103e-05	ENSG00000266967	AARSD1	alanyl-tRNA synthetase domain containing 1 [Source:HGNC Symbol;Acc:HGNC:28417]			7.21503	5.51465	7.32346	5.81605	6.48993	6.93652	7.89488	7.55436	7.35446	6.4612	8.10626	5.04175	6.75954	5.91603	7.19238	7.37151	8.36934	7.22051	7.39357	8.09384	8.59793	6.63021	6.24351	6.40762	7.15447	4.84569	8.56069	7.85853	7.05574	7.49434	9.35527	6.82661	6.20483	5.97829	4.89545	5.93666	0
-0.0039609	-0.00150503	ENSG00000085563	ABCB1	ATP-binding cassette, sub-family B (MDR/TAP), member 1 [Source:HGNC Symbol;Acc:HGNC:40]			3.89455	4.78752	7.56923	7.23011	8.70192	9.29985	7.18234	3.02889	10.147	5.8631	9.16367	5.584	5.86249	6.24718	9.254	6.10769	7.68917	9.38851	8.49752	7.69705	6.06386	2.52374	3.1352	8.99443	5.9468	10.1873	6.44905	7.1139	12.0098	7.18568	8.84564	3.79091	7.47354	4.74296	5.35622	4.24644	0
-0.00153924	0.00207251	ENSG00000135776	ABCB10	ATP-binding cassette, sub-family B (MDR/TAP), member 10 [Source:HGNC Symbol;Acc:HGNC:41]			18.324	9.81416	23.2158	17.7317	20.6546	26.4403	25.6427	16.2583	22.2513	19.8479	24.9207	18.7559	20.5207	10.5502	23.613	24.2476	21.3365	19.2368	19.6256	25.9518	22.9116	14.4788	17.236	19.7597	18.9859	19.6685	18.216	20.1795	21.9403	19.567	25.0407	14.8358	21.3084	23.3779	19.019	17.7638	0
-0.00340723	0.00100433	ENSG00000033050	ABCF2	ATP-binding cassette, sub-family F (GCN20), member 2 [Source:HGNC Symbol;Acc:HGNC:71]			34.8749	35.1188	59.9737	41.0922	66.9455	52.6807	58.0995	41.4633	57.7801	50.932	50.9402	45.4968	40.3625	43.4316	55.2677	48.712	50.0766	46.9363	43.7138	73.8741	49.7435	50.0973	56.8276	37.3818	37.114	52.4572	49.765	50.6182	53.1023	54.8499	56.4948	41.502	44.5477	42.2821	29.319	33.943	0
0.00108095	0.00788097	ENSG00000106077	ABHD11	abhydrolase domain containing 11 [Source:HGNC Symbol;Acc:HGNC:16407]			58.6943	76.8807	56.7356	67.5749	54.4654	68.3183	62.8985	107.309	70.1586	95.0727	87.3882	98.0611	45.4897	87.6855	53.8281	74.6486	74.6919	64.5006	84.4555	69.6221	91.4942	106.762	96.4681	73.5994	56.7472	39.9306	55.2119	51.8095	67.8873	47.046	63.6578	161.677	80.1069	93.5363	95.504	79.2787	0
0.00451699	0.000252736	ENSG00000100997	ABHD12	abhydrolase domain containing 12 [Source:HGNC Symbol;Acc:HGNC:15868]			62.1013	59.4546	39.0211	34.3	36.3923	33.3935	35.2139	36.2989	35.1877	43.0001	39.7685	43.9247	65.3283	47.5562	32.6376	37.2021	33.4226	39.9529	36.9195	42.1809	47.0123	47.4094	55.0416	48.1305	64.6132	39.983	46.192	31.9154	27.8497	33.0324	43.5847	49.189	38.8742	56.0253	53.7267	55.3349	0
0.000443282	0.000721305	ENSG00000114779	ABHD14B	abhydrolase domain containing 14B [Source:HGNC Symbol;Acc:HGNC:28235]			66.7516	71.5372	67.4069	50.3304	64.3796	64.3212	61.7476	73.4764	57.798	61.4992	57.8721	84.1769	62.5736	81.0185	73.5936	66.6411	82.4187	65.5716	71.9082	59.9002	68.8931	73.8308	64.9002	76.2551	62.4867	70.0456	81.9779	78.6788	73.5609	46.3357	63.3686	70.7914	55.0609	71.1411	62.6874	72.9353	0
0.00313823	0.00675793	ENSG00000011198	ABHD5	abhydrolase domain containing 5 [Source:HGNC Symbol;Acc:HGNC:21396]			19.0331	42.3524	22.8637	27.7566	24.7041	32.9448	39.5667	16.2956	34.7114	25.4159	32.9989	43.0969	27.9513	20.1314	23.2463	22.2601	22.5734	25.3376	23.6247	28.6856	34.088	26.9315	24.6157	51.6841	25.2915	19.5904	18.3189	23.2818	23.2031	40.0184	32.7336	19.3068	38.8515	33.3482	48.5217	45.1674	0
0.00183272	-3.40344e-06	ENSG00000117054	ACADM	acyl-CoA dehydrogenase, C-4 to C-12 straight chain [Source:HGNC Symbol;Acc:HGNC:89]			24.783	21.316	24.8513	17.6391	20.7367	27.5272	26.8767	14.3348	24.7105	20.4132	29.1744	24.1865	29.6468	15.5843	30.3363	27.0309	24.9422	23.7272	25.6828	21.3233	22.562	18.3168	17.4051	31.0321	31.7557	19.1572	24.794	24.8798	21.6084	25.4233	19.6139	18.962	19.3144	25.9227	26.3473	29.1729	0
0.000863872	-0.000809422	ENSG00000122971	ACADS	acyl-CoA dehydrogenase, C-2 to C-3 short chain [Source:HGNC Symbol;Acc:HGNC:90]			28.0291	32.9322	28.4496	26.1244	19.5356	25.0032	18.9163	36.4899	20.7363	28.3774	25.0927	35.8149	30.7572	48.5856	34.8978	33.2065	35.7121	27.2596	30.9792	19.8624	27.8905	26.4573	29.1112	31.6034	27.9448	27.3972	37.9292	39.6583	32.1693	22.5464	20.5706	43.2741	21.3932	26.7822	29.8561	38.7812	0
0.00114473	0.00100275	ENSG00000072778	ACADVL	acyl-CoA dehydrogenase, very long chain [Source:HGNC Symbol;Acc:HGNC:92]			181.551	244.192	183.538	208.835	148.21	201.954	176.701	208.898	157.251	193.29	226.983	211.899	194.716	195.643	206.913	212.274	205.515	171.26	208.534	187.68	183.322	264.352	209.36	237.664	234.047	168.529	239.004	217.317	212.003	186.487	209.069	193.929	147.494	192.029	197.779	238.81	0
-0.000596101	-8.99754e-05	ENSG00000114331	ACAP2	ArfGAP with coiled-coil, ankyrin repeat and PH domains 2 [Source:HGNC Symbol;Acc:HGNC:16469]			17.2769	9.52981	18.6335	20.4063	16.887	27.0597	23.3069	9.5846	19.3328	15.4746	20.9865	11.6024	18.7684	8.1961	18.3846	18.5481	17.4433	18.1026	16.2112	19.4839	15.9338	10.7753	8.937	17.1116	24.7749	11.8072	13.7514	16.1963	20.4359	21.5881	18.1215	11.5209	16.2571	18.6619	17.9889	16.3765	0
-0.00380455	0.00292068	ENSG00000107897	ACBD5	acyl-CoA binding domain containing 5 [Source:HGNC Symbol;Acc:HGNC:23338]			24.7485	23.4173	41.7211	33.4899	37.4503	64.8505	64.9119	27.8601	50.3567	45.0832	52.5402	33.728	29.9037	28.5974	54.7922	55.5856	56.5306	55.2541	51.439	47.4562	54.1386	26.1467	25.7033	34.2105	38.0463	38.793	33.6371	48.2393	55.0874	48.3193	55.5871	37.2896	47.9573	45.4822	40.1186	34.5345	0
-0.000200711	0.00347277	ENSG00000230124	ACBD6	acyl-CoA binding domain containing 6 [Source:HGNC Symbol;Acc:HGNC:23339]			7.33942	6.18899	9.24289	6.37954	7.99139	8.25012	12.393	5.77871	9.37921	9.41973	9.14146	7.14881	7.53645	4.80719	8.18782	6.99891	10.1245	9.25389	7.59778	10.0522	10.2534	9.07207	7.56321	6.5691	8.3029	4.18447	7.91945	7.44041	8.07076	6.39269	8.78627	6.33783	8.29737	8.70163	8.73473	6.89494	0
0.00491348	-0.00578846	ENSG00000176244	ACBD7	acyl-CoA binding domain containing 7 [Source:HGNC Symbol;Acc:HGNC:17715]			3.81129	0.96149	1.31355	0.982549	2.28122	1.56672	1.12083	0.460077	1.61855	1.28622	1.9487	1.54811	4.22762	0.717947	1.82604	2.35187	1.53291	1.27526	1.41267	1.93109	0.911121	1.70981	0.912993	1.74006	5.51011	0.906171	0.708957	1.37323	1.60317	1.30367	0.998509	1.26842	1.82448	0.898912	1.16205	1.43765	0
-0.000190717	0.0014028	ENSG00000176715	ACSF3	acyl-CoA synthetase family member 3 [Source:HGNC Symbol;Acc:HGNC:27288]			9.4535	8.75994	8.68993	9.5041	9.00824	11.6311	13.0785	9.20982	11.0257	11.7985	11.3558	8.26025	10.8537	10.2194	9.89985	11.159	10.9502	10.2906	11.1753	10.2102	11.7628	9.45783	10.6809	10.4523	10.3729	8.19698	10.672	9.99452	10.1677	9.3083	10.44	9.36362	9.66798	9.94543	9.61758	10.8386	0
-0.000418661	0.00356422	ENSG00000151726	ACSL1	acyl-CoA synthetase long-chain family member 1 [Source:HGNC Symbol;Acc:HGNC:3569]			46.9344	39.5118	64.6153	44.849	58.9376	63.0505	69.0917	50.2684	46.0606	56.5068	51.6688	62.5803	36.0873	34.102	64.526	47.7195	45.9777	59.1726	52.1342	54.8765	51.1767	38.8083	53.3898	79.062	48.2069	55.3492	41.7753	57.0113	82.9088	36.9085	79.7385	53.5652	47.1891	63.7844	49.4498	65.6727	0
0.000894264	-0.00333217	ENSG00000111058	ACSS3	acyl-CoA synthetase short-chain family member 3 [Source:HGNC Symbol;Acc:HGNC:24723]			24.2712	11.3589	13.5245	11.5858	16.8641	22.3194	17.5096	8.24198	17.8715	13.8668	15.1702	11.2066	18.6474	11.5745	12.202	22.6873	19.6272	18.0347	15.9846	13.0823	17.1942	11.0765	9.26252	12.8426	24.273	7.83581	16.2102	23.0714	12.1165	11.0755	18.4497	6.51884	11.8122	10.6085	11.0201	15.666	0
-0.00244502	0.00427603	ENSG00000130402	ACTN4	actinin, alpha 4 [Source:HGNC Symbol;Acc:HGNC:166]			142.514	153.207	261.8	306.833	254.924	288.457	293.2	181.497	311.582	257.433	290.838	257.053	185.697	262.505	262.553	256.623	259.019	267.763	257.752	304.324	239.342	238.13	250.418	297.331	226.029	316.878	238.376	220.406	294.502	387.302	244.556	247.01	322.862	302.327	294.807	274.128	0
7.89905e-05	-0.00114646	ENSG00000087274	ADD1	adducin 1 (alpha) [Source:HGNC Symbol;Acc:HGNC:243]			70.2192	51.5418	62.1889	57.7958	58.298	73.0245	67.1721	48.2216	64.7384	63.8346	71.678	50.43	77.9545	61.135	65.3549	67.2713	67.5354	67.6121	64.7763	66.0557	62.8775	61.4797	54.4823	64.1147	85.2439	66.0803	59.617	63.3878	63.0346	74.3549	64.3399	58.3371	55.4802	61.1901	55.4747	66.9308	0
0.00184037	0.0113142	ENSG00000205336	ADGRG1	adhesion G protein-coupled receptor G1 [Source:HGNC Symbol;Acc:HGNC:4512]			12.6016	27.3554	36.1384	21.5208	26.0065	35.6063	20.4519	31.0838	29.8481	29.0242	26.8691	46.745	18.9431	35.6652	23.6604	24.669	26.3233	35.8068	38.8451	32.6076	30.2792	33.2697	42.924	61.5779	22.9252	20.8681	25.6782	20.4499	28.7154	16.0302	27.6894	85.1944	40.7233	53.2002	54.9628	54.1189	0
-0.00171098	-0.00330727	ENSG00000239900	ADSL	adenylosuccinate lyase [Source:HGNC Symbol;Acc:HGNC:291]			27.0751	27.6184	28.969	23.5343	32.6248	27.7574	27.421	25.3426	26.459	25.533	25.8806	20.5353	34.6854	29.495	31.9006	27.6477	30.8919	27.1274	25.843	31.36	25.7663	24.2474	25.3994	20.1421	27.0571	30.5863	28.6248	30.971	31.0643	28.8901	28.8173	25.6345	23.666	18.6868	17.6118	20.8961	0
-0.00337707	0.00298275	ENSG00000123908	AGO2	argonaute RISC catalytic component 2 [Source:HGNC Symbol;Acc:HGNC:3263]			3.97865	3.52858	6.75944	9.90225	4.59231	12.8286	14.0961	2.82879	11.9148	6.47464	9.27868	3.39046	5.67865	3.62285	8.08653	8.79438	6.23147	11.8236	6.9156	8.64057	4.74696	6.65247	3.86608	7.6501	8.25511	6.31573	4.93771	5.88475	5.65186	14.516	6.97652	8.24122	8.91042	6.07904	7.96879	5.38071	0
0.000255853	-0.00254304	ENSG00000204310	AGPAT1	1-acylglycerol-3-phosphate O-acyltransferase 1 [Source:HGNC Symbol;Acc:HGNC:324]			78.2176	83.8779	73.0812	58.9244	77.0433	71.6102	64.4289	46.617	63.1609	78.1157	66.0007	67.3311	88.7484	79.3432	78.7415	75.7227	76.6947	70.9134	70.074	74.9609	72.8393	68.299	69.9224	71.9765	85.5458	89.5575	79.3891	73.4801	77.8896	91.548	68.3826	66.4585	58.6427	65.4763	57.2098	74.1393	0
-0.00454347	0.00176259	ENSG00000018510	AGPS	alkylglycerone phosphate synthase [Source:HGNC Symbol;Acc:HGNC:327]			16.7904	13.45	30.2978	35.6673	25.8904	37.7939	37.8426	23.1722	38.8528	26.6108	25.7258	18.6874	21.0578	19.6479	35.8665	28.8148	31.019	34.6917	30.4634	30.3338	25.6236	19.6854	17.6254	22.812	21.1641	26.0548	22.7658	27.3042	31.2798	44.2626	27.843	26.9783	26.386	23.6922	25.8022	23.3691	0
-5.52114e-05	0.00707676	ENSG00000135049	AGTPBP1	ATP/GTP binding protein 1 [Source:HGNC Symbol;Acc:HGNC:17258]			10.6026	8.40567	14.2884	15.0118	13.435	15.9845	22.0728	11.0818	17.7628	13.7593	18.4667	14.015	11.3635	7.89516	13.1263	14.1802	14.6483	15.7509	16.6882	14.246	14.9256	14.7369	14.4023	14.9747	13.9003	9.9574	10.7228	12.0185	12.8737	11.5255	15.4989	12.1948	23.5983	23.3306	18.6836	15.9301	0
-7.06905e-05	-0.00384765	ENSG00000101444	AHCY	adenosylhomocysteinase [Source:HGNC Symbol;Acc:HGNC:343]			208.947	296.139	288.21	77.005	311.447	220.623	210.127	175.361	213.531	192.008	146.218	201.453	247.393	184.253	247.086	180.498	184.523	188.21	182.278	260.615	189.389	140.759	211.341	162.028	185.754	287.633	243.121	262.421	271.506	96.1116	257.681	125.179	139.927	133.712	112.54	186.525	0
0.000880294	0.00124445	ENSG00000186063	AIDA	axin interactor, dorsalization associated [Source:HGNC Symbol;Acc:HGNC:25761]			75.8646	97.2538	79.4695	77.5223	91.3841	98.5835	88.1877	77.3877	92.3558	88.7684	84.0445	115.058	89.8278	67.5898	91.6272	83.1639	94.3254	84.8261	87.1668	83.6036	88.8688	75.5157	77.7598	106.545	97.042	91.4913	81.1485	87.7582	92.6666	100.767	82.2611	64.3274	83.0864	94.3357	81.475	108.554	0
-0.00305616	-0.002327	ENSG00000042286	AIFM2	apoptosis-inducing factor, mitochondrion-associated, 2 [Source:HGNC Symbol;Acc:HGNC:21411]			9.2568	8.54883	13.5318	11.0048	9.48481	10.5444	8.20795	10.8799	9.25616	9.44709	10.0781	7.20778	10.8787	12.2095	11.9603	10.1278	10.8832	10.1322	10.6746	13.4026	11.4677	12.6263	10.5893	8.76988	10.0472	13.5806	12.7441	14.6735	13.9313	17.5351	13.6041	11.081	8.18359	8.31054	7.6899	9.07927	0
0.00122025	-0.00110843	ENSG00000106305	AIMP2	aminoacyl tRNA synthetase complex-interacting multifunctional protein 2 [Source:HGNC Symbol;Acc:HGNC:20609]			66.4212	62.9041	54.5987	39.6757	59.88	46.7749	55.3426	52.3459	54.0073	49.435	53.5458	61.2275	76.9246	45.2751	59.595	48.8788	51.1096	48.1074	49.5756	61.81	49.7528	51.9702	57.0254	51.5022	52.8658	47.1847	51.9205	63.4591	52.8792	50.697	56.7626	48.19	44.7447	52.098	42.3032	51.2468	0
0.00230367	-0.00114273	ENSG00000117448	AKR1A1	aldo-keto reductase family 1, member A1 (aldehyde reductase) [Source:HGNC Symbol;Acc:HGNC:380]			101.469	133.119	84.0776	71.0827	89.2176	75.6338	64.4667	99.5039	81.0678	81.3603	68.0561	118.459	114.01	107.902	89.1697	83.1108	86.9866	81.2771	83.8381	74.8238	84.6447	82.7906	90.5508	100.486	93.7713	81.4785	97.6606	96.6595	88.2638	81.5681	80.196	99.8443	66.474	76.8948	85.8009	119.848	0
0.00171834	-0.00291657	ENSG00000053371	AKR7A2	aldo-keto reductase family 7, member A2 [Source:HGNC Symbol;Acc:HGNC:389]			92.6919	86.4585	59.6606	45.4532	62.7889	58.5366	58.4493	57.7361	63.1832	67.0739	58.6937	67.5046	92.8657	89.9759	72.8545	65.6915	74.3709	67.4219	62.9044	67.1843	59.6897	60.8241	62.8995	63.2413	78.7875	60.8051	86.5492	77.6178	72.1804	54.7475	59.0692	69.9207	50.362	60.654	60.6801	73.0616	0
0.000870443	-0.00274338	ENSG00000161618	ALDH16A1	aldehyde dehydrogenase 16 family, member A1 [Source:HGNC Symbol;Acc:HGNC:28114]			25.6659	22.6454	21.5229	16.3114	18.0702	17.3725	16.9058	22.5625	14.4374	22.5836	18.6221	20.61	27.0576	25.8853	21.9009	18.1796	23.065	16.4578	20.9389	17.3601	23.4515	21.2222	17.9684	16.7831	21.6762	22.2846	25.9124	23.5927	21.359	12.4381	17.638	21.6581	15.0104	16.1123	17.7461	20.0915	0
-0.00352822	0.00910305	ENSG00000111275	ALDH2	aldehyde dehydrogenase 2 family (mitochondrial) [Source:HGNC Symbol;Acc:HGNC:404]			59.5893	65.9819	96.9397	114.188	124.954	134.742	147.658	143.05	125	171.491	179.383	127.74	73.4016	156.934	79.5616	156.271	152.836	164.637	183.249	163.437	192.203	131.632	185.382	71.1565	75.1755	83.0974	133.39	88.297	96.6532	103.799	151.657	135.446	177.612	185.42	160.712	87.1138	0
0.00883526	0.00526362	ENSG00000108602	ALDH3A1	aldehyde dehydrogenase 3 family, member A1 [Source:HGNC Symbol;Acc:HGNC:405]			0.713099	0.735228	0.753329	0.443968	0.751893	0.346799	0.392825	0.140724	0.655234	0.750595	0.886979	0.685361	0.601444	0.514684	0.303551	1.53615	0.745932	0.557235	0.317715	1.17461	0.348356	0.999815	0.571208	0.805351	2.77201	0.115488	0.232338	0.288771	0.396616	0.142412	0.572652	0.634183	0.570739	0.725564	1.18478	1.18613	0
0.00539084	0.00122684	ENSG00000072210	ALDH3A2	aldehyde dehydrogenase 3 family, member A2 [Source:HGNC Symbol;Acc:HGNC:403]			29.5174	47.1472	25.3586	25.7166	23.5235	31.9665	26.1112	21.6675	27.3671	23.6048	35.4138	43.0799	57.479	27.2952	34.204	31.419	31.9581	27.6202	33.4866	26.6359	39.5744	23.8935	28.0746	38.1803	68.1774	20.0418	25.5407	30.2178	29.6449	21.128	27.0259	55.0054	35.4203	38.6965	52.3679	48.4671	0
0.00462252	-0.00592263	ENSG00000159423	ALDH4A1	aldehyde dehydrogenase 4 family, member A1 [Source:HGNC Symbol;Acc:HGNC:406]			31.0029	31.9975	12.5416	11.3591	11.3139	11.4243	9.06975	11.7016	12.8813	10.8917	12.0646	16.4199	23.2082	15.6057	15.9026	12.5814	13.4187	11.1768	10.1286	12.482	14.2726	10.2977	12.1062	12.9488	22.6621	10.5951	14.2376	16.738	12.6056	10.9718	11.6973	14.4694	10.8833	10.8349	10.4262	15.7094	0
0.00152236	-0.00389229	ENSG00000112294	ALDH5A1	aldehyde dehydrogenase 5 family, member A1 [Source:HGNC Symbol;Acc:HGNC:408]			15.6323	8.69757	14.7291	9.80835	8.68046	13.459	16.005	7.63417	10.5838	10.3886	13.4101	7.90882	21.9918	10.2439	13.1524	13.0456	14.5089	11.2373	11.4004	13.1608	9.52451	10.8806	6.86363	12.3657	19.5788	7.83482	11.5881	12.9011	11.7361	7.49852	9.24984	9.9204	8.02722	8.77403	9.97712	10.6475	0
0.00154762	-0.00451156	ENSG00000164904	ALDH7A1	aldehyde dehydrogenase 7 family, member A1 [Source:HGNC Symbol;Acc:HGNC:877]			40.3393	35.3158	29.5295	22.2267	29.5998	23.9147	24.5578	18.7283	28.1489	23.0373	26.8521	22.518	39.9789	22.7593	33.9361	33.8156	32.9398	32.3412	30.5123	22.3366	26.6613	21.7571	18.9981	25.3893	36.501	21.475	40.3714	32.7868	28.4538	22.7677	23.483	28.7414	18.3174	24.572	21.3469	31.4243	0
-0.00156619	-0.00258881	ENSG00000143149	ALDH9A1	aldehyde dehydrogenase 9 family, member A1 [Source:HGNC Symbol;Acc:HGNC:412]			67.0535	74.2956	84.8056	59.7027	96.9268	76.0632	69.4086	64.6694	84.763	76.9143	68.9154	63.98	89.6226	77.5808	75.5363	85.1577	89.6735	58.4916	69.8793	82.638	77.7051	68.4549	65.023	62.3741	79.3214	77.5109	83.6093	96.5433	88.2707	97.746	70.3119	66.5852	59.8997	66.2158	53.3239	53.6926	0
-0.00130967	0.00014215	ENSG00000149925	ALDOA	aldolase A, fructose-bisphosphate [Source:HGNC Symbol;Acc:HGNC:414]			254.104	400.367	359.449	324.477	327.541	289.546	272.262	364.816	305.365	335.538	288.655	380.035	299.512	445.693	419.284	370.581	384.786	331.23	419.892	328.157	407.213	380.42	398.904	315.918	296.633	393.43	465.087	433.854	383.692	302.789	335.634	398.527	295.525	291.797	262.729	371.837	0
-0.000491339	-0.00119743	ENSG00000086848	ALG9	ALG9, alpha-1,2-mannosyltransferase [Source:HGNC Symbol;Acc:HGNC:15672]			5.18398	4.15	5.24387	3.92366	4.77875	5.0402	5.70912	4.28275	5.03646	4.78316	5.16898	3.71622	6.02787	4.54605	7.31633	6.1913	5.9912	5.31236	5.59185	5.4965	5.46883	3.94803	3.73899	4.48512	6.14366	4.42281	4.37317	4.90275	5.28827	5.48293	4.68166	4.03063	5.08457	4.33137	4.9959	4.59669	0
0.0353837	-0.0101303	ENSG00000162551	ALPL	alkaline phosphatase, liver/bone/kidney [Source:HGNC Symbol;Acc:HGNC:438]			694.148	383.994	5.12955	9.8112	15.404	6.72124	5.89564	6.85995	11.9247	9.6563	37.1732	67.7912	530.818	8.92074	4.18271	15.4881	6.51059	7.60586	9.45789	12.3898	6.7926	8.59797	46.9858	177.791	457.107	8.95755	8.15465	6.68866	5.24948	5.73891	6.7824	19.2521	12.9012	33.0611	108.339	111.091	0
-0.000575023	0.000947177	ENSG00000003393	ALS2	amyotrophic lateral sclerosis 2 (juvenile) [Source:HGNC Symbol;Acc:HGNC:443]			10.4847	7.00032	10.2627	12.5801	9.92094	12.0894	13.4512	8.40499	12.7084	10.7064	10.6455	8.23038	11.9599	7.34273	11.365	10.2804	10.2557	10.9099	10.7681	11.8304	10.0799	9.7966	7.86888	10.4534	11.8431	7.55516	10.2158	8.55062	10.0293	12.8864	10.5664	9.65862	10.2439	11.4293	10.2987	9.37918	0
-1.15483e-05	-0.00300731	ENSG00000242110	AMACR	alpha-methylacyl-CoA racemase [Source:HGNC Symbol;Acc:HGNC:451]			1.57955	1.81069	3.88723	2.29223	1.53224	3.51831	2.51244	1.02419	1.88397	2.76282	1.46323	2.94749	4.31652	2.19203	3.04385	2.12089	2.36976	2.53473	2.23526	1.68263	2.00323	1.11949	2.25827	1.67063	3.64639	4.63844	2.2233	3.77879	4.60686	2.73515	1.74943	1.71954	2.12821	3.11899	3.92222	3.41562	0
0.000969643	-0.00326293	ENSG00000116337	AMPD2	adenosine monophosphate deaminase 2 [Source:HGNC Symbol;Acc:HGNC:469]			29.8884	24.5843	25.0099	13.3257	23.4362	23.934	24.9793	18.3099	21.619	23.6292	22.4757	17.2502	31.837	18.1728	25.4479	27.3039	23.358	20.6638	22.2417	26.3248	22.9653	22.9262	22.1789	20.7151	35.6298	21.3385	28.3969	23.2735	24.5997	22.6767	24.6081	22.3693	17.0481	17.2233	17.8035	22.2943	0
-0.000266444	-0.00692355	ENSG00000078053	AMPH	amphiphysin [Source:HGNC Symbol;Acc:HGNC:471]			3.87961	2.23031	2.09478	2.27915	2.06988	2.80536	1.96122	1.4185	2.50526	2.62696	3.28034	1.08283	4.15495	2.45686	1.68816	2.78694	3.35207	2.46952	1.72276	2.543	2.31405	2.32573	1.08097	1.77694	4.0853	2.24795	2.42273	2.7922	1.77963	7.02908	2.25586	1.556	1.85156	2.44232	1.28692	2.1318	0
0.00365157	0.000815762	ENSG00000166295	ANAPC16	anaphase promoting complex subunit 16 [Source:HGNC Symbol;Acc:HGNC:26976]			78.7796	102.038	66.5389	55.6258	60.1208	65.045	60.2817	70.1177	63.3878	68.1419	71.9728	87.9828	98.9278	67.3702	68.2003	71.6413	76.8168	56.692	66.4587	65.198	78.8249	73.2634	70.9221	91.771	90.4103	57.6859	68.8058	71.2393	57.4466	52.2614	68.4947	74.7926	63.6961	75.0545	76.2773	105.694	0
0.00132971	-4.99991e-06	ENSG00000174606	ANGEL2	angel homolog 2 (Drosophila) [Source:HGNC Symbol;Acc:HGNC:30534]			18.8436	18.7792	16.065	16.5868	15.3449	21.3296	24.0081	12.079	23.1332	18.0351	22.6792	16.1103	21.4435	11.6344	19.5818	20.734	20.5232	17.5835	17.8023	20.7012	19.9959	15.5605	12.2658	19.8439	29.36	13.7507	15.9582	18.1386	18.5691	22.0371	16.3844	14.081	16.8368	20.9088	16.265	21.1302	0
-0.00154815	0.00321242	ENSG00000254996	ANKHD1-EIF4EBP3	ANKHD1-EIF4EBP3 readthrough [Source:HGNC Symbol;Acc:HGNC:33530]			0.76822	0.575044	0.938232	1.17528	0.641711	1.31281	1.33957	0.677997	0.914489	0.694758	1.29423	0.578924	0.698554	0.484133	0.804365	0.967037	0.705933	0.838972	0.907501	1.09719	0.825856	0.913118	0.578801	0.795303	0.864915	0.476924	0.493063	0.560125	1.01747	1.3355	1.0401	1.14258	0.763826	0.867356	0.866423	0.627218	0
-0.00233042	0.00182937	ENSG00000176915	ANKLE2	ankyrin repeat and LEM domain containing 2 [Source:HGNC Symbol;Acc:HGNC:29101]			13.498	10.1522	15.4475	21.9515	17.4176	19.9231	17.949	14.5779	18.0168	16.4029	18.4009	12.1002	15.4999	11.523	17.7026	18.5186	16.9072	18.0155	18.0841	17.1557	17.7421	15.9517	15.4056	14.0588	14.3141	17.5849	14.3239	15.7956	15.8926	19.1079	19.8315	15.8284	16.4878	18.4266	15.041	14.4492	0
0.00308964	-0.001885	ENSG00000106524	ANKMY2	ankyrin repeat and MYND domain containing 2 [Source:HGNC Symbol;Acc:HGNC:25370]			15.6206	15.4152	15.3157	9.42357	11.4369	14.802	12.5994	10.094	11.9935	12.2585	16.901	14.2841	21.2093	11.2579	13.585	15.3277	15.6529	13.0046	13.7827	13.2226	14.6125	11.1388	9.3228	19.42	26.4351	11.7322	16.692	16.1094	16.7798	14.6628	11.5301	11.1643	10.7951	15.2555	15.1975	20.2945	0
-0.000577716	0.00112613	ENSG00000132466	ANKRD17	ankyrin repeat domain 17 [Source:HGNC Symbol;Acc:HGNC:23575]			31.6272	22.4554	34.0022	33.9486	29.6525	46.0917	45.9573	20.1476	41.6698	30.2683	37.6582	24.2674	30.9088	17.3055	38.4519	37.525	34.9253	37.1814	32.8958	40.3281	32.1287	24.1744	20.5793	35.6504	41.1783	25.3654	27.2538	31.0846	33.8474	42.2382	32.9604	27.5303	32.1384	34.0094	35.8047	32.9188	0
-0.000848553	0.00220925	ENSG00000139645	ANKRD52	ankyrin repeat domain 52 [Source:HGNC Symbol;Acc:HGNC:26614]			34.0322	26.3805	40.412	41.1884	35.2842	57.2941	55.5226	27.1146	46.1017	40.0113	47.0923	29.4624	40.4598	27.0548	43.0822	42.7739	41.5024	49.5376	40.9432	44.6348	41.1796	36.18	33.959	46.8187	47.1206	32.0807	32.7343	37.9001	39.321	52.9502	47.5977	38.015	42.7061	42.5108	42.1206	39.7872	0
0.00770789	0.00152868	ENSG00000160746	ANO10	anoctamin 10 [Source:HGNC Symbol;Acc:HGNC:25519]			37.0835	84.2785	23.8459	23.1571	22.3549	25.0691	23.7914	18.6671	29.7277	23.5922	29.2107	47.3728	50.1978	26.1395	26.2292	21.6293	27.264	24.0541	22.65	25.5667	25.127	26.3884	33.0881	63.4441	37.524	21.995	22.2108	25.5436	25.9716	25.6981	23.6941	23.9684	26.2936	35.1195	48.3449	61.9798	0
0.00174758	-0.00576888	ENSG00000143401	ANP32E	acidic (leucine-rich) nuclear phosphoprotein 32 family, member E [Source:HGNC Symbol;Acc:HGNC:16673]			74.259	37.3174	45.2783	27.5623	43.8417	43.1493	38.8292	28.7754	35.3097	31.7128	32.0253	32.0792	67.9433	22.2133	46.6888	44.6859	36.3454	29.5452	34.5799	44.9477	36.0734	24.0178	30.5748	35.9044	55.764	36.0028	40.0428	41.49	52.1283	42.5013	33.9004	24.9612	28.1043	30.2805	32.2539	36.8606	0
-0.00922159	0.0154453	ENSG00000196975	ANXA4	annexin A4 [Source:HGNC Symbol;Acc:HGNC:542]			21.3002	55.1607	295.937	146.882	172.04	200.809	160.385	229.307	225.176	236.992	209.112	172.985	32.4143	204.357	232.087	230.024	231.821	233.449	350.238	241.086	232.813	253.673	187.537	136.583	76.3942	127.716	226.37	162.421	242.751	109.353	240.121	265.737	286.221	327.624	193.718	135.331	0
0.00229392	-0.00274	ENSG00000164111	ANXA5	annexin A5 [Source:HGNC Symbol;Acc:HGNC:543]			453.629	635.569	335.763	289.573	363.336	332.625	311.378	290.262	348.142	325.983	338.309	424.583	432.03	457.985	390.622	383.683	381.352	352.78	351.164	348.919	321.396	303.514	314.726	439.378	513.564	449.3	443.849	429.185	427.387	399.673	286.68	339.724	325.359	368.573	330.43	520.336	0
-0.00335917	-0.00444477	ENSG00000197043	ANXA6	annexin A6 [Source:HGNC Symbol;Acc:HGNC:544]			71.627	50.4014	80.414	34.1725	111.106	78.1837	87.6576	64.5891	80.3386	93.2796	91.8263	60.3423	80.0303	84.8923	83.1663	67.4067	80.8938	67.2584	74.4316	104.45	68.5741	62.7422	64.5835	43.9098	77.4346	91.6024	115.318	115.913	109.068	74.1801	59.7167	40.452	59.4257	52.6023	30.5788	51.3582	0
-0.00347529	-0.00158604	ENSG00000100280	AP1B1	adaptor-related protein complex 1, beta 1 subunit [Source:HGNC Symbol;Acc:HGNC:554]			53.6073	89.5581	65.2664	89.8273	73.0935	94.5952	74.0492	57.2604	85.3062	98.9637	49.514	61.8909	57.1496	92.0906	66.1102	75.4621	75.7398	85.2906	66.1761	64.4828	77.1004	65.7266	50.5953	62.8489	53.4768	74.9311	66.7499	81.6291	108.016	177.619	74.4063	73.6348	49.8513	47.2164	55.5125	61.1343	0
-0.00137815	0.00109607	ENSG00000166747	AP1G1	adaptor-related protein complex 1, gamma 1 subunit [Source:HGNC Symbol;Acc:HGNC:555]			39.6987	42.8388	54.1639	53.3564	43.1571	63.1287	56.4562	37.3003	57.0283	46.3951	50.4296	42.1344	43.812	39.5874	66.2305	54.9265	57.1845	61.8568	56.7811	51.9778	49.0079	43.145	32.1733	52.7442	50.8067	41.1034	45.3948	56.4443	52.9608	65.2803	51.4756	48.658	47.2301	51.4447	50.2346	51.9607	0
0.000209371	0.0033081	ENSG00000213983	AP1G2	adaptor-related protein complex 1, gamma 2 subunit [Source:HGNC Symbol;Acc:HGNC:556]			30.3291	31.7424	37.6185	39.2472	22.2449	39.6879	38.3012	47.7051	30.9977	36.5816	41.0955	37.4115	33.782	32.7074	36.1259	43.4195	45.7946	43.5454	47.0164	26.2521	43.4702	41.702	33.2961	39.5637	40.7953	23.9679	40.9373	33.9271	40.842	27.6477	36.2176	55.3956	33.1787	37.5945	52.9181	33.5424	0
0.0045631	-0.00268796	ENSG00000182287	AP1S2	adaptor-related protein complex 1, sigma 2 subunit [Source:HGNC Symbol;Acc:HGNC:560]			44.9471	29.3523	29.1741	25.4784	25.2507	31.0536	25.1548	15.3469	22.3962	28.5765	41.22	22.7177	52.9291	19.2803	20.8274	34.5773	22.1135	22.547	20.1045	34.4786	29.1876	18.1236	19.5009	30.6771	60.954	25.9348	26.682	20.0838	23.2108	26.7955	24.5947	17.391	21.8945	31.2241	41.9874	32.9134	0
-0.000484529	-0.00256185	ENSG00000196961	AP2A1	adaptor-related protein complex 2, alpha 1 subunit [Source:HGNC Symbol;Acc:HGNC:561]			64.6264	61.5463	62.4165	36.733	65.143	64.0355	68.4067	44.8852	64.446	69.0237	58.5369	45.998	71.6017	54.4905	68.9572	59.7188	58.2393	56.2911	57.5008	69.0522	60.5495	60.5517	57.589	51.607	67.9013	66.9978	67.1675	71.2436	75.4793	61.5164	65.2738	43.7178	43.2379	51.3556	38.4134	61.404	0
0.00116182	0.00359044	ENSG00000183020	AP2A2	adaptor-related protein complex 2, alpha 2 subunit [Source:HGNC Symbol;Acc:HGNC:562]			46.148	66.7616	56.3461	54.0617	46.6865	60.8905	45.5231	53.5169	52.662	58.8677	60.5497	64.3886	48.7646	57.5189	60.267	64.4026	60.9948	61.8465	74.5506	54.335	64.3143	63.5495	60.8869	73.2463	57.7363	49.6243	58.9525	51.3577	51.9107	44.9186	53.7998	77.1653	54.1782	73.3009	64.8695	75.6754	0
0.00115433	-0.00338899	ENSG00000042753	AP2S1	adaptor-related protein complex 2, sigma 1 subunit [Source:HGNC Symbol;Acc:HGNC:565]			114.203	113.879	75.8836	59.914	86.9945	60.0219	61.9937	88.6571	69.6373	76.5321	65.2617	90.8261	118.151	101.3	75.7976	65.7309	78.4054	65.4237	75.9742	69.6029	77.6055	85.1466	97.044	67.6288	74.0195	89.9298	101.055	97.0605	88.1263	98.0705	66.5663	84.0594	60.8031	68.1363	65.1247	80.0216	0
0.00365905	-0.00104697	ENSG00000164062	APEH	acylaminoacyl-peptide hydrolase [Source:HGNC Symbol;Acc:HGNC:586]			71.9899	80.4583	51.7165	42.2995	50.3753	48.1236	48.487	41.6263	50.4937	49.8461	50.2558	69.6159	80.784	56.0604	57.2876	49.6447	49.1147	46.9358	48.4166	53.6772	53.9175	48.1778	58.1588	73.6341	70.4974	49.2312	54.2658	53.8618	49.8324	47.5631	58.813	48.8976	41.4812	54.2845	55.241	74.8446	0
0.000687252	-0.000152544	ENSG00000166181	API5	apoptosis inhibitor 5 [Source:HGNC Symbol;Acc:HGNC:594]			95.6964	82.4307	88.4517	82.5674	87.8138	108.173	99.6957	63.3924	99.6917	80.7165	98.0912	82.272	108.583	57.7804	98.5254	96.7699	92.7747	87.8685	89.821	103.444	83.0478	67.4767	68.5155	88.3136	104.303	74.9757	81.3222	88.9893	92.1533	97.3539	85.9747	73.8502	82.2151	95.2529	90.1063	94.7769	0
-0.00117346	-0.00122799	ENSG00000155008	APOOL	apolipoprotein O-like [Source:HGNC Symbol;Acc:HGNC:24009]			5.50863	3.48075	6.92309	6.90473	5.06726	9.17492	12.4711	2.04765	12.4892	4.59864	6.52106	3.0538	7.48483	3.25841	7.43901	8.03419	7.58958	9.06841	7.20217	6.88803	3.08282	3.53396	2.91633	7.07938	9.51057	3.89155	3.44002	9.56979	6.29573	9.37949	5.94486	4.57109	6.31353	4.3283	8.27954	5.58317	0
-0.00133376	-0.00209639	ENSG00000168374	ARF4	ADP-ribosylation factor 4 [Source:HGNC Symbol;Acc:HGNC:655]			287.139	413.702	334.719	296.382	330.715	297.646	314.072	322.209	328.719	313.524	291.621	288.185	346.942	326.686	389.379	309.092	313.172	294.202	281.821	332.093	299.737	300.864	254.464	283.949	303.514	402.554	310.157	347.25	412.152	560.013	325.476	372.92	260.286	278.943	243.671	295.489	0
-0.00129943	-0.00148311	ENSG00000165527	ARF6	ADP-ribosylation factor 6 [Source:HGNC Symbol;Acc:HGNC:659]			120.247	97.7689	120.928	132.453	115.157	142.719	137.531	88.9903	120.369	124.278	116	101.701	140.115	120.593	143.799	144.849	135.301	137.315	138.871	130.991	116.588	98.8884	89.1459	114.31	124.044	131.104	125.265	135.992	124.669	128.213	111.655	122.616	108.535	114.837	101.351	109.123	0
0.00152851	0.000402894	ENSG00000101199	ARFGAP1	ADP-ribosylation factor GTPase activating protein 1 [Source:HGNC Symbol;Acc:HGNC:15852]			56.7495	66.1225	46.6727	48.8055	45.0846	53.0907	53.8289	61.4125	51.4175	58.8504	58.9256	49.2288	61.2064	46.4118	50.5952	55.5871	50.3569	51.4227	51.3554	51.6807	57.6549	69.4743	54.7743	68.8025	77.7722	44.0616	58.7128	54.5241	54.2415	67.4882	55.3841	61.6704	44.1668	49.0279	53.9868	59.383	0
0.00318044	0.00179663	ENSG00000134909	ARHGAP32	Rho GTPase activating protein 32 [Source:HGNC Symbol;Acc:HGNC:17399]			14.4737	8.48376	10.0588	11.7435	7.95611	14.0348	17.2268	6.46205	14.4722	11.4509	16.6601	7.96537	16.1489	6.62703	10.7345	11.7405	12.8754	13.1342	9.79095	12.1956	10.1211	9.52726	7.43616	14.22	22.137	6.10779	6.86453	9.48372	8.27296	10.5698	9.69726	11.5644	12.3447	13.7723	17.013	13.0728	0
-0.00340094	0.00319468	ENSG00000104728	ARHGEF10	Rho guanine nucleotide exchange factor (GEF) 10 [Source:HGNC Symbol;Acc:HGNC:14103]			6.64105	4.92593	11.3304	15.1386	13.463	12.9452	17.2174	9.54094	11.524	12.4787	15.3665	6.9669	9.3482	8.75724	10.9983	11.1267	13.463	12.391	12.0305	13.7191	11.8038	9.95402	8.70976	9.03836	13.7403	11.3763	12.0479	9.16852	10.7993	15.6658	11.0649	10.4961	14.7346	17.8705	10.592	9.40009	0
0.000621894	0.000360733	ENSG00000132694	ARHGEF11	Rho guanine nucleotide exchange factor (GEF) 11 [Source:HGNC Symbol;Acc:HGNC:14580]			25.0012	20.1592	24.4226	23.3076	21.2789	28.3688	27.7391	15.4834	27.3492	25.0065	26.1083	18.2461	26.5327	17.7921	23.8571	27.0866	24.3273	23.9722	24.4005	27.0063	25.2537	21.7366	18.5599	27.0231	32.1936	18.1307	23.3907	21.6508	24.6676	25.5905	21.7522	24.137	21.0446	25.5843	24.9905	24.7404	0
-0.00379586	0.000133003	ENSG00000116017	ARID3A	AT rich interactive domain 3A (BRIGHT-like) [Source:HGNC Symbol;Acc:HGNC:3031]			5.89244	7.66012	10.3202	14.2471	11.1179	15.4075	8.46513	8.5231	7.12733	11.1895	9.57713	6.52248	7.0656	6.87943	10.5238	11.9526	10.2513	12.1106	11.977	9.19935	12.2671	10.3	7.82052	9.08627	9.97689	14.3511	10.8976	12.199	8.6786	17.8269	14.1025	9.32981	7.44988	8.77296	6.41799	11.4495	0
0.000870565	0.000943891	ENSG00000177479	ARIH2	ariadne RBR E3 ubiquitin protein ligase 2 [Source:HGNC Symbol;Acc:HGNC:690]			41.5169	34.3635	34.7123	39.1385	38.6861	40.6763	41.3974	34.9713	38.3731	42.8426	45.6711	33.4639	46.8638	30.1335	35.4998	38.434	39.7745	37.2748	37.9793	39.7404	42.883	42.7731	36.5229	44.2868	48.1194	32.3591	34.9912	34.5374	36.493	40.4889	42.9898	35.4782	34.7419	44.044	35.6639	38.0746	0
-0.000725738	-0.000950685	ENSG00000162980	ARL5A	ADP-ribosylation factor-like 5A [Source:HGNC Symbol;Acc:HGNC:696]			17.7618	12.2632	19.3789	16.4567	19.581	25.5286	25.5209	11.2266	20.7266	16.1564	20.6151	13.4124	20.8111	10.7492	22.9327	19.344	19.3648	16.5385	15.9957	22.7307	15.6483	12.3609	12.089	17.2815	22.5537	14.2158	15.4066	18.9446	19.8986	22.1618	18.5969	14.5159	14.8352	15.8842	16.2212	17.3498	0
-8.54633e-05	-4.4321e-05	ENSG00000113966	ARL6	ADP-ribosylation factor-like 6 [Source:HGNC Symbol;Acc:HGNC:13210]			5.05026	5.32784	7.33519	5.32617	6.25405	7.37534	8.04476	4.2065	8.51573	4.52994	8.29986	5.29037	5.92762	2.61617	7.89017	6.75223	6.97079	5.79366	5.61567	7.90913	5.03044	5.06435	5.1141	5.4609	10.6318	3.46882	5.43523	7.77896	6.99776	7.65019	4.57573	5.30082	5.32967	5.22773	4.68356	5.76512	0
0.00262596	-0.00214388	ENSG00000144746	ARL6IP5	ADP-ribosylation factor-like 6 interacting protein 5 [Source:HGNC Symbol;Acc:HGNC:16937]			219.878	194.485	169.473	145.637	136.853	165.253	133.315	145.873	166.94	152.675	172.519	172.97	267.344	156.824	205.418	147.669	156.028	165.67	149.11	139.571	177.447	142.6	119.354	206.438	195.453	157.047	184.202	182.219	178.965	142.313	115.603	148.305	128.566	178.154	165.309	229.166	0
-0.000685815	0.0036845	ENSG00000134108	ARL8B	ADP-ribosylation factor-like 8B [Source:HGNC Symbol;Acc:HGNC:25564]			71.2539	74.7534	101.51	106.82	85.4687	105.971	99.6835	83.012	104.763	93.5223	98.9577	109.663	78.2739	83.1808	107.986	104.256	103.56	102.75	98.923	101.256	95.9538	86.69	92.3368	112.86	82.6732	86.9523	92.0485	101.043	98.6698	111.711	90.1644	93.0521	101.435	128.4	106.311	119.625	0
-0.000310491	-0.00140916	ENSG00000170632	ARMC10	armadillo repeat containing 10 [Source:HGNC Symbol;Acc:HGNC:21706]			41.4565	33.6647	34.6304	29.2534	39.9831	37.6457	35.0557	28.6889	38.1346	34.719	35.2837	26.7916	44.4669	32.007	34.088	36.3941	37.6981	38.3643	35.8964	36.5088	36.9347	33.4663	32.5375	27.354	37.8962	29.4136	32.8377	34.2251	31.4717	43.3665	37.2797	29.0787	32.8639	32.5145	28.7016	28.9439	0
0.00167252	-0.00046144	ENSG00000102401	ARMCX3	armadillo repeat containing, X-linked 3 [Source:HGNC Symbol;Acc:HGNC:24065]			69.9218	77.9015	77.3868	71.5901	68.6894	75.4136	67.6315	50.954	67.2907	64.304	72.1762	95.9406	79.3198	52.1378	82.3455	79.8219	71.2592	69.3048	63.371	66.9389	64.4669	53.4203	52.9713	101.396	109.589	81.1243	69.2192	76.0434	85.047	122.513	63.0734	53.5474	61.9835	81.0391	84.6281	102.972	0
-0.00190652	0.00264821	ENSG00000128989	ARPP19	cAMP-regulated phosphoprotein, 19kDa [Source:HGNC Symbol;Acc:HGNC:16967]			68.0343	48.1953	79.6522	93.743	76.2182	102.701	97.155	59.165	102.704	80.5751	87.5804	66.6838	69.0934	56.2075	95.9083	86.6091	87.6726	87.9437	78.698	89.0789	91.4686	71.7927	63.254	72.7699	69.0238	68.6648	67.8635	79.6581	75.5863	94.6823	86.498	63.1172	94.6144	89.0964	79.2106	79.1809	0
-0.0128926	-0.0042028	ENSG00000113273	ARSB	arylsulfatase B [Source:HGNC Symbol;Acc:HGNC:714]			6.3365	5.9012	27.977	27.8443	15.9815	25.4641	21.2532	16.5468	16.8632	15.9398	9.43602	7.04597	9.85408	28.6113	49.4154	29.5879	21.4591	20.1766	20.1379	21.4912	18.5846	22.76	7.54058	7.21349	8.96374	34.7643	20.5764	36.8842	23.0107	28.989	19.8354	34.8679	12.5803	7.72132	7.16331	7.25271	0
0.00891964	-0.00588427	ENSG00000167311	ART5	ADP-ribosyltransferase 5 [Source:HGNC Symbol;Acc:HGNC:24049]			0.718361	0.77432	0.249349	0.0791279	0.139369	0	0.248226	0.326054	0.253027	0.119938	0.0822042	0.21654	0.522573	0.477003	0.281327	0.0868103	0.2469	0.0806936	0.147227	0.155517	0.0896813	0.178196	0.220579	0.162259	0.599449	0	0.0897201	0.060825	0.0835407	0.0824912	0.0737121	0.259303	0	0.176959	0.17157	0.268119	3
0.00752294	-0.00346545	ENSG00000214435	AS3MT	arsenite methyltransferase [Source:HGNC Symbol;Acc:HGNC:17452]			0.757955	0.108933	0.11693	0.222638	0.196068	0	0.291009	0	0.237309	0.210915	0.462587	0.101545	0.857695	0.111843	0.0989443	0.0610633	0.217091	0	0.207123	0.109392	0.315414	0.125345	0	0.114135	0.240948	0.06274	0.0631101	0.17114	0.0587635	0	0.1037	0.121598	0.361737	0.186712	0.362052	0.188598	5
0.00182206	-0.00215636	ENSG00000111875	ASF1A	anti-silencing function 1A histone chaperone [Source:HGNC Symbol;Acc:HGNC:20995]			30.7427	27.9874	24.7372	20.8921	24.9063	24.7832	24.5147	15.4432	23.6854	22.3202	24.521	22.1127	30.193	18.9609	23.3893	24.7868	25.8351	20.8718	21.909	25.7023	24.4618	17.2393	19.6601	24.5819	32.4484	19.0556	24.5929	25.6627	22.3379	23.609	21.9878	16.724	18.5088	21.3996	21.67	26.5243	0
0.00478974	-0.0218931	ENSG00000105011	ASF1B	anti-silencing function 1B histone chaperone [Source:HGNC Symbol;Acc:HGNC:20996]			59.5775	8.12676	9.57738	5.57522	5.9839	5.20042	5.10114	4.18782	5.19978	5.23765	3.25798	3.33748	45.5771	6.18497	6.45242	4.26881	5.52692	3.96803	4.4303	4.10904	4.93656	2.68109	3.88541	3.15584	21.1809	10.5396	11.1285	9.99981	11.8336	4.90404	4.86903	3.10845	4.47533	3.37681	3.52581	4.8212	0
0.000193763	-0.00044017	ENSG00000129691	ASH2L	ash2 (absent, small, or homeotic)-like (Drosophila) [Source:HGNC Symbol;Acc:HGNC:744]			27.4183	22.4819	24.7629	24.429	25.4788	28.6694	30.6151	21.9544	28.8445	24.7964	24.6111	26.0331	34.3099	25.4488	29.348	29.7899	30.7998	27.4318	26.4428	29.0207	27.7133	22.0472	19.4384	26.8224	29.4117	23.2943	24.4003	27.7949	26.3764	27.3689	26.3276	25.9028	23.517	26.6964	25.0824	28.6155	0
0.000451705	0.0072116	ENSG00000126522	ASL	argininosuccinate lyase [Source:HGNC Symbol;Acc:HGNC:746]			25.9298	37.2936	38.2277	41.2933	29.8372	42.3343	41.6904	40.0359	45.3535	41.928	47.728	59.6721	29.5018	44.2228	46.2324	40.9375	44.8871	39.8041	49.2079	37.2862	43.3831	43.431	47.2427	65.6107	27.5116	30.9207	39.9354	45.4559	40.1031	41.7386	40.5737	50.7788	40.6326	61.8612	64.6537	63.361	0
0.000504001	-0.00318412	ENSG00000070669	ASNS	asparagine synthetase (glutamine-hydrolyzing) [Source:HGNC Symbol;Acc:HGNC:753]			29.1485	16.6354	17.3203	14.3266	20.3404	25.0928	16.9596	18.6261	17.4156	17.2769	21.6546	14.7673	28.497	14.6355	17.7796	20.4295	16.213	16.9992	18.1901	19.0962	20.8669	21.4414	15.4893	13.3341	26.329	14.8288	22.2722	16.7616	22.07	16.9708	21.2082	13.4186	15.2535	17.5647	13.6433	12.6705	0
0.0166996	0.0114644	ENSG00000162174	ASRGL1	asparaginase like 1 [Source:HGNC Symbol;Acc:HGNC:16448]			328.358	514.467	106.025	106.367	112.516	116.814	137.078	132.246	158.055	159.943	258.273	600.084	372.983	77.3649	48.6725	124.091	89.9638	130.916	148.215	150.651	161.51	200.426	381.624	524.099	329.076	42.4777	69.603	31.5028	89.0625	51.7924	111.378	282.277	184.585	367.748	532.749	464.318	0
0.000476072	1.51071e-05	ENSG00000137343	ATAT1	alpha tubulin acetyltransferase 1 [Source:HGNC Symbol;Acc:HGNC:21186]			30.587	23.8835	25.2537	27.5901	23.5381	30.3681	28.3648	26.4064	25.9089	23.9257	26.1478	20.9931	27.4117	20.9899	24.3168	24.557	26.256	25.6673	26.5621	26.4282	29.0899	25.4655	22.6172	24.276	35.4577	16.2975	23.7257	21.973	22.8619	30.9062	25.1766	22.8206	24.5075	20.0975	26.2442	22.3324	0
-0.000561582	0.00209733	ENSG00000107669	ATE1	arginyltransferase 1 [Source:HGNC Symbol;Acc:HGNC:782]			13.9835	11.644	15.0924	19.0478	13.9167	20.9273	21.7867	10.2955	20.3532	13.8656	20.2037	14.265	16.1773	10.821	19.8149	18.3947	17.8854	17.9859	17.7205	19.6887	16.4444	13.4777	11.4063	19.2644	17.7131	11.6898	12.052	15.0577	15.964	19.0239	18.248	13.5886	17.3356	16.3029	15.7554	15.8965	0
0.00524251	0.00339996	ENSG00000085978	ATG16L1	autophagy related 16-like 1 [Source:HGNC Symbol;Acc:HGNC:21498]			33.3669	49.4994	23.3823	23.6986	21.7083	24.9008	26.5858	19.9453	24.9772	23.696	32.5737	34.2735	26.2554	19.3861	22.5786	27.2132	26.6164	25.4763	24.5174	27.6808	25.7308	28.5532	31.0884	57.4214	38.8187	23.5956	22.2795	20.0199	23.9222	25.075	28.5491	24.1224	25.2899	37.4604	36.4394	47.2733	0
0.00189652	-0.000729024	ENSG00000197548	ATG7	autophagy related 7 [Source:HGNC Symbol;Acc:HGNC:16935]			12.7347	14.4383	12.7454	11.0886	11.3661	11.6489	11.5317	8.3799	12.013	11.1362	11.0161	15.0757	18.0076	12.541	11.364	11.6167	12.8448	10.9681	12.0915	10.5394	11.0395	9.70543	12.0209	17.5195	14.3613	12.6187	11.3191	12.7506	12.3467	17.9715	11.134	10.1765	12.2642	12.3483	14.5341	12.6654	0
-0.00121612	0.00192608	ENSG00000198925	ATG9A	autophagy related 9A [Source:HGNC Symbol;Acc:HGNC:22408]			30.9958	37.3371	37.0377	43.5656	36.4402	49.0844	47.3785	39.4576	46.2261	45.843	46.3187	35.5098	47.1921	47.059	44.95	44.8003	44.9017	46.6415	44.5536	41.7288	46.2074	47.6104	41.0317	39.2718	35.4015	33.9991	37.8173	41.0485	39.5535	44.903	45.3792	45.0194	42.8914	39.4276	37.5136	39.1895	0
0.00138017	-0.00130263	ENSG00000138363	ATIC	5-aminoimidazole-4-carboxamide ribonucleotide formyltransferase/IMP cyclohydrolase [Source:HGNC Symbol;Acc:HGNC:794]			65.1234	67.4233	60.2509	28.3726	51.3863	49.7371	55.9454	47.4471	56.9908	52.1142	52.7086	53.2265	71.5535	51.1122	63.3348	49.7062	53.3472	46.4128	46.9463	67.4055	53.014	53.6302	52.4426	60.1059	56.8301	49.6856	53.6564	60.5216	56.269	46.1653	58.332	52.1389	48.0883	45.1262	40.7906	54.2875	0
-0.00374758	0.00800577	ENSG00000133657	ATP13A3	ATPase type 13A3 [Source:HGNC Symbol;Acc:HGNC:24113]			18.0065	14.7417	53.8456	60.1388	36.6847	59.9698	53.6171	26.2057	62.6754	34.2813	37.2742	44.404	20.9565	21.2589	38.0853	33.0542	31.492	41.9262	32.3559	42.3542	40.7096	38.565	27.6391	42.5466	26.0253	38.3378	22.6396	36.0945	39.5448	70.1399	44.1739	34.1413	44.3462	34.1639	92.9638	33.6821	0
0.00890128	0.00642702	ENSG00000163399	ATP1A1	ATPase, Na+/K+ transporting, alpha 1 polypeptide [Source:HGNC Symbol;Acc:HGNC:799]			402.936	552.08	226.629	238.587	255.911	263.82	390.345	202.516	373.95	420.366	369.467	471.298	522.442	257.818	132.903	206.174	209.761	286.418	200.428	391.969	295.533	406.925	396.424	662.086	584.145	188.155	146.848	121.426	192.183	319.156	265.586	230.906	406.244	533.114	531.362	698.348	0
0.0159019	-0.00261953	ENSG00000143153	ATP1B1	ATPase, Na+/K+ transporting, beta 1 polypeptide [Source:HGNC Symbol;Acc:HGNC:804]			101.836	85.6557	24.8756	27.0838	13.4813	14.4943	11.3101	15.2755	11.8542	14.0477	24.6933	100.016	108.827	19.7184	30.0817	24.4979	19.9705	17.8349	20.0435	17.8291	22.2435	19.2996	26.1796	82.0545	74.1984	16.8132	24.6268	29.7033	35.455	12.0942	11.4571	55.4057	14.8202	66.7628	84.0679	135.477	0
-0.00497576	-0.00418951	ENSG00000074370	ATP2A3	ATPase, Ca++ transporting, ubiquitous [Source:HGNC Symbol;Acc:HGNC:813]			2.26461	1.60192	2.84538	3.97557	1.95651	2.66261	5.23721	1.84696	2.59654	3.16069	3.5835	2.13323	2.44535	3.09362	4.01864	5.64436	4.89506	3.08042	3.2634	2.56621	2.45169	3.09404	2.1368	2.05805	4.1338	5.44788	5.96614	3.74509	5.04085	5.46512	2.30559	4.72584	1.79127	2.20092	2.0705	2.31119	0
4.15807e-06	0.00278611	ENSG00000070961	ATP2B1	ATPase, Ca++ transporting, plasma membrane 1 [Source:HGNC Symbol;Acc:HGNC:814]			17.509	11.5472	19.6808	20.9216	15.7927	22.88	26.0198	12.6932	20.0913	14.5525	21.6471	17.9272	15.4711	7.73383	19.3979	19.7048	18.8607	19.4522	14.9781	20.0469	15.7547	12.9694	11.515	19.7018	19.1483	14.8904	14.9463	17.231	19.171	20.1942	14.197	15.2151	19.8827	22.7006	23.5529	18.726	0
-0.00389322	0.0029604	ENSG00000058668	ATP2B4	ATPase, Ca++ transporting, plasma membrane 4 [Source:HGNC Symbol;Acc:HGNC:817]			84.4113	56.2219	163.77	99.3388	166.894	169.116	251.378	110.799	249.403	165.376	227.808	89.6496	116.25	86.4613	176.36	126.289	137.448	138.432	135.801	233.004	148.359	143.488	115.84	125.434	151.483	163.317	138.279	146.744	184.937	177.906	131.251	91.0252	178.25	141.431	116.993	114.525	0
-0.00728872	0.00245057	ENSG00000147416	ATP6V1B2	ATPase, H+ transporting, lysosomal 56/58kDa, V1 subunit B2 [Source:HGNC Symbol;Acc:HGNC:854]			18.6813	23.286	59.0718	64.9339	45.7115	46.5267	45.5947	44.5473	61.2752	52.7929	37.9531	26.5164	26.9081	47.7473	58.2026	67.2565	58.4918	72.2418	55.8698	59.9743	44.8589	53.2993	29.5402	26.8728	26.42	46.7186	55.8262	55.4807	46.6493	54.3621	53.4407	42.2437	42.6447	42.1712	37.7317	28.9604	0
0.000136197	0.000592287	ENSG00000155097	ATP6V1C1	ATPase, H+ transporting, lysosomal 42kDa, V1 subunit C1 [Source:HGNC Symbol;Acc:HGNC:856]			26.0763	23.8556	27.5046	34.6462	25.9196	33.6517	28.8873	19.3649	29.9578	28.0081	31.4792	26.4098	29.6269	19.2543	30.8355	30.8094	28.953	30.1777	32.3169	30.361	26.3854	21.7847	21.8236	28.3946	31.7289	25.6749	28.2378	28.6012	26.6068	21.1945	27.9929	23.8813	27.4323	28.4355	25.8092	31.2669	0
0.0082241	0.0045198	ENSG00000047249	ATP6V1H	ATPase, H+ transporting, lysosomal 50/57kDa, V1 subunit H [Source:HGNC Symbol;Acc:HGNC:18303]			34.7957	65.9061	29.0212	21.9767	23.5905	23.1273	19.1596	23.5599	24.5737	21.8954	23.5957	73.3298	35.8503	23.5328	29.4407	26.879	26.6787	28.7382	30.2765	27.5378	24.6694	26.0777	36.9824	82.5295	39.6591	20.5943	28.6444	35.1001	24.7565	21.6775	22.7989	32.1898	24.7241	55.8205	60.4473	97.5588	0
-0.00660614	0.004941	ENSG00000054793	ATP9A	ATPase, class II, type 9A [Source:HGNC Symbol;Acc:HGNC:13540]			13.9922	12.7206	38.4454	42.5371	23.8734	51.7144	44.5642	28.6053	42.6307	41.663	44.6421	16.4953	19.2842	33.0553	34.1049	49.8087	40.6866	45.2491	48.1938	43.3186	38.6923	35.7776	20.1965	19.8271	23.2092	26.7125	27.8187	29.7176	29.4866	45.0328	35.894	46.8515	35.0272	35.4394	31.9705	22.7185	0
0.00107643	0.000530455	ENSG00000105778	AVL9	AVL9 homolog (S. cerevisiase) [Source:HGNC Symbol;Acc:HGNC:28994]			14.5252	10.1308	12.3056	14.924	9.86709	16.1107	15.5401	8.55031	14.6846	12.7983	16.2306	10.2368	18.2322	8.03299	12.787	13.5901	13.4247	14.8628	14.2092	13.6263	13.7551	10.4561	8.88688	13.7116	17.7132	9.19431	10.1023	11.9198	10.9963	14.0539	13.0342	11.4261	13.7147	14.9739	14.4304	12.217	0
-0.00315509	0.0107331	ENSG00000182240	BACE2	beta-site APP-cleaving enzyme 2 [Source:HGNC Symbol;Acc:HGNC:934]			21.797	47.7386	62.158	65.0595	52.101	118.335	65.2674	63.0515	106.756	69.0531	95.5233	73.8506	27.0243	62.99	96.7003	54.2073	52.5521	55.6507	69.4809	57.5497	59.3266	77.7679	72.8238	62.241	30.2897	66.6562	46.7973	80.3252	42.2671	54.1206	71.1289	70.4439	86.3765	95.4269	104.932	68.1686	0
-0.00556391	0.000448406	ENSG00000156273	BACH1	BTB and CNC homology 1, basic leucine zipper transcription factor 1 [Source:HGNC Symbol;Acc:HGNC:935]			9.94844	6.61729	15.2807	37.6083	14.7353	19.8322	25.9636	8.23427	24.0076	15.9136	17.5628	8.66748	13.035	17.351	16.2592	18.0142	19.9909	17.3815	16.2114	16.9537	15.3479	12.7295	8.24913	11.5554	14.9182	15.4208	13.1329	15.1277	13.4915	37.9054	16.5884	9.56473	24.0026	15.3167	11.8614	11.3098	0
0.00263203	0.00289545	ENSG00000187244	BCAM	basal cell adhesion molecule (Lutheran blood group) [Source:HGNC Symbol;Acc:HGNC:6722]			46.2322	58.9062	39.0384	30.5123	49.0359	41.1662	36.7114	48.3593	38.3896	46.8161	52.3498	55.5689	61.4053	67.7546	40.562	54.7554	43.0389	50.3796	46.904	59.207	57.0508	52.3776	62.1665	50.2682	57.8892	45.4168	62.1954	41.0147	43.2152	26.6562	44.1044	97.5668	79.9265	68.2068	59.3805	57.5111	0
0.000790764	-0.000799314	ENSG00000185825	BCAP31	B-cell receptor-associated protein 31 [Source:HGNC Symbol;Acc:HGNC:16695]			204.599	230.348	186.58	160.729	164.183	148.19	141.939	211.451	167.74	162.816	159.628	211.521	212.823	237.269	193.348	162.151	177.906	156.799	170.267	163.849	172.302	195.079	213.906	178.415	154.449	187.716	202.962	203.95	173.078	172.548	158.689	215.822	156.033	165.042	150.635	198.024	0
0.000232304	0.00749972	ENSG00000060982	BCAT1	branched chain amino-acid transaminase 1, cytosolic [Source:HGNC Symbol;Acc:HGNC:976]			23.1894	33.3782	69.5973	21.8924	71.6995	74.981	79.0237	47.3108	91.9649	85.5202	62.2397	32.0439	41.7043	26.5708	49.719	73.0018	42.89	55.0442	44.466	83.3788	64.962	70.8437	52.6605	61.4788	120.963	37.3868	42.7563	49.355	29.9505	41.0059	97.4873	30.4525	76.6082	55.8402	85.8876	60.4548	0
0.00359085	0.000698895	ENSG00000161267	BDH1	3-hydroxybutyrate dehydrogenase, type 1 [Source:HGNC Symbol;Acc:HGNC:1027]			17.4107	24.055	12.5094	13.8475	9.09122	14.1119	10.718	14.0381	15.6835	13.0655	12.6772	17.4941	15.452	14.1635	16.2499	12.5982	12.0506	15.005	16.2022	11.804	16.3268	14.7986	11.5437	23.1259	17.1795	9.76602	13.7864	18.783	13.9066	12.2316	11.9832	16.9066	10.2799	14.2033	16.7318	24.8911	0
0.00201625	-0.00184266	ENSG00000164039	BDH2	3-hydroxybutyrate dehydrogenase, type 2 [Source:HGNC Symbol;Acc:HGNC:32389]			65.2438	55.6184	55.9207	42.9537	45.7693	44.8744	35.6513	34.47	45.6578	42.2059	59.9092	38.3163	62.995	33.9765	35.8235	57.2778	47.6377	47.5951	47.0988	51.4997	48.9963	58.9208	41.9344	43.7969	72.2122	39.7242	52.2017	48.6457	42.3009	44.8207	48.5988	34.4771	40.9819	44.8459	40.7357	50.76	0
-0.000655678	0.00019275	ENSG00000126581	BECN1	beclin 1, autophagy related [Source:HGNC Symbol;Acc:HGNC:1034]			46.5248	54.7589	56.9744	55.4637	53.7955	56.9923	59.6845	44.0249	57.7593	57.6374	59.1613	50.475	56.7514	54.6267	56.9555	60.7058	61.6396	55.4464	60.2428	60.2073	56.7254	45.6008	49.3366	52.0366	59.2083	46.3248	58.373	61.0609	57.8973	53.507	59.0868	54.6432	51.3017	50.5811	50.3668	50.1585	0
0.00131727	-0.000941497	ENSG00000177951	BET1L	Bet1 golgi vesicular membrane trafficking protein-like [Source:HGNC Symbol;Acc:HGNC:19348]			60.7374	69.5309	56.2853	53.7573	48.3472	55.3428	52.8125	47.4312	53.2807	56.6815	61.4895	50.2363	71.0501	46.4685	55.4376	57.9139	55.2379	56.6202	50.3651	52.7249	57.0456	59.0115	51.4304	55.8265	69.9714	61.6098	51.4221	50.7894	54.3813	59.4322	53.1716	47.4984	47.5662	52.9932	52.3169	61.3916	0
-0.00193717	0.00345894	ENSG00000115760	BIRC6	baculoviral IAP repeat containing 6 [Source:HGNC Symbol;Acc:HGNC:13516]			14.4484	11.5253	22.6174	24.5067	16.642	31.3914	33.5681	12.5372	30.7166	18.6818	25.4359	14.2765	16.1962	9.37552	24.1311	24.1361	22.9332	27.8865	21.6681	24.3793	19.2099	17.4357	11.8209	23.8571	23.7441	14.927	15.4345	20.0104	22.0792	31.7111	20.8179	16.8073	22.1923	22.9456	24.6531	19.7685	0
0.00283834	-0.0126042	ENSG00000197299	BLM	Bloom syndrome, RecQ helicase-like [Source:HGNC Symbol;Acc:HGNC:1058]			8.03774	2.15508	2.52358	1.64615	1.72396	1.80716	2.41918	1.05413	1.80205	1.83765	1.68704	1.46103	5.4602	0.961052	2.45178	1.65954	2.04763	1.88289	1.46935	1.20231	1.21018	0.676299	0.785479	1.32286	3.41862	1.62989	2.2953	2.25717	2.72436	2.08717	1.57493	1.11777	1.36313	1.49246	1.20584	1.35678	0
0.000410422	-0.000772738	ENSG00000189114	BLOC1S3	biogenesis of lysosomal organelles complex-1, subunit 3 [Source:HGNC Symbol;Acc:HGNC:20914]			23.4201	20.0384	22.0367	17.4158	19.2711	21.6374	18.4737	21.1464	20.5428	22.7845	18.1971	18.7251	25.7434	17.9012	19.8962	23.0161	18.6751	15.969	18.6768	18.9885	20.8762	20.7969	22.0125	16.0038	20.6405	19.6313	17.4138	18.9044	17.9631	23.7545	18.281	16.0634	18.5927	19.6424	16.7589	20.4076	0
0.000402249	-0.000539085	ENSG00000186222	BLOC1S4	biogenesis of lysosomal organelles complex-1, subunit 4, cappuccino [Source:HGNC Symbol;Acc:HGNC:24206]			28.1294	33.1155	24.9098	23.4549	25.4576	25.0882	21.6301	32.1862	23.4322	28.7957	25.9852	24.3166	27.8172	29.3915	22.6938	25.4472	25.9255	26.5668	28.5034	27.5566	28.8392	29.821	30.5605	25.468	29.3179	31.3166	29.3424	25.0152	26.0422	26.888	29.6702	27.8896	19.6873	23.0332	23.27	28.0069	0
-0.000576454	0.00379546	ENSG00000106605	BLVRA	biliverdin reductase A [Source:HGNC Symbol;Acc:HGNC:1062]			48.4163	68.816	69.4635	52.3746	59.5338	60.8449	62.8434	85.1738	64.8427	67.9026	65.4152	81.6618	59.5915	70.5066	73.6209	63.4314	79.8178	71.6396	87.3213	66.576	81.8699	81.5029	99.6578	65.6158	52.7015	63.9295	69.1441	69.6068	70.3619	60.889	68.3881	82.3609	66.0425	80.2793	66.5101	69.6659	0
-0.000823753	0.000205246	ENSG00000162813	BPNT1	3'(2'), 5'-bisphosphate nucleotidase 1 [Source:HGNC Symbol;Acc:HGNC:1096]			21.9162	26.3977	28.516	22.5514	26.5558	33.6666	23.9858	22.9658	29.8981	25.3927	31.55	29.1525	28.4628	35.2596	33.2549	32.2339	34.1446	29.9627	39.4822	29.5904	35.3934	22.3457	21.5138	30.0364	30.0776	24.9845	34.5807	36.8165	33.106	27.2716	29.5312	33.7366	25.2849	26.9458	26.2183	32.4213	0
0.00098835	0.00147275	ENSG00000171634	BPTF	bromodomain PHD finger transcription factor [Source:HGNC Symbol;Acc:HGNC:3581]			26.0522	14.9427	20.9456	23.8134	17.4515	35.712	32.4354	11.5125	25.9872	19.9887	28.2195	15.7563	21.4021	9.63434	24.9946	27.4185	24.4455	26.3542	22.7228	22.87	21.0733	19.1898	13.1432	26.3239	34.7589	12.9069	18.329	20.3762	19.5836	25.1212	22.3404	17.0963	21.0068	23.7935	25.7495	25.9157	0
0.00422805	-0.0146328	ENSG00000136492	BRIP1	BRCA1 interacting protein C-terminal helicase 1 [Source:HGNC Symbol;Acc:HGNC:20473]			10.1394	0.639039	1.26637	1.33956	0.987994	1.45303	1.66339	0.517479	1.23151	0.9137	1.13071	1.03865	4.81037	0.487877	1.65203	1.5431	0.744525	0.93917	0.716571	0.625278	1.1956	0.414794	0.54457	0.806898	3.13504	0.849358	1.17713	2.08516	1.96229	1.09974	0.967104	0.512138	0.730678	1.16085	0.671668	0.936168	0
0.00165484	0.00154437	ENSG00000160058	BSDC1	BSD domain containing 1 [Source:HGNC Symbol;Acc:HGNC:25501]			46.7896	52.3959	42.6913	53.4368	46.1019	55.9448	54.0715	34.6849	57.6173	54.0088	56.201	51.254	63.5351	44.9689	45.9425	49.7118	53.3114	51.689	48.9195	48.1534	51.5976	47.6124	45.4336	62.7903	64.247	41.7268	38.7814	46.1086	40.6355	52.4848	54.5468	38.8053	54.9189	53.2429	52.3842	58.1458	0
-0.00292718	-0.00106393	ENSG00000082153	BZW1	basic leucine zipper and W2 domains 1 [Source:HGNC Symbol;Acc:HGNC:18380]			118.46	94.9033	153.28	150.411	147.418	161.067	144.882	110.92	144.237	135.785	130.503	105.633	130.572	109.088	160.051	137.016	149.373	140.701	142.91	145.918	128.836	110.94	110.04	106.514	120.501	150.696	129.651	151.405	156.154	177.76	148.176	120.448	129.235	119.291	92.6654	110.657	0
-9.27142e-05	-0.0005736	ENSG00000175573	C11orf68	chromosome 11 open reading frame 68 [Source:HGNC Symbol;Acc:HGNC:28801]			89.1229	86.0277	73.1082	75.2987	83.3757	83.8219	69.9188	94.5541	72.6476	93.4612	81.7783	83.1731	93.0004	103.441	77.7341	89.9449	88.3146	76.0912	80.4424	71.0087	90.5945	94.7107	92.0672	78.2161	82.396	100.123	98.8183	81.5949	78.8562	86.3412	86.4957	87.8955	75.0605	78.5903	68.3711	83.5462	0
-0.000217762	0.000508007	ENSG00000179933	C14orf119	chromosome 14 open reading frame 119 [Source:HGNC Symbol;Acc:HGNC:20270]			54.8126	56.8704	53.7689	50.9335	56.1892	54.5589	51.2394	63.7365	53.0852	56.6171	56.9665	62.8907	57.7075	59.2688	54.7018	54.5586	56.8813	53.7632	54.1339	61.1587	57.272	55.0521	61.8277	53.7919	50.8609	59.2623	57.7929	57.3971	59.5863	55.3029	59.2669	48.7467	51.2833	53.6916	46.7598	55.5618	0
0.00212343	-0.00219285	ENSG00000108666	C17orf75	chromosome 17 open reading frame 75 [Source:HGNC Symbol;Acc:HGNC:30173]			15.4158	11.6038	11.0606	10.4824	7.81123	12.1728	10.9116	6.79179	12.336	9.27446	9.4117	13.0234	15.7668	9.57871	13.6596	11.3961	13.468	10.061	11.7376	10.1612	9.56891	9.88051	7.18408	12.936	15.7592	8.07334	10.5411	11.9226	10.6163	11.8181	10.1627	9.27428	8.41123	11.9334	10.6444	11.0896	0
-0.00322826	0.000611912	ENSG00000111731	C2CD5	C2 calcium-dependent domain containing 5 [Source:HGNC Symbol;Acc:HGNC:29062]			32.4591	21.8358	41.9365	43.3039	34.4633	64.462	48.4233	33.6352	50.1181	40.0988	48.9914	29.3693	33.067	25.6361	42.1617	51.5846	50.0301	49.2802	45.9862	37.8542	46.5481	34.8731	26.7215	28.3701	43.7424	33.7746	42.019	42.084	48.7654	48.8739	39.9534	31.4774	37.4711	35.935	35.3977	30.2538	0
0.00360495	-9.45251e-05	ENSG00000186132	C2orf76	chromosome 2 open reading frame 76 [Source:HGNC Symbol;Acc:HGNC:27017]			18.4409	21.5692	12.4388	10.5454	14.5393	12.2087	12.2021	15.3155	14.8335	11.0055	15.3555	17.3465	21.1213	15.4583	14.2902	13.1813	15.1711	13.8392	12.1425	11.8918	11.8539	19.271	14.377	20.8266	17.0254	11.8869	14.5052	15.2821	14.3275	10.4529	13.2055	12.6521	13.6429	13.4348	14.525	18.8912	0
0.00705356	-0.0015934	ENSG00000151470	C4orf33	chromosome 4 open reading frame 33 [Source:HGNC Symbol;Acc:HGNC:27025]			10.1648	9.78065	5.58993	3.3952	4.78738	5.28254	3.94919	3.34036	4.96079	4.22112	4.87467	7.37733	7.03326	3.69865	6.15424	5.69188	5.57968	4.9018	3.95712	4.49857	4.79922	3.45787	4.80317	8.21379	12.1793	3.54761	4.60665	5.48365	4.43034	3.45997	3.55373	5.75058	3.6127	6.76111	7.46506	9.09687	0
-0.00355239	0.00119318	ENSG00000181904	C5orf24	chromosome 5 open reading frame 24 [Source:HGNC Symbol;Acc:HGNC:26746]			44.392	28.0303	63.7015	72.4147	56.1372	88.2371	93.0261	38.5114	76.7892	60.5339	75.6659	41.9044	51.872	35.4998	72.8378	72.8739	71.7968	69.094	65.1567	81.5138	59.9367	41.9897	33.2869	51.8076	60.2091	46.0284	52.9066	70.732	63.9037	94.2747	66.9374	36.2028	61.9315	60.0195	55.0584	45.6469	0
-0.00039496	0.00203712	ENSG00000205765	C5orf51	chromosome 5 open reading frame 51 [Source:HGNC Symbol;Acc:HGNC:27750]			24.7659	19.5983	27.0656	28.7206	27.1752	37.4427	38.1432	17.366	36.142	23.4592	31.7332	23.0882	26.9077	14.2108	28.0252	29.0325	30.3653	28.0154	29.4447	30.1113	25.9919	22.8755	17.9627	30.0134	28.5357	20.1121	20.3396	27.7812	25.4038	36.5254	27.5602	19.4636	28.1816	27.926	29.2884	28.2961	0
-0.00106282	0.0027271	ENSG00000185127	C6orf120	chromosome 6 open reading frame 120 [Source:HGNC Symbol;Acc:HGNC:21247]			24.3299	27.1674	37.2192	32.2558	39.0057	44.4139	46.0461	24.4665	47.7233	35.2216	41.3788	38.6751	32.3243	28.4091	39.3679	38.8381	36.6534	34.0396	37.3233	39.7086	34.8481	31.3327	29.1373	32.1174	39.9798	33.7181	31.5879	36.3657	39.7134	40.4525	42.2168	25.4878	39.0363	47.1574	36.0828	37.1662	0
0.000530169	0.000653782	ENSG00000146576	C7orf26	chromosome 7 open reading frame 26 [Source:HGNC Symbol;Acc:HGNC:21702]			32.1053	32.4464	30.552	29.4784	27.645	36.0427	34.1073	30.6197	31.1072	33.2698	35.9748	31.5432	35.7399	32.8697	29.3404	33.3628	35.8127	31.9124	31.8047	33.3543	38.2463	33.2478	32.4506	31.5818	38.8566	26.3173	30.9773	31.3693	30.8634	30.6802	33.1266	38.4689	27.961	29.836	29.2464	32.7411	0
0.00360407	-0.00241126	ENSG00000146540	C7orf50	chromosome 7 open reading frame 50 [Source:HGNC Symbol;Acc:HGNC:22421]			32.9581	42.6253	26.0078	17.8551	20.8548	16.5827	17.2041	25.8118	17.9392	21.3609	20.2585	26.5715	36.8419	29.6728	22.6067	20.2692	23.3118	19.4461	19.2706	21.5217	20.7867	27.0595	31.8289	24.0863	28.635	25.3861	24.5267	26.3099	20.8726	17.9111	18.9194	27.6647	16.9781	21.3224	22.9538	30.9586	0
0.00204512	-0.00174364	ENSG00000156172	C8orf37	chromosome 8 open reading frame 37 [Source:HGNC Symbol;Acc:HGNC:27232]			5.10092	2.78841	3.83624	2.00668	2.26201	3.55676	5.07797	1.57105	4.3206	3.13288	5.04496	1.94031	3.62233	2.58065	4.20932	3.74255	2.91154	3.19236	4.96579	2.91848	3.27501	2.39509	2.01379	4.8967	6.3414	2.21671	3.00339	3.02334	3.17788	3.09612	2.84139	1.97277	2.86916	3.276	3.26324	2.95777	0
0.00174519	0.00248285	ENSG00000213563	C8orf82	chromosome 8 open reading frame 82 [Source:HGNC Symbol;Acc:HGNC:33826]			22.263	25.1316	19.5299	14.1786	21.714	22.9265	20.3278	28.8906	18.6298	23.1809	23.5307	26.8842	23.5076	27.3261	18.0319	18.8326	22.6423	18.2786	22.482	20.9437	25.1657	24.6505	32.4401	25.5088	21.9555	19.2994	22.9016	22.3464	19.4884	19.9873	20.9338	24.4007	20.2429	22.2359	25.6191	25.3058	0
0.00644161	-0.000191775	ENSG00000104267	CA2	carbonic anhydrase II [Source:HGNC Symbol;Acc:HGNC:1373]			3.0898	26.3355	13.7041	13.6767	1.83166	1.86187	1.97716	2.85677	2.55283	1.91065	2.88098	12.2459	2.56679	3.10284	14.5093	8.98893	5.65397	1.79966	4.51485	2.84904	1.42865	1.20645	3.68958	13.635	2.79661	3.12595	7.43219	9.8834	5.7891	2.49681	1.46782	4.54385	2.4577	3.03043	13.5974	24.3993	0
2.4171e-05	-0.00113444	ENSG00000120159	CAAP1	caspase activity and apoptosis inhibitor 1 [Source:HGNC Symbol;Acc:HGNC:25834]			32.404	17.4641	25.3213	29.5224	20.2911	30.1636	23.3969	19.8481	24.6064	23.2155	28.0413	22.3136	29.7587	20.3839	30.6601	29.0767	29.7478	26.9374	25.8543	28.5315	28.8308	18.5956	19.1409	25.2622	32.8152	18.1653	22.7021	29.6212	29.3877	28.0466	23.6557	22.1132	23.5354	24.7214	24.3535	25.4599	0
-0.000926512	-0.00431063	ENSG00000149679	CABLES2	Cdk5 and Abl enzyme substrate 2 [Source:HGNC Symbol;Acc:HGNC:16143]			10.2058	4.56638	6.72113	7.07029	5.01234	7.2776	7.2084	6.7736	5.38838	7.23386	5.43543	4.03093	10.1558	6.74841	7.94969	8.80389	6.2323	6.38102	6.34737	4.8288	6.57088	5.93104	3.81047	6.45173	7.11614	5.8976	7.97665	7.98928	7.91246	7.81306	6.9157	6.6419	5.12021	6.64094	5.94046	4.52191	0
-0.00915271	-0.00851978	ENSG00000105767	CADM4	cell adhesion molecule 4 [Source:HGNC Symbol;Acc:HGNC:30825]			18.3348	13.3503	33.6043	58.2643	17.0512	27.8835	17.1314	25.1007	16.7007	19.6856	17.7627	7.82553	22.0983	46.4479	38.8141	30.7187	30.3001	29.9516	26.5478	18.3242	17.6229	19.5206	14.559	10.2007	14.4423	39.2177	28.3033	40.0705	27.7377	46.0835	22.9759	38.0694	17.4786	9.65928	10.3985	9.99232	0
-0.00499417	-0.00439514	ENSG00000134072	CAMK1	calcium/calmodulin-dependent protein kinase I [Source:HGNC Symbol;Acc:HGNC:1459]			17.5513	17.1855	29.7118	16.9716	26.6432	24.1597	16.7695	23.6658	20.9739	21.3628	20.5956	16.5135	20.7923	32.225	26.2785	24.3941	25.3652	19.7154	21.8757	24.1225	23.807	24.206	23.3124	12.9624	15.9717	45.2481	31.0685	29.0036	35.161	27.0267	22.9589	18.5387	15.6202	13.8067	9.70636	17.5438	0
0.00482417	-0.000939658	ENSG00000143919	CAMKMT	calmodulin-lysine N-methyltransferase [Source:HGNC Symbol;Acc:HGNC:26276]			11.7792	8.0052	6.7616	4.35848	5.75749	6.46865	7.22197	5.66415	6.1466	5.79329	7.0357	8.13506	10.9232	6.73693	6.19836	5.11267	6.93058	6.76965	6.26926	6.32572	6.6877	6.37993	5.48299	9.76244	10.4861	3.7036	5.85427	6.49449	5.34487	4.15926	5.43438	6.9949	5.26059	6.22318	6.46982	8.52022	0
-0.00161702	-0.00433613	ENSG00000112186	CAP2	CAP, adenylate cyclase-associated protein, 2 (yeast) [Source:HGNC Symbol;Acc:HGNC:20039]			11.4561	7.95633	11.1682	10.154	18.8565	14.5701	16.2345	8.14831	10.0389	8.9781	16.0143	8.3228	20.3687	11.3108	15.2711	18.2839	14.4354	15.57	12.4926	14.859	12.3422	9.19646	7.11061	10.939	19.4301	15.6757	11.7219	17.9862	21.4018	12.7334	16.9304	8.60004	11.6136	9.58515	8.33599	13.775	0
-0.000181574	0.00135396	ENSG00000014216	CAPN1	calpain 1, (mu/I) large subunit [Source:HGNC Symbol;Acc:HGNC:1476]			84.5322	104.951	100.876	94.9374	92.3286	99.4172	86.8808	85.5906	96.4161	101.784	109.192	95.3279	96.4047	116.957	120.805	98.0908	104.046	104.964	107.159	100.362	115.53	99.02	102.472	112.778	96.7251	99.1269	93.6052	115.588	106.741	98.7511	105.768	126.829	94.6575	107.366	99.7938	113.677	0
-3.36479e-07	0.00255912	ENSG00000131375	CAPN7	calpain 7 [Source:HGNC Symbol;Acc:HGNC:1484]			21.8299	22.6416	27.4672	29.4477	23.4916	36.8275	36.4914	16.0788	36.6111	26.7559	32.3804	23.199	28.2297	16.6183	29.9134	31.7036	30.1497	32.4679	27.3956	31.4748	28.0655	25.2991	19.0342	29.7759	32.9301	19.399	24.0123	25.5025	26.598	32.942	29.2358	23.6812	29.937	31.6183	31.4327	31.2221	0
-0.0049174	0.00393393	ENSG00000135387	CAPRIN1	cell cycle associated protein 1 [Source:HGNC Symbol;Acc:HGNC:6743]			125.488	113.108	255.234	264.965	229.942	260.606	342.941	174.697	323.586	267.572	281.07	182.14	154.615	147.181	378.479	319.843	286.158	281.513	220.954	338.018	244.527	232.551	173.474	153.997	166.468	184.351	256.768	304.164	235.703	280.872	262.442	157.87	278.465	299.607	199.133	179.286	0
-0.000723223	-0.00118107	ENSG00000177303	CASKIN2	CASK interacting protein 2 [Source:HGNC Symbol;Acc:HGNC:18200]			18.8794	14.661	16.2925	17.7166	14.55	22.9525	16.2191	17.6116	15.553	17.8504	17.5699	15.2806	20.7146	19.4623	19.7095	19.109	18.7495	20.1527	21.2705	18.0197	19.194	17.3356	15.7151	17.1281	21.2129	15.852	21.5212	17.8932	18.1224	19.1404	18.5804	17.6708	15.4889	15.9563	15.0468	14.7937	0
0.000120898	0.000493417	ENSG00000106144	CASP2	caspase 2, apoptosis-related cysteine peptidase [Source:HGNC Symbol;Acc:HGNC:1503]			24.2495	19.2161	23.3432	24.442	22.0099	30.1723	25.9248	20.0571	24.0965	23.9864	27.9575	18.8259	29.6577	17.7515	25.5657	26.4672	25.3394	26.3378	26.6656	26.2815	25.6975	23.5578	18.6965	25.6589	28.1675	18.7499	22.5305	24.7135	20.6441	25.0982	24.8517	21.7236	24.366	24.2151	21.6146	25.0721	0
-0.00225633	0.000512539	ENSG00000064012	CASP8	caspase 8, apoptosis-related cysteine peptidase [Source:HGNC Symbol;Acc:HGNC:1509]			11.6693	11.0589	17.5274	13.4434	13.3968	19.2688	18.0445	10.0828	16.6966	15.5061	16.4367	11.9403	12.5689	10.9002	20.9108	15.4602	16.5427	16.6758	17.3154	17.1894	15.0805	11.7513	9.89843	12.6147	14.6767	15.6853	15.3544	17.8123	16.6417	19.0757	14.0063	13.3751	14.5435	14.8344	15.2562	14.4015	0
0.00117523	-0.00181291	ENSG00000121691	CAT	catalase [Source:HGNC Symbol;Acc:HGNC:1516]			109.498	74.2905	97.5071	40.6973	84.6016	91.563	74.4106	63.2981	98.093	79.26	112.842	88.5794	128.753	84.5092	82.1182	103.069	125.147	119.248	67.8005	109.293	91.2081	70.8082	72.995	92.5529	132.825	96.9313	84.8562	114.902	77.83	87.6882	95.1147	79.9145	103.111	81.3136	72.2493	91.7073	0
-0.00133803	-0.00280451	ENSG00000122565	CBX3	chromobox homolog 3 [Source:HGNC Symbol;Acc:HGNC:1553]			144.246	99.0284	128.739	108.809	138.987	135.421	121.165	108.763	119.267	111.175	117.052	96.8352	144.613	86.1766	118.777	115.735	117.781	105.346	108.817	136.787	118.55	99.6314	112.786	78.7193	114.013	113.843	123.537	119.721	131.892	115.117	130.502	84.1816	97.8107	91.2672	69.0459	85.9691	0
0.00175826	-0.0023801	ENSG00000100147	CCDC134	coiled-coil domain containing 134 [Source:HGNC Symbol;Acc:HGNC:26185]			10.904	13.4031	14.4976	8.00724	5.28873	9.04541	8.7035	7.05476	11.0055	5.98866	8.53746	10.3796	12.7564	10.903	10.1138	9.01583	8.62961	10.5294	7.84131	11.803	9.43341	7.35527	7.832	12.8548	14.595	8.90711	8.60126	11.9053	7.89762	14.0591	9.22586	10.2427	6.94519	9.307	10.7369	7.05074	0
0.0012642	6.9781e-05	ENSG00000101997	CCDC22	coiled-coil domain containing 22 [Source:HGNC Symbol;Acc:HGNC:28909]			31.0446	40.1764	26.3112	25.2081	25.5719	26.9041	25.1361	31.7205	27.096	29.7453	29.6136	35.4624	37.6391	36.7079	30.1582	31.2146	33.1053	28.3644	31.6149	29.005	32.7291	35.0912	31.3303	31.7892	30.5044	25.4775	32.3212	31.5188	29.2529	26.8895	29.3783	39.2705	26.1695	28.3063	26.9253	30.1839	0
-0.000368125	-0.000740195	ENSG00000180329	CCDC43	coiled-coil domain containing 43 [Source:HGNC Symbol;Acc:HGNC:26472]			23.0611	20.9592	26.5838	19.1217	25.5072	26.3488	22.9356	20.2293	23.9786	22.4483	24.6854	21.2477	25.3804	19.5885	26.9938	24.5774	24.7873	23.4192	21.4081	25.1925	22.2032	20.7922	20.4246	23.6899	24.4477	21.6071	25.0293	26.3713	23.3549	25.6999	22.9648	20.2219	18.0146	21.2244	19.6634	23.0665	0
-0.00305125	0.00223194	ENSG00000125633	CCDC93	coiled-coil domain containing 93 [Source:HGNC Symbol;Acc:HGNC:25611]			13.9474	10.0983	20.1632	32.9826	17.5184	27.8598	25.3117	14.7837	24.634	19.6152	22.0447	14.7709	16.2709	13.4852	19.5392	24.008	21.8979	22.8408	21.3616	20.9503	20.684	18.8307	13.4739	18.4564	21.708	19.7487	16.084	19.6911	17.2709	30.4583	22.2866	14.9694	22.0735	20.7407	20.181	15.6423	0
-0.000572826	-0.000732205	ENSG00000136280	CCM2	cerebral cavernous malformation 2 [Source:HGNC Symbol;Acc:HGNC:21708]			14.8212	12.6688	12.8271	11.8524	14.1329	14.2875	11.8817	15.4556	11.398	13.8205	13.9754	14.088	14.3038	14.5327	13.0888	13.7554	13.6011	13.0526	12.9098	12.6259	14.3029	15.3495	15.7768	12.2527	12.6505	17.9241	16.9191	13.6663	15.185	13.4625	14.1133	14.4449	10.398	13.0341	10.4425	13.2349	0
0.000194095	0.00304486	ENSG00000166946	CCNDBP1	cyclin D-type binding-protein 1 [Source:HGNC Symbol;Acc:HGNC:1587]			29.2257	47.8555	38.3536	44.2679	39.0353	43.5607	45.1528	36.3759	45.782	44.0244	48.8725	44.3747	38.8984	41.6302	40.6441	45.6776	45.8715	43.9474	48.983	42.2926	58.8961	38.1816	42.4104	47.9108	46.6389	46.5448	42.3418	36.1181	34.0178	45.9705	45.13	37.3841	48.7518	47.7398	45.4482	51.1711	0
0.000514408	-0.00133615	ENSG00000156261	CCT8	chaperonin containing TCP1, subunit 8 (theta) [Source:HGNC Symbol;Acc:HGNC:1623]			152.326	156.035	154.861	106.235	150.022	150.603	131.997	120.418	136.173	121.058	138.258	148.376	173.038	111.567	148.138	124.506	134.356	123.212	132.496	166.498	127.897	119.936	131.11	118.66	143.986	117.536	149.808	149.277	155.61	134.062	135.734	113.812	124.975	119.686	107.265	133.749	0
0.00214816	0.00221173	ENSG00000177697	CD151	CD151 molecule (Raph blood group) [Source:HGNC Symbol;Acc:HGNC:1630]			253.468	347.992	211.967	147.328	213.65	186.351	203.196	254.502	181.013	220.481	246.528	278.858	220.544	191.685	158.434	206.104	180.102	197.541	210.966	191.992	167.093	245.241	312.727	232.261	166.873	227.428	264.907	230.131	149.984	209.876	221.345	224.994	217.988	256.039	259.218	203.265	0
-0.00118873	0.0053902	ENSG00000117335	CD46	CD46 molecule, complement regulatory protein [Source:HGNC Symbol;Acc:HGNC:6953]			60.7932	67.5889	98.4719	120.022	89.1083	149.34	137.089	71.7688	142.655	104.098	131.856	92.2853	82.6708	67.0325	101.613	114.817	108.333	122.867	107.856	132.728	125.406	103.759	72.3325	113.511	113.43	86.7412	70.5444	90.1932	96.3304	119.165	109.374	81.7747	131.835	129.19	125.672	111.174	0
0.00112396	-0.00319193	ENSG00000002586	CD99	CD99 molecule [Source:HGNC Symbol;Acc:HGNC:7082]			397.124	279.737	218.314	171.82	255.732	218.31	223.808	242.268	234.65	271.121	296.724	234.524	421.206	282.053	248.328	227.883	246.1	264.886	253.851	247.323	307.043	257.469	304.624	183.519	302.628	265.325	311.241	326.199	247.003	188.808	252.065	220.175	253.796	237.094	180.577	208.264	0
-0.00468002	-0.0031597	ENSG00000101224	CDC25B	cell division cycle 25B [Source:HGNC Symbol;Acc:HGNC:1726]			60.1665	39.1645	91.6333	53.6963	83.9824	81.7832	73.3477	53.3882	81.4692	73.5446	46.3023	43.745	54.027	65.8083	110.848	77.06	63.1697	76.7938	62.2254	77.6766	70.9094	99.2446	69.1338	41.8612	81.1479	121.49	79.2042	88.6255	66.7351	102.106	77.9308	57.8794	54.7945	45.6538	33.4597	58.9821	0
0.00465422	-0.0207238	ENSG00000093009	CDC45	cell division cycle 45 [Source:HGNC Symbol;Acc:HGNC:1739]			23.945	3.35855	3.55572	1.97464	3.47796	2.25693	2.35981	1.35611	2.55578	3.49191	1.41645	1.75837	17.8018	2.45631	3.42669	1.75371	2.3472	1.91782	2.09946	1.70945	2.50443	0.582329	1.79116	1.92818	9.05697	2.91479	4.79779	4.95121	4.61626	3.33292	2.84683	1.33527	2.00795	1.52458	1.47815	1.99134	0
0.00689285	-0.0223631	ENSG00000111665	CDCA3	cell division cycle associated 3 [Source:HGNC Symbol;Acc:HGNC:14624]			20.9084	3.26591	3.50566	1.89358	2.10534	1.76993	1.33655	0.999718	1.61469	1.41716	1.05737	1.94323	16.0487	1.75981	2.10386	1.61001	1.97565	0.868973	1.49738	1.20953	1.87787	0.426434	1.71555	1.33477	9.45246	2.82817	3.40846	3.29326	4.12332	2.22083	1.85218	1.13764	1.34054	1.32336	1.18041	1.82462	0
-0.00835428	0.011159	ENSG00000039068	CDH1	cadherin 1, type 1 [Source:HGNC Symbol;Acc:HGNC:1748]			44.0973	72.7667	235.262	236.497	156.688	289.66	237.909	168.502	298.571	237.305	233.268	150.458	56.6953	228.96	275.354	266.447	303.769	319.491	294.029	240.352	234.327	223.891	136.415	181.865	63.2983	136.587	195.772	260.196	218.604	204.388	215.692	301.061	233.584	227.783	259.103	181.68	0
0.00129634	-0.000534616	ENSG00000113361	CDH6	cadherin 6, type 2, K-cadherin (fetal kidney) [Source:HGNC Symbol;Acc:HGNC:1765]			0.745786	0.676953	0.454155	1.00524	1.14229	0.638621	0.870313	0.512206	0.760408	0.679931	1.39243	0.473278	0.678155	0.608158	0.557234	0.569207	0.598657	0.396825	0.372065	0.711672	0.453275	1.19276	0.703071	0.842267	1.33357	0.670126	0.551519	0.764413	1.11836	0.507082	0.523601	0.401443	0.903205	0.410941	0.550765	0.7142	0
-0.000126596	-0.0029249	ENSG00000123374	CDK2	cyclin-dependent kinase 2 [Source:HGNC Symbol;Acc:HGNC:1771]			41.6458	16.1738	25.1574	27.4552	25.147	27.8832	26.4815	20.106	27.1034	23.0993	28.6297	17.1456	36.8385	21.8535	24.6475	27.0672	26.9923	26.2113	27.7476	26.4735	24.2626	19.9648	19.7324	19.9056	30.3081	21.3033	27.3511	25.4893	23.9436	19.6665	27.3046	22.1455	24.5016	23.2843	19.7812	21.0743	0
-0.000596608	-0.00486888	ENSG00000135446	CDK4	cyclin-dependent kinase 4 [Source:HGNC Symbol;Acc:HGNC:1773]			141.606	92.2928	102.351	58.3286	122.151	90.498	91.688	87.1502	93.9563	101.344	94.3389	75.7459	145.977	107.659	105.867	89.3381	103.553	82.4403	86.1306	121.902	88.2238	98.7309	102.473	67.1225	104.768	104.122	115.033	123.147	103.988	89.4725	98.7184	88.0285	76.0365	68.6225	53.3909	71.3072	0
0.0016582	-0.00333272	ENSG00000164885	CDK5	cyclin-dependent kinase 5 [Source:HGNC Symbol;Acc:HGNC:1774]			16.0009	21.6595	17.4132	7.4235	15.3212	11.8983	11.5724	13.8402	12.136	12.3912	13.1532	17.7393	18.8986	16.976	17.7304	14.14	12.0435	12.0755	12.8802	13.9635	12.8527	10.9742	16.1235	15.7362	16.0188	17.1978	18.0222	17.6093	17.5983	11.5848	13.152	11.6411	10.4865	9.98138	11.0599	15.6634	0
-0.000743675	-0.000471852	ENSG00000101391	CDK5RAP1	CDK5 regulatory subunit associated protein 1 [Source:HGNC Symbol;Acc:HGNC:15880]			22.2629	20.2126	21.481	23.0284	19.0675	23.1251	19.4542	24.8394	21.2981	21.1387	23.1019	19.6434	23.0254	22.8131	25.6508	23.7857	26.7856	22.5579	23.8222	18.5991	26.299	21.5423	18.6758	21.5082	23.5589	18.7584	23.7525	27.8815	24.158	24.2516	23.3355	28.4192	18.5245	22.736	17.9462	22.4362	0
0.000621774	0.00389278	ENSG00000108465	CDK5RAP3	CDK5 regulatory subunit associated protein 3 [Source:HGNC Symbol;Acc:HGNC:18673]			79.6291	94.2448	86.3674	94.9422	80.8356	96.397	97.3195	128.62	85.0332	100.589	96.3891	108.423	80.2874	83.6512	89.7371	106.772	106.647	89.4025	106.393	82.5329	117.773	120.532	110.65	106.678	104.444	65.4495	101.078	90.3838	90.1597	87.2575	104.728	116.399	86.5113	94.5778	119.109	105.467	0
0.00231283	-0.00236045	ENSG00000237190	CDKN2AIPNL	CDKN2A interacting protein N-terminal like [Source:HGNC Symbol;Acc:HGNC:30545]			26.2032	24.5927	18.3986	15.8403	21.1261	17.9977	17.838	17.73	20.2935	18.527	17.4056	23.8278	31.0986	20.4293	22.6084	18.7986	21.921	17.707	18.9874	22.077	18.8161	16.2927	19.4602	21.941	25.0553	20.2591	21.0694	20.8989	18.7338	16.99	19.2256	18.5508	15.4847	16.0945	18.0812	25.6757	0
0.000325853	0.000562953	ENSG00000101290	CDS2	CDP-diacylglycerol synthase (phosphatidate cytidylyltransferase) 2 [Source:HGNC Symbol;Acc:HGNC:1801]			17.1697	16.8117	18.1877	18.6875	14.9017	19.6196	17.6352	13.1662	18.0722	17.5565	18.7595	16.6669	19.4299	17.8825	18.5802	18.6627	18.72	20.3997	20.2112	17.2032	16.7297	15.1767	13.7056	21.8595	19.4451	17.7929	17.2727	19.4243	16.9739	18.6491	18.9491	19.5036	19.2619	17.7635	19.6986	21.0054	0
-0.000989886	-0.00265025	ENSG00000143702	CEP170	centrosomal protein 170kDa [Source:HGNC Symbol;Acc:HGNC:28920]			8.82828	5.49413	9.03249	12.0118	8.02526	11.6308	10.8337	4.15823	9.51774	7.2123	10.0262	4.98759	8.95331	4.33821	9.62191	10.1317	9.44633	8.05819	7.9543	8.64255	7.12576	5.5919	5.22838	7.80072	13.2644	7.76265	8.04422	8.53757	7.77429	13.1982	8.02191	4.34246	6.91622	6.89349	7.00181	8.39302	0
-0.00405968	0.00454982	ENSG00000099814	CEP170B	centrosomal protein 170B [Source:HGNC Symbol;Acc:HGNC:20362]			29.9511	25.5	52.7134	55.6112	45.3243	64.8588	65.2842	57.9196	57.8098	62.1774	63.9329	31.2135	34.6357	35.0141	45.9435	50.0808	44.9899	55.9345	49.0903	54.8496	50.747	61.0694	47.0459	35.1788	40.0293	43.0336	40.8428	39.9619	46.2911	69.1747	65.6567	56.3202	59.7944	47.5106	45.1972	35.8825	0
0.00166661	-0.00216183	ENSG00000182504	CEP97	centrosomal protein 97kDa [Source:HGNC Symbol;Acc:HGNC:26244]			7.40297	3.61963	5.66614	4.65166	4.96025	6.35078	6.51969	1.87634	5.97372	4.10941	6.06974	3.9876	6.75476	2.25232	6.33884	6.34836	5.42106	5.1152	4.6664	6.63643	4.93859	3.92832	2.72101	5.818	10.5688	3.56931	4.54356	5.19122	5.22171	7.28867	4.85537	3.8568	4.34483	5.42075	5.55945	5.36471	0
-0.00155803	0.00273633	ENSG00000134255	CEPT1	choline/ethanolamine phosphotransferase 1 [Source:HGNC Symbol;Acc:HGNC:24289]			14.4678	11.7817	20.9162	18.6879	17.1159	23.903	23.0839	13.9592	19.7498	18.84	22.1407	16.0895	15.5804	13.0552	21.0635	23.4511	21.7241	22.9016	20.33	21.3184	20.7477	18.5174	15.0004	17.0081	20.3797	15.2387	17.168	19.0477	19.0584	19.2335	20.1498	13.4121	20.3926	21.3944	19.1393	17.8516	0
0.00247158	-0.00508075	ENSG00000070761	CFAP20	cilia and flagella associated protein 20 [Source:HGNC Symbol;Acc:HGNC:29523]			55.9983	34.184	29.3429	25.6211	29.7698	29.8519	23.6637	24.9401	28.2117	28.8698	30.1349	25.9454	55.2217	32.9426	28.2405	30.9566	29.9793	26.646	25.9357	30.7234	26.4798	28.9128	28.2122	30.6666	50.3261	28.5624	31.8663	30.1061	29.9098	34.1819	25.4972	31.5623	23.6306	25.1153	22.3925	32.0298	0
-0.00396973	0.00903305	ENSG00000143375	CGN	cingulin [Source:HGNC Symbol;Acc:HGNC:17429]			6.99545	20.5629	32.0146	26.8986	18.6302	35.9032	25.9912	27.9387	33.4137	34.5333	32.9449	24.1678	11.5089	28.3257	25.2028	37.9416	36.5068	35.5569	39.079	32.1966	35.5977	29.9689	19.77	32.8667	19.2175	22.2502	25.89	28.7764	35.1033	25.7226	26.6778	41.4004	28.4664	36.1383	36.2436	30.2899	0
0.0045959	-0.00396999	ENSG00000167670	CHAF1A	chromatin assembly factor 1, subunit A (p150) [Source:HGNC Symbol;Acc:HGNC:1910]			22.5487	9.47233	7.29066	6.1627	7.97639	8.21765	7.84368	4.10407	10.2513	7.71352	7.69568	7.43866	18.1229	7.56766	9.01873	8.53665	7.28382	9.3	7.3258	5.41373	9.20701	6.55368	9.34161	10.4352	12.0254	5.61348	8.57575	8.56528	8.54373	8.20926	6.55275	4.92981	8.5248	9.08363	9.75179	8.99079	0
0.00561204	0.00445132	ENSG00000110721	CHKA	choline kinase alpha [Source:HGNC Symbol;Acc:HGNC:1937]			55.6146	54.9823	35.8534	33.3046	30.8801	40.9408	27.5359	49.5254	30.3124	33.5847	40.3361	62.9329	44.5976	29.5432	30.0932	35.2886	31.4989	36.7793	43.0562	33.4743	48.386	47.2939	48.6172	64.1894	47.7345	30.2666	32.3234	30.9335	31.7004	24.0343	38.8377	41.2054	35.728	60.5499	65.1788	66.5407	0
-0.000978296	0.00297974	ENSG00000255112	CHMP1B	charged multivesicular body protein 1B [Source:HGNC Symbol;Acc:HGNC:24287]			55.9643	56.8511	66.7772	83.9021	69.2976	78.7896	82.2367	56.2369	83.827	83.6433	80.4731	68.6618	68.3345	73.6886	73.0566	73.9749	80.8633	73.8561	82.4573	75.6903	82.7278	75.9242	64.5685	73.4913	68.4693	68.6476	63.7369	66.0779	60.7348	71.0252	72.364	141.614	80.1358	82.844	69.8236	74.1174	0
0.00195539	0.0024797	ENSG00000130724	CHMP2A	charged multivesicular body protein 2A [Source:HGNC Symbol;Acc:HGNC:30216]			150.688	249.882	134.806	126.892	143.131	139.073	135.251	200.252	145.704	148.373	150.433	235.972	156.825	219.176	148.538	146.658	161.836	153.117	163.597	141.865	185.13	171.541	207.085	190.932	139.64	148.348	166.325	157.061	153.145	143.424	148.593	187.97	146.521	178.362	166.048	220.519	0
-0.00126033	-0.000714805	ENSG00000083937	CHMP2B	charged multivesicular body protein 2B [Source:HGNC Symbol;Acc:HGNC:24537]			35.277	29.678	38.8706	42.778	36.4588	39.7295	40.7678	25.6063	38.5256	37.8076	41.2636	32.2628	36.7485	28.2202	39.4395	41.827	39.6875	38.2648	42.0012	44.0273	40.0367	30.3657	28.6614	33.6128	42.2867	32.9236	41.9102	39.0757	43.2989	46.2131	37.4022	34.7284	30.7177	35.8873	29.5635	34.9603	0
-0.000484881	0.0031075	ENSG00000101421	CHMP4B	charged multivesicular body protein 4B [Source:HGNC Symbol;Acc:HGNC:16171]			216.234	303.877	245.065	261.839	259.584	252.3	254.333	312.357	268.089	300.589	288.571	322.197	228.434	308.32	246.171	270.494	285.04	273.403	279.817	255.15	308.001	301.237	325.789	263.628	206.745	262.069	261.679	264.511	264.082	251.019	306.393	301.911	279.633	275.695	255.753	271.662	0
0.0010005	0.00383488	ENSG00000086065	CHMP5	charged multivesicular body protein 5 [Source:HGNC Symbol;Acc:HGNC:26942]			83.2458	109.749	105.742	98.8137	93.7637	118.995	103.077	91.749	117.248	108.752	114.835	139.789	93.3576	97.296	104.257	113.723	116.742	109.431	121.921	108.33	115.586	94.3589	112.939	139.275	111.731	87.7184	97.3917	92.5099	103.251	114.799	104.421	100.881	105.682	137.714	120.485	139.898	0
0.00121937	0.00603785	ENSG00000187446	CHP1	calcineurin-like EF-hand protein 1 [Source:HGNC Symbol;Acc:HGNC:17433]			97.4598	126.21	120.61	112.732	128.278	135.765	124.617	126.861	121.074	122.521	135.305	185.757	101.002	118.324	144.91	109.806	136.666	133.238	142.842	122.465	125.088	131.45	157.637	195.263	104.537	115.254	109.834	121.609	114.135	124.668	134.542	142.343	160.243	196.516	150.374	216.187	0
0.00097594	-0.00105722	ENSG00000168802	CHTF8	chromosome transmission fidelity factor 8 [Source:HGNC Symbol;Acc:HGNC:24353]			65.567	63.3207	56.2946	52.1299	55.7312	63.0579	46.6528	49.4233	51.4335	51.1686	52.1842	58.7011	73.7481	66.4428	51.995	56.8873	60.0099	60.2199	54.1269	53.2876	57.8273	51.706	55.8635	58.8014	56.888	55.9527	57.1348	50.7739	56.4986	58.5927	50.5516	55.172	49.685	56.9197	48.6685	61.7496	0
-0.00155372	0.000161645	ENSG00000144021	CIAO1	cytosolic iron-sulfur assembly component 1 [Source:HGNC Symbol;Acc:HGNC:14280]			54.0625	47.4896	70.9547	59.8821	68.0828	77.2212	74.1064	52.0103	70.7275	67.773	67.5898	49.628	68.7982	52.6936	66.7678	68.7549	70.3012	67.8033	68.4629	78.9067	67.041	56.0647	57.8638	60.9884	70.1596	62.1867	62.4406	64.8618	68.4083	74.5737	72.6361	53.2284	64.3498	60.6493	50.5612	57.7	0
-0.00565439	-0.000891237	ENSG00000122873	CISD1	CDGSH iron sulfur domain 1 [Source:HGNC Symbol;Acc:HGNC:30880]			11.8201	15.2157	22.3836	19.2488	18.8902	19.9747	18.463	20.6011	19.5688	16.079	13.6721	17.6014	13.3515	22.9627	28.1821	22.916	25.4641	23.8804	24.3559	19.4219	19.9583	18.1409	16.2325	10.8042	12.5701	20.6417	25.8083	29.9889	28.8765	22.1177	24.6502	22.2029	17.3062	14.3492	12.1351	12.8542	0
-0.0117273	0.0212031	ENSG00000189143	CLDN4	claudin 4 [Source:HGNC Symbol;Acc:HGNC:2046]			25.3407	90.6211	178.105	352.632	373.472	438.636	465.158	353.453	566.084	488.846	402.093	378.315	36.0272	360.996	257.933	349.865	355.39	411.597	335.194	376.116	647.934	723.819	487.848	156.337	70.3529	229.471	232.473	355.226	290.451	259.278	564.777	575.112	699.51	353.181	369.626	186.239	0
0.0111033	0.00957067	ENSG00000153132	CLGN	calmegin [Source:HGNC Symbol;Acc:HGNC:2060]			3.77777	3.75612	3.80577	4.7352	3.41189	2.4506	1.6505	1.55208	2.79127	2.60996	3.05593	6.44642	2.92188	1.54979	1.02032	5.03751	0.895461	2.45103	1.969	3.91295	1.54497	3.79691	4.96666	5.44346	7.53166	0.970469	0.976193	0.937554	1.02258	0.710552	1.60404	2.39029	3.69695	4.69314	7.54478	5.46984	0
0.00034438	0.00056251	ENSG00000049656	CLPTM1L	CLPTM1-like [Source:HGNC Symbol;Acc:HGNC:24308]			44.4253	51.7799	42.3985	38.2621	42.9151	43.2718	44.5122	42.0644	42.3713	46.7525	43.6717	45.6991	48.4714	48.0786	43.4769	45.85	45.0969	43.3478	41.2911	48.7696	46.1175	46.3689	47.8787	45.5277	42.2923	40.2543	42.3891	45.2236	46.1699	51.5465	44.597	49.3294	39.4841	42.9438	42.3881	44.4608	0
-0.00592955	0.00415064	ENSG00000132361	CLUH	clustered mitochondria (cluA/CLU1) homolog [Source:HGNC Symbol;Acc:HGNC:29094]			29.823	33.2467	68.299	61.7443	63.461	72.3596	75.3727	81.0454	69.8851	67.9286	61.7877	45.9746	35.9658	60.6324	86.4577	76.6106	75.6205	81.4564	75.6446	81.6758	65.3199	79.1534	62.0224	48.0363	36.3703	55.1721	74.1433	84.0878	72.0873	65.3189	80.2078	65.4333	59.0907	55.8577	53.1474	41.495	0
-0.00100445	-0.000347832	ENSG00000153815	CMIP	c-Maf inducing protein [Source:HGNC Symbol;Acc:HGNC:24319]			17.9109	13.1313	17.5184	28.2595	15.1798	21.5605	21.2481	13.412	21.012	20.0976	23.5828	13.2461	19.1483	14.2204	18.2316	20.8732	19.091	20.6569	19.87	17.2211	17.7433	16.2428	12.8846	15.691	27.0222	19.0875	14.6355	16.5654	19.2269	20.1678	17.6197	20.6607	19.4889	15.4692	19.6222	15.684	0
-0.00147047	-0.00159661	ENSG00000173786	CNP	2',3'-cyclic nucleotide 3' phosphodiesterase [Source:HGNC Symbol;Acc:HGNC:2158]			41.4349	41.4359	47.0896	37.2983	46.4301	47.39	39.1526	41.6525	41.7343	44.8183	42.7168	38.1324	49.3242	58.0031	43.45	46.6917	49.7429	41.6378	46.6342	49.6671	43.2939	44.3513	43.6153	34.9718	42.4523	51.9953	47.1944	49.9733	50.7353	49.6658	47.4351	46.5682	37.3897	37.7774	32.9349	42.3259	0
-0.00124996	-0.00129178	ENSG00000162377	COA7	cytochrome c oxidase assembly factor 7 (putative) [Source:HGNC Symbol;Acc:HGNC:25716]			17.7435	13.3144	23.8461	13.2302	25.752	27.4111	23.1099	11.6157	17.8679	18.4016	17.4931	11.8628	20.9334	11.0267	21.5813	20.2876	20.0545	17.0949	16.2245	22.6043	17.3802	12.8657	13.6906	15.877	20.9079	13.8117	15.4274	19.4731	21.3488	16.8488	22.3385	13.138	18.4252	16.4749	12.6318	14.837	0
0.00276559	-0.00053772	ENSG00000068120	COASY	CoA synthase [Source:HGNC Symbol;Acc:HGNC:29932]			75.6808	101.061	58.2486	51.2721	56.2004	57.2276	54.5857	62.4926	58.5418	60.6385	61.6087	81.5224	77.2555	63.6168	71.9132	64.4782	61.0938	57.1938	59.7397	64.2445	64.3163	64.4584	72.3118	77.0672	83.8977	58.1313	68.4832	70.1007	71.4045	59.6787	60.1287	68.9115	46.5558	63.0091	67.6381	82.5366	0
-1.63848e-05	-0.00215816	ENSG00000082438	COBLL1	cordon-bleu WH2 repeat protein-like 1 [Source:HGNC Symbol;Acc:HGNC:23571]			4.1444	1.83721	4.37786	3.71595	2.55212	4.7249	4.65955	2.13468	4.74966	3.15276	4.65354	2.94198	5.15338	2.01935	5.67097	3.70922	4.43615	4.50447	2.754	3.63632	3.54936	2.55259	1.93275	2.61983	7.21688	1.94944	1.98744	4.74274	4.77855	3.02115	3.27293	3.80378	2.23494	4.23351	2.7955	3.03562	0
0.0121256	-0.00804784	ENSG00000100473	COCH	cochlin [Source:HGNC Symbol;Acc:HGNC:2180]			0.871749	0.758953	0.349143	0.553983	0.162623	0.272754	0.308953	0.0380456	0.314927	0.13995	0.19184	0.404272	0.81302	0.148424	0.131307	0.202589	0.259286	0.0753259	0.309226	0.0725859	0.167432	0.0831711	0.377495	1.02239	1.51884	0.0832609	0.20938	0.369063	0.350926	0.616031	0.0344044	0.0403424	0.068579	0.247782	0.600588	0.656995	0
-0.00129674	0.000205108	ENSG00000135775	COG2	component of oligomeric golgi complex 2 [Source:HGNC Symbol;Acc:HGNC:6546]			8.11951	7.48822	11.0173	8.07466	8.98178	11.0086	11.8133	7.11203	10.9482	9.89748	10.9089	7.86112	9.84425	7.99143	11.7794	10.4476	11.0346	9.95763	9.44329	11.6948	10.9299	8.20867	8.06382	8.89766	11.1553	9.02024	9.22398	9.85316	10.8697	10.6576	9.74825	10.4683	8.53905	9.47433	8.57078	8.24084	0
0.00268861	-0.000400781	ENSG00000103051	COG4	component of oligomeric golgi complex 4 [Source:HGNC Symbol;Acc:HGNC:18620]			63.9608	71.6791	57.0304	51.7496	49.8578	55.7997	48.6172	51.6105	53.7889	56.2977	53.3258	61.0282	85.8868	52.0495	54.918	56.9886	57.7498	56.3374	49.8339	52.5847	53.9936	57.5459	54.295	66.0151	77.2459	45.5065	51.4493	51.9434	52.1562	56.5723	58.8076	52.8939	49.2407	58.6158	57.4975	72.7071	0
0.000804744	-0.00227445	ENSG00000133103	COG6	component of oligomeric golgi complex 6 [Source:HGNC Symbol;Acc:HGNC:18621]			11.7235	12.3928	15.5895	10.5369	12.3238	13.9464	12.8951	6.50589	14.1188	9.40899	11.3955	9.93007	14.2321	7.26362	13.8268	12.0704	10.6957	10.7454	11.4879	13.229	9.32397	7.56036	7.07298	14.7056	17.8427	11.5214	11.3821	14.5257	16.0376	18.0018	9.16546	7.9516	10.6779	10.63	14.9549	12.53	0
-0.00920671	-0.0109026	ENSG00000111799	COL12A1	collagen, type XII, alpha 1 [Source:HGNC Symbol;Acc:HGNC:2188]			14.79	5.50995	29.6736	45.5491	22.6209	23.9997	31.3008	11.3025	31.0029	8.36396	11.0528	2.10341	20.3989	25.0854	56.9108	34.5105	53.5105	12.2606	18.4985	34.2003	5.34839	18.1024	9.41766	4.72841	32.6042	30.9488	41.3098	32.202	20.5741	42.6103	5.87468	10.7898	21.3092	9.86985	23.3709	11.8835	0
0.000809401	-0.00257588	ENSG00000139219	COL2A1	collagen, type II, alpha 1 [Source:HGNC Symbol;Acc:HGNC:2200]			0.0368329	0	0	0	0.0535946	0	0.0212124	0	0	0	0	0	0	0	0	0	0.0158243	0.0206872	0	0	0	0	0	0	0.0219542	0	0	0	0	0	0	0	0.0188343	0	0	0	29
0.000455714	-0.000278955	ENSG00000142156	COL6A1	collagen, type VI, alpha 1 [Source:HGNC Symbol;Acc:HGNC:2211]			917.431	679.036	775.102	485.082	997.618	896.446	1047.2	669.398	952.447	1059.35	1036.26	700.476	998.019	674.72	869.756	894.934	923.386	843.043	884.746	1071.29	878.866	868.55	968.843	837.423	1197.83	857.963	1048.72	956.688	1007.79	629.336	970.988	530.147	720.446	808.558	730.173	891.644	0
0.00134768	0.00200649	ENSG00000269897	COMMD3-BMI1	COMMD3-BMI1 readthrough [Source:HGNC Symbol;Acc:HGNC:48326]			0.1276	0	0	0	0.061889	0	0.0734858	0.0723945	0	0.0532605	0.073008	0	0.0773522	0	0.0624638	0	0.16446	0.0716664	0.0653786	0.0690595	0.0796487	0.158261	0	0	0	0	0	0.0540206	0	0	0	0.076765	0	0	0.228564	0.0595311	18
-0.00079657	-0.00293225	ENSG00000093010	COMT	catechol-O-methyltransferase [Source:HGNC Symbol;Acc:HGNC:2228]			36.4541	41.6631	35.7935	34.7198	46.9305	34.596	35.2553	33.9358	34.9487	39.431	35.8556	35.5009	45.5869	48.3398	39.6284	36.4235	40.0431	37.3242	31.5335	40.0416	33.3078	38.4564	37.982	33.9079	41.868	49.1531	45.9385	44.7257	39.8105	48.4666	29.0324	36.2095	31.3746	28.1093	27.5604	33.8187	0
0.00101794	-0.00204082	ENSG00000184432	COPB2	coatomer protein complex, subunit beta 2 (beta prime) [Source:HGNC Symbol;Acc:HGNC:2232]			81.8102	110.121	82.3669	70.2981	77.8036	87.0268	84.3061	51.1777	88.9364	70.9	78.1991	70.2754	100.485	62.8692	87.3839	78.1644	80.8646	77.0457	70.225	88.4582	75.6494	61.4487	61.946	93.5347	107.407	77.4702	74.5132	82.6288	95.5027	123.918	74.7091	74.1259	68.3065	71.9825	73.3028	86.6496	0
-0.00129579	-0.0022293	ENSG00000168090	COPS6	COP9 signalosome subunit 6 [Source:HGNC Symbol;Acc:HGNC:21749]			108.665	110.46	104.899	67.3555	128.583	97.9122	100.888	111.911	104.973	100.071	101.718	100.576	115.535	130.412	115.118	98.8926	107.873	97.5149	96.8085	124.884	106.323	107.886	122.34	80.1048	98.2766	128.636	117.99	130.374	120.684	141.828	98.7586	102.89	79.4865	82.938	71.0582	94.9339	0
-0.000116658	-0.00134678	ENSG00000103426	CORO7-PAM16	CORO7-PAM16 readthrough [Source:HGNC Symbol;Acc:HGNC:44424]			0	0	0.0368413	0	0.0617755	0	0	0.0722617	0	0.0265814	0.0728741	0	0.0386051	0.0704773	0	0	0	0.0357675	0	0	0	0	0.0325906	0	0.037958	0.0395353	0	0	0	0	0	0	0	0	0.0380241	0	24
-0.00447968	0.0025533	ENSG00000108582	CPD	carboxypeptidase D [Source:HGNC Symbol;Acc:HGNC:2301]			21.5673	25.3161	45.1414	47.5557	36.8122	68.0305	52.6643	27.0905	51.3496	42.1023	37.6136	25.1281	28.7224	32.1714	36.1197	43.0127	37.8713	54.9535	48.5129	44.6657	44.4111	28.5051	21.1422	31.2979	27.8827	38.2845	30.5564	30.6136	44.8872	60.6189	40.2726	41.1703	45.3821	35.0527	39.8655	28.6805	0
-0.00107291	-0.00260365	ENSG00000168993	CPLX1	complexin 1 [Source:HGNC Symbol;Acc:HGNC:2309]			11.6049	11.9133	14.0085	7.08316	9.50296	10.4724	20.4841	17.5007	8.78857	10.5686	6.15128	12.771	8.77093	11.5643	12.1981	12.3848	9.45352	10.835	12.098	6.09049	6.7735	9.34643	6.37605	9.0779	11.0194	9.73078	11.9842	17.7806	10.5746	7.21115	11.444	7.79764	7.0901	7.79652	6.4792	8.29713	0
0.00146988	-0.000746241	ENSG00000080819	CPOX	coproporphyrinogen oxidase [Source:HGNC Symbol;Acc:HGNC:2321]			22.5653	18.8584	22.0064	15.4391	19.7037	22.2046	19.6555	16.2053	19.6855	20.4144	22.0303	14.3831	26.9569	15.3284	20.9573	20.5419	20.4996	19.4667	19.864	25.3223	21.5935	18.0419	17.7716	25.9336	27.0975	19.1722	22.0995	22.7538	17.4946	16.5139	19.5165	17.9013	19.1463	18.733	18.3603	26.0643	0
0.00205098	-0.00194836	ENSG00000157184	CPT2	carnitine palmitoyltransferase 2 [Source:HGNC Symbol;Acc:HGNC:2330]			33.2529	40.1167	30.044	26.4384	24.9117	24.5884	26.5353	17.1032	26.9226	25.106	26.8941	31.0794	41.1392	28.2232	30.2835	26.2429	26.0559	25.0759	26.5359	29.1898	26.7987	22.5487	25.7732	36.4656	33.041	30.2452	26.9441	34.4463	35.6387	37.4879	26.608	26.3441	23.8891	29.3431	33.0133	32.4278	0
0.00784977	-0.00675519	ENSG00000143320	CRABP2	cellular retinoic acid binding protein 2 [Source:HGNC Symbol;Acc:HGNC:2339]			179.01	140.341	25.0434	25.423	24.96	30.6562	74.4104	69.2955	31.6363	80.7576	121.063	42.9417	209.269	44.8526	36.5443	60.5868	50.101	48.7509	31.2334	89.0541	52.2507	80.9479	46.7944	40.7828	183.777	40.5862	66.3416	50.212	45.0771	92.1919	28.2156	54.3451	38.1727	71.409	53.4092	49.2545	0
-0.00320268	0.00516083	ENSG00000095321	CRAT	carnitine O-acetyltransferase [Source:HGNC Symbol;Acc:HGNC:2342]			42.3549	42.3834	52.8493	70.509	67.2999	69.6057	90.7271	96.52	74.4053	78.3692	77.0882	52.3787	45.5429	69.0383	42.1872	54.5033	51.2691	72.9447	82.7144	74.3712	71.8977	76.5009	72.2197	48.8443	43.6371	56.0396	59.442	39.8925	67.7177	66.3167	85.4471	60.4935	83.5283	66.4098	46.2307	49.0883	0
6.51935e-06	0.00417927	ENSG00000130545	CRB3	crumbs family member 3 [Source:HGNC Symbol;Acc:HGNC:20237]			33.4971	40.8768	37.6094	40.6795	31.7537	44.847	43.3286	35.4988	45.6894	52.6786	43.8327	37.5676	43.0179	43.9111	37.278	43.7991	43.4031	45.8557	53.0138	37.9106	45.5334	51.6726	46.8592	41.5361	29.6532	33.3487	29.2569	37.7308	40.7297	37.4142	44.0023	52.8822	46.5085	48.9645	48.2933	47.3467	0
0.00279391	0.00440775	ENSG00000163703	CRELD1	cysteine-rich with EGF-like domains 1 [Source:HGNC Symbol;Acc:HGNC:14630]			25.176	41.9014	21.7632	29.5377	21.5525	38.1883	25.4799	41.702	44.3195	25.5533	39.1855	45.5208	39.1781	24.1614	37.5241	42.8965	26.191	35.9733	36.9686	48.8648	33.9991	46.5393	58.1844	53.0167	44.0792	36.6488	38.6721	22.4604	29.3528	27.581	27.912	33.6966	34.8228	35.7612	41.1227	40.8326	0
0.000510377	-0.00116886	ENSG00000184164	CRELD2	cysteine-rich with EGF-like domains 2 [Source:HGNC Symbol;Acc:HGNC:28150]			39.6998	61.1971	34.3687	26.5279	34.4727	32.0467	36.6249	40.9915	31.7553	39.3066	34.8258	39.5118	41.8596	43.9876	39.8126	30.7803	34.6173	35.1634	26.4868	39.5104	37.2301	45.9723	40.345	44.331	30.532	42.6054	37.0112	44.7465	40.5614	54.8788	32.7244	41.0608	28.3097	27.2877	30.8661	35.0027	0
0.00582363	0.00126066	ENSG00000005469	CROT	carnitine O-octanoyltransferase [Source:HGNC Symbol;Acc:HGNC:2366]			12.5159	8.86241	7.62169	3.97734	6.34269	7.59151	8.06511	3.95883	7.67682	6.49712	9.01775	8.89868	11.2995	4.56308	7.64369	8.99233	8.51117	7.39953	7.57535	9.48075	8.5892	5.7494	7.64128	12.7849	14.9492	4.42273	8.7148	7.54009	7.26339	7.14413	7.235	7.69111	7.58509	12.8614	11.2169	14.9339	0
-0.000829457	-0.000169208	ENSG00000080200	CRYBG3	beta-gamma crystallin domain containing 3 [Source:HGNC Symbol;Acc:HGNC:34427]			22.9207	17.4566	25.5647	22.5995	27.3924	30.3438	35.8812	16.5859	29.7047	20.5127	35.9813	18.0779	25.0518	12.2532	27.5517	34.9459	30.1052	29.1016	26.7722	31.486	28.0386	21.0804	15.7311	20.1274	36.4991	19.8972	26.7468	26.3974	28.0671	23.8668	18.4367	14.2859	24.8561	21.8313	24.0949	21.9309	0
-0.00352518	-0.00128669	ENSG00000165475	CRYL1	crystallin, lambda 1 [Source:HGNC Symbol;Acc:HGNC:18246]			51.1836	53.5349	79.4133	73.855	46.1042	73.8615	61.6556	63.4013	59.5273	79.8134	72.5427	51.9832	64.0632	100.311	60.715	76.9409	76.8752	67.7228	87.5112	63.094	76.6437	64.8516	50.9758	34.5896	57.5621	61.5813	76.1599	83.1719	79.7386	70.9741	57.0503	89.9705	58.1296	62.7023	50.331	41.9662	0
-0.00132002	-0.00117215	ENSG00000009307	CSDE1	cold shock domain containing E1, RNA-binding [Source:HGNC Symbol;Acc:HGNC:29905]			251.055	221.195	301.712	285.908	282.644	331.013	302.615	183.49	303.782	265.951	268.57	232.575	312.343	222.922	317.136	301.194	312.406	296.853	281.991	305.499	251.733	228.732	207.963	242.412	303.761	264.884	264.206	304.651	293.556	344.308	285.053	252.828	254.268	254.079	218.034	259.192	0
-0.00218123	-0.00237268	ENSG00000103653	CSK	c-src tyrosine kinase [Source:HGNC Symbol;Acc:HGNC:2444]			41.4481	37.4598	46.2965	35.9975	50.0523	44.2274	38.4374	43.8058	38.0265	41.1443	35.1167	36.334	40.7818	42.2537	43.1034	48.6431	38.8789	41.6342	42.0381	42.852	43.6179	39.5445	45.0068	31.3868	39.053	58.49	50.4727	46.4108	51.2604	40.6701	43.0758	46.7701	33.7477	28.9944	27.3816	33.791	0
0.000113708	0.00234702	ENSG00000141551	CSNK1D	casein kinase 1, delta [Source:HGNC Symbol;Acc:HGNC:2452]			56.6273	53.0805	52.7954	68.8932	54.5786	68.8096	70.3266	54.603	60.6767	65.9648	73.5765	58.6589	65.6635	51.7303	58.5809	65.6082	60.4922	65.4414	64.973	61.737	73.3631	67.8017	64.7944	62.385	67.4001	53.2355	54.7331	56.1579	55.7304	63.7106	72.1041	57.4619	64.696	68.227	61.6356	60.9201	0
0.000464454	0.00161333	ENSG00000213923	CSNK1E	casein kinase 1, epsilon [Source:HGNC Symbol;Acc:HGNC:2453]			78.8435	77.1669	79.265	98.791	74.688	101.691	91.7115	74.5266	91.356	87.8899	94.5183	74.8482	93.7227	72.9472	80.1751	83.9712	91.1645	81.3136	85.8488	86.8352	93.2454	97.879	85.0973	97.276	103.954	70.5391	75.0544	75.4333	69.9905	100.845	92.4946	81.8839	79.5381	78.3718	88.5661	90.8606	0
-0.000335187	0.00180606	ENSG00000151292	CSNK1G3	casein kinase 1, gamma 3 [Source:HGNC Symbol;Acc:HGNC:2456]			20.9423	13.6961	18.3558	21.0877	20.4329	25.7176	26.948	14.6385	23.5042	19.9977	25.4105	17.6005	20.5895	9.97511	26.5692	24.7205	21.0842	21.3139	21.5352	23.1947	20.6852	19.6466	17.2574	18.2188	25.1679	16.1988	18.2363	19.1311	21.5291	21.3982	22.1623	15.7561	22.7839	22.6822	21.8754	19.4957	0
7.08391e-05	0.000431662	ENSG00000104218	CSPP1	centrosome and spindle pole associated protein 1 [Source:HGNC Symbol;Acc:HGNC:26193]			11.1029	6.93462	10.8654	11.6394	9.3444	12.7498	13.5654	7.08427	12.9343	8.86453	11.0826	6.67279	9.26781	4.67003	11.0905	13.9816	10.0454	11.1703	9.58771	10.895	9.65092	9.69538	6.95656	7.89076	17.2766	6.95729	9.41749	7.74635	7.9845	9.23463	9.7425	7.90732	8.73719	9.56419	10.5534	9.1659	0
0.00094065	-0.00192131	ENSG00000176102	CSTF3	cleavage stimulation factor, 3' pre-RNA, subunit 3, 77kDa [Source:HGNC Symbol;Acc:HGNC:2485]			32.7823	23.0162	27.7863	19.1066	23.583	24.6937	25.4	24.4125	22.9863	19.8012	23.0807	20.1041	30.16	14.5239	27.0406	25.1539	23.4774	22.2034	20.5585	25.1218	21.957	21.0136	21.1121	19.9847	27.3462	20.7358	24.2841	23.3855	23.8938	22.8524	22.0209	19.8354	16.8318	22.9215	19.4936	25.1688	0
-0.00712301	-0.00532184	ENSG00000144677	CTDSPL	CTD (carboxy-terminal domain, RNA polymerase II, polypeptide A) small phosphatase-like [Source:HGNC Symbol;Acc:HGNC:16890]			45.6264	27.9225	52.3545	77.6837	40.5801	77.9373	57.2607	43.8298	55.8089	65.2258	44.8968	21.3957	54.0224	87.1882	62.2972	63.5458	78.8592	74.7477	67.1371	47.7772	64.8102	37.1982	32.6921	22.4389	41.2493	52.878	55.0483	77.0349	67.0995	93.7652	47.0545	63.4976	44.6039	35.5719	26.1042	28.1021	0
0.00100155	0.000228887	ENSG00000168036	CTNNB1	catenin (cadherin-associated protein), beta 1, 88kDa [Source:HGNC Symbol;Acc:HGNC:2514]			199.718	120.214	148.166	161.859	149.927	192.652	190.813	88.9298	195.28	171.945	240.285	139.96	228.877	117.341	147.809	218.505	219.325	166.838	164.75	166.223	172.45	158.921	133.48	167.282	213.093	97.7431	145.539	149.082	135.878	160.334	196.386	133.217	156.859	170.116	136.915	155.848	0
0.000770996	-0.0011321	ENSG00000132792	CTNNBL1	catenin, beta like 1 [Source:HGNC Symbol;Acc:HGNC:15879]			26.325	27.9918	21.7023	21.4128	25.1047	22.5137	18.1178	22.0583	21.3951	23.9831	23.8075	25.6161	27.3831	26.3419	20.8921	25.6077	24.2518	22.2698	20.6201	23.8049	26.7511	22.6015	27.1267	20.7142	26.3934	23.1787	25.1687	23.1192	22.883	22.7319	20.4954	25.1397	20.4269	22.5543	17.0474	23.7052	0
0.00484752	0.00141679	ENSG00000180891	CUEDC1	CUE domain containing 1 [Source:HGNC Symbol;Acc:HGNC:31350]			27.8366	36.8137	23.4879	18.1142	16.5018	18.4277	17.0098	26.3469	20.919	23.8564	26.9939	31.7343	31.9539	26.0579	22.6474	27.4009	27.7179	23.5863	29.9093	19.3568	24.8809	22.1255	23.9882	35.8657	36.0142	17.6871	24.8645	20.7665	28.066	13.4315	18.4389	46.6498	16.6621	33.0787	35.0365	40.1807	0
0.000350978	-0.00215651	ENSG00000055130	CUL1	cullin 1 [Source:HGNC Symbol;Acc:HGNC:2551]			67.1398	62.5533	66.8284	66.3369	62.4388	69.6995	64.5164	49.4947	62.8295	57.5636	63.9402	53.4943	81.0281	46.9463	62.583	67.1092	62.1027	65.3804	56.9426	66.5229	58.0873	51.0425	56.5947	58.0775	89.5061	70.6524	61.063	59.6316	65.1391	72.6163	62.6749	51.0408	51.0509	60.0078	50.739	61.4657	0
-0.000808745	-0.000272506	ENSG00000108094	CUL2	cullin 2 [Source:HGNC Symbol;Acc:HGNC:2552]			22.3629	20.2754	27.2259	25.4369	27.3347	31.4747	30.2144	16.9814	26.3418	24.0113	24.226	25.4529	25.874	16.9122	31.4243	28.9652	26.5543	24.7649	26.532	30.212	22.693	18.5614	21.1207	24.1841	28.7183	21.8143	24.04	26.5379	29.3175	31.3802	25.1941	15.9863	22.8453	24.5468	19.9925	26.1344	0
-0.000761576	0.00235868	ENSG00000139842	CUL4A	cullin 4A [Source:HGNC Symbol;Acc:HGNC:2554]			51.6436	48.513	61.1624	68.9847	59.7129	76.4333	75.5465	53.9775	72.7168	64.7124	74.094	57.7785	61.1114	45.5788	64.6061	73.7534	77.0016	70.6327	74.7875	63.0394	64.7087	54.1809	55.5672	63.4954	64.8439	51.4491	54.7953	60.1945	62.5494	64.1753	73.5082	57.3372	63.4256	69.4548	60.7937	65.6881	0
0.000818013	0.00086955	ENSG00000158290	CUL4B	cullin 4B [Source:HGNC Symbol;Acc:HGNC:2555]			30.3039	23.9118	26.5467	29.9925	26.0947	37.9829	33.3922	20.0554	33.328	25.1969	33.017	27.4458	33.201	18.0688	30.9042	34.512	33.1792	29.5962	33.0544	27.8276	28.9239	25.0286	19.3281	32.4877	36.6607	20.9798	25.6134	29.0967	26.9636	31.8228	28.9325	23.1578	29.2422	29.8982	31.5873	32.1615	0
-0.000113102	0.00242443	ENSG00000112659	CUL9	cullin 9 [Source:HGNC Symbol;Acc:HGNC:15982]			9.72711	8.12281	10.5891	11.2933	8.61821	13.1579	12.6201	11.2175	11.7116	11.5306	11.5962	9.60431	10.0141	8.35078	11.5135	12.4617	11.1014	11.294	11.9289	9.52012	12.2054	11.4619	8.99184	11.0639	14.007	7.75619	10.5388	10.058	9.28252	11.4887	11.9855	13.4337	10.0898	11.419	12.1013	11.4263	0
-0.0044409	0.00997755	ENSG00000103018	CYB5B	cytochrome b5 type B (outer mitochondrial membrane) [Source:HGNC Symbol;Acc:HGNC:24374]			34.0686	39.0366	89.0168	84.5514	98.0692	85.2478	124.127	87.5398	116.941	95.4583	107.875	127.874	39.7052	62.6314	101.771	85.4237	87.8655	96.5231	83.979	102.803	92.1155	119.803	106.34	77.7469	40.1934	63.8005	83.342	91.7844	85.8696	95.2179	92.6142	67.3952	118.724	109.868	90.8661	69.8671	0
-0.00315209	0.000311225	ENSG00000065615	CYB5R4	cytochrome b5 reductase 4 [Source:HGNC Symbol;Acc:HGNC:20147]			5.40869	4.86514	8.78162	10.6516	6.97114	10.5895	9.06157	4.94991	8.48186	7.19907	7.32908	5.81463	6.31303	6.64155	9.08493	8.34917	8.30901	6.99613	9.39258	7.60141	6.84673	5.58248	4.7746	6.39317	6.73324	6.41817	8.37709	9.36211	8.40126	9.30916	7.54222	7.73657	7.65886	7.06555	7.04609	6.6232	0
-0.00668656	-0.00552906	ENSG00000051523	CYBA	cytochrome b-245, alpha polypeptide [Source:HGNC Symbol;Acc:HGNC:2577]			125.926	115.492	144.36	172.667	134.019	107.333	110.2	269.396	138.926	141.645	95.86	76.1717	139.425	273.717	149.328	162.582	166.375	145.355	186.517	114.373	105.618	155.287	152.518	39.0687	86.187	211.976	205.181	200.502	168.662	176.599	143.361	213.428	119.161	69.8845	88.6275	62.5993	0
-0.00161858	-0.0055645	ENSG00000055163	CYFIP2	cytoplasmic FMR1 interacting protein 2 [Source:HGNC Symbol;Acc:HGNC:13760]			3.30591	2.8034	5.16245	5.44949	2.76959	3.69077	4.56671	1.87563	2.94501	4.83446	3.65078	1.85832	4.83501	3.81214	4.16468	4.87505	3.88348	3.75249	3.5417	3.69106	3.14587	2.80999	1.99946	2.93726	8.1713	6.48719	4.95183	3.83664	4.94684	3.90245	3.43969	4.74267	2.39974	3.81557	3.78219	2.90136	0
0.000357331	-0.00135303	ENSG00000083799	CYLD	cylindromatosis (turban tumor syndrome) [Source:HGNC Symbol;Acc:HGNC:2584]			9.77384	9.62612	9.96414	10.7247	8.12667	13.2261	10.9447	5.74197	10.2211	8.28443	9.8548	7.96573	11.2365	6.20168	9.62422	11.8565	9.30803	10.1474	9.10343	9.60583	9.59299	7.9034	6.54132	9.88469	14.3547	11.4956	8.05223	10.053	10.8868	10.9007	10.3368	7.43036	8.92223	9.42981	10.1721	9.11115	0
-0.00686161	0.00171573	ENSG00000145476	CYP4V2	cytochrome P450, family 4, subfamily V, polypeptide 2 [Source:HGNC Symbol;Acc:HGNC:23198]			6.61442	5.72777	14.5035	16.8092	8.15857	22.9615	15.0232	8.65799	15.1247	12.3981	12.119	8.07736	4.56538	9.18444	15.547	17.6329	17.2632	16.9609	11.6903	15.4859	18.5099	8.92587	5.48957	8.39338	11.9752	9.65835	10.5043	14.5992	20.6996	19.9133	11.4136	12.4297	11.4768	7.8265	10.6204	7.45478	0
0.00284239	0.000918348	ENSG00000100592	DAAM1	dishevelled associated activator of morphogenesis 1 [Source:HGNC Symbol;Acc:HGNC:18142]			17.1689	12.529	10.8771	8.3316	16.4017	17.124	18.417	8.18388	15.8839	13.2345	18.7774	11.4399	16.5537	4.55565	15.3438	19.624	12.1702	14.3688	12.9571	14.9386	12.7414	11.8427	9.85425	17.725	24.6036	8.44812	11.0615	11.6951	13.5834	17.9575	13.9635	9.04634	12.1888	13.6322	16.2369	16.7291	0
0.00293969	-3.88063e-05	ENSG00000100897	DCAF11	DDB1 and CUL4 associated factor 11 [Source:HGNC Symbol;Acc:HGNC:20258]			42.9657	62.9943	40.1064	32.4715	33.6067	38.5743	35.5191	30.0424	40.0017	37.1297	37.324	49.726	53.345	45.2	42.7028	40.2707	42.3755	38.0134	40.9316	35.8024	40.695	34.0478	38.6509	51.5488	48.7792	34.6784	37.1288	44.6894	37.2857	34.3569	35.2546	47.2317	35.5868	45.7103	44.935	51.3722	0
-0.000184033	-0.00100504	ENSG00000164934	DCAF13	DDB1 and CUL4 associated factor 13 [Source:HGNC Symbol;Acc:HGNC:24535]			22.4467	21.1497	25.7216	17.139	25.8095	22.8651	24.3403	19.4591	23.7743	19.7378	22.6103	21.7458	24.3839	16.6551	23.84	20.6999	22.322	19.7924	19.1014	27.1007	19.6208	20.1016	22.292	18.5254	24.6067	19.0513	22.1044	22.0796	24.6208	24.5143	22.2074	18.2022	16.4343	18.7295	15.9332	21.311	0
-0.000812917	0.000238655	ENSG00000163257	DCAF16	DDB1 and CUL4 associated factor 16 [Source:HGNC Symbol;Acc:HGNC:25987]			35.4133	20.7173	32.9486	35.2017	31.2943	40.6786	43.9855	23.3262	38.3506	30.0265	33.0777	22.4547	34.1591	23.0852	34.4248	37.1867	38.8597	35.9265	34.4803	37.9506	35.3307	27.9367	22.254	31.2209	37.9464	24.2714	28.1004	31.2666	29.4796	34.6125	33.2324	25.9787	32.0637	33.4281	27.1088	33.0675	0
-0.00252705	0.000263844	ENSG00000172992	DCAKD	dephospho-CoA kinase domain containing [Source:HGNC Symbol;Acc:HGNC:26238]			75.9325	57.3719	68.1889	77.9191	58.502	95.5014	82.6153	83.5315	74.7383	91.4822	77.4119	47.3562	67.9667	101.848	72.8716	74.5392	85.1246	92.7204	106.49	76.9422	98.1177	87.79	58.1685	59.4328	63.9619	59.3715	71.9448	62.549	65.6419	80.9846	86.1079	94.9785	62.2471	61.4336	54.1804	57.2344	0
0.00189702	-0.00195476	ENSG00000057019	DCBLD2	discoidin, CUB and LCCL domain containing 2 [Source:HGNC Symbol;Acc:HGNC:24627]			21.291	16.7476	16.9298	19.9034	16.3157	20.401	17.7347	9.62209	21.0379	14.5267	18.6921	11.8982	26.3492	12.5802	17.5538	16.1718	16.7296	17.1988	14.9942	18.7425	15.5364	15.1279	12.1642	20.2974	27.5773	12.0271	13.2419	16.5313	16.0138	22.0733	15.2907	14.8961	12.7603	15.076	19.7765	17.916	0
-0.000237926	-0.0022098	ENSG00000156136	DCK	deoxycytidine kinase [Source:HGNC Symbol;Acc:HGNC:2704]			23.9788	10.3874	19.0332	20.276	16.3226	22.5841	22.4162	11.5329	20.8166	16.2466	18.5659	16.718	26.4709	12.5812	21.2653	21.8352	19.9892	19.7047	18.0144	19.8029	19.0797	11.2987	10.9037	18.0681	23.0654	17.3402	18.4298	20.4945	20.6188	19.8411	15.6823	14.6749	18.5942	20.5859	15.6435	18.1946	0
0.00212168	-0.000864508	ENSG00000137100	DCTN3	dynactin 3 (p22) [Source:HGNC Symbol;Acc:HGNC:2713]			36.1868	39.8493	28.285	19.3983	31.9394	26.1054	25.1827	28.3316	28.7328	29.4902	27.1984	34.5774	39.6032	34.1286	29.7839	29.7943	30.6003	27.1968	28.2862	30.2742	31.5288	28.9291	35.5428	32.117	34.8339	31.4223	32.7807	32.4073	32.5255	26.4844	28.8059	26.3378	26.0415	32.3274	28.9127	35.7862	0
-0.000929708	0.000266652	ENSG00000043093	DCUN1D1	DCN1, defective in cullin neddylation 1, domain containing 1 [Source:HGNC Symbol;Acc:HGNC:18184]			14.3396	9.83744	15.3214	16.0178	12.6074	19.6181	16.0176	11.4211	14.1741	12.3806	15.3351	12.4349	13.6564	7.79892	17.0225	16.5259	15.2124	14.518	13.7621	14.662	14.8911	11.1225	10.1837	12.3784	15.4932	11.009	13.6531	15.2351	15.7691	15.3389	14.1213	10.9464	12.9813	14.1402	13.1059	13.4206	0
0.0102778	0.00196705	ENSG00000169738	DCXR	dicarbonyl/L-xylulose reductase [Source:HGNC Symbol;Acc:HGNC:18985]			108.957	249.346	40.421	32.0091	57.3076	34.8099	39.5769	67.905	46.4161	59.0214	50.867	125.586	111.272	51.1024	49.0231	47.62	44.7801	45.9865	39.5956	56.9649	63.8657	73.3519	121.522	118.148	83.749	43.3767	51.6092	58.8903	53.7737	26.8424	48.8234	59.5554	51.5996	89.8342	85.878	133.371	0
-0.00289999	0.00185441	ENSG00000204580	DDR1	discoidin domain receptor tyrosine kinase 1 [Source:HGNC Symbol;Acc:HGNC:2730]			71.6704	46.1626	67.8404	86.0742	59.293	105.825	99.4236	75.538	85.2577	82.2536	92.7884	58.4726	73.4455	94.2758	67.4447	91.7436	89.2618	92.3846	102.306	77.8096	95.2599	83.7227	75.1423	50.0513	69.5633	65.8401	61.3054	61.0907	83.9365	87.5002	87.3569	125.395	85.3083	63.7873	85.6665	47.2674	0
0.000159565	-0.000374491	ENSG00000168872	DDX19A	DEAD (Asp-Glu-Ala-Asp) box polypeptide 19A [Source:HGNC Symbol;Acc:HGNC:25628]			16.543	15.5716	17.678	13.1275	17.3338	16.1322	18.1311	10.9691	17.7396	16.2042	17.1488	15.29	18.8421	14.469	17.8117	15.1286	16.7184	14.028	15.1829	19.5256	17.342	14.5712	16.2222	16.2107	17.3683	15.3526	14.8077	16.6182	17.6965	17.9876	15.6145	14.8405	15.3574	15.0397	13.1272	16.9467	0
-0.00436534	0.00249236	ENSG00000165732	DDX21	DEAD (Asp-Glu-Ala-Asp) box helicase 21 [Source:HGNC Symbol;Acc:HGNC:2744]			55.4901	35.1872	96.6633	78.1359	108.932	117.493	132.73	57.7573	104.356	79.1934	94.2453	57.9321	61.8376	32.018	94.9227	85.6597	74.6881	84.606	68.3838	138.718	77.8697	65.338	72.8685	54.1363	67.4713	68.9623	60.5772	70.9135	91.9692	100.704	111.815	57.7072	82.9085	74.1901	53.1781	47.8797	0
8.28835e-05	-0.000743504	ENSG00000182810	DDX28	DEAD (Asp-Glu-Ala-Asp) box polypeptide 28 [Source:HGNC Symbol;Acc:HGNC:17330]			14.7626	16.7713	14.9117	12.3894	15.8207	14.2967	13.5491	15.0496	13.591	12.4804	13.1928	14.4565	17.1598	14.1593	13.5816	14.4984	14.1747	12.0554	14.1674	18.8712	13.5737	14.8223	17.988	11.803	12.9614	14.431	15.0429	16.3886	13.9523	12.3778	15.0519	12.5184	11.6466	11.1406	12.0885	13.5562	0
-0.00165318	0.00286914	ENSG00000198563	DDX39B	DEAD (Asp-Glu-Ala-Asp) box polypeptide 39B [Source:HGNC Symbol;Acc:HGNC:13917]			79.0553	59.3442	111.682	118.672	100.018	137.424	134.486	86.3179	129.28	125.507	127.42	88.8923	100.763	76.8659	106.709	121.442	121.385	120.22	132.111	115.407	134.563	104.762	99.6643	104.07	133.103	75.94	101.49	111.027	110.3	133.844	131.939	90.3044	111.326	106.709	110.873	109.502	0
-0.000600562	0.000616438	ENSG00000198231	DDX42	DEAD (Asp-Glu-Ala-Asp) box helicase 42 [Source:HGNC Symbol;Acc:HGNC:18676]			74.6013	50.4327	71.1408	71.1503	67.6928	84.6731	82.7252	63.3953	79.5881	73.9287	81.3554	55.6065	78.3838	52.8055	70.0662	77.6274	81.6668	76.1612	72.3277	80.7052	75.3717	71.0091	61.2546	65.1253	80.7746	60.0228	62.9942	65.2667	71.1227	77.7596	78.1294	60.3956	64.6449	72.2546	62.8529	69.4104	0
-0.000872851	0.000173193	ENSG00000213782	DDX47	DEAD (Asp-Glu-Ala-Asp) box polypeptide 47 [Source:HGNC Symbol;Acc:HGNC:18682]			2.16919	1.74064	2.5377	3.39823	2.19775	3.03907	3.33136	2.35202	2.82981	2.69616	3.77857	1.91319	3.74041	2.00053	2.90249	2.8835	3.23072	3.27595	2.71684	3.54813	2.25671	3.31821	1.67751	2.4226	3.62024	2.48386	2.04697	2.38771	2.35446	2.49094	2.62155	3.91501	2.07051	2.01867	2.82065	2.18149	0
0.000333086	-0.000322671	ENSG00000105671	DDX49	DEAD (Asp-Glu-Ala-Asp) box polypeptide 49 [Source:HGNC Symbol;Acc:HGNC:18684]			69.0138	71.8882	54.9228	43.7978	61.6795	50.5849	56.34	66.5345	54.2933	57.5401	59.0305	65.9123	65.7816	62.7107	61.2662	55.0882	57.2682	52.3873	53.0412	67.1193	59.2609	66.9137	72.4305	49.5545	50.2188	55.0785	57.6458	61.105	60.3976	60.6949	55.6284	55.3766	53.3825	55.0688	41.3118	54.9984	0
-0.000367698	0.0023055	ENSG00000108654	DDX5	DEAD (Asp-Glu-Ala-Asp) box helicase 5 [Source:HGNC Symbol;Acc:HGNC:2746]			458.016	417.054	484.444	498.109	581.939	690.543	591.918	425.665	656.388	572.41	587.671	477.653	537.721	352.684	505.25	579.824	550.194	548.384	532.908	637.146	565.723	497.261	462.83	460.455	586.084	365.043	476.833	493.084	409.075	588.083	634.8	416.135	553.582	554.892	506.122	499.214	0
-0.000108057	-0.00122283	ENSG00000107625	DDX50	DEAD (Asp-Glu-Ala-Asp) box polypeptide 50 [Source:HGNC Symbol;Acc:HGNC:17906]			54.8465	52.5015	55.0499	43.657	59.3781	59.1223	58.1298	40.8754	58.0348	53.7752	55.4273	51.163	70.8754	42.3639	56.173	54.9326	59.5776	50.5043	52.503	57.7068	51.283	47.982	50.6388	42.6711	61.2925	51.0604	50.7978	50.6823	60.0032	62.7743	55.3524	55.2379	49.1661	50.0397	40.9689	51.6402	0
-0.00053419	-9.54015e-05	ENSG00000123064	DDX54	DEAD (Asp-Glu-Ala-Asp) box polypeptide 54 [Source:HGNC Symbol;Acc:HGNC:20084]			50.6145	51.0408	54.8155	43.994	56.0795	51.2241	53.4635	47.2801	49.7095	55.8505	48.7514	53.002	58.545	60.5809	53.1949	53.6571	54.7032	52.0321	56.2671	58.3185	53.1557	55.9934	61.1353	46.1092	48.5844	47.0888	55.8452	54.5352	55.0954	44.8172	54.5701	57.2924	44.7221	45.057	41.6796	45.6612	0
-0.00278933	0.00973232	ENSG00000107201	DDX58	DEAD (Asp-Glu-Ala-Asp) box polypeptide 58 [Source:HGNC Symbol;Acc:HGNC:19102]			11.1594	13.5323	22.6224	24.2002	21.0866	35.5558	26.8587	16.3824	31.8274	24.5902	26.0722	34.7131	9.21724	15.0516	20.1671	23.2626	29.725	25.4103	27.1833	23.0264	28.1244	24.7407	22.7012	16.1477	14.1068	12.9899	18.5254	21.8112	20.4939	27.9786	24.3092	21.3716	31.2658	31.6419	26.3194	31.1298	0
-0.00420375	0.000858879	ENSG00000110367	DDX6	DEAD (Asp-Glu-Ala-Asp) box helicase 6 [Source:HGNC Symbol;Acc:HGNC:2747]			27.8096	17.8425	46.793	48.8386	39.9465	69.5779	66.0589	17.8487	61.5651	45.2001	48.0936	21.275	38.3058	23.6503	52.9385	53.2832	53.6616	61.0276	46.8959	55.1497	40.6551	31.1236	19.2568	36.3619	40.9598	37.5961	31.8782	46.8233	44.6025	62.1613	46.0381	28.9807	46.2865	42.3958	37.0983	34.2966	0
-0.00122666	-0.00344337	ENSG00000104325	DECR1	2,4-dienoyl CoA reductase 1, mitochondrial [Source:HGNC Symbol;Acc:HGNC:2753]			51.2986	44.8779	56.5084	42.1218	58.868	52.375	48.3944	43.8633	43.5147	46.8148	36.5454	48.4467	55.6022	50.9452	61.1781	53.4109	52.7392	40.076	49.8704	51.291	44.8856	36.7317	49.9176	39.7056	58.1386	56.5118	69.6504	64.9627	55.8705	63.1634	50.1503	44.1774	37.3011	42.7909	35.4072	47.3169	0
-0.000868614	0.00246267	ENSG00000174839	DENND6A	DENN/MADD domain containing 6A [Source:HGNC Symbol;Acc:HGNC:26635]			23.7307	15.7156	24.5496	25.8001	23.6869	33.171	33.7505	16.6515	30.8403	29.4883	35.3758	23.7729	26.3572	21.1728	28.7347	27.4455	29.6387	28.8937	30.853	30.5885	30.3953	26.0223	20.6251	26.2385	29.0241	19.5746	21.6146	26.4164	22.938	30.4085	30.2131	23.2191	28.4635	29.5792	24.3469	26.6999	0
-0.00275354	0.00410067	ENSG00000023697	DERA	deoxyribose-phosphate aldolase (putative) [Source:HGNC Symbol;Acc:HGNC:24269]			51.7377	53.5612	89.3734	115.153	76.4201	100.449	98.6002	78.7929	111.424	108.138	92.4926	75.3425	78.6554	79.1602	96.1722	85.9232	105.257	88.6368	107.609	74.9785	102.929	85.9655	88.9715	72.8339	58.2696	68.37	73.4079	81.114	91.5162	93.5012	106.834	103.821	89.6399	101.234	73.4479	100.214	0
0.00119039	-5.55753e-05	ENSG00000070413	DGCR2	DiGeorge syndrome critical region gene 2 [Source:HGNC Symbol;Acc:HGNC:2845]			78.1251	62.076	63.9958	55.0667	65.4882	75.9991	67.6082	56.7269	69.1959	70.2027	65.5043	56.6005	92.6412	78.0523	66.7553	75.2081	70.4304	70.3478	69.8925	69.1987	70.4327	66.9859	68.2543	84.9959	81.7466	54.8217	65.7186	67.4734	64.7517	60.9221	68.0258	78.2256	60.9388	76.0393	67.6317	67.1658	0
0.00296509	-0.00124827	ENSG00000153933	DGKE	diacylglycerol kinase, epsilon 64kDa [Source:HGNC Symbol;Acc:HGNC:2852]			9.37586	5.07267	4.88515	5.34368	4.5886	7.40574	8.63943	4.11829	5.85206	3.92866	7.84953	4.16944	9.93004	2.42335	6.24208	6.08178	5.66533	5.44942	5.12006	5.59167	5.98086	4.5765	3.97479	6.76317	10.3116	4.266	4.33649	5.67491	6.96418	5.65417	6.59174	4.38147	5.03555	6.46694	7.96028	5.46361	0
0.00771997	-0.00182705	ENSG00000172893	DHCR7	7-dehydrocholesterol reductase [Source:HGNC Symbol;Acc:HGNC:2860]			18.776	23.9842	8.81814	6.43294	6.68497	4.27581	10.1574	5.50031	8.87963	6.04547	9.48992	12.0296	16.8875	5.94618	7.29025	6.66934	5.72067	7.67547	5.1468	11.4421	5.79628	14.8854	4.90159	15.7307	12.7057	6.30863	7.22113	8.80203	5.70503	9.72424	6.65185	6.32425	8.00333	6.97742	10.531	14.8496	0
-0.0245069	-0.00485947	ENSG00000162496	DHRS3	dehydrogenase/reductase (SDR family) member 3 [Source:HGNC Symbol;Acc:HGNC:17693]			28.8788	23.3247	274.62	229.148	201.995	222.521	106.424	372.851	136.33	199.176	128.526	20.8183	33.8493	418.534	273.538	237.813	262.713	291.417	333.725	196.433	185.457	156.072	94.5291	9.57664	30.278	298.923	264.468	248.959	348.028	251.932	175.212	384.628	122.636	36.3086	32.719	13.8465	0
0.000351872	0.000882844	ENSG00000067248	DHX29	DEAH (Asp-Glu-Ala-His) box polypeptide 29 [Source:HGNC Symbol;Acc:HGNC:15815]			30.009	27.611	31.6296	28.8949	30.5309	37.2294	38.6488	19.912	35.173	25.8668	30.2829	30.1269	30.2469	15.4112	32.8268	30.5515	30.9511	29.7264	29.9881	34.2907	27.9374	22.7526	23.9041	30.4092	34.2728	23.2876	24.9652	28.6724	34.6894	34.9026	30.8718	22.9999	29.1133	32.4997	26.6929	32.9158	0
-0.0011678	0.000181255	ENSG00000140829	DHX38	DEAH (Asp-Glu-Ala-His) box polypeptide 38 [Source:HGNC Symbol;Acc:HGNC:17211]			33.7093	28.7856	32.2569	36.1828	34.1231	37.8985	40.2467	29.7479	36.385	36.9439	38.6641	27.128	34.7738	33.3003	39.2861	37.2133	38.8998	35.756	38.5932	39.2202	35.6352	34.7725	31.1984	32.7453	37.4793	30.2189	33.818	37.3055	35.4704	40.7761	39.0062	37.1934	30.5325	33.3263	30.3955	31.6182	0
0.000642114	2.20923e-05	ENSG00000108406	DHX40	DEAH (Asp-Glu-Ala-His) box polypeptide 40 [Source:HGNC Symbol;Acc:HGNC:18018]			27.597	23.8791	26.6472	30.2446	24.9329	33.537	29.0766	17.6032	29.2175	26.6171	29.846	25.6255	39.2614	22.4648	28.4833	34.0002	33.0848	31.4254	32.4075	29.0951	27.9056	25.8692	22.5726	26.5957	36.868	21.8615	25.2031	26.5917	24.4412	28.9655	29.5249	23.1765	29.4263	29.6929	28.36	27.667	0
-0.000443993	-0.000879925	ENSG00000184047	DIABLO	diablo, IAP-binding mitochondrial protein [Source:HGNC Symbol;Acc:HGNC:21528]			5.51788	4.67477	5.46556	4.79958	4.89834	5.85939	4.66703	4.34357	4.35087	5.37126	5.49878	4.76687	5.62848	5.13766	5.9007	5.43781	6.29832	5.44348	5.80048	5.86258	5.23636	4.39417	5.25175	4.64505	5.50986	5.56184	4.14513	5.94788	5.5645	5.21402	5.24413	5.73275	3.9564	4.96556	4.47392	5.16769	0
-0.00688623	0.00549874	ENSG00000131504	DIAPH1	diaphanous-related formin 1 [Source:HGNC Symbol;Acc:HGNC:2876]			35.6422	30.7534	84.0839	106.587	69.3656	112.772	106.324	76.2792	103.19	89.4919	82.2396	59.3495	43.4419	83.65	95.6616	99.148	98.6202	108.061	113.155	84.0241	93.3139	79.7635	60.702	53.4709	41.5493	72.4881	71.4603	86.0971	97.9446	96.1237	95.6525	106.059	100.941	87.4412	76.6543	55.2266	0
-0.000574984	0.00527053	ENSG00000147202	DIAPH2	diaphanous-related formin 2 [Source:HGNC Symbol;Acc:HGNC:2877]			6.5253	4.8536	10.3609	8.05634	9.7971	12.7533	13.098	5.81667	9.88651	7.90026	9.2429	9.01045	6.50801	3.88526	7.2604	9.37651	7.71626	8.74441	7.7165	10.1887	8.5274	8.99254	8.34529	8.94966	8.24884	8.73376	7.16484	5.69742	9.18607	7.65383	9.05813	5.96886	9.28804	10.4968	10.4657	9.23395	0
0.00342963	-0.0189812	ENSG00000139734	DIAPH3	diaphanous-related formin 3 [Source:HGNC Symbol;Acc:HGNC:15480]			10.3466	1.8432	2.80498	1.52593	1.74277	1.89291	1.42111	0.957899	1.37235	1.06612	0.891708	0.891717	7.55813	0.71865	2.30996	1.67408	1.7669	2.38282	1.4196	0.820051	0.945793	0.429549	0.642491	1.00228	4.95429	1.82756	2.43309	2.52923	2.29069	1.61565	1.08833	0.494841	1.37247	1.25304	0.775457	1.15125	0
-0.000936426	0.00107615	ENSG00000083520	DIS3	DIS3 homolog, exosome endoribonuclease and 3'-5' exoribonuclease [Source:HGNC Symbol;Acc:HGNC:20604]			19.2711	16.5523	22.7039	23.5682	22.9721	29.4266	29.3012	13.8166	23.9768	20.6631	26.5142	19.0583	21.001	11.5301	24.5153	24.4853	22.2567	22.3652	22.3188	24.6824	22.2031	17.2426	16.2408	19.9053	24.4397	17.8167	18.4407	22.2028	24.0463	27.9095	22.3158	16.4964	20.6725	23.48	21.2002	19.6069	0
0.00106132	-0.00167702	ENSG00000166938	DIS3L	DIS3 like exosome 3'-5' exoribonuclease [Source:HGNC Symbol;Acc:HGNC:28698]			24.9609	19.1974	22.9595	14.6703	26.5761	22.9277	25.0955	10.9541	20.9106	22.8522	25.9296	13.4271	30.1547	13.8244	23.8256	24.439	24.9998	23.8968	18.5943	28.2039	22.5133	16.3802	16.0105	21.3255	29.4894	16.4256	19.7879	20.9267	21.2057	17.3724	23.5949	14.1697	19.7224	18.551	19.2135	21.998	0
-0.00148207	0.000964397	ENSG00000119689	DLST	dihydrolipoamide S-succinyltransferase (E2 component of 2-oxo-glutarate complex) [Source:HGNC Symbol;Acc:HGNC:2911]			70.5355	69.0659	90.5078	93.0755	84.454	99.5245	97.6344	67.5866	94.2877	91.6238	95.6248	82.596	90.5682	85.7137	97.1314	92.8203	100.776	93.5377	90.0365	93.8632	94.0237	83.5112	84.8197	83.8516	83.7668	91.5239	87.0287	98.7636	87.9273	111.471	100.32	77.8987	89.3643	91.6457	75.6236	91.201	0
-0.00107576	-0.000683032	ENSG00000103423	DNAJA3	DnaJ (Hsp40) homolog, subfamily A, member 3 [Source:HGNC Symbol;Acc:HGNC:11808]			23.1233	18.962	22.0037	21.7805	21.9642	23.0067	20.9351	19.4741	22.0862	22.1001	22.8239	20.1097	23.807	18.0426	24.9602	23.5214	22.821	22.1536	26.1073	27.4657	23.0769	20.9452	21.2936	18.2182	22.1996	20.9891	25.1037	24.161	24.9331	22.5682	23.7801	21.5179	20.1166	20.2496	17.8071	18.8511	0
-0.00130035	0.00149255	ENSG00000132002	DNAJB1	DnaJ (Hsp40) homolog, subfamily B, member 1 [Source:HGNC Symbol;Acc:HGNC:5270]			93.1572	110.933	107.173	119.193	105.546	128.233	102.232	115.279	105.18	110.19	104.445	115.774	94.4155	114.739	101.765	117.373	129.278	119.508	114.718	114.086	137.196	119.44	106.997	93.7015	107.227	105.48	105.111	105.628	99.218	106.443	121.253	230.704	118.141	95.8343	84.5405	99.3641	0
-0.00162783	0.00237737	ENSG00000164031	DNAJB14	DnaJ (Hsp40) homolog, subfamily B, member 14 [Source:HGNC Symbol;Acc:HGNC:25881]			8.88908	6.3176	12.6493	14.5182	10.3528	18.4936	18.5301	6.56628	13.8391	9.7779	15.8055	8.89431	9.71871	5.0678	14.5595	14.2665	12.0994	12.7605	12.4119	12.6382	12.1757	8.50209	6.72148	11.7594	14.9372	8.4536	9.86077	11.4275	12.703	16.5859	12.4476	8.11382	11.988	12.6761	14.22	10.6778	0
0.00041502	0.00241309	ENSG00000135924	DNAJB2	DnaJ (Hsp40) homolog, subfamily B, member 2 [Source:HGNC Symbol;Acc:HGNC:5228]			37.5404	53.1225	46.5156	47.2615	39.5392	44.2174	40.1257	57.3744	44.8028	46.9998	44.0922	53.5008	38.3585	53.7194	49.9284	51.6754	50.0251	49.634	45.0254	37.3514	52.4054	55.2641	51.14	55.4726	50.7793	46.1757	47.9689	47.6706	43.249	48.4408	45.6362	53.4631	40.566	51.0931	48.6991	60.5828	0
0.00287264	-0.000666249	ENSG00000136770	DNAJC1	DnaJ (Hsp40) homolog, subfamily C, member 1 [Source:HGNC Symbol;Acc:HGNC:20090]			48.0362	51.8305	31.9763	28.6229	37.0802	34.0788	36.9233	31.3045	34.5579	37.7087	34.8491	47.095	55.4724	38.2182	33.9056	30.5214	34.9315	34.3178	31.9539	36.4343	38.6252	35.6631	44.6923	51.1239	47.3049	43.3002	35.9728	36.8485	45.3004	56.2209	36.3326	30.3308	35.7145	40.1416	41.9932	52.7534	0
-0.00153877	0.0017697	ENSG00000101152	DNAJC5	DnaJ (Hsp40) homolog, subfamily C, member 5 [Source:HGNC Symbol;Acc:HGNC:16235]			60.6	66.7031	70.8578	79.4658	69.0935	76.4801	78.4263	68.01	80.9378	85.3479	81.0352	65.0324	66.5308	69.1694	70.7667	84.4687	79.9162	85.0515	82.0484	71.744	89.9499	83.9676	64.7216	72.8627	60.9653	72.7974	65.9041	73.8447	78.6505	79.6612	86.0122	70.8206	73.0535	70.296	59.6494	71.8678	0
-0.00121578	-0.000823544	ENSG00000168259	DNAJC7	DnaJ (Hsp40) homolog, subfamily C, member 7 [Source:HGNC Symbol;Acc:HGNC:12392]			27.1514	28.0091	32.5845	27.1665	31.0778	29.8101	28.4223	29.2208	29.0328	27.9026	27.2587	24.3774	28.8649	25.4872	31.2903	30.6497	31.0247	28.2572	29.1779	30.9048	28.3466	26.0564	30.032	23.2138	28.7827	29.2707	28.3912	28.7507	31.6959	33.6342	30.0281	23.0476	25.6335	24.2315	21.8994	26.9915	0
-0.00407225	-0.00218333	ENSG00000123992	DNPEP	aspartyl aminopeptidase [Source:HGNC Symbol;Acc:HGNC:2981]			34.4102	34.0482	46.9686	35.6136	50.281	49.759	47.6439	38.2304	46.9383	42.414	39.8171	32.1513	39.5418	47.7368	49.2657	37.7378	45.0449	38.0765	41.3621	52.1347	46.482	44.9702	44.6223	29.0956	38.6649	58.3045	42.4961	46.4738	44.851	88.7519	50.791	39.6739	35.1384	28.7607	23.8706	27.7981	0
0.000825796	-0.00545941	ENSG00000112667	DNPH1	2'-deoxynucleoside 5'-phosphate N-hydrolase 1 [Source:HGNC Symbol;Acc:HGNC:21218]			86.6845	60.6503	38.1171	27.6174	65.0459	30.7326	46.9002	60.98	48.1494	53.2189	44.9272	43.6474	76.7026	63.1309	56.5161	57.779	53.8586	46.1756	47.8006	61.6422	48.8923	56.6498	64.4543	36.9864	57.808	58.7622	69.9111	71.9163	54.9247	26.7826	43.7761	53.4363	29.3185	31.001	29.4766	40.1703	0
-0.000266039	-0.00152191	ENSG00000172269	DPAGT1	dolichyl-phosphate (UDP-N-acetylglucosamine) N-acetylglucosaminephosphotransferase 1 (GlcNAc-1-P transferase) [Source:HGNC Symbol;Acc:HGNC:2995]			28.6892	33.3047	28.5625	23.8214	32.0257	30.179	29.5204	30.9616	31.874	27.5223	28.4596	30.3292	37.2101	30.3244	36.2424	30.3879	29.4945	29.9524	26.9237	34.8895	28.9516	29.5337	29.9765	29.6985	34.7214	30.0226	32.2973	34.1682	33.9256	41.3986	28.9899	32.3325	24.4462	23.2929	25.5782	27.2205	0
0.000508047	0.000457438	ENSG00000134146	DPH6	diphthamine biosynthesis 6 [Source:HGNC Symbol;Acc:HGNC:30543]			2.86142	2.84082	2.50919	1.94089	2.51276	3.09344	3.01829	2.13611	2.56388	2.56474	2.36102	2.13364	2.88495	2.28337	2.90471	2.7663	2.78218	2.70673	2.12972	2.8691	3.25262	2.16676	1.92681	2.67032	2.44162	1.79512	2.42641	2.30806	2.60958	2.66326	2.79707	2.86305	2.35647	3.02354	2.33797	2.58566	0
0.000105866	-0.00104217	ENSG00000000419	DPM1	dolichyl-phosphate mannosyltransferase polypeptide 1, catalytic subunit [Source:HGNC Symbol;Acc:HGNC:3005]			87.1559	76.1542	80.9296	73.2769	77.8093	81.0526	76.2762	65.0939	71.9612	75.951	80.6173	54.5058	92.8575	71.5059	88.3854	77.7156	80.8556	77.4401	53.4226	94.2322	79.6577	71.0257	77.7725	71.3796	86.9818	78.6	52.1644	89.9024	81.5769	90.8378	80.8606	69.6291	69.0629	74.6235	72.471	79.0708	0
0.00477657	0.0046776	ENSG00000176978	DPP7	dipeptidyl-peptidase 7 [Source:HGNC Symbol;Acc:HGNC:14892]			99.506	98.9925	63.048	53.617	68.1949	62.3311	74.4239	91.9905	72.424	81.486	94.0025	157.505	108.788	99.0151	62.4599	88.338	94.9018	75.7749	71.0688	89.8044	104.381	115.349	175.962	116.319	115.796	85.4152	92.644	73.567	78.7991	54.0163	88.7559	91.8945	103.526	127.229	144.959	125.446	0
-0.00192349	-0.00487259	ENSG00000173852	DPY19L1	dpy-19-like 1 (C. elegans) [Source:HGNC Symbol;Acc:HGNC:22205]			33.3001	19.7854	24.5678	33.3926	25.4368	38.7176	32.0449	16.9577	28.8349	26.7847	35.1056	13.4523	41.3817	18.6388	28.8248	28.777	32.295	25.3365	23.4193	31.4531	24.2195	16.7376	15.5144	20.1764	28.4892	29.4613	22.6057	28.5207	29.2551	41.8135	27.1914	18.3663	22.0642	19.9299	18.6101	19.6339	0
0.00490888	-0.0037873	ENSG00000149636	DSN1	DSN1 homolog, MIS12 kinetochore complex component [Source:HGNC Symbol;Acc:HGNC:16165]			38.1854	18.5005	15.8561	14.1182	13.9821	15.3784	14.2522	12.9334	15.5692	13.7358	12.9415	16.8	33.0691	12.565	13.808	12.9163	15.4336	12.2055	12.7708	12.6257	16.5548	12.3216	11.7115	19.8347	24.6372	12.6653	14.2909	15.9221	16.1434	13.6488	12.6058	11.0461	13.743	18.2995	17.2655	20.7741	0
0.00293392	-0.00470841	ENSG00000128951	DUT	deoxyuridine triphosphatase [Source:HGNC Symbol;Acc:HGNC:3078]			104.381	56.0601	44.7968	36.0917	46.9871	46.2624	46.7659	45.3961	42.5073	50.5936	52.4399	50.6963	103.784	46.3608	50.4664	50.3838	52.8136	46.0166	47.4003	47.0627	51.0594	45.1091	50.8297	44.5101	74.6121	45.5273	55.0458	55.039	50.4856	38.3092	46.9208	40.9361	39.7647	43.1264	41.8524	44.3332	0
-0.00180667	0.00271657	ENSG00000197102	DYNC1H1	dynein, cytoplasmic 1, heavy chain 1 [Source:HGNC Symbol;Acc:HGNC:2961]			63.8691	51.1058	84.6175	88.6483	75.8426	118.271	114.985	55.2454	110.901	86.4973	92.938	61.7841	69.4422	59.4537	91.4415	88.8791	88.6474	102.232	90.4464	98.214	79.2944	73.79	64.3348	91.1074	85.8372	65.8832	70.4707	81.1416	80.0598	110.089	91.5361	77.661	89.2993	85.0765	82.5496	84.0328	0
-0.00228156	0.00150856	ENSG00000077380	DYNC1I2	dynein, cytoplasmic 1, intermediate chain 2 [Source:HGNC Symbol;Acc:HGNC:2964]			71.5654	74.5186	109.266	107.614	94.42	113.841	103.887	70.3435	113.308	94.7338	105.936	91.9518	86.9869	86.6457	110.521	105.243	109.713	117.474	114.061	109.56	101.359	83.0821	84.9543	89.2976	81.0256	102.126	101.985	107.521	113.345	120.151	109.78	90.3113	104.677	100.606	89.509	99.7553	0
-0.00222536	-0.000290746	ENSG00000187240	DYNC2H1	dynein, cytoplasmic 2, heavy chain 1 [Source:HGNC Symbol;Acc:HGNC:2962]			6.31016	3.02502	7.60605	8.34644	6.26142	11.3285	11.6663	3.72486	9.17601	6.06999	7.48366	3.90506	5.9596	2.48467	8.20128	10.39	7.49727	8.58801	7.05019	7.87058	6.22147	5.36882	3.92567	5.36888	12.5	3.50564	6.28789	6.34384	6.97238	8.79885	7.36504	4.79903	6.01846	4.97542	5.71758	5.10237	0
0.00109986	-0.00247242	ENSG00000088986	DYNLL1	dynein, light chain, LC8-type 1 [Source:HGNC Symbol;Acc:HGNC:15476]			270.022	263.779	210.658	155.344	219.454	191.948	162.44	262.486	190.18	199.181	192.457	211.71	257.351	201.494	219.803	211.73	198.518	189.428	169.819	216.733	193.551	195.451	236.388	186.136	247.944	220.043	238.375	214.511	208.581	192.516	192.345	207.996	155.656	195.714	142.658	202.507	0
0.00171668	0.00011635	ENSG00000264364	DYNLL2	dynein, light chain, LC8-type 2 [Source:HGNC Symbol;Acc:HGNC:24596]			71.6711	55.242	61.5072	41.3902	50.0265	62.043	60.4902	45.6966	55.2885	52.7381	60.3625	52.9479	74.4941	45.8325	49.7745	58.8047	59.758	57.609	54.3471	56.9433	55.7354	52.8045	54.9404	55.5009	64.7973	45.8133	48.915	51.0573	51.1303	52.6198	52.4599	60.9127	52.3759	59.5177	55.6373	61.579	0
0.000699139	0.00340705	ENSG00000157540	DYRK1A	dual-specificity tyrosine-(Y)-phosphorylation regulated kinase 1A [Source:HGNC Symbol;Acc:HGNC:3091]			24.8332	18.3709	23.2292	26.6908	20.2539	29.1526	31.4446	20.6919	28.9901	25.1845	31.1726	21.9042	24.3985	16.602	24.0127	27.1142	26.5	28.2133	25.5565	25.5645	26.3606	24.2422	19.051	30.1252	27.9151	17.8788	21.3306	22.3859	23.1968	25.8736	26.8139	24.0855	25.8673	30.8774	33.5171	29.1188	0
0.00553676	-0.00102125	ENSG00000147155	EBP	emopamil binding protein (sterol isomerase) [Source:HGNC Symbol;Acc:HGNC:3133]			71.4024	60.3867	27.3631	24.2727	21.8162	22.8177	26.9496	41.9983	28.2403	30.9402	30.7559	51.6802	60.2197	35.8271	31.5471	28.5183	28.5098	25.0928	29.7121	29.42	36.8898	44.7803	37.3154	39.6934	36.2475	25.9205	31.0487	30.8267	31.8423	24.6095	26.2851	60.9761	25.3722	32.1721	36.0096	49.8747	0
0.000258793	-0.00166105	ENSG00000122882	ECD	ecdysoneless homolog (Drosophila) [Source:HGNC Symbol;Acc:HGNC:17029]			29.718	35.6909	30.9537	26.3473	27.8052	31.7938	29.9036	20.0758	31.2168	25.7164	26.3537	24.1994	33.0748	26.5808	32.9343	31.2942	30.4327	29.2743	30.2171	30.5632	26.8587	24.1504	22.2565	27.0882	34.327	25.4856	27.035	30.7422	31.3417	33.2179	26.9782	25.0538	25.9783	29.0148	23.9213	29.0516	0
0.00263606	-0.000156983	ENSG00000104823	ECH1	enoyl CoA hydratase 1, peroxisomal [Source:HGNC Symbol;Acc:HGNC:3149]			98.6768	154.45	87.5658	74.7943	72.221	72.6019	65.166	100.963	78.6246	87.1031	72.6309	139.027	105.787	119.777	92.3198	90.565	106.027	88.0555	101.522	79.789	86.8597	95.1501	88.0461	112.11	84.6435	96.231	118.385	115.238	78.45	54.9602	70.9888	98.2303	73.7731	85.9383	94.4932	128.739	0
0.00271276	-0.000204011	ENSG00000167969	ECI1	enoyl-CoA delta isomerase 1 [Source:HGNC Symbol;Acc:HGNC:2703]			79.4432	57.6951	45.633	34.5477	37.8214	44.803	37.1641	64.0181	42.1165	44.6208	42.5962	75.2946	65.2142	64.9314	51.4118	50.5208	55.0611	44.0075	59.4305	39.6826	53.3639	51.3396	50.6713	57.3957	43.6578	40.9481	56.6709	56.1982	49.9721	37.1376	46.0971	61.1036	37.3	57.3678	49.3857	70.658	0
-0.0011378	-0.00258296	ENSG00000130159	ECSIT	ECSIT signalling integrator [Source:HGNC Symbol;Acc:HGNC:29548]			38.8002	31.9885	30.8379	23.0913	41.218	28.4573	31.8208	36.0592	30.029	34.1877	25.5727	31.5699	38.4664	42.3727	38.1884	33.3853	38.0955	32.4723	31.4091	35.7851	33.6576	33.82	37.5098	23.2702	29.634	33.7293	38.3453	40.0137	34.8698	25.4265	33.3444	37.1877	27.5195	22.3481	21.0554	26.2564	0
0.0064384	-0.00506518	ENSG00000114346	ECT2	epithelial cell transforming 2 [Source:HGNC Symbol;Acc:HGNC:3155]			30.4405	9.1911	8.40895	10.1224	8.29293	10.5576	9.94863	3.43407	10.945	6.91544	9.8334	11.653	27.8541	4.00935	10.0785	8.96954	8.78826	7.742	8.73787	7.93862	7.97002	5.12352	6.55693	11.6508	21.5937	6.91188	8.22178	9.0529	11.8943	7.88911	8.34155	4.9172	10.9343	11.8629	13.5328	11.0482	0
-0.000765712	-0.00115813	ENSG00000107223	EDF1	endothelial differentiation-related factor 1 [Source:HGNC Symbol;Acc:HGNC:3164]			473.549	668.218	464.517	428.846	465.16	420.082	400.396	702.061	425.253	473.829	422.119	532.166	482.951	695.256	520.918	473.662	505.968	439.947	447.197	445.968	459.124	534.984	571.31	378.987	375.902	531.163	597.385	559.446	491.139	469.044	479.372	532.755	374.556	391.503	347.424	443.849	0
-0.0147417	-0.00254303	ENSG00000101210	EEF1A2	eukaryotic translation elongation factor 1 alpha 2 [Source:HGNC Symbol;Acc:HGNC:3192]			0.395469	0.426275	0.381307	0.290407	3.19687	1.34046	0.303672	1.34623	1.16079	1.15549	0.754245	0.264908	0.239737	2.04243	1.09703	1.19476	3.28479	5.62692	0.472797	3.21054	1.0697	3.76048	0.472236	0	0.707155	2.12778	0.905526	1.89749	4.36909	0.983941	1.96135	1.11028	1.9548	0.243547	0.550968	0.184505	1
-0.00138537	-0.00232403	ENSG00000104529	EEF1D	eukaryotic translation elongation factor 1 delta (guanine nucleotide exchange protein) [Source:HGNC Symbol;Acc:HGNC:3211]			121.307	104.387	102.8	92.025	117.222	102.528	104.424	130.382	97.9372	108.374	99.8958	96.3843	121.305	140.434	116.423	112.387	116.716	97.8421	110.853	106.676	108.643	116.697	119.685	75.2426	101.814	115.682	132.15	127.315	110.697	95.4908	108.413	115.823	88.5095	84.2741	70.5691	83.568	0
-0.000595021	-0.00211974	ENSG00000122547	EEPD1	endonuclease/exonuclease/phosphatase family domain containing 1 [Source:HGNC Symbol;Acc:HGNC:22223]			7.41831	6.67249	7.01733	7.81244	8.02272	8.20601	6.14861	7.16639	8.41553	7.95028	6.5675	5.79183	8.75102	9.15282	5.44723	8.29836	7.49397	6.05268	7.21665	5.39847	8.22864	7.36692	6.33593	7.89684	8.63421	9.52199	10.9867	6.49343	7.25718	10.1015	6.09478	8.14181	6.27946	5.83412	6.97328	6.82843	0
0.00123587	0.00280159	ENSG00000159658	EFCAB14	EF-hand calcium binding domain 14 [Source:HGNC Symbol;Acc:HGNC:29051]			67.5874	59.3091	69.4133	71.9055	69.0661	91.3649	91.7629	46.6997	88.2049	74.0281	89.9309	71.5581	85.5326	53.9926	74.9014	83.6329	79.1066	80.6882	80.2849	81.8635	77.6613	61.1569	61.8426	95.6503	92.8859	59.4664	63.2114	63.9732	70.6553	73.9144	77.1071	70.1463	85.5301	89.62	98.9828	92.1576	0
-0.000410165	0.00146875	ENSG00000142634	EFHD2	EF-hand domain family, member D2 [Source:HGNC Symbol;Acc:HGNC:28670]			45.6911	54.4754	61.251	61.8539	60.5711	59.2971	50.9694	57.6191	50.6026	59.6187	51.6815	65.9713	49.1122	61.0298	49.5272	63.9152	52.2505	52.6726	54.9368	58.7052	59.7377	56.7894	68.3316	65.3156	55.6696	101.068	69.5943	55.9181	63.3498	44.6971	58.9501	61.906	55.0719	61.4791	54.4484	71.0268	0
0.00460538	0.0103739	ENSG00000135373	EHF	ets homologous factor [Source:HGNC Symbol;Acc:HGNC:3246]			26.6713	77.8281	48.0355	64.0959	41.482	108.062	80.2625	24.0731	114.918	57.2703	81.769	51.9561	56.2116	24.8273	48.131	66.2022	54.3542	60.0753	57.2453	67.3036	68.4954	62.2444	32.4581	137.847	120.146	24.5189	20.132	46.5029	45.7363	60.7457	60.1637	105.505	111.06	97.4603	152.669	118.025	0
-0.000834668	-0.0021771	ENSG00000128829	EIF2AK4	eukaryotic translation initiation factor 2 alpha kinase 4 [Source:HGNC Symbol;Acc:HGNC:19687]			14.4958	12.5464	16.4967	13.408	16.0846	17.5178	17.036	9.60682	17.6981	14.968	14.2924	10.8528	20.763	10.7493	18.3312	14.7645	15.9614	16.5251	15.7256	19.5676	13.4559	11.6393	10.9044	13.9007	17.7533	15.0574	15.854	15.6135	15.2365	18.2728	15.7001	13.3642	12.4949	14.6576	11.6532	13.4519	0
-0.00114921	-0.000459367	ENSG00000134001	EIF2S1	eukaryotic translation initiation factor 2, subunit 1 alpha, 35kDa [Source:HGNC Symbol;Acc:HGNC:3265]			43.9597	39.8304	52.0812	41.5552	51.3594	51.2586	52.1934	37.3685	47.4988	45.1859	48.0413	41.1031	49.4664	32.354	50.279	47.2522	47.9496	45.0577	41.1044	57.6124	47.1243	38.286	43.9599	39.693	44.9727	43.4786	45.1579	45.6669	51.0222	56.8486	50.9088	36.2621	41.2637	45.063	32.139	40.3565	0
0.00022438	-0.00147112	ENSG00000178982	EIF3K	eukaryotic translation initiation factor 3, subunit K [Source:HGNC Symbol;Acc:HGNC:24656]			153.49	165.682	131.365	104.162	142.8	113.366	117.761	152.341	123.009	129.19	123.484	154.006	160.393	166.053	147.116	128.506	141.143	123.567	128.548	132.434	137.221	136.004	161.209	111.772	120.735	138.967	160.324	161.392	138.072	113.197	129.57	142.697	110.046	120.716	99.9548	125.638	0
-0.00166107	-0.00590004	ENSG00000187840	EIF4EBP1	eukaryotic translation initiation factor 4E binding protein 1 [Source:HGNC Symbol;Acc:HGNC:3288]			73.0208	47.5915	52.133	24.9404	68.5276	39.1407	45.7697	62.1754	43.8634	48.105	44.8244	38.3346	58.0604	59.763	54.4223	43.7789	49.4162	30.1392	35.8477	59.066	46.4988	48.3025	66.2801	27.4891	43.8613	59.1782	64.6175	69.8802	58.3238	43.8108	48.0931	42.6358	31.7234	20.916	24.7403	32.9584	0
-0.00136375	-0.000207786	ENSG00000110321	EIF4G2	eukaryotic translation initiation factor 4 gamma, 2 [Source:HGNC Symbol;Acc:HGNC:3297]			297.841	268.244	355.166	377.468	347.152	424.732	391.719	268.48	386.457	344.728	363.025	248.795	371.523	244.236	352.753	364.455	364.253	366.791	344.95	381.433	312.151	289.683	262.356	304.766	375.819	320.701	310.217	330.503	347.953	432.048	363.601	295.31	344.071	312.601	284.426	314.688	0
-0.00261272	-0.00321495	ENSG00000163577	EIF5A2	eukaryotic translation initiation factor 5A2 [Source:HGNC Symbol;Acc:HGNC:3301]			2.10675	1.45148	2.71399	2.48806	3.11815	3.20238	2.80184	1.60192	2.24402	2.71968	3.13158	1.28756	3.15992	1.44218	3.40228	2.91335	2.92995	2.75687	2.31468	3.03274	2.16916	1.53547	1.51165	2.03589	3.13284	2.26524	3.03813	2.70333	3.43507	3.06769	2.7635	1.5941	1.91022	2.3541	1.78961	1.80367	0
0.000140532	0.000196155	ENSG00000006744	ELAC2	elaC ribonuclease Z 2 [Source:HGNC Symbol;Acc:HGNC:14198]			41.6977	34.3595	39.3849	29.0386	37.4775	38.8188	40.8394	34.9323	38.5272	35.0972	41.0997	40.7817	43.3363	35.341	44.8545	38.4516	40.5336	35.9358	33.9796	42.1512	38.9106	39.4648	42.0322	34.9623	40.6015	39.1984	35.8907	42.7307	39.9868	37.4399	42.3349	33.701	37.2203	39.4975	33.5849	37.6574	0
0.000665024	-0.00259495	ENSG00000170291	ELP5	elongator acetyltransferase complex subunit 5 [Source:HGNC Symbol;Acc:HGNC:30617]			40.1661	42.4817	31.7867	28.257	35.4759	31.9527	34.2508	34.699	36.0595	35.2353	32.4537	35.7652	49.0211	41.4063	39.2381	33.7894	38.8602	32.9541	32.7006	35.8869	34.1312	36.0009	36.614	33.3827	41.0567	37.5277	40.6315	39.7967	36.4911	30.4264	37.4352	33.6431	25.5542	27.3326	25.4932	35.201	0
0.001641	-0.00317697	ENSG00000163832	ELP6	elongator acetyltransferase complex subunit 6 [Source:HGNC Symbol;Acc:HGNC:25976]			30.7262	29.207	22.1027	15.509	20.0603	20.9166	18.4557	21.8429	20.1471	20.0796	18.6294	25.3102	33.2521	26.0106	24.375	22.0216	25.0782	19.5227	20.2897	20.4001	18.8591	20.8738	20.6033	20.9946	24.6085	20.8508	23.3551	24.309	25.6268	20.9681	22.5742	21.7939	16.2366	18.1096	18.8716	22.9226	0
-0.00147231	0.00259613	ENSG00000149499	EML3	echinoderm microtubule associated protein like 3 [Source:HGNC Symbol;Acc:HGNC:26666]			27.8131	30.886	36.5583	27.9309	34.9647	40.252	41.0321	43.2348	34.5256	46.5294	43.5252	33.5044	31.3336	36.3882	42.5032	43.7715	48.101	37.8041	42.9674	39.2791	46.9317	48.3004	45.2491	33.9351	36.4002	26.4291	45.1558	39.6058	37.7999	32.1163	42.6843	45.6851	30.8201	32.3493	32.5003	32.3318	0
0.00272339	-0.0023346	ENSG00000213853	EMP2	epithelial membrane protein 2 [Source:HGNC Symbol;Acc:HGNC:3334]			29.1634	23.0845	12.0752	15.0872	9.97517	18.7028	17.5257	17.6924	19.2225	13.2372	15.897	17.6687	34.0406	21.8045	14.6106	19.9197	21.7901	15.1197	20.2185	14.7054	25.5361	17.1437	17.3279	11.5662	25.4472	17.0238	17.5419	11.975	17.5166	17.1686	16.8284	23.505	21.4319	16.5786	17.4547	21.8036	0
0.00916915	-0.00260448	ENSG00000167136	ENDOG	endonuclease G [Source:HGNC Symbol;Acc:HGNC:3346]			76.6991	95.7453	20.8666	17.9244	27.951	15.7039	23.6379	40.8107	19.349	31.2357	24.5516	57.2791	73.3879	29.7089	28.3121	27.3051	25.7381	21.7719	20.7114	26.253	28.4669	33.0382	44.5562	42.9596	55.9717	20.076	24.0779	30.7161	31.3392	13.8064	22.1217	33.7965	26.6058	29.3621	33.1712	44.1977	0
-0.00268023	-0.00369913	ENSG00000074800	ENO1	enolase 1, (alpha) [Source:HGNC Symbol;Acc:HGNC:3350]			703.437	738.153	730.624	657.6	828.072	584.286	637.51	768.563	673.908	694.124	605.725	525.972	824.916	836.367	893.846	691.589	750.841	654.408	820.762	839.366	794.808	805.967	746.658	377.913	646.887	810.038	926.055	944.225	812.162	606.747	745.427	789.075	591.179	507.676	370.608	498.15	0
-0.00814535	7.12583e-05	ENSG00000111674	ENO2	enolase 2 (gamma, neuronal) [Source:HGNC Symbol;Acc:HGNC:3353]			3.97255	3.39502	13.0011	18.5971	9.96424	10.0988	8.46496	12.2352	8.39545	9.11985	10.2932	3.90604	5.16042	8.25894	12.0848	13.9561	13.9218	10.6778	13.9281	10.3815	14.1697	12.9161	8.39342	5.15944	11.6024	13.8108	18.0742	12.7097	11.9125	9.25389	11.0351	13.8957	8.00928	7.3394	6.33651	5.74547	0
-0.00168382	0.000716239	ENSG00000132199	ENOSF1	enolase superfamily member 1 [Source:HGNC Symbol;Acc:HGNC:30365]			23.9608	18.8833	28.3456	31.8884	23.2765	37.4084	41.9382	23.5272	35.79	29.2303	29.8677	21.4887	26.1233	25.5549	33.497	27.5588	32.2197	35.4114	37.3466	34.1109	28.3132	19.3298	18.6101	26.7375	37.3482	19.1802	28.3683	37.2918	28.1443	30.9181	36.6685	26.3656	24.1885	26.0593	32.2892	26.447	0
-0.0043402	0.00257543	ENSG00000197594	ENPP1	ectonucleotide pyrophosphatase/phosphodiesterase 1 [Source:HGNC Symbol;Acc:HGNC:3356]			9.76896	13.2611	19.8268	20.5532	15.1594	28.1331	25.2708	11.434	27.1351	19.7705	34.425	15.2019	14.9338	21.4118	29.5535	23.115	28.5168	33.0521	19.9914	18.0889	23.916	25.1229	12.862	26.118	15.2597	25.841	21.3838	25.6084	18.1055	27.7169	40.1714	16.0188	21.0746	16.8849	11.8582	21.7702	0
0.00390937	0.0124341	ENSG00000001561	ENPP4	ectonucleotide pyrophosphatase/phosphodiesterase 4 (putative) [Source:HGNC Symbol;Acc:HGNC:3359]			10.0032	15.2587	16.4393	22.0084	12.9466	27.1959	24.939	9.75039	26.3718	17.7044	27.915	31.0718	13.5214	9.16277	15.3682	19.3161	18.3575	18.3952	15.8712	18.2067	23.7047	13.9618	15.5049	38.5819	20.1133	7.65323	6.98073	13.0034	18.0115	13.8863	17.7417	18.1326	30.3699	39.0856	44.8192	36.7507	0
-0.00185904	0.00961648	ENSG00000187097	ENTPD5	ectonucleoside triphosphate diphosphohydrolase 5 [Source:HGNC Symbol;Acc:HGNC:3367]			11.3294	10.8242	19.9334	19.325	17.7226	24.6237	26.4762	16.0164	28.0051	19.1013	24.9648	26.848	9.39381	14.6753	21.554	19.4474	23.4821	24.2168	21.8402	19.4719	24.2402	19.4083	18.5439	22.0609	11.9431	12.5701	14.7785	21.8217	20.9744	19.6357	20.6564	17.7156	28.4035	28.8887	29.728	27.4113	0
-0.00660364	-0.000833632	ENSG00000159023	EPB41	erythrocyte membrane protein band 4.1 [Source:HGNC Symbol;Acc:HGNC:3377]			10.2965	10.1499	20.2797	34.041	13.9435	29.2924	16.2859	16.3436	22.0082	17.9625	14.6695	11.23	13.4439	24.4295	26.4228	20.9329	21.7778	29.0798	24.6647	13.2886	21.0942	16.0452	10.4637	12.4402	14.2502	22.7097	18.8501	26.5397	29.4406	37.8122	21.7628	22.9424	15.7801	15.2293	17.8131	15.2872	0
0.0103842	-0.000524785	ENSG00000145242	EPHA5	EPH receptor A5 [Source:HGNC Symbol;Acc:HGNC:3389]			0.852412	0.559277	0.100056	0.258548	0.263644	1.24365	0.569173	0.364468	0.667206	0.185634	0.381694	0.198607	0.778855	0.0683593	0.302377	0.716589	0.12738	0.263664	0.227871	0.106978	0.308453	0.137901	0.139089	0.781311	1.10452	0.199405	0.169723	0.125522	0.114933	0.0709308	0.430998	0.118914	0.315852	0.45648	0.309804	0.599416	0
-0.000212597	-0.000321773	ENSG00000072134	EPN2	epsin 2 [Source:HGNC Symbol;Acc:HGNC:18639]			12.5621	10.2287	12.8356	10.7381	12.7964	14.9573	12.8205	10.5998	13.6914	11.7025	15.1095	9.83247	13.899	10.9662	14.063	13.2272	12.9888	14.4298	13.1385	13.2638	12.9714	12.5962	12.163	13.8249	18.3439	17.8958	13.1311	12.5591	13.6905	16.3384	13.9158	13.1105	12.5064	12.9191	12.3931	15.8668	0
0.000895407	8.75363e-05	ENSG00000132591	ERAL1	Era-like 12S mitochondrial rRNA chaperone 1 [Source:HGNC Symbol;Acc:HGNC:3424]			80.6513	72.5297	68.5164	52.587	71.9322	64.2662	64.4053	72.9632	70.6345	70.2594	72.682	75.0347	87.7444	79.165	71.0098	70.2316	70.1552	63.8114	70.1345	72.4383	68.5636	74.8122	73.9669	73.8032	64.346	56.7391	71.4076	76.0986	68.9272	62.886	66.8406	74.5936	62.3834	67.7739	59.8272	72.2234	0
-0.00802774	0.0135942	ENSG00000065361	ERBB3	erb-b2 receptor tyrosine kinase 3 [Source:HGNC Symbol;Acc:HGNC:3431]			16.5271	25.2007	52.7691	77.5981	58.8843	111.772	92.8359	84.3351	118.124	92.4992	97.792	60.5697	21.1784	64.7391	51.65	93.9896	89.392	101.547	115.329	84.265	100.902	96.1006	66.7297	45.196	22.5308	44.0573	57.1722	61.7773	54.6715	78.5422	101.551	64.4721	116.017	86.8727	79.8672	41.1541	0
0.00358702	-0.00134811	ENSG00000125991	ERGIC3	ERGIC and golgi 3 [Source:HGNC Symbol;Acc:HGNC:15927]			149.89	162.066	102.205	83.1305	108.198	89.3106	84.8806	93.3136	100.749	96.1816	104.388	136.099	162.361	124.199	107.285	107.651	108.455	97.2297	103.186	100.819	98.3526	103.173	125.656	133.221	144.978	108.626	122.08	106.224	103.15	92.1138	93.2108	112.36	94.4072	114.024	120.174	140.37	0
-0.00151834	0.00136021	ENSG00000147475	ERLIN2	ER lipid raft associated 2 [Source:HGNC Symbol;Acc:HGNC:1356]			18.1879	16.5055	27.0585	20.444	23.6694	28.3488	26.9515	16.7347	27.5781	22.0624	24.1324	21.0091	21.6623	20.1852	25.8497	24.3213	25.6531	24.5108	25.4644	26.5229	23.8918	19.8997	16.7634	22.5122	24.5124	20.8614	20.7921	26.931	25.9129	30.6135	23.154	22.8414	25.0588	23.3187	25.5974	22.8156	0
-0.000874787	0.00725233	ENSG00000099219	ERMP1	endoplasmic reticulum metallopeptidase 1 [Source:HGNC Symbol;Acc:HGNC:23703]			18.9618	21.6023	46.3332	57.146	42.2393	38.3551	38.3228	27.0906	48.4803	36.9717	39.9263	53.2127	26.3062	33.8354	41.9939	37.8684	41.7637	41.9308	30.0714	46.5691	33.8241	32.704	34.3021	69.2254	33.2077	48.3811	32.2119	35.1516	41.7007	52.6516	43.7067	35.1296	60.4407	57.7802	60.687	79.3153	0
-0.0015428	-0.00251732	ENSG00000086619	ERO1B	endoplasmic reticulum oxidoreductase beta [Source:HGNC Symbol;Acc:HGNC:14355]			3.80143	3.03863	4.57132	4.28139	5.67638	4.45188	5.48549	1.6721	4.63875	4.47493	4.25233	3.0042	4.42768	3.40343	5.01819	5.16161	5.96389	5.01383	3.61099	4.97015	4.93239	3.44346	2.36075	4.655	6.64475	4.90559	3.46751	3.74315	5.41425	7.5534	5.80723	2.0557	3.82215	2.94608	3.16239	4.96193	0
0.000364851	0.0016285	ENSG00000141446	ESCO1	establishment of sister chromatid cohesion N-acetyltransferase 1 [Source:HGNC Symbol;Acc:HGNC:24645]			16.8383	13.1482	13.8742	18.1174	12.011	20.8597	19.0243	14.8839	15.1038	14.9581	17.2708	13.8029	13.0066	6.99126	13.1121	16.323	14.3894	14.9665	15.9603	13.2285	13.9377	12.5649	9.89868	13.1794	17.3344	11.2949	11.5337	11.7288	15.7884	17.3047	15.0152	8.81717	13.6494	16.0993	16.7611	14.0398	0
0.00256749	-0.00313305	ENSG00000105379	ETFB	electron-transfer-flavoprotein, beta polypeptide [Source:HGNC Symbol;Acc:HGNC:3482]			23.1558	22.6522	15.765	8.77546	15.5105	12.0003	11.063	13.7079	10.7087	13.3947	11.8644	18.9088	21.259	20.6824	15.8368	14.3962	14.3307	12.4827	14.4013	13.7413	15.2906	14.0829	18.9948	16.8387	16.2428	15.3924	18.273	20.7097	17.1443	11.5852	13.6948	17.2678	11.6312	13.2286	12.8924	16.448	0
-0.00632125	0.000582916	ENSG00000139163	ETNK1	ethanolamine kinase 1 [Source:HGNC Symbol;Acc:HGNC:24649]			25.7899	16.3372	49.8298	63.366	34.9151	68.4046	58.6418	34.2452	47.6221	40.5211	50.8104	23.2311	26.2696	26.9659	59.1969	54.4818	53.8388	55.1409	45.2119	45.1247	44.7122	31.8031	20.2643	28.3726	38.0455	33.0895	38.4895	47.1142	59.3285	67.2514	44.8614	30.5668	38.8724	33.8839	33.6135	24.5348	0
-0.000571158	-0.00407497	ENSG00000196405	EVL	Enah/Vasp-like [Source:HGNC Symbol;Acc:HGNC:20234]			79.2542	59.8342	67.3868	49.1736	55.1278	66.6221	83.0117	60.2403	45.906	52.2512	53.2916	43.5183	63.0717	48.8972	58.7745	49.1771	49.1169	53.6788	49.0749	58.0864	65.1734	47.4269	50.9431	52.9318	81.7692	104.574	57.906	69.7102	91.9005	61.8591	60.6691	37.669	51.6875	46.6455	40.0445	54.955	0
0.000969305	-0.0014357	ENSG00000185104	FAF1	Fas (TNFRSF6) associated factor 1 [Source:HGNC Symbol;Acc:HGNC:3578]			26.7508	26.5955	24.4353	19.2458	24.4271	22.1558	22.8365	16.8927	21.7877	21.1949	21.4995	23.8176	29.271	21.9419	22.4394	21.0864	24.7308	23.2045	23.4392	24.3341	22.216	19.9817	20.86	23.9554	25.3135	20.7771	22.8598	26.7349	23.5669	22.9263	22.3337	24.3555	20.536	22.2595	17.8055	24.9394	0
0.00423044	0.00169002	ENSG00000115042	FAHD2A	fumarylacetoacetate hydrolase domain containing 2A [Source:HGNC Symbol;Acc:HGNC:24252]			14.9458	14.6308	9.89926	8.59755	10.5876	10.161	12.448	9.70835	9.74315	10.8658	11.0911	13.8754	15.6508	9.16012	11.2318	11.0389	12.7685	12.3566	11.4263	10.7234	11.2701	10.851	11.8736	15.0388	14.5193	7.5347	10.8197	11.2024	10.0994	7.46094	11.0455	9.15922	10.5262	13.9979	15.5433	17.3272	0
0.00104063	0.00162713	ENSG00000197712	FAM114A1	family with sequence similarity 114, member A1 [Source:HGNC Symbol;Acc:HGNC:25087]			49.0289	59.8103	47.148	59.4721	56.1242	65.6543	57.2766	40.9471	59.8775	58.9378	62.5833	60.5146	59.1412	51.0308	64.8249	54.5174	66.4705	59.024	58.3943	50.3714	68.7115	67.8624	50.9227	84.1277	74.2332	58.2129	56.3759	68.4575	55.6253	65.3791	52.2029	49.5403	62.1282	59.8045	58.2214	83.1896	0
0.00542573	-0.000631292	ENSG00000112584	FAM120B	family with sequence similarity 120B [Source:HGNC Symbol;Acc:HGNC:21109]			49.1219	62.7649	30.6789	31.1376	29.8843	41.591	38.6866	22.314	34.0175	30.7807	39.4957	38.7082	67.2024	23.9705	33.5942	34.9642	31.3876	33.8812	31.5693	34.3281	33.2028	30.2129	32.0474	44.9411	71.5522	30.0203	29.5431	28.3709	31.8431	38.0371	34.1131	25.6732	37.3372	43.1311	56.3983	50.1029	0
-2.61008e-05	0.000340483	ENSG00000176853	FAM91A1	family with sequence similarity 91, member A1 [Source:HGNC Symbol;Acc:HGNC:26306]			25.5489	16.8054	27.7375	31.9833	23.7755	33.8215	38.1364	15.0851	30.8432	21.8882	30.7711	18.9166	28.1508	13.0242	28.5592	28.3017	26.6921	25.8933	23.862	31.0486	23.566	17.9234	14.911	27.8128	38.111	17.8803	18.907	24.202	26.5339	33.1887	24.0659	19.6266	25.8714	26.0584	27.1466	25.3256	0
0.0043013	-0.00336299	ENSG00000115392	FANCL	Fanconi anemia, complementation group L [Source:HGNC Symbol;Acc:HGNC:20748]			55.7639	30.9203	26.215	21.3601	25.7798	29.6293	24.5925	27.3056	22.2369	24.8697	24.8351	30.3879	50.1283	17.6245	29.9049	32.2976	28.231	24.4915	27.1819	26.9178	26.8431	27.9147	21.9048	26.7798	56.8938	17.4655	37.3331	27.7343	26.8163	20.5374	24.5892	17.7714	19.5235	31.9905	27.4766	33.9854	0
-0.00391082	0.00149476	ENSG00000152767	FARP1	FERM, RhoGEF (ARHGEF) and pleckstrin domain protein 1 (chondrocyte-derived) [Source:HGNC Symbol;Acc:HGNC:3591]			13.3589	11.1764	21.2489	23.1007	19.2238	23.7838	18.3585	20.399	24.9195	23.9533	22.6621	14.1887	18.6846	21.782	18.8018	24.6513	21.1049	23.4717	21.3846	26.0889	22.2741	27.1972	16.4983	13.5132	17.7477	22.0075	18.6337	21.011	19.2332	30.4994	20.9087	22.2708	20.6821	17.9316	17.9241	16.2568	0
0.000444563	-0.000714412	ENSG00000169710	FASN	fatty acid synthase [Source:HGNC Symbol;Acc:HGNC:3594]			64.9516	79.0087	67.4964	36.1076	65.9329	68.1655	79.986	44.749	81.0244	58.0845	66.3842	50.4049	60.9191	40.6346	70.1613	65.0356	56.4606	64.0397	55.5512	80.645	64.3491	66.4138	65.3998	62.8271	91.1048	59.3465	61.6904	64.5723	63.2785	70.3289	80.5022	51.2107	52.9769	45.7071	47.6432	58.0433	0
-0.00136466	0.000155983	ENSG00000215251	FASTKD5	FAST kinase domains 5 [Source:HGNC Symbol;Acc:HGNC:25790]			18.5129	21.2306	25.0877	25.7461	26.4456	25.5299	23.4655	21.0548	23.4727	24.2758	25.0542	23.9102	23.4703	22.6866	29.8362	28.8587	26.294	25.9707	27.0271	30.1044	22.162	22.2799	20.1598	22.1967	25.1931	24.3506	24.811	26.7338	24.2819	24.899	22.1624	24.6144	20.3593	21.1882	22.0066	22.0858	0
0.00603518	-0.00631785	ENSG00000165140	FBP1	fructose-1,6-bisphosphatase 1 [Source:HGNC Symbol;Acc:HGNC:3606]			8.81202	16.6419	13.3135	33.3711	7.77101	4.07301	2.34873	3.55341	3.07819	7.72111	3.00016	19.3183	11.6551	5.72237	4.492	11.705	2.69078	4.00851	4.4031	2.28609	5.36416	1.62588	4.32333	8.06031	6.68486	8.22858	15.7356	5.73473	3.81117	3.67966	2.76496	8.67499	2.97916	5.11287	11.7406	13.1151	0
-0.00121635	0.000239861	ENSG00000155034	FBXL18	F-box and leucine-rich repeat protein 18 [Source:HGNC Symbol;Acc:HGNC:21874]			2.99968	2.23443	5.38948	3.86829	3.71419	5.13337	5.28095	1.57736	5.55487	4.19395	4.43729	2.7935	5.41096	2.48305	5.15742	4.83328	4.35865	5.01322	4.47341	5.12125	3.62306	3.29701	2.27149	4.93013	5.40747	3.78506	2.95453	3.90276	4.36763	5.74101	5.02993	3.40386	4.53925	3.63459	4.45583	3.95953	0
-0.00201235	0.000863613	ENSG00000118496	FBXO30	F-box protein 30 [Source:HGNC Symbol;Acc:HGNC:15600]			8.06327	5.50842	9.28261	10.8125	10.307	13.8619	14.5213	6.02826	10.971	8.73488	11.2946	6.63866	9.04041	3.99919	12.1717	11.0802	10.6706	10.1934	8.88457	11.0779	9.22464	7.30829	5.52039	8.37545	10.3837	7.60079	7.62878	9.4418	9.54954	12.6811	10.1694	5.75946	9.72169	9.79855	8.34079	7.58668	0
-0.00138236	-0.00245116	ENSG00000174989	FBXW8	F-box and WD repeat domain containing 8 [Source:HGNC Symbol;Acc:HGNC:13597]			14.0064	10.1072	15.6348	12.6583	13.9744	17.1341	18.4336	8.42662	17.0794	12.9678	15.7052	8.94939	16.0983	11.0274	16.3821	15.1084	16.0938	17.1061	12.9321	17.2216	14.3172	10.4932	7.96174	12.2619	21.6276	11.4091	13.7951	16.0581	18.4749	20.1049	13.2147	13.2051	12.4976	12.2439	11.7868	12.7403	0
0.00218627	-0.0054975	ENSG00000104870	FCGRT	Fc fragment of IgG, receptor, transporter, alpha [Source:HGNC Symbol;Acc:HGNC:3621]			103.485	93.473	64.8354	71.5359	62.434	59.1124	53.546	59.1258	48.5662	75.1386	75.7828	58.118	124.832	78.6704	58.0833	66.9782	84.8674	51.9587	59.6601	55.0472	61.0166	65.5298	68.8852	66.7374	94.2842	87.2144	91.4372	61.0279	56.3648	67.9913	56.2451	59.2278	41.321	57.4381	46.2335	69.0188	0
0.0027292	-0.00579365	ENSG00000161513	FDXR	ferredoxin reductase [Source:HGNC Symbol;Acc:HGNC:3642]			13.8722	12.6972	8.59153	5.65112	8.77473	6.00628	5.55936	8.19605	6.4198	10.8762	5.94808	8.0037	11.9492	10.0108	7.69962	10.2786	6.11936	6.02834	8.61231	9.38949	6.06773	9.96336	8.77482	8.46239	18.6695	8.80069	13.4054	8.31644	8.5569	8.41064	6.78823	12.5895	5.00513	5.69541	7.53726	6.80273	0
0.000904223	0.0122108	ENSG00000139132	FGD4	FYVE, RhoGEF and PH domain containing 4 [Source:HGNC Symbol;Acc:HGNC:19125]			7.00575	11.5674	15.2596	19.3614	10.4101	21.8133	25.0637	10.9192	24.1931	14.893	22.0628	18.7293	8.31377	7.89235	16.0119	19.3077	18.0099	20.6817	18.9022	17.3191	15.8942	13.4519	10.8787	28.912	12.8202	6.75451	9.37792	11.9509	13.0116	16.6409	14.3305	12.2522	21.9265	25.0139	41.1753	27.7263	0
0.00733363	0.000634821	ENSG00000172456	FGGY	FGGY carbohydrate kinase domain containing [Source:HGNC Symbol;Acc:HGNC:25610]			4.71936	8.7656	4.96403	2.36291	4.48343	3.5893	2.13391	2.52266	3.48028	4.54211	5.91378	6.64266	8.96108	4.18695	3.83772	5.75024	3.38484	3.264	3.33734	4.62292	5.11266	6.16783	5.46914	6.40909	9.39206	5.49651	4.38417	3.10431	4.80794	2.35138	4.54245	3.00346	3.86913	6.60542	7.03303	9.04376	0
0.000353831	-0.00285326	ENSG00000135723	FHOD1	formin homology 2 domain containing 1 [Source:HGNC Symbol;Acc:HGNC:17905]			21.1182	16.4913	19.7814	12.3733	15.0156	17.0424	17.4929	16.5193	14.6658	19.6177	17.4048	13.9958	19.3393	12.904	21.3799	19.8461	17.1806	16.7064	18.0954	17.0958	17.2771	13.2915	19.3157	16.6444	23.9162	20.1679	24.4677	18.9085	21.6068	11.1192	16.1832	15.354	10.8676	15.6066	13.4143	14.5693	0
-0.000943588	-0.00185911	ENSG00000079150	FKBP7	FK506 binding protein 7 [Source:HGNC Symbol;Acc:HGNC:3723]			35.6931	25.3373	37.5103	15.1617	45.5661	37.3377	43.3833	27.0756	41.3513	35.3611	37.8208	26.9475	42.4621	21.693	43.5952	41.6081	40.0903	32.6955	29.1398	45.2101	32.9398	35.6116	29.1052	25.1663	38.1301	27.8149	40.5891	41.8433	33.3446	40.0815	27.0339	22.8732	27.5486	26.4748	22.56	29.6985	0
0.00046039	0.0011227	ENSG00000154803	FLCN	folliculin [Source:HGNC Symbol;Acc:HGNC:27310]			13.8903	8.64353	16.6172	11.1709	12.4026	16.6869	17.0428	6.0567	12.9418	15.3573	16.861	9.74107	11.0316	14.0947	12.3233	10.3354	11.6046	14.8361	12.0207	11.851	12.8933	10.0535	9.65595	16.0097	21.7081	7.96828	10.5113	15.4609	10.769	14.6534	17.8704	11.844	11.4888	14.3106	15.5053	12.9957	0
-0.00124202	0.00044636	ENSG00000137312	FLOT1	flotillin 1 [Source:HGNC Symbol;Acc:HGNC:3757]			158.764	160.898	143.505	183.909	169.839	175.67	149.095	204.509	174.585	183.305	198.04	190.096	181.995	243.089	171.603	166.148	202.595	191.102	186.409	197.193	199.583	187.267	209.095	134.52	160.491	189.315	194.527	174.395	191.106	161.384	177.894	235.481	141.076	157.696	159.495	146.576	0
-0.00331835	0.00428231	ENSG00000132589	FLOT2	flotillin 2 [Source:HGNC Symbol;Acc:HGNC:3758]			81.7115	77.8717	133.514	135.851	128.857	144.148	149.186	130.319	154.722	139.406	121.173	128.24	93.4177	155.713	130.09	144.112	156.472	160.79	90.0396	145.403	152.742	139.645	143.974	98.5332	83.3003	133.285	80.861	125.023	137.075	142.838	140.826	148.176	140.728	132.98	119.494	116.201	0
-0.00260451	0.00328871	ENSG00000168522	FNTA	farnesyltransferase, CAAX box, alpha [Source:HGNC Symbol;Acc:HGNC:3782]			26.9506	24.663	36.5832	45.0968	36.9142	47.4125	44.8566	35.1417	39.4822	39.4229	41.6978	33.4694	28.3578	29.7557	35.9994	43.235	39.9324	43.2317	40.3901	38.9195	40.5366	38.3957	34.341	30.4084	29.3986	29.8306	33.6283	33.3302	35.3205	49.0729	43.8112	26.2143	38.3579	38.8185	32.7001	33.0156	0
0.00217928	-0.00486961	ENSG00000147234	FRMPD3	FERM and PDZ domain containing 3 [Source:HGNC Symbol;Acc:HGNC:29382]			0.145908	0	0.0613888	0.0292215	0.0257342	0.013488	0.0611125	0.0150512	0.0311471	0.0442926	0.0151788	0.0133279	0.0804098	0.0587183	0.0129866	0.0480878	0.0569869	0.0148999	0.0543703	0.0287157	0.0662376	0.0822584	0.0271529	0.044941	0.0790618	0.0329389	0.0331332	0	0.0771278	0	0.0136107	0.0319197	0.0135653	0.0163375	0.0316799	0.0247537	3
0.000113551	-0.0101023	ENSG00000075618	FSCN1	fascin actin-bundling protein 1 [Source:HGNC Symbol;Acc:HGNC:11148]			116.101	80.0036	79.5829	66.4514	81.3127	72.3746	53.0681	62.7285	60.5579	75.8303	62.3602	44.2854	144.418	84.5707	66.0586	68.3887	67.5763	53.1161	51.2765	62.4991	55.4322	59.461	68.8578	50.7754	145.474	157.785	88.0751	77.8836	72.8249	131.553	60.8609	54.8841	46.817	42.7425	40.1102	62.7125	0
-0.00209136	-0.00325109	ENSG00000140718	FTO	fat mass and obesity associated [Source:HGNC Symbol;Acc:HGNC:24678]			8.14415	4.6723	9.0695	7.64571	8.39111	10.8543	10.3813	2.57846	10.9856	7.55598	8.87165	4.71994	10.5455	5.93828	10.3386	8.23803	9.74614	9.72748	8.56093	10.3141	7.27086	5.04465	4.28027	7.45093	9.15091	8.08489	6.85665	9.79804	9.58215	11.501	8.08252	5.91627	7.14745	7.53798	5.8604	7.1449	0
0.000560996	0.00242046	ENSG00000196968	FUT11	fucosyltransferase 11 (alpha (1,3) fucosyltransferase) [Source:HGNC Symbol;Acc:HGNC:19233]			13.9255	16.8329	17.1767	15.7225	18.8876	22.4289	18.9325	16.2247	20.1745	18.5794	18.411	15.1915	22.7927	14.4205	16.1902	22.057	20.8754	21.4246	21.507	19.5686	22.1656	19.5232	16.5693	24.5172	19.9206	22.6627	18.1066	16.9074	17.0331	17.9042	19.3924	17.3538	21.1841	21.5316	20.4304	27.2405	0
-0.000352735	-0.00382239	ENSG00000165060	FXN	frataxin [Source:HGNC Symbol;Acc:HGNC:3951]			19.0954	14.7021	15.2553	7.10229	14.6745	11.9362	14.9962	13.2258	12.229	10.4548	15.1352	9.92566	17.0881	11.2983	17.1578	13.6857	14.2413	11.7464	11.6899	16.822	12.6419	13.3286	15.1027	9.42917	12.1701	13.6509	12.9571	14.0687	14.7083	9.39759	13.4868	12.1345	9.04573	8.75619	6.762	9.29455	0
0.000656529	0.000868513	ENSG00000138757	G3BP2	GTPase activating protein (SH3 domain) binding protein 2 [Source:HGNC Symbol;Acc:HGNC:30291]			56.3035	56.2933	58.3306	63.2117	55.3396	73.4807	67.1126	34.815	65.0524	57.1744	62.3771	57.9675	64.4061	39.2182	62.8787	59.9005	59.2266	59.9381	55.5811	69.6282	56.3885	44.7502	42.628	71.6147	66.8973	53.6237	49.8606	52.9465	63.2731	71.8451	56.0895	52.0664	58.6367	67.243	62.4668	63.9217	0
0.00310589	0.00281431	ENSG00000171298	GAA	glucosidase, alpha; acid [Source:HGNC Symbol;Acc:HGNC:4065]			74.4022	82.001	59.2347	68.6673	70.5969	86.9407	69.1715	51.9971	60.8553	85.2802	76.9177	126.341	109.573	83.8527	74.4588	61.2979	78.6675	59.4665	53.3317	71.5082	98.532	82.3745	100.291	112.551	79.5948	66.1697	53.9954	70.3588	76.2778	57.7612	78.6177	65.965	77.6804	85.6913	98.8369	80.7896	0
0.000948238	0.00200774	ENSG00000034713	GABARAPL2	GABA(A) receptor-associated protein like 2 [Source:HGNC Symbol;Acc:HGNC:13291]			54.3714	77.7253	57.1186	58.8761	61.3264	61.5174	53.495	67.1023	59.5123	64.2072	65.0595	77.9649	63.5424	68.8572	62.0919	65.8986	67.1193	63.3692	65.6868	63.0143	72.9765	67.5855	71.7968	63.7566	67.0115	56.5229	67.0074	61.3944	60.3902	57.1947	64.501	58.8207	65.3092	69.4835	60.3389	78.977	0
-0.00143734	0.000703874	ENSG00000154727	GABPA	GA binding protein transcription factor, alpha subunit 60kDa [Source:HGNC Symbol;Acc:HGNC:4071]			25.5748	13.4338	27.1831	29.4031	24.4399	40.6587	37.5758	17.1886	30.9204	23.7783	32.5946	19.065	25.5276	13.3222	33.6048	30.4462	28.1851	28.3764	25.5198	30.4443	27.5704	18.899	15.138	24.7139	32.3014	18.2804	21.2387	25.2165	26.6194	34.5327	26.1968	14.7534	25.2398	27.0356	25.5175	22.5901	0
-0.000720732	0.000335599	ENSG00000178950	GAK	cyclin G associated kinase [Source:HGNC Symbol;Acc:HGNC:4113]			25.2248	22.9475	23.3801	26.1695	19.6252	26.3267	27.1432	24.9302	24.3555	28.5187	24.7471	23.3723	25.5976	25.9113	27.9769	27.2186	27.5424	26.3182	27.0071	24.3544	26.2775	26.2756	22.8648	24.3149	24.9583	22.8007	25.468	27.1543	27.5916	28.2943	27.0021	29.1742	22.0427	23.4177	24.4658	23.8661	0
0.000545199	-0.000792405	ENSG00000054983	GALC	galactosylceramidase [Source:HGNC Symbol;Acc:HGNC:4115]			14.755	13.6981	18.0192	14.0961	17.4208	19.8361	17.8971	6.26083	17.9506	16.3144	15.2348	14.3606	17.3282	11.6609	16.0492	20.3686	13.9323	14.0351	16.3603	18.7842	14.5763	11.5233	10.6207	17.9101	23.1695	14.5413	16.4721	17.5871	13.8266	18.6194	16.3457	12.6351	14.3616	16.332	15.7496	17.2554	0
0.0142578	-0.0128398	ENSG00000119514	GALNT12	polypeptide N-acetylgalactosaminyltransferase 12 [Source:HGNC Symbol;Acc:HGNC:19877]			38.1545	27.5878	5.97236	3.69575	4.25614	2.31825	2.42774	2.83097	4.44433	2.2982	4.92236	3.80346	36.8718	2.95149	4.3799	4.5224	3.73304	3.76888	3.12965	3.91116	4.45717	2.98768	3.78635	5.87818	21.2292	3.36477	5.05006	5.53611	2.35112	1.58065	2.78073	6.93538	4.35512	5.56302	6.01001	6.86345	0
-0.00042137	0.00353739	ENSG00000109586	GALNT7	polypeptide N-acetylgalactosaminyltransferase 7 [Source:HGNC Symbol;Acc:HGNC:4129]			17.2347	15.0106	26.5335	24.1298	17.5596	28.3213	27.2293	16.2837	26.0938	21.8179	27.8622	15.1837	21.3463	12.7092	20.304	25.7241	23.3081	25.7998	22.557	26.4511	25.6029	17.3818	15.2496	23.1614	24.3213	17.1589	18.1662	19.6421	20.1869	22.7577	23.1501	25.123	24.9186	28.0494	32.5624	22.3557	0
0.00274898	0.000791598	ENSG00000213930	GALT	galactose-1-phosphate uridylyltransferase [Source:HGNC Symbol;Acc:HGNC:4135]			17.4013	22.8983	19.6505	9.84448	13.3961	16.7321	16.1307	17.9131	19.2212	19.826	20.9642	17.065	24.6421	15.0982	16.8461	19.5481	19.5692	18.9527	19.6008	20.4331	19.2562	19.5453	17.9532	22.8912	25.9549	12.2031	23.9589	18.1759	19.3623	12.2132	19.2556	17.889	14.2938	18.6552	18.3198	23.0955	0
-0.000510322	-0.00185132	ENSG00000172020	GAP43	growth associated protein 43 [Source:HGNC Symbol;Acc:HGNC:4140]			0.349233	0.125479	0.404072	0.128227	0.282311	0.118374	0.335211	0.19814	0.205016	0.340132	0.133213	0.350905	0.141139	0.515325	0.284933	0.0703384	0.750195	0.130765	0.477166	0.252016	0.217994	0.216576	0.11915	0.131471	0.555092	0.14454	1.67201	0.295702	0.135378	0.200516	0.119451	0.350169	0.357156	0.143382	0.486552	0.271556	0
0.00185542	-0.0144195	ENSG00000139354	GAS2L3	growth arrest-specific 2 like 3 [Source:HGNC Symbol;Acc:HGNC:27475]			7.21812	1.25112	3.16856	2.0776	1.49539	2.15769	2.04716	0.679112	1.80993	1.2112	1.59802	1.00226	5.93688	0.662343	1.89991	2.69572	1.80767	1.75201	1.52395	1.04045	1.26791	0.719806	0.556881	0.983146	4.51855	1.64383	1.92534	1.81202	3.07928	1.89517	1.45155	1.09108	1.00156	1.27326	1.25614	1.06612	0
-0.0014436	0.00166876	ENSG00000070610	GBA2	glucosidase, beta (bile acid) 2 [Source:HGNC Symbol;Acc:HGNC:18986]			50.8477	49.5237	52.08	66.7577	51.9929	67.3432	68.2092	61.3071	65.6249	65.7884	64.1804	50.971	52.5435	52.3555	68.8672	61.9382	64.4266	64.9353	64.3604	62.9616	68.7043	67.753	57.2828	56.8045	64.5214	48.3157	61.3259	69.8662	66.8927	72.0396	73.0361	62.0729	56.6487	58.7399	54.9231	58.4032	0
-0.00110316	-0.000460909	ENSG00000107862	GBF1	golgi brefeldin A resistant guanine nucleotide exchange factor 1 [Source:HGNC Symbol;Acc:HGNC:4181]			51.0337	51.0067	56.804	56.2139	51.8652	68.1694	66.7245	41.9059	66.3396	58.0717	57.3319	42.0333	58.4812	52.0859	67.7125	64.6336	62.5854	65.4834	55.9517	61.9926	55.97	56.3319	42.9671	62.4492	68.687	54.3032	52.1333	63.6863	68.2406	85.3843	56.9462	68.5794	48.4876	54.9046	51.8126	57.8086	0
2.38818e-05	0.00177307	ENSG00000100116	GCAT	glycine C-acetyltransferase [Source:HGNC Symbol;Acc:HGNC:4188]			23.1738	47.4041	32.8974	23.9984	26.9085	28.8535	20.8345	36.2631	24.3585	23.1569	18.0538	30.0206	22.351	40.2923	35.023	25.4903	28.2047	34.9896	26.2345	30.2763	36.2895	28.599	30.9354	36.027	19.0829	24.1094	20.8592	46.3386	29.8395	18.0504	26.3289	38.8695	28.1322	23.0621	26.0863	31.761	0
0.000244643	-0.000898438	ENSG00000005436	GCFC2	GC-rich sequence DNA-binding factor 2 [Source:HGNC Symbol;Acc:HGNC:1317]			15.6928	9.15245	12.0104	11.2382	11.1692	14.2849	14.7726	10.0132	12.866	12.4696	15.4905	9.60371	15.6846	8.06859	14.9072	16.2779	15.6041	13.6827	11.9356	14.5805	12.7093	10.9725	9.19132	11.648	18.3364	8.03123	12.576	14.1908	12.8472	11.9711	16.1939	10.5375	11.4342	12.3473	10.8299	11.7392	0
0.00203823	0.0042182	ENSG00000023909	GCLM	glutamate-cysteine ligase, modifier subunit [Source:HGNC Symbol;Acc:HGNC:4312]			10.6692	12.2069	13.9399	17.205	13.4414	17.7907	18.9021	8.13082	15.3928	9.92568	19.969	12.2647	15.5117	6.62922	17.5719	13.1117	13.0714	14.3969	15.2184	16.4178	13.7429	14.0459	12.077	17.3593	23.2547	8.56015	13.2689	12.9574	10.9092	11.7585	15.1924	7.86014	22.724	21.7719	16.7898	18.9615	0
-0.00165399	0.00425593	ENSG00000187210	GCNT1	glucosaminyl (N-acetyl) transferase 1, core 2 [Source:HGNC Symbol;Acc:HGNC:4203]			5.00753	5.76149	9.37432	10.0607	7.27724	14.2652	10.4122	7.42718	7.72897	8.54852	9.50753	9.13963	9.14095	9.4439	6.09621	7.56985	7.83191	9.12214	10.8395	9.13543	11.8474	9.44415	7.06416	15.1445	7.06498	25.6618	6.74609	5.90738	9.07321	29.5482	8.40989	11.5313	10.3765	11.319	14.6025	14	0
-0.000986264	0.00312617	ENSG00000203879	GDI1	GDP dissociation inhibitor 1 [Source:HGNC Symbol;Acc:HGNC:4226]			96.319	114.374	113.05	125.164	115.098	142.961	143.222	141.122	123.929	135.256	141.152	121.847	97.531	111.129	125.094	129.82	136.591	128.498	125.501	128.659	147.664	156.778	143.022	127.65	122.905	113.53	125.934	114.651	129.668	143.054	143.099	132.266	113.391	122.198	111.678	136.993	0
-0.000256279	-0.00110027	ENSG00000082516	GEMIN5	gem (nuclear organelle) associated protein 5 [Source:HGNC Symbol;Acc:HGNC:20043]			15.4726	15.4235	15.6332	11.5599	18.981	18.8671	20.7009	10.588	16.2686	14.9674	16.3248	11.1945	18.6286	10.2788	17.1107	16.6926	16.3315	16.0974	13.8018	24.0959	15.227	13.7113	11.8444	13.3612	19.4724	13.6994	14.5338	13.4659	15.8885	16.2086	16.6285	13.2237	14.0165	13.6162	11.9663	13.2108	0
-0.00660437	0.000112362	ENSG00000131459	GFPT2	glutamine-fructose-6-phosphate transaminase 2 [Source:HGNC Symbol;Acc:HGNC:4242]			12.6303	9.56008	27.9335	17.2155	29.8043	32.8448	24.9099	20.8489	29.5987	21.406	19.5134	16.2657	13.7419	16.5373	28.0906	22.4494	24.3911	19.5259	21.719	24.3723	23.5408	24.5224	28.3521	15.3549	14.2083	41.5248	19.7105	21.0014	23.8204	30.9335	32.257	12.3839	14.5542	13.8663	8.19388	14.7494	0
0.0128371	-0.00353117	ENSG00000006625	GGCT	gamma-glutamylcyclotransferase [Source:HGNC Symbol;Acc:HGNC:21705]			183.583	188.811	46.1121	29.5004	49.2997	30.6701	36.0626	40.0855	48.3644	33.8559	44.9493	102.322	148.206	32.7444	42.0161	39.9162	38.2442	31.3018	37.769	41.1379	42.6693	37.4882	63.1782	111.264	133.103	31.4322	45.7938	41.466	42.7139	26.8734	38.5392	31.5338	39.9756	57.8055	73.559	131.852	0
0.0018142	0.00252252	ENSG00000115486	GGCX	gamma-glutamyl carboxylase [Source:HGNC Symbol;Acc:HGNC:4247]			16.1557	24.3799	16.5144	18.7957	16.695	20.4334	21.4228	15.5747	23.0755	18.5807	19.6792	20.0431	23.7964	16.4609	20.7456	22.2824	21.7978	20.3824	19.073	21.0574	20.4691	20.0047	16.7135	24.7448	23.3816	14.6384	17.7598	19.1172	18.2446	20.7292	18.2902	17.9929	25.0838	22.1353	24.8573	25.9261	0
0.00173976	-0.00128374	ENSG00000167925	GHDC	GH3 domain containing [Source:HGNC Symbol;Acc:HGNC:24438]			29.8332	18.4038	19.4362	17.7621	19.8571	20.9399	17.0579	19.1655	17.747	21.9675	21.0437	28.8385	34.5381	27.0564	21.0601	24.5893	23.8727	21.585	24.175	19.1769	23.6071	22.4289	23.4886	24.0169	25.132	22.795	25.9867	23.0064	23.592	19.536	20.785	27.9803	16.6476	21.2557	24.3719	25.2676	0
0.0187804	0.00966143	ENSG00000178445	GLDC	glycine dehydrogenase (decarboxylating) [Source:HGNC Symbol;Acc:HGNC:4313]			1.20014	9.61783	1.02635	0.229906	2.73333	1.0612	0.841425	0.710511	0.796432	1.89487	9.01637	1.62532	7.8131	0.606346	0.970658	1.29266	1.0088	1.49465	0.802067	3.78427	1.2377	7.70149	3.71183	4.30191	11.5076	0.485912	1.69443	0.99409	0.576478	0.599195	1.12439	1.82073	2.93501	5.07727	5.45229	12.9512	0
0.000128889	0.0121472	ENSG00000173221	GLRX	glutaredoxin (thioltransferase) [Source:HGNC Symbol;Acc:HGNC:4330]			7.7275	27.0406	26.7796	20.1078	29.2057	20.4987	22.4667	24.9712	19.3728	18.5271	25.3323	36.028	8.73533	12.828	10.3434	14.7969	14.3382	21.1766	13.8099	23.9016	17.966	34.0083	32.9746	33.5807	10.903	22.4108	19.2793	13.1493	23.8123	30.4363	23.2708	12.0603	29.9696	34.5999	30.7154	34.2411	0
-0.00312001	0.00168334	ENSG00000115419	GLS	glutaminase [Source:HGNC Symbol;Acc:HGNC:4331]			13.9312	8.1278	22.5978	18.477	25.0015	27.4776	29.2022	16.6636	18.6351	16.5419	24.1746	12.4578	14.6874	9.20679	20.6468	22.4818	21.0305	20.8005	15.682	24.3256	20.7716	14.8871	13.8668	17.9811	20.5713	19.7532	21.1511	17.4059	25.2289	19.7734	21.8929	12.5977	16.586	20.1126	15.8982	16.8977	0
0.00262541	0.00185954	ENSG00000112312	GMNN	geminin, DNA replication inhibitor [Source:HGNC Symbol;Acc:HGNC:17493]			59.8543	47.1185	41.0977	30.9654	49.8284	60.5145	43.8512	61.1814	65.0327	40.6287	74.4441	65.5635	54.0101	61.8425	39.6277	54.4853	36.6753	37.1994	27.9529	58.6285	45.5076	85.1899	46.3989	62.9987	59.1872	37.5849	36.8875	60.0265	31.323	48.6196	58.0949	19.3031	34.7706	32.1475	58.6459	59.9697	0
-0.00491658	0.00163341	ENSG00000159921	GNE	glucosamine (UDP-N-acetyl)-2-epimerase/N-acetylmannosamine kinase [Source:HGNC Symbol;Acc:HGNC:23657]			15.4145	14.7266	44.1896	26.8734	25.5596	34.416	29.4038	20.0832	25.884	24.0143	25.3548	17.6499	16.7258	22.3609	33.5708	30.0186	33.5028	35.0786	39.0238	36.6595	28.907	23.9049	17.1392	20.4896	21.1781	24.5641	28.5871	31.5871	31.8026	24.5519	25.1252	37.9478	28.7384	23.9576	19.9702	20.5296	0
0.0019926	0.000566848	ENSG00000174021	GNG5	guanine nucleotide binding protein (G protein), gamma 5 [Source:HGNC Symbol;Acc:HGNC:4408]			203.077	244.919	183.523	159.315	180.57	181.953	153.38	208.122	163.913	164.879	183.01	231.82	226.348	214.589	152.086	176.499	180.126	194.004	190.863	175.359	160.106	184.266	220.825	235.024	189.867	227.19	196.331	177.037	182.174	190.799	172.399	215.298	167.131	193.347	214.332	247.998	0
-0.000673785	0.000217788	ENSG00000134697	GNL2	guanine nucleotide binding protein-like 2 (nucleolar) [Source:HGNC Symbol;Acc:HGNC:29925]			32.6259	32.1361	36.061	28.8805	31.8744	37.9493	33.244	30.6869	31.9256	30.9784	29.8823	36.2876	29.6095	22.1368	33.5781	33.3964	30.3411	30.7108	30.4647	35.4529	31.5445	30.1067	34.5406	26.5783	30.9784	35.2324	29.0493	30.3105	35.9746	41.3257	34.758	28.2908	26.2085	31.3562	25.5026	30.2851	0
2.91799e-05	-0.000273332	ENSG00000116906	GNPAT	glyceronephosphate O-acyltransferase [Source:HGNC Symbol;Acc:HGNC:4416]			56.8899	55.9569	57.4513	47.4412	54.4804	56.0585	60.6763	50.1312	64.4117	56.249	62.078	54.0464	68.928	50.8847	75.4142	66.4816	67.2382	59.002	59.8669	59.135	61.32	57.9771	55.368	57.1156	64.1672	51.7176	56.2781	65.026	65.8921	56.096	56.1757	53.8025	51.877	60.6869	46.3577	59.2635	0
-0.00172073	-0.00318675	ENSG00000113552	GNPDA1	glucosamine-6-phosphate deaminase 1 [Source:HGNC Symbol;Acc:HGNC:4417]			28.245	27.3709	38.2866	29.0176	35.4908	28.9396	25.8569	26.9345	28.3013	29.5187	25.1273	23.4807	34.3935	32.3446	32.4876	36.4674	33.5715	28.1449	30.0438	28.7145	26.3025	21.7191	26.0845	21.8894	28.6987	30.6909	36.5407	34.2245	32.1694	27.2224	29.8008	27.9701	22.0172	26.1389	20.179	23.6081	0
-0.000881874	-0.00172291	ENSG00000163281	GNPDA2	glucosamine-6-phosphate deaminase 2 [Source:HGNC Symbol;Acc:HGNC:21526]			8.71561	5.49388	8.80647	6.83062	8.12497	9.84732	9.13863	5.74491	9.17572	6.79362	7.05729	7.0844	9.0015	5.37742	10.2297	9.50582	8.04361	9.14139	7.39921	9.6732	8.25067	5.62621	5.47761	7.77089	9.82275	7.02453	8.06327	9.10592	8.75265	10.7302	7.39167	5.82598	7.4191	6.71715	6.59373	7.70444	0
-0.00487624	-0.00182638	ENSG00000100522	GNPNAT1	glucosamine-phosphate N-acetyltransferase 1 [Source:HGNC Symbol;Acc:HGNC:19980]			54.3592	49.0567	72.9217	72.66	51.1145	96.6249	70.8136	62.4385	80.472	62.5294	58.356	37.8439	59.8813	61.5003	96.7112	88.3926	100.993	79.9861	64.6778	65.0067	66.0849	55.7334	44.8455	31.825	44.7541	60.0825	55.4037	83.0487	74.4922	87.1611	66.4744	61.0673	57.8856	49.6366	51.7795	38.4798	0
-0.004281	0.00264851	ENSG00000232653	GOLGA8N	golgin A8 family, member N [Source:HGNC Symbol;Acc:HGNC:44405]			0.418092	0.163877	1.58316	1.59093	0.479311	2.00977	2.0576	0.172515	1.42801	0.761512	2.65314	0.190952	0.460821	0.0841273	1.04195	1.01049	0.48988	0.981982	1.01267	1.02855	1.32861	0.659982	0.194514	0.686808	2.8092	0.755079	0.854475	0.836744	1.06083	1.22209	1.32603	0.914646	0.894027	0.514958	1.5886	0.851169	0
0.00528507	0.00102223	ENSG00000114745	GORASP1	golgi reassembly stacking protein 1, 65kDa [Source:HGNC Symbol;Acc:HGNC:16769]			49.2424	86.4824	34.5083	34.1571	34.0174	39.8845	42.5163	30.5599	39.5997	39.8921	45.0174	47.2735	60.9972	30.407	37.7743	40.031	40.4762	40.1114	38.9201	41.6789	37.1613	35.7876	39.0131	61.6652	63.7709	26.6889	36.8621	35.7264	38.4782	32.5988	39.012	43.4556	37.9682	48.5496	57.6677	58.7029	0
-0.000447558	-0.00336394	ENSG00000120053	GOT1	glutamic-oxaloacetic transaminase 1, soluble [Source:HGNC Symbol;Acc:HGNC:4432]			53.948	95.0879	56.1562	47.1957	45.7018	46.5078	44.8601	52.1061	54.3453	42.7001	38.1115	57.3407	54.2283	76.3561	92.7016	50.9462	61.0969	58.5387	52.6035	49.7554	48.4505	51.6629	43.6199	57.2488	52.0615	58.9524	65.1442	86.4636	80.1831	64.7418	52.3443	59.7779	36.4529	44.411	43.4967	56.2456	0
0.000736865	0.00110162	ENSG00000133114	GPALPP1	GPALPP motifs containing 1 [Source:HGNC Symbol;Acc:HGNC:20298]			19.8098	13.509	17.7476	19.2011	16.9096	22.5621	22.7351	12.9528	22.1417	17.6293	23.8936	15.7708	22.4897	11.5802	20.3729	22.0712	19.5963	19.9283	17.9361	21.9321	18.1696	14.8364	12.7546	24.1721	23.3884	15.4429	16.0687	16.7331	18.4743	20.9184	20.6444	12.4185	18.9459	23.7844	19.5101	20.0599	0
-0.00443529	0.00244234	ENSG00000158669	GPAT4	glycerol-3-phosphate acyltransferase 4 [Source:HGNC Symbol;Acc:HGNC:20880]			44.3271	52.1507	68.9028	85.754	62.8888	83.8789	85.6879	74.7273	88.4408	82.0052	88.0899	49.5052	49.8102	74.3214	83.5469	82.6156	77.4382	90.6477	80.6248	72.8086	81.986	83.1985	66.9823	50.7528	50.0878	66.0949	73.8231	88.8501	69.8062	83.3371	78.8328	84.6696	72.2633	66.0366	55.7481	49.0567	0
0.000383284	-0.000321681	ENSG00000152133	GPATCH11	G patch domain containing 11 [Source:HGNC Symbol;Acc:HGNC:26768]			11.8769	8.91283	11.5501	8.41251	11.142	12.0466	13.68	6.14135	11.3321	9.71408	11.8707	10.0908	11.1553	6.72177	11.6576	11.8091	11.0836	12.5645	9.82905	13.0838	11.5615	7.123	7.13992	12.2928	12.868	10.4907	11.3788	11.6858	13.882	12.4991	10.2124	6.43974	10.2398	11.7029	11.6337	12.2325	0
-0.00218265	0.00140634	ENSG00000186566	GPATCH8	G patch domain containing 8 [Source:HGNC Symbol;Acc:HGNC:29066]			26.6056	18.2636	32.2124	40.2606	24.9726	46.9001	41.5068	23.3576	38.941	30.7167	38.9845	21.1873	27.5621	19.7339	34.324	36.5824	38.1051	40.3202	32.7484	35.9152	33.247	29.568	18.4748	32.1253	36.0567	27.0121	27.5089	30.3598	32.1225	44.8084	35.3532	27.1981	29.9328	31.3753	30.727	29.1831	0
-0.00423994	0.00266504	ENSG00000152642	GPD1L	glycerol-3-phosphate dehydrogenase 1-like [Source:HGNC Symbol;Acc:HGNC:28956]			19.352	30.294	35.1813	37.2548	34.9927	46.7907	42.2198	32.6658	39.591	29.2905	38.2979	40.1602	22.4199	31.2992	60.7287	35.1553	48.5804	42.9363	33.2329	36.5552	52.3294	42.545	31.0703	33.2832	26.4168	45.7946	32.7635	94.2446	60.7491	46.5363	41.6875	44.3778	38.2368	33.1205	33.8941	37.3654	0
0.00139073	0.000260344	ENSG00000152749	GPR180	G protein-coupled receptor 180 [Source:HGNC Symbol;Acc:HGNC:28899]			9.11543	7.43592	9.36785	8.87283	7.3865	9.75921	8.19962	6.26542	10.4922	6.7475	9.54868	7.54033	9.38229	4.05348	9.76038	7.4047	9.22854	7.06857	7.61954	9.03225	9.05918	6.43851	6.42665	10.2169	12.3438	7.16352	6.62105	9.81683	8.48693	9.06022	8.84484	6.37858	7.64649	8.9717	8.79712	10.1887	0
-0.0111303	-0.00373055	ENSG00000169258	GPRIN1	G protein regulated inducer of neurite outgrowth 1 [Source:HGNC Symbol;Acc:HGNC:24835]			4.26936	1.64799	6.24146	8.38865	4.58922	8.56538	5.41593	4.51717	4.40298	5.27389	5.51276	2.11592	3.56742	7.37464	7.8233	4.8107	6.89073	6.83722	6.97636	4.18418	6.62641	4.18612	4.01551	1.95474	1.54748	5.33679	6.30502	6.66812	7.38039	8.91083	6.57129	7.11539	4.83825	2.62926	1.58463	1.64193	0
0.00870503	0.0110565	ENSG00000166123	GPT2	glutamic pyruvate transaminase (alanine aminotransferase) 2 [Source:HGNC Symbol;Acc:HGNC:18062]			36.3048	86.2613	27.0747	23.9013	28.0034	39.522	47.8281	40.9135	60.8514	49.491	78.2108	83.7722	52.1988	23.9081	25.5681	28.6708	35.9094	37.1949	48.272	36.918	52.0779	55.8175	61.0903	107.286	50.2527	18.4439	26.2412	26.3856	28.3913	23.9732	43.295	35.1254	44.5385	79.2834	96.2058	100.789	0
-0.000916342	0.00360926	ENSG00000075240	GRAMD4	GRAM domain containing 4 [Source:HGNC Symbol;Acc:HGNC:29113]			24.1408	24.2259	32.1601	30.9182	36.4893	32.8148	37.6281	26.8287	41.625	36.9435	32.1202	30.8264	27.0382	26.9366	34.175	37.1347	33.71	33.7083	27.719	34.2045	44.26	36.5098	35.6764	36.3612	29.8748	37.5679	29.3124	32.2922	26.2238	34.2308	33.9298	28.4184	36.2319	32.4593	34.7068	38.6485	0
0.0093768	0.00113854	ENSG00000148180	GSN	gelsolin [Source:HGNC Symbol;Acc:HGNC:4620]			189.213	485.756	117.346	66.1852	134.975	102.129	95.4971	100.439	108.23	109.431	109.369	234.203	181.122	125.313	80.3591	99.2266	102.863	100.621	120.633	119.865	114.124	119.505	181.631	323.856	240.71	130.385	124.715	105.84	128.715	65.2524	86.6252	113.167	118.645	179.295	181.05	297.929	0
0.00487999	-0.00222621	ENSG00000104687	GSR	glutathione reductase [Source:HGNC Symbol;Acc:HGNC:4623]			139.29	114.854	88.4958	68.9726	66.6842	73.8388	69.2225	53.7795	74.8857	78.974	89.5892	75.1524	146.413	73.1658	75.3255	86.3427	82.8688	72.3217	84.8873	88.4054	76.3417	66.9879	68.3986	88.5876	166.092	50.3535	70.5539	66.2257	70.4151	59.5174	67.9543	103.787	80.4502	86.429	85.4125	111.208	0
0.00251101	0.00192942	ENSG00000197448	GSTK1	glutathione S-transferase kappa 1 [Source:HGNC Symbol;Acc:HGNC:16906]			92.4852	142.551	89.1898	67.7571	101.839	91.3862	97.5911	88.8391	97.488	96.7789	106.425	118.996	108.717	86.0413	87.0042	89.8901	95.6626	87.0419	90.593	108.196	102.583	100.954	106.953	100.361	106.415	76.4124	98.6446	94.8029	86.5379	60.4754	94.0456	82.5869	90.4405	94.8742	104.371	111.283	0
0.00476221	0.000901753	ENSG00000213366	GSTM2	glutathione S-transferase mu 2 (muscle) [Source:HGNC Symbol;Acc:HGNC:4634]			32.4817	22.9543	19.3424	17.1364	21.16	23.782	24.7193	22.4952	19.6276	22.1181	32.168	22.334	32.7258	12.1735	20.4438	46.6874	28.9066	20.6168	23.2234	18.7009	25.2407	31.8081	18.0224	35.7246	48.5992	13.3748	26.4418	22.7671	19.152	9.42003	21.639	20.3638	16.7364	25.7955	26.3704	29.0907	0
0.000175758	-0.000848803	ENSG00000140307	GTF2A2	general transcription factor IIA, 2, 12kDa [Source:HGNC Symbol;Acc:HGNC:4647]			39.1267	39.8043	33.953	29.5257	36.5573	33.4639	29.3896	40.5688	31.872	30.7009	30.717	40.9903	38.9801	33.2312	35.5234	33.3086	36.2584	31.4301	31.0813	37.5508	34.3156	31.8822	38.0295	25.7766	33.2646	35.306	36.1771	37.72	36.1105	33.48	33.1848	34.9435	30.1659	34.883	28.9309	31.4146	0
0.00173617	0.00265162	ENSG00000145736	GTF2H2	general transcription factor IIH, polypeptide 2, 44kDa [Source:HGNC Symbol;Acc:HGNC:4656]			2.88999	3.81192	3.18981	4.27239	3.33831	5.10411	3.87624	1.7691	4.88877	4.72994	3.41589	2.78921	6.06265	1.7675	4.13253	4.43444	5.70162	6.15095	2.82512	5.68024	3.01451	4.17399	2.10173	10.0708	4.55576	3.47027	2.49339	3.26805	5.57198	5.98231	3.12155	2.40207	7.48613	6.04189	4.1096	5.58842	0
0.00551415	-0.0219443	ENSG00000075218	GTSE1	G-2 and S-phase expressed 1 [Source:HGNC Symbol;Acc:HGNC:13698]			25.8012	3.58056	4.77113	3.05967	3.27787	2.91191	2.70467	1.72218	3.1268	1.96027	1.50739	1.78395	23.9909	2.15502	2.83169	1.76488	2.50978	1.73702	1.73134	1.64284	2.64549	0.745864	1.49481	2.16684	12.5283	4.80001	3.93419	4.94636	5.96107	2.66358	2.17442	1.17149	2.40144	1.65773	1.77822	2.03074	0
0.000475138	0.00266095	ENSG00000143774	GUK1	guanylate kinase 1 [Source:HGNC Symbol;Acc:HGNC:4693]			86.1764	125.7	101.344	76.007	110.106	99.7337	96.7722	121.736	106.009	110.164	100.232	137.246	90.3308	118.389	105.389	91.8369	94.9225	93.2789	97.2135	104.941	108.547	119.224	146.147	120.524	87.4375	111.883	117.809	120.139	110.861	95.1207	104.783	115.072	86.37	112.317	104.506	126.421	0
0.00339658	-0.00403759	ENSG00000084754	HADHA	hydroxyacyl-CoA dehydrogenase/3-ketoacyl-CoA thiolase/enoyl-CoA hydratase (trifunctional protein), alpha subunit [Source:HGNC Symbol;Acc:HGNC:4801]			250.72	293.266	160.972	130.132	172.378	159.513	158.239	124.475	153.254	149.903	149.789	178.49	312.508	164.769	166.102	153.783	180.051	163.393	160.593	157.582	161.504	139.396	155.988	172.118	251.512	173.35	171.737	171.468	175.668	143.954	150.167	146.713	133.053	147.509	149.007	203.403	0
0.00249472	0.000910125	ENSG00000140511	HAPLN3	hyaluronan and proteoglycan link protein 3 [Source:HGNC Symbol;Acc:HGNC:21446]			5.10167	15.6798	9.73159	12.2642	8.79428	7.7465	7.34524	6.02362	8.78238	11.6257	14.0427	8.86676	12.4961	7.89675	6.58103	11.4554	7.31588	8.09269	7.27668	8.84307	8.00429	14.0233	12.1369	14.0927	18.2039	14.4236	9.94511	7.38432	13.9103	10.8855	9.58553	7.46563	7.05056	9.08582	12.0199	13.5734	0
0.00185911	-0.00140888	ENSG00000128708	HAT1	histone acetyltransferase 1 [Source:HGNC Symbol;Acc:HGNC:4821]			23.6618	17.4468	16.7824	15.5436	16.1349	18.1684	15.9446	11.8519	16.0639	14.7513	16.0661	20.6303	22.8334	12.3312	17.3704	15.194	16.3358	14.6458	14.6804	17.5203	17.5274	12.9547	15.4684	16.5832	18.5916	14.5453	15.748	16.4156	17.5544	16.4918	15.012	14.2244	14.6692	16.1691	14.5447	18.5908	0
0.00188973	-0.00274214	ENSG00000092036	HAUS4	HAUS augmin-like complex, subunit 4 [Source:HGNC Symbol;Acc:HGNC:20163]			24.7351	17.8434	18.5997	19.5517	20.5599	18.0006	14.6034	10.6406	19.2673	18.4124	18.6146	18.4599	31.9616	17.5788	21.4067	20.0045	22.528	20.5297	21.0328	21.5955	20.7856	15.013	15.1315	20.7487	26.1787	18.4153	22.4677	19.931	17.2481	15.548	16.1025	19.6301	12.8194	22.4517	18.1113	22.232	0
0.00104614	-0.00923458	ENSG00000244734	HBB	hemoglobin, beta [Source:HGNC Symbol;Acc:HGNC:4827]			64.086	100.841	68.6655	429.107	65.3649	12.8867	18.8692	40.2177	50.6861	36.383	46.2179	9.83492	62.0843	71.9498	27.7405	71.2192	74.5425	12.4995	47.3006	12.937	23.9246	54.6941	14.9748	165.931	37.707	98.6325	119.16	74.4151	137.313	0.709886	24.7391	861.839	67.8581	31.2182	14.5185	28.3609	0
-0.00166942	-0.00150776	ENSG00000172534	HCFC1	host cell factor C1 [Source:HGNC Symbol;Acc:HGNC:4839]			34.6454	25.6669	37.2915	35.1008	32.1682	46.8906	44.4117	21.9373	39.9641	38.0674	34.1189	23.0178	39.0278	29.7866	44.2888	42.5683	36.6665	39.1294	37.2032	40.9626	32.7758	32.3283	25.4493	32.5148	42.7964	30.1353	34.4581	36.4974	37.6702	45.6558	38.4158	36.6051	29.8849	28.0161	31.1101	28.5382	0
0.00126335	0.000471078	ENSG00000094631	HDAC6	histone deacetylase 6 [Source:HGNC Symbol;Acc:HGNC:14064]			32.2937	25.5788	24.7973	26.0877	20.824	30.691	28.7306	22.4392	27.7931	27.4557	28.5571	26.083	30.6807	23.7186	29.3444	28.4654	29.7934	28.6745	28.9562	27.1263	28.6494	25.4243	23.2378	32.4133	34.9646	21.7578	26.0244	26.1287	26.5521	29.4338	27.3908	29.0721	24.9011	27.3458	29.8288	31.9837	0
-0.00206815	-0.00198979	ENSG00000143321	HDGF	hepatoma-derived growth factor [Source:HGNC Symbol;Acc:HGNC:4856]			186.571	136.673	189.761	172.252	190.902	179.614	168.786	186.101	168.287	169.102	162.738	143.408	185.011	204.917	191.012	202.493	196.031	168.964	202.585	190.365	178.38	159.41	181.087	133.715	171.976	197.189	206.159	183.24	189.127	192.272	183.419	205.435	149.405	138.881	125.044	148.308	0
-0.000104501	3.36071e-06	ENSG00000155393	HEATR3	HEAT repeat containing 3 [Source:HGNC Symbol;Acc:HGNC:26087]			15.943	13.7104	16.0273	8.47679	15.4374	17.7474	15.3865	13.6422	16.8433	15.0063	13.9572	14.5021	18.0973	9.93081	14.1307	13.2303	15.845	16.4735	13.7783	21.6896	17.0757	15.4158	14.4159	12.1677	16.9285	12.5118	16.5753	13.4009	18.9122	12.5053	18.8625	15.8984	15.2059	16.525	8.80846	13.1421	0
0.00340544	-0.000483232	ENSG00000186834	HEXIM1	hexamethylene bis-acetamide inducible 1 [Source:HGNC Symbol;Acc:HGNC:24953]			128.634	91.9983	68.0572	63.4771	60.6053	81.0582	68.3356	86.4483	81.6392	87.569	79.8021	77.7999	137.121	63.158	73.7447	88.4765	87.21	76.5391	103.591	79.086	85.2859	80.7322	71.7156	106.512	98.2345	60.7091	72.1645	65.7327	66.9876	74.0462	71.9229	103.061	68.0738	76.2321	88.159	102.214	0
0.00320238	-0.00526677	ENSG00000137133	HINT2	histidine triad nucleotide binding protein 2 [Source:HGNC Symbol;Acc:HGNC:18344]			33.3739	37.6685	18.427	14.0789	17.7616	15.679	10.9246	22.1579	13.8752	19.1384	14.3941	21.8631	32.5919	31.3215	21.204	17.4684	18.5656	14.5284	17.3078	16.5254	16.1466	19.816	20.2982	18.6166	23.3993	18.6408	23.0584	23.6631	20.5855	15.0268	16.238	20.9324	13.6939	13.1815	17.2621	20.9657	0
0.00157753	-0.00166159	ENSG00000149929	HIRIP3	HIRA interacting protein 3 [Source:HGNC Symbol;Acc:HGNC:4917]			20.1943	15.5005	10.806	9.94683	11.5497	13.3964	12.2534	12.0715	13.9791	14.0185	13.0939	15.8785	17.5099	16.3937	13.1708	14.0144	15.173	14.4512	14.7044	10.9798	15.945	13.4631	13.6741	12.3289	14.6358	12.4793	15.8746	13.2759	14.3857	9.33975	12.8836	16.0003	11.1327	10.7796	11.3007	14.7167	0
-0.00284168	0.00115489	ENSG00000156515	HK1	hexokinase 1 [Source:HGNC Symbol;Acc:HGNC:4922]			44.4449	60.4997	90.4706	67.7706	85.0236	73.4609	74.2472	58.8823	80.3322	75.4721	65.4232	63.1463	56.1072	58.7147	82.5728	76.6597	73.924	74.622	71.6885	86.771	79.8591	67.171	78.9029	65.2353	66.7214	99.2142	75.4401	84.456	97.0726	95.3554	79.4257	78.39	66.6084	75.7072	55.5687	73.4386	0
-0.00595137	-0.000449886	ENSG00000204525	HLA-C	major histocompatibility complex, class I, C [Source:HGNC Symbol;Acc:HGNC:4933]			294.408	978.558	716.596	907.015	747.678	1003.71	837.269	686.282	663.391	653.509	808.316	583.262	693.39	1104.76	801.967	972.122	1018.54	1185.08	1023.35	1041.06	799.208	668.104	867.008	319.471	556.076	1475.06	1250.77	774.224	1339.64	1299.5	933.288	1170.33	723.681	826.335	643.782	513.883	0
6.46189e-05	-0.000133019	ENSG00000159267	HLCS	holocarboxylase synthetase (biotin-(proprionyl-CoA-carboxylase (ATP-hydrolysing)) ligase) [Source:HGNC Symbol;Acc:HGNC:4976]			10.0073	8.54457	12.6181	10.8843	11.9549	13.926	13.9409	8.11871	12.5452	10.525	11.9206	8.3134	14.9992	8.61587	11.3099	12.817	13.23	13.1177	9.86738	12.4529	11.0571	7.77951	9.43628	11.7647	15.7435	9.54899	9.625	11.2756	10.3916	13.4824	14.6025	11.0739	9.25123	11.2583	12.2704	12.7788	0
0.012063	-0.00217328	ENSG00000149948	HMGA2	high mobility group AT-hook 2 [Source:HGNC Symbol;Acc:HGNC:5009]			1.05823	0.274113	0.180338	0.216864	0.190983	0.333667	0.179526	0.065159	0.288944	0.239687	0.48814	0.181337	1.07415	0.0817071	0.168662	0.237919	0.16212	0.202726	0.176533	0.46174	0.112653	0.345934	0.209909	0.416906	0.948578	0.122226	0.102456	0.180594	0.114479	0.113041	0.168351	0.246759	0.184568	0.313222	0.460421	0.620011	0
0.00466421	-0.00814591	ENSG00000164104	HMGB2	high mobility group box 2 [Source:HGNC Symbol;Acc:HGNC:5000]			190.639	64.5015	47.2551	45.325	51.2112	40.9964	51.2273	30.5481	51.1386	46.9217	51.7458	50.2741	155.664	46.5559	49.7153	43.4834	52.1698	38.6493	39.2507	35.9167	48.9655	41.1002	46.0592	45.0378	84.2766	52.3954	59.1012	58.0066	61.2922	44.9895	49.4995	28.284	50.4982	53.8628	40.356	53.8349	0
0.00251721	0.000562487	ENSG00000117305	HMGCL	3-hydroxymethyl-3-methylglutaryl-CoA lyase [Source:HGNC Symbol;Acc:HGNC:5005]			23.9171	34.8287	20.5682	19.9596	19.4728	23.6	17.6813	24.9221	22.9638	25.1817	20.1214	31.0858	30.5333	31.2922	25.4132	24.959	24.6277	24.6715	26.203	19.2191	25.57	24.9243	25.9522	32.4183	27.283	22.1789	25.5006	28.0498	22.7206	21.7449	21.0169	26.1684	19.278	27.3429	27.8689	33.315	0
0.00400963	0.0155229	ENSG00000113161	HMGCR	3-hydroxy-3-methylglutaryl-CoA reductase [Source:HGNC Symbol;Acc:HGNC:5006]			57.0531	176.423	169.722	78.6469	128.303	141.153	184.222	104.461	160.522	143.325	216.932	249.317	62.466	86.5881	91.5856	160.472	137.445	169.32	146.873	264.248	204.576	174.058	184.389	253.608	160.63	58.6321	94.7406	82.8468	94.8071	64.9319	143.058	199.451	184.657	353.308	313.932	254.161	0
0.0107286	-0.0100878	ENSG00000198157	HMGN5	high mobility group nucleosome binding domain 5 [Source:HGNC Symbol;Acc:HGNC:8013]			25.3408	6.99128	3.37412	2.82453	3.51169	3.42552	3.88015	2.168	3.60099	2.72828	3.22202	3.73849	14.5084	1.83625	4.03657	4.01016	2.98097	2.54155	3.86426	3.31989	3.07571	1.99556	2.47019	4.20201	21.4577	0.873998	4.45856	4.21468	3.39135	2.30948	2.83758	1.14944	3.23946	2.91063	4.56321	4.69153	0
-0.00514217	-0.0103592	ENSG00000100292	HMOX1	heme oxygenase 1 [Source:HGNC Symbol;Acc:HGNC:5013]			14.1931	29.9986	22.7334	159.342	33.9056	19.6713	24.9582	14.443	18.3838	42.7558	18.3802	16.4941	33.2525	25.3778	77.3918	71.1702	36.1089	17.9857	28.9334	11.3721	49.1841	15.5989	27.4515	11.9221	52.3242	37.8165	124.843	53.3735	21.5572	13.3982	29.6977	17.1382	13.0688	16.2994	8.80626	13.9504	0
0.00231805	-0.00374572	ENSG00000125944	HNRNPR	heterogeneous nuclear ribonucleoprotein R [Source:HGNC Symbol;Acc:HGNC:5047]			86.0937	71.4452	54.1722	45.743	55.9847	57.9888	63.2013	30.202	56.1877	45.4559	58.833	58.8195	100.291	36.212	65.9083	60.8097	58.3482	50.7216	47.7492	66.5176	50.428	41.556	47.2196	42.3302	79.899	48.4329	48.6836	66.1161	54.5791	60.6301	50.7295	44.5591	50.2021	51.356	49.4241	56.7128	0
-0.00103318	0.00320626	ENSG00000168172	HOOK3	hook microtubule-tethering protein 3 [Source:HGNC Symbol;Acc:HGNC:23576]			14.8239	13.2998	19.8152	24.1551	16.2499	33.4364	32.4699	13.7206	24.9239	20.5542	26.735	12.91	17.403	10.1113	22.3668	22.3515	21.4983	23.6757	20.2108	24.0388	21.8378	15.1257	11.6425	24.4243	24.8503	14.0343	14.8135	17.6102	21.6857	30.7524	22.1422	14.5873	21.4166	21.8002	25.5785	22.3944	0
0.000678964	-0.000333033	ENSG00000133835	HSD17B4	hydroxysteroid (17-beta) dehydrogenase 4 [Source:HGNC Symbol;Acc:HGNC:5213]			53.528	51.0324	51.244	40.3968	52.9986	55.7363	60.2607	31.3157	55.448	47.5315	59.4467	55.7714	61.0872	40.1461	59.4439	54.5202	58.6496	50.2145	50.739	57.1262	49.6353	39.0801	42.0385	53.9192	60.9429	42.2741	54.2649	57.9318	54.8181	73.4154	48.9291	39.6699	51.9955	52.0603	51.9199	58.1678	0
-0.00277303	0.00315746	ENSG00000103160	HSDL1	hydroxysteroid dehydrogenase like 1 [Source:HGNC Symbol;Acc:HGNC:16475]			29.371	27.0882	36.4361	46.3991	40.1964	60.3984	42.9878	37.5024	51.5433	45.5503	43.4219	35.9966	33.3418	40.2685	41.9739	43.745	57.0913	48.0177	60.3553	42.3898	46.4762	42.2294	33.3172	37.4666	33.1546	28.8027	37.7734	45.8835	39.9943	41.7833	44.9511	38.3784	48.1171	42.3587	37.8666	31.1589	0
-0.00386693	-0.00214875	ENSG00000155304	HSPA13	heat shock protein 70kDa family, member 13 [Source:HGNC Symbol;Acc:HGNC:11375]			30.6149	24.4454	45.0402	48.7174	37.256	51.1294	53.4113	23.5648	44.4463	33.2465	44.3471	24.7664	35.889	23.3355	50.6464	38.7116	37.1816	40.3437	29.1761	54.0818	32.0369	28.7031	19.981	29.0146	39.9487	51.1028	31.689	37.1299	48.5038	114.381	39.647	25.1616	32.909	33.0703	29.4344	30.7827	0
3.5466e-05	0.00221191	ENSG00000106211	HSPB1	heat shock 27kDa protein 1 [Source:HGNC Symbol;Acc:HGNC:5246]			729.667	1007.35	985.138	284.398	1272.41	806.152	899.014	1539.43	788.352	985.035	1082.71	1192.11	802.28	1086.67	1126.35	937.106	893.658	901.641	984.647	1122.41	908.514	1222.93	1559.41	800.134	837.308	1216.59	1539.36	1190.64	1347.05	494.712	744.451	1225.37	691.785	1060.15	872.858	1053.14	0
0.00132571	0.000607228	ENSG00000270757	HSPE1-MOB4	HSPE1-MOB4 readthrough [Source:HGNC Symbol;Acc:HGNC:49184]			0.272977	0	0	0.150343	0.132401	0.13879	0	0	0	0.113942	0	0	0.165481	0	0	0	0	0.153318	0.139866	0.147741	0.170394	0	0.1397	0.154146	0	0.338937	0	0	0	0.156733	0	0	0.139585	0.168111	0.488973	0	19
0.000973359	0.00728546	ENSG00000003147	ICA1	islet cell autoantigen 1, 69kDa [Source:HGNC Symbol;Acc:HGNC:5343]			35.367	50.4635	31.4376	50.5018	31.4649	51.0913	54.2389	50.5871	43.2446	43.9345	47.6337	61.1156	29.811	35.1	39.2708	39.7979	43.0868	42.3782	46.1172	36.4815	49.5478	48.8866	49.2909	47.7682	31.4726	23.93	33.0669	35.0982	39.4832	43.693	45.5162	51.579	53.4922	56.5315	62.6101	48.0874	0
0.0141053	-0.0113674	ENSG00000138413	IDH1	isocitrate dehydrogenase 1 (NADP+), soluble [Source:HGNC Symbol;Acc:HGNC:5382]			575.494	989.561	92.3501	91.9149	73.0333	87.7563	97.0024	75.3575	113.862	104.737	111.624	146.747	764.22	98.9828	93.6888	79.6325	98.7172	88.849	73.6707	109.848	114.999	70.6569	84.9868	205.48	664.879	90.7646	81.3376	101.592	90.5176	95.1126	84.8319	68.1112	95.4954	119.416	104.871	230.632	0
-0.00108724	6.16227e-06	ENSG00000134049	IER3IP1	immediate early response 3 interacting protein 1 [Source:HGNC Symbol;Acc:HGNC:18550]			98.6727	103.442	103.633	101.461	104.231	121.188	102.222	113.268	111.806	101.545	101.651	105.903	108.395	108.747	122.545	113.095	118.614	118.302	116.412	115.597	112.433	95.119	101.834	94.208	94.7472	98.4806	117.603	135.497	113.033	121.974	106.804	105.697	96.2139	98.904	88.5457	119.24	0
0.000592112	-0.00816294	ENSG00000185745	IFIT1	interferon-induced protein with tetratricopeptide repeats 1 [Source:HGNC Symbol;Acc:HGNC:5407]			6.90422	9.48329	6.98412	3.34622	2.83206	3.85133	3.95348	4.25291	4.53947	8.00329	2.84426	4.12273	6.93582	5.23945	4.3648	12.7773	6.37314	6.73622	3.88118	4.27052	6.69846	3.13171	3.95734	3.20808	7.52502	6.22119	10.397	6.61426	6.37745	9.10621	3.03623	4.17737	2.13843	4.90793	2.87392	7.73073	0
-0.000438075	-0.00114996	ENSG00000122970	IFT81	intraflagellar transport 81 [Source:HGNC Symbol;Acc:HGNC:14313]			13.2833	7.38334	14.1653	13.0654	10.8669	13.9658	13.5223	6.69027	12.4197	10.7271	15.776	9.77497	12.0051	6.0069	14.2785	14.4177	12.2481	10.9669	10.3601	14.2095	11.2142	9.82922	8.25337	9.69436	16.9513	10.0121	11.4356	12.231	12.6042	12.3662	9.30628	7.428	10.7294	12.1105	9.04956	11.003	0
-0.001642	-0.00326481	ENSG00000032742	IFT88	intraflagellar transport 88 [Source:HGNC Symbol;Acc:HGNC:20606]			15.3839	8.62563	13.8241	13.5514	11.1601	15.7109	12.8172	10.7655	14.028	10.7145	11.6431	7.32784	13.7872	9.00325	14.6494	15.0814	14.8376	12.724	13.5838	13.029	11.4845	12.3996	8.55357	7.61053	18.0748	9.63312	11.9601	11.4492	11.9098	15.8584	10.8498	11.5755	9.58935	10.2658	8.47078	9.4525	0
-0.00688298	0.0109894	ENSG00000073792	IGF2BP2	insulin-like growth factor 2 mRNA binding protein 2 [Source:HGNC Symbol;Acc:HGNC:28867]			5.05397	6.83032	18.6707	30.8303	19.4362	33.9396	33.5092	25.3554	27.9522	28.0773	33.9078	10.775	7.65164	13.7701	18.1348	39.249	28.1058	31.1522	31.3108	34.0734	25.9424	38.0241	22.5296	13.0381	27.3716	13.9519	19.7376	14.7929	20.0788	31.7578	31.6422	29.3864	34.5538	26.8271	23.8349	18.2648	0
-0.00304356	-0.00332285	ENSG00000136231	IGF2BP3	insulin-like growth factor 2 mRNA binding protein 3 [Source:HGNC Symbol;Acc:HGNC:28868]			0.756452	0.246152	0.445875	0.597415	0.429202	0.435401	0.36167	0.17815	0.318391	0.405108	0.408317	0.229456	0.294176	0.110568	0.517031	0.793399	0.269804	0.384781	0.42415	0.494379	0.356365	0.300939	0.306779	0.274025	0.323274	0.37215	0.516953	0.265869	0.46475	0.295014	0.395426	0.480848	0.58386	0.281271	0.187485	0.106542	0
-0.0111324	0.00829639	ENSG00000143061	IGSF3	immunoglobulin superfamily, member 3 [Source:HGNC Symbol;Acc:HGNC:5950]			5.08063	3.84589	22.7337	17.3505	14.7535	30.1117	15.5106	17.0527	18.5324	16.1967	17.9122	7.84743	4.90397	18.3238	18.4643	20.6246	23.1133	30.2715	27.4639	24.2938	20.9783	21.9022	12.7901	5.90503	6.35061	15.3114	17.1677	15.1053	17.8401	14.0852	21.5281	36.3423	33.0419	18.2264	14.0782	6.90394	0
-0.00289164	-0.00334979	ENSG00000166130	IKBIP	IKBKB interacting protein [Source:HGNC Symbol;Acc:HGNC:26430]			16.574	8.46077	17.5898	11.6674	21.3142	18.2184	15.494	8.90673	13.7381	12.4233	14.9926	11.2586	13.196	9.23578	15.5413	13.9638	13.6646	10.6527	10.4656	16.0137	13.952	9.77166	13.5294	9.45796	15.0967	17.8616	15.8167	17.8631	22.2607	25.4659	14.4918	7.02188	13.1602	12.1478	9.89614	9.66569	0
-0.00158299	0.00143638	ENSG00000104365	IKBKB	inhibitor of kappa light polypeptide gene enhancer in B-cells, kinase beta [Source:HGNC Symbol;Acc:HGNC:5960]			18.0621	14.24	21.4583	25.5191	19.1524	23.8903	26.0716	17.7361	19.8998	22.5216	26.4281	16.0821	18.8773	17.6864	19.9107	24.7803	24.1894	23.3469	22.9349	21.306	24.0896	19.7915	18.3509	20.4808	24.6469	19.4824	19.5822	19.6983	20.6252	26.8955	24.2194	19.4764	21.6269	21.8446	19.7057	18.6711	0
-0.00171801	0.000236132	ENSG00000166333	ILK	integrin-linked kinase [Source:HGNC Symbol;Acc:HGNC:6040]			127.438	138.651	151.467	182.683	165.611	168.859	163.593	158.776	156.708	170.224	173.488	168.828	161.909	205.05	170.206	160.149	169.511	158.913	163.302	165.51	166.672	153.666	167.094	146.381	152.253	222.822	176.075	168.821	193.809	222.471	154.846	153.969	154.724	165.994	142.046	168.532	0
-0.000961985	-0.00138662	ENSG00000132305	IMMT	inner membrane protein, mitochondrial [Source:HGNC Symbol;Acc:HGNC:6047]			59.6098	55.811	63.0816	54.8514	63.7075	61.3278	62.3413	54.776	57.1421	58.1582	56.3213	60.5077	66.9145	57.3695	76.2042	60.582	71.0163	58.6069	67.2371	69.2744	54.7101	54.2407	57.8932	57.1682	60.7067	62.5482	70.4916	68.3035	70.9881	66.6317	57.1013	58.2662	50.8019	49.36	49.4216	55.195	0
0.000572503	-0.000349844	ENSG00000164941	INTS8	integrator complex subunit 8 [Source:HGNC Symbol;Acc:HGNC:26048]			17.8367	12.6343	15.4558	15.5307	16.6883	22.1733	19.1572	11.951	18.5304	15.7539	18.3081	12.9256	19.9217	10.8868	17.3422	21.9093	20.6605	17.6941	17.4235	16.9335	16.1946	13.3119	12.4396	18.3478	22.8095	10.9295	17.1082	15.1942	14.2417	17.7336	15.3868	10.6099	14.5773	15.9776	14.4767	17.2629	0
8.67291e-05	-5.2982e-06	ENSG00000117408	IPO13	importin 13 [Source:HGNC Symbol;Acc:HGNC:16853]			26.6705	33.6167	30.3607	29.0881	29.4418	30.6439	31.4352	26.5753	32.0992	29.6663	29.7814	29.8478	34.335	30.4417	36.7346	33.2696	33.7588	31.677	29.412	31.4043	31.5952	28.5441	30.38	36.8143	34.7566	30.2366	32.5342	35.3305	32.4334	34.9074	31.266	35.0521	27.7644	28.6993	28.396	33.7388	0
-0.00171042	0.00293463	ENSG00000140575	IQGAP1	IQ motif containing GTPase activating protein 1 [Source:HGNC Symbol;Acc:HGNC:6110]			74.362	70.6791	109.828	126.995	113.344	158.754	136.175	68.3073	141.329	114.236	110.424	85.3582	89.4629	65.4138	129.376	108.419	115.089	74.818	139.79	101.093	104.525	82.8613	82.6701	116.496	120.166	110.392	98.2943	107.986	117.997	157.991	106.33	101.769	165.825	139.525	141.867	98.935	0
-0.000474117	0.00279008	ENSG00000167378	IRGQ	immunity-related GTPase family, Q [Source:HGNC Symbol;Acc:HGNC:24868]			15.2382	17.7918	20.109	22.2489	16.8594	25.0076	17.6225	19.2045	16.1569	20.7563	18.5784	21.3466	15.8038	18.6621	18.4621	21.7911	19.9363	20.0206	20.7993	20.0651	20.0224	19.709	18.4188	21.8664	17.916	15.8331	17.6636	18.2803	18.5656	23.3077	21.8376	19.7122	16.5154	20.5425	19.4024	22.9589	0
-0.000742021	0.00141691	ENSG00000135070	ISCA1	iron-sulfur cluster assembly 1 [Source:HGNC Symbol;Acc:HGNC:28660]			41.8648	37.245	50.2423	44.1929	49.9357	50.4585	50.3581	41.8613	54.2951	48.2408	53.1311	49.4491	52.0177	42.676	52.1436	52.0716	52.3002	48.1942	49.2903	53.7527	52.2184	45.8944	45.6989	41.1611	45.6595	39.5385	47.9764	48.7721	46.1827	44.7075	50.5749	40.548	50.2161	50.8329	41.7502	45.0896	0
-0.00123437	-0.00346515	ENSG00000213949	ITGA1	integrin, alpha 1 [Source:HGNC Symbol;Acc:HGNC:6134]			14.3485	18.2167	20.417	14.5942	18.863	24.3175	26.1431	9.67384	21.1714	15.5449	15.2963	11.3339	18.5467	8.15331	17.9876	15.8293	16.8602	17.2422	15.2668	19.455	13.2407	11.2475	10.0787	13.8919	25.4661	17.9537	14.6601	18.9633	22.6289	20.7894	15.0455	8.11653	14.4867	10.6698	13.3998	11.1479	0
-0.0118194	0.0065752	ENSG00000164171	ITGA2	integrin, alpha 2 (CD49B, alpha 2 subunit of VLA-2 receptor) [Source:HGNC Symbol;Acc:HGNC:6137]			4.53035	3.3769	13.2731	46.908	17.0275	31.3571	41.7805	7.04008	33.6092	21.3713	23.3202	3.64164	4.85963	7.86898	9.80317	12.3784	13.0109	22.3224	9.28491	16.2741	19.5172	12.9331	9.13243	3.69424	7.81716	12.3941	5.44722	9.98644	13.073	55.4796	18.4843	8.37051	22.2862	12.2192	11.3886	5.86081	0
-0.00651274	-0.00242523	ENSG00000161638	ITGA5	integrin, alpha 5 (fibronectin receptor, alpha polypeptide) [Source:HGNC Symbol;Acc:HGNC:6141]			25.2184	22.3442	52.458	61.6313	73.4049	65.9106	48.1409	36.4927	48.2624	56.198	40.251	29.5758	37.9616	54.931	44.0282	42.5839	35.9679	36.5759	42.6819	58.3607	46.6742	34.9569	53.0676	32.6453	46.5944	108.706	55.7649	47.8507	75.0057	91.7186	74.966	24.4597	46.646	35.4054	21.6339	32.0879	0
0.00394252	0.00630378	ENSG00000091409	ITGA6	integrin, alpha 6 [Source:HGNC Symbol;Acc:HGNC:6142]			89.1854	53.8477	62.2033	82.9098	71.6793	80.5186	122.323	40.5046	120.774	103.102	109.522	80.2543	104.264	28.0341	49.46	83.5801	71.4168	87.3591	57.4312	96.3026	96.7273	85.4454	75.5754	111.221	105.756	33.0497	45.4652	47.9602	59.0019	108.344	69.4075	48.7056	100.511	89.7847	138.527	123.373	0
0.00161449	-0.00271934	ENSG00000138448	ITGAV	integrin, alpha V [Source:HGNC Symbol;Acc:HGNC:6150]			77.6102	32.0686	57.8563	63.4723	56.3997	80.8746	80.1911	25.3989	62.4093	45.2513	61.7923	39.7787	104.015	25.4922	62.1524	54.8854	53.0466	56.9343	44.4953	60.5002	47.466	31.2669	31.1325	71.878	94.1942	55.6578	45.7127	53.2251	63.1755	62.025	48.2285	29.7448	54.7094	62.4642	64.2012	57.7987	0
-0.0235104	0.00667939	ENSG00000259207	ITGB3	integrin, beta 3 (platelet glycoprotein IIIa, antigen CD61) [Source:HGNC Symbol;Acc:HGNC:6156]			0.519229	0.453071	3.3471	21.0254	7.33931	20.1137	18.1696	4.62924	11.1474	10.2378	5.60217	0.745307	1.28902	9.79603	8.18211	7.35027	10.5588	13.3037	15.4049	9.71517	11.5135	7.17596	2.50539	1.56373	1.38532	10.4072	2.81014	2.55411	6.64212	23.0547	16.009	12.1379	9.07773	2.13176	1.62394	0.853623	0
-0.00583921	-0.00306771	ENSG00000082781	ITGB5	integrin, beta 5 [Source:HGNC Symbol;Acc:HGNC:6160]			38.061	23.7625	56.4858	65.6885	53.2248	56.1957	56.4486	42.8462	56.8765	70.2164	61.6229	22.378	59.7612	68.9798	46.9305	54.2829	65.5049	52.1514	53.0207	55.19	53.1143	51.2965	43.9322	28.4722	46.8548	68.9448	50.7605	52.1535	60.2802	81.9386	66.3741	60.1011	41.8727	35.2058	30.0835	27.8138	0
-0.00337791	0.00376891	ENSG00000086544	ITPKC	inositol-trisphosphate 3-kinase C [Source:HGNC Symbol;Acc:HGNC:14897]			31.4722	36.6316	45.2997	44.3909	67.3949	47.5848	56.2975	43.8153	49.6756	56.7705	57.2456	41.3946	29.9343	41.3831	45.4292	47.8334	50.0455	55.8711	54.9407	49.7601	65.2301	61.1115	54.8388	41.0151	34.2666	52.1323	53.9188	55.4537	50.4973	53.8602	77.8078	56.0894	43.3065	49.1952	39.0832	42.7271	0
7.99154e-05	-0.00138779	ENSG00000123104	ITPR2	inositol 1,4,5-trisphosphate receptor, type 2 [Source:HGNC Symbol;Acc:HGNC:6181]			8.24791	5.54408	9.36523	7.00852	8.04065	13.6588	11.8958	2.63913	10.4778	8.71582	11.4667	4.56065	10.7701	3.26564	9.63005	11.6016	10.1683	8.26359	6.8141	11.5231	8.50607	6.04894	3.91162	9.90507	13.3866	8.35808	5.24661	8.58861	8.49558	11.3773	8.71563	4.88188	6.72707	8.84639	7.9652	8.40353	0
0.00130834	0.00540466	ENSG00000096433	ITPR3	inositol 1,4,5-trisphosphate receptor, type 3 [Source:HGNC Symbol;Acc:HGNC:6182]			57.7959	42.5713	63.4965	68.1227	43.1352	76.8673	88.203	60.7917	72.1061	68.1807	86.6155	52.6315	59.0606	49.797	62.8154	70.7953	66.5709	73.3002	73.7173	62.534	67.1444	64.5094	62.7964	80.215	80.1955	26.6049	50.895	47.2592	53.9879	50.3841	58.0045	96.3593	66.4452	74.673	87.5811	76.8396	0
-0.000496958	0.000520922	ENSG00000070495	JMJD6	jumonji domain containing 6 [Source:HGNC Symbol;Acc:HGNC:19355]			14.8245	14.6146	12.7815	15.4071	13.192	16.611	13.0298	16.2886	12.4906	15.1541	16.1463	15.4699	13.9134	11.8639	14.2142	15.373	13.0537	15.2073	14.4589	13.4385	15.1931	14.3598	15.2987	14.1825	13.7531	18.2037	14.4856	14.0564	13.6067	19.1102	18.2078	17.837	12.3208	13.6314	12.2409	14.9567	0
-0.00110187	0.000893542	ENSG00000102781	KATNAL1	katanin p60 subunit A-like 1 [Source:HGNC Symbol;Acc:HGNC:28361]			12.0201	6.60746	10.3353	10.7639	10.0318	16.5206	18.6959	7.87409	13.5496	12.2866	20.015	8.59892	12.411	6.10392	14.483	14.1997	13.8697	12.7782	13.4694	16.061	11.4884	12.0829	7.39402	13.2196	14.9366	10.2722	11.6244	11.5355	10.5449	16.6599	13.2414	6.79858	12.4767	11.3899	9.45007	11.3138	0
0.00307093	0.000617194	ENSG00000140854	KATNB1	katanin p80 (WD repeat containing) subunit B 1 [Source:HGNC Symbol;Acc:HGNC:6217]			16.8017	18.9376	13.4396	8.80183	16.0931	13.0492	14.9334	10.5684	16.6201	14.8655	16.0172	16.2441	20.4349	13.5577	15.6468	14.0369	15.5054	13.464	13.2588	16.6975	15.6243	18.3777	16.0867	17.0927	22.5841	10.9728	15.4658	14.4504	12.8313	12.4878	15.2585	12.639	14.991	15.089	15.7669	17.2082	0
-0.00126675	0.00494009	ENSG00000100441	KHNYN	KH and NYN domain containing [Source:HGNC Symbol;Acc:HGNC:20166]			39.6834	45.1094	60.1474	69.3686	54.8337	75.1331	88.4	53.8517	74.5282	78.8324	82.9605	61.4424	51.6994	58.157	58.1599	74.0525	68.6125	72.6114	71.0443	67.8705	82.2932	64.9772	56.8474	70.4478	59.7737	50.1753	54.5494	55.6636	56.5069	72.2243	74.44	61.2065	65.744	66.4574	70.7069	71.945	0
-0.00328357	0.00200775	ENSG00000100364	KIAA0930	KIAA0930 [Source:HGNC Symbol;Acc:HGNC:1314]			17.7866	11.0694	20.313	22.9174	20.4059	21.9701	22.7213	21.0494	27.6021	25.0914	19.66	15.4718	15.8759	21.8714	16.2745	19.5015	18.023	17.7052	20.8234	21.0509	22.9164	25.4892	20.687	17.2531	14.6414	27.5641	21.0638	18.3248	17.1737	17.9047	23.4266	22.714	23.1871	19.2792	14.0588	14.1642	0
-0.000550816	0.000381761	ENSG00000122778	KIAA1549	KIAA1549 [Source:HGNC Symbol;Acc:HGNC:22219]			6.45189	5.92496	7.00267	9.32901	6.04121	9.63292	9.93473	5.19772	12.0721	6.2485	10.5839	3.72123	9.19309	5.43609	6.69846	6.39524	7.87184	9.33844	7.1109	6.55126	7.00827	7.15608	4.56872	8.50832	10.7004	7.46633	5.42889	6.56873	6.01837	9.71434	9.03052	5.12453	11.3526	6.03805	7.79779	6.52947	0
0.00263944	-0.0179237	ENSG00000118193	KIF14	kinesin family member 14 [Source:HGNC Symbol;Acc:HGNC:19181]			6.78015	0.864036	1.93222	2.04185	1.32838	1.5623	1.40417	0.265294	1.13722	0.752822	0.936398	0.788652	5.02132	0.554449	1.38976	1.15031	0.846612	0.7316	0.804316	0.632682	0.959025	0.372829	0.615341	0.660111	4.26028	1.76248	1.48088	1.65439	2.48587	1.68756	0.976752	0.442058	0.905174	0.905036	0.757817	0.763544	0
0.00660759	-0.0252596	ENSG00000112984	KIF20A	kinesin family member 20A [Source:HGNC Symbol;Acc:HGNC:9787]			59.4791	8.30352	7.84777	4.8343	6.9666	4.27557	4.52485	2.08953	4.72046	2.97204	2.87989	3.08379	46.3641	3.63431	5.82937	4.59897	4.77319	2.44774	3.39665	3.22245	2.33722	1.25617	2.89001	3.18885	24.513	7.1641	9.85124	9.84894	11.7068	4.68735	3.90507	1.25555	3.32705	4.23378	1.97912	4.20971	0
0.00655103	-0.0200372	ENSG00000137807	KIF23	kinesin family member 23 [Source:HGNC Symbol;Acc:HGNC:6392]			32.1075	3.96407	4.58578	4.15583	3.93713	3.29396	3.29216	1.66488	3.06499	2.54514	2.28953	2.27839	25.3897	2.69925	3.95504	2.62506	2.97987	2.4401	2.26506	2.18633	2.37884	1.37075	1.91132	2.81912	19.8758	3.85644	4.87873	4.85638	6.80299	3.67604	3.20661	1.28392	2.70872	2.67554	2.3665	3.00481	0
-0.0017535	0.0017289	ENSG00000170759	KIF5B	kinesin family member 5B [Source:HGNC Symbol;Acc:HGNC:6324]			90.9253	59.8654	111.899	135.012	99.671	156.291	156.606	68.9782	124.737	89.0188	113.486	92.8144	88.2619	45.0177	125.285	110.303	107.023	111.726	95.251	118.334	92.9208	80.1134	67.2968	105.349	112.088	88.4893	80.0275	105.55	120.403	151.17	113.427	76.9973	108.948	103.59	103.002	96.2979	0
-0.000548402	-0.00263053	ENSG00000166813	KIF7	kinesin family member 7 [Source:HGNC Symbol;Acc:HGNC:30497]			11.9264	9.2947	10.0051	8.61534	12.7003	10.6703	13.0656	8.18601	9.61084	10.4024	12.2302	7.5904	11.4265	9.51613	10.2022	11.6826	11.9592	9.79535	9.93158	12.5679	10.8257	9.06819	11.0883	8.22974	14.4781	8.71606	12.1349	9.78985	9.40652	10.7109	12.7862	6.07906	7.80014	7.27002	5.59828	9.70059	0
0.00797746	-0.00419044	ENSG00000157404	KIT	v-kit Hardy-Zuckerman 4 feline sarcoma viral oncogene homolog [Source:HGNC Symbol;Acc:HGNC:6342]			6.66004	5.34295	1.89488	2.98254	2.54187	2.35367	2.76665	1.26367	3.56364	2.22394	3.94808	1.86497	9.8221	1.88495	1.88135	2.34853	3.50863	3.75288	1.94676	3.09637	2.53524	2.35625	2.1456	3.84714	6.22138	2.52147	2.12725	1.95985	1.75219	1.45435	2.26305	1.28741	2.47881	3.22744	3.49422	4.15654	0
-0.000269893	-0.0012156	ENSG00000129911	KLF16	Kruppel-like factor 16 [Source:HGNC Symbol;Acc:HGNC:16857]			24.1387	21.4535	20.1737	18.6621	26.5671	27.6401	16.3884	22.2577	15.9811	20.0138	20.2817	20.7008	24.4301	18.3859	18.8824	23.7537	20.0698	19.1699	23.219	21.5885	21.7671	21.8805	30.3888	15.7903	23.2362	22.3126	23.1632	19.3942	21.6157	18.2275	28.5245	23.8983	17.7052	17.6767	14.5848	17.3436	0
-0.00701978	-0.00727578	ENSG00000003096	KLHL13	kelch-like family member 13 [Source:HGNC Symbol;Acc:HGNC:22931]			12.0205	6.39406	23.2069	14.7736	24.671	14.9296	22.4412	11.1922	20.4651	14.9723	17.8761	9.38627	17.3157	14.4196	23.214	11.9405	23.2281	17.7821	13.9936	23.7445	16.5485	10.5506	8.67109	9.82313	20.1153	33.7595	26.6585	25.4818	29.5158	23.2721	12.2095	10.9887	15.6912	7.58486	6.33595	7.8887	0
0.00381063	-0.0112132	ENSG00000197705	KLHL14	kelch-like family member 14 [Source:HGNC Symbol;Acc:HGNC:29266]			5.49946	4.35409	2.64657	2.43916	1.95922	3.51368	1.76578	2.01568	2.28562	2.19392	1.58722	1.05137	5.57605	4.22804	1.9536	2.20547	1.73544	2.56942	2.84271	2.34426	2.36955	1.29779	0.921539	2.11611	8.09333	2.2056	1.94509	1.77194	3.96182	1.45305	1.19853	9.74989	1.21941	0.719321	2.78966	3.22422	0
0.00360062	-0.000297754	ENSG00000128944	KNSTRN	kinetochore-localized astrin/SPAG5 binding protein [Source:HGNC Symbol;Acc:HGNC:30767]			20.3788	7.81182	7.88524	14.794	12.6737	12.0008	6.50955	5.69615	13.466	7.74297	6.50527	13.7289	19.1051	5.11399	10.2527	12.6548	6.85564	6.5351	6.7112	6.76519	11.9113	8.12285	8.03027	7.50902	7.05422	7.14096	7.51525	8.02236	7.96417	5.03914	12.8263	4.68002	12.1715	8.27121	14.3712	15.0447	0
0.000382406	-0.00399719	ENSG00000184445	KNTC1	kinetochore associated 1 [Source:HGNC Symbol;Acc:HGNC:17255]			13.1504	3.97726	6.21769	7.01813	5.68113	6.51156	5.86848	4.06519	8.8659	5.36365	4.82383	4.65593	9.12932	4.0479	6.77356	5.84592	6.47	6.84373	6.26526	6.47868	6.22673	5.68068	3.73274	4.94247	8.19629	4.66132	6.10886	7.34745	6.57376	7.52582	5.85539	3.76855	5.2325	6.68496	5.45664	5.32457	0
-0.00166686	0.00264092	ENSG00000186432	KPNA4	karyopherin alpha 4 (importin alpha 3) [Source:HGNC Symbol;Acc:HGNC:6397]			26.3778	20.2534	33.0134	35.5374	31.772	40.6408	39.4497	28.1741	35.3337	31.2961	33.1828	29.8625	28.4919	22.6225	33.8991	35.0888	33.9755	35.7477	34.423	35.3832	34.0099	28.9388	27.2759	26.7734	30.7526	26.5185	28.8025	28.9017	31.6812	36.7663	36.2037	32.9649	34.2087	37.6233	30.236	31.2358	0
-5.07858e-05	-0.00393751	ENSG00000133619	KRBA1	KRAB-A domain containing 1 [Source:HGNC Symbol;Acc:HGNC:22228]			7.60356	6.25732	6.26889	5.81762	6.29375	7.10676	5.76869	5.78635	4.99821	6.74659	6.74717	3.91148	9.68792	7.33147	7.26603	7.40033	6.65072	6.26517	6.46199	7.26937	8.01454	7.05887	6.24461	5.14205	10.2311	5.93585	7.50622	6.36098	7.12161	5.98647	6.61079	6.13567	4.70289	5.29947	4.24095	5.67161	0
-0.00294449	0.00717625	ENSG00000161849	KRT84	keratin 84, type II [Source:HGNC Symbol;Acc:HGNC:6461]			0	0	0	0	0	0	0.267528	0.0658887	0	0.0969483	0.0664471	0.0583444	0	0	0	0	0.0498935	0.065226	0	0.18856	0.144982	0.216058	0.297163	0	0	0	0.217567	0.147498	0.337637	0	0.119166	0	0	0	0.138683	0	20
-0.00145209	-0.00125449	ENSG00000198841	KTI12	KTI12 chromatin associated homolog [Source:HGNC Symbol;Acc:HGNC:25160]			16.3715	16.5773	18.2862	11.3976	18.2874	19.0978	14.6937	16.5664	13.7297	17.0394	17.5989	15.8802	17.7868	19.4516	19.3593	19.6128	19.4261	17.8328	16.7766	19.9459	16.0145	17.5804	18.7878	12.2462	14.1092	19.5354	16.641	18.7828	17.1433	18.3928	15.8536	16.8844	14.1336	12.6574	12.2719	15.0777	0
0.000224233	0.000819333	ENSG00000126790	L3HYPDH	L-3-hydroxyproline dehydratase (trans-) [Source:HGNC Symbol;Acc:HGNC:20488]			17.3684	10.8367	9.86735	7.40817	18.3279	20.8692	27.6719	12.1553	14.9786	19.4192	23.9613	6.89703	19.3765	9.39974	17.7514	18.936	9.38322	15.0316	14.2101	23.4159	16.9655	17.5431	15.4352	11.9806	20.5395	7.18839	14.6348	10.0683	18.9082	15.3665	17.3951	10.3447	13.508	15.8415	10.4325	12.9715	0
0.00110763	-0.00455835	ENSG00000196976	LAGE3	L antigen family, member 3 [Source:HGNC Symbol;Acc:HGNC:26058]			26.7574	23.3033	16.0404	7.90231	12.6959	12.5199	9.93824	22.0015	10.3581	14.4059	11.7596	14.6117	19.7468	19.4197	14.2376	12.4185	16.9936	11.9791	14.2065	12.6977	15.1288	17.1947	19.0518	10.9489	11.2103	19.1393	19.3732	15.3503	12.4018	11.0214	11.2411	18.0805	9.61723	9.43327	8.91443	12.4836	0
0.0037218	0.000264158	ENSG00000115365	LANCL1	LanC lantibiotic synthetase component C-like 1 (bacterial) [Source:HGNC Symbol;Acc:HGNC:6508]			46.4721	34.0926	36.9966	30.8918	34.3821	40.0616	38.6409	19.9387	36.6465	30.5729	38.1516	39.191	56.3157	20.5466	35.5163	36.8527	36.6532	34.308	30.7766	37.0643	31.8946	26.8695	26.8355	50.9958	53.6353	21.559	28.27	32.0272	34.6043	36.9042	32.2413	25.9272	35.3729	40.3806	42.9333	49.9858	0
-0.0019466	0.000352723	ENSG00000131023	LATS1	large tumor suppressor kinase 1 [Source:HGNC Symbol;Acc:HGNC:6514]			16.697	10.6047	18.2619	21.4107	14.779	27.2114	26.5491	10.8287	22.079	17.3648	22.0501	10.9728	16.6483	10.0014	21.9203	21.4853	21.1701	21.6449	20.4659	20.5077	18.2304	13.4575	8.97649	17.3491	21.3956	13.123	13.9025	18.8859	18.5186	25.3711	17.8253	16.0484	17.7657	16.3935	17.539	16.1175	0
-0.00319162	-0.000556863	ENSG00000143815	LBR	lamin B receptor [Source:HGNC Symbol;Acc:HGNC:6518]			37.4569	18.3816	38.4727	48.9457	31.2916	55.9227	46.2841	32.7489	48.8612	35.4359	40.6947	25.7022	42.3037	34.7277	46.2874	50.654	48.2871	44.8267	48.9209	40.3197	40.0114	29.5196	26.1106	29.5674	36.7465	30.8712	37.6045	37.1546	44.5273	48.2134	41.0907	37.9789	37.7395	38.1945	31.54	29.6035	0
0.00302102	-0.00908516	ENSG00000111716	LDHB	lactate dehydrogenase B [Source:HGNC Symbol;Acc:HGNC:6541]			951.478	488.371	410.011	203.377	447.448	316.076	325.519	333.762	346.062	374.56	376.107	312.159	1099.48	386.361	443.709	354.171	394.17	350.761	335.092	486.771	362.987	339.109	350.033	239.703	854.003	356.716	409.732	469.589	390.889	228.715	342.895	383.702	268.618	272.604	227.003	249.645	0
0.00408927	7.19967e-05	ENSG00000107902	LHPP	phospholysine phosphohistidine inorganic pyrophosphate phosphatase [Source:HGNC Symbol;Acc:HGNC:30042]			21.4016	26.7739	13.7645	7.50679	17.3682	15.8355	16.8355	16.1785	14.8097	14.5974	17.3417	20.9634	23.6283	14.4227	21.7143	18.6385	19.2368	20.3806	19.9402	19.0893	17.2399	21.354	19.0293	22.82	24.2656	12.6926	22.4738	17.1594	15.6771	7.311	13.7406	19.8525	13.9393	16.972	13.1355	23.5675	0
0.00335201	-0.00602538	ENSG00000105486	LIG1	ligase I, DNA, ATP-dependent [Source:HGNC Symbol;Acc:HGNC:6598]			26.9492	6.515	8.70415	7.98108	7.40514	9.05938	7.1321	6.50185	8.3551	7.23681	7.48761	7.33602	20.3483	8.24369	8.88545	8.84529	8.86221	8.22205	9.09172	7.08266	8.99938	6.85464	7.17015	9.28933	14.785	7.82593	9.71892	9.28075	9.50094	6.55861	7.54863	9.45195	7.27767	8.74218	9.13812	8.3303	0
0.000429763	-0.00696461	ENSG00000136490	LIMD2	LIM domain containing 2 [Source:HGNC Symbol;Acc:HGNC:28142]			14.8739	12.6384	11.3151	9.67233	9.3872	9.57989	10.2321	10.1673	6.70281	11.3483	11.6889	8.48865	17.2885	10.3695	10.4018	11.6014	9.65681	8.28207	9.54921	7.78683	9.5561	9.77969	10.1143	8.03768	16.9072	17.6733	16.5625	12.0522	11.4324	11.9061	11.5847	9.73377	5.99555	7.66225	6.4506	9.43565	0
-0.000248446	-0.000127302	ENSG00000205659	LIN52	lin-52 DREAM MuvB core complex component [Source:HGNC Symbol;Acc:HGNC:19856]			12.3779	8.55175	11.3887	10.4796	11.145	12.2854	11.8683	8.10599	12.8708	11.5699	13.9761	10.0887	13.291	10.7476	11.8931	11.5368	14.3413	11.5375	11.4698	12.6144	10.48	11.0651	9.63665	11.3024	11.8909	9.40115	9.49771	12.0695	10.0304	13.5712	12.1945	10.5362	9.4604	10.2584	9.86737	11.6419	0
-0.000952101	-0.00158555	ENSG00000111052	LIN7A	lin-7 homolog A (C. elegans) [Source:HGNC Symbol;Acc:HGNC:17787]			9.18883	4.95231	5.62612	4.45033	7.24882	11.1616	10.9339	3.38766	10.0539	5.05921	6.13719	4.63437	6.11222	4.13495	6.82607	8.90066	13.2257	11.8078	6.8698	5.3215	8.10145	4.92237	3.40338	5.51182	6.99008	3.81784	6.80995	12.5636	7.31804	4.76266	7.74115	4.75371	5.0643	4.77811	5.48653	7.90679	0
-0.00385441	-0.00397309	ENSG00000107798	LIPA	lipase A, lysosomal acid, cholesterol esterase [Source:HGNC Symbol;Acc:HGNC:6617]			31.8687	32.7079	56.7889	49.3238	58.7514	47.1839	44.8357	27.9585	48.4166	65.2993	36.2151	24.7572	45.078	42.3445	55.758	56.1926	52.2731	46.8193	47.2473	55.8697	43.1622	27.998	32.5179	32.4923	52.5595	46.2557	70.5145	61.4008	55.6204	48.7942	40.8762	37.7532	38.8787	35.9812	24.6077	34.899	0
0.000651856	-0.00361634	ENSG00000131899	LLGL1	lethal giant larvae homolog 1 (Drosophila) [Source:HGNC Symbol;Acc:HGNC:6628]			24.8972	18.2869	18.6309	15.492	19.592	22.4792	19.4987	12.813	19.5093	22.8996	19.3089	14.925	30.965	17.3531	22.0389	25.716	22.9706	21.3465	22.1454	21.1265	21.707	17.1479	15.6732	20.4043	31.3433	19.013	23.4363	21.8272	19.388	20.7046	21.5533	15.6853	16.5053	17.0289	14.2957	20.3532	0
2.52463e-05	-0.00214351	ENSG00000074695	LMAN1	lectin, mannose-binding, 1 [Source:HGNC Symbol;Acc:HGNC:6631]			109.232	104.1	104.078	101.575	87.0498	123.122	116.015	65.0596	127.911	82.9007	114.09	94.2434	126.885	66.5721	132.991	107.51	106.352	114.978	104.485	119.423	84.8233	74.1856	56.7372	115.234	144.831	96.9555	97.348	126.49	136.612	178.885	94.3097	92.5086	105.212	97.9034	97.344	104.704	0
0.000160372	-0.00105305	ENSG00000114988	LMAN2L	lectin, mannose-binding 2-like [Source:HGNC Symbol;Acc:HGNC:19263]			39.6396	31.4656	32.0634	28.4503	30.7533	31.6902	30.5245	34.5488	32.3257	34.8134	31.2497	30.5479	43.8737	35.8792	39.9071	35.7101	38.4142	37.5258	34.8767	35.9666	34.316	38.4865	31.4849	30.6892	35.9752	33.7955	37.0191	35.9936	35.0431	33.058	31.2423	35.8792	31.4131	34.3532	28.8625	36.4435	0
0.000979536	0.000322191	ENSG00000100258	LMF2	lipase maturation factor 2 [Source:HGNC Symbol;Acc:HGNC:25096]			121.514	111.836	91.2589	85.3548	90.2481	104.015	114.221	113.961	97.6206	115.079	111.984	104.41	131.596	107.032	86.8263	102.963	105.261	98.2851	102.552	95.3951	116.442	132.267	116.155	101.63	110.67	103.384	117.629	91.8696	106.629	106.561	107.925	112.226	94.4575	93.5909	104.439	108.328	0
-0.0170302	0.00371264	ENSG00000163431	LMOD1	leiomodin 1 (smooth muscle) [Source:HGNC Symbol;Acc:HGNC:6647]			8.38391	8.21245	65.9203	104.382	107.596	93.5604	76.9367	52.6705	77.239	84.2427	57.7388	39.1995	12.3536	120.078	116.624	82.4203	71.3551	65.4424	76.9774	88.2668	87.8201	66.8692	57.9699	24.2242	25.2414	165.34	105.246	92.8028	95.0085	132.114	67.4728	31.7356	74.4133	33.0518	17.2101	33.2619	0
-0.00301927	0.00270689	ENSG00000113441	LNPEP	leucyl/cystinyl aminopeptidase [Source:HGNC Symbol;Acc:HGNC:6656]			7.08988	4.48581	11.8306	12.902	8.95392	17.6312	16.5066	5.65225	13.4906	9.65853	14.0774	6.6521	8.14248	5.01073	13.0726	13.9046	12.8882	15.365	11.1141	13.4797	11.3048	7.91516	5.37533	11.7545	12.967	10.3344	8.13939	11.6222	11.0952	15.3784	11.2106	8.6647	11.637	11.5257	13.1322	9.60029	0
0.00569272	0.00507137	ENSG00000139517	LNX2	ligand of numb-protein X 2 [Source:HGNC Symbol;Acc:HGNC:20421]			13.6314	31.3118	15.0426	15.7384	12.255	20.7786	19.3312	11.951	19.7359	14.2739	21.3996	20.3735	19.5522	9.33055	15.7889	16.8855	16.6778	16.8464	17.5753	17.4561	19.4113	14.4964	12.151	37.4639	32.5939	9.29421	11.5797	12.8096	15.15	14.3866	15.5506	15.2639	22.0527	24.7478	26.0641	33.9674	0
0.00131228	0.000841757	ENSG00000102910	LONP2	lon peptidase 2, peroxisomal [Source:HGNC Symbol;Acc:HGNC:20598]			40.2964	35.519	39.425	37.1435	36.0717	47.1168	47.8053	24.0184	39.6055	34.1999	43.2225	32.2272	44.5371	26.5847	39.3331	47.5462	45.1075	40.7563	34.2175	43.0242	41.1835	36.936	30.743	44.5312	54.5963	29.5989	30.2611	36.7436	38.7325	39.0725	40.5351	35.4942	33.2131	44.4033	42.308	44.7606	0
0.00532707	0.00104408	ENSG00000111684	LPCAT3	lysophosphatidylcholine acyltransferase 3 [Source:HGNC Symbol;Acc:HGNC:30244]			133.406	113.503	69.412	50.9559	62.9094	68.0372	81.0061	56.6354	77.3797	64.3567	70.3864	100.818	123.709	62.0953	59.4152	69.2962	72.737	73.8012	66.2193	77.6856	79.7741	79.1275	92.7234	98.3039	91.6556	48.6261	61.8236	65.7759	65.1014	46.6845	69.9491	77.5047	77.6837	79.8453	101.857	89.9772	0
0.0012348	-0.000518052	ENSG00000176454	LPCAT4	lysophosphatidylcholine acyltransferase 4 [Source:HGNC Symbol;Acc:HGNC:30059]			23.1641	32.2409	24.2737	13.5893	30.4487	25.1228	26.6808	22.9671	22.6702	24.4602	24.0809	20.9507	28.1625	17.5644	25.0067	25.8572	27.7437	23.891	26.5357	27.6124	29.0387	27.0168	25.5835	21.3713	35.8482	18.629	32.3015	22.633	27.2746	16.6388	23.1426	21.2225	18.8925	22.6347	19.0296	23.5628	0
0.000240412	0.0048547	ENSG00000134324	LPIN1	lipin 1 [Source:HGNC Symbol;Acc:HGNC:13345]			13.5462	19.6528	20.704	21.2015	22.4015	30.2083	29.9771	15.4292	23.4052	22.9165	28.0221	21.3079	15.2053	12.4381	19.7683	21.8348	23.6051	29.3041	21.6575	19.8577	21.968	17.8951	18.0003	34.6507	22.6517	19.5314	19.5057	19.6837	22.36	19.5002	26.5373	13.0293	20.5443	22.5704	23.5607	33.1258	0
-3.46752e-05	0.000321126	ENSG00000077454	LRCH4	leucine-rich repeats and calponin homology (CH) domain containing 4 [Source:HGNC Symbol;Acc:HGNC:6691]			18.3691	19.5953	17.9729	19.2623	15.5817	21.1896	18.8452	19.9046	16.9478	19.4458	18.3811	16.7531	18.3399	16.6055	17.4399	20.0013	17.4506	18.4548	18.0173	17.4604	22.8137	20.3096	17.5655	19.9334	24.0487	20.4494	20.0956	20.1368	21.93	22.3712	23.5262	22.4448	16.5798	18.1969	19.441	19.8237	0
-0.00139884	0.00324438	ENSG00000123384	LRP1	low density lipoprotein receptor-related protein 1 [Source:HGNC Symbol;Acc:HGNC:6692]			43.7424	35.9216	65.4896	48.9658	55.6528	87.2885	100.491	37.5636	79.5002	95.9237	66.5386	43.9225	51.5287	39.8939	63.5376	72.4577	73.4332	70.0435	72.5476	77.6607	71.6229	72.95	55.4991	64.793	87.9879	43.2237	65.9897	55.2947	53.7913	56.3888	79.6847	41.2622	62.494	69.5646	47.9619	58.6236	0
-0.00125937	0.00179077	ENSG00000070018	LRP6	low density lipoprotein receptor-related protein 6 [Source:HGNC Symbol;Acc:HGNC:6698]			17.3569	9.60149	16.9959	18.135	18.604	27.4842	27.7343	11.6411	24.4488	17.2856	25.9672	12.4217	17.9094	11.4967	21.377	25.3063	22.1336	23.3912	20.4718	23.3671	19.1013	16.4117	10.8011	18.3415	22.9745	11.4539	16.0567	19.9999	15.3881	19.7155	19.0522	13.0932	19.7577	20.1769	17.3311	17.5553	0
0.00214836	-0.0043874	ENSG00000165501	LRR1	leucine rich repeat protein 1 [Source:HGNC Symbol;Acc:HGNC:19742]			16.9931	8.82538	7.86458	7.37375	8.44188	8.16856	6.40569	7.24547	8.22242	8.29662	6.18727	9.20986	13.9225	7.23752	8.97403	7.90297	8.67229	8.04025	7.75696	7.19039	8.03577	6.5784	8.59105	7.44396	9.63761	9.78234	8.68239	8.98184	9.70128	6.32713	7.71449	7.24916	7.26742	7.67439	5.59587	11.2434	0
-0.00122412	0.00126236	ENSG00000066557	LRRC40	leucine rich repeat containing 40 [Source:HGNC Symbol;Acc:HGNC:26004]			19.5017	12.1676	21.5405	23.7546	21.9412	30.4954	28.8664	12.5221	29.1279	18.6008	26.7989	18.7909	21.9079	12.9588	25.1141	23.5159	28.3744	22.8999	23.0056	25.4863	23.3471	13.3216	15.5201	21.6916	22.2437	15.4279	18.9909	25.2145	24.0017	28.6337	19.5788	14.3931	21.1933	24.0718	22.5842	22.6773	0
0.00343135	0.00667732	ENSG00000132128	LRRC41	leucine rich repeat containing 41 [Source:HGNC Symbol;Acc:HGNC:16917]			60.4681	78.583	72.8043	60.0099	75.6995	87.9065	73.4801	72.6046	69.8419	82.2187	95.3183	90.7783	76.8084	55.5765	74.4172	89.9193	68.5911	77.1062	79.1722	84.573	86.525	131.193	115.139	142.128	115.066	64.8903	67.5879	59.2209	76.5106	69.6553	91.8924	84.536	83.1608	126.38	118.861	156.88	0
-0.000747538	-0.00155686	ENSG00000116212	LRRC42	leucine rich repeat containing 42 [Source:HGNC Symbol;Acc:HGNC:28792]			34.3616	32.9652	31.013	33.1322	33.9679	38.0663	26.9272	26.4702	30.2282	33.5643	29.0584	29.9699	40.2557	34.3477	35.3686	35.253	36.7117	32.5993	39.2391	30.4863	34.4061	30.4953	33.4168	28.1094	30.8719	34.2817	38.3225	34.3419	36.1518	37.6647	39.55	32.8573	30.4523	32.3936	23.4049	34.8833	0
0.00112273	-0.00107409	ENSG00000149657	LSM14B	LSM family member 14B [Source:HGNC Symbol;Acc:HGNC:15887]			49.5816	39.5407	36.7067	36.6075	37.9545	45.8874	37.9071	31.9219	37.5856	41.8409	39.6341	32.9599	55.7576	34.7123	36.513	40.4221	40.1949	41.7309	38.3641	40.4074	42.073	39.3929	36.296	41.4288	49.4263	36.4019	36.5269	40.3694	35.2228	43.527	44.7565	34.2814	37.6624	40.9781	33.5089	42.9452	0
0.00255953	-0.00297472	ENSG00000204392	LSM2	LSM2 homolog, U6 small nuclear RNA and mRNA degradation associated [Source:HGNC Symbol;Acc:HGNC:13940]			121.926	85.7112	75.2991	47.9562	80.5272	60.7868	54.4338	86.0055	57.4728	66.4754	55.6287	78.9911	114.596	81.8846	65.263	70.6039	76.8534	58.2807	78.4795	70.323	78.7121	66.0294	83.0041	65.8562	78.926	68.6214	82.4088	71.1486	61.3864	46.627	56.5947	76.4052	51.6763	64.5987	57.7824	78.3012	0
0.00226529	-0.00195658	ENSG00000130520	LSM4	LSM4 homolog, U6 small nuclear RNA and mRNA degradation associated [Source:HGNC Symbol;Acc:HGNC:17259]			94.8458	78.7181	55.3568	45.0582	56.7203	55.7058	48.6407	76.6329	54.4782	59.057	46.9477	79.1413	94.7172	74.1637	65.0607	56.7024	60.1659	55.41	55.8499	53.3077	58.7279	62.7727	70.9302	61.7332	65.3532	57.4627	59.9554	74.1956	65.3402	55.8155	54.4843	67.1692	52.7438	61.5961	57.3256	63.952	0
-0.00125002	-0.000964216	ENSG00000169641	LUZP1	leucine zipper protein 1 [Source:HGNC Symbol;Acc:HGNC:14985]			16.2025	12.1271	18.9199	22.065	16.2496	27.2819	22.7424	10.1055	22.5086	18.1179	19.2832	13.5354	22.6385	14.9357	20.7601	20.9816	18.4447	21.4368	18.7379	23.1008	15.7117	14.0005	12.4473	19.9749	23.4336	17.4073	18.4135	20.7421	17.0728	27.7438	17.9055	14.1223	18.6876	18.2511	16.2802	17.9582	0
-0.0030501	-0.000804524	ENSG00000145220	LYAR	Ly1 antibody reactive [Source:HGNC Symbol;Acc:HGNC:26021]			17.2338	10.1633	20.5461	12.7516	22.4088	18.7496	20.2726	18.1884	17.5895	16.5734	16.2445	15.3689	14.6072	10.3769	23.4888	18.0409	16.5185	16.1813	15.3521	23.3041	16.4795	13.9035	23.7514	10.3528	15.1741	15.2843	19.5616	18.1848	20.2855	17.023	17.8451	13.2358	13.2856	13.936	9.38306	10.6553	0
0.00477823	0.00316885	ENSG00000120992	LYPLA1	lysophospholipase I [Source:HGNC Symbol;Acc:HGNC:6737]			66.4052	89.3607	62.1264	65.6026	51.7344	73.0378	78.369	43.2679	78.2095	54.8075	72.3978	98.8598	86.8953	37.0035	74.005	60.593	62.8759	63.9868	66.1611	68.8192	61.9817	40.3445	53.4449	133.147	100.9	39.6795	51.0906	63.3867	59.3968	61.9868	68.9912	54.2445	74.3846	80.3207	106.528	111.919	0
-0.000915168	0.00204565	ENSG00000011009	LYPLA2	lysophospholipase II [Source:HGNC Symbol;Acc:HGNC:6738]			82.698	107.684	100.868	104.68	97.285	105.974	88.818	155.979	98.394	110.228	89.7597	120	95.1006	147.475	110.537	113.172	111.317	99.9784	125.558	95.9226	106.625	122.604	125.805	106.391	86.4506	103.161	113.718	106.321	110.84	109.002	110.911	160.138	95.5491	98.7239	101.861	117.889	0
-0.000142245	-0.00196975	ENSG00000163818	LZTFL1	leucine zipper transcription factor-like 1 [Source:HGNC Symbol;Acc:HGNC:6741]			17.0547	12.1464	14.9118	17.6896	14.3348	17.7369	17.0209	10.5471	17.8452	14.3782	17.8561	9.62756	19.1435	10.0066	18.4648	18.4285	16.2342	17.149	14.2096	16.5434	13.752	13.4324	9.7208	13.4885	24.393	12.8814	12.4517	13.8692	14.1444	19.0807	14.142	11.8942	14.6814	14.2118	12.6106	13.8359	0
-0.00125341	-0.000390174	ENSG00000003056	M6PR	mannose-6-phosphate receptor (cation dependent) [Source:HGNC Symbol;Acc:HGNC:6752]			67.5075	66.2834	92.6206	91.1165	95.1866	92.618	81.646	67.624	91.721	81.0566	68.4548	83.9563	98.7706	85.922	93.835	94.4828	91.5822	88.3674	81.4052	97.7554	85.1205	68.6108	78.3459	86.738	93.0125	101.59	84.354	96.0199	93.9912	97.5377	82.2731	98.7174	83.281	83.3064	81.4222	78.2357	0
-0.000387812	0.000559929	ENSG00000090316	MAEA	macrophage erythroblast attacher [Source:HGNC Symbol;Acc:HGNC:13731]			28.4801	26.1955	25.7943	30.2443	23.6343	31.003	38.2689	29.1145	28.1136	34.0941	27.6125	28.1583	31.8404	23.1583	32.4807	34.7295	34.0229	26.6621	28.4903	29.6141	32.8934	33.8716	27.6113	27.154	33.8041	27.2979	28.9211	29.259	29.3943	36.2848	32.9922	27.4171	26.2653	24.2408	30.4782	28.265	0
0.0017345	-0.00213223	ENSG00000111196	MAGOHB	mago homolog B, exon junction complex core component [Source:HGNC Symbol;Acc:HGNC:25504]			18.5837	21.2401	13.8094	11.9556	13.2872	15.0688	13.7011	13.9975	14.5773	11.6688	11.6871	15.0911	18.9379	11.48	13.9596	13.7455	13.5935	13.0919	12.7641	14.6533	13.5501	11.5743	14.0197	12.2127	16.7106	12.5316	12.1053	14.1074	15.4169	14.9473	13.2332	12.2403	11.8374	12.2339	11.6222	14.8738	0
0.00442379	0.00162307	ENSG00000172175	MALT1	MALT1 paracaspase [Source:HGNC Symbol;Acc:HGNC:6819]			17.3855	19.8859	13.2521	17.1572	15.7429	20.9982	21.6579	9.46163	18.0687	14.4513	18.5286	16.6816	23.9509	7.72096	15.5787	19.5443	15.9643	15.8832	14.8528	14.5179	15.207	12.4705	12.334	27.2189	29.7313	12.8546	11.0666	12.9359	17.051	16.3227	16.6911	9.7186	17.3984	18.3577	24.0359	30.2689	0
-0.00516161	0.00249981	ENSG00000112893	MAN2A1	mannosidase, alpha, class 2A, member 1 [Source:HGNC Symbol;Acc:HGNC:6824]			14.579	11.448	28.7642	33.6353	22.7196	39.5087	38.3691	17.803	36.4916	27.2081	29.4486	17.2625	18.0873	17.8527	35.6139	30.4899	32.2187	33.4462	30.0903	29.6032	28.9825	21.13	13.975	22.7237	21.6326	25.9144	25.2455	28.3189	32.4383	42.6565	26.8917	25.0632	28.5789	25.8588	26.9129	20.3766	0
2.04635e-05	0.00616879	ENSG00000101460	MAP1LC3A	microtubule-associated protein 1 light chain 3 alpha [Source:HGNC Symbol;Acc:HGNC:6838]			46.8802	63.611	62.6969	70.168	63.1985	62.1823	61.7795	131.659	66.8594	78.2142	77.3139	91.9926	50.7367	112.996	39.8237	55.6526	66.1687	66.2904	72.131	52.0137	73.6739	93.8019	112.761	74.4344	52.4339	88.5959	59.4123	46.9911	66.4646	47.342	81.4239	85.6889	70.012	84.15	74.4246	87.2298	0
-0.00132853	0.00540607	ENSG00000140941	MAP1LC3B	microtubule-associated protein 1 light chain 3 beta [Source:HGNC Symbol;Acc:HGNC:13352]			39.3484	62.8194	65.738	74.8483	64.9843	62.2848	76.0813	71.1897	68.6403	84.1535	76.1361	87.39	48.1503	67.6605	63.9537	71.5054	71.9423	67.3147	67.8049	65.3116	77.9806	73.333	77.7403	64.6829	53.2304	78.7492	58.6821	65.1048	60.1975	69.2606	75.8488	95.212	77.8869	85.7218	75.4935	72.1514	0
0.0186914	0.00482518	ENSG00000078018	MAP2	microtubule-associated protein 2 [Source:HGNC Symbol;Acc:HGNC:6839]			2.5327	2.63937	0.389098	0.764006	1.0908	1.0152	0.859426	0.357745	0.530563	0.763257	1.44311	2.20692	2.42088	0.372172	0.596765	1.54937	0.758516	0.495806	0.549227	0.966917	0.655987	0.4171	1.02186	9.00831	4.02145	0.247921	0.45939	0.56949	0.329978	0.73614	0.388208	0.518434	0.827561	1.7086	3.85276	6.55039	0
-0.00367745	0.00177892	ENSG00000169032	MAP2K1	mitogen-activated protein kinase kinase 1 [Source:HGNC Symbol;Acc:HGNC:6840]			22.3625	26.6821	38.0632	47.9834	37.1786	40.09	38.8968	33.7356	42.0014	40.8168	35.3528	32.3406	30.4822	40.3414	46.0664	41.8637	48.2873	43.0885	46.494	40.6816	45.9512	34.5899	33.473	34.5256	29.3934	47.5071	43.6705	39.0187	46.7885	42.4155	45.5614	43.3932	38.6011	39.3252	32.3389	34.1338	0
-0.00124645	0.00263556	ENSG00000076984	MAP2K7	mitogen-activated protein kinase kinase 7 [Source:HGNC Symbol;Acc:HGNC:6847]			26.2782	27.8417	29.4212	35.1873	28.2396	39.782	36.3322	32.8724	35.1498	38.336	39.0679	30.437	29.8565	33.1843	31.7612	38.6891	38.7484	36.0957	37.2837	34.3738	40.735	37.366	34.9437	31.5977	32.4239	28.1133	31.8178	32.3659	31.1365	39.7195	39.2717	34.0899	33.4904	30.4181	33.6646	32.1426	0
-0.00141898	-0.000708647	ENSG00000047849	MAP4	microtubule-associated protein 4 [Source:HGNC Symbol;Acc:HGNC:6862]			81.3419	50.2098	81.9189	64.1863	81.4917	88.1433	102.349	54.7065	88.3914	75.8875	84.5835	60.1723	86.9676	67.2583	92.0337	81.1364	88.0352	85.1995	77.6156	94.2865	74.2633	68.8056	64.4236	67.329	81.0783	83.1821	75.0082	84.2734	88.5184	87.4064	77.8867	63.708	73.9416	75.7884	65.3514	76.2799	0
-0.00256307	0.00817571	ENSG00000011566	MAP4K3	mitogen-activated protein kinase kinase kinase kinase 3 [Source:HGNC Symbol;Acc:HGNC:6865]			19.3615	14.2441	29.6991	49.9757	29.7942	53.2207	60.5607	23.9009	51.3648	45.1129	49.742	33.6576	20.6583	22.2028	30.9139	40.2377	33.7372	39.4267	35.4135	37.4507	44.143	27.2919	23.6288	42.6019	27.019	24.1642	20.7057	29.9902	34.1119	50.7434	34.2282	26.9579	47.2393	43.3295	53.941	35.8519	0
0.000818735	0.00201413	ENSG00000012983	MAP4K5	mitogen-activated protein kinase kinase kinase kinase 5 [Source:HGNC Symbol;Acc:HGNC:6867]			32.202	20.8263	31.1533	33.4689	27.9128	48.5664	45.3353	24.5289	35.6931	27.4148	44.8034	27.2945	36.4717	14.5021	34.6336	39.5117	38.3949	34.7041	35.3839	34.0802	34.0518	26.6134	23.137	36.638	49.8852	21.2781	30.7216	34.4605	29.8478	31.3767	36.7726	24.5903	35.5085	33.7919	37.6743	40.6384	0
-0.00084658	0.00499914	ENSG00000156711	MAPK13	mitogen-activated protein kinase 13 [Source:HGNC Symbol;Acc:HGNC:6875]			33.674	49.0179	50.8196	62.9442	42.1768	57.8818	62.9575	38.5124	65.4772	61.2596	48.2312	57.1053	37.7072	43.4043	53.7753	59.2975	45.5554	51.9797	41.7361	47.8798	48.8518	44.7371	61.3945	57.8222	35.1711	35.9715	37.8461	52.9302	49.7893	59.5569	47.3459	52.6349	56.2169	58.9623	61.0871	47.4419	0
-0.000973601	0.000713536	ENSG00000107643	MAPK8	mitogen-activated protein kinase 8 [Source:HGNC Symbol;Acc:HGNC:6881]			16.3264	11.3734	16.2437	21.1572	13.6677	21.4846	19.1543	12.9336	18.1598	16.5725	19.8107	12.4685	17.3278	12.9359	17.8774	17.9124	20.2283	20.5112	19.4238	18.3563	16.9903	14.8423	11.2136	16.4833	19.4626	11.3124	15.3879	17.344	15.489	18.5013	17.7382	15.7062	16.1928	17.6343	15.1807	15.3637	0
0.00226853	0.000819271	ENSG00000050748	MAPK9	mitogen-activated protein kinase 9 [Source:HGNC Symbol;Acc:HGNC:6886]			15.2064	12.1799	12.1166	11.595	11.7113	15.0076	15.3901	9.66644	14.0791	12.0149	15.0261	14.7476	18.601	8.84227	13.2943	13.6715	12.8213	12.2663	12.1353	13.6849	12.6842	12.0128	11.7322	15.2433	17.044	11.0825	12.3169	11.4054	11.8788	11.5426	14.3369	11.7026	11.9583	15.3879	13.834	15.2016	0
0.000620116	0.00176821	ENSG00000011258	MBTD1	mbt domain containing 1 [Source:HGNC Symbol;Acc:HGNC:19866]			16.9029	11.2009	14.8533	19.5291	11.9293	22.1797	18.4393	11.0256	17.8055	15.1387	18.8792	14.5769	16.8324	10.0626	16.0865	19.6313	18.4519	17.1679	17.3039	16.5434	17.8165	14.3739	10.4805	16.8606	21.7587	10.2841	13.1048	17.0544	13.3989	17.0661	16.4269	12.7873	16.4756	18.6166	18.4526	17.4719	0
0.00501217	-0.00165099	ENSG00000124370	MCEE	methylmalonyl CoA epimerase [Source:HGNC Symbol;Acc:HGNC:16732]			28.0499	33.7019	18.2611	11.6173	15.0924	18.1786	18.1789	12.9861	18.6182	17.2344	18.2319	21.7958	26.5718	16.0594	19.9927	19.3438	23.5877	17.1406	17.9363	16.5981	21.9446	15.9571	19.9821	29.7357	34.419	15.7885	21.0199	20.5204	20.703	16.7494	13.3551	15.0301	13.0045	19.2551	24.2068	29.8025	0
-0.00535469	-0.00214114	ENSG00000180398	MCFD2	multiple coagulation factor deficiency 2 [Source:HGNC Symbol;Acc:HGNC:18451]			49.2871	43.7114	66.4293	76.2784	73.2499	87.6657	84.0809	55.9497	66.7904	56.084	60.1113	39.6266	55.6041	67.599	85.101	72.0756	71.0998	79.495	59.146	76.0989	58.267	49.8696	42.0459	49.8269	50.9757	110.566	57.8619	73.5636	92.7406	155.108	81.1018	59.4493	63.0688	54.7155	48.3298	44.7224	0
0.00335108	-0.00994965	ENSG00000073111	MCM2	minichromosome maintenance complex component 2 [Source:HGNC Symbol;Acc:HGNC:6944]			42.1777	12.9361	12.5947	10.5974	14.1433	10.136	12.538	6.13369	12.8387	12.2542	10.3284	9.81634	37.0376	11.7175	15.3185	13.0645	12.8261	10.1386	10.9515	12.1317	11.9488	7.4425	12.8419	10.8654	21.6668	11.6684	14.4935	15.0115	14.3603	8.42821	10.6353	9.39795	9.5094	8.94842	7.37303	11.1751	0
0.00220725	-0.00503947	ENSG00000112118	MCM3	minichromosome maintenance complex component 3 [Source:HGNC Symbol;Acc:HGNC:6945]			112.556	47.9267	48.2875	41.0214	48.4583	49.2401	52.5551	40.9741	50.4454	46.8144	52.3658	46.1139	105.355	50.754	51.9387	57.3108	57.05	46.0949	49.7582	51.515	50.2734	39.0902	43.8402	48.9373	63.6369	45.7853	56.0728	53.7101	53.101	40.4337	43.746	48.0928	42.5788	45.8285	37.3982	49.407	0
0.00220263	-0.00579799	ENSG00000076003	MCM6	minichromosome maintenance complex component 6 [Source:HGNC Symbol;Acc:HGNC:6949]			60.5604	18.0603	25.5297	16.1489	25.6677	21.7471	24.5993	14.4935	27.915	22.5077	25.5871	20.3625	55.5066	17.9226	25.0685	20.7825	26.9688	18.2909	17.9557	22.7983	22.6482	17.7446	18.3873	18.523	28.0265	20.0346	27.0054	27.7494	25.7629	18.1903	21.7936	14.6231	20.6951	26.3777	16.2746	20.451	0
0.00193896	-0.00523037	ENSG00000166508	MCM7	minichromosome maintenance complex component 7 [Source:HGNC Symbol;Acc:HGNC:6950]			118.014	49.4858	44.5325	55.7852	42.8155	52.484	46.0862	46.5329	48.6354	52.6572	44.8676	37.5601	107.899	53.4432	41.6408	49.9917	56.0549	45.6916	57.062	39.9533	59.1118	52.8545	45.1476	42.436	72.7184	41.0159	55.679	49.4933	47.1106	43.5934	54.8936	45.2108	45.8184	40.3463	40.7377	40.5384	0
0.00324069	-0.0042148	ENSG00000014641	MDH1	malate dehydrogenase 1, NAD (soluble) [Source:HGNC Symbol;Acc:HGNC:6970]			105.272	81.2688	58.5788	45.5844	57.7265	51.433	49.0676	48.7254	56.672	50.2876	49.3611	70.5498	106.514	58.4806	66.1469	58.007	59.1812	53.2912	54.1004	58.3841	56.0073	50.7546	54.1109	65.7511	81.7292	55.854	63.1115	69.2156	60.9999	55.9591	50.3033	50.8473	43.7906	55.0171	50.4652	70.8052	0
0.000992818	-0.00696068	ENSG00000065833	ME1	malic enzyme 1, NADP(+)-dependent, cytosolic [Source:HGNC Symbol;Acc:HGNC:6983]			9.45763	5.96932	5.03449	6.29812	9.45345	5.70445	8.20117	2.89715	6.96647	8.58575	6.58412	3.54101	11.9026	3.54197	5.87966	7.47452	5.77813	4.84735	4.79056	7.31794	4.57916	3.88035	3.71748	5.52333	10.6314	4.77753	7.63524	6.2115	10.0786	7.06135	5.79325	2.72591	4.70739	4.60638	3.22074	6.54314	0
-0.000471531	0.000140173	ENSG00000042429	MED17	mediator complex subunit 17 [Source:HGNC Symbol;Acc:HGNC:2375]			12.5613	11.6316	12.5898	13.4389	12.4039	14.837	14.5852	9.54498	13.411	12.1995	14.0517	10.7294	13.6574	9.55886	12.6295	13.967	13.9131	12.3115	11.6704	15.4155	12.796	11.1324	10.9641	10.7353	13.8586	9.36631	10.7876	12.2972	12.1034	16.2761	12.9588	10.4333	13.6189	12.5967	9.33148	12.1312	0
-0.000939412	0.000742893	ENSG00000124641	MED20	mediator complex subunit 20 [Source:HGNC Symbol;Acc:HGNC:16840]			23.0498	22.7283	28.2557	23.6343	26.17	27.2445	25.8236	22.4966	29.8907	29.5438	27.7336	24.9475	23.8575	25.5091	30.0412	28.0785	28.7212	26.9326	26.886	26.9557	25.4911	25.3252	26.0576	24.5669	27.3893	26.2268	28.418	29.3693	25.6419	27.873	26.0474	24.1223	29.068	24.3279	21.7726	29.184	0
-0.00114872	3.81222e-05	ENSG00000148297	MED22	mediator complex subunit 22 [Source:HGNC Symbol;Acc:HGNC:11477]			18.0988	20.1957	21.096	19.7511	21.3642	24.8343	23.2036	16.9396	22.7857	22.8525	22.4961	18.3034	22.0857	20.0855	22.433	22.4593	22.873	21.3855	22.0359	22.278	23.0974	21.6572	18.4903	18.5269	21.0556	22.5762	21.0753	22.5253	22.3351	22.4205	22.9948	19.3145	19.247	20.2673	17.2865	19.9868	0
-5.27761e-05	0.000508806	ENSG00000008838	MED24	mediator complex subunit 24 [Source:HGNC Symbol;Acc:HGNC:22963]			36.9729	34.2672	35.2081	33.6916	33.2251	37.5609	35.7128	34.8261	41.6273	37.4199	37.4573	36.7116	40.6592	37.4805	44.2276	43.7521	41.9488	38.2389	40.5698	38.0567	36.5078	40.5119	37.5928	38.544	38.376	27.5787	40.9474	41.1302	35.7734	38.5298	38.6188	44.1715	31.8518	34.1274	32.9421	39.1229	0
-0.000236577	-0.000438883	ENSG00000118579	MED28	mediator complex subunit 28 [Source:HGNC Symbol;Acc:HGNC:24628]			23.3061	18.3494	26.0443	26.9024	24.5609	30.6053	28.1312	15.7143	27.6232	24.387	31.4418	18.7053	31.4486	18.607	26.9441	27.6028	27.7053	28.9009	26.5352	28.9511	26.1958	19.8654	16.2238	27.6204	33.5059	19.5023	22.0902	24.0514	23.4245	28.0713	27.9213	15.9044	23.7444	26.1853	20.0514	24.1619	0
0.00126205	0.000188756	ENSG00000164758	MED30	mediator complex subunit 30 [Source:HGNC Symbol;Acc:HGNC:23032]			19.5709	20.1862	13.5669	16.7257	20.7851	17.8423	15.935	14.0711	18.5211	22.5351	21.4303	23.1399	21.3758	17.2712	19.5741	19.267	20.5855	18.0042	20.8332	21.0931	19.2723	22.3904	18.4773	20.8643	21.1181	15.5017	22.4414	17.4997	15.6964	15.1117	18.1777	15.6311	14.4936	16.7282	12.8944	20.7016	0
0.00123777	-0.000946046	ENSG00000136146	MED4	mediator complex subunit 4 [Source:HGNC Symbol;Acc:HGNC:17903]			78.9741	66.1906	58.3537	54.3052	61.8668	58.9329	56.1329	55.6501	60.2426	56.3378	61.4863	61.4941	80.1975	49.2018	61.8361	56.4026	65.6452	53.4701	59.0729	60.8375	60.326	58.2084	59.8465	54.3988	63.0702	52.7063	61.3172	60.5877	59.9697	58.5064	61.0021	53.555	56.2674	55.8374	53.7677	66.7682	0
0.000454275	-0.00107099	ENSG00000159479	MED8	mediator complex subunit 8 [Source:HGNC Symbol;Acc:HGNC:19971]			44.43	60.0937	43.9737	38.9935	43.0121	42.2556	41.499	42.8199	41.4049	42.4908	40.8694	48.3893	52.3427	44.8947	48.3817	43.3222	45.1246	39.1091	39.913	41.674	42.9603	42.0679	44.2799	42.3137	42.8431	48.5837	46.0088	46.1022	47.2284	54.0637	41.5798	44.486	35.698	41.6653	40.45	43.3017	0
0.000345665	0.00264085	ENSG00000106780	MEGF9	multiple EGF-like-domains 9 [Source:HGNC Symbol;Acc:HGNC:3234]			11.1788	10.8487	14.7257	17.0351	10.6608	19.816	12.2452	8.31363	14.4995	11.0188	13.8726	14.6475	11.2868	11.849	16.8977	12.5049	14.765	13.851	15.7318	11.4463	14.1679	11.6166	9.41243	18.0844	16.4101	11.5354	11.4383	13.5264	16.3381	15.981	11.9164	18.858	15.0437	13.1408	22.6399	19.3992	0
0.00561185	0.00474074	ENSG00000185432	METTL7A	methyltransferase like 7A [Source:HGNC Symbol;Acc:HGNC:24550]			50.3393	88.7027	51.497	20.1216	64.0411	55.8472	59.2154	43.482	72.3767	70.0393	83.7857	94.5243	81.8815	43.0997	50.4212	61.3358	79.0434	58.2172	64.6946	67.0811	71.2385	83.2105	65.5619	88.6039	97.6038	29.663	62.7229	66.9831	39.0622	31.8752	63.7126	52.98	46.4611	72.8123	76.8122	108.461	0
-0.00154219	0.00280743	ENSG00000168958	MFF	mitochondrial fission factor [Source:HGNC Symbol;Acc:HGNC:24858]			38.9737	33.5737	58.3229	51.5287	45.6469	44.903	83.6051	72.7671	47.1011	39.8424	43.6964	40.4676	43.261	34.9724	51.8611	47.0739	52.4088	49.0938	40.1199	51.4264	46.3419	48.6566	49.3539	36.112	42.7708	30.1067	39.8127	54.1984	42.7562	43.0113	45.3318	38.6393	47.4182	59.7553	39.7614	38.3894	0
-0.00310088	0.00273886	ENSG00000131446	MGAT1	mannosyl (alpha-1,3-)-glycoprotein beta-1,2-N-acetylglucosaminyltransferase [Source:HGNC Symbol;Acc:HGNC:7044]			53.1048	78.558	100.393	111.884	90.854	92.754	87.1685	105.897	86.5984	103.204	80.0063	90.0369	65.7019	127.41	85.2984	92.3627	91.6014	90.8278	100.513	82.3475	91.4547	105.079	92.8704	81.2479	63.0571	109.626	97.8582	88.7627	106.102	118.03	95.205	134.15	87.2627	90.152	90.5984	84.8594	0
-0.00500123	-0.00120312	ENSG00000168282	MGAT2	mannosyl (alpha-1,6-)-glycoprotein beta-1,2-N-acetylglucosaminyltransferase [Source:HGNC Symbol;Acc:HGNC:7045]			43.3903	43.8713	73.9052	69.1739	70.9629	81.5436	73.521	57.3736	74.4164	82.0993	74.6331	40.4002	60.2157	55.8081	73.0263	72.4772	71.793	69.9384	55.534	84.5219	60.9402	55.8181	53.8624	42.5744	50.9238	101.405	60.6867	66.6092	91.6934	141.088	75.9842	51.7764	55.9268	55.2099	46.4092	46.5519	0
0.000430494	-0.00151366	ENSG00000133816	MICAL2	microtubule associated monooxygenase, calponin and LIM domain containing 2 [Source:HGNC Symbol;Acc:HGNC:24693]			3.54772	7.39157	6.20163	6.91907	4.92383	4.06044	7.31471	2.16967	4.37271	6.33359	8.22497	4.70665	6.0051	4.51263	5.32292	5.41937	4.69793	3.84714	3.25779	7.41441	3.31698	4.73356	4.02418	5.22083	8.64153	11.3652	5.70652	4.52539	13.7972	16.1017	4.04223	3.05829	4.46066	9.36359	6.62083	9.76625	0
0.00399428	0.00137264	ENSG00000101871	MID1	midline 1 [Source:HGNC Symbol;Acc:HGNC:7095]			10.48	6.2796	8.96888	5.97518	11.1936	7.45807	8.92851	6.88376	11.7392	5.84144	10.0091	8.40156	12.1613	5.23959	7.74647	9.05718	8.57744	8.85168	8.81513	9.98895	7.65368	7.02663	4.8787	14.0289	15.6308	3.08868	10.2628	10.7217	8.49209	3.90705	6.58725	8.99865	9.30623	8.38134	10.9242	12.4144	0
0.00201823	-0.00174811	ENSG00000165175	MID1IP1	MID1 interacting protein 1 [Source:HGNC Symbol;Acc:HGNC:20715]			58.5348	41.6757	37.8486	34.2256	42.143	37.7909	36.1128	35.7361	39.6174	47.4959	40.3829	43.0871	66.764	35.9947	44.9662	48.8188	39.8663	39.6935	36.8352	44.3371	45.0507	44.932	49.8867	40.0666	56.7618	37.474	48.348	44.9198	35.3713	37.2949	41.8376	33.044	36.234	42.3112	34.1388	45.9161	0
-0.000428318	-0.000459056	ENSG00000155545	MIER3	mesoderm induction early response 1, family member 3 [Source:HGNC Symbol;Acc:HGNC:26678]			24.2191	13.246	20.6325	26.2828	18.7091	32.2151	30.3724	16.0011	23.3868	20.7989	28.5106	13.2794	24.9936	10.544	24.7438	25.8797	21.263	24.0089	21.168	27.2881	20.5254	15.4508	12.5347	21.6628	36.4348	15.1534	17.3488	21.1671	20.4437	29.4331	23.0996	16.6881	22.0955	21.0811	22.7297	17.4653	0
0.00355989	0.00177673	ENSG00000164654	MIOS	missing oocyte, meiosis regulator, homolog (Drosophila) [Source:HGNC Symbol;Acc:HGNC:21905]			24.4976	21.6669	17.6053	16.0032	17.4631	20.9368	23.6321	13.7141	20.5203	16.6748	23.0851	24.524	28.451	12.7748	20.371	20.7928	20.2256	19.9172	20.6541	19.5256	21.2998	20.1739	19.7222	23.764	29.2682	13.5237	15.9309	16.637	17.6532	17.7222	18.1011	20.1803	19.9095	22.552	26.5537	23.8039	0
-0.00293611	0.0127643	ENSG00000099812	MISP	mitotic spindle positioning [Source:HGNC Symbol;Acc:HGNC:27000]			1.81874	6.74748	17.8134	6.98844	9.72399	9.89219	5.06663	14.9262	14.6993	16.2422	18.9247	5.60984	4.41015	4.30643	11.0566	8.99586	15.7729	14.1584	16.8604	19.0458	5.01631	5.87549	15.6715	12.0853	11.849	3.30853	18.225	6.15985	14.8547	3.44846	15.4507	21.578	38.3247	19.7443	14.4961	5.44635	0
0.00011551	-0.00188185	ENSG00000168288	MMADHC	methylmalonic aciduria (cobalamin deficiency) cblD type, with homocystinuria [Source:HGNC Symbol;Acc:HGNC:25221]			100.462	117.551	101.74	96.0637	105.413	100.578	91.9582	76.9408	95.8195	91.3644	94.596	97.4335	123.886	103.45	108.238	100.097	105.711	93.9164	98.3461	96.1415	97.1785	81.3492	85.518	91.9191	108.525	93.8281	109.892	117.314	106.579	117.464	103.598	95.9283	87.4322	91.5058	86.203	100.931	0
-0.00128818	0.000246081	ENSG00000155229	MMS19	MMS19 homolog, cytosolic iron-sulfur assembly component [Source:HGNC Symbol;Acc:HGNC:13824]			39.6686	35.8261	47.362	40.3815	46.8932	53.7131	47.4356	43.5765	48.1093	48.3745	47.4121	39.3166	48.0196	42.156	48.9537	50.9462	48.0438	47.5895	46.582	51.4279	46.0263	46.3702	42.2159	43.4415	47.2888	49.4599	44.5433	45.6217	49.5823	55.0346	50.306	44.3599	37.0465	45.1795	39.1457	44.0031	0
-0.00368256	0.0067196	ENSG00000173542	MOB1B	MOB kinase activator 1B [Source:HGNC Symbol;Acc:HGNC:29801]			9.91012	8.65875	28.1067	25.8154	16.9773	38.3721	29.4587	16.8677	26.4956	17.0069	23.8181	22.8137	10.643	11.609	34.905	25.4362	28.1668	29.1015	27.6372	24.9054	20.6257	16.6739	13.3925	27.6219	17.7865	14.8239	18.3936	28.3404	28.7799	29.4962	19.0207	17.2383	22.3308	26.0443	31.6793	26.6593	0
0.00132844	-0.00274896	ENSG00000130830	MPP1	membrane protein, palmitoylated 1, 55kDa [Source:HGNC Symbol;Acc:HGNC:7219]			10.378	13.4674	11.8514	13.7872	10.0672	7.1193	8.47903	6.99925	8.43155	15.3916	9.6862	7.66812	12.992	9.36763	10.1828	12.3237	9.55566	8.57256	9.29684	10.3076	10.9607	9.2141	9.93098	9.45786	14.4917	11.0968	14.8455	11.2081	8.14198	5.71309	8.24667	7.28636	8.31122	9.5938	8.11875	10.3138	0
0.00829101	-0.0146909	ENSG00000108852	MPP2	membrane protein, palmitoylated 2 (MAGUK p55 subfamily member 2) [Source:HGNC Symbol;Acc:HGNC:7220]			1.84021	0.891489	0.35885	0.501058	0.361032	0.483581	0.238157	0.11731	0.485524	0.483306	0.520538	0.311634	1.98043	0.457653	0.485846	0.599678	0.568523	0.185808	0.444953	0.335717	0.43882	0.333385	0.232794	0.770598	2.71133	0.539127	1.16209	0.437682	0.192364	0.379895	0.297032	0.497568	0.190311	0.356539	0.197531	0.848899	0
-1.28375e-05	0.000329517	ENSG00000254858	MPV17L2	MPV17 mitochondrial membrane protein-like 2 [Source:HGNC Symbol;Acc:HGNC:28177]			19.5156	32.8724	21.461	18.551	19.9798	20.7126	15.3352	24.8562	16.2329	18.6192	17.5794	25.326	17.1767	21.283	24.1205	18.3581	19.311	20.8993	16.0921	19.0921	18.0419	20.5355	24.1095	19.7271	16.2105	19.9925	19.1867	22.0163	23.4232	22.1489	23.2947	22.3862	16.9326	18.9914	16.7144	18.6346	0
-0.00111859	-0.000811676	ENSG00000197965	MPZL1	myelin protein zero-like 1 [Source:HGNC Symbol;Acc:HGNC:7226]			51.8962	52.438	59.9657	42.2862	59.4101	56.8777	62.6252	45.3549	57.9247	53.1929	56.594	46.6885	59.1489	47.2207	58.4982	56.837	60.7304	57.5036	49.0421	66.3306	55.2629	51.4719	53.0645	42.5019	55.4329	57.2029	56.274	59.4374	67.4462	60.0278	52.1406	53.7583	51.738	54.0567	39.6463	50.2358	0
0.00108648	0.00601556	ENSG00000179832	MROH1	maestro heat-like repeat family member 1 [Source:HGNC Symbol;Acc:HGNC:26958]			4.14461	4.98386	5.54309	7.04432	3.85836	8.44033	8.93169	4.71558	7.66549	5.86888	7.61143	4.80255	5.21412	3.36613	5.7813	6.09912	5.64822	7.32137	7.2727	5.99378	6.27301	7.25478	4.64125	8.50595	9.24402	3.58289	4.32761	5.09417	5.79166	6.9855	6.425	7.38645	6.71118	7.82195	11.2692	6.87174	0
-0.00334696	-0.00209357	ENSG00000116221	MRPL37	mitochondrial ribosomal protein L37 [Source:HGNC Symbol;Acc:HGNC:14034]			83.2275	84.5638	116.185	85.0484	97.5025	86.7674	83.3782	94.7102	104.612	99.9729	97.5893	84.4896	93.2069	130.155	145.204	139.93	114.716	97.2441	103.881	106.835	95.1992	102.397	91.8813	66.2761	72.4618	109.504	160.782	210.562	111.837	89.2665	108.233	94.7975	76.5699	90.6888	71.6187	78.2827	0
0.00164336	-0.00058502	ENSG00000154719	MRPL39	mitochondrial ribosomal protein L39 [Source:HGNC Symbol;Acc:HGNC:14027]			57.4447	50.999	44.8962	33.3676	50.0241	41.6209	36.9922	40.0067	40.9193	43.7264	35.0127	55.7856	55.644	47.2038	47.8105	45.4223	51.1004	45.5222	52.1179	48.911	38.9562	38.5771	48.634	45.0816	48.3102	30.1906	53.6513	51.7278	48.5422	43.3951	40.0243	35.1078	40.3051	50.788	47.3055	47.9292	0
0.00222265	-0.000349947	ENSG00000185608	MRPL40	mitochondrial ribosomal protein L40 [Source:HGNC Symbol;Acc:HGNC:14491]			49.8881	55.9733	40.5555	24.7863	44.9159	36.4598	34.3918	48.8224	37.815	37.0539	33.0363	60.6866	50.8917	47.0695	42.791	38.2492	42.7601	35.4152	37.756	44.0974	43.2958	44.8543	49.9863	40.4239	41.1952	33.466	46.789	46.7952	41.1221	33.2227	33.6833	36.5959	29.5246	43.0963	33.1465	52.4339	0
-0.000198258	0.00070489	ENSG00000204822	MRPL53	mitochondrial ribosomal protein L53 [Source:HGNC Symbol;Acc:HGNC:16684]			9.67099	11.0089	8.26147	7.36725	6.40036	6.98495	9.36944	8.10215	6.36708	8.52612	8.99824	8.62751	7.67076	9.80259	10.8843	10.3762	9.86302	8.5283	10.2808	9.58776	10.6065	9.86493	14.6165	9.28889	7.64992	9.42669	12.6431	10.2549	9.98541	9.23723	12.1494	9.24378	7.94929	8.23794	9.17431	8.26491	0
0.00087241	-0.00182714	ENSG00000181991	MRPS11	mitochondrial ribosomal protein S11 [Source:HGNC Symbol;Acc:HGNC:14050]			27.3737	31.4141	22.9312	18.0705	21.6479	20.7319	19.1507	22.7401	19.7066	21.4796	19.6773	23.5347	27.095	24.3824	19.5588	22.155	23.3036	19.9904	20.5039	22.411	21.6644	21.8371	26.4972	19.2773	22.4204	22.8419	25.898	27.9152	26.2096	20.835	21.7638	20.7279	18.7494	21.1016	19.1755	21.3835	0
0.00043483	-0.000922968	ENSG00000175110	MRPS22	mitochondrial ribosomal protein S22 [Source:HGNC Symbol;Acc:HGNC:14508]			18.7787	16.203	19.4816	15.6131	17.45	16.6396	16.4822	13.702	17.3045	19.6334	16.7367	19.7758	21.4815	17.8598	19.8218	18.7382	18.075	18.9138	17.0693	19.1542	17.4418	13.8571	18.3658	20.4689	18.6999	16.3102	17.3366	20.4487	18.8986	16.3545	17.7174	15.7784	14.5421	16.0127	13.3957	19.4809	0
0.000572872	-0.00170061	ENSG00000113048	MRPS27	mitochondrial ribosomal protein S27 [Source:HGNC Symbol;Acc:HGNC:14512]			32.2204	27.6515	32.2502	21.8453	32.2689	29.6335	32.7712	22.6098	30.404	29.7636	28.6512	28.8504	43.6339	27.1514	36.0392	33.1424	34.0657	30.4509	31.0103	34.5132	28.6253	25.2689	27.1161	29.1405	36.8974	26.686	31.2008	36.1596	30.549	24.702	29.8074	25.9277	29.3262	25.3693	24.1956	31.1788	0
0.00176215	0.000216139	ENSG00000147586	MRPS28	mitochondrial ribosomal protein S28 [Source:HGNC Symbol;Acc:HGNC:14513]			41.0036	46.4292	33.6886	31.7043	34.6579	30.8978	30.1525	33.039	35.44	30.8294	34.3888	50.9967	39.9166	43.6047	41.518	31.7964	41.4295	31.4314	35.7224	37.6613	32.5145	34.4565	43.3354	48.6462	35.5058	31.7574	41.0361	46.0841	39.2194	35.7359	33.3032	40.8189	30.8699	34.3819	36.764	47.2332	0
0.0028633	-0.00248066	ENSG00000074071	MRPS34	mitochondrial ribosomal protein S34 [Source:HGNC Symbol;Acc:HGNC:16618]			137.531	159.464	91.9915	54.7662	96.9978	71.3891	78.5678	124.646	87.8878	88.836	86.1668	133.405	144.862	114.338	93.2368	84.0364	93.6255	74.1348	78.8643	105	85.2951	117.016	127.847	94.7948	107.584	107.655	109.12	112.419	104.437	68.5383	82.3785	96.7297	65.5694	82.379	71.2748	106.011	0
0.00130984	-0.000112455	ENSG00000116062	MSH6	mutS homolog 6 [Source:HGNC Symbol;Acc:HGNC:7329]			18.0329	12.1425	13.242	11.4549	14.5047	20.2919	17.7794	9.10848	15.7604	14.5472	14.5633	17.4076	19.4645	8.23658	15.8061	17.0232	14.0844	15.167	13.8594	15.2603	14.6528	12.3962	13.8774	13.446	17.664	13.6938	12.7636	13.9171	13.6757	13.3748	12.8627	11.7821	12.8542	15.2734	13.6671	14.3821	0
0.0145743	-0.000669519	ENSG00000163132	MSX1	msh homeobox 1 [Source:HGNC Symbol;Acc:HGNC:7391]			388.433	812.615	81.6779	74.5396	71.2023	100.567	60.4547	160.01	95.3284	99.9729	136.778	252.691	366.321	128.982	80.7273	91.1936	110.925	95.1952	122.837	103.951	106.656	143.842	157.997	298.906	395.494	68.1568	77.0034	74.7155	89.6248	61.1267	91.5451	295.423	110.226	140.515	247.974	369.074	0
0.00975726	0.00150712	ENSG00000117791	MTARC2	mitochondrial amidoxime reducing component 2 [Source:HGNC Symbol;Acc:HGNC:26064]			13.4607	9.95934	5.42663	4.39129	4.82266	4.96001	4.21372	6.91857	6.608	5.52067	10.3585	9.09533	17.0593	6.59201	5.32664	7.82157	5.76291	5.58456	5.86357	8.73211	7.26052	8.02768	7.87283	12.024	16.8292	3.9017	6.20926	4.84491	5.01799	2.20818	5.43828	6.43332	6.71518	9.1851	12.882	15.6235	0
0.000908006	0.00090786	ENSG00000156469	MTERF3	mitochondrial transcription termination factor 3 [Source:HGNC Symbol;Acc:HGNC:24258]			40.7389	34.0976	30.9038	30.3866	38.1448	34.4987	37.2128	33.9814	34.844	31.1375	35.35	39.6463	33.4464	23.2146	31.9615	31.3806	26.4275	30.7606	33.7294	37.5267	34.9446	31.622	35.8295	30.5459	35.7803	23.9514	35.9706	31.125	29.5712	29.587	36.1276	21.3438	28.9711	32.9809	29.7212	26.6848	0
0.000238459	-2.75864e-05	ENSG00000143033	MTF2	metal response element binding transcription factor 2 [Source:HGNC Symbol;Acc:HGNC:29535]			16.8161	11.0573	14.6044	15.851	12.0649	18.7093	14.7281	12.8065	13.3958	13.0943	15.5733	11.2782	14.7553	11.1252	15.6388	16.4956	16.039	13.2781	15.1045	15.3541	15.6553	12.6977	9.08984	15.7412	17.3997	11.4097	13.2486	14.0993	15.0376	15.1792	13.7325	12.7634	12.4042	14.1795	15.5643	16.4199	0
-0.00164158	0.00655664	ENSG00000177000	MTHFR	methylenetetrahydrofolate reductase (NAD(P)H) [Source:HGNC Symbol;Acc:HGNC:7436]			11.0367	13.7937	19.416	18.7726	15.2632	25.4811	26.8903	14.4398	22.9699	27.1341	29.8864	19.7054	13.4099	18.5977	21.6111	24.375	25.4863	25.2493	25.252	23.1465	23.8152	23.911	17.9427	20.9666	17.084	14.2942	20.1715	21.6103	14.0935	16.1016	22.2959	26.7451	22.1606	25.0927	21.1756	22.705	0
-0.0048166	3.62101e-06	ENSG00000136371	MTHFS	5,10-methenyltetrahydrofolate synthetase (5-formyltetrahydrofolate cyclo-ligase) [Source:HGNC Symbol;Acc:HGNC:7437]			18.9688	18.8428	21.0867	21.4678	27.132	20.1964	22.9625	22.115	20.3497	25.2744	24.0901	19.0596	17.4065	26.5084	23.6697	18.9675	17.2577	26.1542	24.6217	23.3508	27.3956	27.9555	24.8971	10.4174	11.7054	25.3072	25.8281	27.1467	29.9317	50.1422	25.3416	18.3484	19.6274	22.8139	15.7232	14.0903	0
-0.00117158	0.00100932	ENSG00000139505	MTMR6	myotubularin related protein 6 [Source:HGNC Symbol;Acc:HGNC:7453]			15.1451	11.7573	18.9987	21.5013	18.6118	28.3872	27.4094	10.9078	24.4845	18.3753	21.574	16.6763	21.4068	11.6372	23.6249	23.0673	21.3575	20.0536	19.42	23.3377	19.0788	14.4533	13.1722	21.026	25.2341	16.5393	17.5925	20.9797	22.8829	28.9708	21.5999	16.3817	18.4179	23.0517	20.6161	19.6234	0
0.00329365	-0.00331899	ENSG00000105887	MTPN	myotrophin [Source:HGNC Symbol;Acc:HGNC:15667]			294.983	237.04	172.01	163.827	158.822	185.956	184.69	103.881	196.196	152.367	188.719	150.315	319.058	107.263	182.224	168.728	174.497	166.563	156.796	188.404	150.647	125.241	112.904	199.77	250.262	138.162	140.263	168.955	163.159	169.054	159.846	129.705	165.597	169	153.977	190.604	0
0.00474854	0.00622843	ENSG00000116984	MTR	5-methyltetrahydrofolate-homocysteine methyltransferase [Source:HGNC Symbol;Acc:HGNC:7468]			50.4671	49.4375	36.1544	31.5326	36.864	52.0115	60.3869	25.4232	56.914	43.2865	73.4781	53.8453	48.968	24.371	43.4231	57.7168	51.1999	48.4203	47.6656	57.4761	56.939	56.1853	39.1253	81.0481	65.6736	21.3899	38.1886	44.22	28.0874	45.0947	54.857	27.3682	47.8859	74.652	79.7829	84.4488	0
-0.00277068	0.00127385	ENSG00000132382	MYBBP1A	MYB binding protein (P160) 1a [Source:HGNC Symbol;Acc:HGNC:7546]			33.7615	26.1326	41.9406	26.0363	43.1606	36.8001	54.7442	36.6875	40.5588	44.5652	47.3293	32.3293	35.0923	24.8369	45.0569	38.3615	41.3268	37.6604	32.4296	59.5867	43.7131	46.6348	47.364	25.213	32.3797	29.2512	35.1715	37.0099	45.9125	34.5639	50.7189	37.1822	33.0855	31.5977	22.8947	19.8627	0
-0.0017776	0.00202881	ENSG00000197879	MYO1C	myosin IC [Source:HGNC Symbol;Acc:HGNC:7597]			79.8557	86.0442	105.843	103.965	89.8809	116.341	120.78	98.8986	112.723	107.814	110.633	97.741	82.1486	112.799	134.775	112.078	110.702	120.97	110.661	109.666	101.051	107.602	98.7862	107.84	88.6409	118.171	102.323	117.516	119.051	104.175	99.9991	120.737	98.0497	111.37	94.1872	115.155	0
-0.00139437	0.00783046	ENSG00000196586	MYO6	myosin VI [Source:HGNC Symbol;Acc:HGNC:7605]			23.7419	20.7473	35.7894	46.7747	30.0192	56.4538	56.142	30.4862	47.016	34.5376	47.897	29.5937	24.0072	20.4905	34.2105	41.0728	40.6934	45.0908	39.3209	37.5235	41.8098	37.336	29.9475	36.7453	34.6818	23.813	21.8983	30.2536	31.952	37.7432	47.4468	39.7636	55.8155	55.198	54.6893	37.2362	0
0.00236426	-0.00341515	ENSG00000204899	MZT1	mitotic spindle organizing protein 1 [Source:HGNC Symbol;Acc:HGNC:33830]			34.9788	16.5736	15.834	19.8467	16.248	17.9993	20.8141	13.0704	19.0453	14.2915	18.623	18.635	29.6607	11.5197	21.3134	18.4533	16.4352	13.117	14.1862	20.3611	15.6335	15.4007	13.3581	15.9925	24.8173	13.9084	14.7823	20.7142	17.0209	19.1734	16.2654	9.98138	14.3738	17.116	15.7745	18.0448	0
-0.00321362	0.00457113	ENSG00000102921	N4BP1	NEDD4 binding protein 1 [Source:HGNC Symbol;Acc:HGNC:29850]			19.5097	19.1754	27.6653	39.4298	31.1165	43.1441	43.6582	26.9911	41.3913	40.4261	38.7461	22.1567	22.9588	23.9237	28.3104	36.7786	32.9416	34.7268	29.9491	35.4261	36.9503	36.9021	26.7731	26.2864	26.5826	25.9941	24.9861	28.4856	28.5815	46.9602	34.6163	28.9748	37.068	36.0353	32.9207	23.4821	0
-0.00238817	0.000449464	ENSG00000172766	NAA16	N(alpha)-acetyltransferase 16, NatA auxiliary subunit [Source:HGNC Symbol;Acc:HGNC:26164]			12.9612	8.14593	14.0382	17.7206	13.4969	21.8119	20.1994	11.1127	15.2176	13.4819	17.3433	8.44638	12.6267	8.01984	15.3048	16.914	17.2568	14.3965	14.5125	18.5569	16.0775	12.3007	10.4476	11.9956	18.4622	9.38331	12.5935	13.9898	15.3138	25.3688	14.9993	10.9614	12.0483	13.8985	12.4367	11.3019	0
-0.00157143	-0.000447672	ENSG00000111300	NAA25	N(alpha)-acetyltransferase 25, NatB auxiliary subunit [Source:HGNC Symbol;Acc:HGNC:25783]			11.1381	7.90464	13.5536	9.75677	11.5729	14.8653	14.9442	7.96719	13.1758	10.23	13.556	7.2479	11.6123	6.26949	14.4536	12.8652	12.2208	12.0935	10.8602	15.4861	11.5076	9.60168	8.88181	9.63758	13.1346	9.3736	9.39891	11.1382	12.1294	12.9969	14.5572	9.08358	9.90557	10.4072	7.72537	10.1353	0
0.00845516	-0.00142546	ENSG00000138744	NAAA	N-acylethanolamine acid amidase [Source:HGNC Symbol;Acc:HGNC:736]			30.3098	41.588	15.953	9.0865	12.872	11.6477	16.4512	10.029	12.3972	12.3169	15.8858	30.6444	36.491	9.1293	10.1763	14.6967	13.9737	11.755	12.8732	14.3378	12.8877	14.587	17.5137	20.0434	24.5002	18.4656	14.6889	22.0718	12.8001	6.22493	15.4539	15.7107	12.6304	17.7661	25.2184	27.0723	0
0.00169469	0.00107059	ENSG00000138386	NAB1	NGFI-A binding protein 1 (EGR1 binding protein 1) [Source:HGNC Symbol;Acc:HGNC:7626]			23.5105	14.9054	18.6423	22.588	15.8705	25.6741	24.7064	14.3671	19.4711	18.4661	21.648	15.9898	23.0866	11.4571	19.3479	24.601	22.8038	18.8519	19.7165	20.3428	18.5651	16.4428	11.4093	24.4211	26.8133	13.6863	16.8677	16.8377	14.5511	19.6994	18.0615	14.7863	19.1183	23.2088	24.014	23.2347	0
-0.00265011	-0.00305445	ENSG00000166886	NAB2	NGFI-A binding protein 2 (EGR1 binding protein 2) [Source:HGNC Symbol;Acc:HGNC:7627]			36.2003	31.7121	47.2079	38.0967	50.6189	53.2258	31.4232	29.9033	22.9333	48.0424	39.7164	27.4526	37.627	34.9264	46.3871	53.6952	42.4444	35.6772	43.3408	45.7373	41.767	34.4376	37.3412	34.4114	39.113	64.1892	59.0737	49.4115	31.2102	57.3727	51.0184	35.6904	25.0525	32.6577	26.6509	36.9038	0
-0.000481704	0.00374431	ENSG00000008130	NADK	NAD kinase [Source:HGNC Symbol;Acc:HGNC:29831]			50.857	49.0348	63.4555	59.7459	56.2531	68.1712	65.7513	64.1391	65.1252	75.7726	64.8799	59.3285	52.7768	50.0347	55.1931	62.3955	66.8814	57.7086	62.0527	59.8782	66.6651	72.3788	66.3683	68.5097	55.1289	48.8576	56.0897	54.1007	58.4917	63.7949	76.2654	65.9887	59.9667	70.629	57.1036	66.5767	0
0.000492826	-0.000457463	ENSG00000124357	NAGK	N-acetylglucosamine kinase [Source:HGNC Symbol;Acc:HGNC:17174]			22.249	26.1021	25.0157	27.2756	21.9934	24.3047	23.0311	21.6817	24.2622	27.1022	22.2249	22.1085	26.5115	22.8392	22.7191	26.5567	25.6542	24.2099	24.563	21.4812	23.4621	23.1401	21.6122	26.2842	33.4752	26.8619	25.6728	25.0951	27.0177	27.7134	22.5077	23.2371	21.7341	23.2486	26.5365	28.8147	0
0.00175052	2.74339e-05	ENSG00000095380	NANS	N-acetylneuraminic acid synthase [Source:HGNC Symbol;Acc:HGNC:19237]			31.9359	49.1082	27.556	21.4763	27.915	20.3028	26.9487	29.909	24.3693	25.7537	29.7389	39.0571	34.2613	33.0216	30.3489	26.1263	25.8716	25.0339	23.5962	31.9507	28.0071	30.1819	37.5626	31.4405	25.8904	31.3483	28.8823	31.8262	33.7813	38.1181	25.5524	35.0108	26.3757	27.6926	31.1226	31.6875	0
0.00268353	-0.00352127	ENSG00000132780	NASP	nuclear autoantigenic sperm protein (histone-binding) [Source:HGNC Symbol;Acc:HGNC:7644]			108.116	60.7873	51.9795	48.5171	51.6219	61.0542	53.787	41.2371	50.5104	49.634	52.0628	41.4312	87.3761	39.3596	54.2095	56.2013	55.0016	50.7276	53.0616	58.1261	55.5182	41.1316	46.237	55.6998	81.4238	42.2309	52.3224	49.2633	52.0064	52.009	56.1386	41.8407	49.8991	50.4623	45.6369	60.9312	0
0.000910358	-0.00556667	ENSG00000090971	NAT14	N-acetyltransferase 14 (GCN5-related, putative) [Source:HGNC Symbol;Acc:HGNC:28918]			33.7524	42.3746	31.3849	18.6201	32.5236	22.2719	17.2066	34.7944	23.4078	25.5981	22.943	21.6688	39.2198	36.9806	30.5163	27.7576	25.7203	21.6382	18.934	30.5775	24.3988	34.2008	38.5703	22.5796	44.3199	41.5594	27.5657	27.1047	26.6468	28.4402	25.9322	27.2319	17.1155	16.8088	16.0957	23.7385	0
0.000686049	-0.00138557	ENSG00000025770	NCAPH2	non-SMC condensin II complex, subunit H2 [Source:HGNC Symbol;Acc:HGNC:25071]			54.1042	39.418	33.1909	36.5116	34.2805	37.8899	33.2187	43.4593	37.0665	41.1859	36.919	41.5355	53.0091	46.5141	39.3802	40.8464	43.1849	37.1477	40.7449	37.6695	44.9817	42.4474	41.4837	35.9152	40.202	37.7187	40.0063	39.462	43.2433	40.2714	37.0903	47.7485	30.9889	37.7955	34.3484	39.11	0
-0.00378561	0.00860385	ENSG00000144959	NCEH1	neutral cholesterol ester hydrolase 1 [Source:HGNC Symbol;Acc:HGNC:29260]			4.87617	7.27128	9.35438	20.0652	9.11715	15.9799	15.7727	11.6968	16.0777	11.7269	12.4031	11.6522	6.64714	10.2896	12.0712	17.6473	14.328	15.4389	14.4468	11.4862	17.5055	7.92806	7.75789	13.4964	4.78884	9.12868	8.4252	10.5251	11.6939	12.0112	13.818	12.7374	14.8829	14.6258	17.9216	12.5182	0
0.000987218	0.00477293	ENSG00000158092	NCK1	NCK adaptor protein 1 [Source:HGNC Symbol;Acc:HGNC:7664]			19.9144	17.8471	28.9999	24.5208	26.0524	30.0606	28.4189	14.5717	26.5193	22.6923	27.2644	39.5284	24.1842	16.0875	23.7415	31.1947	25.1491	25.9579	26.0184	30.9055	24.6581	20.536	24.9867	33.4968	24.2839	25.6572	23.936	21.6639	24.9407	28.9689	25.5181	22.1574	30.2994	35.8893	36.8202	39.8403	0
-0.000868145	-0.00120532	ENSG00000071051	NCK2	NCK adaptor protein 2 [Source:HGNC Symbol;Acc:HGNC:7665]			46.3961	33.8073	42.917	38.3515	47.45	49.9464	46.4674	38.5396	43.5023	45.888	47.2811	33.5553	50.8333	50.1773	43.555	43.0569	44.753	44.0391	47.9188	46.2192	44.1766	38.4471	41.2087	36.2934	49.6421	44.2897	52.2129	44.2724	45.6402	42.8275	45.3566	39.5464	39.7206	43.7848	35.465	41.548	0
-0.000574197	0.00197011	ENSG00000061676	NCKAP1	NCK-associated protein 1 [Source:HGNC Symbol;Acc:HGNC:7666]			23.0166	24.9258	32.0231	34.5921	27.6801	40.6717	38.3032	18.8947	34.4714	26.5948	33.4803	26.3516	28.7886	18.6729	36.7778	33.3355	34.7522	33.992	32.7619	29.9763	29.0305	23.1884	20.1406	33.8467	34.3698	26.0532	23.8017	30.7058	31.9106	36.9977	32.6341	27.6939	35.024	32.196	35.1898	33.4606	0
-0.000172293	-0.00057756	ENSG00000084676	NCOA1	nuclear receptor coactivator 1 [Source:HGNC Symbol;Acc:HGNC:7668]			33.6719	24.3432	29.6956	30.6886	23.0678	40.2206	33.6138	18.2657	30.7614	25.1259	30.5935	20.5148	29.599	17.5032	31.9886	33.8381	34.736	34.5676	27.382	29.274	27.8077	24.9915	17.801	29.5102	32.4073	25.3854	24.674	35.4685	28.8164	30.0702	29.2812	21.2816	28.5502	28.0589	27.8765	30.4737	0
0.00185045	-0.0029075	ENSG00000058804	NDC1	NDC1 transmembrane nucleoporin [Source:HGNC Symbol;Acc:HGNC:25525]			25.9273	12.214	18.1469	12.3773	17.4632	16.8627	17.1116	11.1936	18.4146	13.3499	14.97	13.9765	32.3812	11.912	19.5709	17.5241	16.7288	15.2264	16.1692	20.1011	16.686	11.7656	14.6488	15.9231	21.8836	13.4232	15.9842	16.6852	16.9191	12.8491	13.8605	13.8333	15.6045	15.9671	15.9611	15.8708	0
0.00061685	-0.0011008	ENSG00000101079	NDRG3	NDRG family member 3 [Source:HGNC Symbol;Acc:HGNC:14462]			42.0001	36.9673	38.2963	30.444	40.3068	45.7128	44.7579	33.3564	41.1445	39.4954	41.0859	36.5268	56.7711	40.0657	49.396	40.3147	48.0431	42.3054	43.1927	41.4548	40.8543	36.3209	33.6097	43.5054	52.6094	35.3385	45.7299	48.2292	45.6683	40.7999	39.2976	34.8751	36.7567	43.0246	37.8287	45.8554	0
0.00316437	0.00521725	ENSG00000103034	NDRG4	NDRG family member 4 [Source:HGNC Symbol;Acc:HGNC:14466]			9.67064	8.71378	9.07665	11.5816	8.31832	10.4739	14.7357	10.2733	16.4252	14.3907	17.7524	12.4372	13.0226	11.7894	11.0462	12.143	11.7934	9.6749	11.0971	10.7678	11.9944	13.197	17.7085	26.4937	16.8872	9.49021	15.0978	10.6939	8.78619	17.3516	10.5434	5.65128	9.47796	13.8964	27.0666	22.9232	0
0.00275765	-0.00191147	ENSG00000267855	NDUFA7	NADH dehydrogenase (ubiquinone) 1 alpha subcomplex, 7, 14.5kDa [Source:HGNC Symbol;Acc:HGNC:7691]			8.71534	9.22798	4.46189	3.39823	5.98536	5.56835	3.64228	5.86363	4.88992	6.11667	4.85422	6.1997	8.50943	6.82847	4.98378	5.31262	4.70526	5.45811	4.58405	4.59169	6.83633	6.79186	6.94686	5.13917	6.2521	5.55427	5.00906	5.355	4.75376	5.8454	6.25215	5.47522	4.89036	5.03479	4.51304	6.26109	0
0.00181047	-0.00195443	ENSG00000140990	NDUFB10	NADH dehydrogenase (ubiquinone) 1 beta subcomplex, 10, 22kDa [Source:HGNC Symbol;Acc:HGNC:7696]			186.413	266.28	155.918	112.546	149.003	123.408	108.011	176.099	123.162	135.527	134.85	186.279	184.855	192.23	154.61	145.013	163.882	144.104	154.612	134.316	138.47	148.412	171.858	141.934	150.764	146.457	199.217	171.585	161.995	117.069	132.336	168.972	118.426	141.928	130.149	157.415	0
0.00251382	-0.00139266	ENSG00000147123	NDUFB11	NADH dehydrogenase (ubiquinone) 1 beta subcomplex, 11, 17.3kDa [Source:HGNC Symbol;Acc:HGNC:20372]			182.812	232.788	121.519	92.3804	132.546	108.279	108.342	193.247	115.466	123.649	121.068	195.738	186.331	190.371	134.112	127.437	152.517	120.286	147.744	127.038	133.042	148.539	171.857	156.54	144.708	141.68	167.98	163.06	134.593	119.916	116.121	168.425	115.207	125.773	120.612	160.269	0
0.00195685	-0.00224071	ENSG00000119013	NDUFB3	NADH dehydrogenase (ubiquinone) 1 beta subcomplex, 3, 12kDa [Source:HGNC Symbol;Acc:HGNC:7698]			90.6381	113.606	75.6904	60.1699	69.3346	63.2735	57.971	64.3583	60.773	60.0357	52.8051	95.1664	92.1325	81.1732	84.2114	76.6587	76.4613	59.01	70.9868	67.4732	69.5698	63.6533	77.215	78.7318	78.1158	70.0122	82.3919	89.9866	88.5002	65.5097	69.0475	67.9785	59.8065	70.5365	61.5495	88.6842	0
0.000916312	-0.0022411	ENSG00000136521	NDUFB5	NADH dehydrogenase (ubiquinone) 1 beta subcomplex, 5, 16kDa [Source:HGNC Symbol;Acc:HGNC:7700]			32.236	35.9069	32.2228	24.9788	29.5043	26.3626	24.7137	26.6945	28.9326	26.7381	25.9026	32.2033	40.1121	32.9734	34.1134	30.0793	32.5523	28.0297	28.4328	26.6741	29.0335	25.0209	30.7921	29.2326	33.6187	30.8539	35.6099	36.1771	32.0745	27.8225	29.9145	25.3932	23.7205	30.6322	23.5717	33.342	0
0.00233714	-0.000800711	ENSG00000165264	NDUFB6	NADH dehydrogenase (ubiquinone) 1 beta subcomplex, 6, 17kDa [Source:HGNC Symbol;Acc:HGNC:7701]			81.8132	83.8729	56.6932	41.3366	66.3371	48.1072	45.683	57.9207	51.578	52.4857	55.5622	79.435	78.3832	60.2302	61.0327	49.6485	62.2748	49.6465	61.3291	58.044	61.2821	59.7805	70.6314	65.582	53.217	49.3556	65.4181	67.9928	67.6346	52.999	56.2099	58.7424	51.293	56.7369	49.1682	76.7542	0
0.00122249	-0.00119079	ENSG00000099795	NDUFB7	NADH dehydrogenase (ubiquinone) 1 beta subcomplex, 7, 18kDa [Source:HGNC Symbol;Acc:HGNC:7702]			342.005	449.527	287.716	204.11	301.582	247.047	255.065	368.869	262.415	291.429	289.795	368.238	381.648	457.486	315.582	291.381	328.464	293.464	292.799	273.627	301.303	352.118	399.926	300.991	272.984	288.588	367.149	365.126	315.79	222.242	276.29	349.299	222.025	236.403	253.244	299.058	0
0.000609206	0.000469848	ENSG00000167792	NDUFV1	NADH dehydrogenase (ubiquinone) flavoprotein 1, 51kDa [Source:HGNC Symbol;Acc:HGNC:7716]			110.363	112.088	102.35	85.5207	97.8663	99.4075	93.7383	116.636	97.096	112.808	101.495	126.17	112.037	120.94	108.71	110.892	113.85	98.3485	111.445	104.014	120.656	125.131	126.069	105.287	109.949	98.8328	121.877	119.841	102.907	87.0737	101.422	113.368	85.5022	100.886	92.6107	111.601	0
-0.00115128	-0.000371786	ENSG00000178127	NDUFV2	NADH dehydrogenase (ubiquinone) flavoprotein 2, 24kDa [Source:HGNC Symbol;Acc:HGNC:7717]			15.8621	20.3337	14.8274	15.1031	16.4737	14.6715	16.1542	20.4394	15.73	14.3639	14.716	17.829	14.1792	19.538	19.3466	18.5187	17.2486	18.1702	18.5045	16.7332	18.0684	16.7837	21.2343	13.9669	14.8495	16.0229	18.4119	20.184	21.2083	18.2148	15.7706	18.3307	13.2433	12.8592	13.1096	15.2189	0
-0.000272837	-0.000999619	ENSG00000160194	NDUFV3	NADH dehydrogenase (ubiquinone) flavoprotein 3, 10kDa [Source:HGNC Symbol;Acc:HGNC:7719]			24.0461	21.0284	21.1323	19.4856	21.6916	19.974	18.7659	19.052	11.8009	21.704	20.988	19.2559	23.9313	19.4291	24.3673	20.4057	23.3265	22.8819	21.0509	23.3966	22.4668	20.9672	21.4178	14.8325	18.0071	21.4415	23.3374	20.1658	22.4647	19.0827	22.4935	20.9163	17.2885	21.9771	16.278	23.1696	0
-0.000353924	0.000537057	ENSG00000089818	NECAP1	NECAP endocytosis associated 1 [Source:HGNC Symbol;Acc:HGNC:24539]			24.4996	25.9354	26.8922	26.278	24.1062	30.8585	31.3845	24.5821	30.687	28.5797	27.5673	23.6475	32.2205	25.2693	31.4287	31.1257	30.3209	30.4761	28.0718	28.9561	30.4032	26.3617	21.6348	28.1974	28.6483	25.0108	25.0853	30.3738	26.0435	34.1094	27.3594	26.9808	26.7298	28.5554	26.4987	30.5533	0
0.000676161	3.53053e-05	ENSG00000129559	NEDD8	neural precursor cell expressed, developmentally down-regulated 8 [Source:HGNC Symbol;Acc:HGNC:7732]			52.5483	67.3759	47.647	41.8422	53.7389	44.741	40.6874	58.5612	44.9671	50.2988	46.6941	63.4354	53.0036	60.269	49.7003	44.2773	49.8072	44.8511	48.4252	48.7111	53.7171	53.0957	66.1251	46.1543	45.9553	51.4422	54.4052	57.6721	55.2104	52.467	46.4656	51.3201	42.8515	48.6387	43.1933	57.7694	0
0.0145259	-0.00159786	ENSG00000111859	NEDD9	neural precursor cell expressed, developmentally down-regulated 9 [Source:HGNC Symbol;Acc:HGNC:7733]			19.8999	26.8473	6.32263	7.09133	7.62145	4.41197	4.51127	3.47292	4.61228	12.5695	14.9219	8.97838	27.2406	4.59409	5.24679	7.85067	4.5745	4.41275	3.79727	6.48625	5.51911	5.75954	5.00501	27.679	28.9927	5.92592	5.78512	4.7163	5.74124	3.39339	4.7409	12.9243	8.29885	14.6456	16.3001	26.0199	0
0.00488976	0.0004452	ENSG00000137601	NEK1	NIMA-related kinase 1 [Source:HGNC Symbol;Acc:HGNC:7744]			11.889	17.8298	9.85932	9.23092	8.29643	10.9586	11.3666	4.85237	10.9059	7.62358	10.8804	10.0258	11.4708	4.69787	10.1065	10.43	9.7311	8.9209	8.78027	8.30816	8.48699	7.16895	6.8299	17.1952	17.0298	6.32093	7.31683	8.56795	9.7275	8.81384	8.96881	6.65308	9.13109	10.592	12.3644	13.9437	0
-0.00135882	0.00286867	ENSG00000151414	NEK7	NIMA-related kinase 7 [Source:HGNC Symbol;Acc:HGNC:13386]			16.6986	13.0818	20.7301	28.9078	22.4287	35.5594	35.6361	11.6604	30.8127	22.3893	31.2481	20.5393	22.3401	12.6715	28.7733	29.1184	27.8403	27.2408	24.6011	27.065	26.6253	16.4536	14.6434	23.361	28.8827	18.7262	18.5601	26.3092	23.669	29.4244	27.4065	15.562	27.7453	27.3051	30.1232	23.93	0
2.66571e-05	0.000254004	ENSG00000188986	NELFB	negative elongation factor complex member B [Source:HGNC Symbol;Acc:HGNC:24324]			81.8987	84.0077	74.0256	70.8702	82.0664	77.328	78.619	81.6919	71.6285	85.1707	76.15	83.2409	92.1992	90.7365	80.0074	87.4357	84.8403	72.1207	79.2654	72.2753	86.3366	89.5164	94.8397	69.4085	70.8483	80.333	85.1368	81.5827	79.4825	68.402	77.9854	90.1991	76.896	80.0777	66.3479	78.0996	0
0.0055685	-0.000639478	ENSG00000117691	NENF	neudesin neurotrophic factor [Source:HGNC Symbol;Acc:HGNC:30384]			139.837	137.84	64.5003	48.0247	84.8607	57.0697	62.7999	98.3039	56.3857	71.0642	66.9175	115.528	119.992	94.3133	72.2806	68.3911	74.6823	56.2736	66.1002	61.3617	71.711	88.4132	119.032	175.05	96.0908	84.0656	101.733	74.1514	72.8239	52.553	64.546	82.2578	80.7982	90.8152	68.1455	115.544	0
-0.00309089	0.00157801	ENSG00000196712	NF1	neurofibromin 1 [Source:HGNC Symbol;Acc:HGNC:7765]			7.67042	5.00983	10.318	14.3408	8.84493	17.2798	16.7995	6.7512	13.8962	9.95269	12.2416	6.152	9.86824	6.15627	12.4346	13.0595	12.3758	13.4535	11.858	12.4911	9.3997	8.77958	5.56319	9.68066	11.4665	7.74342	8.15296	11.0545	11.6624	15.7867	10.6687	10.2041	11.0846	10.2886	11.2527	8.87324	0
-0.00288859	1.70231e-05	ENSG00000109320	NFKB1	nuclear factor of kappa light polypeptide gene enhancer in B-cells 1 [Source:HGNC Symbol;Acc:HGNC:7794]			23.6465	20.0267	30.9986	35.1995	34.464	35.3967	37.1204	19.8046	34.5558	30.0966	31.8582	22.6283	28.8814	26.5132	33.2635	35.9659	33.4301	35.4599	29.3247	35.4729	31.5324	24.4165	23.9247	24.6008	25.5737	32.5663	31.4975	33.0412	31.6988	32.9503	31.7943	26.4663	29.0276	29.0295	23.694	24.9266	0
-0.00423892	0.00275778	ENSG00000077150	NFKB2	nuclear factor of kappa light polypeptide gene enhancer in B-cells 2 (p49/p100) [Source:HGNC Symbol;Acc:HGNC:7795]			15.6488	20.8144	28.6497	42.8691	29.4131	34.9693	30.1139	32.7133	26.079	33.2366	26.0387	24.88	16.9671	35.6574	27.3231	39.3292	29.4559	29.8862	34.1287	25.4817	32.3008	30.2069	25.7049	23.3091	19.9481	35.8968	35.0923	27.1203	32.5807	29.6488	27.9684	43.2706	26.8765	25.8217	25.3915	26.5211	0
0.00245836	-0.00441353	ENSG00000184117	NIPSNAP1	nipsnap homolog 1 (C. elegans) [Source:HGNC Symbol;Acc:HGNC:7827]			65.312	52.1274	47.0637	29.9284	42.8392	40.2347	34.9907	29.4824	35.9463	47.7447	38.3437	39.7569	77.793	47.4272	49.5579	45.805	42.1661	38.5734	43.7529	39.8284	46.4793	38.0714	34.0527	36.7688	65.9599	38.9977	48.1318	49.0968	37.7235	35.7487	35.48	49.6574	29.8122	42.4904	38.8314	45.605	0
-0.00570932	0.00508976	ENSG00000123213	NLN	neurolysin (metallopeptidase M3 family) [Source:HGNC Symbol;Acc:HGNC:16058]			7.82241	5.69294	16.9332	14.9963	14.3905	22.9039	20.1287	14.1641	18.2252	14.4313	13.8398	12.2079	9.41678	11.8988	18.4676	15.4734	18.9057	20.104	18.5334	15.1811	14.6969	13.7068	12.0608	9.96218	7.40714	11.8342	12.68	18.5173	15.2519	18.5005	17.5107	13.8043	18.8707	15.2653	14.5486	11.9891	0
-0.00120214	0.000656175	ENSG00000169251	NMD3	NMD3 ribosome export adaptor [Source:HGNC Symbol;Acc:HGNC:24250]			27.668	23.5037	36.3426	30.9437	31.8007	39.7791	38.0181	24.4311	37.6988	31.0743	37.5711	29.104	33.757	20.0452	40.4009	35.3951	35.7999	34.5546	30.0912	38.5907	34.3232	26.4877	23.0587	27.5281	35.5407	26.1756	28.6046	34.8132	36.5862	36.7855	33.0498	33.7709	31.7402	31.0362	28.929	31.334	0
0.00530743	0.00164596	ENSG00000103024	NME3	NME/NM23 nucleoside diphosphate kinase 3 [Source:HGNC Symbol;Acc:HGNC:7851]			74.9025	111.455	46.396	27.0388	50.8043	46.5884	42.4108	82.0358	45.6985	58.0376	63.6836	74.9233	81.946	64.6593	42.6341	42.6674	58.509	48.4431	50.0507	47.6819	61.5	77.4697	92.755	63.7054	62.6339	47.2835	57.5369	44.9146	45.6553	25.099	48.91	65.8481	46.7693	51.7712	63.4458	79.853	0
0.00540983	-0.00107493	ENSG00000153406	NMRAL1	NmrA-like family domain containing 1 [Source:HGNC Symbol;Acc:HGNC:24987]			59.8969	84.3088	32.3093	26.1489	31.7803	28.9186	27.9755	39.238	26.5026	31.0152	30.149	49.6705	53.2382	37.5098	29.8923	31.4237	33.574	27.0516	35.2596	31.2663	36.2746	35.6557	45.3301	44.3223	45.6799	25.94	37.0187	34.7692	34.4292	22.8877	31.4346	38.8826	29.7158	33.7181	40.7616	45.5502	0
0.00322617	0.0046305	ENSG00000112992	NNT	nicotinamide nucleotide transhydrogenase [Source:HGNC Symbol;Acc:HGNC:7863]			24.1918	25.3776	30.7351	26.0145	23.1958	30.3078	31.2077	13.8591	37.3811	29.3708	34.3261	45.1513	33.0818	20.202	35.2538	28.5758	29.218	29.8392	29.1537	28.3392	24.941	21.2337	25.3492	64.2771	32.7381	30.5679	25.4303	32.2849	33.188	27.4925	25.8516	23.7367	34.2332	53.2785	53.7671	58.289	0
0.00252652	-0.00197222	ENSG00000084092	NOA1	nitric oxide associated 1 [Source:HGNC Symbol;Acc:HGNC:28473]			43.9657	43.7864	34.0365	30.4049	34.1951	31.3963	30.1549	22.5628	34.1208	33.0504	30.2438	34.2759	52.4855	32.5952	29.5325	35.979	35.6074	33.4839	34.1548	31.3418	34.8154	27.0887	32.3666	34.2272	45.2875	31.5787	34.7416	33.6726	27.5089	26.3872	34.5654	24.4385	30.3029	34.9184	33.5151	34.585	0
-0.000553611	-0.00244389	ENSG00000141101	NOB1	NIN1/RPN12 binding protein 1 homolog [Source:HGNC Symbol;Acc:HGNC:29540]			92.2383	75.1392	97.2373	61.9457	99.708	81.2608	77.849	69.5376	84.5371	85.5196	80.0325	70.2732	113.43	84.4425	92.0467	94.7005	88.7132	87.3195	85.5915	90.3485	75.4319	75.9366	83.2603	63.1242	84.3299	81.4281	95.4405	86.4488	85.8671	59.9048	93.5884	73.2527	70.2353	68.49	55.93	70.715	0
-0.00263409	0.000156093	ENSG00000173145	NOC3L	NOC3-like DNA replication regulator [Source:HGNC Symbol;Acc:HGNC:24034]			13.7763	8.31792	18.8758	11.0387	17.8853	19.8806	23.3841	12.9876	20.5831	14.7864	17.9575	11.2403	14.3166	8.2249	18.6091	17.3051	14.7521	14.7768	13.958	21.359	15.0649	13.1362	13.7824	10.6161	17.0401	11.3498	13.8424	13.1337	18.9119	19.2988	17.6435	10.5313	13.877	11.0356	10.3903	11.3323	0
0.00194818	0.00400928	ENSG00000140939	NOL3	nucleolar protein 3 (apoptosis repressor with CARD domain) [Source:HGNC Symbol;Acc:HGNC:7869]			52.2459	40.2817	35.9229	46.4769	30.8648	49.5824	36.7416	49.9017	43.5434	52.3789	46.3822	52.9034	37.1022	27.3626	48.7312	41.6829	48.5491	46.0762	40.3721	36.108	54.5984	55.2989	58.7025	61.431	46.5788	27.8303	43.8394	43.0708	44.5909	36.2578	46.332	41.8437	44.5606	49.0742	43.8526	64.9752	0
-0.00270714	0.00209157	ENSG00000185164	NOMO2	NODAL modulator 2 [Source:HGNC Symbol;Acc:HGNC:22652]			4.61531	5.57181	7.95665	7.67652	9.02131	13.305	13.5558	2.59234	21.0791	6.31873	10.6157	7.41985	6.96663	6.46128	9.24066	8.47759	10.5884	8.39869	8.7023	10.4662	6.6549	5.83882	3.0233	10.9721	6.95989	10.5441	6.36957	10.7076	8.13146	14.3096	7.57734	7.16364	9.34563	9.94806	8.65302	7.98857	0
-0.000539869	0.00400169	ENSG00000134250	NOTCH2	notch 2 [Source:HGNC Symbol;Acc:HGNC:7882]			35.2142	18.1176	33.8848	43.3993	32.8131	58.4352	56.623	23.0593	60.0436	43.7666	39.8251	35.8259	42.9223	28.8905	37.3221	41.9954	36.5255	54.8556	41.1824	41.2865	41.3717	36.2965	28.6285	44.8482	44.6072	30.2947	24.7669	30.7102	36.0672	46.9209	43.2033	39.9869	58.4446	44.0317	48.5267	43.2666	0
0.00192258	0.00107068	ENSG00000139910	NOVA1	neuro-oncological ventral antigen 1 [Source:HGNC Symbol;Acc:HGNC:7886]			1.14873	1.65529	1.53897	2.61057	1.58351	2.40997	2.15878	1.33092	1.97338	1.69585	1.52208	1.60377	2.12576	1.43187	1.75212	2.04574	1.83902	1.62994	1.36302	1.33505	1.90205	1.60473	0.668324	4.71138	2.56581	0.855778	1.22328	1.66886	1.57495	2.58268	1.55096	0.509219	1.40975	0.997856	1.90605	2.94482	0
0.000798531	0.00969084	ENSG00000188747	NOXA1	NADPH oxidase activator 1 [Source:HGNC Symbol;Acc:HGNC:10668]			40.6123	62.1134	65.333	78.8638	50.9128	68.7549	61.7036	140.221	60.0069	96.5128	84.4151	88.3782	47.9226	60.5681	48.9758	74.9728	64.9403	73.6748	84.3472	67.8604	83.2364	136.298	121.295	79.0599	62.2216	33.8867	68.806	48.1176	56.6585	49.2131	83.2715	99.2114	71.4438	83.9934	106.851	80.9913	0
0.00294403	0.00188075	ENSG00000113971	NPHP3	nephronophthisis 3 (adolescent) [Source:HGNC Symbol;Acc:HGNC:7907]			11.8179	13.0641	12.3603	13.9149	13.0624	19.827	18.9789	9.67056	14.3267	14.6037	14.194	8.60926	24.3503	9.19875	10.6115	14.0933	8.92751	17.1106	14.2679	13.902	16.1594	15.3389	10.0909	20.7387	28.1108	6.61502	11.0329	10.4095	11.6676	14.8428	16.4944	8.40395	12.4793	17.0027	20.2453	13.1968	0
-0.00229668	0.00433008	ENSG00000182446	NPLOC4	NPL4 homolog, ubiquitin recognition factor [Source:HGNC Symbol;Acc:HGNC:18261]			32.6745	29.4411	44.7284	50.7822	38.215	53.8041	56.9208	46.7777	50.6533	48.7526	51.8261	35.6775	32.0218	39.5208	46.667	43.8761	47.8768	47.406	49.2091	43.8252	45.4224	54.7069	38.9565	40.9618	37.9213	33.1245	43.0462	44.9198	42.8441	49.4249	52.1167	49.5252	58.0229	50.3059	45.8155	40.4812	0
0.0113443	-0.00111404	ENSG00000181019	NQO1	NAD(P)H dehydrogenase, quinone 1 [Source:HGNC Symbol;Acc:HGNC:2874]			66.3371	117.699	66.3875	41.3258	23.4297	21.7893	32.9368	25.543	34.3627	27.923	24.008	63.3914	69.5205	26.0691	45.7961	18.9473	42.2449	17.2768	25.7072	23.4369	22.4634	26.8548	67.3248	68.2998	149.26	16.9646	46.3449	35.2122	18.4507	21.2625	34.0156	37.3711	28.9007	44.3247	70.3912	128.639	0
0.0034137	0.00091345	ENSG00000160113	NR2F6	nuclear receptor subfamily 2, group F, member 6 [Source:HGNC Symbol;Acc:HGNC:7977]			84.3424	117.041	62.8692	41.0016	59.3147	62.0386	45.2796	104.255	50.2057	68.5148	66.1791	96.1491	83.1056	80.6311	55.0212	74.7146	64.4361	61.5465	72.9859	67.4153	73.8987	72.3482	106.492	83.411	73.7577	70.0027	75.4048	62.92	74.329	50.7198	72.804	95.3102	53.7127	69.8892	73.3984	99.4542	0
-0.000560816	-0.00254688	ENSG00000113580	NR3C1	nuclear receptor subfamily 3, group C, member 1 (glucocorticoid receptor) [Source:HGNC Symbol;Acc:HGNC:7978]			7.54913	5.33914	8.65793	8.12577	7.32304	10.7066	8.67998	4.52351	7.35505	7.98262	9.72991	4.56448	9.89136	4.03072	10.3345	9.49085	10.2192	8.55434	8.26524	8.63024	8.73002	5.89714	4.48694	7.86762	12.3464	8.2057	9.16387	9.48708	9.36443	7.20884	7.33858	4.79659	6.02734	8.44991	6.07325	9.21904	0
-0.00174515	0.00267472	ENSG00000213281	NRAS	neuroblastoma RAS viral (v-ras) oncogene homolog [Source:HGNC Symbol;Acc:HGNC:7989]			54.007	45.3823	74.4607	77.1433	70.0028	90.2895	93.0264	54.6214	89.1832	77.8396	89.9845	59.0941	63.6585	46.9875	76.534	76.2192	78.5703	77.1055	74.5094	81.0393	65.9575	56.4865	55.3337	67.8086	63.9584	56.7847	60.0183	66.6513	71.1258	92.3993	79.0077	50.9541	75.6163	74.3891	71.4388	70.4949	0
-0.00046192	-0.00332981	ENSG00000117697	NSL1	NSL1, MIS12 kinetochore complex component [Source:HGNC Symbol;Acc:HGNC:24548]			19.6569	16.3872	18.3804	14.2276	18.4345	19.3845	16.4508	14.1849	16.5597	17.1781	16.3778	15.6337	24.1564	17.7122	21.1349	19.8431	19.6202	17.1775	16.4311	18.4169	17.4597	14.1421	12.2783	14.8893	19.1145	17.033	18.8394	20.1135	21.3058	19.0605	14.6859	15.4342	14.5761	14.1902	13.4389	16.236	0
-0.00100334	-0.000845112	ENSG00000125458	NT5C	5', 3'-nucleotidase, cytosolic [Source:HGNC Symbol;Acc:HGNC:17144]			62.7865	45.8406	50.9951	39.5198	48.9799	54.0169	45.0656	80.2819	41.8517	57.2558	51.5858	48.17	52.7803	63.752	49.9647	50.3648	50.4279	50.2904	52.6924	42.7696	52.2236	61.1865	73.8401	36.2405	47.5632	58.3723	60.1652	57.0908	47.8385	48.7469	51.3347	52.2866	44.1253	43.619	41.5518	38.7444	0
0.00455211	-0.00592715	ENSG00000168268	NT5DC2	5'-nucleotidase domain containing 2 [Source:HGNC Symbol;Acc:HGNC:25717]			68.8717	42.1523	19.3278	14.3585	21.8797	25.7536	22.9057	30.7474	24.7948	25.9625	31.0961	21.0905	65.1771	20.1057	27.0321	29.9236	35.961	23.8375	20.4575	25.2757	25.0509	30.9986	28.7064	20.4886	57.049	15.1018	30.3818	25.9636	25.9617	23.2193	21.2748	26.3669	20.4165	24.9049	17.0679	22.6742	0
-0.00242514	-0.000347167	ENSG00000148335	NTMT1	N-terminal Xaa-Pro-Lys N-methyltransferase 1 [Source:HGNC Symbol;Acc:HGNC:23373]			18.035	23.4062	26.491	21.3168	25.2067	21.5265	20.7207	26.908	21.228	24.1953	20.0661	22.3664	19.773	26.2436	23.8396	24.2647	22.913	21.6875	22.4382	27.9304	24.1598	25.1859	29.8046	17.5976	19.3874	29.2178	27.4043	26.6562	26.098	24.8833	24.1463	26.5647	18.3512	19.136	16.0577	17.8032	0
-0.001503	0.00150303	ENSG00000013374	NUB1	negative regulator of ubiquitin-like proteins 1 [Source:HGNC Symbol;Acc:HGNC:17623]			28.9151	32.4742	37.092	36.7464	37.8489	46.501	43.2602	30.9762	43.2533	41.6239	37.7383	32.1439	35.4383	34.7579	42.2886	42.9727	44.2894	41.0039	42.2834	40.1685	43.9174	35.8075	34.4208	34.7095	36.1556	34.3131	38.2726	38.6443	36.942	41.0409	40.7505	36.5199	38.1578	35.9461	35.3339	37.2448	0
-0.000166805	-0.00109829	ENSG00000070081	NUCB2	nucleobindin 2 [Source:HGNC Symbol;Acc:HGNC:8044]			22.9901	28.6103	33.5081	17.3487	21.0306	24.3942	22.9642	21.351	21.9968	19.6885	18.2705	32.9945	23.0588	22.7971	30.3246	23.4077	20.2998	22.8964	17.6485	25.675	23.187	17.675	23.9182	26.1931	20.8688	29.2665	26.7229	43.0841	38.5489	52.9709	18.1434	19.2757	19.9338	18.5838	32.7128	36.0347	0
0.000887185	-0.00167194	ENSG00000170584	NUDCD2	NudC domain containing 2 [Source:HGNC Symbol;Acc:HGNC:30535]			10.0371	7.77011	8.03867	6.04975	8.12483	8.0841	8.44531	6.01401	7.91542	7.20986	7.1177	7.86393	11.0704	7.06595	8.18685	7.99771	8.45919	7.75808	8.52666	8.82838	7.97081	6.88012	7.589	7.92404	8.47874	7.09213	9.58626	8.96364	8.70246	7.18985	7.81951	6.04665	6.97894	7.45811	7.00141	8.12277	0
0.0027523	0.00372095	ENSG00000183828	NUDT14	nudix (nucleoside diphosphate linked moiety X)-type motif 14 [Source:HGNC Symbol;Acc:HGNC:20141]			27.1353	44.2153	29.3423	27.5851	22.8785	24.3694	24.9747	40.2151	25.0855	26.3047	27.2065	48.9245	29.1329	36.9768	25.9463	27.6584	33.4486	26.4929	35.6031	25.6665	30.7101	35.9361	42.1149	42.7465	26.0748	22.9075	33.7324	31.7262	24.9946	20.7492	23.1599	44.55	26.2596	30.611	38.9911	42.5348	0
-0.000471555	-0.00251941	ENSG00000113569	NUP155	nucleoporin 155kDa [Source:HGNC Symbol;Acc:HGNC:8063]			14.0381	7.30346	10.6101	9.37637	11.0524	12.8701	12.987	6.30002	12.6666	10.5549	10.84	6.97994	15.2335	7.68785	12.5848	11.4791	11.5535	11.7344	9.73412	12.931	10.5776	8.04479	7.0024	9.59868	12.9392	8.67423	9.547	10.1374	11.873	12.5397	11.4752	9.03906	9.78185	10.2252	8.27984	9.29318	0
-0.00242205	-0.00055744	ENSG00000093000	NUP50	nucleoporin 50kDa [Source:HGNC Symbol;Acc:HGNC:8065]			34.2752	16.3869	32.9661	37.1753	29.4521	40.8527	37.7127	26.4808	32.3721	30.2346	28.0087	22.9791	30.8261	21.5601	34.7728	34.3607	35.7628	34.0066	33.8364	29.608	29.7723	24.3983	22.9444	24.1789	29.8045	24.8961	27.1952	31.4575	31.2154	37.3299	36.0994	27.482	29.8106	28.2581	23.7701	24.3101	0
-0.00118465	0.00100148	ENSG00000139496	NUP58	nucleoporin 58kDa [Source:HGNC Symbol;Acc:HGNC:20261]			18.7952	13.2673	20.6127	23.5303	19.4093	26.0761	24.0541	14.1387	23.4782	19.1966	22.9231	15.2278	19.8738	11.0007	23.0506	21.8108	23.538	21.7287	21.5199	23.1357	22.1097	17.4801	14.0072	17.8932	24.2694	15.4854	17.1505	20.9523	21.0978	24.3831	23.9071	16.9856	20.8921	20.1178	19.8813	19.5843	0
0.00529202	-0.020766	ENSG00000137804	NUSAP1	nucleolar and spindle associated protein 1 [Source:HGNC Symbol;Acc:HGNC:18538]			107.025	16.4867	18.8214	11.9145	17.2964	12.3738	10.5607	6.18478	10.4673	11.6046	7.83276	9.08525	85.857	8.93119	14.7681	11.131	12.017	9.11268	9.91516	7.50061	10.7606	4.03519	7.82758	8.01666	50.2175	19.096	20.1585	20.0702	25.0596	12.615	9.3648	3.35534	9.50636	9.9399	7.36663	9.65916	0
0.00120352	-0.000325413	ENSG00000109180	OCIAD1	OCIA domain containing 1 [Source:HGNC Symbol;Acc:HGNC:16074]			94.5205	94.2172	84.2582	74.2543	74.0167	81.2309	72.422	78.1011	81.9006	73.8295	81.2105	95.5686	98.5398	74.4614	88.8073	85.9165	96.5611	84.089	82.4414	82.6202	83.3212	76.2591	74.1409	84.8633	93.0173	74.9016	79.8492	85.6617	81.5119	87.7377	83.7416	70.0727	76.0038	84.0455	78.7471	95.0732	0
0.00302285	0.0073888	ENSG00000197822	OCLN	occludin [Source:HGNC Symbol;Acc:HGNC:8104]			20.7698	22.6783	16.3812	21.6313	18.3526	22.2894	21.2949	18.4098	30.2079	26.9981	22.8424	29.1195	19.7359	18.5319	17.4676	22.1682	22.5397	30.3341	23.4748	22.7933	23.7985	29.3039	24.2009	31.7763	23.3675	12.0242	13.8903	19.4727	18.408	21.7667	24.3542	20.7535	29.5464	33.6814	36.4747	41.5769	0
-0.000439465	0.000199341	ENSG00000122126	OCRL	oculocerebrorenal syndrome of Lowe [Source:HGNC Symbol;Acc:HGNC:8108]			24.9298	19.8253	24.7099	27.0204	23.8569	31.1854	32.6368	17.4118	29.0477	23.8999	31.0535	18.7763	31.8054	17.4238	27.9063	26.0875	28.1036	27.7911	25.8913	26.9623	24.5623	21.2218	16.179	25.7097	26.837	20.3834	21.8163	27.2845	23.3449	29.9792	27.9318	22.7372	26.4197	27.2623	23.9218	24.0659	0
0.00121445	0.00259413	ENSG00000162600	OMA1	OMA1 zinc metallopeptidase [Source:HGNC Symbol;Acc:HGNC:29661]			12.8075	17.9608	16.1795	15.799	15.8468	19.3358	15.2411	14.7182	16.0345	16.1194	12.151	23.1769	15.6072	13.0169	20.6322	17.8066	17.4617	17.9466	20.5236	17.506	17.6614	14.6693	14.7809	17.1211	23.1353	11.7643	15.9551	18.1753	18.6938	13.7692	17.3997	18.1226	15.8045	21.3281	20.0933	22.9255	0
0.00223635	0.00237318	ENSG00000135506	OS9	osteosarcoma amplified 9, endoplasmic reticulum lectin [Source:HGNC Symbol;Acc:HGNC:16994]			183.47	226.538	167.496	139.94	172.845	172.823	177.136	159.199	178.906	178.332	188.624	256.179	203.267	198.935	185.38	169.288	177.94	163.274	168.045	177.761	183.924	199.516	214.486	268.381	187.673	200.49	186.762	183.245	177.261	201.777	178.712	184.136	189.603	225.514	239.441	240.531	0
-0.00240412	-0.000769058	ENSG00000110048	OSBP	oxysterol binding protein [Source:HGNC Symbol;Acc:HGNC:8503]			55.0087	58.0064	76.2121	75.8928	69.11	79.6199	80.8624	45.9297	78.297	72.0861	67.4788	48.027	64.3606	66.0428	78.6305	72.8368	76.7245	79.2331	69.4708	85.9038	63.4549	53.4129	49.5566	63.2242	72.774	72.0905	58.648	74.1261	71.0452	104.543	87.9022	59.0816	65.2823	59.8257	56.1019	58.7788	0
-0.000494881	-0.00206251	ENSG00000144909	OSBPL11	oxysterol binding protein-like 11 [Source:HGNC Symbol;Acc:HGNC:16397]			24.2312	10.0913	22.0667	18.9007	17.2636	23.6967	22.9356	12.9584	19.4996	19.2121	20.4979	14.6782	28.7107	13.312	19.4955	21.0159	20.4222	18.656	21.3854	24.4091	18.9247	17.1479	14.2697	16.9564	32.0993	19.5776	16.3265	17.572	21.2356	28.258	20.3135	20.7157	17.7261	20.0277	16.891	17.3902	0
-0.00056202	0.00153487	ENSG00000130703	OSBPL2	oxysterol binding protein-like 2 [Source:HGNC Symbol;Acc:HGNC:15761]			33.4989	38.0915	37.3931	53.5342	36.491	45.8466	46.3333	34.9583	46.8746	42.4291	43.6754	37.7978	41.4138	33.9735	40.2979	40.2495	41.6423	42.5027	44.5981	37.0334	45.2828	39.6754	36.0858	42.4532	45.6295	36.0703	36.7632	38.1057	42.4696	52.3097	43.728	37.267	44.0312	40.7191	41.2496	38.7389	0
-0.00371505	0.00055869	ENSG00000081087	OSTM1	osteopetrosis associated transmembrane protein 1 [Source:HGNC Symbol;Acc:HGNC:21652]			12.0905	10.2783	18.7663	18.9714	16.818	19.6246	19.549	12.3214	17.6236	15.7492	15.2451	13.5695	12.0035	11.386	20.2574	16.0718	15.5243	15.8106	15.452	20.2975	17.1159	12.0532	12.6318	12.8044	14.0323	17.3345	16.9524	18.6202	18.8887	28.1867	19.0072	11.8026	15.2343	15.847	15.2281	11.0687	0
0.00134716	0.000534487	ENSG00000155100	OTUD6B	OTU domain containing 6B [Source:HGNC Symbol;Acc:HGNC:24281]			12.1261	8.65893	11.3797	12.7177	8.41479	13.2624	14.143	6.41193	11.7986	9.79147	15.4142	8.19439	12.8503	4.39442	12.0516	10.9996	11.1805	10.2245	9.35875	13.4234	9.8762	6.70546	6.81534	10.9697	15.6935	5.46118	8.04934	9.64671	10.1945	14.3807	11.1891	6.94602	9.43367	12.8288	11.4532	10.8873	0
0.00321477	0.00455019	ENSG00000164830	OXR1	oxidation resistance 1 [Source:HGNC Symbol;Acc:HGNC:15822]			26.8014	15.5627	19.3397	19.1734	17.736	34.1996	27.7231	13.5696	25.5461	20.3182	30.9205	25.8112	28.1183	11.6665	20.4769	26.5586	25.4639	24.1379	24.872	25.1038	29.0163	17.1542	15.1402	33.5641	30.1201	13.3612	16.1154	19.9369	21.1058	18.865	23.9706	22.5877	27.9097	33.0524	41.1097	34.0262	0
-0.00149453	0.00339129	ENSG00000172939	OXSR1	oxidative stress responsive 1 [Source:HGNC Symbol;Acc:HGNC:8508]			29.4939	25.4978	41.9682	44.4696	38.6388	50.243	48.5046	30.0637	43.315	39.8621	44.1391	35.8233	35.2499	25.67	38.9585	40.7646	43.9157	44.8554	41.5346	41.1892	41.5886	40.1276	34.4039	43.3588	35.7793	39.6495	30.1685	37.2818	36.1598	57.4044	43.5804	35.8003	47.1975	43.568	38.6593	43.697	0
-0.000828666	-0.00156048	ENSG00000185624	P4HB	prolyl 4-hydroxylase, beta polypeptide [Source:HGNC Symbol;Acc:HGNC:8548]			532.881	606.762	485.894	407.673	499.923	487.105	470.013	528.353	516.728	521.439	459.435	526.71	522.737	601.601	583.621	465.247	460.417	447.364	411.399	515.147	472.769	554.387	475.856	497.407	424.68	658.002	536.001	662.478	571.276	795.684	455.128	502.453	440.044	405.999	417.597	482.308	0
0.00448702	-0.00360459	ENSG00000175575	PAAF1	proteasomal ATPase-associated factor 1 [Source:HGNC Symbol;Acc:HGNC:25687]			26.0646	19.6205	13.4752	8.51328	12.5386	12.6288	10.9588	13.2759	12.3285	14.2834	11.894	12.5591	27.7884	14.7767	13.7248	12.2062	13.8086	12.364	13.6825	13.4143	13.4749	10.0818	14.1573	17.8184	24.0502	13.1039	13.6139	11.1475	15.4656	13.4045	12.6616	15.3279	10.7932	13.4256	17.6315	17.6064	0
0.00479967	-0.0151266	ENSG00000124507	PACSIN1	protein kinase C and casein kinase substrate in neurons 1 [Source:HGNC Symbol;Acc:HGNC:8570]			7.96599	3.00111	2.77401	1.07907	1.17537	2.64768	1.36591	1.40413	1.33179	1.65713	2.21255	1.29517	7.72024	2.93864	1.48916	2.86614	1.39554	1.5348	1.90208	1.11621	1.89886	1.27899	1.29294	2.12539	6.97619	4.44927	2.41485	3.33974	4.40711	1.27296	1.64009	4.28059	1.02823	0.952582	1.66243	2.04468	0
0.00158489	-0.000926842	ENSG00000006712	PAF1	PAF1 homolog, Paf1/RNA polymerase II complex component [Source:HGNC Symbol;Acc:HGNC:25459]			81.1805	84.2653	60.3183	58.0257	57.1517	62.6413	56.1136	63.8049	60.62	62.9049	61.1674	72.9686	79.1042	76.0357	57.103	68.5562	64.7467	61.4242	65.7863	66.2868	67.6405	70.5887	68.6907	67.875	78.7009	63.5984	69.0914	63.9182	61.4206	67.2367	62.2302	82.1194	57.785	55.4061	59.1558	74.5169	0
0.00197209	0.000427658	ENSG00000149269	PAK1	p21 protein (Cdc42/Rac)-activated kinase 1 [Source:HGNC Symbol;Acc:HGNC:8590]			26.3816	24.3624	24.1427	18.9056	20.4096	24.3948	21.7239	21.3138	23.0044	20.8	22.333	29.0076	27.9172	24.8425	23.318	28.0588	26.2476	23.7206	27.9632	23.6301	24.9421	17.8673	21.1992	28.7491	30.9206	24.0404	25.7478	22.6644	24.0193	21.7466	19.2541	31.1394	22.799	26.8169	30.56	32.2821	0
-0.000556966	0.000548712	ENSG00000111845	PAK1IP1	PAK1 interacting protein 1 [Source:HGNC Symbol;Acc:HGNC:20882]			50.8845	56.0122	45.054	50.0283	58.1982	41.9293	52.8575	42.8067	39.2212	38.6477	52.1277	55.9426	45.9836	23.8996	60.1923	39.4719	45.81	49.9569	36.7218	66.9865	43.5576	63.9487	57.1932	29.4958	36.7656	34.9416	45.5993	53.0847	52.3474	46.8075	47.0197	29.8817	39.8919	40.7296	35.8626	32.8077	0
-8.89874e-05	-0.00369063	ENSG00000107719	PALD1	phosphatase domain containing, paladin 1 [Source:HGNC Symbol;Acc:HGNC:23530]			10.3474	6.72654	9.19512	9.84078	7.32114	10.1422	10.1981	6.44561	8.98632	8.43768	10.6811	5.62719	12.0603	10.5364	10.4179	13.9223	12.2365	9.04693	7.05072	7.76523	7.15806	5.22612	8.43445	10.2102	13.2252	11.9536	9.55932	10.5226	11.0409	7.3804	5.71927	7.7011	8.45479	8.54026	8.3757	8.162	0
-0.00209076	-0.00479372	ENSG00000129116	PALLD	palladin, cytoskeletal associated protein [Source:HGNC Symbol;Acc:HGNC:17068]			68.196	44.5866	65.4805	64.9975	69.0662	78.0295	86.2826	42.1804	63.8093	66.0445	81.2548	40.6815	87.6041	55.8929	78.28	86.0109	77.834	73.6365	56.8003	78.8104	60.2766	44.4515	41.2559	48.0856	102.673	85.8524	74.3583	79.3939	93.2191	78.1318	50.7758	43.2961	63.9333	57.1019	45.9253	46.7667	0
-0.0106874	0.00421791	ENSG00000124171	PARD6B	par-6 family cell polarity regulator beta [Source:HGNC Symbol;Acc:HGNC:16245]			3.72701	2.65975	13.9182	15.5153	8.17826	20.1255	10.9541	11.3165	11.8902	10.7287	9.52991	4.44217	4.11358	12.6015	13.7654	15.9345	20.7385	12.0688	17.5421	10.8508	17.1033	9.75525	5.68259	4.15111	5.85244	7.02115	9.43815	9.75013	18.2637	13.5478	12.3698	19.4839	13.6165	9.90916	8.25681	4.89269	0
0.00129026	0.000924436	ENSG00000140694	PARN	poly(A)-specific ribonuclease [Source:HGNC Symbol;Acc:HGNC:8609]			36.3149	31.5242	31.8177	25.2221	30.3062	33.7138	31.0678	25.605	36.03	33.1393	36.4807	30.5559	38.5169	25.4636	29.1221	34.1698	31.8705	33.506	30.9924	33.6975	36.7534	39.815	29.1397	29.8361	35.7893	24.3691	31.1258	29.3872	24.7589	27.7903	32.1716	29.8191	26.9044	35.7829	27.7081	33.2903	0
0.002658	-0.00334765	ENSG00000129484	PARP2	poly (ADP-ribose) polymerase 2 [Source:HGNC Symbol;Acc:HGNC:272]			30.8432	19.5319	16.9511	13.7529	14.0104	17.1895	17.148	14.3695	16.3654	15.8698	15.8148	16.6278	26.2843	16.6075	17.7409	18.457	17.9653	16.0905	15.712	16.0188	17.1052	13.8305	12.7793	17.2492	25.667	13.9927	16.8903	17.3769	18.1413	16.3127	13.6942	14.5946	15.2559	17.643	15.087	19.6199	0
0.00483314	0.00130864	ENSG00000100105	PATZ1	POZ (BTB) and AT hook containing zinc finger 1 [Source:HGNC Symbol;Acc:HGNC:13071]			39.4105	45.0795	28.8358	23.997	24.1345	29.3783	24.8474	28.7639	26.5554	28.3223	32.3284	37.3266	44.1603	30.2261	26.0508	31.355	31.425	27.8994	29.7153	27.2772	33.9903	32.737	33.2399	40.2677	44.819	21.4862	27.8223	24.7698	26.452	20.3616	25.1353	38.4336	26.7316	36.7674	39.9284	46.1512	0
0.0017243	-0.00267678	ENSG00000166228	PCBD1	pterin-4 alpha-carbinolamine dehydratase/dimerization cofactor of hepatocyte nuclear factor 1 alpha [Source:HGNC Symbol;Acc:HGNC:8646]			140.291	120.31	73.0614	75.3587	85.4937	104.237	51.7537	122.723	68.7487	77.4697	70.9678	83.9422	146.731	198.405	103.383	82.7661	102.114	114.387	100.572	78.861	78.0806	99.8829	96.5237	89.8449	87.5677	99.6169	93.4364	95.0168	80.2616	61.1901	81.4763	100.791	87.1309	95.1109	86.5519	95.0881	0
0.00908895	0.0102163	ENSG00000175198	PCCA	propionyl CoA carboxylase, alpha polypeptide [Source:HGNC Symbol;Acc:HGNC:8653]			30.8697	43.1399	35.0278	19.9246	27.6861	24.9745	24.6711	28.3913	27.9777	23.487	28.2911	99.1471	42.1218	17.0517	33.6697	22.6444	25.6406	29.1704	37.4053	32.6525	23.1229	49.9416	61.9171	84.3445	43.0943	20.711	27.6648	26.8717	20.217	13.2776	27.9803	26.9449	49.6813	96.1883	71.755	108.799	0
-0.00173211	0.00291275	ENSG00000203880	PCMTD2	protein-L-isoaspartate (D-aspartate) O-methyltransferase domain containing 2 [Source:HGNC Symbol;Acc:HGNC:15882]			29.6567	22.0441	33.6545	48.6362	37.7876	52.7277	45.6302	32.3592	46.8577	36.4001	45.9012	29.3002	38.0282	30.0146	36.6814	49.3835	44.0181	50.321	43.7594	42.1259	43.0569	39.0164	25.6527	42.5618	38.705	37.6212	33.5975	39.6111	34.382	48.8678	43.5916	30.8416	46.6782	47.7531	44.1264	39.1769	0
0.00418705	-0.00692133	ENSG00000132646	PCNA	proliferating cell nuclear antigen [Source:HGNC Symbol;Acc:HGNC:8729]			268.137	103.789	85.3235	69.9499	84.6726	76.4988	81.325	67.0923	82.5098	76.9349	73.7088	95.0896	236.687	87.8263	97.0206	89.1155	89.8311	79.7753	75.23	83.6669	91.3412	61.4539	79.2824	90.3718	136.737	79.9763	111.183	103.834	104.678	70.0782	75.4154	81.5756	77.2748	86.0486	74.3554	104.563	0
-0.00176921	-0.00256047	ENSG00000150593	PDCD4	programmed cell death 4 (neoplastic transformation inhibitor) [Source:HGNC Symbol;Acc:HGNC:8763]			96.7513	79.7752	108.814	71.8742	118.019	125.185	131.494	66.7768	102.902	96.086	119.85	76.8404	109.574	79.268	108.913	108.924	109.648	93.1249	114.352	109.976	70.4918	86.3787	78.1639	65.5547	113.836	97.0149	124.25	120.138	102.049	99.0751	104.445	68.3586	87.6875	74.529	67.525	74.9817	0
-0.0015648	-0.00266466	ENSG00000143870	PDIA6	protein disulfide isomerase family A, member 6 [Source:HGNC Symbol;Acc:HGNC:30168]			382.138	368.292	377.575	275.963	425.229	358.13	371.884	279.14	347.393	325.465	314.521	328.817	391.306	390.063	423.465	330.175	344.335	325.777	307.575	471.964	352.41	294.569	310.999	349.013	284.605	460.683	380.161	467.827	454.012	584.569	313.031	295.671	311.743	276.107	275.232	302.95	0
0.000752508	0.00909216	ENSG00000163110	PDLIM5	PDZ and LIM domain 5 [Source:HGNC Symbol;Acc:HGNC:17468]			16.4808	11.097	20.1056	25.1961	17.6411	29.2055	25.6798	19.135	32.2842	19.7159	26.8885	24.6639	19.1866	11.0306	21.9137	23.2972	21.514	27.7693	23.8546	24.9019	23.0444	21.3492	21.8464	29.0672	19.8812	11.0322	14.8236	17.6746	18.251	16.8922	26.4434	18.3966	43.4109	37.5965	37.2607	25.5452	0
0.00159012	0.00141953	ENSG00000088356	PDRG1	p53 and DNA-damage regulated 1 [Source:HGNC Symbol;Acc:HGNC:16119]			46.3973	50.5787	38.3594	40.1899	41.179	33.8909	37.3785	50.7567	42.4264	42.3204	42.2542	54.7271	49.341	40.2821	45.1681	44.7278	42.9567	38.5221	42.9616	42.8171	45.9881	49.605	54.4911	43.98	46.4227	35.5015	45.5698	45.8949	38.9633	36.963	40.6791	40.2073	44.6693	48.6126	42.3141	44.6842	0
-0.0012839	0.00225281	ENSG00000164494	PDSS2	prenyl (decaprenyl) diphosphate synthase, subunit 2 [Source:HGNC Symbol;Acc:HGNC:23041]			10.9222	13.9075	19.654	15.6095	15.6976	20.5767	13.2932	13.166	16.5291	15.8337	15.2604	15.9488	13.9926	16.813	17.6912	16.265	17.733	17.0653	23.7801	18.8895	17.1892	18.3054	14.0928	17.5768	16.3768	12.6394	19.7085	18.5747	18.0992	15.9176	16.5096	19.0984	19.1441	14.3674	16.3684	18.1021	0
-0.000572536	-0.00208242	ENSG00000241360	PDXP	pyridoxal (pyridoxine, vitamin B6) phosphatase [Source:HGNC Symbol;Acc:HGNC:30259]			0.771969	0.950976	0.76559	0.789591	1.17676	1.34569	1.01619	0.688257	0.906363	1.05873	0.504793	1.10809	1.13651	1.09843	1.18769	0.866251	0.663314	0.991033	0.678061	1.01467	1.10142	0.957468	1.07232	1.24548	1.77479	1.23236	1.58397	0.887085	1.47487	1.07643	1.35794	1.06154	1.07144	0.611244	0.79017	0.668867	0
0.0091142	0.00178816	ENSG00000162734	PEA15	phosphoprotein enriched in astrocytes 15 [Source:HGNC Symbol;Acc:HGNC:8822]			337.454	906.623	164.091	180.585	193.385	197.963	221.045	182.885	209.715	191.974	217.23	381.307	321.483	185.124	157.162	179.702	180.856	164.755	184.459	172.117	212.29	200.224	233.202	498.841	419.411	196.462	173.885	160.624	191.763	182.195	177.242	214.032	223.226	298.171	440.356	478.838	0
0.000668063	-0.00129006	ENSG00000142655	PEX14	peroxisomal biogenesis factor 14 [Source:HGNC Symbol;Acc:HGNC:8856]			28.1887	25.4443	20.0383	19.3448	18.5312	19.3018	20.135	23.0576	18.7624	23.0242	19.8184	20.2137	24.8824	24.0144	21.483	22.8894	22.8271	23.7369	23.9402	19.8441	22.4818	21.1785	22.2513	19.2386	23.2082	19.5899	24.9231	21.7043	20.5651	21.8903	21.7248	21.2775	18.7902	20.3322	18.8411	21.7233	0
0.00255862	-0.00214355	ENSG00000034693	PEX3	peroxisomal biogenesis factor 3 [Source:HGNC Symbol;Acc:HGNC:8858]			28.8653	26.4586	24.3527	18.0655	21.9021	24.6268	25.5654	15.5705	20.9248	23.0473	23.8352	25.8175	35.3946	18.9371	28.6355	26.0956	24.0039	23.0901	22.7449	25.3274	23.8192	16.8158	17.0664	25.561	42.2959	17.5807	19.6645	27.7274	27.1472	25.3623	23.1119	17.9576	19.3447	21.7493	24.8734	31.219	0
-0.00131494	-0.00103867	ENSG00000143256	PFDN2	prefoldin subunit 2 [Source:HGNC Symbol;Acc:HGNC:8867]			119.142	130.551	116.26	99.6128	146.904	109.109	94.8625	169.398	113.761	112.642	100.816	111.6	117.04	130.861	122.796	100.827	105.919	111.258	103.519	129.741	111.33	131.08	143.617	82.8813	97.538	116.518	129.307	121.086	134.799	118.27	125.015	130.616	94.5035	94.8102	76.0665	96.4373	0
-0.00260403	-0.000118737	ENSG00000141959	PFKL	phosphofructokinase, liver [Source:HGNC Symbol;Acc:HGNC:8876]			107.92	99.3107	121.623	130.028	93.5987	131.508	119.445	126.906	118.144	128.39	105.836	92.9166	102.069	153.036	127.952	151.121	137.681	127.021	162.288	112.84	135.885	129.126	112.27	88.0837	101.656	98.1069	134.38	129.646	140.239	109.863	132.858	144.932	99.4014	100.74	91.1717	93.7407	0
-0.00147145	-0.00479006	ENSG00000070087	PFN2	profilin 2 [Source:HGNC Symbol;Acc:HGNC:8882]			45.1999	40.4993	58.8756	28.667	51.9646	51.1688	43.6427	44.1165	47.7205	42.7152	41.1365	29.1658	61.1805	45.3329	53.4153	54.6218	56.8916	43.2365	41.4695	59.3995	40.8224	48.4404	35.4927	29.2725	71.3945	56.4286	47.5438	54.298	51.4969	50.3228	48.0834	41.0864	29.866	32.5334	27.2835	43.0324	0
0.00122959	0.00110031	ENSG00000079739	PGM1	phosphoglucomutase 1 [Source:HGNC Symbol;Acc:HGNC:8905]			42.7984	55.8325	37.6632	45.7032	33.4783	34.4899	56.4115	29.8595	47.9128	62.5308	72.6645	40.6159	62.7284	41.9084	47.6888	45.4745	48.7944	49.5767	41.5139	49.4773	48.0908	53.2667	52.9251	35.5889	57.3928	35.2176	47.9262	48.8625	43.7272	38.369	43.0322	40.7034	58.7439	57.7258	42.4901	42.5676	0
-0.00219772	-0.00200547	ENSG00000013375	PGM3	phosphoglucomutase 3 [Source:HGNC Symbol;Acc:HGNC:8907]			32.4607	35.793	40.0502	41.14	34.8479	42.6123	46.4927	31.0049	39.6682	33.4476	36.4062	23.076	35.117	23.6926	43.3317	36.704	37.4596	37.8591	30.1056	37.8272	33.5531	32.5128	21.6239	29.2307	42.4296	39.1109	29.9874	35.5665	48.1939	72.8764	37.3211	28.2711	31.1128	29.4299	32.1349	27.1811	0
0.00832108	-0.00330483	ENSG00000101856	PGRMC1	progesterone receptor membrane component 1 [Source:HGNC Symbol;Acc:HGNC:16090]			655.43	772.059	209.611	163.983	247.759	235.283	210.791	193.739	287.484	230.728	490.854	295.529	986.789	220.12	359.283	388.998	341.097	261.624	314.296	469.261	307.191	297.229	257.059	437.844	488.306	167.954	292.08	269.329	252.744	142.996	226.922	255.762	228.959	307.459	325.574	491.883	0
0.00503784	0.000401339	ENSG00000167085	PHB	prohibitin [Source:HGNC Symbol;Acc:HGNC:8912]			121.093	272.106	95.9968	65.1836	107.703	83.8171	84.9627	103.108	96.216	90.6131	107.882	179.693	131.987	117.904	115.844	100.533	106.211	91.5171	100.035	109.701	95.8654	94.2542	132.581	193.591	127.079	93.3673	111.938	118.766	97.8574	77.2805	90.9853	108.337	81.5937	101.995	113.075	168.892	0
0.00125356	-0.00282432	ENSG00000040633	PHF23	PHD finger protein 23 [Source:HGNC Symbol;Acc:HGNC:28428]			65.0368	61.7754	55.0482	40.0983	55.2135	60.763	36.3493	47.5478	39.3071	51.1595	47.5012	48.1998	72.9777	46.0839	45.4699	54.3826	41.8184	44.6671	49.3808	53.673	51.5494	46.0709	60.8039	47.7182	57.6533	60.4284	51.0265	46.198	43.9589	49.7722	60.1066	42.6455	34.3722	39.8912	36.6434	50.7884	0
0.000168405	0.000796511	ENSG00000156873	PHKG2	phosphorylase kinase, gamma 2 (testis) [Source:HGNC Symbol;Acc:HGNC:8931]			13.0024	14.9054	13.6953	11.4685	12.1732	14.1438	10.8733	18.686	11.5018	13.8554	11.6179	13.325	12.7411	11.9168	12.9521	11.5449	11.7428	12.6413	12.5277	14.2847	14.1099	14.5001	15.5789	12.2706	13.1838	11.1381	13.752	11.8046	12.6542	12.9043	14.3223	17.2423	10.5485	11.1486	10.519	13.3714	0
0.00227822	0.00319292	ENSG00000107537	PHYH	phytanoyl-CoA 2-hydroxylase [Source:HGNC Symbol;Acc:HGNC:8940]			23.7489	37.1396	44.5219	21.173	25.5818	32.1869	21.8504	25.7251	27.1662	23.6649	20.3516	49.9995	30.2746	35.428	27.4727	35.3856	29.5442	25.4664	38.4377	29.3625	28.0786	29.2327	40.4147	39.4406	30.0241	22.9296	33.8794	32.9465	28.2033	24.8372	24.9221	29.9151	33.9145	45.5804	32.4362	47.5717	0
0.00477092	0.00250071	ENSG00000175287	PHYHD1	phytanoyl-CoA dioxygenase domain containing 1 [Source:HGNC Symbol;Acc:HGNC:23396]			115.641	163.099	73.5294	77.988	63.9512	83.7332	77.6143	127.909	82.3933	88.8146	93.0848	134.995	117.52	93.1594	82.905	86.9194	89.8754	85.1484	96.8943	76.1871	92.1872	105.129	105.651	110.364	111.426	60.2791	72.0329	88.4237	75.068	58.094	88.3862	104.544	71.5126	113.946	126.152	136.211	0
-0.00123456	-2.92336e-05	ENSG00000241973	PI4KA	phosphatidylinositol 4-kinase, catalytic, alpha [Source:HGNC Symbol;Acc:HGNC:8983]			21.9479	21.3504	27.2548	27.4484	24.5136	31.0676	33.4736	14.5005	32.2579	25.4342	29.6733	19.592	26.7521	24.8789	27.6084	29.9847	24.5776	29.9414	27.2707	30.247	27.7325	24.7255	20.1209	28.4314	33.235	25.8232	25.0844	26.8702	30.1433	38.019	28.6185	28.5735	25.5606	25.0786	23.7807	25.408	0
0.00246845	0.00263027	ENSG00000087111	PIGS	phosphatidylinositol glycan anchor biosynthesis, class S [Source:HGNC Symbol;Acc:HGNC:14937]			34.7592	43.3252	33.9055	27.9673	33.8953	35.4898	33.6595	20.5953	36.8819	35.4674	33.4639	50.901	38.8481	38.8269	33.5549	37.618	35.896	35.0814	37.2819	36.8126	40.1027	32.4721	38.0056	52.3337	35.7794	31.3489	32.8508	35.3382	33.7013	33.4875	33.1699	37.1867	37.0826	44.536	45.4802	49.5965	0
0.0244254	-0.000119499	ENSG00000139144	PIK3C2G	phosphatidylinositol-4-phosphate 3-kinase, catalytic subunit type 2 gamma [Source:HGNC Symbol;Acc:HGNC:8973]			2.83024	4.04551	2.84754	0.180726	0.258632	0.959324	0.283472	0.139631	0.409351	0.6506	1.50202	1.31886	7.75804	0.181578	0.200795	0.718739	0.405314	0.161265	0.168132	0.799192	0.947339	0.788553	0.713713	1.92246	6.23442	0.178252	0.256148	0.208385	0.238506	0.117755	0.505071	0.0246768	0.524358	2.60185	3.86963	1.76059	0
0.000625588	-0.00327359	ENSG00000150867	PIP4K2A	phosphatidylinositol-5-phosphate 4-kinase, type II, alpha [Source:HGNC Symbol;Acc:HGNC:8997]			40.1335	32.4513	29.4469	29.98	26.4253	32.4346	35.0892	23.2983	29.4047	30.6137	36.7189	27.1796	49.7007	24.5989	31.4859	31.3327	29.8689	25.7458	28.4534	28.1947	31.5344	23.2748	24.2655	24.294	36.8286	37.5882	31.22	30.4037	38.7319	29.2803	31.1373	31.7428	27.4685	27.8771	27.1421	26.7106	0
-0.00269389	-0.0011015	ENSG00000186111	PIP5K1C	phosphatidylinositol-4-phosphate 5-kinase, type I, gamma [Source:HGNC Symbol;Acc:HGNC:8996]			43.3346	45.3802	61.6453	58.0276	63.7945	76.8561	57.7727	56.1117	55.7792	67.671	56.0889	52.5131	57.4901	53.8626	58.7016	61.3149	48.1657	54.8747	54.8764	66.3536	57.2486	56.426	65.0826	53.8799	66.5207	135.934	60.1065	56.1754	81.6919	113.049	74.9112	48.3635	49.1616	53.4193	45.2913	58.2314	0
0.00946961	0.00543239	ENSG00000087842	PIR	pirin (iron-binding nuclear protein) [Source:HGNC Symbol;Acc:HGNC:30048]			18.6178	44.5667	15.2747	19.602	17.6849	18.9317	9.6917	21.4551	18.282	10.7786	10.7354	35.2759	24.3314	17.6607	9.56373	17.5314	17.6178	11.2986	19.7227	9.73607	11.7723	16.0141	18.8578	50.1901	27.0365	6.4846	15.824	8.02532	10.7413	7.55215	13.7946	15.3608	22.2547	24.599	32.5119	42.7308	0
0.00168355	4.03552e-05	ENSG00000057757	PITHD1	PITH (C-terminal proteasome-interacting domain of thioredoxin-like) domain containing 1 [Source:HGNC Symbol;Acc:HGNC:25022]			60.404	59.6586	47.5143	44.3161	47.5444	45.9398	46.1483	57.8218	45.4748	48.7092	50.3631	56.1706	62.7247	52.6426	52.7736	50.2975	49.467	49.2504	49.1431	46.6168	52.6547	51.2783	52.6112	60.248	54.5189	49.0567	52.6775	50.1101	50.4711	41.9882	49.494	54.1583	48.2488	49.8958	48.3762	57.7625	0
-0.00254459	0.00118471	ENSG00000174238	PITPNA	phosphatidylinositol transfer protein, alpha [Source:HGNC Symbol;Acc:HGNC:9001]			78.0547	85.2572	133.117	104.829	123.945	115.803	133.336	93.9001	115.881	118.26	107.684	97.538	92.1106	88.1811	130.665	106.262	109.286	119.197	105.07	132.946	117.669	103.645	105.361	90.3606	94.2292	134.559	107.572	112.681	134.092	100.654	132.542	106.687	97.6396	106.772	83.3258	98.7761	0
-0.00572003	0.0045882	ENSG00000110697	PITPNM1	phosphatidylinositol transfer protein, membrane-associated 1 [Source:HGNC Symbol;Acc:HGNC:9003]			25.1275	37.2976	80.1366	80.3163	67.0038	76.4431	83.3991	59.0342	75.3695	75.541	77.4035	60.1103	33.9136	66.4152	98.4976	72.0665	83.8869	80.7207	78.5798	93.0355	77.3893	73.031	69.2132	61.8833	57.5062	91.8434	79.3049	73.828	84.3135	105.014	69.8133	94.8264	69.9075	74.473	59.5409	55.6806	0
0.00845124	-0.0233532	ENSG00000127564	PKMYT1	protein kinase, membrane associated tyrosine/threonine 1 [Source:HGNC Symbol;Acc:HGNC:29650]			23.962	3.87558	1.89856	1.94036	2.03651	1.6195	1.38972	1.45123	1.44493	1.65186	0.856024	1.13958	19.6605	1.76256	2.00817	1.31224	1.24407	1.08425	1.48368	1.54109	1.20501	0.658446	1.63011	1.66241	8.83126	2.54674	3.55633	2.49272	2.89045	1.60719	1.18853	0.406485	0.937777	1.27803	0.950943	1.57614	0
0.0206504	0.00569051	ENSG00000116711	PLA2G4A	phospholipase A2, group IVA (cytosolic, calcium-dependent) [Source:HGNC Symbol;Acc:HGNC:9035]			61.2233	58.7055	13.9327	9.5409	10.1237	11.5145	11.4367	4.55469	17.3131	12.1337	22.3379	117.938	65.571	7.99599	17.1261	26.3978	11.8355	13.9063	14.6346	19.0259	21.2048	13.8873	23.7855	149.597	82.9067	8.23647	14.1954	16.5999	10.3187	5.8223	8.02078	22.5723	30.8092	45.6403	105.353	142.443	0
-0.00268348	-0.00253918	ENSG00000151176	PLBD2	phospholipase B domain containing 2 [Source:HGNC Symbol;Acc:HGNC:27283]			21.7878	16.3618	29.0553	30.8815	25.2146	36.0836	33.9067	11.8161	34.2332	19.2919	29.6531	12.3545	28.504	23.5805	28.3505	26.3778	24.5027	29.2881	26.7595	26.0117	22.7502	17.0385	18.734	27.9988	29.8882	38.4403	27.1119	31.8095	27.8529	41.1165	28.3569	24.4806	24.3301	22.6919	22.7661	23.245	0
0.00988128	0.00675567	ENSG00000182621	PLCB1	phospholipase C, beta 1 (phosphoinositide-specific) [Source:HGNC Symbol;Acc:HGNC:15917]			15.5535	14.9701	5.33066	11.2014	5.08307	11.8759	15.0633	4.33346	9.78885	4.91192	16.1595	23.8937	14.1868	3.735	8.70625	7.78119	8.57568	10.2259	8.33891	8.18354	11.0322	7.62823	9.90846	30.3919	19.4279	5.4172	4.47857	6.03482	8.99866	12.4934	5.33128	7.88107	12.2164	17.4068	30.2666	24.7889	0
-0.00329419	0.00250103	ENSG00000149782	PLCB3	phospholipase C, beta 3 (phosphatidylinositol-specific) [Source:HGNC Symbol;Acc:HGNC:9056]			32.7669	26.9841	48.4732	33.8826	49.4231	50.5639	56.4854	47.233	50.5385	58.0787	52.6458	35.6285	33.467	42.3564	54.9613	47.6407	50.2331	45.0811	46.1411	58.8047	50.4689	53.115	49.9937	40.0459	34.5396	48.3108	50.0323	47.988	55.2377	45.692	52.8068	42.7528	40.0171	41.8655	34.8628	41.1923	0
-0.00526675	-0.00347473	ENSG00000187091	PLCD1	phospholipase C, delta 1 [Source:HGNC Symbol;Acc:HGNC:9060]			15.0647	21.5194	40.562	15.7564	54.6845	26.6002	26.3034	19.2988	26.7459	29.4774	23.619	19.8335	22.6005	34.4347	29.9395	23.7514	24.1224	32.2945	29.0859	33.7715	27.3844	18.5449	26.5728	24.5504	23.4636	63.0719	35.5553	50.5931	38.8371	67.9679	41.2023	18.8376	17.7678	19.8382	14.4255	27.4566	0
-0.0096813	0.00424248	ENSG00000161714	PLCD3	phospholipase C, delta 3 [Source:HGNC Symbol;Acc:HGNC:9061]			10.5818	14.4904	41.2071	43.1745	44.6034	45.0357	44.276	41.1475	37.8637	50.8993	41.5374	19.2216	16.037	52.2805	39.767	35.753	43.5137	40.7943	55.3617	41.3948	42.2152	51.2706	39.9339	22.8243	17.0983	47.3262	50.6621	35.7022	42.2965	53.0898	51.7424	36.5943	36.2386	28.1062	19.0837	19.6469	0
0.00351924	-0.00765032	ENSG00000100558	PLEK2	pleckstrin 2 [Source:HGNC Symbol;Acc:HGNC:19238]			5.00146	2.61385	3.06877	3.58929	1.69073	2.15761	0.523707	2.06372	1.42356	1.07544	2.42808	1.75128	7.5339	3.103	2.89352	2.6557	2.34409	2.38346	2.87323	2.78892	1.41907	1.40984	2.24932	1.88283	2.7101	1.88181	1.70362	1.86076	2.37942	2.78463	0.933105	6.01784	1.23998	2.05341	2.80532	2.82838	0
0.00241743	-0.0021322	ENSG00000169499	PLEKHA2	pleckstrin homology domain containing, family A (phosphoinositide binding specific) member 2 [Source:HGNC Symbol;Acc:HGNC:14336]			35.0061	24.5482	27.1057	24.134	29.4499	32.5113	24.2853	21.7675	22.32	28.6142	33.1587	25.6423	46.6328	16.7885	31.5658	31.7447	29.518	28.6236	26.0729	30.139	25.5069	23.3404	21.1087	43.2866	44.6149	33.2602	29.5951	33.445	32.3356	24.6747	27.152	22.7351	20.4433	32.2842	26.0268	40.4044	0
0.00254189	-0.0152835	ENSG00000166851	PLK1	polo-like kinase 1 [Source:HGNC Symbol;Acc:HGNC:9077]			33.6353	6.57438	8.79912	8.01145	6.26317	5.99452	6.11402	5.27032	6.20229	6.32735	4.23447	4.17967	26.671	6.2134	6.09647	6.56882	5.48199	6.36398	5.64871	3.95021	5.92586	3.82992	4.93675	4.46732	16.8235	8.77712	8.54203	8.10308	10.8325	7.67795	6.67753	3.03989	4.54121	4.40055	4.02273	4.35768	0
0.00866778	-0.00243448	ENSG00000083444	PLOD1	procollagen-lysine, 2-oxoglutarate 5-dioxygenase 1 [Source:HGNC Symbol;Acc:HGNC:9081]			333.188	294.782	95.0295	47.687	111.878	97.1005	113.564	112.603	108.2	141.361	138.406	172.921	330.851	93.0435	116.159	123.507	119.759	115.241	125.136	156.972	124.057	134.918	153.5	206.584	278.133	103.623	142.42	122.208	130.725	96.2289	91.3533	111.708	98.4506	224.26	151.47	207.541	0
-0.00104962	0.00163208	ENSG00000106397	PLOD3	procollagen-lysine, 2-oxoglutarate 5-dioxygenase 3 [Source:HGNC Symbol;Acc:HGNC:9083]			47.6603	43.3611	54.2272	41.6917	56.6223	55.6519	62.3471	51.8933	54.9013	60.4406	59.0493	61.2542	50.097	50.0192	60.0842	54.0487	51.1487	53.97	48.8177	59.4728	57.9221	60.8131	65.7292	57.9144	49.3339	67.3682	61.2913	66.8894	61.5538	69.3404	51.037	51.7786	51.3265	60.0481	50.264	53.5257	0
0.00109469	0.00246525	ENSG00000205808	PLPP6	phospholipid phosphatase 6 [Source:HGNC Symbol;Acc:HGNC:23682]			17.0779	16.4612	16.5772	15.7365	15.6107	17.0319	18.7722	16.6767	23.2804	17.0327	16.3013	20.3359	22.0992	14.8111	19.2926	19.4471	19.789	16.8779	18.3419	15.9529	17.6303	14.3587	18.068	19.89	14.5348	13.4567	15.0743	17.9362	17.187	15.1325	18.3243	13.0897	18.0531	23.0572	22.1098	18.3102	0
-0.00394007	-1.58701e-05	ENSG00000114554	PLXNA1	plexin A1 [Source:HGNC Symbol;Acc:HGNC:9099]			18.9027	13.735	28.3051	19.4521	33.0339	29.7634	37.2805	20.1645	30.5601	28.5766	29.0742	15.1455	21.976	19.2612	28.2766	27.5645	25.3408	27.2931	19.4729	36.4527	26.1759	23.9543	19.6429	17.8758	25.5243	33.9444	23.581	22.2082	29.2887	29.2394	34.6242	19.2183	24.576	20.8077	18.1725	16.302	0
-0.00491571	-0.00148698	ENSG00000146281	PM20D2	peptidase M20 domain containing 2 [Source:HGNC Symbol;Acc:HGNC:21408]			17.2872	7.92634	28.4801	24.4703	25.1792	31.4318	36.8515	16.5419	25.8405	18.0932	28.7581	12.7293	23.9625	14.0204	30.4654	26.2225	27.5132	27.0703	22.5007	31.029	25.7369	16.5129	13.6798	15.0944	24.9757	24.3797	20.5275	24.25	26.6452	31.5547	23.6957	14.6223	21.1361	19.7034	14.3891	14.1323	0
0.00503031	0.00721784	ENSG00000100417	PMM1	phosphomannomutase 1 [Source:HGNC Symbol;Acc:HGNC:9114]			28.564	68.1741	26.2182	26.2766	26.8043	29.5075	31.5515	34.7175	31.6004	40.3477	51.2046	57.2815	28.6906	35.9764	21.2026	30.7631	26.7002	27.8705	30.863	31.3329	47.3574	44.8851	54.5578	46.5128	35.9032	26.1469	25.0771	21.9999	24.5731	25.1153	32.8419	30.0546	30.361	46.9289	52.3502	62.2273	0
0.00137373	-0.0019805	ENSG00000105819	PMPCB	peptidase (mitochondrial processing) beta [Source:HGNC Symbol;Acc:HGNC:9119]			49.9718	44.1694	39.0399	34.5375	37.4348	38.8326	37.8224	32.4143	38.5833	36.9977	36.714	36.9577	54.7687	38.0646	38.2498	37.6782	41.2328	37.3376	38.181	38.427	39.5516	35.6796	33.8412	35.1842	50.9754	35.8741	40.008	38.802	38.801	33.7552	42.2795	33.9479	34.8155	38.5884	33.3928	39.7829	0
-0.00198389	-0.000850218	ENSG00000115946	PNO1	partner of NOB1 homolog [Source:HGNC Symbol;Acc:HGNC:32790]			26.6209	22.6227	30.0127	21.7671	35.3422	31.643	30.2962	26.1863	27.5218	25.7123	30.3071	25.379	28.0347	20.3111	32.7794	28.8212	25.2551	24.239	23.3227	43.1741	25.8045	24.6788	30.502	21.3942	24.7487	29.6126	28.1987	27.5793	34.498	28.1698	33.8421	24.9249	22.3002	26.8575	15.1897	19.2445	0
0.00371463	-0.00265348	ENSG00000108439	PNPO	pyridoxamine 5'-phosphate oxidase [Source:HGNC Symbol;Acc:HGNC:30260]			34.8163	38.7641	27.7562	17.6318	23.6827	25.6459	21.1269	16.3807	23.1307	21.6923	22.1557	23.2509	42.8297	23.4475	27.1866	23.1405	29.1132	22.7024	26.6713	27.3917	22.9517	19.8007	19.7299	31.4084	38.7711	18.1351	23.651	28.2573	24.5403	19.2101	22.3938	26.4121	21.3637	24.7883	26.5178	31.0209	0
-0.00154951	0.000259434	ENSG00000163389	POGLUT1	protein O-glucosyltransferase 1 [Source:HGNC Symbol;Acc:HGNC:22954]			12.8202	7.80422	13.3876	7.59807	13.9637	13.4193	14.3722	10.5657	16.4789	12.4313	15.9828	9.80304	12.4306	7.72857	13.155	13.2793	12.3688	12.036	10.2258	15.7113	14.7442	8.89508	8.77707	9.66534	11.7121	9.09595	12.2494	11.2754	12.9981	15.2131	13.1198	8.71155	14.6864	11.0891	8.60521	9.63061	0
0.00114649	-0.00302804	ENSG00000101868	POLA1	polymerase (DNA directed), alpha 1, catalytic subunit [Source:HGNC Symbol;Acc:HGNC:9173]			12.4236	4.48444	6.65481	6.03982	7.40199	7.23282	7.64067	4.08992	9.07148	6.354	7.02057	5.0279	11.2272	3.88284	6.87007	7.48345	7.39668	6.76234	6.81736	6.97292	6.3906	4.30402	5.1413	5.41311	8.75349	4.80857	5.86657	6.67195	7.13471	5.39389	7.06256	5.19036	6.92132	5.62015	5.79241	6.61908	0
0.00180231	-0.00220862	ENSG00000106628	POLD2	polymerase (DNA directed), delta 2, accessory subunit [Source:HGNC Symbol;Acc:HGNC:9176]			120.879	92.1597	70.6389	38.0581	92.7076	70.604	81.844	82.2449	63.3187	80.0313	83.1315	75.9566	115.429	73.5784	86.2713	82.9456	82.5169	71.9289	72.7128	102.158	82.0082	89.692	98.9036	64.9472	95.6842	59.5164	87.0499	87.3441	74.8135	57.2882	78.1807	76.1693	64.1989	59.4069	53.1275	74.7715	0
-6.42142e-05	-0.000817304	ENSG00000004142	POLDIP2	polymerase (DNA-directed), delta interacting protein 2 [Source:HGNC Symbol;Acc:HGNC:23781]			122.114	138.266	121.965	96.4081	123.813	112.944	119.208	121.425	119.584	114.208	111.958	128.751	140.639	143.677	132.066	123.746	131.511	114.873	120.132	129.958	117.014	116.366	124.66	116.421	112.769	121.761	131.256	142.653	125.347	127.964	119.684	118.927	103.65	110.668	101.522	119.692	0
0.00224972	-0.00494207	ENSG00000100479	POLE2	polymerase (DNA directed), epsilon 2, accessory subunit [Source:HGNC Symbol;Acc:HGNC:9178]			9.08492	3.19036	4.51852	3.03382	4.94476	4.97438	5.16107	2.51889	4.24731	4.08377	4.70414	3.2218	9.46968	3.1846	4.70895	4.32192	4.90979	3.46327	3.41216	3.2928	4.77278	3.21214	4.08132	2.92486	5.83159	2.3479	4.46679	4.8382	4.44598	2.83234	3.16363	2.8688	3.40531	3.94933	2.94542	3.98921	0
0.00080785	-0.00382353	ENSG00000115350	POLE4	polymerase (DNA-directed), epsilon 4, accessory subunit [Source:HGNC Symbol;Acc:HGNC:18755]			24.7919	28.3059	17.6422	13.4987	16.7634	14.5862	12.6842	22.4926	15.847	14.0962	14.9283	19.52	23.759	26.1246	20.7342	19.5182	18.7792	15.9861	17.4192	14.4265	15.7926	20.2427	20.4043	13.0748	18.4462	20.8255	22.0769	23.3827	20.425	14.8507	15.5881	31.3929	14.5542	12.4508	15.1739	17.0732	0
0.00264179	-0.000622542	ENSG00000186184	POLR1D	polymerase (RNA) I polypeptide D, 16kDa [Source:HGNC Symbol;Acc:HGNC:20422]			61.7443	63.0929	47.7315	39.2963	50.1281	46.9577	43.5987	40.3884	47.5409	49.6817	51.7229	51.4584	68.1295	43.1254	46.2243	48.2086	46.2496	44.6284	44.0033	47.335	44.877	48.7027	49.995	53.4131	62.5108	41.9978	48.2272	50.2525	45.4119	41.529	48.809	40.5019	44.4994	52.9565	47.0867	56.3182	0
-0.00176337	-0.00525415	ENSG00000137054	POLR1E	polymerase (RNA) I polypeptide E, 53kDa [Source:HGNC Symbol;Acc:HGNC:17631]			40.4271	23.5604	40.0611	19.8151	42.4062	33.3887	31.136	27.8751	30.9432	28.299	26.5066	23.08	39.3407	29.488	35.6509	29.0437	31.5375	29.2244	27.3541	39.4677	24.752	21.712	28.9055	18.8964	36.3754	35.3051	36.4797	35.295	37.3976	25.7661	34.0398	24.2049	26.1617	20.9657	15.2454	22.4258	0
-0.0015716	0.00173494	ENSG00000255529	POLR2M	polymerase (RNA) II (DNA directed) polypeptide M [Source:HGNC Symbol;Acc:HGNC:14862]			16.3308	12.174	23.1333	16.5977	16.8511	21.1351	22.3899	18.3891	21.0472	16.1118	22.4666	17.3152	17.3942	14.1883	33.3224	21.1266	22.0438	20.3705	23.7445	18.9086	20.1104	15.8667	12.7244	19.5247	17.698	12.9723	18.1609	27.15	18.9271	18.8008	19.8895	20.1002	17.3114	23.5836	19.4189	16.6881	0
-0.00164928	0.00482694	ENSG00000185900	POMK	protein-O-mannose kinase [Source:HGNC Symbol;Acc:HGNC:26267]			1.88585	0.56076	2.55818	3.36662	1.3878	6.54647	6.51648	0.442738	7.40599	2.55149	3.49751	1.56818	3.15372	0.503773	2.99238	3.69348	4.19073	3.36019	2.86546	5.34967	2.51669	2.9036	0.998392	3.74555	4.26367	2.50302	1.21828	2.31259	2.04187	3.88309	2.73583	2.34733	3.72426	3.12373	3.88282	2.60917	0
-0.00193955	-0.00109192	ENSG00000104356	POP1	POP1 homolog, ribonuclease P/MRP subunit [Source:HGNC Symbol;Acc:HGNC:30129]			7.03513	4.37178	8.08189	4.02629	7.99016	6.82281	7.46878	5.90902	6.73136	5.16236	7.01912	6.66632	6.34402	3.8236	7.77023	7.68471	6.23854	6.86201	4.72062	8.67201	6.31359	5.3099	7.04691	4.32606	6.26753	6.31037	6.56647	7.46187	7.91936	8.04986	7.75834	5.54277	4.83916	5.88978	4.18563	4.57874	0
-1.9194e-05	-0.00285144	ENSG00000128059	PPAT	phosphoribosyl pyrophosphate amidotransferase [Source:HGNC Symbol;Acc:HGNC:9238]			11.301	5.82586	10.1555	5.97806	9.29435	12.2411	9.56961	6.8172	7.49955	7.0663	8.30619	7.96655	10.9938	3.92999	10.1023	9.33838	7.44592	8.90619	6.68292	12.0393	8.50406	5.40165	6.72071	7.64268	11.8212	8.6797	7.44776	8.11268	10.8048	8.48907	9.5336	6.01948	6.7837	7.48232	4.8274	7.9191	0
0.00127535	-0.00360822	ENSG00000137168	PPIL1	peptidylprolyl isomerase (cyclophilin)-like 1 [Source:HGNC Symbol;Acc:HGNC:9260]			73.0862	77.9114	59.8695	37.2585	65.624	46.2701	54.4981	53.9172	52.6364	48.1268	50.6878	55.7009	80.1488	52.4373	67.679	49.0672	48.8439	41.4636	47.0413	69.2317	49.517	51.6088	57.9076	54.2696	58.1639	52.6645	61.1058	58.5308	61.8923	60.267	44.3496	48.3702	36.5143	37.7767	40.8739	50.7871	0
-0.000930249	0.00232302	ENSG00000100614	PPM1A	protein phosphatase, Mg2+/Mn2+ dependent, 1A [Source:HGNC Symbol;Acc:HGNC:9275]			18.1188	14.8602	22.2201	25.6441	19.2354	28.9228	29.057	15.6318	23.3295	21.3076	26.0434	19.2038	21.6944	15.3932	27.2057	27.7749	25.8303	24.7709	23.3638	21.6082	24.6913	19.3984	16.2702	24.1991	22.5151	16.6088	19.7257	23.3549	22.2264	25.1933	24.0466	19.3977	22.7617	24.9911	24.3034	23.3958	0
-0.00637459	-0.00230447	ENSG00000173457	PPP1R14B	protein phosphatase 1, regulatory (inhibitor) subunit 14B [Source:HGNC Symbol;Acc:HGNC:9057]			117.87	86.525	158.172	106.412	182.572	152.104	141.273	228.09	151.779	165.041	130.251	99.73	110.347	216.595	174.543	119.5	144.522	130.585	133.83	169.08	144.027	177.95	185.859	63.0691	89.0259	187.278	191.599	206.769	180.884	174.471	161.264	170.506	109.031	89.8982	62.9979	73.8714	0
-0.0141778	-0.00838456	ENSG00000198729	PPP1R14C	protein phosphatase 1, regulatory (inhibitor) subunit 14C [Source:HGNC Symbol;Acc:HGNC:14952]			7.67685	3.71152	19.1362	18.9019	17.796	27.9535	21.1306	16.2691	18.6894	8.15222	10.8519	0.907483	7.73349	20.1778	15.419	29.6048	16.7818	45.3997	22.6749	21.752	10.3591	21.7735	8.55079	2.805	24.6957	16.7508	22.9831	23.2284	19.1026	30.0765	25.1959	17.7267	12.527	3.40675	5.25783	4.63502	0
0.00368041	0.0145018	ENSG00000137713	PPP2R1B	protein phosphatase 2, regulatory subunit A, beta [Source:HGNC Symbol;Acc:HGNC:9303]			20.517	28.136	26.4995	29.688	26.11	38.215	48.6586	34.0496	49.1114	36.7	47.3701	51.6561	21.1494	21.3656	26.7418	33.2039	36.8116	31.5141	38.2704	30.9939	43.4869	35.7155	36.6893	79.9662	22.7558	17.978	20.3418	24.1985	30.8812	23.2903	36.7264	33.9084	67.532	51.9436	118.359	110.193	0
-0.00337539	0.00126699	ENSG00000154001	PPP2R5E	protein phosphatase 2, regulatory subunit B', epsilon isoform [Source:HGNC Symbol;Acc:HGNC:9313]			15.4554	14.9777	22.4714	29.1115	20.5586	30.9615	27.7763	15.9622	24.7587	20.6282	23.0872	16.26	17.7927	18.2457	25.6554	26.2661	28.4913	27.2223	27.1777	21.9244	25.4842	19.5628	17.1181	17.8281	22.0493	21.406	18.7417	22.8368	27.7061	26.0524	24.0938	28.0772	24.8245	22.8141	17.8249	17.4191	0
-0.000228245	0.00151435	ENSG00000110075	PPP6R3	protein phosphatase 6, regulatory subunit 3 [Source:HGNC Symbol;Acc:HGNC:1173]			47.1584	34.5217	44.6628	52.3949	39.4392	62.2434	55.7619	41.9985	49.7031	44.0534	54.1983	39.4746	46.7127	29.9265	50.4954	52.514	50.1657	49.4525	48.6391	48.4742	48.2452	43.9717	33.4221	47.3324	56.8082	33.6297	40.8559	45.0894	45.9928	55.6598	49.3324	44.0078	46.7375	50.7587	49.474	46.1251	0
0.00316733	-0.002925	ENSG00000135617	PRADC1	protease-associated domain containing 1 [Source:HGNC Symbol;Acc:HGNC:16047]			30.1313	31.5478	19.7788	9.22467	19.6813	16.7683	12.8282	22.5323	16.9282	16.6491	12.3496	23.5091	28.6811	19.014	20.1177	16.7976	14.6143	16.1959	14.1556	18.7842	18.5387	18.7394	24.7429	21.5487	21.3046	23.6907	22.4286	24.7817	27.2093	15.367	16.1235	17.9714	16.2463	17.8649	18.455	23.04	0
0.000420235	0.00204691	ENSG00000126432	PRDX5	peroxiredoxin 5 [Source:HGNC Symbol;Acc:HGNC:9355]			583.841	806.739	687.481	585.117	626.791	623.426	497.935	959.163	671.588	603.451	671.064	998.321	589.444	984.104	660.58	662.802	715.796	607.849	773.091	601.788	808.693	711.48	868.243	745.403	611.995	812.575	768.437	730.007	675.172	619.672	628.54	900.041	597.365	686.102	699.32	879.742	0
0.00464984	-0.0074606	ENSG00000198056	PRIM1	primase, DNA, polypeptide 1 (49kDa) [Source:HGNC Symbol;Acc:HGNC:9369]			12.1126	5.21171	3.57574	3.29434	4.06167	5.11935	5.51171	1.80995	5.79386	4.45246	4.33507	3.25551	12.6912	3.36502	5.22184	2.89135	4.88264	4.53536	3.88204	4.9639	3.98263	2.22565	3.57132	5.51687	9.56683	4.27044	4.23338	6.54187	6.55035	3.60609	3.47805	3.83844	2.85471	4.54321	4.94056	5.39527	0
0.00366948	-0.00597634	ENSG00000146143	PRIM2	primase, DNA, polypeptide 2 (58kDa) [Source:HGNC Symbol;Acc:HGNC:9370]			7.47337	5.361	4.57954	4.13032	4.11734	4.42195	3.89908	2.89566	4.43307	3.89111	4.02272	3.61067	10.3553	3.5446	4.5125	4.43693	4.40778	3.62704	3.78912	4.50982	3.70594	3.06819	3.27823	5.26409	10.1196	5.04373	5.04096	4.80652	4.93603	5.44215	3.527	3.72842	3.27554	5.06748	4.66438	5.44261	0
-0.00662052	0.000143783	ENSG00000111725	PRKAB1	protein kinase, AMP-activated, beta 1 non-catalytic subunit [Source:HGNC Symbol;Acc:HGNC:9378]			42.7671	24.7997	55.9183	66.4528	47.2592	80.9052	60.0124	65.2342	63.091	57.8639	64.4739	31.7159	43.4337	67.0456	61.3887	70.6483	67.4959	66.8719	79.4796	54.9872	61.112	46.6032	40.6282	24.051	34.7302	47.5228	48.9934	50.1761	67.0828	70.2153	56.3168	108.836	56.5662	46.8068	40.295	22.5206	0
0.000468296	0.000720841	ENSG00000181929	PRKAG1	protein kinase, AMP-activated, gamma 1 non-catalytic subunit [Source:HGNC Symbol;Acc:HGNC:9385]			41.327	52.0186	47.4771	37.2399	50.3832	45.6299	50.2731	42.9613	47.7704	45.6069	45.095	53.8752	53.597	41.1332	52.2086	46.8485	48.0419	44.7755	41.448	49.4095	50.395	45.7681	49.3948	48.6608	47.7402	46.5789	46.5207	50.2762	50.6342	52.4475	46.6196	40.3898	42.8645	49.3256	41.8056	54.136	0
-0.00149237	0.000610389	ENSG00000108946	PRKAR1A	protein kinase, cAMP-dependent, regulatory, type I, alpha [Source:HGNC Symbol;Acc:HGNC:9388]			99.6923	93.6864	138.648	148.43	128.982	157.375	144.692	85.5057	145.098	118.369	138.394	115.862	126.307	88.7535	165.748	142.585	144.958	141.551	126.184	160.406	127.848	98.8472	87.9366	135.575	141.572	131.68	123.217	147.883	133.246	173.76	132.055	105.697	131.906	145.305	117.599	130.588	0
-0.00135395	0.00197414	ENSG00000163932	PRKCD	protein kinase C, delta [Source:HGNC Symbol;Acc:HGNC:9399]			34.9473	39.6745	40.3108	44.0107	36.3642	61.6889	40.0881	48.0164	43.8031	53.8692	52.2301	34.1801	37.1666	48.9684	36.877	56.6263	50.9592	46.6495	68.5817	49.9086	54.4354	37.4887	42.3963	45.7703	42.2575	34.0649	48.4725	37.132	46.7563	40.8702	49	62.2344	36.801	39.8279	41.4341	39.5514	0
0.00123128	-0.000601218	ENSG00000130175	PRKCSH	protein kinase C substrate 80K-H [Source:HGNC Symbol;Acc:HGNC:9411]			227.43	205.505	177.387	152.558	196.212	175.697	180.408	176.368	183.344	188.309	183.325	214.816	241.815	211.048	189.263	180.924	189.338	170.711	183.998	183.057	191.105	201.732	231.843	201.536	208.02	197.599	218.853	197.328	190.599	181.13	180.142	184.865	162.996	196.045	172.946	194.551	0
-0.000354211	-0.000499438	ENSG00000100462	PRMT5	protein arginine methyltransferase 5 [Source:HGNC Symbol;Acc:HGNC:10894]			73.9641	72.3612	80.1461	53.3754	84.7663	76.2802	84.1035	61.0675	85.6476	76.8091	75.0166	64.5312	93.9235	61.4983	88.4694	82.0145	82.43	73.6381	73.8555	97.2043	81.1401	75.5712	80.9402	62.4813	77.8556	58.7299	69.4037	81.9103	72.5691	73.3875	81.8638	66.862	65.4299	64.258	54.0165	66.9883	0
-0.0172538	-0.00567152	ENSG00000007062	PROM1	prominin 1 [Source:HGNC Symbol;Acc:HGNC:9454]			5.36995	3.929	39.9526	50.5287	22.2414	47.01	14.9945	23.8564	23.4425	21.708	13.2769	2.40352	6.90522	50.7127	23.2445	38.9162	18.876	39.5375	35.0514	25.1882	17.5318	18.2856	5.99597	4.52092	20.834	29.1754	24.3885	19.5928	52.4761	40.2127	28.0185	85.3272	20.5193	5.4917	7.55916	6.34684	0
-0.000766491	-9.13058e-05	ENSG00000165630	PRPF18	pre-mRNA processing factor 18 [Source:HGNC Symbol;Acc:HGNC:17351]			13.8084	16.4988	14.7709	17.1472	15.6694	19.8035	15.9048	10.5689	17.8183	14.5723	16.3231	15.8379	18.0841	13.5517	20.5339	19.5203	17.4055	15.072	17.9546	16.2158	16.6694	13.9758	12.6	12.6524	13.6657	12.7778	16.1885	15.8281	17.5732	18.0256	15.7731	21.16	13.7886	14.1998	13.8451	17.9897	0
0.000239789	-0.000326979	ENSG00000101161	PRPF6	pre-mRNA processing factor 6 [Source:HGNC Symbol;Acc:HGNC:15860]			116.686	120.7	106.197	104.442	107.733	113.703	101.031	123.213	102.938	112.768	108.822	116.683	126.57	129.357	108.968	118.97	128.688	115.922	119.205	112.526	121.211	115.226	108.771	109.337	124.306	113.913	113.887	109.174	109.06	112.822	107.326	133.244	96.5605	113.443	92.6892	114.799	0
0.00218103	-0.0159868	ENSG00000068489	PRR11	proline rich 11 [Source:HGNC Symbol;Acc:HGNC:25619]			9.88472	2.43903	4.58164	3.67309	4.01454	3.90552	4.62961	1.01352	3.49565	1.49129	1.70352	1.76503	13.3561	2.50419	6.06315	2.87836	2.45593	2.80932	1.73907	2.9005	1.74696	0.960117	0.853266	2.69	10.1154	4.69486	3.30951	4.48731	5.57452	3.41894	2.71902	1.32548	2.55769	2.34696	2.8088	2.41696	0
0.0182493	-0.00426696	ENSG00000176532	PRR15	proline rich 15 [Source:HGNC Symbol;Acc:HGNC:22310]			197.351	172.888	17.5864	20.9282	20.3925	29.5409	16.519	31.5737	19.7168	20.9774	39.6262	47.788	201.672	39.2725	7.92074	22.7378	19.1165	24.9911	28.5766	23.1533	32.3655	25.1614	40.9007	118.086	163.514	18.7963	16.3046	7.00578	34.5684	20.3397	21.634	65.5584	24.6957	35.7817	66.2367	107.8	0
0.00886061	0.00640395	ENSG00000135069	PSAT1	phosphoserine aminotransferase 1 [Source:HGNC Symbol;Acc:HGNC:19129]			297.025	204.485	235.684	71.6115	147.673	150.452	124.314	177.906	138.255	217.74	176.745	193.572	309.298	137.323	59.5743	118.685	138.2	223.95	92.2227	419.708	209.595	316.685	188.545	226.225	327.41	81.2729	74.8182	74.3679	89.1637	61.6496	182.128	110.689	225.523	301.494	311.87	298.236	0
-0.00172311	0.000351578	ENSG00000092010	PSME1	proteasome activator subunit 1 [Source:HGNC Symbol;Acc:HGNC:9568]			178.359	267.757	264.527	178.132	276.893	244.411	225.313	272.66	267.868	246.431	206.833	247.54	213.765	292.724	262.169	260.376	261.734	228.775	256.23	267.556	261.834	262.246	270.866	197.427	201.644	277.857	274.129	283.617	265.402	230.034	234.037	261.382	208.911	203.72	174.058	238.723	0
-0.00113468	-0.000618378	ENSG00000100911	PSME2	proteasome activator subunit 2 [Source:HGNC Symbol;Acc:HGNC:9569]			103.249	113.194	120.207	69.3888	139.797	104.403	94.8417	132.101	112.416	109.115	89.0595	113.735	92.0954	101.193	112.385	103.319	99.6818	88.4904	98.6038	129.101	113.431	114.672	128.988	83.3335	95.4473	110.75	125.095	133.95	135.268	101.297	98.5963	99.5639	75.2883	81.101	79.7254	96.3404	0
-0.00299003	-0.000252242	ENSG00000131467	PSME3	proteasome activator subunit 3 [Source:HGNC Symbol;Acc:HGNC:9570]			75.4564	74.7526	114.329	95.9931	95.6129	110.878	114.358	85.734	110.216	95.316	90.8348	80.5563	90.0704	91.5282	120.413	110.502	114.017	105.03	107.007	112.655	95.2855	87.1231	82.7447	79.0509	81.1041	87.6178	97.1867	109.728	110.67	113.441	115.274	108.709	92.0435	55.3963	79.7338	82.5207	0
-0.00489489	-0.0116618	ENSG00000152229	PSTPIP2	proline-serine-threonine phosphatase interacting protein 2 [Source:HGNC Symbol;Acc:HGNC:9581]			8.63887	9.43894	10.9847	16.6932	6.34945	8.75457	6.58832	7.02578	6.99266	9.40239	5.80322	2.1034	9.65175	11.6815	10.5652	12.3637	9.65236	8.31302	9.24542	6.70213	6.99362	3.76661	3.31957	3.26325	11.8449	8.63961	9.31658	6.31611	11.0408	9.31079	6.65592	12.8777	4.61343	3.0868	3.48572	3.71405	0
0.000412142	0.00014248	ENSG00000117569	PTBP2	polypyrimidine tract binding protein 2 [Source:HGNC Symbol;Acc:HGNC:17662]			8.85197	4.92979	6.11317	6.66284	5.85874	7.96048	7.72124	6.20454	5.86773	7.0125	8.684	4.55836	6.99836	4.39819	6.56315	8.00058	8.64396	6.93968	7.62532	6.49761	7.49392	7.49091	5.03033	6.10242	9.2993	3.94985	7.88872	5.96488	5.70474	7.0731	7.0489	6.02438	5.36567	6.64392	6.52967	6.77124	0
-0.00134071	-0.000568122	ENSG00000148334	PTGES2	prostaglandin E synthase 2 [Source:HGNC Symbol;Acc:HGNC:17822]			42.4502	48.0406	42.595	37.6011	42.187	41.7841	43.9226	50.8449	41.5807	47.1836	44.3689	40.9666	43.1319	47.2006	50.5623	48.0626	45.5083	38.1206	41.5755	52.0506	46.0093	50.9651	53.5544	29.7944	38.9304	37.4214	53.5676	52.1214	43.3238	38.0977	49.4651	51.7982	35.2785	34.8569	29.3561	34.1646	0
-0.00328516	0.000883832	ENSG00000184007	PTP4A2	protein tyrosine phosphatase type IVA, member 2 [Source:HGNC Symbol;Acc:HGNC:9635]			61.068	55.8485	88.8625	77.982	81.4285	89.9487	83.2627	79.7328	84.5623	79.4738	80.5382	69.5025	67.6964	76.4679	99.2171	99.9109	90.0945	89.0519	96.956	88.0821	85.8594	80.7792	74.5109	59.1126	65.7509	96.3689	91.7472	87.8691	90.151	82.7281	86.1928	94.2055	81.5971	84.197	65.2791	61.4941	0
-0.00142155	-0.000734429	ENSG00000111679	PTPN6	protein tyrosine phosphatase, non-receptor type 6 [Source:HGNC Symbol;Acc:HGNC:9658]			18.0915	27.3691	26.6284	31.3076	18.5612	24.0931	21.9554	23.0603	23.7182	26.1567	19.1485	24.9523	22.4343	27.6171	24.8594	29.1599	24.2553	24.6536	24.7272	19.898	26.4004	21.5063	22.5383	24.3211	22.8677	45.6787	26.6239	27.1666	31.4742	21.6103	22.0976	30.1425	20.4861	21.7155	23.0234	23.647	0
0.00617133	-0.00300224	ENSG00000149177	PTPRJ	protein tyrosine phosphatase, receptor type, J [Source:HGNC Symbol;Acc:HGNC:9673]			15.6258	10.8861	8.51878	12.6804	7.84436	12.0651	11.9987	2.52438	10.4687	9.05007	9.3345	5.55286	30.6117	4.47467	7.6752	9.04674	6.55392	12.733	8.64852	11.448	7.49439	8.95665	4.42756	17.0291	34.7501	9.1417	4.67499	5.8454	7.74096	14.6994	9.45724	8.30651	14.1746	13.0482	12.5875	15.6676	0
0.000187779	0.000500909	ENSG00000141378	PTRH2	peptidyl-tRNA hydrolase 2 [Source:HGNC Symbol;Acc:HGNC:24265]			18.8363	19.7787	16.5754	13.4652	16.2833	17.6425	14.9068	21.1121	16.1579	15.04	16.2468	20.6518	16.5921	15.3722	18.5673	17.374	15.6786	14.9407	15.6257	18.3364	15.3891	18.4357	18.6762	15.4556	13.5034	12.6644	17.4762	17.2076	17.1667	18.7756	16.567	15.0786	13.5501	14.8356	13.9859	14.826	0
-0.000886238	0.0015341	ENSG00000134644	PUM1	pumilio RNA-binding family member 1 [Source:HGNC Symbol;Acc:HGNC:14957]			56.1048	37.8317	67.0163	68.9134	56.667	78.8788	77.8303	42.6571	69.1034	62.6735	72.6634	47.0271	64.1299	46.9235	67.6655	70.1278	69.9001	70.8129	67.1004	76.856	62.7814	51.8599	41.8387	68.4395	73.575	49.0228	51.3284	58.4415	60.1469	72.7696	66.3806	59.1397	66.628	68.7872	65.3995	62.0234	0
-0.00254816	0.000757183	ENSG00000185129	PURA	purine-rich element binding protein A [Source:HGNC Symbol;Acc:HGNC:9701]			9.27064	7.97045	13.7485	14.9123	12.9899	20.6496	19.7036	8.05662	17.3203	12.008	15.913	8.53878	12.4442	9.36407	16.7483	16.8936	14.7304	15.414	13.1945	17.0434	12.6759	9.44505	7.86966	13.5029	15.4809	12.2416	11.4408	13.3631	14.3321	18.5033	14.4201	11.9513	12.5284	12.5966	14.0142	11.0876	0
-0.000994939	-5.16871e-05	ENSG00000136045	PWP1	PWP1 homolog, endonuclein [Source:HGNC Symbol;Acc:HGNC:17015]			61.0331	52.3568	64.0683	53.1778	69.858	66.615	72.1477	56.794	74.4355	67.4173	68.1503	48.3812	74.6634	49.1746	71.2098	66.8647	69.609	66.0439	60.7688	71.9625	58.6883	60.9259	63.7228	50.3252	58.1555	57.9499	59.8743	65.4468	58.8941	64.4595	69.1714	49.7535	55.9384	61.1793	50.4893	56.2401	0
-0.00336232	0.000393631	ENSG00000143811	PYCR2	pyrroline-5-carboxylate reductase family, member 2 [Source:HGNC Symbol;Acc:HGNC:30262]			49.9767	50.0959	73.3527	77.6592	64.6953	75.6009	61.0432	84.168	65.1655	81.7797	57.1898	51.3541	49.8142	76.9994	74.2689	78.6867	79.6322	74.4148	66.7251	75.0518	76.1898	82.5483	71.6698	46.1305	73.2846	66.0588	74.0793	69.2579	69.0969	90.4987	74.0698	67.3602	56.3058	55.975	53.3274	53.3267	0
0.00181798	0.012563	ENSG00000100504	PYGL	phosphorylase, glycogen, liver [Source:HGNC Symbol;Acc:HGNC:9725]			26.1533	68.3888	93.7974	55.6918	76.4293	76.1787	62.8139	59.1232	80.3181	66.9783	73.3569	130.935	30.6037	62.7347	43.2544	54.2148	65.1324	56.7937	69.7902	72.13	65.3004	76.8709	102.669	193.061	53.9641	90.3454	53.4076	52.9496	61.8597	80.3289	69.286	54.1933	98.6493	139.64	156.551	166.903	0
0.0015952	-0.00063838	ENSG00000011478	QPCTL	glutaminyl-peptide cyclotransferase-like [Source:HGNC Symbol;Acc:HGNC:25952]			14.1957	15.9027	12.5533	9.54954	13.082	10.9294	10.1609	11.2757	11.0717	11.766	12.2995	13.143	14.691	11.5022	11.913	11.8858	10.8908	10.7066	12.2091	12.5672	10.7599	14.0226	12.0389	11.3371	13.5381	11.3309	14.6271	12.3632	13.5607	10.5376	12.5896	12.6274	10.0069	12.1144	11.9876	13.9555	0
0.000464075	3.01877e-05	ENSG00000198218	QRICH1	glutamine-rich 1 [Source:HGNC Symbol;Acc:HGNC:24713]			51.8681	52.075	50.5815	46.524	49.2004	57.3477	54.2468	37.0729	59.0824	52.3545	57.5848	46.7006	62.886	46.2053	54.502	56.994	58.8794	55.9806	57.9507	57.7224	53.5012	44.6322	43.9993	57.6053	59.5144	49.1511	48.3099	49.66	53.7684	57.9887	53.064	46.1685	51.2828	53.4372	49.4356	57.0756	0
-0.000492535	-0.00236606	ENSG00000060749	QSER1	glutamine and serine rich 1 [Source:HGNC Symbol;Acc:HGNC:26154]			19.9096	8.10205	15.6329	14.6161	15.1308	23.176	22.162	8.93463	16.811	12.5786	16.5827	10.1009	19.0231	6.35369	16.6032	16.6481	14.5615	14.3744	12.5343	18.294	12.1039	9.93753	8.70815	13.5927	22.566	11.122	11.6052	14.9251	16.0077	25.4176	16.2655	8.78045	11.4598	13.2054	13.4228	12.4997	0
-0.00245295	0.00384869	ENSG00000116260	QSOX1	quiescin Q6 sulfhydryl oxidase 1 [Source:HGNC Symbol;Acc:HGNC:9756]			30.6329	38.2926	80.1092	49.0758	56.8871	57.0057	50.2054	48.6752	60.4894	51.7332	57.1496	33.6504	44.6692	58.8363	44.9999	59.264	57.6984	57.9752	66.9931	54.5248	54.2856	106.635	56.5781	41.7419	57.2644	47.3653	65.8618	45.5121	58.0939	53.2592	62.598	67.1073	81.9222	67.6346	52.9396	49.8869	0
-0.00197976	0.00127476	ENSG00000099246	RAB18	RAB18, member RAS oncogene family [Source:HGNC Symbol;Acc:HGNC:14244]			43.2105	35.2112	53.5866	55.5951	55.4446	66.9001	69.1565	38.3539	56.9463	48.1962	61.6723	43.7772	48.0476	33.5979	61.2185	50.8473	57.8639	54.2146	51.2112	58.5522	49.3003	41.5771	37.9352	46.8009	50.515	46.4881	51.036	60.9955	57.0298	82.8594	61.6295	36.6	60.3453	56.4072	51.5058	50.8819	0
-0.000104679	-0.000729702	ENSG00000138069	RAB1A	RAB1A, member RAS oncogene family [Source:HGNC Symbol;Acc:HGNC:9758]			201.941	252.981	237.101	206.197	214.713	224.867	214.251	192.947	208.323	212.363	215.896	205.37	231.367	188.363	243.461	217.183	227.917	222.711	202.92	216.688	212.638	187.393	198.205	215.057	245.115	224.668	221.759	243.719	257.549	284.051	220.417	206.61	190.816	212.354	196.326	240.758	0
0.00219115	-0.00196274	ENSG00000174903	RAB1B	RAB1B, member RAS oncogene family [Source:HGNC Symbol;Acc:HGNC:18370]			381.614	381.917	224.585	225.209	253.463	247.724	240.236	241.407	249.785	248.038	236.112	297.266	358.106	292.248	280.113	254.461	264.765	225.314	229.672	251.448	269.98	264.094	264.587	298.031	300.298	279.936	283.703	284.53	239.528	271.896	249.667	282.198	228.035	250.259	230.133	308.246	0
-0.00745518	0.00314003	ENSG00000080371	RAB21	RAB21, member RAS oncogene family [Source:HGNC Symbol;Acc:HGNC:18263]			20.8711	19.7486	50.5937	62.6698	44.2374	62.0209	54.5404	47.0141	54.141	46.4622	46.0371	29.6632	23.6485	46.2361	59.7687	60.039	57.963	68.8197	54.5513	47.5688	52.8164	45.5382	34.5225	27.4585	27.1817	44.2305	48.2218	63.2243	54.1348	66.6093	55.1101	38.7205	48.7052	43.6743	34.9497	32.0329	0
-0.000830505	0.00234412	ENSG00000157869	RAB28	RAB28, member RAS oncogene family [Source:HGNC Symbol;Acc:HGNC:9768]			35.4963	31.3637	31.2614	31.9301	35.9187	44.2704	45.2321	29.0449	39.8136	38.1707	51.8852	35.941	35.5431	30.3252	45.6768	45.2748	54.5149	44.8494	41.0826	50.4408	52.1663	45.5182	37.3391	35.7027	35.7949	24.7191	37.9121	40.9383	34.4105	38.8142	44.8977	29.3506	36.1338	39.072	29.5219	35.673	0
0.000407613	-0.000616778	ENSG00000104388	RAB2A	RAB2A, member RAS oncogene family [Source:HGNC Symbol;Acc:HGNC:9763]			90.0641	85.9408	97.1965	74.6176	84.5532	85.7061	85.0044	70.041	84.3527	75.0605	83.7879	81.7956	97.8905	65.5058	112.894	84.5623	82.8704	79.6659	83.7284	83.7681	80.9217	72.6408	70.061	88.4916	94.1237	72.7993	84.3377	106.02	85.0252	96.4902	86.4638	81.3267	81.0115	89.9195	77.3545	90.1526	0
-0.00981917	-0.00650922	ENSG00000179331	RAB39A	RAB39A, member RAS oncogene family [Source:HGNC Symbol;Acc:HGNC:16521]			0.199139	0.143101	0.384015	0.658059	0.321958	0.539993	0.458744	0.075322	0.701423	0.277071	0.227881	0	0.16096	0.146924	0.389938	0.641732	0.51333	0.298258	0.408134	0.502965	0.331478	0.0823303	0	0	0.158262	0.164838	0.248716	0.33723	0.385976	0.609804	0.340566	0.239607	0.271543	0.163518	0.0792689	0.123877	3
0.00258169	-0.0158771	ENSG00000169213	RAB3B	RAB3B, member RAS oncogene family [Source:HGNC Symbol;Acc:HGNC:9778]			0.803905	0.428167	0.131314	0.312532	0.119268	0.269282	0.413956	0.11805	0.21098	0.331605	0.303037	0.085527	1.39894	0.115135	0.26853	0.537171	0.42258	0.27622	0.22291	0.235461	0.24795	0.269798	0.0677617	0.0854499	1.1951	0.187888	0.248058	0.456458	0.208975	0.260653	0.184389	0.204834	0.183773	0.151436	0.0903532	0.114724	0
-0.00114591	0.00526825	ENSG00000127328	RAB3IP	RAB3A interacting protein [Source:HGNC Symbol;Acc:HGNC:16508]			3.33256	3.63369	4.81426	6.25952	3.80269	6.55226	7.46623	4.31704	5.7334	4.39016	4.77245	4.4905	3.93537	3.45362	6.11064	5.35413	6.20702	5.14998	6.31682	4.95222	5.14642	5.76998	4.19964	5.53676	4.51239	3.16914	4.48702	4.5833	5.33169	5.40849	4.80325	5.77132	5.82147	6.89253	6.59059	5.03286	0
-0.000274949	0.0028446	ENSG00000175582	RAB6A	RAB6A, member RAS oncogene family [Source:HGNC Symbol;Acc:HGNC:9786]			85.0026	88.4149	98.0919	98.3589	100.676	126.677	122.77	87.9231	119.143	108.202	117.231	102.736	99.058	77.6519	109.482	108.778	116.636	118.17	115.251	108.661	107.512	94.8731	91.015	115.81	105.147	94.9447	94.4511	97.0359	107.739	121.743	115.253	92.5146	109.869	130.794	108.382	122.978	0
0.00579813	-0.00812178	ENSG00000154917	RAB6B	RAB6B, member RAS oncogene family [Source:HGNC Symbol;Acc:HGNC:14902]			2.54885	1.61355	1.10006	1.31466	1.23626	1.39877	0.815503	0.642714	1.42504	1.16522	1.5741	0.670752	3.97321	1.20891	1.08929	1.34451	0.851704	0.749866	0.787722	1.3138	0.707116	0.602156	0.807492	1.16514	4.24421	1.70795	0.960072	0.616617	0.705749	0.882717	0.622717	0.973592	1.1999	1.71918	1.03875	1.01928	0
0.00353658	0.00288295	ENSG00000011454	RABGAP1	RAB GTPase activating protein 1 [Source:HGNC Symbol;Acc:HGNC:17155]			31.7162	32.2982	29.0342	30.2742	27.4823	39.5136	29.8613	22.1392	31.1012	26.3033	36.4807	37.4778	38.2013	22.7592	31.6045	35.3129	31.8452	32.2743	25.3648	31.2611	30.4933	29.2084	24.4836	50.2744	43.9686	22.5476	21.234	28.7783	26.3333	28.0486	30.3962	30.0146	32.208	36.6686	43.5665	53.1337	0
0.00198772	0.000688678	ENSG00000100949	RABGGTA	Rab geranylgeranyltransferase, alpha subunit [Source:HGNC Symbol;Acc:HGNC:9795]			26.2482	39.6321	23.5901	22.4204	24.3319	24.7047	24.9048	30.4063	23.8978	24.029	22.3118	33.9141	28.8325	28.4798	26.0005	26.0051	26.9997	24.6731	27.4244	24.8513	31.4425	27.4554	25.077	32.6624	33.7004	22.2092	27.9039	26.577	27.7753	27.9379	28.1291	32.0357	23.6897	23.5085	27.9485	35.9386	0
-0.00183753	0.000362476	ENSG00000137955	RABGGTB	Rab geranylgeranyltransferase, beta subunit [Source:HGNC Symbol;Acc:HGNC:9796]			27.2682	24.9215	34.2584	26.8922	36.4306	31.0061	42.7366	28.0525	37.8977	32.1057	35.8327	28.5954	30.1229	24.5647	37.3117	32.6793	35.2511	31.2993	29.2475	36.5841	33.7344	32.0124	29.1287	22.0997	31.8454	28.2737	29.4663	34.6502	33.2155	32.3738	33.3109	30.0178	27.6559	28.1231	22.6813	26.5358	0
-0.00231503	0.00323405	ENSG00000144118	RALB	v-ral simian leukemia viral oncogene homolog B [Source:HGNC Symbol;Acc:HGNC:9840]			60.5082	79.9101	103.857	84.1848	116.139	105.98	95.9499	82.0415	110.967	98.3466	103.814	87.8891	69.0163	80.154	95.8385	98.6531	104.95	102	102.617	111.281	94.3722	94.6369	117.722	82.3139	78.5897	116.367	99.7219	100.632	100.898	105.9	106.046	78.2197	106.885	113.382	95.5469	82.4733	0
0.00158464	0.00419367	ENSG00000116191	RALGPS2	Ral GEF with PH domain and SH3 binding motif 2 [Source:HGNC Symbol;Acc:HGNC:30279]			7.05412	5.04556	7.63157	8.85184	8.41464	11.8996	9.80286	4.51292	10.7611	7.36444	11.0876	8.84753	11.8466	3.76753	8.3005	9.19701	6.66596	8.45706	8.00018	13.2517	9.35815	8.70858	6.70078	11.3123	12.0187	6.21842	5.68273	7.6497	7.55634	10.9384	8.90097	6.28203	12.6206	11.168	11.3751	10.6444	0
-7.052e-05	0.0024924	ENSG00000153201	RANBP2	RAN binding protein 2 [Source:HGNC Symbol;Acc:HGNC:9848]			58.9798	39.3707	52.5547	60.2896	45.7956	98.6219	88.0765	35.7987	58.8484	46.8791	68.046	49.1619	47.0616	23.6371	51.1417	51.6567	54.3861	56.0253	57.5048	49.3593	51.4297	45.143	40.5785	39.221	66.5192	31.1536	35.3208	41.9547	59.8164	57.3414	57.3081	56.1498	50.4719	54	67.4606	42.9083	0
-0.00186835	0.000649133	ENSG00000137040	RANBP6	RAN binding protein 6 [Source:HGNC Symbol;Acc:HGNC:9851]			21.1307	16.8536	29.0559	28.7436	25.7768	33.1213	31.0349	20.7843	29.7962	22.9808	27.1575	22.1654	22.9801	16.9219	30.6684	32.0796	30.4281	25.9129	26.5501	28.2461	26.413	19.294	14.971	22.4552	27.3417	24.3248	22.5785	25.6014	31.1492	35.5438	24.5971	18.0145	22.5331	26.6803	29.0061	24.9681	0
-0.005659	-0.00727219	ENSG00000076864	RAP1GAP	RAP1 GTPase activating protein [Source:HGNC Symbol;Acc:HGNC:9858]			10.75	23.3138	21.468	17.7854	8.09215	13.4017	7.89974	17.1506	11.2836	9.45876	9.93964	6.82652	12.4079	38.4985	26.1648	18.7587	26.6208	17.9442	26.174	14.3591	18.4665	9.19986	6.13963	10.5138	9.66252	20.7154	15.843	22.2276	30.5037	16.6157	10.3909	71.0366	8.48727	7.91788	9.70504	7.98446	0
-0.00437561	-0.00345235	ENSG00000185989	RASA3	RAS p21 protein activator 3 [Source:HGNC Symbol;Acc:HGNC:20331]			27.0471	16.8787	39.7557	23.8279	32.6271	35.0532	36.651	18.2434	34.8036	35.092	28.683	17.024	25.6858	22.9516	38.6417	31.0997	27.2455	24.6129	25.7714	45.7131	26.2741	30.119	26.1408	18.0629	31.6106	63.145	26.2855	31.7641	33.9535	38.4951	35.8017	20.8225	22.0373	23.4123	13.4662	21.3828	0
0.000407354	-0.00278253	ENSG00000162521	RBBP4	retinoblastoma binding protein 4 [Source:HGNC Symbol;Acc:HGNC:9887]			86.5717	62.3301	66.1043	66.4222	62.5766	73.4097	67.299	54.3351	65.1215	64.3036	68.2119	54.0039	95.7699	58.8279	70.4795	67.9882	72.6783	65.7048	62.6873	70.5488	60.5644	55.8747	51.5844	59.0916	84.5003	57.8781	60.7988	64.298	66.9342	80.2193	68.194	54.76	58.6915	61.3801	47.7158	66.2369	0
0.000846131	-0.00459233	ENSG00000102054	RBBP7	retinoblastoma binding protein 7 [Source:HGNC Symbol;Acc:HGNC:9890]			77.335	43.7875	45.8612	36.2208	42.6425	45.0011	40.4684	37.5179	39.2251	38.8237	43.3458	36.5245	70.0729	41.4291	48.718	49.5278	51.412	43.2876	50.8397	44.4168	44.8675	38.461	36.1629	37.8423	56.1647	44.0116	47.5962	48.9647	49.0384	42.8555	40.1664	49.3331	34.6374	39.4288	31.8305	41.9992	0
-0.00175515	-0.00536886	ENSG00000080839	RBL1	retinoblastoma-like 1 [Source:HGNC Symbol;Acc:HGNC:9893]			9.32382	2.26513	6.01951	5.73066	4.7103	6.47284	6.9794	3.21794	5.89271	4.25798	4.43591	3.09549	7.91554	2.61917	7.15105	5.81859	5.66238	5.29402	5.10133	5.18979	5.65444	3.56797	2.88175	4.2627	6.54246	4.76243	4.05155	6.68541	6.88067	5.71652	5.6734	3.24037	4.52773	3.74424	3.28911	3.59802	0
-0.00238584	0.0040139	ENSG00000103479	RBL2	retinoblastoma-like 2 [Source:HGNC Symbol;Acc:HGNC:9894]			49.3481	39.3682	80.4661	96.187	74.9898	101.033	96.7898	50.7424	90.3087	77.8942	107.458	64.1891	59.3026	49.9536	92.0966	104.746	96.4484	98.6157	98.4274	92.968	85.7342	63.5672	53.0686	88.9821	76.4049	64.7976	73.0779	80.0303	92.2084	95.6441	78.7611	58.406	88.8919	103.938	89.2527	83.1966	0
3.12371e-05	-0.000281945	ENSG00000086589	RBM22	RNA binding motif protein 22 [Source:HGNC Symbol;Acc:HGNC:25503]			47.3722	45.6532	45.4435	51.7017	46.4077	53.9883	51.8668	41.6441	50.6308	50.6342	52.9843	41.9517	62.2212	50.5753	50.409	53.5679	54.8764	50.545	52.007	49.4307	51.5806	43.4441	42.6314	44.9239	56.0734	45.5264	47.5081	42.4054	45.0141	52.2473	48.9183	51.9673	43.9307	49.9828	45.0647	50.5396	0
-0.00276354	-0.00156159	ENSG00000102317	RBM3	RNA binding motif (RNP1, RRM) protein 3 [Source:HGNC Symbol;Acc:HGNC:9900]			177.963	150.731	244.295	232.859	238.895	238.505	221.932	184.463	228.632	247.364	219.93	145.153	220.622	217.237	215.963	211.479	228.533	213.292	229.444	230.908	207.987	169.2	190.548	158.664	203.766	215.184	191.567	252.879	218.092	265.825	219.862	186.98	163.222	174.241	141.952	177.996	0
-0.00207095	0.0044189	ENSG00000056586	RC3H2	ring finger and CCCH-type domains 2 [Source:HGNC Symbol;Acc:HGNC:21461]			18.4133	19.8816	30.1065	37.331	26.5885	48.7246	41.9327	19.9744	36.8632	27.1944	36.5669	27.2235	22.3118	18.1654	35.1385	37.09	33.5146	41.2963	32.9613	34.9879	32.1955	27.6795	19.385	33.0943	29.5138	23.0846	23.8384	33.5159	29.2568	42.3492	33.5883	26.3456	34.6383	33.5784	36.765	31.3681	0
0.00594041	-0.00538803	ENSG00000117906	RCN2	reticulocalbin 2, EF-hand calcium binding domain [Source:HGNC Symbol;Acc:HGNC:9935]			103.09	54.8261	37.2443	31.7978	36.7101	39.9295	36.4112	24.9829	36.4127	36.4152	46.4932	40.3883	126.839	26.7409	38.6875	39.6975	32.8539	34.2349	32.521	45.0061	38.9496	30.0459	34.6578	48.5419	78.6897	26.2609	37.2398	41.1456	34.9149	38.0542	36.4181	28.4029	32.8989	42.062	36.9616	44.9769	0
-0.00155434	-0.00179174	ENSG00000072042	RDH11	retinol dehydrogenase 11 (all-trans/9-cis/11-cis) [Source:HGNC Symbol;Acc:HGNC:17964]			40.9686	43.4481	54.5591	36.5188	53.8359	47.3902	47.7969	39.3434	46.3692	42.4524	44.3876	39.8597	47.0821	42.5623	56.9007	43.1769	47.2327	42.8301	44.8474	60.9312	45.8416	38.5535	38.1697	37.7409	46.4241	46.8225	50.1781	56.7027	54.0697	51.4439	43.168	39.0697	39.2415	33.8934	34.0178	41.4319	0
-0.000350058	0.000382759	ENSG00000240857	RDH14	retinol dehydrogenase 14 (all-trans/9-cis/11-cis) [Source:HGNC Symbol;Acc:HGNC:19979]			33.2965	34.3226	34.3625	29.6783	33.5616	30.122	30.8576	34.9158	34.2402	32.2691	35.6496	34.225	35.1724	33.3759	37.0208	36.3522	36.5682	35.5964	32.8654	34.5501	35.1655	32.5633	34.7067	29.4781	29.9292	30.0324	32.6951	38.9514	34.627	31.3792	34.5588	29.84	32.7994	33.6572	27.7876	32.0686	0
0.00286331	-0.00846614	ENSG00000068615	REEP1	receptor accessory protein 1 [Source:HGNC Symbol;Acc:HGNC:25786]			1.80182	1.20464	1.29308	0.728568	0.884992	1.06686	0.525411	0.258804	2.27618	0.571205	0.548095	0.0916684	1.90804	0.731999	0.870881	1.90179	0.568332	1.87027	0.888147	1.33316	0.597948	0.735501	0.373513	0.334861	2.50141	0.538061	1.05398	0.849723	0.530482	0.707154	0.655299	1.42703	0.629785	0.870857	1.28012	2.31972	0
-0.00274857	0.00177668	ENSG00000129625	REEP5	receptor accessory protein 5 [Source:HGNC Symbol;Acc:HGNC:30077]			69.1388	82.8051	115.982	105.948	105.166	124.577	107.97	103.885	108.876	98.6458	100.815	99.3335	81.3485	102.275	138.734	115.921	120.101	121.36	105.287	109.128	109.949	96.9934	96.0033	85.4918	87.7021	112.781	102.666	130.311	119.786	118.281	108.291	115.177	104.34	105.57	98.1282	103.36	0
-0.00491756	0.0067276	ENSG00000135002	RFK	riboflavin kinase [Source:HGNC Symbol;Acc:HGNC:30324]			14.1621	19.4532	38.3548	53.9432	33.2204	48.205	49.478	32.7799	44.2914	36.7234	41.7345	30.7896	22.5267	32.0398	45.2472	41.006	44.4754	46.9156	71.1181	42.3262	46.6258	24.6768	32.8391	31.8824	22.3359	21.5134	44.1415	36.5312	37.6397	41.4484	44.882	44.7115	53.4798	45.9238	38.3515	31.5747	0
0.0057123	0.00120382	ENSG00000237441	RGL2	ral guanine nucleotide dissociation stimulator-like 2 [Source:HGNC Symbol;Acc:HGNC:9769]			70.4848	77.5288	47.8705	54.261	29.7642	50.8375	42.0113	47.7799	42.6391	49.5884	58.6493	65.504	81.1048	41.2064	45.7921	60.0357	54.7552	44.9152	56.5748	38.63	61.2689	61.1302	55.8104	94.5178	108.982	42.5218	52.6885	41.8653	45.9515	43.7494	53.5854	62.9915	44.9653	71.5821	82.012	80.8785	0
-0.00717174	-0.00168012	ENSG00000173156	RHOD	ras homolog family member D [Source:HGNC Symbol;Acc:HGNC:670]			12.5796	11.6964	33.3319	18.7222	25.0578	19.92	20.241	35.3043	21.3088	31.5046	18.6808	9.1663	14.0875	34.645	28.205	4.64178	21.453	20.387	31.9812	20.8928	16.7835	19.6519	13.8585	10.845	11.3329	36.3654	34.9008	33.1738	20.6596	9.8141	13.4993	44.2525	18.6592	15.3758	14.9076	6.45139	0
-0.00345895	0.00214297	ENSG00000080345	RIF1	replication timing regulatory factor 1 [Source:HGNC Symbol;Acc:HGNC:23207]			9.97022	4.49769	13.0136	17.6556	10.1646	18.5156	22.5133	8.74109	14.6423	9.6797	15.5566	6.9138	8.97486	4.03321	14.3508	15.4101	13.1405	13.5732	12.2727	13.2894	10.9193	9.59588	6.19407	8.79809	12.2123	7.24827	9.08663	9.7782	11.9369	19.2968	11.8705	7.22515	11.2291	10.7647	11.5868	9.0286	0
-0.00174663	0.00784614	ENSG00000167705	RILP	Rab interacting lysosomal protein [Source:HGNC Symbol;Acc:HGNC:30266]			4.51622	7.86374	9.17793	7.58953	7.35777	6.65307	8.26964	9.26374	12.1685	13.0989	9.4085	16.2315	4.91396	9.99616	11.5643	9.44589	11.3432	9.17057	8.78129	8.71164	14.6013	11.4901	14.1638	10.5933	4.14136	10.568	11.7873	11.4229	12.2548	6.58235	9.44657	10.3107	7.57938	10.9825	13.552	12.8042	0
-0.00377296	0.00103509	ENSG00000135828	RNASEL	ribonuclease L (2',5'-oligoisoadenylate synthetase-dependent) [Source:HGNC Symbol;Acc:HGNC:10050]			8.26616	6.51696	16.3302	12.3805	13.3451	16.9724	14.0419	8.97484	17.4787	13.3379	13.6331	9.91908	9.99802	10.8812	15.798	14.4449	15.7383	13.0485	13.1428	15.9212	12.8686	9.31818	7.38532	14.7533	10.0667	13.5863	13.2455	13.4444	15.2379	23.355	9.19395	8.30024	14.4341	11.3044	11.4099	11.5789	0
0.0126585	0.0125137	ENSG00000026297	RNASET2	ribonuclease T2 [Source:HGNC Symbol;Acc:HGNC:21686]			155.961	282.431	68.6208	67.0279	75.6689	64.289	90.0535	123.941	78.2918	105.802	140.29	363.623	137.214	72.1436	48.9529	84.5678	72.8044	81.9848	105.854	99.2236	160.108	209.999	251.659	342.369	146.979	52.6826	68.4734	48.5117	60.9237	42.9222	92.377	102.398	176.511	241.915	326.302	334.494	0
0.00110329	0.002631	ENSG00000164068	RNF123	ring finger protein 123 [Source:HGNC Symbol;Acc:HGNC:21148]			16.7765	20.91	17.2436	18.6409	20.4295	23.32	23.3383	15.7652	22.3362	21.1437	22.5342	19.1808	21.4263	16.6197	22.0863	22.1434	20.2512	20.821	21.7149	20.3634	19.3783	22.8684	19.5385	27.5741	23.999	14.3789	18.2678	20.0111	19.0175	19.1152	21.8275	21.7144	18.5563	21.9674	21.8041	22.8123	0
-0.0026513	-0.00178273	ENSG00000121481	RNF2	ring finger protein 2 [Source:HGNC Symbol;Acc:HGNC:10061]			12.2578	8.64773	16.1151	16.4916	13.9448	19.4095	15.699	10.8295	16.0376	13.4198	13.6857	9.28984	16.7058	11.4533	19.0967	17.0836	16.2216	14.8748	16.7482	16.3353	13.9997	10.9493	9.0968	11.0479	15.8213	13.2201	13.1863	14.874	18.3131	16.2679	15.3016	13.9952	12.7494	12.0856	11.3257	12.3561	0
-0.000200797	-0.000224189	ENSG00000167257	RNF214	ring finger protein 214 [Source:HGNC Symbol;Acc:HGNC:25335]			15.937	13.3081	16.0747	16.2161	14.5755	22.6656	19.8518	13.3201	19.0682	16.8091	17.0361	12.5165	20.9632	13.1134	14.6568	17.2898	17.2538	18.3364	17.9447	19.0746	16.3444	15.6557	12.5803	16.751	22.1594	13.5806	15.7305	15.1313	16.8313	20.7431	17.3452	14.6559	14.0106	15.2749	17.2175	14.4326	0
-0.000323526	0.000130379	ENSG00000134318	ROCK2	Rho-associated, coiled-coil containing protein kinase 2 [Source:HGNC Symbol;Acc:HGNC:10252]			32.8233	17.535	26.9226	35.442	26.5258	48.5658	47.9554	18.6633	32.3304	25.98	43.3772	21.2	33.0806	10.6667	30.8801	33.1461	29.3467	29.2351	28.8813	32.7912	26.3852	22.2138	18.2825	22.5423	48.0174	25.0659	20.8418	31.5884	37.4464	32.7497	33.8404	18.9246	30.9198	37.9769	26.8708	29.2513	0
0.00349016	-0.00331536	ENSG00000106399	RPA3	replication protein A3, 14kDa [Source:HGNC Symbol;Acc:HGNC:10291]			25.5202	16.1241	12.4807	9.97743	12.7608	10.7777	9.3076	11.6856	14.0328	10.6052	10.1073	16.7299	23.0123	17.7195	14.388	14.1709	15.0494	11.9903	14.135	11.5541	16.3288	9.97593	13.0411	15.3235	17.8772	10.2667	13.4724	13.9071	13.6372	9.71096	13.1512	13.3408	10.7241	13.2398	11.9389	16.448	0
0.000649618	0.00474994	ENSG00000197498	RPF2	ribosome production factor 2 homolog [Source:HGNC Symbol;Acc:HGNC:20870]			33.7292	57.6566	43.0393	35.2424	45.5784	42.2663	50.4086	43.9665	47.0924	41.9387	45.5088	69.8666	33.3461	31.3294	42.7266	38.4021	36.6465	46.6904	41.2291	54.5805	46.1681	48.5952	52.3708	44.2491	33.7471	38.9951	34.8152	37.0037	47.6894	40.2615	45.2569	34.3973	40.4495	51.0428	44.754	45.3158	0
-0.00082508	-0.00441348	ENSG00000125691	RPL23	ribosomal protein L23 [Source:HGNC Symbol;Acc:HGNC:10316]			385.493	334.319	320.121	228.984	391.961	262.686	284.233	354.984	281.977	284.617	263.67	280.389	428.066	407.174	321.745	294.795	345.829	292.304	281.419	295.021	298.762	307.855	344.427	189.482	309.722	360.053	392.347	341.595	320.905	240.84	291.99	283.912	242.374	224.115	162.361	239.718	0
-0.000565421	-0.00455271	ENSG00000198242	RPL23A	ribosomal protein L23a [Source:HGNC Symbol;Acc:HGNC:10317]			760.551	700.358	642.875	428.85	764.52	540.502	559.024	623.986	585.49	575.842	508.529	582.535	832.927	823.751	624.767	580.167	664.37	561.08	609.929	559.063	569.39	532.287	688.983	391.943	626.004	756.218	776.474	668.741	647.759	498.399	588.367	551.984	458.607	427.876	364.915	485.499	0
-8.7999e-05	0.00123248	ENSG00000163902	RPN1	ribophorin I [Source:HGNC Symbol;Acc:HGNC:10381]			278.527	402.958	303.69	280.562	320.919	300.755	313.726	315.357	329.734	341.273	292.48	358.579	302.756	394.744	346.326	315.236	346.737	341.269	278.365	353.287	321.555	355.391	323.428	413.737	272.299	333.196	299.135	398.525	353.912	484.831	288.801	338.83	288.273	323.699	318.86	390.122	0
[truncated: 310 more rows]

## Sheet: Supplementary Table 15C
Supplementary Table 15C: RNASeq data for human endometrial biopsies for mRNAs matching 267 proteins changed in response to miR-340-5p inhibitor. Refers to Figure 11.
[truncated: 268 more rows]

## Sheet: Supplementary Table 15D
Supplementary Table 15D: RNASeq data for human endometrial biopsies for mRNAs matching 59 proteins changed in response to miR-340-5p mimic AND inhibitor. Refers to Figure 11.
[truncated: 60 more rows]
