# Supplementary material for: MicroRNAs emerging coordinate with placental mammals alter pathways in endometrial epithelia important for endometrial function
Source: iScience. 2023 Mar 4;26(4):106339. doi: 10.1016/j.isci.2023.106339 (PMC10034127; doi:10.1016/j.isci.2023.106339)
Supplement: Table S16. List of proteins significantly altered in abundance in response to miR-542-3p mimic, inhibitor, both (p<0.05), n = 3, related to Figure 12 [file mmc17.xlsx]

## Sheet: Sheet1
Supplementary Table 16: List of proteins significantly altered in abundance in response to miR-542-3p mimic, inhibitor, both (p<0.05), n=3. Corresponds to figure 12.
MiR-542-3p Mimic							MiR-542-3p Inhibitor							MiR-542-3p Mimic and Inhibitor
Best Accession	Gene Name (Duplicate gene names with different accession numbers shown bold)	Protein Name	Replicate Number	Log Fold Change	T-Test	FDR	Best Accession	Gene Name (Duplicate gene names with different accession numbers shown bold)	Protein Name	Replicate Number	Log Fold Change	T-Test	FDR	Gene name (Missing gene names replaced with accession numbers aligned left)
P18754	RCC1	Regulator of chromosome condensation (Cell cycle regulatory protein) (Chromosome condensation protein 1)	3 v 3	-0.225385	2.82207e-05	0.0584962	H0YMK0	ARPIN-AP3S2	Arpin (Fragment)	2 v 2	-0.126794	2.85106e-05	0.177916	RCC1
Q9H479	FN3K	Fructosamine-3-kinase (EC 2.7.1.171) (Protein-psicosamine 3-kinase FN3K) (Protein-ribulosamine 3-kinase FN3K) (EC 2.7.1.172)	3 v 3	0.189596	3.15546e-05	0.0584962	Q9NRH1	YAE1	Protein YAE1 homolog (Yae1 domain-containing protein 1)	2 v 2	-0.186629	6.26758e-05	0.177916	PPIF
Q9Y653	ADGRG1	Adhesion G-protein coupled receptor G1 (G-protein coupled receptor 56) (Protein TM7XN1) [Cleaved into: ADGRG1 N-terminal fragment (ADGRG1 NT) (GPR56 N-terminal fragment) (GPR56 NT) (GPR56(N)) (GPR56 extracellular subunit) (GPR56 subunit alpha); ADGRG1 C-terminal fragment (ADGRG1 CT) (GPR56 C-terminal fragment) (GPR56 CT) (GPR56(C)) (GPR56 seven-transmembrane subunit) (GPR56 7TM) (GPR56 subunit be…	3 v 3	0.325023	3.43449e-05	0.0584962	B2R6Z3		Aurora kinase (EC 2.7.11.1)	3 v 3	-0.083332	9.71044e-05	0.206735	HEATR6
Q32P41	TRMT5	tRNA (guanine(37)-N1)-methyltransferase (EC 2.1.1.228) (M1G-methyltransferase) (tRNA [GM37] methyltransferase) (tRNA methyltransferase 5 homolog)	3 v 3	-0.183819	7.40843e-05	0.0983504	P50750	CDK9	Cyclin-dependent kinase 9 (EC 2.7.11.22) (EC 2.7.11.23) (C-2K) (Cell division cycle 2-like protein kinase 4) (Cell division protein kinase 9) (Serine/threonine-protein kinase PITALRE) (Tat-associated kinase complex catalytic subunit)	3 v 3	0.387761	0.000169463	0.218904	PALLD
Q9UBW8	COPS7A	COP9 signalosome complex subunit 7a (SGN7a) (Signalosome subunit 7a) (Dermal papilla-derived protein 10) (JAB1-containing signalosome subunit 7a)	3 v 3	0.169731	8.77788e-05	0.0983504	Q12824	SMARCB1	SWI/SNF-related matrix-associated actin-dependent regulator of chromatin subfamily B member 1 (BRG1-associated factor 47) (BAF47) (Integrase interactor 1 protein) (SNF5 homolog) (hSNF5)	3 v 3	0.235664	0.000200579	0.218904	DPH5
A0A0J9YWL0	CRYBG1	Beta/gamma crystallin domain-containing protein 1	3 v 3	0.469192	0.000100006	0.0983504	O14645	DNALI1	Axonemal dynein light intermediate polypeptide 1 (Inner dynein arm light chain, axonemal) (hp28)	2 v 2	0.0869637	0.00020564	0.218904	DNAJC7
P30405	PPIF	Peptidyl-prolyl cis-trans isomerase F, mitochondrial (PPIase F) (EC 5.2.1.8) (Cyclophilin D) (CyP-D) (CypD) (Cyclophilin F) (Mitochondrial cyclophilin) (CyP-M) (Rotamase F)	3 v 3	0.7915	0.000114278	0.0983504	Q8IZH2	XRN1	5'-3' exoribonuclease 1 (EC 3.1.13.-) (Strand-exchange protein 1 homolog)	3 v 3	0.191561	0.00024411	0.229538	ATP6V1H
Q6AI08	HEATR6	HEAT repeat-containing protein 6 (Amplified in breast cancer protein 1)	3 v 3	0.167252	0.000130132	0.0983504	P62993	GRB2	Growth factor receptor-bound protein 2 (Adapter protein GRB2) (Protein Ash) (SH2/SH3 adapter GRB2)	3 v 3	-0.202317	0.000307922	0.229538	PRIM1
Q8WX93	PALLD	Palladin (SIH002) (Sarcoma antigen NY-SAR-77)	3 v 3	0.0982829	0.000141433	0.0983504	A0AVT1	UBA6	Ubiquitin-like modifier-activating enzyme 6 (Ubiquitin-activating enzyme 6) (EC 6.2.1.45) (Monocyte protein 4) (MOP-4) (Ubiquitin-activating enzyme E1-like protein 2) (E1-L2)	3 v 3	-0.154928	0.000363837	0.229538	OGFOD1
Q9Y294	ASF1A	Histone chaperone ASF1A (Anti-silencing function protein 1 homolog A) (hAsf1) (hAsf1a) (CCG1-interacting factor A) (CIA) (hCIA)	3 v 3	0.372589	0.000147165	0.0983504	Q8NI35	PATJ	InaD-like protein (Inadl protein) (hINADL) (Channel-interacting PDZ domain-containing protein) (Pals1-associated tight junction protein) (Protein associated to tight junctions)	3 v 3	0.176115	0.000364264	0.229538	HK2
P61024	CKS1B	Cyclin-dependent kinases regulatory subunit 1 (CKS-1)	3 v 3	-0.402575	0.000150136	0.0983504	Q9Y6M1	IGF2BP2	Insulin-like growth factor 2 mRNA-binding protein 2 (IGF2 mRNA-binding protein 2) (IMP-2) (Hepatocellular carcinoma autoantigen p62) (IGF-II mRNA-binding protein 2) (VICKZ family member 2)	3 v 3	0.584557	0.000377353	0.229538	P3H4
Q96N66	MBOAT7	Lysophospholipid acyltransferase 7 (LPLAT 7) (EC 2.3.1.-) (1-acylglycerophosphatidylinositol O-acyltransferase) (Bladder and breast carcinoma-overexpressed gene 1 protein) (Leukocyte receptor cluster member 4) (Lysophosphatidylinositol acyltransferase) (LPIAT) (Lyso-PI acyltransferase) (Membrane-bound O-acyltransferase domain-containing protein 7) (O-acyltransferase domain-containing protein 7) (…	3 v 3	0.498613	0.00019524	0.109036	A0A494C0R8	CLUH	Clustered mitochondria protein homolog	3 v 3	-0.118671	0.000470017	0.23212	PPP2R1B
Q9H2J9		DC39	3 v 3	-0.161303	0.000201784	0.109036	Q14151	SAFB2	Scaffold attachment factor B2 (SAF-B2)	3 v 3	0.595965	0.000548732	0.232121	GRB2
Q96HA1	POM121	Nuclear envelope pore membrane protein POM 121 (Nuclear envelope pore membrane protein POM 121A) (Nucleoporin Nup121) (Pore membrane protein of 121 kDa)	3 v 3	0.395036	0.00024427	0.109036	Q9Y3L5	RAP2C	Ras-related protein Rap-2c (EC 3.6.5.2)	3 v 3	-0.144583	0.000551992	0.232121	MYO5C
P51812	RPS6KA3	Ribosomal protein S6 kinase alpha-3 (S6K-alpha-3) (EC 2.7.11.1) (90 kDa ribosomal protein S6 kinase 3) (p90-RSK 3) (p90RSK3) (Insulin-stimulated protein kinase 1) (ISPK-1) (MAP kinase-activated protein kinase 1b) (MAPK-activated protein kinase 1b) (MAPKAP kinase 1b) (MAPKAPK-1b) (Ribosomal S6 kinase 2) (RSK-2) (pp90RSK2)	3 v 3	0.13646	0.000266073	0.109036	P08238	HSP90AB1	Heat shock protein HSP 90-beta (HSP 90) (Heat shock 84 kDa) (HSP 84) (HSP84)	3 v 3	-0.0661737	0.000572397	0.23212	TCAF1
Q9NVD7	PARVA	Alpha-parvin (Actopaxin) (CH-ILKBP) (Calponin-like integrin-linked kinase-binding protein) (Matrix-remodeling-associated protein 2)	3 v 3	0.510552	0.000266464	0.109036	F5H658	DHX8	RNA helicase (EC 3.6.4.13)	3 v 3	0.381836	0.000606726	0.232655	DPY19L1
Q5BKU9	OXLD1	Oxidoreductase-like domain-containing protein 1	2 v 2	-0.366974	0.000283266	0.10965	Q9UHQ9	CYB5R1	NADH-cytochrome b5 reductase 1 (b5R.1) (EC 1.6.2.2) (Humb5R2) (NAD(P)H:quinone oxidoreductase type 3 polypeptide A2)	3 v 3	-0.0363722	0.000653759	0.232655	TMX2
Q9H2P9	DPH5	Diphthine methyl ester synthase (EC 2.1.1.314) (Diphthamide biosynthesis methyltransferase)	3 v 3	-0.240974	0.000366381	0.120877	P62714	PPP2CB	Serine/threonine-protein phosphatase 2A catalytic subunit beta isoform (PP2A-beta) (EC 3.1.3.16)	3 v 3	-0.109054	0.000655754	0.232655	STX17
B4DPV7		Cysteinyl-tRNA synthetase (EC 6.1.1.16)	3 v 3	-0.319172	0.000368271	0.120877	Q96HV5	TMEM41A	Transmembrane protein 41A	3 v 3	-0.172026	0.000682995	0.232655	TOM1L2
Q99615	DNAJC7	DnaJ homolog subfamily C member 7 (Tetratricopeptide repeat protein 2) (TPR repeat protein 2)	3 v 3	-0.299359	0.00036968	0.120877	P53602	MVD	Diphosphomevalonate decarboxylase (EC 4.1.1.33) (Mevalonate (diphospho)decarboxylase) (MDDase) (Mevalonate pyrophosphate decarboxylase)	3 v 3	-0.124267	0.000795019	0.253816	TRMT112
Q9UI12	ATP6V1H	V-type proton ATPase subunit H (V-ATPase subunit H) (Nef-binding protein 1) (NBP1) (Protein VMA13 homolog) (V-ATPase 50/57 kDa subunits) (Vacuolar proton pump subunit H) (Vacuolar proton pump subunit SFD)	3 v 3	-0.133579	0.00040175	0.120877	B4DS66		MICOS complex subunit MIC60 (Mitofilin)	3 v 3	-0.240281	0.000804724	0.253816	B3GNT2
P29317	EPHA2	Ephrin type-A receptor 2 (EC 2.7.10.1) (Epithelial cell kinase) (Tyrosine-protein kinase receptor ECK)	3 v 3	-0.679484	0.000406019	0.120877	Q16775	HAGH	Hydroxyacylglutathione hydrolase, mitochondrial (EC 3.1.2.6) (Glyoxalase II) (Glx II)	3 v 3	-0.0491678	0.00089718	0.261309	PHF12
P30520	ADSS2	Adenylosuccinate synthetase isozyme 2 (AMPSase 2) (AdSS 2) (EC 6.3.4.4) (Adenylosuccinate synthetase, acidic isozyme) (Adenylosuccinate synthetase, liver isozyme) (L-type adenylosuccinate synthetase) (IMP--aspartate ligase 2)	3 v 3	0.0404923	0.000407291	0.120877	Q969X0	RILPL2	RILP-like protein 2 (Rab-interacting lysosomal protein-like 2) (p40phox-binding protein)	3 v 3	0.0777295	0.000933695	0.261309	UQCC3
P53396	ACLY	ATP-citrate synthase (EC 2.3.3.8) (ATP-citrate (pro-S-)-lyase) (ACL) (Citrate cleavage enzyme)	3 v 3	0.304733	0.000428863	0.120877	B4DDR3		cDNA FLJ52148, highly similar to Apoptosis inhibitor 5	3 v 3	-0.369294	0.000983402	0.261309	EPB41
Q15084	PDIA6	Protein disulfide-isomerase A6 (EC 5.3.4.1) (Endoplasmic reticulum protein 5) (ER protein 5) (ERp5) (Protein disulfide isomerase P5) (Thioredoxin domain-containing protein 7)	3 v 3	0.498472	0.000434915	0.120877	Q86X10	RALGAPB	Ral GTPase-activating protein subunit beta (p170)	3 v 3	0.123289	0.000999764	0.261309	EPHB2
Q15435	PPP1R7	Protein phosphatase 1 regulatory subunit 7 (Protein phosphatase 1 regulatory subunit 22)	3 v 3	0.397051	0.00044062	0.120877	O75477	ERLIN1	Erlin-1 (Endoplasmic reticulum lipid raft-associated protein 1) (Protein KE04) (Stomatin-prohibitin-flotillin-HflC/K domain-containing protein 1) (SPFH domain-containing protein 1)	3 v 3	0.115502	0.00100742	0.261309	IRGQ
P49642	PRIM1	DNA primase small subunit (EC 2.7.7.-) (DNA primase 49 kDa subunit) (p49)	3 v 3	-0.255796	0.000460104	0.120877	A0A024R5W6	TPM1	Tropomyosin 1 (Alpha), isoform CRA_a	3 v 3	-0.319894	0.00101259	0.261309	CCDC174
O15111	CHUK	Inhibitor of nuclear factor kappa-B kinase subunit alpha (I-kappa-B kinase alpha) (IKK-A) (IKK-alpha) (IkBKA) (IkappaB kinase) (EC 2.7.11.10) (Conserved helix-loop-helix ubiquitous kinase) (I-kappa-B kinase 1) (IKK1) (Nuclear factor NF-kappa-B inhibitor kinase alpha) (NFKBIKA) (Transcription factor 16) (TCF-16)	3 v 3	-0.154406	0.000536551	0.120877	P06703	S100A6	Protein S100-A6 (Calcyclin) (Growth factor-inducible protein 2A9) (MLN 4) (Prolactin receptor-associated protein) (PRA) (S100 calcium-binding protein A6)	3 v 3	-0.388092	0.00104485	0.261705	HSPA8
Q08345	DDR1	Epithelial discoidin domain-containing receptor 1 (Epithelial discoidin domain receptor 1) (EC 2.7.10.1) (CD167 antigen-like family member A) (Cell adhesion kinase) (Discoidin receptor tyrosine kinase) (HGK2) (Mammary carcinoma kinase 10) (MCK-10) (Protein-tyrosine kinase 3A) (Protein-tyrosine kinase RTK-6) (TRK E) (Tyrosine kinase DDR) (Tyrosine-protein kinase CAK) (CD antigen CD167a)	3 v 3	0.327744	0.000562542	0.120877	Q96L52		Serine/threonine-protein phosphatase 2A 56 kDa regulatory subunit	3 v 3	-0.195931	0.00119929	0.284218	RAB12
Q01955	COL4A3	Collagen alpha-3(IV) chain (Goodpasture antigen) [Cleaved into: Tumstatin]	2 v 2	0.659093	0.000566916	0.120877	Q92598	HSPH1	Heat shock protein 105 kDa (Antigen NY-CO-25) (Heat shock 110 kDa protein)	3 v 3	-0.161171	0.00125643	0.284218	EAF1
Q9NR50	EIF2B3	Translation initiation factor eIF-2B subunit gamma (eIF-2B GDP-GTP exchange factor subunit gamma)	3 v 3	-0.206778	0.000586261	0.120877	P27708	CAD	CAD protein [Includes: Glutamine-dependent carbamoyl-phosphate synthase (EC 6.3.5.5); Aspartate carbamoyltransferase (EC 2.1.3.2); Dihydroorotase (EC 3.5.2.3)]	3 v 3	0.225482	0.00129877	0.284218	HLTF
P17706	PTPN2	Tyrosine-protein phosphatase non-receptor type 2 (EC 3.1.3.48) (T-cell protein-tyrosine phosphatase) (TCPTP)	3 v 3	-0.100287	0.000616963	0.120877	Q92966	SNAPC3	snRNA-activating protein complex subunit 3 (SNAPc subunit 3) (Proximal sequence element-binding transcription factor subunit beta) (PSE-binding factor subunit beta) (PTF subunit beta) (Small nuclear RNA-activating complex polypeptide 3) (snRNA-activating protein complex 50 kDa subunit) (SNAPc 50 kDa subunit)	3 v 3	-0.16448	0.00130916	0.284218	GLT8D2
E7EVA0	MAP4	Microtubule-associated protein	3 v 3	0.411352	0.000640977	0.120877	Q12933	TRAF2	TNF receptor-associated factor 2 (EC 2.3.2.27) (E3 ubiquitin-protein ligase TRAF2) (RING-type E3 ubiquitin transferase TRAF2) (Tumor necrosis factor type 2 receptor-associated protein 3)	3 v 3	0.267878	0.00138503	0.284218	PTPN1
Q8N543	OGFOD1	Prolyl 3-hydroxylase OGFOD1 (EC 1.14.11.-) (2-oxoglutarate and iron-dependent oxygenase domain-containing protein 1) (Termination and polyadenylation 1 homolog) (uS12 prolyl 3-hydroxylase)	3 v 3	-0.421953	0.00068315	0.120877	Q99459	CDC5L	Cell division cycle 5-like protein (Cdc5-like protein) (Pombe cdc5-related protein)	3 v 3	0.422672	0.00140533	0.284218	RTF2
P52789	HK2	Hexokinase-2 (EC 2.7.1.1) (Hexokinase type II) (HK II) (Hexokinase-B) (Muscle form hexokinase)	3 v 3	-0.42075	0.00072047	0.120877	Q4G0J3	LARP7	La-related protein 7 (La ribonucleoprotein domain family member 7) (hLARP7) (P-TEFb-interaction protein for 7SK stability) (PIP7S)	3 v 3	0.400098	0.00146939	0.284218	BIRC5
Q9UPZ3	HPS5	Hermansky-Pudlak syndrome 5 protein (Alpha-integrin-binding protein 63) (Ruby-eye protein 2 homolog) (Ru2)	2 v 2	0.374607	0.000735723	0.120877	P21283	ATP6V1C1	V-type proton ATPase subunit C 1 (V-ATPase subunit C 1) (Vacuolar proton pump subunit C 1)	3 v 3	-0.144215	0.00148864	0.284218	INTS13
Q96CW6	SLC7A6OS	Probable RNA polymerase II nuclear localization protein SLC7A6OS (ADAMS proteinase-related protein) (Solute carrier family 7 member 6 opposite strand transcript)	3 v 3	-0.634756	0.000752613	0.120877	Q96JC9	EAF1	ELL-associated factor 1	3 v 3	-0.337544	0.00156583	0.289882	HEL-S-265
Q96HR3	MED30	Mediator of RNA polymerase II transcription subunit 30 (Mediator complex subunit 30) (TRAP/Mediator complex component TRAP25) (Thyroid hormone receptor-associated protein 6) (Thyroid hormone receptor-associated protein complex 25 kDa component) (Trap25)	3 v 3	-0.112404	0.000764694	0.120877	Q9NRF9	POLE3	DNA polymerase epsilon subunit 3 (Arsenic-transactivated protein) (AsTP) (Chromatin accessibility complex 17 kDa protein) (CHRAC-17) (HuCHRAC17) (DNA polymerase II subunit 3) (DNA polymerase epsilon subunit p17)	3 v 3	-0.187882	0.00172306	0.309955	ERLIN1
Q8NI08	NCOA7	Nuclear receptor coactivator 7 (140 kDa estrogen receptor-associated protein) (Estrogen nuclear receptor coactivator 1)	3 v 3	-0.390787	0.000788466	0.120877	Q9NX55	HYPK	Huntingtin-interacting protein K (Huntingtin yeast partner K)	3 v 3	-0.427788	0.00182256	0.309955	PPP6R3
Q9BQE9	BCL7B	B-cell CLL/lymphoma 7 protein family member B (allergen Hom s 3)	3 v 3	0.285002	0.000793221	0.120877	Q08752	PPID	Peptidyl-prolyl cis-trans isomerase D (PPIase D) (EC 5.2.1.8) (40 kDa peptidyl-prolyl cis-trans isomerase) (Cyclophilin-40) (CYP-40) (Cyclophilin-related protein) (Rotamase D)	3 v 3	-0.171437	0.00183134	0.309955	RANBP6
P26572	MGAT1	Alpha-1,3-mannosyl-glycoprotein 2-beta-N-acetylglucosaminyltransferase (EC 2.4.1.101) (N-glycosyl-oligosaccharide-glycoprotein N-acetylglucosaminyltransferase I) (GNT-I) (GlcNAc-T I)	3 v 3	0.419703	0.000793315	0.120877	Q7Z3B4	NUP54	Nucleoporin p54 (54 kDa nucleoporin)	3 v 3	0.163079	0.00187329	0.309955	PPID
Q5T4S7	UBR4	E3 ubiquitin-protein ligase UBR4 (EC 2.3.2.27) (600 kDa retinoblastoma protein-associated factor) (N-recognin-4) (RING-type E3 ubiquitin transferase UBR4) (Retinoblastoma-associated factor of 600 kDa) (RBAF600) (p600) (Zinc finger UBR1-type protein 1)	3 v 3	0.336056	0.000821018	0.120877	Q9UPN9	TRIM33	E3 ubiquitin-protein ligase TRIM33 (EC 2.3.2.27) (Ectodermin homolog) (RET-fused gene 7 protein) (Protein Rfg7) (RING-type E3 ubiquitin transferase TRIM33) (Transcription intermediary factor 1-gamma) (TIF1-gamma) (Tripartite motif-containing protein 33)	2 v 2	-0.397554	0.00198043	0.309955	ZYX
Q92791	P3H4	Endoplasmic reticulum protein SC65 (Leprecan-like protein 4) (Nucleolar autoantigen No55) (Prolyl 3-hydroxylase family member 4) (Synaptonemal complex protein SC65)	3 v 3	0.18388	0.000822343	0.120877	Q8WZA9	IRGQ	Immunity-related GTPase family Q protein	3 v 3	-0.193247	0.00206442	0.309955	SASH1
Q9H9A7	RMI1	RecQ-mediated genome instability protein 1 (BLM-associated protein of 75 kDa) (BLAP75) (FAAP75)	3 v 3	-0.272993	0.00082326	0.120877	Q9BZD4	NUF2	Kinetochore protein Nuf2 (hNuf2) (hNuf2R) (hsNuf2) (Cell division cycle-associated protein 1)	3 v 3	-0.110116	0.00207968	0.309955	STX3
Q9Y2Q9	MRPS28	28S ribosomal protein S28, mitochondrial (MRP-S28) (S28mt) (28S ribosomal protein S35, mitochondrial) (MRP-S35) (S35mt) (Mitochondrial small ribosomal subunit protein bS1m)	3 v 3	0.201188	0.000862066	0.12443	O75496	GMNN	Geminin	3 v 3	-0.281301	0.0020836	0.309955	EIF5A2
O00515	LAD1	Ladinin-1 (Lad-1) (Linear IgA disease antigen) (LADA)	3 v 3	-0.166246	0.000890919	0.12485	Q8TCT0	CERK	Ceramide kinase (hCERK) (EC 2.7.1.138) (Acylsphingosine kinase) (Lipid kinase 4) (LK4)	2 v 2	0.246347	0.00215397	0.309955	B4DNE0
Q8TCY9	URGCP	Up-regulator of cell proliferation (HBV X protein up-regulated gene 4 protein) (HBxAg up-regulated gene 4 protein)	3 v 3	0.356811	0.000894298	0.12485	Q9H857	NT5DC2	5'-nucleotidase domain-containing protein 2 (EC 3.1.3.-)	3 v 3	0.11902	0.00220282	0.309955	COL4A1
P30154	PPP2R1B	Serine/threonine-protein phosphatase 2A 65 kDa regulatory subunit A beta isoform (PP2A subunit A isoform PR65-beta) (PP2A subunit A isoform R1-beta)	3 v 3	-0.427037	0.000971337	0.126546	Q5STZ8	ABCF1	ATP-binding cassette sub-family F member 1	3 v 3	0.531634	0.00224845	0.309955	WDR37
O76031	CLPX	ATP-dependent Clp protease ATP-binding subunit clpX-like, mitochondrial	3 v 3	-0.0530371	0.000984489	0.126546	A0A0B4J1W3	NAA15	N-alpha-acetyltransferase 15, NatA auxiliary subunit	3 v 3	-0.397475	0.00227745	0.309955	THOC3
O15269	SPTLC1	Serine palmitoyltransferase 1 (EC 2.3.1.50) (Long chain base biosynthesis protein 1) (LCB 1) (Serine-palmitoyl-CoA transferase 1) (SPT 1) (SPT1)	3 v 3	0.472633	0.000995078	0.126546	Q9H9B1	EHMT1	Histone-lysine N-methyltransferase EHMT1 (EC 2.1.1.-) (Euchromatic histone-lysine N-methyltransferase 1) (Eu-HMTase1) (G9a-like protein 1) (GLP) (GLP1) (Histone H3-K9 methyltransferase 5) (H3-K9-HMTase 5) (Lysine N-methyltransferase 1D)	3 v 3	0.197282	0.00229524	0.309955	ZWINT
P62993	GRB2	Growth factor receptor-bound protein 2 (Adapter protein GRB2) (Protein Ash) (SH2/SH3 adapter GRB2)	3 v 3	-0.530504	0.00105076	0.126546	Q15833	STXBP2	Syntaxin-binding protein 2 (Protein unc-18 homolog 2) (Unc18-2) (Protein unc-18 homolog B) (Unc-18B)	3 v 3	-0.111511	0.00242439	0.309955	PDCD10
Q9NV66	TYW1	S-adenosyl-L-methionine-dependent tRNA 4-demethylwyosine synthase TYW1 (EC 4.1.3.44) (Radical S-adenosyl methionine and flavodoxin domain-containing protein 1) (tRNA wybutosine-synthesizing protein 1 homolog) (tRNA-yW-synthesizing protein)	3 v 3	0.226596	0.0010713	0.126546	P17480	UBTF	Nucleolar transcription factor 1 (Autoantigen NOR-90) (Upstream-binding factor 1) (UBF-1)	3 v 3	0.760573	0.00248541	0.309955	CYGB
O43520	ATP8B1	Phospholipid-transporting ATPase IC (EC 7.6.2.1) (ATPase class I type 8B member 1) (Familial intrahepatic cholestasis type 1) (P4-ATPase flippase complex alpha subunit ATP8B1)	3 v 3	-0.150267	0.00107153	0.126546	Q07864	POLE	DNA polymerase epsilon catalytic subunit A (EC 2.7.7.7) (3'-5' exodeoxyribonuclease) (EC 3.1.11.-) (DNA polymerase II subunit A)	3 v 3	-0.0747183	0.00249541	0.309955	ADPGK
O43502	RAD51C	DNA repair protein RAD51 homolog 3 (R51H3) (RAD51 homolog C) (RAD51-like protein 2)	3 v 3	-0.556733	0.00107843	0.126546	K7EMC7	CYGB	Cytoglobin	3 v 3	-0.443083	0.00249805	0.309955	NSD3
Q9NQX4	MYO5C	Unconventional myosin-Vc	3 v 3	0.256021	0.00108519	0.126546	Q9Y4Y9	LSM5	U6 snRNA-associated Sm-like protein LSm5	3 v 3	-0.272676	0.00253517	0.309955	NT5DC2
P85037	FOXK1	Forkhead box protein K1 (Myocyte nuclear factor) (MNF)	3 v 3	0.383462	0.00108551	0.126546	O43823	AKAP8	A-kinase anchor protein 8 (AKAP-8) (A-kinase anchor protein 95 kDa) (AKAP 95)	3 v 3	0.081563	0.00255407	0.309955	ARMC6
Q6IBW4	NCAPH2	Condensin-2 complex subunit H2 (Chromosome-associated protein H2) (hCAP-H2) (Kleisin-beta) (Non-SMC condensin II complex subunit H2)	3 v 3	-0.173943	0.00109318	0.126546	P46063	RECQL	ATP-dependent DNA helicase Q1 (EC 3.6.4.12) (DNA helicase, RecQ-like type 1) (RecQ1) (DNA-dependent ATPase Q1) (RecQ protein-like 1)	3 v 3	-0.065672	0.00259567	0.309955	CHMP2B
Q9Y2L1	DIS3	Exosome complex exonuclease RRP44 (EC 3.1.13.-) (EC 3.1.26.-) (Protein DIS3 homolog) (Ribosomal RNA-processing protein 44)	3 v 3	-0.218212	0.0010995	0.126546	P29992	GNA11	Guanine nucleotide-binding protein subunit alpha-11 (G alpha-11) (G-protein subunit alpha-11) (Guanine nucleotide-binding protein G(y) subunit alpha)	3 v 3	-0.185031	0.00260723	0.309955	LACTB2
P41240	CSK	Tyrosine-protein kinase CSK (EC 2.7.10.2) (C-Src kinase) (Protein-tyrosine kinase CYL)	3 v 3	-0.134588	0.00111928	0.126546	Q8WXW3	PIBF1	Progesterone-induced-blocking factor 1 (PIBF) (Centrosomal protein of 90 kDa) (CEP90)	3 v 3	0.254827	0.00263052	0.309955	TBC1D15
Q12979	ABR	Active breakpoint cluster region-related protein	3 v 3	0.501394	0.00112013	0.126546	Q8NE71	ABCF1	ATP-binding cassette sub-family F member 1 (ATP-binding cassette 50) (TNF-alpha-stimulated ABC protein)	3 v 3	0.407682	0.00267246	0.309955	PDLIM5
P62495	ETF1	Eukaryotic peptide chain release factor subunit 1 (Eukaryotic release factor 1) (eRF1) (Protein Cl1) (TB3-1)	3 v 3	-0.204312	0.00112935	0.126546	Q969U7	PSMG2	Proteasome assembly chaperone 2 (PAC-2) (Hepatocellular carcinoma-susceptibility protein 3) (Tumor necrosis factor superfamily member 5-induced protein 1)	3 v 3	-0.147995	0.00267412	0.309955	CUEDC2
Q9ULH7	MRTFB	Myocardin-related transcription factor B (MRTF-B) (MKL/myocardin-like protein 2) (Megakaryoblastic leukemia 2)	3 v 3	0.650367	0.00121237	0.131933	Q86U75		Dihydropyrimidinase-related protein 2	3 v 3	-0.216846	0.00269505	0.309955	DUT
P35240	NF2	Merlin (Moesin-ezrin-radixin-like protein) (Neurofibromin-2) (Schwannomerlin) (Schwannomin)	3 v 3	0.280056	0.00123664	0.131933	P63173	RPL38	60S ribosomal protein L38 (Large ribosomal subunit protein eL38)	3 v 3	-0.145078	0.00269646	0.309955	ILK
Q9Y4C2	TCAF1	TRPM8 channel-associated factor 1 (TRP channel-associated factor 1)	3 v 3	-0.318987	0.00125116	0.131933	P42345	MTOR	Serine/threonine-protein kinase mTOR (EC 2.7.11.1) (FK506-binding protein 12-rapamycin complex-associated protein 1) (FKBP12-rapamycin complex-associated protein) (Mammalian target of rapamycin) (mTOR) (Mechanistic target of rapamycin) (Rapamycin and FKBP12 target 1) (Rapamycin target protein 1)	3 v 3	-0.0817283	0.00273695	0.309955	STIP1
O43929	ORC4	Origin recognition complex subunit 4	3 v 3	-0.126938	0.00125489	0.131933	Q969M7	UBE2F	NEDD8-conjugating enzyme UBE2F (EC 2.3.2.32) (NEDD8 carrier protein UBE2F) (NEDD8 protein ligase UBE2F) (NEDD8-conjugating enzyme 2) (RING-type E3 NEDD8 transferase UBE2F) (Ubiquitin-conjugating enzyme E2 F)	3 v 3	-0.202301	0.00278136	0.309955	LRATD2
P49754	VPS41	Vacuolar protein sorting-associated protein 41 homolog (S53)	3 v 3	0.246627	0.00131634	0.134359	P28347	TEAD1	Transcriptional enhancer factor TEF-1 (NTEF-1) (Protein GT-IIC) (TEA domain family member 1) (TEAD-1) (Transcription factor 13) (TCF-13)	2 v 2	0.0600108	0.00279376	0.309955	NKTR
Q9BUE6	ISCA1	Iron-sulfur cluster assembly 1 homolog, mitochondrial (HESB-like domain-containing protein 2) (Iron-sulfur assembly protein IscA) (hIscA)	3 v 3	0.814234	0.0013284	0.134359	Q9H467	CUEDC2	CUE domain-containing protein 2	3 v 3	-0.258733	0.00285966	0.309955	AHSA1
P50542	PEX5	Peroxisomal targeting signal 1 receptor (PTS1 receptor) (PTS1R) (PTS1-BP) (Peroxin-5) (Peroxisomal C-terminal targeting signal import receptor) (Peroxisome receptor 1)	3 v 3	-0.199899	0.00138269	0.134359	P29144	TPP2	Tripeptidyl-peptidase 2 (TPP-2) (EC 3.4.14.10) (Tripeptidyl aminopeptidase) (Tripeptidyl-peptidase II) (TPP-II)	3 v 3	-0.0713745	0.00290215	0.309955	TRPT1
Q9GZR1	SENP6	Sentrin-specific protease 6 (EC 3.4.22.-) (SUMO-1-specific protease 1) (Sentrin/SUMO-specific protease SENP6)	3 v 3	-0.075452	0.0013984	0.134359	Q9NVA1	UQCC1	Ubiquinol-cytochrome-c reductase complex assembly factor 1 (Basic FGF-repressed Zic-binding protein) (bFGF-repressed Zic-binding protein) (bFZb) (Ubiquinol-cytochrome c reductase complex chaperone CBP3 homolog)	3 v 3	-0.0702821	0.00294179	0.309955	FADS2
Q92572	AP3S1	AP-3 complex subunit sigma-1 (AP-3 complex subunit sigma-3A) (Adaptor-related protein complex 3 subunit sigma-1) (Clathrin-associated/assembly/adaptor protein, small 3) (Sigma-3A-adaptin) (Sigma3A-adaptin) (Sigma-adaptin 3a)	3 v 3	0.420778	0.00143798	0.134359	O43809	NUDT21	Cleavage and polyadenylation specificity factor subunit 5 (Cleavage and polyadenylation specificity factor 25 kDa subunit) (CPSF 25 kDa subunit) (Cleavage factor Im complex 25 kDa subunit) (CFIm25) (Nucleoside diphosphate-linked moiety X motif 21) (Nudix motif 21) (Nudix hydrolase 21) (Pre-mRNA cleavage factor Im 68 kDa subunit)	3 v 3	0.291801	0.00305047	0.309955	SCYL2
Q8N4X5	AFAP1L2	Actin filament-associated protein 1-like 2 (AFAP1-like protein 2)	3 v 3	-0.449923	0.00145624	0.134359	M0QZQ2	MED25	Mediator complex subunit 25 (Mediator of RNA polymerase II transcription subunit 25)	3 v 3	-0.164389	0.00314546	0.309955	ATP6V1C1
A0A1B0GW05	DPY19L1	Probable C-mannosyltransferase DPY19L1	3 v 3	-0.328688	0.00147113	0.134359	O95685	PPP1R3D	Protein phosphatase 1 regulatory subunit 3D (Protein phosphatase 1 regulatory subunit 6) (PP1 subunit R6) (Protein phosphatase 1-binding subunit R6)	3 v 3	0.149037	0.00315015	0.309955	RPS7
Q9Y320	TMX2	Thioredoxin-related transmembrane protein 2 (Cell proliferation-inducing gene 26 protein) (Thioredoxin domain-containing protein 14)	3 v 3	-0.278788	0.00149532	0.134359	Q4LDG9	DNAL1	Dynein axonemal light chain 1 (LC1)	3 v 3	-0.181235	0.00315562	0.309955	FARSB
Q9NRM2	ZNF277	Zinc finger protein 277 (Nuclear receptor-interacting factor 4)	3 v 3	-0.579878	0.00154275	0.134359	Q8NC51	SERBP1	Plasminogen activator inhibitor 1 RNA-binding protein (PAI1 RNA-binding protein 1) (PAI-RBP1) (SERPINE1 mRNA-binding protein 1)	3 v 3	0.10223	0.00323263	0.309955	S100A6
Q9Y3D8	AK6	Adenylate kinase isoenzyme 6 (AK6) (EC 2.7.4.3) (Adrenal gland protein AD-004) (Coilin-interacting nuclear ATPase protein) (hCINAP) (Dual activity adenylate kinase/ATPase) (AK/ATPase)	3 v 3	-0.763361	0.00157575	0.134359	Q06546	GABPA	GA-binding protein alpha chain (GABP subunit alpha) (Nuclear respiratory factor 2 subunit alpha) (Transcription factor E4TF1-60)	3 v 3	-0.0531948	0.00328064	0.309955	COPS6
A0A0A0MSJ0	DDX42	RNA helicase (EC 3.6.4.13)	2 v 2	-0.743604	0.00159002	0.134359	O43150	ASAP2	Arf-GAP with SH3 domain, ANK repeat and PH domain-containing protein 2 (Development and differentiation-enhancing factor 2) (Paxillin-associated protein with ARF GAP activity 3) (PAG3) (Pyk2 C-terminus-associated protein) (PAP)	3 v 3	0.139424	0.00331361	0.309955	RBP2
P56962	STX17	Syntaxin-17	3 v 3	0.332625	0.00161362	0.134359	P62314	SNRPD1	Small nuclear ribonucleoprotein Sm D1 (Sm-D1) (Sm-D autoantigen) (snRNP core protein D1)	3 v 3	0.301284	0.00334593	0.309955	CHEK2
Q96EV2	RBM33	RNA-binding protein 33 (Proline-rich protein 8) (RNA-binding motif protein 33)	3 v 3	0.368059	0.00161893	0.134359	Q9BXJ9	NAA15	N-alpha-acetyltransferase 15, NatA auxiliary subunit (Gastric cancer antigen Ga19) (N-terminal acetyltransferase) (NMDA receptor-regulated protein 1) (Protein tubedown-1) (Tbdn100)	3 v 3	-0.47796	0.00340619	0.309955	CUL4A
P48506	GCLC	Glutamate--cysteine ligase catalytic subunit (EC 6.3.2.2) (GCS heavy chain) (Gamma-ECS) (Gamma-glutamylcysteine synthetase)	3 v 3	-0.188465	0.00162852	0.134359	P40123	CAP2	Adenylyl cyclase-associated protein 2 (CAP 2)	3 v 3	-0.187729	0.00345615	0.309955	UBE2E1
Q9UBB5	MBD2	Methyl-CpG-binding domain protein 2 (Demethylase) (DMTase) (Methyl-CpG-binding protein MBD2)	3 v 3	0.11922	0.00164618	0.134359	Q9Y375	NDUFAF1	Complex I intermediate-associated protein 30, mitochondrial (NADH dehydrogenase [ubiquinone] 1 alpha subcomplex assembly factor 1)	3 v 3	-0.0509094	0.00349153	0.309955	CDK1
P42695	NCAPD3	Condensin-2 complex subunit D3 (Non-SMC condensin II complex subunit D3) (hCAP-D3)	3 v 3	-0.227494	0.00165444	0.134359	Q13561	DCTN2	Dynactin subunit 2 (50 kDa dynein-associated polypeptide) (Dynactin complex 50 kDa subunit) (DCTN-50) (p50 dynamitin)	3 v 3	-0.208565	0.00354214	0.309955	NAA50
Q8N6M0	OTUD6B	Deubiquitinase OTUD6B (EC 3.4.19.12) (DUBA-5) (OTU domain-containing protein 6B)	3 v 3	-0.214757	0.001655	0.134359	Q6ZWJ1	STXBP4	Syntaxin-binding protein 4 (Syntaxin 4-interacting protein) (STX4-interacting protein) (Synip)	3 v 3	-0.131461	0.0035569	0.309955	ITPKA
O94874	UFL1	E3 UFM1-protein ligase 1 (EC 2.3.2.-) (E3 UFM1-protein transferase 1) (Multiple alpha-helix protein located at ER) (Novel LZAP-binding protein) (Regulator of C53/LZAP and DDRGK1)	3 v 3	0.493498	0.00165776	0.134359	Q6UX07	DHRS13	Dehydrogenase/reductase SDR family member 13 (EC 1.1.-.-) (Short chain dehydrogenase/reductase family 7C member 5)	3 v 3	0.502157	0.00360428	0.309955	HSP90AB1
Q96JH7	VCPIP1	Deubiquitinating protein VCPIP1 (EC 3.4.19.12) (Valosin-containing protein p97/p47 complex-interacting protein 1) (Valosin-containing protein p97/p47 complex-interacting protein p135) (VCP/p47 complex-interacting 135-kDa protein)	3 v 3	-0.12546	0.00166027	0.134359	G3V2I3	RCCD1	RCC1 domain-containing protein 1	2 v 2	-0.307395	0.00360496	0.309955	NAA15
Q6ZVM7	TOM1L2	TOM1-like protein 2 (Target of Myb-like protein 2)	3 v 3	0.111124	0.00166716	0.134359	P48449	LSS	Lanosterol synthase (EC 5.4.99.7) (2,3-epoxysqualene--lanosterol cyclase) (Oxidosqualene--lanosterol cyclase) (OSC) (hOSC)	3 v 3	-0.201662	0.0036151	0.309955	AP3D1
Q9UKF6	CPSF3	Cleavage and polyadenylation specificity factor subunit 3 (EC 3.1.27.-) (Cleavage and polyadenylation specificity factor 73 kDa subunit) (CPSF 73 kDa subunit) (mRNA 3'-end-processing endonuclease CPSF-73)	3 v 3	-0.239099	0.00169457	0.134869	Q9P2M7	CGN	Cingulin	3 v 3	0.627818	0.00364074	0.309955	IQGAP2
Q02978	SLC25A11	Mitochondrial 2-oxoglutarate/malate carrier protein (OGCP) (Solute carrier family 25 member 11)	3 v 3	-0.190008	0.00172561	0.135602	P29083	GTF2E1	General transcription factor IIE subunit 1 (General transcription factor IIE 56 kDa subunit) (Transcription initiation factor IIE subunit alpha) (TFIIE-alpha)	3 v 3	-0.161311	0.00365732	0.309955	VASN
P30085	CMPK1	UMP-CMP kinase (EC 2.7.4.14) (Deoxycytidylate kinase) (CK) (dCMP kinase) (Nucleoside-diphosphate kinase) (EC 2.7.4.6) (Uridine monophosphate/cytidine monophosphate kinase) (UMP/CMP kinase) (UMP/CMPK)	3 v 3	0.574805	0.00182475	0.140621	Q9H2P9	DPH5	Diphthine methyl ester synthase (EC 2.1.1.314) (Diphthamide biosynthesis methyltransferase)	3 v 3	-0.147361	0.00369939	0.309955	POMK
Q9UI30	TRMT112	Multifunctional methyltransferase subunit TRM112-like protein (tRNA methyltransferase 112 homolog)	3 v 3	-0.380943	0.0018329	0.140621	Q9HC52	CBX8	Chromobox protein homolog 8 (Polycomb 3 homolog) (Pc3) (hPc3) (Rectachrome 1)	3 v 3	0.27747	0.0037275	0.309955	CALD1
O95905	ECD	Protein ecdysoneless homolog (Human suppressor of GCR two) (hSGT1)	3 v 3	-0.167446	0.00186028	0.141448	P56282	POLE2	DNA polymerase epsilon subunit 2 (DNA polymerase II subunit 2) (DNA polymerase epsilon subunit B)	3 v 3	-0.134391	0.00385288	0.309955	USP1
Q13613	MTMR1	Myotubularin-related protein 1 (Phosphatidylinositol-3,5-bisphosphate 3-phosphatase) (EC 3.1.3.95) (Phosphatidylinositol-3-phosphate phosphatase) (EC 3.1.3.64)	3 v 3	0.460131	0.00189062	0.141612	P98170	XIAP	E3 ubiquitin-protein ligase XIAP (EC 2.3.2.27) (Baculoviral IAP repeat-containing protein 4) (IAP-like protein) (ILP) (hILP) (Inhibitor of apoptosis protein 3) (IAP-3) (hIAP-3) (hIAP3) (RING-type E3 ubiquitin transferase XIAP) (X-linked inhibitor of apoptosis protein) (X-linked IAP)	3 v 3	0.263535	0.00387905	0.309955	AKAP12
P04075	ALDOA	Fructose-bisphosphate aldolase A (EC 4.1.2.13) (Lung cancer antigen NY-LU-1) (Muscle-type aldolase)	3 v 3	0.144938	0.00191232	0.141612	Q8IZ81	ELMOD2	ELMO domain-containing protein 2	3 v 3	-0.167982	0.00398761	0.309955	LDLR
Q9UH99	SUN2	SUN domain-containing protein 2 (Protein unc-84 homolog B) (Rab5-interacting protein) (Rab5IP) (Sad1/unc-84 protein-like 2)	3 v 3	0.73212	0.00200103	0.144413	Q14181	POLA2	DNA polymerase alpha subunit B (DNA polymerase alpha 70 kDa subunit)	3 v 3	-0.118397	0.00403895	0.309955	NR2C2AP
H7BXI1	ESYT2	Extended synaptotagmin-2	3 v 3	-0.171958	0.00209235	0.1471	P48643	CCT5	T-complex protein 1 subunit epsilon (TCP-1-epsilon) (CCT-epsilon)	3 v 3	-0.114475	0.00406051	0.309955	PLPBP
P62333	PSMC6	26S proteasome regulatory subunit 10B (26S proteasome AAA-ATPase subunit RPT4) (Proteasome 26S subunit ATPase 6) (Proteasome subunit p42)	3 v 3	-0.0320832	0.0021174	0.1471	A0A384MTJ7		Epididymis secretory sperm binding protein	3 v 3	-0.0627937	0.00407435	0.309955	BAG6
P78344	EIF4G2	Eukaryotic translation initiation factor 4 gamma 2 (eIF-4-gamma 2) (eIF-4G 2) (eIF4G 2) (Death-associated protein 5) (DAP-5) (p97)	3 v 3	-0.573844	0.00212463	0.1471	Q8TC07	TBC1D15	TBC1 domain family member 15 (GTPase-activating protein RAB7) (GAP for RAB7) (Rab7-GAP)	3 v 3	0.0672633	0.00409458	0.309955	GID8
Q9NY97	B3GNT2	N-acetyllactosaminide beta-1,3-N-acetylglucosaminyltransferase 2 (EC 2.4.1.149) (Beta-1,3-N-acetylglucosaminyltransferase 1) (BGnT-1) (Beta-1,3-Gn-T1) (Beta3Gn-T1) (Beta-1,3-galactosyltransferase 7) (Beta-1,3-GalTase 7) (Beta3Gal-T7) (Beta3GalT7) (b3Gal-T7) (Beta-3-Gx-T7) (UDP-Gal:beta-GlcNAc beta-1,3-galactosyltransferase 7) (UDP-GlcNAc:betaGal beta-1,3-N-acetylglucosaminyltransferase 2) (BGnT-2…	3 v 3	-0.231006	0.0022116	0.148917	Q86X27	RALGPS2	Ras-specific guanine nucleotide-releasing factor RalGPS2 (Ral GEF with PH domain and SH3-binding motif 2) (RalA exchange factor RalGPS2)	3 v 3	-0.143437	0.00430656	0.309955	UBL5
B2RD09		cDNA, FLJ96406, highly similar to Homo sapiens NOL1/NOP2/Sun domain family, member 5 (NSUN5), transcript variant 1, mRNA	3 v 3	-0.379404	0.00225319	0.148917	Q9BSJ8	ESYT1	Extended synaptotagmin-1 (E-Syt1) (Membrane-bound C2 domain-containing protein)	3 v 3	-0.198331	0.00431764	0.309955	NSDHL
Q6ZXV5	TMTC3	Protein O-mannosyl-transferase TMTC3 (EC 2.4.1.109) (Protein SMILE) (Transmembrane and TPR repeat-containing protein 3)	3 v 3	0.363831	0.00226882	0.148917	E7EX44	CALD1	Caldesmon	3 v 3	-0.25106	0.00435087	0.309955	DLG5
P13861	PRKAR2A	cAMP-dependent protein kinase type II-alpha regulatory subunit	3 v 3	0.682695	0.00233954	0.148917	O00186	STXBP3	Syntaxin-binding protein 3 (Platelet Sec1 protein) (PSP) (Protein unc-18 homolog 3) (Unc18-3) (Protein unc-18 homolog C) (Unc-18C)	3 v 3	-0.116189	0.00436272	0.309955	CHMP1B
Q8NFG4	FLCN	Folliculin (BHD skin lesion fibrofolliculoma protein) (Birt-Hogg-Dube syndrome protein)	3 v 3	-0.244003	0.00234459	0.148917	A0AVF1	TTC26	Intraflagellar transport protein 56 (Tetratricopeptide repeat protein 26) (TPR repeat protein 26)	3 v 3	0.193672	0.00439635	0.309955	CCT5
Q7Z7E8	UBE2Q1	Ubiquitin-conjugating enzyme E2 Q1 (EC 2.3.2.23) (E2 ubiquitin-conjugating enzyme Q1) (Protein NICE-5) (Ubiquitin carrier protein Q1) (Ubiquitin-protein ligase Q1)	3 v 3	-0.460618	0.00235711	0.148917	Q93100	PHKB	Phosphorylase b kinase regulatory subunit beta (Phosphorylase kinase subunit beta)	3 v 3	0.32006	0.00443886	0.309955	IRF2BPL
Q96QT6	PHF12	PHD finger protein 12 (PHD factor 1) (Pf1)	3 v 3	0.117488	0.00238508	0.148917	O43766	LIAS	Lipoyl synthase, mitochondrial (EC 2.8.1.8) (Lipoate synthase) (LS) (Lip-syn) (Lipoic acid synthase)	3 v 3	-0.108947	0.00447349	0.309955	Q59ER5
O95394	PGM3	Phosphoacetylglucosamine mutase (PAGM) (EC 5.4.2.3) (Acetylglucosamine phosphomutase) (N-acetylglucosamine-phosphate mutase) (Phosphoglucomutase-3) (PGM 3)	3 v 3	0.108222	0.00241082	0.148917	Q9Y5B6	PAXBP1	PAX3- and PAX7-binding protein 1 (GC-rich sequence DNA-binding factor 1)	3 v 3	0.408446	0.00456373	0.309955	CCNB2
Q9Y6A4	CFAP20	Cilia- and flagella-associated protein 20 (Basal body up-regulated protein 22) (Transcription factor IIB)	3 v 3	0.254723	0.00242144	0.148917	Q96ER9	CCDC51	Mitochondrial potassium channel (MITOK) (Coiled-coil domain-containing protein 51)	3 v 3	-0.0911694	0.00462611	0.309955	STAG2
Q14331	FRG1	Protein FRG1 (FSHD region gene 1 protein)	3 v 3	-0.363271	0.00242149	0.148917	O14617	AP3D1	AP-3 complex subunit delta-1 (AP-3 complex subunit delta) (Adaptor-related protein complex 3 subunit delta-1) (Delta-adaptin)	3 v 3	0.460372	0.00470624	0.309955	TXNDC9
Q6UW78	UQCC3	Ubiquinol-cytochrome-c reductase complex assembly factor 3 (Assembly factor CBP4 homolog)	3 v 3	-0.487658	0.00242276	0.148917	Q15043	SLC39A14	Metal cation symporter ZIP14 (LIV-1 subfamily of ZIP zinc transporter 4) (LZT-Hs4) (Solute carrier family 39 member 14) (Zrt- and Irt-like protein 14) (ZIP-14)	3 v 3	-0.136615	0.00474555	0.309955	CLUH
Q9HC35	EML4	Echinoderm microtubule-associated protein-like 4 (EMAP-4) (Restrictedly overexpressed proliferation-associated protein) (Ropp 120)	3 v 3	0.173195	0.00242841	0.148917	Q96JB2	COG3	Conserved oligomeric Golgi complex subunit 3 (COG complex subunit 3) (Component of oligomeric Golgi complex 3) (Vesicle-docking protein SEC34 homolog) (p94)	3 v 3	-0.0952147	0.00477229	0.309955	UNC45A
Q13188	STK3	Serine/threonine-protein kinase 3 (EC 2.7.11.1) (Mammalian STE20-like protein kinase 2) (MST-2) (STE20-like kinase MST2) (Serine/threonine-protein kinase Krs-1) [Cleaved into: Serine/threonine-protein kinase 3 36kDa subunit (MST2/N); Serine/threonine-protein kinase 3 20kDa subunit (MST2/C)]	3 v 3	-0.145584	0.00244496	0.148917	Q16630	CPSF6	Cleavage and polyadenylation specificity factor subunit 6 (Cleavage and polyadenylation specificity factor 68 kDa subunit) (CPSF 68 kDa subunit) (Cleavage factor Im complex 68 kDa subunit) (CFIm68) (Pre-mRNA cleavage factor Im 68 kDa subunit) (Protein HPBRII-4/7)	3 v 3	0.311791	0.0047869	0.309955	LENG8
P30041	PRDX6	Peroxiredoxin-6 (EC 1.11.1.27) (1-Cys peroxiredoxin) (1-Cys PRX) (24 kDa protein) (Acidic calcium-independent phospholipase A2) (aiPLA2) (EC 3.1.1.4) (Antioxidant protein 2) (Glutathione-dependent peroxiredoxin) (Liver 2D page spot 40) (Lysophosphatidylcholine acyltransferase 5) (LPC acyltransferase 5) (LPCAT-5) (Lyso-PC acyltransferase 5) (EC 2.3.1.23) (Non-selenium glutathione peroxidase) (NSGP…	3 v 3	0.0746823	0.00244814	0.148917	O14715	RGPD8	RANBP2-like and GRIP domain-containing protein 8 (Ran-binding protein 2-like 3) (RanBP2-like 3) (RanBP2L3)	3 v 3	0.488587	0.00478818	0.309955	SKA3
P31689	DNAJA1	DnaJ homolog subfamily A member 1 (DnaJ protein homolog 2) (HSDJ) (Heat shock 40 kDa protein 4) (Heat shock protein J2) (HSJ-2) (Human DnaJ protein 2) (hDj-2)	3 v 3	-0.281952	0.00250601	0.149026	Q9P2I0	CPSF2	Cleavage and polyadenylation specificity factor subunit 2 (Cleavage and polyadenylation specificity factor 100 kDa subunit) (CPSF 100 kDa subunit)	3 v 3	0.351268	0.00481187	0.309955	KLC3
O00505	KPNA3	Importin subunit alpha-4 (Importin alpha Q2) (Qip2) (Karyopherin subunit alpha-3) (SRP1-gamma)	3 v 3	0.459924	0.00251994	0.149026	Q13164	MAPK7	Mitogen-activated protein kinase 7 (MAP kinase 7) (MAPK 7) (EC 2.7.11.24) (Big MAP kinase 1) (BMK-1) (Extracellular signal-regulated kinase 5) (ERK-5)	3 v 3	0.0773612	0.00482905	0.309955	KCTD10
Q86U44	METTL3	N6-adenosine-methyltransferase catalytic subunit (EC 2.1.1.348) (Methyltransferase-like protein 3) (hMETTL3) (N6-adenosine-methyltransferase 70 kDa subunit) (MT-A70)	3 v 3	0.234642	0.00255661	0.149949	Q9ULR3	PPM1H	Protein phosphatase 1H (EC 3.1.3.16)	3 v 3	-0.065737	0.0048293	0.309955	SDHAF3
Q96B97	SH3KBP1	SH3 domain-containing kinase-binding protein 1 (CD2-binding protein 3) (CD2BP3) (Cbl-interacting protein of 85 kDa) (Human Src family kinase-binding protein 1) (HSB-1)	3 v 3	0.373556	0.00261084	0.15055	Q6NXE6	ARMC6	Armadillo repeat-containing protein 6	3 v 3	-0.213818	0.00485541	0.309955	ENY2
Q969H6	POP5	Ribonuclease P/MRP protein subunit POP5 (hPop5) (EC 3.1.26.5)	2 v 2	-0.22635	0.00261641	0.15055	P28482	MAPK1	Mitogen-activated protein kinase 1 (MAP kinase 1) (MAPK 1) (EC 2.7.11.24) (ERT1) (Extracellular signal-regulated kinase 2) (ERK-2) (MAP kinase isoform p42) (p42-MAPK) (Mitogen-activated protein kinase 2) (MAP kinase 2) (MAPK 2)	3 v 3	-0.215044	0.00487245	0.309955	STXBP4
Q15785	TOMM34	Mitochondrial import receptor subunit TOM34 (hTom34) (Translocase of outer membrane 34 kDa subunit)	3 v 3	-0.460543	0.00276533	0.154931	O95372	LYPLA2	Acyl-protein thioesterase 2 (APT-2) (EC 3.1.2.-) (Lysophospholipase II) (LPL-II) (LysoPLA II)	3 v 3	-0.175791	0.00487647	0.309955	DDA1
Q8IWA4	MFN1	Mitofusin-1 (EC 3.6.5.-) (Fzo homolog) (Transmembrane GTPase MFN1)	3 v 3	0.365161	0.00279387	0.155507	P01130	LDLR	Low-density lipoprotein receptor (LDL receptor)	3 v 3	-0.275574	0.00488061	0.309955	ISYNA1
Q12800	TFCP2	Alpha-globin transcription factor CP2 (SAA3 enhancer factor) (Transcription factor LSF)	3 v 3	-0.239144	0.00283364	0.155667	E5RGZ5	FADS2	Acyl-CoA 6-desaturase (Fragment)	3 v 3	-0.157539	0.00490362	0.309955	B2R5H0
P19174	PLCG1	1-phosphatidylinositol 4,5-bisphosphate phosphodiesterase gamma-1 (EC 3.1.4.11) (PLC-148) (Phosphoinositide phospholipase C-gamma-1) (Phospholipase C-II) (PLC-II) (Phospholipase C-gamma-1) (PLC-gamma-1)	3 v 3	-0.184623	0.00283968	0.155667	P51003	PAPOLA	Poly(A) polymerase alpha (PAP-alpha) (EC 2.7.7.19) (Polynucleotide adenylyltransferase alpha)	3 v 3	-0.167059	0.00491356	0.309955	POLE2
P32856	STX2	Syntaxin-2 (Epimorphin)	3 v 3	0.287845	0.00288108	0.155667	Q96B02	UBE2W	Ubiquitin-conjugating enzyme E2 W (EC 2.3.2.23) (E2 ubiquitin-conjugating enzyme W) (N-terminal E2 ubiquitin-conjugating enzyme) (EC 2.3.2.25) (N-terminus-conjugating E2) (Ubiquitin carrier protein W) (Ubiquitin-conjugating enzyme 16) (UBC-16) (Ubiquitin-protein ligase W)	2 v 2	-0.190128	0.00502434	0.313899	TMEM214
Q15392	DHCR24	Delta(24)-sterol reductase (EC 1.3.1.72) (24-dehydrocholesterol reductase) (3-beta-hydroxysterol Delta-24-reductase) (Diminuto/dwarf1 homolog) (Seladin-1)	3 v 3	0.627838	0.00288467	0.155667	A0A024R895	SET	SET translocation (Myeloid leukemia-associated), isoform CRA_b	3 v 3	-0.199492	0.00507389	0.313899	RPS24
P11171	EPB41	Protein 4.1 (P4.1) (4.1R) (Band 4.1) (EPB4.1) (Erythrocyte membrane protein band 4.1)	3 v 3	0.0789693	0.00288815	0.155667	Q96QD9	FYTTD1	UAP56-interacting factor (Forty-two-three domain-containing protein 1) (Protein 40-2-3)	3 v 3	0.384348	0.00512285	0.313899	XAB2
P54619	PRKAG1	5'-AMP-activated protein kinase subunit gamma-1 (AMPK gamma1) (AMPK subunit gamma-1) (AMPKg)	3 v 3	0.243388	0.00294496	0.156833	O60942	RNGTT	mRNA-capping enzyme (HCAP1) (HCE) [Includes: Polynucleotide 5'-triphosphatase (EC 3.1.3.33) (mRNA 5'-triphosphatase) (TPase); mRNA guanylyltransferase (EC 2.7.7.50) (GTP--RNA guanylyltransferase) (GTase)]	3 v 3	-0.0753398	0.0051598	0.313899	SBNO1
Q9NZ63	C9orf78	Telomere length and silencing protein 1 homolog (Hepatocellular carcinoma-associated antigen 59)	3 v 3	-0.22893	0.0029466	0.156833	Q7Z4L5	TTC21B	Tetratricopeptide repeat protein 21B (TPR repeat protein 21B) (Intraflagellar transport 139 homolog)	3 v 3	-0.0760388	0.00516039	0.313899	NRDC
D3YTF8	TXNRD2	Thioredoxin-disulfide reductase (EC 1.8.1.9)	3 v 3	0.373429	0.00302385	0.157521	Q13686	ALKBH1	Nucleic acid dioxygenase ALKBH1 (EC 1.14.11.-) (Alkylated DNA repair protein alkB homolog 1) (Alpha-ketoglutarate-dependent dioxygenase ABH1) (DNA 6mA demethylase) (DNA N6-methyl adenine demethylase ALKBH1) (EC 1.14.11.51) (DNA lyase ABH1) (EC 4.2.99.18) (DNA oxidative demethylase ALKBH1) (EC 1.14.11.33) (mRNA N(3)-methylcytidine demethylase) (EC 1.14.11.-)	3 v 3	-0.0400969	0.00525955	0.317662	PDLIM7
P17987	TCP1	T-complex protein 1 subunit alpha (TCP-1-alpha) (CCT-alpha)	3 v 3	-0.160705	0.00302868	0.157521	P13796	LCP1	Plastin-2 (L-plastin) (LC64P) (Lymphocyte cytosolic protein 1) (LCP-1)	3 v 3	-0.189303	0.00530475	0.318136	PHF10
O60306	AQR	RNA helicase aquarius (EC 3.6.4.13) (Intron-binding protein of 160 kDa) (IBP160)	3 v 3	0.178897	0.00305497	0.157521	Q8NBU5	ATAD1	Outer mitochondrial transmembrane helix translocase (EC 7.4.2.-) (ATPase family AAA domain-containing protein 1) (hATAD1) (Thorase)	3 v 3	-0.079113	0.00540885	0.320234	ATP6V1F
Q8IZ69	TRMT2A	tRNA (uracil-5-)-methyltransferase homolog A (EC 2.1.1.-) (HpaII tiny fragments locus 9c protein)	3 v 3	-0.296446	0.00305671	0.157521	B3KVU7		cDNA FLJ41544 fis, clone CERVX2002430, highly similar to Vesicle-associated membrane protein-associated protein B/C	2 v 2	1.04581	0.00544681	0.320234	PTRH2
P29323	EPHB2	Ephrin type-B receptor 2 (EC 2.7.10.1) (Developmentally-regulated Eph-related tyrosine kinase) (ELK-related tyrosine kinase) (EPH tyrosine kinase 3) (EPH-like kinase 5) (EK5) (hEK5) (Renal carcinoma antigen NY-REN-47) (Tyrosine-protein kinase TYRO5) (Tyrosine-protein kinase receptor EPH-3) [Cleaved into: EphB2/CTF1; EphB2/CTF2]	3 v 3	0.151923	0.00309407	0.157521	Q14320	FAM50A	Protein FAM50A (Protein HXC-26) (Protein XAP-5)	3 v 3	-0.110171	0.00547618	0.320234	SLC39A14
Q8WZA9	IRGQ	Immunity-related GTPase family Q protein	3 v 3	-0.438501	0.00311882	0.157521	Q96KP4	CNDP2	Cytosolic non-specific dipeptidase (EC 3.4.13.18) (CNDP dipeptidase 2) (Carnosine dipeptidase II) (Epididymis secretory protein Li 13) (Glutamate carboxypeptidase-like protein 1) (Peptidase A)	3 v 3	-0.209184	0.00564059	0.321383	LIPA
Q9UHG0	DCDC2	Doublecortin domain-containing protein 2 (Protein RU2S)	3 v 3	0.221391	0.00316141	0.157521	A0A499FIZ0	WDR26	WD repeat-containing protein 26	3 v 3	0.117267	0.0056439	0.321383	SMARCA2
Q6PII3	CCDC174	Coiled-coil domain-containing protein 174	3 v 3	-0.23467	0.00319675	0.157521	Q14554	PDIA5	Protein disulfide-isomerase A5 (EC 5.3.4.1) (Protein disulfide isomerase-related protein)	3 v 3	0.336199	0.00567663	0.321383	MAPK7
Q05932	FPGS	Folylpolyglutamate synthase, mitochondrial (EC 6.3.2.17) (Folylpoly-gamma-glutamate synthetase) (FPGS) (Tetrahydrofolylpolyglutamate synthase) (Tetrahydrofolate synthase)	3 v 3	-0.145336	0.00324667	0.157521	Q07065	CKAP4	Cytoskeleton-associated protein 4 (63-kDa cytoskeleton-linking membrane protein) (Climp-63) (p63)	3 v 3	0.2561	0.00575092	0.321383	PJA1
Q96EK7	FAM120B	Constitutive coactivator of peroxisome proliferator-activated receptor gamma (Constitutive coactivator of PPAR-gamma) (Constitutive coactivator of PPARG) (PPARG constitutive coactivator 1) (PGCC1) (Protein FAM120B)	3 v 3	0.119649	0.00324943	0.157521	Q13596	SNX1	Sorting nexin-1	3 v 3	-0.0479029	0.00592819	0.321383	CTDSPL2
Q9Y5K5	UCHL5	Ubiquitin carboxyl-terminal hydrolase isozyme L5 (UCH-L5) (EC 3.4.19.12) (Ubiquitin C-terminal hydrolase UCH37) (Ubiquitin thioesterase L5)	3 v 3	-0.211312	0.00327398	0.157521	Q6QNY1	BLOC1S2	Biogenesis of lysosome-related organelles complex 1 subunit 2 (BLOC-1 subunit 2) (Centrosome-associated protein)	3 v 3	-0.137009	0.00599372	0.321383	NCK2
Q9UHC9	NPC1L1	NPC1-like intracellular cholesterol transporter 1 (Niemann-Pick C1-like protein 1)	2 v 2	0.109836	0.00332089	0.158204	Q92878	RAD50	DNA repair protein RAD50 (hRAD50) (EC 3.6.-.-)	3 v 3	0.184473	0.00608407	0.321383	POLE3
P46783	RPS10	40S ribosomal protein S10 (Small ribosomal subunit protein eS10)	3 v 3	0.1544	0.00334331	0.158204	Q5VZL5	ZMYM4	Zinc finger MYM-type protein 4 (Zinc finger protein 262)	3 v 3	0.270354	0.00610586	0.321383	PES1
Q13445	TMED1	Transmembrane emp24 domain-containing protein 1 (Interleukin-1 receptor-like 1 ligand) (Putative T1/ST2 receptor-binding protein) (p24 family protein gamma-1) (Tp24) (p24gamma1)	3 v 3	0.116678	0.0033439	0.158204	Q96SZ5	ADO	2-aminoethanethiol dioxygenase (EC 1.13.11.19) (Cysteamine dioxygenase)	3 v 3	-0.168987	0.00611912	0.321383	H2AX
Q5TBP9	LSM14B	Protein LSM14 homolog B (Fragment)	3 v 3	-0.419269	0.00340175	0.160051	Q96E11	MRRF	Ribosome-recycling factor, mitochondrial (RRF) (Ribosome-releasing factor, mitochondrial)	3 v 3	-0.0654466	0.00622117	0.321383	IGBP1
P62249	RPS16	40S ribosomal protein S16 (Small ribosomal subunit protein uS9)	3 v 3	0.408541	0.00343955	0.160328	Q9UJF2	RASAL2	Ras GTPase-activating protein nGAP (RAS protein activator-like 2)	3 v 3	-0.229468	0.00624001	0.321383	BLVRA
Q8TEB1	DCAF11	DDB1- and CUL4-associated factor 11 (WD repeat-containing protein 23)	3 v 3	-0.137484	0.0034703	0.160328	P19623	SRM	Spermidine synthase (SPDSY) (EC 2.5.1.16) (Putrescine aminopropyltransferase)	3 v 3	-0.165638	0.00628659	0.321383	LRWD1
Q9Y2P8	RCL1	RNA 3'-terminal phosphate cyclase-like protein	3 v 3	-0.25213	0.00347752	0.160328	Q6UW78	UQCC3	Ubiquinol-cytochrome-c reductase complex assembly factor 3 (Assembly factor CBP4 homolog)	3 v 3	-0.358739	0.00631695	0.321383	UBE2G1
Q149N8	SHPRH	E3 ubiquitin-protein ligase SHPRH (EC 2.3.2.27) (EC 3.6.4.-) (RING-type E3 ubiquitin transferase SHPRH) (SNF2, histone-linker, PHD and RING finger domain-containing helicase)	3 v 3	-0.240945	0.00348294	0.160328	Q8WYP5	AHCTF1	Protein ELYS (Embryonic large molecule derived from yolk sac) (Protein MEL-28) (Putative AT-hook-containing transcription factor 1)	3 v 3	0.179317	0.00636461	0.321383	LSS
Q5W0V3	FHIP2A	FHF complex subunit HOOK interacting protein 2A (FHIP2A)	3 v 3	-0.223557	0.00354934	0.162144	Q16795	NDUFA9	NADH dehydrogenase [ubiquinone] 1 alpha subcomplex subunit 9, mitochondrial (Complex I-39kD) (CI-39kD) (NADH-ubiquinone oxidoreductase 39 kDa subunit)	3 v 3	-0.16765	0.00637084	0.321383	PDS5B
Q15003	NCAPH	Condensin complex subunit 2 (Barren homolog protein 1) (Chromosome-associated protein H) (hCAP-H) (Non-SMC condensin I complex subunit H) (XCAP-H homolog)	3 v 3	-0.101911	0.00356047	0.162144	P21127	CDK11B	Cyclin-dependent kinase 11B (EC 2.7.11.22) (Cell division cycle 2-like protein kinase 1) (CLK-1) (Cell division protein kinase 11B) (Galactosyltransferase-associated protein kinase p58/GTA) (PITSLRE serine/threonine-protein kinase CDC2L1) (p58 CLK-1)	3 v 3	0.517636	0.00640373	0.321383	HSPA2
Q9UKK3	PARP4	Protein mono-ADP-ribosyltransferase PARP4 (EC 2.4.2.-) (193 kDa vault protein) (ADP-ribosyltransferase diphtheria toxin-like 4) (ARTD4) (PARP-related/IalphaI-related H5/proline-rich) (PH5P) (Poly [ADP-ribose] polymerase 4) (PARP-4) (Vault poly(ADP-ribose) polymerase) (VPARP)	3 v 3	-0.58055	0.00359229	0.162337	P02462	COL4A1	Collagen alpha-1(IV) chain [Cleaved into: Arresten]	2 v 2	0.447994	0.00642092	0.321383	ACSL1
Q13425	SNTB2	Beta-2-syntrophin (59 kDa dystrophin-associated protein A1 basic component 2) (Syntrophin-3) (SNT3) (Syntrophin-like) (SNTL)	3 v 3	0.423902	0.00360283	0.162337	Q13564	NAE1	NEDD8-activating enzyme E1 regulatory subunit (Amyloid beta precursor protein-binding protein 1, 59 kDa) (APP-BP1) (Amyloid protein-binding protein 1) (Proto-oncogene protein 1)	3 v 3	-0.0578308	0.00642831	0.321383	RNGTT
P35611	ADD1	Alpha-adducin (Erythrocyte adducin subunit alpha)	3 v 3	0.282997	0.00364098	0.162602	Q5CZB5	DKFZp686M0430	Uncharacterized protein DKFZp686M0430	3 v 3	-0.388152	0.00647374	0.321383	VAPB
O95208	EPN2	Epsin-2 (EPS-15-interacting protein 2)	3 v 3	-0.298163	0.00364689	0.162602	Q9GZX9	TWSG1	Twisted gastrulation protein homolog 1	3 v 3	-0.401774	0.00648499	0.321383	KXD1
Q13200	PSMD2	26S proteasome non-ATPase regulatory subunit 2 (26S proteasome regulatory subunit RPN1) (26S proteasome regulatory subunit S2) (26S proteasome subunit p97) (Protein 55.11) (Tumor necrosis factor type 1 receptor-associated protein 2)	3 v 3	-0.144706	0.00369683	0.16397	Q8TDM6	DLG5	Disks large homolog 5 (Discs large protein P-dlg) (Placenta and prostate DLG)	3 v 3	0.398092	0.00651346	0.321383	SAAL1
Q9NUG6	PDRG1	p53 and DNA damage-regulated protein 1	3 v 3	-0.529793	0.0037229	0.164271	Q9BRQ8	AIFM2	Ferroptosis suppressor protein 1 (FSP1) (EC 1.6.5.-) (Apoptosis-inducing factor homologous mitochondrion-associated inducer of death) (AMID) (p53-responsive gene 3 protein)	3 v 3	-0.209815	0.00655417	0.321383	VBP1
E9PK54	HSPA8	Heat shock cognate 71 kDa protein (Fragment)	3 v 3	-0.0450841	0.00375971	0.164382	P26447	S100A4	Protein S100-A4 (Calvasculin) (Metastasin) (Placental calcium-binding protein) (Protein Mts1) (S100 calcium-binding protein A4)	3 v 3	-0.347312	0.00655434	0.321383	GPT2
Q8N6R0	EEF1AKNMT	eEF1A lysine and N-terminal methyltransferase (eEF1A-KNMT) (Methyltransferase-like protein 13) [Includes: eEF1A lysine methyltransferase (EC 2.1.1.-); eEF1A N-terminal methyltransferase (EC 2.1.1.-)]	3 v 3	-0.212671	0.00376402	0.164382	Q9Y2W6	TDRKH	Tudor and KH domain-containing protein (Tudor domain-containing protein 2)	3 v 3	-0.080758	0.00664813	0.321383	PTPRJ
Q9HD26	GOPC	Golgi-associated PDZ and coiled-coil motif-containing protein (CFTR-associated ligand) (Fused in glioblastoma) (PDZ protein interacting specifically with TC10) (PIST)	3 v 3	-0.25017	0.00381567	0.164634	P18583	SON	Protein SON (Bax antagonist selected in saccharomyces 1) (BASS1) (Negative regulatory element-binding protein) (NRE-binding protein) (Protein DBP-5) (SON3)	3 v 3	0.574645	0.00666109	0.321383	LMNB2
Q7L0Y3	TRMT10C	tRNA methyltransferase 10 homolog C (HBV pre-S2 trans-regulated protein 2) (Mitochondrial ribonuclease P protein 1) (Mitochondrial RNase P protein 1) (RNA (guanine-9-)-methyltransferase domain-containing protein 1) (Renal carcinoma antigen NY-REN-49) (mRNA methyladenosine-N(1)-methyltransferase) (EC 2.1.1.-) (tRNA (adenine(9)-N(1))-methyltransferase) (EC 2.1.1.218) (tRNA (guanine(9)-N(1))-methylt…	3 v 3	-0.253023	0.00385977	0.164634	P33121	ACSL1	Long-chain-fatty-acid--CoA ligase 1 (EC 6.2.1.3) (Acyl-CoA synthetase 1) (ACS1) (Arachidonate--CoA ligase) (EC 6.2.1.15) (Long-chain acyl-CoA synthetase 1) (LACS 1) (Long-chain acyl-CoA synthetase 2) (LACS 2) (Long-chain fatty acid-CoA ligase 2) (Palmitoyl-CoA ligase 1) (Palmitoyl-CoA ligase 2) (Phytanate--CoA ligase) (EC 6.2.1.24)	3 v 3	-0.118675	0.00670547	0.321383	NT5DC3
O00220	TNFRSF10A	Tumor necrosis factor receptor superfamily member 10A (Death receptor 4) (TNF-related apoptosis-inducing ligand receptor 1) (TRAIL receptor 1) (TRAIL-R1) (CD antigen CD261)	3 v 3	-0.172721	0.00386907	0.164634	Q8IX90	SKA3	Spindle and kinetochore-associated protein 3	3 v 3	-0.172513	0.00674187	0.321383	ABHD14B
Q59ET0		1,4-alpha-glucan branching enzyme (EC 2.4.1.18) (Fragment)	3 v 3	0.610547	0.00386932	0.164634	P31939	ATIC	Bifunctional purine biosynthesis protein ATIC (AICAR transformylase/inosine monophosphate cyclohydrolase) (ATIC) [Cleaved into: Bifunctional purine biosynthesis protein ATIC, N-terminally processed] [Includes: Phosphoribosylaminoimidazolecarboxamide formyltransferase (EC 2.1.2.3) (5-aminoimidazole-4-carboxamide ribonucleotide formyltransferase) (AICAR formyltransferase) (AICAR transformylase); In…	3 v 3	-0.171323	0.00681103	0.321383	VANGL1
Q8N3S0	DKFZp451C205	GrpE protein homolog (Fragment)	3 v 3	0.257818	0.00391482	0.164634	P14649	MYL6B	Myosin light chain 6B (Myosin light chain 1 slow-twitch muscle A isoform) (MLC1sa) (Smooth muscle and nonmuscle myosin light chain alkali 6B)	3 v 3	0.365109	0.00682884	0.321383	FAM193A
A0A3B3ITT1	RAB12	Ras-related protein Rab-12	3 v 3	-0.11675	0.0039425	0.164634	O14929	HAT1	Histone acetyltransferase type B catalytic subunit (EC 2.3.1.48) (Histone acetyltransferase 1)	3 v 3	-0.140728	0.00687653	0.321383	FYTTD1
Q86YS7	C2CD5	C2 domain-containing protein 5 (C2 domain-containing phosphoprotein of 138 kDa)	2 v 2	0.0867598	0.00394503	0.164634	Q6EMK4	VASN	Vasorin (Protein slit-like 2)	3 v 3	-0.166918	0.00690855	0.321383	GPD1L
Q8NBF6	AVL9	Late secretory pathway protein AVL9 homolog	3 v 3	0.317833	0.00397191	0.164634	Q9BS26	ERP44	Endoplasmic reticulum resident protein 44 (ER protein 44) (ERp44) (Thioredoxin domain-containing protein 4)	3 v 3	-0.0668496	0.00700337	0.321383	CCT6A
Q96JC9	EAF1	ELL-associated factor 1	3 v 3	-0.340861	0.00401962	0.164634	P29034	S100A2	Protein S100-A2 (CAN19) (Protein S-100L) (S100 calcium-binding protein A2)	3 v 3	-0.999661	0.00700446	0.321383	A0A384MTJ7
Q9UM00	TMCO1	Calcium load-activated calcium channel (CLAC channel) (Transmembrane and coiled-coil domain-containing protein 1) (Transmembrane and coiled-coil domains protein 4) (Xenogeneic cross-immune protein PCIA3)	3 v 3	-0.335711	0.00402191	0.164634	Q9UK76	JPT1	Jupiter microtubule associated homolog 1 (Androgen-regulated protein 2) (Hematological and neurological expressed 1 protein) [Cleaved into: Jupiter microtubule associated homolog 1, N-terminally processed]	3 v 3	-0.255731	0.00702734	0.321383	OCRL
Q86VR2	RETREG3	Reticulophagy regulator 3	3 v 3	0.0996362	0.00403602	0.164634	P46379	BAG6	Large proline-rich protein BAG6 (BAG family molecular chaperone regulator 6) (BCL2-associated athanogene 6) (BAG-6) (HLA-B-associated transcript 3) (Protein G3) (Protein Scythe)	3 v 3	-0.108824	0.0070773	0.321383	MAP3K1
Q9Y2X8	UBE2D4	Ubiquitin-conjugating enzyme E2 D4 (EC 2.3.2.23) (E2 ubiquitin-conjugating enzyme D4) (HBUCE1) (Ubiquitin carrier protein D4) (Ubiquitin-protein ligase D4)	3 v 3	-0.0944833	0.00405459	0.164634	Q99618	CDCA3	Cell division cycle-associated protein 3 (Gene-rich cluster protein C8) (Trigger of mitotic entry protein 1) (TOME-1)	3 v 3	-0.254028	0.00711657	0.321383	SRM
P07858	CTSB	Cathepsin B (EC 3.4.22.1) (APP secretase) (APPS) (Cathepsin B1) [Cleaved into: Cathepsin B light chain; Cathepsin B heavy chain]	3 v 3	0.868238	0.00415459	0.164634	O60566	BUB1B	Mitotic checkpoint serine/threonine-protein kinase BUB1 beta (EC 2.7.11.1) (MAD3/BUB1-related protein kinase) (hBUBR1) (Mitotic checkpoint kinase MAD3L) (Protein SSK1)	3 v 3	-0.212256	0.00711738	0.321383	MAP1LC3B
O14773	TPP1	Tripeptidyl-peptidase 1 (TPP-1) (EC 3.4.14.9) (Cell growth-inhibiting gene 1 protein) (Lysosomal pepstatin-insensitive protease) (LPIC) (Tripeptidyl aminopeptidase) (Tripeptidyl-peptidase I) (TPP-I)	3 v 3	0.635631	0.00419112	0.164634	Q12955	ANK3	Ankyrin-3 (ANK-3) (Ankyrin-G)	3 v 3	0.0850389	0.00714971	0.321383	PPP1R13L
Q9BZG1	RAB34	Ras-related protein Rab-34 (Ras-related protein Rab-39) (Ras-related protein Rah)	3 v 3	-0.183303	0.00420737	0.164634	Q5VWQ0	RSBN1	Lysine-specific demethylase 9 (KDM9) (EC 1.14.11.-) (Round spermatid basic protein 1)	3 v 3	0.438565	0.00717037	0.321383	DIAPH3
Q06124	PTPN11	Tyrosine-protein phosphatase non-receptor type 11 (EC 3.1.3.48) (Protein-tyrosine phosphatase 1D) (PTP-1D) (Protein-tyrosine phosphatase 2C) (PTP-2C) (SH-PTP2) (SHP-2) (Shp2) (SH-PTP3)	3 v 3	0.217725	0.00425449	0.164634	Q6P1Q9	METTL2B	tRNA N(3)-methylcytidine methyltransferase METTL2B (EC 2.1.1.-) (Methyltransferase-like protein 2B)	3 v 3	-0.151449	0.00725464	0.32316	TSPAN2
P52815	MRPL12	39S ribosomal protein L12, mitochondrial (L12mt) (MRP-L12) (5c5-2) (Mitochondrial large ribosomal subunit protein bL12m)	3 v 3	0.0914058	0.00425811	0.164634	Q9H8K7	PAAT	ATPase PAAT (EC 3.6.1.-) (Protein associated with ABC transporters) (PAAT)	3 v 3	0.103189	0.00729818	0.32316	PNKP
Q14527	HLTF	Helicase-like transcription factor (EC 2.3.2.27) (EC 3.6.4.-) (DNA-binding protein/plasminogen activator inhibitor 1 regulator) (HIP116) (RING finger protein 80) (RING-type E3 ubiquitin transferase HLTF) (SWI/SNF-related matrix-associated actin-dependent regulator of chromatin subfamily A member 3) (Sucrose nonfermenting protein 2-like 3)	3 v 3	-0.0711781	0.00428224	0.164634	O60264	SMARCA5	SWI/SNF-related matrix-associated actin-dependent regulator of chromatin subfamily A member 5 (SWI/SNF-related matrix-associated actin-dependent regulator of chromatin A5) (EC 3.6.4.-) (Sucrose nonfermenting protein 2 homolog) (hSNF2H)	3 v 3	0.358048	0.00732385	0.32316	PPP2R1A
Q5MNZ6	WDR45B	WD repeat domain phosphoinositide-interacting protein 3 (WIPI-3) (WD repeat-containing protein 45-like) (WDR45-like protein) (WD repeat-containing protein 45B) (WIPI49-like protein)	3 v 3	0.6787	0.00428802	0.164634	O94903	PLPBP	Pyridoxal phosphate homeostasis protein (PLP homeostasis protein) (Proline synthase co-transcribed bacterial homolog protein) (Pyridoxal phosphate-binding protein)	3 v 3	-0.177311	0.00746638	0.324392	CA2
P60866	RPS20	40S ribosomal protein S20 (Small ribosomal subunit protein uS10)	3 v 3	0.304978	0.00433153	0.164634	Q96PV6	LENG8	Leukocyte receptor cluster member 8	3 v 3	0.305161	0.00746954	0.324392	TRIM33
Q7Z2K6	ERMP1	Endoplasmic reticulum metallopeptidase 1 (EC 3.4.-.-) (Felix-ina)	3 v 3	0.563983	0.00436347	0.164634	Q9UNK0	STX8	Syntaxin-8	3 v 3	-0.225428	0.00750215	0.324392	LCP1
Q9H1C3	GLT8D2	Glycosyltransferase 8 domain-containing protein 2 (EC 2.4.1.-)	3 v 3	0.398948	0.0043668	0.164634	Q9Y676	MRPS18B	28S ribosomal protein S18b, mitochondrial (MRP-S18-b) (Mrps18-b) (S18mt-b) (28S ribosomal protein S18-2, mitochondrial) (MRP-S18-2) (Mitochondrial small ribosomal subunit protein bS18b) (Mitochondrial small ribosomal subunit protein mS40)	3 v 3	0.394796	0.0075388	0.324392	PNO1
Q9UMN6	KMT2B	Histone-lysine N-methyltransferase 2B (Lysine N-methyltransferase 2B) (EC 2.1.1.354) (Myeloid/lymphoid or mixed-lineage leukemia protein 4) (Trithorax homolog 2) (WW domain-binding protein 7) (WBP-7)	3 v 3	0.150184	0.00438584	0.164634	Q9H1B7	IRF2BPL	Probable E3 ubiquitin-protein ligase IRF2BPL (EC 2.3.2.27) (Enhanced at puberty protein 1) (Interferon regulatory factor 2-binding protein-like)	3 v 3	-0.245151	0.00757528	0.324392	MAPK1
P62241	RPS8	40S ribosomal protein S8 (Small ribosomal subunit protein eS8)	3 v 3	0.402517	0.00438922	0.164634	Q9H5H4	ZNF768	Zinc finger protein 768	3 v 3	0.3906	0.00762165	0.324392	NA
P17302	GJA1	Gap junction alpha-1 protein (Connexin-43) (Cx43) (Gap junction 43 kDa heart protein)	3 v 3	0.410721	0.00440333	0.164634	Q96QT6	PHF12	PHD finger protein 12 (PHD factor 1) (Pf1)	3 v 3	0.448928	0.00763301	0.324392	TTC19
O15270	SPTLC2	Serine palmitoyltransferase 2 (EC 2.3.1.50) (Long chain base biosynthesis protein 2) (LCB 2) (Long chain base biosynthesis protein 2a) (LCB2a) (Serine-palmitoyl-CoA transferase 2) (SPT 2)	3 v 3	0.794338	0.00440778	0.164634	Q5VYY1	ANKRD22	Ankyrin repeat domain-containing protein 22	3 v 3	-0.246262	0.00767578	0.324392	PLCB1
Q9Y617	PSAT1	Phosphoserine aminotransferase (EC 2.6.1.52) (Phosphohydroxythreonine aminotransferase) (PSAT)	3 v 3	0.383836	0.00451021	0.165325	E7EX90	DCTN1	Dynactin subunit 1	3 v 3	0.0948539	0.00769686	0.324392	VRK1
Q9UBR2	CTSZ	Cathepsin Z (EC 3.4.18.1) (Cathepsin P) (Cathepsin X)	3 v 3	0.448269	0.00454454	0.165325	P62253	UBE2G1	Ubiquitin-conjugating enzyme E2 G1 (EC 2.3.2.23) (E2 ubiquitin-conjugating enzyme G1) (E217K) (UBC7) (Ubiquitin carrier protein G1) (Ubiquitin-protein ligase G1) [Cleaved into: Ubiquitin-conjugating enzyme E2 G1, N-terminally processed]	3 v 3	-0.181004	0.00785776	0.324392	CWC22
Q14232	EIF2B1	Translation initiation factor eIF-2B subunit alpha (eIF-2B GDP-GTP exchange factor subunit alpha)	3 v 3	0.249774	0.00459094	0.165325	Q9Y2Z0	SUGT1	Protein SGT1 homolog (Protein 40-6-3) (Sgt1) (Suppressor of G2 allele of SKP1 homolog)	3 v 3	-0.125946	0.00789084	0.324392	PLEKHG5
O60869	EDF1	Endothelial differentiation-related factor 1 (EDF-1) (Multiprotein-bridging factor 1) (MBF1)	3 v 3	-0.310113	0.00459979	0.165325	Q9H4T2	ZSCAN16	Zinc finger and SCAN domain-containing protein 16 (Zinc finger protein 392) (Zinc finger protein 435)	2 v 2	0.248492	0.00796745	0.324392	PCNX3
Q14149	MORC3	MORC family CW-type zinc finger protein 3 (Nuclear matrix protein 2) (Zinc finger CW-type coiled-coil domain protein 3)	3 v 3	0.338479	0.00464792	0.165325	Q92688	ANP32B	Acidic leucine-rich nuclear phosphoprotein 32 family member B (Acidic protein rich in leucines) (Putative HLA-DR-associated protein I-2) (PHAPI2) (Silver-stainable protein SSP29)	3 v 3	-0.178106	0.00800904	0.324392	TRMT61B
O43913	ORC5	Origin recognition complex subunit 5	3 v 3	-0.1008	0.00465331	0.165325	O00255	MEN1	Menin	3 v 3	-0.109356	0.00803679	0.324392	DNAL1
Q9BUN8	DERL1	Derlin-1 (Degradation in endoplasmic reticulum protein 1) (DERtrin-1) (Der1-like protein 1)	3 v 3	0.426266	0.00467174	0.165325	O95340	PAPSS2	Bifunctional 3'-phosphoadenosine 5'-phosphosulfate synthase 2 (PAPS synthase 2) (PAPSS 2) (Sulfurylase kinase 2) (SK 2) (SK2) [Includes: Sulfate adenylyltransferase (EC 2.7.7.4) (ATP-sulfurylase) (Sulfate adenylate transferase) (SAT); Adenylyl-sulfate kinase (EC 2.7.1.25) (3'-phosphoadenosine-5'-phosphosulfate synthase) (APS kinase) (Adenosine-5'-phosphosulfate 3'-phosphotransferase) (Adenylylsul…	3 v 3	-0.121229	0.00808158	0.324392	NIBAN1
Q9UBB4	ATXN10	Ataxin-10 (Brain protein E46 homolog) (Spinocerebellar ataxia type 10 protein)	3 v 3	-0.34421	0.00472269	0.165325	P14550	AKR1A1	Aldo-keto reductase family 1 member A1 (EC 1.1.1.2) (EC 1.1.1.372) (EC 1.1.1.54) (Alcohol dehydrogenase [NADP(+)]) (Aldehyde reductase) (Glucuronate reductase) (EC 1.1.1.19) (Glucuronolactone reductase) (EC 1.1.1.20)	3 v 3	-0.206604	0.00816027	0.324392	MAGOHB
Q9NPJ6	MED4	Mediator of RNA polymerase II transcription subunit 4 (Activator-recruited cofactor 36 kDa component) (ARC36) (Mediator complex subunit 4) (TRAP/SMCC/PC2 subunit p36 subunit) (Vitamin D3 receptor-interacting protein complex 36 kDa component) (DRIP36)	3 v 3	-0.192661	0.00473634	0.165325	Q8IZD2	KMT2E	Inactive histone-lysine N-methyltransferase 2E (Inactive lysine N-methyltransferase 2E) (Myeloid/lymphoid or mixed-lineage leukemia protein 5)	2 v 2	0.131298	0.00822002	0.324392	TMEM41A
O60814	H2BC12	Histone H2B type 1-K (H2B K) (HIRA-interacting protein 1)	3 v 3	-0.925435	0.00474994	0.165325	O15228	GNPAT	Dihydroxyacetone phosphate acyltransferase (DAP-AT) (DHAP-AT) (EC 2.3.1.42) (Acyl-CoA:dihydroxyacetonephosphateacyltransferase) (Glycerone-phosphate O-acyltransferase)	3 v 3	-0.11885	0.00834299	0.324392	VPS25
P18031	PTPN1	Tyrosine-protein phosphatase non-receptor type 1 (EC 3.1.3.48) (Protein-tyrosine phosphatase 1B) (PTP-1B)	3 v 3	-0.36904	0.00475631	0.165325	Q15691	MAPRE1	Microtubule-associated protein RP/EB family member 1 (APC-binding protein EB1) (End-binding protein 1) (EB1)	3 v 3	-0.167935	0.00840615	0.324392	HEATR1
O00411	POLRMT	DNA-directed RNA polymerase, mitochondrial (MtRPOL) (EC 2.7.7.6)	3 v 3	-0.260278	0.00483765	0.165982	Q9H2M9	RAB3GAP2	Rab3 GTPase-activating protein non-catalytic subunit (RGAP-iso) (Rab3 GTPase-activating protein 150 kDa subunit) (Rab3-GAP p150) (Rab3-GAP150) (Rab3-GAP regulatory subunit)	3 v 3	-0.0895216	0.00843498	0.324392	FHIP2B
Q9UK99	FBXO3	F-box only protein 3	3 v 3	0.452812	0.00485505	0.165982	Q969K3	RNF34	E3 ubiquitin-protein ligase RNF34 (EC 2.3.2.27) (Caspase regulator CARP1) (Caspases-8 and -10-associated RING finger protein 1) (CARP-1) (FYVE-RING finger protein Momo) (Human RING finger homologous to inhibitor of apoptosis protein) (hRFI) (RING finger protein 34) (RING finger protein RIFF) (RING-type E3 ubiquitin transferase RNF34)	2 v 2	-0.214877	0.0084439	0.324392	DESI1
P49247	RPIA	Ribose-5-phosphate isomerase (EC 5.3.1.6) (Phosphoriboisomerase)	3 v 3	-0.300283	0.00486561	0.165982	Q96A33	CCDC47	PAT complex subunit CCDC47 (Calumin) (Coiled-coil domain-containing protein 47)	3 v 3	-0.0545362	0.00857062	0.324392	EIF6
Q9Y5F2	PCDHB11	Protocadherin beta-11 (PCDH-beta-11)	3 v 3	0.543135	0.00487264	0.165982	P50991	CCT4	T-complex protein 1 subunit delta (TCP-1-delta) (CCT-delta) (Stimulator of TAR RNA-binding)	3 v 3	-0.0860785	0.0086129	0.324392	SRBD1
Q9UNS1	TIMELESS	Protein timeless homolog (hTIM)	3 v 3	-0.244454	0.00493059	0.166489	Q9H081	MIS12	Protein MIS12 homolog	3 v 3	-0.181258	0.0086623	0.324392	IGF2BP2
P11182	DBT	Lipoamide acyltransferase component of branched-chain alpha-keto acid dehydrogenase complex, mitochondrial (EC 2.3.1.168) (52 kDa mitochondrial autoantigen of primary biliary cirrhosis) (Branched chain 2-oxo-acid dehydrogenase complex component E2) (BCOADC-E2) (Branched-chain alpha-keto acid dehydrogenase complex component E2) (BCKAD-E2) (BCKADE2) (Dihydrolipoamide acetyltransferase component of …	3 v 3	0.510104	0.00497679	0.166489	O95997	PTTG1	Securin (Esp1-associated protein) (Pituitary tumor-transforming gene 1 protein) (Tumor-transforming protein 1) (hPTTG)	2 v 2	-0.169412	0.00873309	0.324392	PTP4A1
Q9H993	ARMT1	Damage-control phosphatase ARMT1 (EC 3.1.3.-) (Acidic residue methyltransferase 1) (Protein-glutamate O-methyltransferase) (EC 2.1.1.-) (Sugar phosphate phosphatase ARMT1)	3 v 3	0.336543	0.00500156	0.166489	Q6P1N0	CC2D1A	Coiled-coil and C2 domain-containing protein 1A (Akt kinase-interacting protein 1) (Five prime repressor element under dual repression-binding protein 1) (FRE under dual repression-binding protein 1) (Freud-1) (Putative NF-kappa-B-activating protein 023N)	3 v 3	-0.117966	0.00881071	0.324392	Q59EJ3
Q14137	BOP1	Ribosome biogenesis protein BOP1 (Block of proliferation 1 protein)	3 v 3	-0.746841	0.00500485	0.166489	Q9HCG8	CWC22	Pre-mRNA-splicing factor CWC22 homolog (Nucampholin homolog) (fSAPb)	3 v 3	0.511535	0.00883221	0.324392	METTL26
Q13469	NFATC2	Nuclear factor of activated T-cells, cytoplasmic 2 (NF-ATc2) (NFATc2) (NFAT pre-existing subunit) (NF-ATp) (T-cell transcription factor NFAT1)	3 v 3	-0.209056	0.00505776	0.166883	Q8NEZ2	VPS37A	Vacuolar protein sorting-associated protein 37A (hVps37A) (ESCRT-I complex subunit VPS37A) (Hepatocellular carcinoma-related protein 1)	3 v 3	-0.185068	0.00884956	0.324392	SMNDC1
Q8ND04	SMG8	Protein SMG8 (Amplified in breast cancer gene 2 protein) (Protein smg-8 homolog)	3 v 3	-0.140036	0.00512708	0.166883	P16383	GCFC2	Intron Large complex component GCFC2 (GC-rich sequence DNA-binding factor) (GC-rich sequence DNA-binding factor 2) (Transcription factor 9) (TCF-9)	3 v 3	-0.21734	0.00885852	0.324392	MAT2A
P02786	TFRC	Transferrin receptor protein 1 (TR) (TfR) (TfR1) (Trfr) (T9) (p90) (CD antigen CD71) [Cleaved into: Transferrin receptor protein 1, serum form (sTfR)]	3 v 3	0.679034	0.00518525	0.166883	Q53FG6		Splicing factor 3b, subunit 4 variant (Fragment)	3 v 3	-0.1044	0.00891336	0.324392
Q9HCH0	NCKAP5L	Nck-associated protein 5-like (NCKAP5-like) (Centrosomal protein of 169 kDa) (Cep169)	3 v 3	-0.13108	0.00521715	0.166883	Q9BTW9	TBCD	Tubulin-specific chaperone D (Beta-tubulin cofactor D) (tfcD) (SSD-1) (Tubulin-folding cofactor D)	3 v 3	-0.105165	0.00909404	0.324392
Q9BY42	RTF2	Replication termination factor 2 (RTF2) (Replication termination factor 2 domain-containing protein 1)	3 v 3	-0.156788	0.00524202	0.166883	Q8N2S1	LTBP4	Latent-transforming growth factor beta-binding protein 4 (LTBP-4)	3 v 3	-0.839295	0.00911105	0.324392
G3V5R9	KLC1	Kinesin light chain	3 v 3	-0.20823	0.00527224	0.166883	Q9BY42	RTF2	Replication termination factor 2 (RTF2) (Replication termination factor 2 domain-containing protein 1)	3 v 3	-0.224917	0.00915799	0.324392
Q9UBS8	RNF14	E3 ubiquitin-protein ligase RNF14 (EC 2.3.2.31) (Androgen receptor-associated protein 54) (HFB30) (RING finger protein 14) (Triad2 protein)	3 v 3	-0.116248	0.00533314	0.166883	O94827	PLEKHG5	Pleckstrin homology domain-containing family G member 5 (PH domain-containing family G member 5) (Guanine nucleotide exchange factor 720) (GEF720)	2 v 2	-0.182583	0.00917675	0.324392
Q7Z4Q2	HEATR3	HEAT repeat-containing protein 3	3 v 3	-0.106904	0.00533766	0.166883	Q8WX93	PALLD	Palladin (SIH002) (Sarcoma antigen NY-SAR-77)	3 v 3	-0.124956	0.00918167	0.324392
O14908	GIPC1	PDZ domain-containing protein GIPC1 (GAIP C-terminus-interacting protein) (RGS-GAIP-interacting protein) (RGS19-interacting protein 1) (Synectin) (Tax interaction protein 2) (TIP-2)	3 v 3	-0.241994	0.00533801	0.166883	A5PLN9	TRAPPC13	Trafficking protein particle complex subunit 13	3 v 3	0.124569	0.00926558	0.324392
Q13085	ACACA	Acetyl-CoA carboxylase 1 (ACC1) (EC 6.4.1.2) (Acetyl-Coenzyme A carboxylase alpha) (ACC-alpha)	3 v 3	0.176756	0.0054012	0.166883	P22314	UBA1	Ubiquitin-like modifier-activating enzyme 1 (EC 6.2.1.45) (Protein A1S9) (Ubiquitin-activating enzyme E1)	3 v 3	-0.0966258	0.00926881	0.324392
Q8IW45	NAXD	ATP-dependent (S)-NAD(P)H-hydrate dehydratase (EC 4.2.1.93) (ATP-dependent NAD(P)HX dehydratase) (Carbohydrate kinase domain-containing protein) (NAD(P)HX dehydratase)	3 v 3	0.0994795	0.00540632	0.166883	Q6KC79	NIPBL	Nipped-B-like protein (Delangin) (SCC2 homolog)	3 v 3	0.154631	0.00927248	0.324392
P08708	RPS17	40S ribosomal protein S17 (Small ribosomal subunit protein eS17)	3 v 3	0.263137	0.00548282	0.166883	Q12772	SREBF2	Sterol regulatory element-binding protein 2 (SREBP-2) (Class D basic helix-loop-helix protein 2) (bHLHd2) (Sterol regulatory element-binding transcription factor 2) [Cleaved into: Processed sterol regulatory element-binding protein 2 (Transcription factor SREBF2)]	3 v 3	-0.165827	0.00931003	0.324392
Q13753	LAMC2	Laminin subunit gamma-2 (Cell-scattering factor 140 kDa subunit) (CSF 140 kDa subunit) (Epiligrin subunit gamma) (Kalinin subunit gamma) (Kalinin/nicein/epiligrin 100 kDa subunit) (Ladsin 140 kDa subunit) (Laminin B2t chain) (Laminin-5 subunit gamma) (Large adhesive scatter factor 140 kDa subunit) (Nicein subunit gamma)	3 v 3	0.378554	0.00548564	0.166883	Q9UBB9	TFIP11	Tuftelin-interacting protein 11 (Septin and tuftelin-interacting protein 1) (STIP-1)	3 v 3	0.160864	0.00931773	0.324392
O14757	CHEK1	Serine/threonine-protein kinase Chk1 (EC 2.7.11.1) (CHK1 checkpoint homolog) (Cell cycle checkpoint kinase) (Checkpoint kinase-1)	3 v 3	-0.297899	0.00548701	0.166883	Q5T0Z8	C6orf132	Uncharacterized protein C6orf132	3 v 3	-0.257756	0.00932217	0.324392
O15392	BIRC5	Baculoviral IAP repeat-containing protein 5 (Apoptosis inhibitor 4) (Apoptosis inhibitor survivin)	3 v 3	0.722141	0.00550569	0.166883	Q9BRR8	GPATCH1	G patch domain-containing protein 1 (Evolutionarily conserved G-patch domain-containing protein)	3 v 3	0.227094	0.00938413	0.324392
Q9NYP9	MIS18A	Protein Mis18-alpha (FAPP1-associated protein 1)	3 v 3	-0.261993	0.00550854	0.166883	Q96CT6	C12orf10	C12orf10 protein (Fragment)	3 v 3	-0.165946	0.00940144	0.324392
O75886	STAM2	Signal transducing adapter molecule 2 (STAM-2) (Hrs-binding protein)	3 v 3	-0.321087	0.00554626	0.166883	Q9H6Y2	WDR55	WD repeat-containing protein 55	3 v 3	-0.179142	0.00941345	0.324392
Q9P206	KIAA1522	Uncharacterized protein KIAA1522	3 v 3	0.2005	0.00555985	0.166883	P61962	DCAF7	DDB1- and CUL4-associated factor 7 (WD repeat-containing protein 68) (WD repeat-containing protein An11 homolog)	3 v 3	0.126676	0.00950079	0.324392
Q9NP66	HMG20A	High mobility group protein 20A (HMG box-containing protein 20A) (HMG domain-containing protein 1) (HMG domain-containing protein HMGX1)	3 v 3	0.521839	0.00556274	0.166883	Q5HYJ3	FAM76B	Protein FAM76B	3 v 3	0.170881	0.00956895	0.324392
Q9NVM9	INTS13	Integrator complex subunit 13 (Cell cycle regulator Mat89Bb homolog) (Germ cell tumor 1) (Protein asunder homolog) (Sarcoma antigen NY-SAR-95)	3 v 3	-0.20746	0.00557107	0.166883	O75147	OBSL1	Obscurin-like protein 1	3 v 3	0.423217	0.00957899	0.324392
Q53HR1		Eukaryotic translation elongation factor 1 alpha 1 variant (Fragment)	3 v 3	1.04266	0.00557833	0.166883	Q9H1C3	GLT8D2	Glycosyltransferase 8 domain-containing protein 2 (EC 2.4.1.-)	3 v 3	0.256436	0.0095798	0.324392
Q9NU22	MDN1	Midasin (Dynein-related AAA-ATPase MDN1) (MIDAS-containing protein)	3 v 3	-0.136017	0.00559109	0.166883	P12814	ACTN1	Alpha-actinin-1 (Alpha-actinin cytoskeletal isoform) (F-actin cross-linking protein) (Non-muscle alpha-actinin-1)	3 v 3	-0.132982	0.00958115	0.324392
A0A3B3ITW6	KIF1A	Kinesin-like protein KIF1A	3 v 3	0.0944901	0.00559665	0.166883	O75943	RAD17	Cell cycle checkpoint protein RAD17 (hRad17) (RF-C/activator 1 homolog)	3 v 3	0.085923	0.00959299	0.324392
A0A0K0K1I0	HEL-S-265	Epididymis secretory protein Li 265 (Tropomyosin 1 isoform 1)	3 v 3	0.15268	0.00564393	0.166883	A0A0J9YVP6	PUF60	60 kDa poly(U)-binding-splicing factor (Poly(U)-binding-splicing factor PUF60) (Fragment)	3 v 3	0.160956	0.00966478	0.324392
Q96CF2	CHMP4C	Charged multivesicular body protein 4c (Chromatin-modifying protein 4c) (CHMP4c) (SNF7 homolog associated with Alix 3) (SNF7-3) (hSnf7-3) (Vacuolar protein sorting-associated protein 32-3) (Vps32-3) (hVps32-3)	3 v 3	-0.262833	0.00569842	0.166883	Q53G99		Beta actin variant (Fragment)	3 v 3	-0.141427	0.00968146	0.324392
Q15418	RPS6KA1	Ribosomal protein S6 kinase alpha-1 (S6K-alpha-1) (EC 2.7.11.1) (90 kDa ribosomal protein S6 kinase 1) (p90-RSK 1) (p90RSK1) (p90S6K) (MAP kinase-activated protein kinase 1a) (MAPK-activated protein kinase 1a) (MAPKAP kinase 1a) (MAPKAPK-1a) (Ribosomal S6 kinase 1) (RSK-1)	3 v 3	0.126543	0.00571441	0.166883	Q9UEG4	ZNF629	Zinc finger protein 629 (Zinc finger protein 65)	3 v 3	0.331481	0.00978434	0.324392
Q68EM7	ARHGAP17	Rho GTPase-activating protein 17 (Rho-type GTPase-activating protein 17) (RhoGAP interacting with CIP4 homologs protein 1) (RICH-1)	3 v 3	0.14769	0.00572461	0.166883	B9EGI2	MPRIP	Myosin phosphatase Rho interacting protein	3 v 3	0.629045	0.00991819	0.324392
O15525	MAFG	Transcription factor MafG (V-maf musculoaponeurotic fibrosarcoma oncogene homolog G) (hMAF)	3 v 3	-0.421196	0.00573356	0.166883	Q5JTC6	AMER1	APC membrane recruitment protein 1 (Amer1) (Protein FAM123B) (Wilms tumor gene on the X chromosome protein)	2 v 2	0.380178	0.00994163	0.324392
O75477	ERLIN1	Erlin-1 (Endoplasmic reticulum lipid raft-associated protein 1) (Protein KE04) (Stomatin-prohibitin-flotillin-HflC/K domain-containing protein 1) (SPFH domain-containing protein 1)	3 v 3	0.416185	0.0057857	0.166883	P63104	YWHAZ	14-3-3 protein zeta/delta (Protein kinase C inhibitor protein 1) (KCIP-1)	3 v 3	-0.141868	0.00994739	0.324392
Q8WW22	DNAJA4	DnaJ homolog subfamily A member 4	3 v 3	-0.321381	0.00582243	0.166883	Q96CP7	TLCD1	TLC domain-containing protein 1 (Calfacilitin)	2 v 2	-0.121197	0.00996947	0.324392
O00214	LGALS8	Galectin-8 (Gal-8) (Po66 carbohydrate-binding protein) (Po66-CBP) (Prostate carcinoma tumor antigen 1) (PCTA-1)	3 v 3	0.492921	0.00584406	0.166883	Q96SU4	OSBPL9	Oxysterol-binding protein-related protein 9 (ORP-9) (OSBP-related protein 9)	3 v 3	-0.107277	0.0099829	0.324392
A0A1B0GV68	FARP1	FERM, ARHGEF and pleckstrin domain-containing protein 1	3 v 3	0.403843	0.00586196	0.166883	Q96P16	RPRD1A	Regulation of nuclear pre-mRNA domain-containing protein 1A (Cyclin-dependent kinase inhibitor 2B-related protein) (p15INK4B-related protein)	3 v 3	-0.130459	0.00999849	0.324392
Q9UBL3	ASH2L	Set1/Ash2 histone methyltransferase complex subunit ASH2 (ASH2-like protein)	3 v 3	-0.237724	0.00586901	0.166883	O75940	SMNDC1	Survival of motor neuron-related-splicing factor 30 (30 kDa splicing factor SMNrp) (SMN-related protein) (Survival motor neuron domain-containing protein 1)	3 v 3	-0.163408	0.010004	0.324392
Q03135	CAV1	Caveolin-1	3 v 3	-0.740089	0.0058733	0.166883	Q96NY7	CLIC6	Chloride intracellular channel protein 6 (Parchorin)	3 v 3	-0.224601	0.0100228	0.324392
P78504	JAG1	Protein jagged-1 (Jagged1) (hJ1) (CD antigen CD339)	3 v 3	-0.740359	0.00589319	0.166883	E7EN19	MAP4K4	Mitogen-activated protein kinase kinase kinase kinase 4	3 v 3	0.231082	0.0100351	0.324392
Q13938	CAPS	Calcyphosin (Calcyphosine)	3 v 3	0.584472	0.00592465	0.166883	P00491	PNP	Purine nucleoside phosphorylase (PNP) (EC 2.4.2.1) (Inosine phosphorylase) (Inosine-guanosine phosphorylase)	3 v 3	-0.131524	0.0100392	0.324392
Q8N1A6	C4orf33	UPF0462 protein C4orf33	3 v 3	0.437645	0.00594154	0.166883	Q9BZQ8	NIBAN1	Protein Niban 1 (Cell growth-inhibiting gene 39 protein) (Protein FAM129A)	3 v 3	-0.089827	0.010139	0.324392
B4DQJ7		cDNA FLJ54836	3 v 3	-0.290832	0.00596973	0.166883	O75554	WBP4	WW domain-binding protein 4 (WBP-4) (Formin-binding protein 21) (WW domain-containing-binding protein 4)	3 v 3	-0.413302	0.010188	0.324392
Q96NW4	ANKRD27	Ankyrin repeat domain-containing protein 27 (VPS9 domain-containing protein)	3 v 3	0.612679	0.00598645	0.166883	Q8N5S9	CAMKK1	Calcium/calmodulin-dependent protein kinase kinase 1 (CaM-KK 1) (CaM-kinase kinase 1) (CaMKK 1) (EC 2.7.11.17) (CaM-kinase IV kinase) (Calcium/calmodulin-dependent protein kinase kinase alpha) (CaM-KK alpha) (CaM-kinase kinase alpha) (CaMKK alpha)	2 v 2	-0.351332	0.0102721	0.324392
Q9BWH6	RPAP1	RNA polymerase II-associated protein 1	3 v 3	-0.207731	0.00599183	0.166883	Q9Y3E5	PTRH2	Peptidyl-tRNA hydrolase 2, mitochondrial (PTH 2) (EC 3.1.1.29) (Bcl-2 inhibitor of transcription 1)	3 v 3	-0.169631	0.0102848	0.324392
Q8IV56	PRR15	Proline-rich protein 15	3 v 3	0.674844	0.00600042	0.166883	Q9Y266	NUDC	Nuclear migration protein nudC (Nuclear distribution protein C homolog)	3 v 3	-0.100132	0.0103643	0.32569
Q96HE9	PRR11	Proline-rich protein 11	3 v 3	0.74952	0.00605203	0.166883	P46940	IQGAP1	Ras GTPase-activating-like protein IQGAP1 (p195)	3 v 3	-0.126152	0.0104143	0.325832
Q59EC0		Adenosine deaminase, RNA-specific isoform ADAR-a variant (Fragment)	3 v 3	0.227728	0.00605946	0.166883	P00918	CA2	Carbonic anhydrase 2 (EC 4.2.1.1) (Carbonate dehydratase II) (Carbonic anhydrase C) (CAC) (Carbonic anhydrase II) (CA-II)	3 v 3	-0.264299	0.0105161	0.325832
H3BSH7	UTP4	U3 small nucleolar RNA-associated protein 4 homolog (Fragment)	3 v 3	-0.289016	0.00608429	0.166883	Q9GZQ8	MAP1LC3B	Microtubule-associated proteins 1A/1B light chain 3B (Autophagy-related protein LC3 B) (Autophagy-related ubiquitin-like modifier LC3 B) (MAP1 light chain 3-like protein 2) (MAP1A/MAP1B light chain 3 B) (MAP1A/MAP1B LC3 B) (Microtubule-associated protein 1 light chain 3 beta)	3 v 3	-0.4003	0.0105439	0.325832
Q8WUD4	CCDC12	Coiled-coil domain-containing protein 12	3 v 3	-0.192463	0.00609644	0.166883	Q92692	NECTIN2	Nectin-2 (Herpes virus entry mediator B) (Herpesvirus entry mediator B) (HveB) (Nectin cell adhesion molecule 2) (Poliovirus receptor-related protein 2) (CD antigen CD112)	3 v 3	-0.149696	0.0105499	0.325832
Q5H9R7	PPP6R3	Serine/threonine-protein phosphatase 6 regulatory subunit 3 (SAPS domain family member 3) (Sporulation-induced transcript 4-associated protein SAPL)	3 v 3	0.18212	0.00611688	0.166883	Q96AT1	KIAA1143	Uncharacterized protein KIAA1143	3 v 3	-0.268073	0.0106008	0.325832
P00390	GSR	Glutathione reductase, mitochondrial (GR) (GRase) (EC 1.8.1.7)	3 v 3	-0.185865	0.00614988	0.166883	P53041	PPP5C	Serine/threonine-protein phosphatase 5 (PP5) (EC 3.1.3.16) (Protein phosphatase T) (PP-T) (PPT)	3 v 3	-0.167478	0.0106303	0.325832
O60518	RANBP6	Ran-binding protein 6 (RanBP6)	3 v 3	-0.236258	0.00620369	0.166883	Q5JTV8	TOR1AIP1	Torsin-1A-interacting protein 1 (Lamin-associated protein 1B) (LAP1B)	3 v 3	-0.151708	0.0106366	0.325832
P23921	RRM1	Ribonucleoside-diphosphate reductase large subunit (EC 1.17.4.1) (Ribonucleoside-diphosphate reductase subunit M1) (Ribonucleotide reductase large subunit)	3 v 3	0.272544	0.00620829	0.166883	Q9BSR8	YIPF4	Protein YIPF4 (YIP1 family member 4)	3 v 3	-0.104845	0.0107962	0.328915
Q9BQ24	ZFYVE21	Zinc finger FYVE domain-containing protein 21 (ZF21)	3 v 3	0.727475	0.00623877	0.166883	Q14118	DAG1	Dystroglycan (Dystrophin-associated glycoprotein 1) [Cleaved into: Alpha-dystroglycan (Alpha-DG); Beta-dystroglycan (Beta-DG)]	3 v 3	-0.445885	0.0108409	0.328915
P36894	BMPR1A	Bone morphogenetic protein receptor type-1A (BMP type-1A receptor) (BMPR-1A) (EC 2.7.11.30) (Activin receptor-like kinase 3) (ALK-3) (Serine/threonine-protein kinase receptor R5) (SKR5) (CD antigen CD292)	3 v 3	0.257276	0.00632349	0.166883	P51965	UBE2E1	Ubiquitin-conjugating enzyme E2 E1 (EC 2.3.2.23) ((E3-independent) E2 ubiquitin-conjugating enzyme E1) (EC 2.3.2.24) (E2 ubiquitin-conjugating enzyme E1) (UbcH6) (Ubiquitin carrier protein E1) (Ubiquitin-protein ligase E1)	3 v 3	-0.19172	0.0108679	0.328915
P11802	CDK4	Cyclin-dependent kinase 4 (EC 2.7.11.22) (Cell division protein kinase 4) (PSK-J3)	3 v 3	-0.409943	0.00632858	0.166883	Q93099	HGD	Homogentisate 1,2-dioxygenase (EC 1.13.11.5) (Homogentisate oxygenase) (Homogentisic acid oxidase) (Homogentisicase)	3 v 3	-0.21413	0.0108917	0.328915
P12277	CKB	Creatine kinase B-type (EC 2.7.3.2) (Brain creatine kinase) (B-CK) (Creatine kinase B chain) (Creatine phosphokinase B-type) (CPK-B)	3 v 3	0.501067	0.00634226	0.166883	Q9NQX3	GPHN	Gephyrin [Includes: Molybdopterin adenylyltransferase (MPT adenylyltransferase) (EC 2.7.7.75) (Domain G); Molybdopterin molybdenumtransferase (MPT Mo-transferase) (EC 2.10.1.1) (Domain E)]	3 v 3	0.338036	0.0112275	0.336666
Q15544	TAF11	Transcription initiation factor TFIID subunit 11 (TFIID subunit p30-beta) (Transcription initiation factor TFIID 28 kDa subunit) (TAF(II)28) (TAFII-28) (TAFII28)	3 v 3	-0.175511	0.00635595	0.166883	P50570	DNM2	Dynamin-2 (EC 3.6.5.5)	3 v 3	-0.0645063	0.0113195	0.337377
Q15437	SEC23B	Protein transport protein Sec23B (hSec23B) (SEC23-related protein B)	3 v 3	0.316657	0.00640125	0.166883	Q13751	LAMB3	Laminin subunit beta-3 (Epiligrin subunit bata) (Kalinin B1 chain) (Kalinin subunit beta) (Laminin B1k chain) (Laminin-5 subunit beta) (Nicein subunit beta)	3 v 3	-0.13508	0.0113304	0.337377
Q08752	PPID	Peptidyl-prolyl cis-trans isomerase D (PPIase D) (EC 5.2.1.8) (40 kDa peptidyl-prolyl cis-trans isomerase) (Cyclophilin-40) (CYP-40) (Cyclophilin-related protein) (Rotamase D)	3 v 3	0.464452	0.00644151	0.166883	O95067	CCNB2	G2/mitotic-specific cyclin-B2	3 v 3	-0.155414	0.0114038	0.338191
Q9GZU8	PSME3IP1	PSME3-interacting protein (NEFA-interacting nuclear protein NIP30) (PA28G-interacting protein)	3 v 3	-0.324564	0.00647359	0.166883	P84101	SERF2	Small EDRK-rich factor 2 (Gastric cancer-related protein VRG107) (Protein 4F5-related) (4F5rel) (h4F5rel)	3 v 3	-0.269428	0.0115255	0.338191
A0A1U9X972		PRRC2A	3 v 3	0.408586	0.00648044	0.166883	P54105	CLNS1A	Methylosome subunit pICln (Chloride channel, nucleotide sensitive 1A) (Chloride conductance regulatory protein ICln) (I(Cln)) (Chloride ion current inducer protein) (ClCI) (Reticulocyte pICln)	3 v 3	-0.162302	0.0116517	0.338191
P13693	TPT1	Translationally-controlled tumor protein (TCTP) (Fortilin) (Histamine-releasing factor) (HRF) (p23)	3 v 3	-0.444786	0.00652686	0.166883	Q9UGH3	SLC23A2	Solute carrier family 23 member 2 (Na(+)/L-ascorbic acid transporter 2) (Nucleobase transporter-like 1 protein) (Sodium-dependent vitamin C transporter 2) (hSVCT2) (Yolk sac permease-like molecule 2)	2 v 2	-0.304607	0.0116702	0.338191
Q15942	ZYX	Zyxin (Zyxin-2)	3 v 3	-0.130858	0.00653814	0.166883	Q8WYA6	CTNNBL1	Beta-catenin-like protein 1 (Nuclear-associated protein) (NAP) (Testis development protein NYD-SP19)	3 v 3	-0.0558854	0.0116829	0.338191
A6ND36	FAM83G	Protein FAM83G (Protein associated with SMAD1)	3 v 3	-0.268196	0.00657116	0.166883	O43156	TTI1	TELO2-interacting protein 1 homolog (Protein SMG10)	3 v 3	-0.146292	0.0117894	0.338191
P15880	RPS2	40S ribosomal protein S2 (40S ribosomal protein S4) (Protein LLRep3) (Small ribosomal subunit protein uS5)	3 v 3	0.251963	0.00658239	0.166883	Q8IWX8	CHERP	Calcium homeostasis endoplasmic reticulum protein (ERPROT 213-21) (SR-related CTD-associated factor 6)	3 v 3	0.489297	0.0118108	0.338191
P26641	EEF1G	Elongation factor 1-gamma (EF-1-gamma) (eEF-1B gamma)	3 v 3	-0.339153	0.00661736	0.166883	P61599	NAA20	N-alpha-acetyltransferase 20 (EC 2.3.1.254) (Methionine N-acetyltransferase) (N-acetyltransferase 5) (N-terminal acetyltransferase B complex catalytic subunit NAA20) (N-terminal acetyltransferase B complex catalytic subunit NAT5) (NatB complex subunit NAT5) (NatB catalytic subunit)	3 v 3	-0.170372	0.0119559	0.338191
O94885	SASH1	SAM and SH3 domain-containing protein 1 (Proline-glutamate repeat-containing protein)	3 v 3	-0.244554	0.00663208	0.166883	O00425	IGF2BP3	Insulin-like growth factor 2 mRNA-binding protein 3 (IGF2 mRNA-binding protein 3) (IMP-3) (IGF-II mRNA-binding protein 3) (KH domain-containing protein overexpressed in cancer) (hKOC) (VICKZ family member 3)	3 v 3	0.572492	0.0119914	0.338191
P51153	RAB13	Ras-related protein Rab-13 (Cell growth-inhibiting gene 4 protein)	3 v 3	0.734868	0.00666804	0.166883	B3KSR8		cDNA FLJ36832 fis, clone ASTRO2010799, highly similar to ALPHA-1 CATENIN	3 v 3	-0.28901	0.0120113	0.338191
Q7L5D6	GET4	Golgi to ER traffic protein 4 homolog (Conserved edge-expressed protein) (Transmembrane domain recognition complex 35 kDa subunit) (TRC35)	3 v 3	-0.136363	0.00667251	0.166883	P35251	RFC1	Replication factor C subunit 1 (Activator 1 140 kDa subunit) (A1 140 kDa subunit) (Activator 1 large subunit) (Activator 1 subunit 1) (DNA-binding protein PO-GA) (Replication factor C 140 kDa subunit) (RF-C 140 kDa subunit) (RFC140) (Replication factor C large subunit)	3 v 3	0.490728	0.0121108	0.338191
Q13277	STX3	Syntaxin-3	3 v 3	-0.298526	0.00668781	0.166883	Q96S94	CCNL2	Cyclin-L2 (Paneth cell-enhanced expression protein)	3 v 3	0.293183	0.0122319	0.338191
P98172	EFNB1	Ephrin-B1 (EFL-3) (ELK ligand) (ELK-L) (EPH-related receptor tyrosine kinase ligand 2) (LERK-2) [Cleaved into: Ephrin-B1 C-terminal fragment (Ephrin-B1 CTF); Ephrin-B1 intracellular domain (Ephrin-B1 ICD)]	3 v 3	0.36842	0.00671905	0.166883	Q9Y3B8	REXO2	Oligoribonuclease, mitochondrial (EC 3.1.-.-) (RNA exonuclease 2 homolog) (Small fragment nuclease)	3 v 3	-0.162825	0.012442	0.338191
O75794	CDC123	Cell division cycle protein 123 homolog (Protein D123) (HT-1080) (PZ32)	3 v 3	-0.312092	0.00673468	0.166883	Q96ED9	HOOK2	Protein Hook homolog 2 (h-hook2) (hHK2)	3 v 3	0.537779	0.0124707	0.338191
Q96PZ0	PUS7	Pseudouridylate synthase 7 homolog (EC 5.4.99.-)	3 v 3	-0.0790751	0.00673622	0.166883	Q9GZM5	YIPF3	Protein YIPF3 (Killer lineage protein 1) (Natural killer cell-specific antigen KLIP1) (YIP1 family member 3) [Cleaved into: Protein YIPF3, 36 kDa form III]	3 v 3	-0.240415	0.0125483	0.338191
Q3SY69	ALDH1L2	Mitochondrial 10-formyltetrahydrofolate dehydrogenase (Mitochondrial 10-FTHFDH) (mtFDH) (EC 1.5.1.6) (Aldehyde dehydrogenase family 1 member L2)	3 v 3	0.186178	0.00676446	0.166883	Q9BZ67	FRMD8	FERM domain-containing protein 8 (Band4.1 inhibitor LRP interactor) (Bili) (iRhom tail-associated protein) (iTAP)	3 v 3	-0.132185	0.0125533	0.338191
Q96RS6	NUDCD1	NudC domain-containing protein 1 (Chronic myelogenous leukemia tumor antigen 66) (Tumor antigen CML66)	3 v 3	-0.193562	0.00682556	0.166883	Q13523	PRPF4B	Serine/threonine-protein kinase PRP4 homolog (EC 2.7.11.1) (PRP4 kinase) (PRP4 pre-mRNA-processing factor 4 homolog)	3 v 3	0.838433	0.0126095	0.338191
P19634	SLC9A1	Sodium/hydrogen exchanger 1 (APNH) (Na(+)/H(+) antiporter, amiloride-sensitive) (Na(+)/H(+) exchanger 1) (NHE-1) (Solute carrier family 9 member 1)	3 v 3	-0.158925	0.00686708	0.166883	P51970	NDUFA8	NADH dehydrogenase [ubiquinone] 1 alpha subcomplex subunit 8 (Complex I-19kD) (CI-19kD) (Complex I-PGIV) (CI-PGIV) (NADH-ubiquinone oxidoreductase 19 kDa subunit)	3 v 3	-0.211083	0.012615	0.338191
Q00536	CDK16	Cyclin-dependent kinase 16 (EC 2.7.11.22) (Cell division protein kinase 16) (PCTAIRE-motif protein kinase 1) (Serine/threonine-protein kinase PCTAIRE-1)	3 v 3	-0.175987	0.00688063	0.166883	P50213	IDH3A	Isocitrate dehydrogenase [NAD] subunit alpha, mitochondrial (EC 1.1.1.41) (Isocitric dehydrogenase subunit alpha) (NAD(+)-specific ICDH subunit alpha)	3 v 3	-0.16996	0.0126406	0.338191
Q9H0E9	BRD8	Bromodomain-containing protein 8 (Skeletal muscle abundant protein) (Skeletal muscle abundant protein 2) (Thyroid hormone receptor coactivating protein of 120 kDa) (TrCP120) (p120)	3 v 3	0.021311	0.00689144	0.166883	Q6ZVM7	TOM1L2	TOM1-like protein 2 (Target of Myb-like protein 2)	3 v 3	-0.156921	0.012653	0.338191
Q9BVL4	SELENOO	Protein adenylyltransferase SelO, mitochondrial (EC 2.7.7.-) (EC 2.7.7.n1) (Selenoprotein O) (SelO)	3 v 3	-0.230483	0.00689371	0.166883	Q8IYS2	KIAA2013	Uncharacterized protein KIAA2013	3 v 3	-0.160335	0.0126785	0.338191
P62851	RPS25	40S ribosomal protein S25 (Small ribosomal subunit protein eS25)	3 v 3	0.258419	0.00690316	0.166883	O75529	TAF5L	TAF5-like RNA polymerase II p300/CBP-associated factor-associated factor 65 kDa subunit 5L (TAF5L) (PCAF-associated factor 65 beta) (PAF65-beta)	3 v 3	0.137737	0.012741	0.338191
Q9BTV7	CABLES2	CDK5 and ABL1 enzyme substrate 2 (Interactor with CDK3 2) (Ik3-2)	3 v 3	0.214519	0.0069244	0.166883	P14735	IDE	Insulin-degrading enzyme (EC 3.4.24.56) (Abeta-degrading protease) (Insulin protease) (Insulinase) (Insulysin)	3 v 3	-0.169407	0.0127421	0.338191
Q7Z4R8	C6orf120	UPF0669 protein C6orf120	3 v 3	0.40103	0.00692976	0.166883	O00212	RHOD	Rho-related GTP-binding protein RhoD (Rho-related protein HP1) (RhoHP1)	3 v 3	-0.418314	0.0127514	0.338191
Q86XX4	FRAS1	Extracellular matrix organizing protein FRAS1 (Fraser syndrome 1 protein)	3 v 3	0.220463	0.00694021	0.166883	Q8NBP7	PCSK9	Proprotein convertase subtilisin/kexin type 9 (EC 3.4.21.-) (Neural apoptosis-regulated convertase 1) (NARC-1) (Proprotein convertase 9) (PC9) (Subtilisin/kexin-like protease PC9)	2 v 2	-0.0379167	0.0128213	0.338191
Q92667	AKAP1	A-kinase anchor protein 1, mitochondrial (A-kinase anchor protein 149 kDa) (AKAP 149) (Dual specificity A-kinase-anchoring protein 1) (D-AKAP-1) (Protein kinase A-anchoring protein 1) (PRKA1) (Spermatid A-kinase anchor protein 84) (S-AKAP84)	3 v 3	-0.149214	0.00700504	0.166883	O60636	TSPAN2	Tetraspanin-2 (Tspan-2) (Tetraspan NET-3)	3 v 3	-0.272686	0.0128259	0.338191
Q9Y217	MTMR6	Myotubularin-related protein 6 (Phosphatidylinositol-3,5-bisphosphate 3-phosphatase) (EC 3.1.3.95) (Phosphatidylinositol-3-phosphate phosphatase) (EC 3.1.3.64)	3 v 3	-0.073898	0.0070481	0.166883	Q96IU4	ABHD14B	Protein ABHD14B (EC 3.-.-.-) (Alpha/beta hydrolase domain-containing protein 14B) (Abhydrolase domain-containing protein 14B) (CCG1-interacting factor B)	3 v 3	0.121431	0.0129359	0.338191
Q9H490	PIGU	Phosphatidylinositol glycan anchor biosynthesis class U protein (Cell division cycle protein 91-like 1) (Protein CDC91-like 1) (GPI transamidase component PIG-U)	3 v 3	0.0473184	0.00705263	0.166883	Q8WUB8	PHF10	PHD finger protein 10 (BRG1-associated factor 45a) (BAF45a) (XAP135)	3 v 3	0.33365	0.0129392	0.338191
Q9GZV4	EIF5A2	Eukaryotic translation initiation factor 5A-2 (eIF-5A-2) (eIF-5A2) (Eukaryotic initiation factor 5A isoform 2)	3 v 3	0.455388	0.00705414	0.166883	Q13126	MTAP	S-methyl-5'-thioadenosine phosphorylase (EC 2.4.2.28) (5'-methylthioadenosine phosphorylase) (MTA phosphorylase) (MTAP) (MTAPase)	3 v 3	-0.302225	0.012983	0.338191
Q969Y2	GTPBP3	tRNA modification GTPase GTPBP3, mitochondrial (GTP-binding protein 3) (Mitochondrial GTP-binding protein 1)	3 v 3	-0.225546	0.00710619	0.166883	Q9Y3L3	SH3BP1	SH3 domain-binding protein 1	3 v 3	-0.118896	0.0129966	0.338191
Q9UBZ4	APEX2	DNA-(apurinic or apyrimidinic site) endonuclease 2 (EC 3.1.-.-) (AP endonuclease XTH2) (APEX nuclease 2) (APEX nuclease-like 2) (Apurinic-apyrimidinic endonuclease 2) (AP endonuclease 2)	2 v 2	-0.114651	0.00713455	0.166883	Q9NWZ3	IRAK4	Interleukin-1 receptor-associated kinase 4 (IRAK-4) (EC 2.7.11.1) (Renal carcinoma antigen NY-REN-64)	3 v 3	-0.175144	0.0130056	0.338191
P55789	GFER	FAD-linked sulfhydryl oxidase ALR (EC 1.8.3.2) (Augmenter of liver regeneration) (hERV1) (Hepatopoietin)	3 v 3	-0.339518	0.00720527	0.166883	Q99714	HSD17B10	3-hydroxyacyl-CoA dehydrogenase type-2 (EC 1.1.1.35) (17-beta-estradiol 17-dehydrogenase) (EC 1.1.1.62) (2-methyl-3-hydroxybutyryl-CoA dehydrogenase) (MHBD) (3-alpha-(17-beta)-hydroxysteroid dehydrogenase (NAD(+))) (EC 1.1.1.239) (3-hydroxy-2-methylbutyryl-CoA dehydrogenase) (EC 1.1.1.178) (3-hydroxyacyl-CoA dehydrogenase type II) (3alpha(or 20beta)-hydroxysteroid dehydrogenase) (EC 1.1.1.53) (7-…	3 v 3	-0.0788973	0.0130061	0.338191
Q9Y3E7	CHMP3	Charged multivesicular body protein 3 (Chromatin-modifying protein 3) (Neuroendocrine differentiation factor) (Vacuolar protein sorting-associated protein 24) (hVps24)	3 v 3	-0.297206	0.00720711	0.166883	Q9Y2V0	CDIN1	CDAN1-interacting nuclease 1 (Protein HH114)	2 v 2	-0.272279	0.013009	0.338191
Q13268	DHRS2	Dehydrogenase/reductase SDR family member 2, mitochondrial (EC 1.1.1.-) (Dicarbonyl reductase HEP27) (Protein D) (Short chain dehydrogenase/reductase family 25C member 1)	3 v 3	-1.49667	0.00724378	0.166883	A0A024R5X3	SLTM	SAFB-like, transcription modulator, isoform CRA_b	3 v 3	0.584752	0.0130125	0.338191
A0A0A0MRB5	MADD	MAP kinase-activating death domain protein	3 v 3	-0.479699	0.00727516	0.166883	Q9H446	RWDD1	RWD domain-containing protein 1 (DRG family-regulatory protein 2)	3 v 3	-0.175342	0.0130306	0.338191
Q9P2K3	RCOR3	REST corepressor 3	3 v 3	-0.0544445	0.00728347	0.166883	P62873	GNB1	Guanine nucleotide-binding protein G(I)/G(S)/G(T) subunit beta-1 (Transducin beta chain 1)	3 v 3	-0.110414	0.0130448	0.338191
O94927	HAUS5	HAUS augmin-like complex subunit 5	3 v 3	-0.0927548	0.00729213	0.166883	Q07157	TJP1	Tight junction protein ZO-1 (Tight junction protein 1) (Zona occludens protein 1) (Zonula occludens protein 1)	3 v 3	0.510547	0.0130544	0.338191
F8W0G4	PCBP2	Poly(rC)-binding protein 2 (Fragment)	3 v 3	-0.175411	0.00730991	0.166883	Q9H814	PHAX	Phosphorylated adapter RNA export protein (RNA U small nuclear RNA export adapter protein)	3 v 3	0.129198	0.0130654	0.338191
Q5T440	IBA57	Putative transferase CAF17, mitochondrial (EC 2.1.-.-) (Iron-sulfur cluster assembly factor homolog)	3 v 3	-0.204695	0.00737038	0.166883	E1NZA1	PRIC295	Peroxisome proliferator activated receptor interacting complex protein	3 v 3	-0.0770689	0.0131514	0.339385
Q9P2W1	PSMC3IP	Homologous-pairing protein 2 homolog (Nuclear receptor coactivator GT198) (PSMC3-interacting protein) (Proteasome 26S ATPase subunit 3-interacting protein) (Tat-binding protein 1-interacting protein) (TBP-1-interacting protein)	3 v 3	-0.0966788	0.0073959	0.166883	Q9NY74	ETAA1	Ewing's tumor-associated antigen 1 (Ewing's tumor-associated antigen 16)	2 v 2	-0.0989066	0.0132962	0.340495
Q9H497	TOR3A	Torsin-3A (ATP-dependent interferon-responsive protein) (Torsin family 3 member A)	3 v 3	-0.185918	0.00740744	0.166883	Q96IS6	HSPA8	HSPA8 protein (Fragment)	3 v 3	-0.19877	0.0134462	0.340495
Q13123	IK	Protein Red (Cytokine IK) (IK factor) (Protein RER)	3 v 3	0.0748279	0.00745787	0.167576	P20248	CCNA2	Cyclin-A2 (Cyclin-A) (Cyclin A)	3 v 3	-0.205871	0.0134767	0.340495
Q8TEU7	RAPGEF6	Rap guanine nucleotide exchange factor 6 (PDZ domain-containing guanine nucleotide exchange factor 2) (PDZ-GEF2) (RA-GEF-2)	3 v 3	0.226725	0.00759917	0.168065	Q00610	CLTC	Clathrin heavy chain 1 (Clathrin heavy chain on chromosome 17) (CLH-17)	3 v 3	0.391294	0.0135224	0.340495
Q9BQ52	ELAC2	Zinc phosphodiesterase ELAC protein 2 (EC 3.1.26.11) (ElaC homolog protein 2) (Heredity prostate cancer protein 2) (Ribonuclease Z 2) (RNase Z 2) (tRNA 3 endonuclease 2) (tRNase Z 2)	3 v 3	-0.221619	0.00760619	0.168065	O95249	GOSR1	Golgi SNAP receptor complex member 1 (28 kDa Golgi SNARE protein) (28 kDa cis-Golgi SNARE p28) (GOS-28)	3 v 3	-0.205896	0.0135298	0.340495
P29084	GTF2E2	Transcription initiation factor IIE subunit beta (TFIIE-beta) (General transcription factor IIE subunit 2)	3 v 3	-0.256075	0.00763484	0.168065	Q13418	ILK	Integrin-linked protein kinase (EC 2.7.11.1) (59 kDa serine/threonine-protein kinase) (Beta-integrin-linked kinase) (ILK-1) (ILK-2) (p59ILK)	3 v 3	-0.107096	0.0135639	0.340495
Q9Y485	DMXL1	DmX-like protein 1 (X-like 1 protein)	3 v 3	0.089051	0.00763753	0.168065	Q9NVU7	SDAD1	Protein SDA1 homolog (Nucleolar protein 130) (SDA1 domain-containing protein 1) (hSDA)	3 v 3	-0.127469	0.0135746	0.340495
P49441	INPP1	Inositol polyphosphate 1-phosphatase (IPP) (IPPase) (EC 3.1.3.57)	3 v 3	0.0732742	0.00767503	0.168455	P55081	MFAP1	Microfibrillar-associated protein 1 (Spliceosome B complex protein MFAP1)	3 v 3	0.142381	0.0136218	0.340495
Q9BVJ6	UTP14A	U3 small nucleolar RNA-associated protein 14 homolog A (Antigen NY-CO-16) (Serologically defined colon cancer antigen 16)	3 v 3	0.388556	0.0077315	0.1692	P41212	ETV6	Transcription factor ETV6 (ETS translocation variant 6) (ETS-related protein Tel1) (Tel)	3 v 3	0.617291	0.0136305	0.340495
Q96HA7	TONSL	Tonsoku-like protein (Inhibitor of kappa B-related protein) (I-kappa-B-related protein) (IkappaBR) (NF-kappa-B inhibitor-like protein 2) (Nuclear factor of kappa light polypeptide gene enhancer in B-cells inhibitor-like 2)	3 v 3	-0.107205	0.00774872	0.1692	Q8NG31	KNL1	Kinetochore scaffold 1 (ALL1-fused gene from chromosome 15q14 protein) (AF15q14) (Bub-linking kinetochore protein) (Blinkin) (Cancer susceptibility candidate gene 5 protein) (Cancer/testis antigen 29) (CT29) (Kinetochore-null protein 1) (Protein CASC5) (Protein D40/AF15q14)	3 v 3	0.143539	0.0136655	0.340495
O60443	GSDME	Gasdermin-E (Inversely correlated with estrogen receptor expression 1) (ICERE-1) (Non-syndromic hearing impairment protein 5) [Cleaved into: Gasdermin-E, N-terminal (GSDME-NT); Gasdermin-E, C-terminal (GSDME-CT)]	3 v 3	0.51837	0.00783443	0.170152	Q9Y5Q9	GTF3C3	General transcription factor 3C polypeptide 3 (Transcription factor IIIC 102 kDa subunit) (TFIIIC 102 kDa subunit) (TFIIIC102) (Transcription factor IIIC subunit gamma) (TF3C-gamma)	3 v 3	0.165715	0.0136984	0.340495
O60884	DNAJA2	DnaJ homolog subfamily A member 2 (Cell cycle progression restoration gene 3 protein) (Dnj3) (Dj3) (HIRA-interacting protein 4) (Renal carcinoma antigen NY-REN-14)	3 v 3	-0.177364	0.00785715	0.170152	Q9HAB8	PPCS	Phosphopantothenate--cysteine ligase (EC 6.3.2.51) (Phosphopantothenoylcysteine synthetase) (PPC synthetase)	3 v 3	-0.124291	0.0137732	0.340495
Q96DC7	TMCO6	Transmembrane and coiled-coil domain-containing protein 6	3 v 3	0.0590154	0.00786235	0.170152	Q9UNS2	COPS3	COP9 signalosome complex subunit 3 (SGN3) (Signalosome subunit 3) (JAB1-containing signalosome subunit 3)	3 v 3	-0.234139	0.013807	0.340495
B4DNE0		cDNA FLJ52573, highly similar to Elongation factor 1-alpha 1	3 v 3	-0.287081	0.00787222	0.170152	Q9UI30	TRMT112	Multifunctional methyltransferase subunit TRM112-like protein (tRNA methyltransferase 112 homolog)	3 v 3	-0.198639	0.0138923	0.340495
O14545	TRAFD1	TRAF-type zinc finger domain-containing protein 1 (Protein FLN29)	3 v 3	-0.601589	0.00790074	0.170313	P09874	PARP1	Poly [ADP-ribose] polymerase 1 (PARP-1) (EC 2.4.2.30) (ADP-ribosyltransferase diphtheria toxin-like 1) (ARTD1) (DNA ADP-ribosyltransferase PARP1) (EC 2.4.2.-) (NAD(+) ADP-ribosyltransferase 1) (ADPRT 1) (Poly[ADP-ribose] synthase 1) (Protein poly-ADP-ribosyltransferase PARP1) (EC 2.4.2.-)	3 v 3	0.205508	0.0138971	0.340495
Q53HL2	CDCA8	Borealin (Cell division cycle-associated protein 8) (Dasra-B) (hDasra-B) (Pluripotent embryonic stem cell-related gene 3 protein)	3 v 3	0.400561	0.00792014	0.170313	Q9H3P2	NELFA	Negative elongation factor A (NELF-A) (Wolf-Hirschhorn syndrome candidate 2 protein)	3 v 3	-0.262059	0.0139381	0.340495
Q9C037	TRIM4	E3 ubiquitin-protein ligase TRIM4 (EC 2.3.2.27) (RING finger protein 87) (RING-type E3 ubiquitin transferase TRIM4) (Tripartite motif-containing protein 4)	3 v 3	0.0984838	0.00793967	0.170313	Q6UN15	FIP1L1	Pre-mRNA 3'-end-processing factor FIP1 (hFip1) (FIP1-like 1 protein) (Factor interacting with PAP) (Rearranged in hypereosinophilia)	3 v 3	0.747661	0.0139849	0.340495
P02462	COL4A1	Collagen alpha-1(IV) chain [Cleaved into: Arresten]	2 v 2	1.05606	0.00796944	0.170487	Q7KZ85	SUPT6H	Transcription elongation factor SPT6 (hSPT6) (Histone chaperone suppressor of Ty6) (Tat-cotransactivator 2 protein) (Tat-CT2 protein)	3 v 3	-0.106134	0.013987	0.340495
Q9Y2I8	WDR37	WD repeat-containing protein 37	3 v 3	0.303123	0.00804637	0.170888	Q13011	ECH1	Delta(3,5)-Delta(2,4)-dienoyl-CoA isomerase, mitochondrial (EC 5.3.3.-)	3 v 3	-0.0848685	0.013994	0.340495
P15170	GSPT1	Eukaryotic peptide chain release factor GTP-binding subunit ERF3A (Eukaryotic peptide chain release factor subunit 3a) (eRF3a) (G1 to S phase transition protein 1 homolog)	3 v 3	-0.0874081	0.00806506	0.170888	Q4J6C6	PREPL	Prolyl endopeptidase-like (EC 3.4.21.-) (Prolylendopeptidase-like)	3 v 3	-0.182173	0.0141459	0.340877
O43633	CHMP2A	Charged multivesicular body protein 2a (Chromatin-modifying protein 2a) (CHMP2a) (Putative breast adenocarcinoma marker BC-2) (Vacuolar protein sorting-associated protein 2-1) (Vps2-1) (hVps2-1)	3 v 3	-0.300305	0.00807907	0.170888	Q02218	OGDH	2-oxoglutarate dehydrogenase, mitochondrial (EC 1.2.4.2) (2-oxoglutarate dehydrogenase complex component E1) (OGDC-E1) (Alpha-ketoglutarate dehydrogenase)	3 v 3	-0.135171	0.0143138	0.340877
P55199	ELL	RNA polymerase II elongation factor ELL (Eleven-nineteen lysine-rich leukemia protein)	3 v 3	-0.193687	0.00808686	0.170888	P52747	ZNF143	Zinc finger protein 143 (SPH-binding factor) (Selenocysteine tRNA gene transcription-activating factor) (hStaf)	3 v 3	-0.0840583	0.0143153	0.340877
Q8N6T7	SIRT6	NAD-dependent protein deacetylase sirtuin-6 (EC 2.3.1.286) (Regulatory protein SIR2 homolog 6) (SIR2-like protein 6)	3 v 3	-0.221768	0.00811	0.170952	Q7Z3E5	ARMC9	LisH domain-containing protein ARMC9 (Armadillo repeat-containing protein 9) (Melanoma/melanocyte-specific tumor antigen KU-MEL-1) (NS21)	3 v 3	-0.0686326	0.0143331	0.340877
Q92766	RREB1	Ras-responsive element-binding protein 1 (RREB-1) (Finger protein in nuclear bodies) (Raf-responsive zinc finger protein LZ321) (Zinc finger motif enhancer-binding protein 1) (Zep-1)	3 v 3	0.169245	0.00815821	0.171046	P30153	PPP2R1A	Serine/threonine-protein phosphatase 2A 65 kDa regulatory subunit A alpha isoform (Medium tumor antigen-associated 61 kDa protein) (PP2A subunit A isoform PR65-alpha) (PP2A subunit A isoform R1-alpha)	3 v 3	-0.141636	0.0143349	0.340878
Q96J01	THOC3	THO complex subunit 3 (Tho3) (TEX1 homolog) (hTREX45)	3 v 3	-0.22438	0.00818963	0.171046	P02545	LMNA	Prelamin-A/C [Cleaved into: Lamin-A/C (70 kDa lamin) (Renal carcinoma antigen NY-REN-32)]	3 v 3	0.415248	0.014419	0.340878
Q9C0C9	UBE2O	(E3-independent) E2 ubiquitin-conjugating enzyme (EC 2.3.2.24) (E2/E3 hybrid ubiquitin-protein ligase UBE2O) (Ubiquitin carrier protein O) (Ubiquitin-conjugating enzyme E2 O) (Ubiquitin-conjugating enzyme E2 of 230 kDa) (Ubiquitin-conjugating enzyme E2-230K) (Ubiquitin-protein ligase O)	3 v 3	0.241509	0.00820342	0.171046	Q9H0D6	XRN2	5'-3' exoribonuclease 2 (EC 3.1.13.-) (DHM1-like protein) (DHP protein)	3 v 3	0.0653786	0.0144899	0.340877
Q8TED1	GPX8	Probable glutathione peroxidase 8 (GPx-8) (GSHPx-8) (EC 1.11.1.9)	3 v 3	0.871577	0.00826379	0.171046	P30414	NKTR	NK-tumor recognition protein (NK-TR protein) (Natural-killer cells cyclophilin-related protein) (Peptidyl-prolyl cis-trans isomerase NKTR) (PPIase) (EC 5.2.1.8) (Rotamase)	3 v 3	0.615447	0.0145312	0.340878
A0A024QZN5	ZWINT	ZW10 interactor, isoform CRA_b	3 v 3	-0.470967	0.00827499	0.171046	Q9UQN3	CHMP2B	Charged multivesicular body protein 2b (CHMP2.5) (Chromatin-modifying protein 2b) (CHMP2b) (Vacuolar protein sorting-associated protein 2-2) (Vps2-2) (hVps2-2)	3 v 3	-0.143486	0.0145668	0.340877
Q8N257	H2BU1	Histone H2B type 3-B (H2B type 12) (H2B.U histone 1)	3 v 3	-0.734862	0.00827567	0.171046	P50148	GNAQ	Guanine nucleotide-binding protein G(q) subunit alpha (Guanine nucleotide-binding protein alpha-q)	3 v 3	-0.166397	0.0145681	0.340877
Q53EL6	PDCD4	Programmed cell death protein 4 (Neoplastic transformation inhibitor protein) (Nuclear antigen H731-like) (Protein 197/15a)	3 v 3	0.707401	0.00828446	0.171046	P55060	CSE1L	Exportin-2 (Exp2) (Cellular apoptosis susceptibility protein) (Chromosome segregation 1-like protein) (Importin-alpha re-exporter)	3 v 3	-0.173999	0.0146218	0.340877
Q16537	PPP2R5E	Serine/threonine-protein phosphatase 2A 56 kDa regulatory subunit epsilon isoform (PP2A B subunit isoform B'-epsilon) (PP2A B subunit isoform B56-epsilon) (PP2A B subunit isoform PR61-epsilon) (PP2A B subunit isoform R5-epsilon)	3 v 3	0.198145	0.00837089	0.171046	Q8NEN9	PDZD8	PDZ domain-containing protein 8 (Sarcoma antigen NY-SAR-84/NY-SAR-104)	3 v 3	-0.131741	0.0146953	0.340877
P47974	ZFP36L2	mRNA decay activator protein ZFP36L2 (Butyrate response factor 2) (EGF-response factor 2) (ERF-2) (TPA-induced sequence 11d) (Zinc finger protein 36, C3H1 type-like 2) (ZFP36-like 2)	3 v 3	-0.875083	0.00839064	0.171046	Q9H3U1	UNC45A	Protein unc-45 homolog A (Unc-45A) (GCUNC-45) (Smooth muscle cell-associated protein 1) (SMAP-1)	3 v 3	-0.0916092	0.0147053	0.340877
Q8TF72	SHROOM3	Protein Shroom3 (Shroom-related protein) (hShrmL)	3 v 3	-0.159748	0.00840105	0.171046	P13807	GYS1	Glycogen [starch] synthase, muscle (EC 2.4.1.11)	3 v 3	0.222152	0.01473	0.340878
P61009	SPCS3	Signal peptidase complex subunit 3 (EC 3.4.-.-) (Microsomal signal peptidase 22/23 kDa subunit) (SPC22/23) (SPase 22/23 kDa subunit)	3 v 3	0.303983	0.00847321	0.171046	P0CG30	GSTT2B	Glutathione S-transferase theta-2B (EC 2.5.1.18) (GST class-theta-2) (Glutathione S-transferase theta-2)	3 v 3	-0.120276	0.0147767	0.340878
O43149	ZZEF1	Zinc finger ZZ-type and EF-hand domain-containing protein 1	3 v 3	0.251812	0.0084833	0.171046	Q6ICS0	ANXA11	Annexin (Fragment)	3 v 3	-0.16385	0.0147997	0.340877
Q9BUL8	PDCD10	Programmed cell death protein 10 (Cerebral cavernous malformations 3 protein) (TF-1 cell apoptosis-related protein 15)	3 v 3	-0.145486	0.00854372	0.171046	P54578	USP14	Ubiquitin carboxyl-terminal hydrolase 14 (EC 3.4.19.12) (Deubiquitinating enzyme 14) (Ubiquitin thioesterase 14) (Ubiquitin-specific-processing protease 14)	3 v 3	-0.115573	0.0149867	0.340877
P83876	TXNL4A	Thioredoxin-like protein 4A (DIM1 protein homolog) (Spliceosomal U5 snRNP-specific 15 kDa protein) (Thioredoxin-like U5 snRNP protein U5-15kD)	3 v 3	-0.361194	0.00855397	0.171046	P29323	EPHB2	Ephrin type-B receptor 2 (EC 2.7.10.1) (Developmentally-regulated Eph-related tyrosine kinase) (ELK-related tyrosine kinase) (EPH tyrosine kinase 3) (EPH-like kinase 5) (EK5) (hEK5) (Renal carcinoma antigen NY-REN-47) (Tyrosine-protein kinase TYRO5) (Tyrosine-protein kinase receptor EPH-3) [Cleaved into: EphB2/CTF1; EphB2/CTF2]	3 v 3	-0.169377	0.014992	0.340878
P52657	GTF2A2	Transcription initiation factor IIA subunit 2 (General transcription factor IIA subunit 2) (TFIIA p12 subunit) (TFIIA-12) (TFIIAS) (Transcription initiation factor IIA gamma chain) (TFIIA-gamma)	3 v 3	0.530874	0.00855549	0.171046	Q9UBE0	SAE1	SUMO-activating enzyme subunit 1 (Ubiquitin-like 1-activating enzyme E1A) [Cleaved into: SUMO-activating enzyme subunit 1, N-terminally processed]	3 v 3	-0.146146	0.0150683	0.340877
K7EMC7	CYGB	Cytoglobin	3 v 3	-1.11697	0.00856145	0.171046	Q14558	PRPSAP1	Phosphoribosyl pyrophosphate synthase-associated protein 1 (PRPP synthase-associated protein 1) (39 kDa phosphoribosypyrophosphate synthase-associated protein) (PAP39)	3 v 3	0.157818	0.0151226	0.340877
P27986	PIK3R1	Phosphatidylinositol 3-kinase regulatory subunit alpha (PI3-kinase regulatory subunit alpha) (PI3K regulatory subunit alpha) (PtdIns-3-kinase regulatory subunit alpha) (Phosphatidylinositol 3-kinase 85 kDa regulatory subunit alpha) (PI3-kinase subunit p85-alpha) (PtdIns-3-kinase regulatory subunit p85-alpha)	3 v 3	0.266477	0.00857488	0.171046	Q9Y394	DHRS7	Dehydrogenase/reductase SDR family member 7 (EC 1.1.-.-) (Retinal short-chain dehydrogenase/reductase 4) (retSDR4) (Short chain dehydrogenase/reductase family 34C member 1)	3 v 3	-0.166245	0.0151722	0.340877
P62829	RPL23	60S ribosomal protein L23 (60S ribosomal protein L17) (Large ribosomal subunit protein uL14)	3 v 3	0.0925034	0.00861354	0.171046	Q2T9J0	TYSND1	Peroxisomal leader peptide-processing protease (EC 3.4.21.-) (Trypsin domain-containing protein 1) [Cleaved into: Peroxisomal leader peptide-processing protease, 15 kDa form; Peroxisomal leader peptide-processing protease, 45 kDa form]	3 v 3	-0.125285	0.0152129	0.340877
Q8N201	INTS1	Integrator complex subunit 1 (Int1)	3 v 3	0.153939	0.00864214	0.171046	P07954	FH	Fumarate hydratase, mitochondrial (Fumarase) (HsFH) (EC 4.2.1.2)	3 v 3	-0.0836963	0.0152249	0.340878
Q8WVZ9	KBTBD7	Kelch repeat and BTB domain-containing protein 7	3 v 3	0.6515	0.00866919	0.171046	P23677	ITPKA	Inositol-trisphosphate 3-kinase A (EC 2.7.1.127) (Inositol 1,4,5-trisphosphate 3-kinase A) (IP3 3-kinase A) (IP3K A) (InsP 3-kinase A)	2 v 2	-0.177577	0.0153381	0.340878
Q13685	AAMP	Angio-associated migratory cell protein	3 v 3	-0.222385	0.00870343	0.171046	Q6ZRV2	FAM83H	Protein FAM83H	3 v 3	0.172992	0.0153432	0.340877
Q9C0B1	FTO	Alpha-ketoglutarate-dependent dioxygenase FTO (Fat mass and obesity-associated protein) (U6 small nuclear RNA (2'-O-methyladenosine-N(6)-)-demethylase FTO) (EC 1.14.11.-) (U6 small nuclear RNA N(6)-methyladenosine-demethylase FTO) (EC 1.14.11.-) (mRNA (2'-O-methyladenosine-N(6)-)-demethylase FTO) (m6A(m)-demethylase FTO) (EC 1.14.11.-) (mRNA N(6)-methyladenosine demethylase FTO) (EC 1.14.11.53) (…	3 v 3	0.555814	0.00870552	0.171046	Q9BYB4	GNB1L	Guanine nucleotide-binding protein subunit beta-like protein 1 (G protein subunit beta-like protein 1) (DGCRK3) (WD repeat-containing protein 14) (WD40 repeat-containing protein deleted in VCFS) (WDVCF)	3 v 3	-0.176404	0.0153455	0.340877
Q9UHD1	CHORDC1	Cysteine and histidine-rich domain-containing protein 1 (CHORD domain-containing protein 1) (CHORD-containing protein 1) (CHP-1) (Protein morgana)	3 v 3	-0.238492	0.00872271	0.171046	Q5VYK3	ECPAS	Proteasome adapter and scaffold protein ECM29 (Ecm29 proteasome adapter and scaffold) (Proteasome-associated protein ECM29 homolog)	3 v 3	-0.0983101	0.0154741	0.340877
Q9BRR6	ADPGK	ADP-dependent glucokinase (ADP-GK) (ADPGK) (EC 2.7.1.147) (RbBP-35)	3 v 3	0.224304	0.00873776	0.171046	Q02742	GCNT1	Beta-1,3-galactosyl-O-glycosyl-glycoprotein beta-1,6-N-acetylglucosaminyltransferase (EC 2.4.1.102) (Core 2-branching enzyme) (Core2-GlcNAc-transferase) (C2GNT) (Core 2 GNT)	3 v 3	-0.165661	0.0154748	0.340877
O75822	EIF3J	Eukaryotic translation initiation factor 3 subunit J (eIF3j) (Eukaryotic translation initiation factor 3 subunit 1) (eIF-3-alpha) (eIF3 p35)	3 v 3	-0.0986675	0.00879009	0.171046	Q9Y3D9	MRPS23	28S ribosomal protein S23, mitochondrial (MRP-S23) (S23mt) (Mitochondrial small ribosomal subunit protein mS23)	3 v 3	0.274597	0.015494	0.340877
Q9NQT4	EXOSC5	Exosome complex component RRP46 (Chronic myelogenous leukemia tumor antigen 28) (Exosome component 5) (Ribosomal RNA-processing protein 46) (p12B)	3 v 3	-0.248763	0.00881298	0.171046	P78417	GSTO1	Glutathione S-transferase omega-1 (GSTO-1) (EC 2.5.1.18) (Glutathione S-transferase omega 1-1) (GSTO 1-1) (Glutathione-dependent dehydroascorbate reductase) (EC 1.8.5.1) (Monomethylarsonic acid reductase) (MMA(V) reductase) (EC 1.20.4.2) (S-(Phenacyl)glutathione reductase) (SPG-R)	3 v 3	-0.148344	0.0155178	0.340877
P45973	CBX5	Chromobox protein homolog 5 (Antigen p25) (Heterochromatin protein 1 homolog alpha) (HP1 alpha)	3 v 3	0.591422	0.00881741	0.171046	O43847	NRDC	Nardilysin (EC 3.4.24.61) (N-arginine dibasic convertase) (NRD convertase) (NRD-C) (Nardilysin convertase)	3 v 3	-0.19656	0.01571	0.340878
P62875	POLR2L	DNA-directed RNA polymerases I, II, and III subunit RPABC5 (RNA polymerases I, II, and III subunit ABC5) (DNA-directed RNA polymerase III subunit L) (RNA polymerase II 7.6 kDa subunit) (RPB7.6) (RPB10 homolog)	3 v 3	-0.22757	0.00888227	0.171799	O43290	SART1	U4/U6.U5 tri-snRNP-associated protein 1 (SNU66 homolog) (hSnu66) (Squamous cell carcinoma antigen recognized by T-cells 1) (SART-1) (hSART-1) (U4/U6.U5 tri-snRNP-associated 110 kDa protein) (allergen Hom s 1)	3 v 3	0.320462	0.0158881	0.340878
Q9NZ09	UBAP1	Ubiquitin-associated protein 1 (UBAP-1) (Nasopharyngeal carcinoma-associated gene 20 protein)	3 v 3	0.520296	0.00890586	0.171799	O00764	PDXK	Pyridoxal kinase (EC 2.7.1.35) (Pyridoxine kinase)	3 v 3	-0.22975	0.0158913	0.340878
O60921	HUS1	Checkpoint protein HUS1 (hHUS1)	3 v 3	0.188194	0.00891678	0.171799	Q86U86	PBRM1	Protein polybromo-1 (hPB1) (BRG1-associated factor 180) (BAF180) (Polybromo-1D)	3 v 3	0.4133	0.0159081	0.340877
R9S3C3	p14ARF	p14ARF/p16INK4a fusion protein	3 v 3	-0.310584	0.00902096	0.173414	Q9Y3D5	MRPS18C	28S ribosomal protein S18c, mitochondrial (MRP-S18-c) (Mrps18-c) (S18mt-c) (28S ribosomal protein S18-1, mitochondrial) (MRP-S18-1) (Mitochondrial small ribosomal subunit protein bS18c) (Mitochondrial small ribosomal subunit protein bS18m)	3 v 3	-0.161475	0.0160488	0.340877
Q9BZ95	NSD3	Histone-lysine N-methyltransferase NSD3 (EC 2.1.1.370) (EC 2.1.1.371) (Nuclear SET domain-containing protein 3) (Protein whistle) (WHSC1-like 1 isoform 9 with methyltransferase activity to lysine) (Wolf-Hirschhorn syndrome candidate 1-like protein 1) (WHSC1-like protein 1)	3 v 3	-0.181583	0.00913023	0.174199	Q9UHQ1	NARF	Nuclear prelamin A recognition factor (Iron-only hydrogenase-like protein 2) (IOP2)	3 v 3	-0.175915	0.0160694	0.340877
Q15773	MLF2	Myeloid leukemia factor 2 (Myelodysplasia-myeloid leukemia factor 2)	3 v 3	-0.137073	0.00914171	0.174199	Q8NFI3	ENGASE	Cytosolic endo-beta-N-acetylglucosaminidase (ENGase) (EC 3.2.1.96)	3 v 3	0.147396	0.0161669	0.340877
Q14CX7	NAA25	N-alpha-acetyltransferase 25, NatB auxiliary subunit (Mitochondrial distribution and morphology protein 20) (N-terminal acetyltransferase B complex subunit MDM20) (NatB complex subunit MDM20) (N-terminal acetyltransferase B complex subunit NAA25) (p120)	3 v 3	-0.093452	0.00923749	0.174199	O00257	CBX4	E3 SUMO-protein ligase CBX4 (EC 2.3.2.-) (Chromobox protein homolog 4) (Polycomb 2 homolog) (Pc2) (hPc2)	3 v 3	0.383412	0.0161912	0.340878
Q9BXB4	OSBPL11	Oxysterol-binding protein-related protein 11 (ORP-11) (OSBP-related protein 11)	3 v 3	-0.505783	0.00926264	0.174199	D3DTX7	COL1A1	Collagen, type I, alpha 1, isoform CRA_a	2 v 2	-0.804413	0.0162204	0.340878
Q86YB8	ERO1B	ERO1-like protein beta (ERO1-L-beta) (EC 1.8.4.-) (Endoplasmic reticulum oxidoreductase beta) (Endoplasmic reticulum oxidoreductin-1-like protein B) (Oxidoreductin-1-L-beta)	3 v 3	0.401537	0.00927206	0.174199	Q03252	LMNB2	Lamin-B2	3 v 3	0.474195	0.0162414	0.340877
O14795	UNC13B	Protein unc-13 homolog B (Munc13-2) (munc13)	3 v 3	-0.0939536	0.00928254	0.174199	P63220	RPS21	40S ribosomal protein S21 (Small ribosomal subunit protein eS21)	3 v 3	-0.250455	0.0162607	0.340877
A8K9G0		Na(+)-dependent phosphate cotransporter 2B (Sodium-dependent phosphate transport protein 2B) (Sodium/phosphate cotransporter 2B) (Solute carrier family 34 member 2)	3 v 3	0.477859	0.0092965	0.174199	Q9HCN4	GPN1	GPN-loop GTPase 1 (EC 3.6.5.-) (MBD2-interacting protein) (MBDin) (RNAPII-associated protein 4) (XPA-binding protein 1)	3 v 3	-0.231999	0.0162658	0.340877
P16070	CD44	CD44 antigen (CDw44) (Epican) (Extracellular matrix receptor III) (ECMR-III) (GP90 lymphocyte homing/adhesion receptor) (HUTCH-I) (Heparan sulfate proteoglycan) (Hermes antigen) (Hyaluronate receptor) (Phagocytic glycoprotein 1) (PGP-1) (Phagocytic glycoprotein I) (PGP-I) (CD antigen CD44)	3 v 3	-0.483788	0.00931004	0.174199	Q9NVM4	PRMT7	Protein arginine N-methyltransferase 7 (EC 2.1.1.321) (Histone-arginine N-methyltransferase PRMT7) ([Myelin basic protein]-arginine N-methyltransferase PRMT7)	3 v 3	-0.0776421	0.0162782	0.340877
P09884	POLA1	DNA polymerase alpha catalytic subunit (EC 2.7.7.7) (DNA polymerase alpha catalytic subunit p180)	3 v 3	-0.15522	0.00933288	0.174199	Q9NYH9	UTP6	U3 small nucleolar RNA-associated protein 6 homolog (Hepatocellular carcinoma-associated antigen 66) (Multiple hat domains protein)	3 v 3	0.0862224	0.0162835	0.340877
Q9H0S4	DDX47	Probable ATP-dependent RNA helicase DDX47 (EC 3.6.4.13) (DEAD box protein 47)	3 v 3	0.999336	0.00933538	0.174199	Q6DKK2	TTC19	Tetratricopeptide repeat protein 19, mitochondrial (TPR repeat protein 19)	3 v 3	-0.0984853	0.0163408	0.340877
O75369	FLNB	Filamin-B (FLN-B) (ABP-278) (ABP-280 homolog) (Actin-binding-like protein) (Beta-filamin) (Filamin homolog 1) (Fh1) (Filamin-3) (Thyroid autoantigen) (Truncated actin-binding protein) (Truncated ABP)	3 v 3	0.174672	0.00938702	0.174199	Q08257	CRYZ	Quinone oxidoreductase (EC 1.6.5.5) (NADPH:quinone reductase) (Zeta-crystallin)	3 v 3	-0.1402	0.0163573	0.340877
Q9Y5J5	PHLDA3	Pleckstrin homology-like domain family A member 3 (TDAG51/Ipl homolog 1)	2 v 2	-0.664312	0.00939875	0.174199	Q9NQE9	HINT3	Histidine triad nucleotide-binding protein 3 (HINT-3) (EC 3.-.-.-)	3 v 3	-0.186047	0.01646	0.340877
Q9H857	NT5DC2	5'-nucleotidase domain-containing protein 2 (EC 3.1.3.-)	3 v 3	-0.212612	0.00940515	0.174199	Q9NQW6	ANLN	Anillin	3 v 3	-0.104973	0.0164847	0.340877
O75347	TBCA	Tubulin-specific chaperone A (TCP1-chaperonin cofactor A) (Tubulin-folding cofactor A) (CFA)	3 v 3	-0.196179	0.00948279	0.174496	Q96ER3	SAAL1	Protein SAAL1 (Synoviocyte proliferation-associated in collagen-induced arthritis protein 1) (SPACIA1)	3 v 3	-0.160715	0.0165057	0.340877
Q9H4L7	SMARCAD1	SWI/SNF-related matrix-associated actin-dependent regulator of chromatin subfamily A containing DEAD/H box 1 (EC 3.6.4.12) (ATP-dependent helicase 1) (hHEL1)	3 v 3	-0.213888	0.00949547	0.174496	A5YKK6	CNOT1	CCR4-NOT transcription complex subunit 1 (CCR4-associated factor 1) (Negative regulator of transcription subunit 1 homolog) (NOT1H) (hNOT1)	3 v 3	0.0977635	0.0165113	0.340878
Q14CS0	UBXN2B	UBX domain-containing protein 2B (NSFL1 cofactor p37) (p97 cofactor p37)	3 v 3	0.385752	0.00949691	0.174496	Q9BVS5	TRMT61B	tRNA (adenine(58)-N(1))-methyltransferase, mitochondrial (EC 2.1.1.220) (mRNA methyladenosine-N(1)-methyltransferase) (EC 2.1.1.-)	3 v 3	-0.150794	0.0165347	0.340877
P12004	PCNA	Proliferating cell nuclear antigen (PCNA) (Cyclin)	3 v 3	0.735056	0.00951642	0.174496	Q9Y3D0	CIAO2B	Cytosolic iron-sulfur assembly component 2B (MSS19-interacting protein of 18 kDa) (Mitotic spindle-associated MMXD complex subunit MIP18) (Protein FAM96B)	3 v 3	-0.173162	0.0166108	0.340877
Q96SK2	TMEM209	Transmembrane protein 209	3 v 3	0.0912609	0.00954524	0.174496	P35270	SPR	Sepiapterin reductase (SPR) (EC 1.1.1.153)	3 v 3	-0.256872	0.0166646	0.340878
Q13148	TARDBP	TAR DNA-binding protein 43 (TDP-43)	3 v 3	0.260503	0.00954851	0.174496	Q9BUB5	MKNK1	MAP kinase-interacting serine/threonine-protein kinase 1 (EC 2.7.11.1) (MAP kinase signal-integrating kinase 1) (MAPK signal-integrating kinase 1) (Mnk1)	3 v 3	-0.26387	0.0166704	0.340877
Q6NXE6	ARMC6	Armadillo repeat-containing protein 6	3 v 3	-0.246591	0.00960199	0.175046	Q96GK7	FAHD2A	Fumarylacetoacetate hydrolase domain-containing protein 2A (EC 3.-.-.-)	3 v 3	-0.176831	0.0166793	0.340877
O95352	ATG7	Ubiquitin-like modifier-activating enzyme ATG7 (ATG12-activating enzyme E1 ATG7) (Autophagy-related protein 7) (APG7-like) (hAGP7) (Ubiquitin-activating enzyme E1-like protein)	3 v 3	-0.138605	0.00963135	0.175046	P50120	RBP2	Retinol-binding protein 2 (Cellular retinol-binding protein II) (CRBP-II)	3 v 3	0.110497	0.0168132	0.340877
Q9UQN3	CHMP2B	Charged multivesicular body protein 2b (CHMP2.5) (Chromatin-modifying protein 2b) (CHMP2b) (Vacuolar protein sorting-associated protein 2-2) (Vps2-2) (hVps2-2)	3 v 3	-0.332881	0.00964934	0.175046	P60953	CDC42	Cell division control protein 42 homolog (EC 3.6.5.2) (G25K GTP-binding protein)	3 v 3	-0.197748	0.016843	0.340877
Q92541	RTF1	RNA polymerase-associated protein RTF1 homolog	3 v 3	0.109486	0.00968936	0.175046	O76024	WFS1	Wolframin	3 v 3	-0.125176	0.0168767	0.340878
Q9Y263	PLAA	Phospholipase A-2-activating protein (PLA2P) (PLAP)	3 v 3	0.0920773	0.00971846	0.175046	F5H7A5	CLPB	Caseinolytic peptidase B protein homolog (Fragment)	3 v 3	0.160871	0.0168881	0.340878
Q53H82	LACTB2	Endoribonuclease LACTB2 (EC 3.1.27.-) (Beta-lactamase-like protein 2)	3 v 3	-0.205046	0.00975343	0.175233	Q9NWU2	GID8	Glucose-induced degradation protein 8 homolog (Two hybrid-associated protein 1 with RanBPM) (Twa1)	3 v 3	-0.02382	0.0168969	0.340877
Q2KHR3	QSER1	Glutamine and serine-rich protein 1	3 v 3	-0.59749	0.00977802	0.175305	F8WCT1	ARL6IP4	ADP-ribosylation factor-like protein 6-interacting protein 4	3 v 3	1.10822	0.0168978	0.340878
Q68D10	SPTY2D1	Protein SPT2 homolog (Protein KU002155) (SPT2 domain-containing protein 1)	3 v 3	0.289096	0.0098613	0.176426	Q9HCS7	XAB2	Pre-mRNA-splicing factor SYF1 (Protein HCNP) (XPA-binding protein 2)	3 v 3	0.252309	0.016921	0.340877
O43765	SGTA	Small glutamine-rich tetratricopeptide repeat-containing protein alpha (Alpha-SGT) (Vpu-binding protein) (UBP)	3 v 3	-0.379269	0.00988465	0.176473	Q9NQ84	GPRC5C	G-protein coupled receptor family C group 5 member C (Retinoic acid-induced gene 3 protein) (RAIG-3)	3 v 3	-0.411459	0.0169547	0.340877
Q18PE1	DOK7	Protein Dok-7 (Downstream of tyrosine kinase 7)	3 v 3	0.195164	0.00992297	0.176652	Q9GZZ1	NAA50	N-alpha-acetyltransferase 50 (hNaa50p) (EC 2.3.1.258) (N-acetyltransferase 13) (N-acetyltransferase 5) (hNAT5) (N-acetyltransferase san homolog) (hSAN) (N-epsilon-acetyltransferase 50) (EC 2.3.1.-) (NatE catalytic subunit)	3 v 3	-0.321087	0.0170363	0.340877
Q8IYQ7	THNSL1	Threonine synthase-like 1 (TSH1)	3 v 3	-0.292409	0.00995307	0.176652	Q86UD0	SAPCD2	Suppressor APC domain-containing protein 2 (Tumor specificity and mitosis phase-dependent expression protein) (TS/MDEP) (p42.3)	3 v 3	-0.1601	0.0170616	0.340877
O94876	TMCC1	Transmembrane and coiled-coil domains protein 1	3 v 3	-0.164191	0.0099569	0.176652	Q8IUS5	EPHX4	Epoxide hydrolase 4 (EC 3.3.-.-) (Abhydrolase domain-containing protein 7) (Epoxide hydrolase-related protein)	2 v 2	0.29682	0.0170675	0.340877
Q9BXS5	AP1M1	AP-1 complex subunit mu-1 (AP-mu chain family member mu1A) (Adaptor protein complex AP-1 subunit mu-1) (Adaptor-related protein complex 1 subunit mu-1) (Clathrin assembly protein complex 1 mu-1 medium chain 1) (Clathrin coat assembly protein AP47) (Clathrin coat-associated protein AP47) (Golgi adaptor HA1/AP1 adaptin mu-1 subunit) (Mu-adaptin 1) (Mu1A-adaptin)	3 v 3	0.345726	0.0100392	0.176819	Q9NPI6	DCP1A	mRNA-decapping enzyme 1A (EC 3.-.-.-) (Smad4-interacting transcriptional co-activator) (Transcription factor SMIF)	3 v 3	-0.113573	0.0171241	0.340877
Q9P253	VPS18	Vacuolar protein sorting-associated protein 18 homolog (hVPS18)	3 v 3	0.157603	0.0100582	0.176819	Q96QE5	TEFM	Transcription elongation factor, mitochondrial	3 v 3	0.0462889	0.0172084	0.340877
Q9UBS9	SUCO	SUN domain-containing ossification factor (Membrane protein CH1) (Protein osteopotentia homolog) (SUN-like protein 1)	3 v 3	-0.397679	0.0100771	0.176819	P15927	RPA2	Replication protein A 32 kDa subunit (RP-A p32) (Replication factor A protein 2) (RF-A protein 2) (Replication protein A 34 kDa subunit) (RP-A p34)	3 v 3	-0.137456	0.017266	0.340878
Q9P2E5	CHPF2	Chondroitin sulfate glucuronyltransferase (EC 2.4.1.226) (CSGlcA-T) (Chondroitin glucuronyltransferase) (Chondroitin polymerizing factor 2) (ChPF-2) (Chondroitin synthase 3) (ChSy-3) (N-acetylgalactosaminyl-proteoglycan 3-beta-glucuronosyltransferase)	3 v 3	0.281399	0.0100955	0.176819	Q9NXE4	SMPD4	Sphingomyelin phosphodiesterase 4 (EC 3.1.4.12) (Neutral sphingomyelinase 3) (nSMase-3) (nSMase3) (Neutral sphingomyelinase III)	3 v 3	-0.070459	0.017272	0.340877
Q9BYX2	TBC1D2	TBC1 domain family member 2A (Armus) (Prostate antigen recognized and identified by SEREX 1) (PARIS-1)	3 v 3	0.126587	0.0100973	0.176819	Q96DF8	ESS2	Splicing factor ESS-2 homolog (DiGeorge syndrome critical region 13) (DiGeorge syndrome critical region 14) (DiGeorge syndrome protein H) (DGS-H) (Protein ES2)	3 v 3	-0.105026	0.0172742	0.340877
C9JA93	TBC1D15	TBC1 domain family member 15 (Fragment)	3 v 3	0.340114	0.0101049	0.176819	Q9NRX1	PNO1	RNA-binding protein PNO1 (Partner of NOB1)	3 v 3	-0.220982	0.0172867	0.340877
A0A024RDE8	PDLIM5	PDZ and LIM domain 5, isoform CRA_c	3 v 3	0.465885	0.0101159	0.176819	Q96EY1	DNAJA3	DnaJ homolog subfamily A member 3, mitochondrial (DnaJ protein Tid-1) (hTid-1) (Hepatocellular carcinoma-associated antigen 57) (Tumorous imaginal discs protein Tid56 homolog)	3 v 3	0.134573	0.0173909	0.340877
P62277	RPS13	40S ribosomal protein S13 (Small ribosomal subunit protein uS15)	3 v 3	0.3178	0.010177	0.176819	Q96EY5	MVB12A	Multivesicular body subunit 12A (CIN85/CD2AP family-binding protein) (ESCRT-I complex subunit MVB12A) (Protein FAM125A)	3 v 3	-0.154194	0.0174577	0.340877
Q96MW1	CCDC43	Coiled-coil domain-containing protein 43	3 v 3	0.472582	0.0101997	0.176819	A0A2R8YDH4		Uncharacterized protein	3 v 3	0.576845	0.0175072	0.340878
P10644	PRKAR1A	cAMP-dependent protein kinase type I-alpha regulatory subunit (Tissue-specific extinguisher 1) (TSE1)	3 v 3	-0.319402	0.0102067	0.176819	P55072	VCP	Transitional endoplasmic reticulum ATPase (TER ATPase) (EC 3.6.4.6) (15S Mg(2+)-ATPase p97 subunit) (Valosin-containing protein) (VCP)	3 v 3	-0.137166	0.01751	0.340877
O15393	TMPRSS2	Transmembrane protease serine 2 (EC 3.4.21.-) (Serine protease 10) [Cleaved into: Transmembrane protease serine 2 non-catalytic chain; Transmembrane protease serine 2 catalytic chain]	3 v 3	0.78295	0.0102273	0.176819	P54725	RAD23A	UV excision repair protein RAD23 homolog A (HR23A) (hHR23A)	3 v 3	-0.107007	0.0175625	0.340877
P04049	RAF1	RAF proto-oncogene serine/threonine-protein kinase (EC 2.7.11.1) (Proto-oncogene c-RAF) (cRaf) (Raf-1)	3 v 3	0.327242	0.0102278	0.176819	Q7Z3B3	KANSL1	KAT8 regulatory NSL complex subunit 1 (MLL1/MLL complex subunit KANSL1) (MSL1 homolog 1) (hMSL1v1) (NSL complex protein NSL1) (Non-specific lethal 1 homolog)	3 v 3	0.285861	0.0175785	0.340877
Q9UPT9	USP22	Ubiquitin carboxyl-terminal hydrolase 22 (EC 3.4.19.12) (Deubiquitinating enzyme 22) (Ubiquitin thioesterase 22) (Ubiquitin-specific-processing protease 22)	3 v 3	-0.449931	0.0102362	0.176819	P51572	BCAP31	B-cell receptor-associated protein 31 (BCR-associated protein 31) (Bap31) (6C6-AG tumor-associated antigen) (Protein CDM) (p28)	3 v 3	-0.135166	0.0175911	0.340877
Q5BJD5	TMEM41B	Transmembrane protein 41B (Protein stasimon)	3 v 3	0.413123	0.0102936	0.177449	Q9UQ35	SRRM2	Serine/arginine repetitive matrix protein 2 (300 kDa nuclear matrix antigen) (Serine/arginine-rich splicing factor-related nuclear matrix protein of 300 kDa) (SR-related nuclear matrix protein of 300 kDa) (Ser/Arg-related nuclear matrix protein of 300 kDa) (Splicing coactivator subunit SRm300) (Tax-responsive enhancer element-binding protein 803) (TaxREB803)	3 v 3	1.03693	0.0176111	0.340877
O75531	BANF1	Barrier-to-autointegration factor (Breakpoint cluster region protein 1) [Cleaved into: Barrier-to-autointegration factor, N-terminally processed]	3 v 3	-0.276725	0.0103432	0.177946	Q8N5W9	RFLNB	Refilin-B (Regulator of filamin protein B) (RefilinB)	2 v 2	0.499531	0.0176706	0.340877
O43813	LANCL1	Glutathione S-transferase LANCL1 (EC 2.5.1.18) (40 kDa erythrocyte membrane protein) (p40) (LanC-like protein 1)	3 v 3	0.513459	0.0103975	0.178267	P51648	ALDH3A2	Aldehyde dehydrogenase family 3 member A2 (EC 1.2.1.3) (EC 1.2.1.94) (Aldehyde dehydrogenase 10) (Fatty aldehyde dehydrogenase) (Microsomal aldehyde dehydrogenase)	3 v 3	-0.295998	0.0176966	0.340877
P35268	RPL22	60S ribosomal protein L22 (EBER-associated protein) (EAP) (Epstein-Barr virus small RNA-associated protein) (Heparin-binding protein HBp15) (Large ribosomal subunit protein eL22)	3 v 3	-0.16528	0.0104038	0.178267	Q09666	AHNAK	Neuroblast differentiation-associated protein AHNAK (Desmoyokin)	3 v 3	-0.323944	0.017711	0.340877
P62244	RPS15A	40S ribosomal protein S15a (Small ribosomal subunit protein uS8)	3 v 3	0.273856	0.0104718	0.179071	Q16254	E2F4	Transcription factor E2F4 (E2F-4)	3 v 3	-0.140228	0.0177878	0.340877
O75607	NPM3	Nucleoplasmin-3	3 v 3	-0.24286	0.0105478	0.179858	O75821	EIF3G	Eukaryotic translation initiation factor 3 subunit G (eIF3g) (Eukaryotic translation initiation factor 3 RNA-binding subunit) (eIF-3 RNA-binding subunit) (Eukaryotic translation initiation factor 3 subunit 4) (eIF-3-delta) (eIF3 p42) (eIF3 p44)	3 v 3	0.347024	0.0178006	0.340878
Q9H467	CUEDC2	CUE domain-containing protein 2	3 v 3	-0.500304	0.0106015	0.179858	Q8N5F7	NKAP	NF-kappa-B-activating protein	3 v 3	0.797084	0.0178428	0.340877
P33316	DUT	Deoxyuridine 5'-triphosphate nucleotidohydrolase, mitochondrial (dUTPase) (EC 3.6.1.23) (dUTP pyrophosphatase)	3 v 3	-0.423989	0.0106023	0.179858	Q86T03	PIP4P1	Type 1 phosphatidylinositol 4,5-bisphosphate 4-phosphatase (Type 1 PtdIns-4,5-P2 4-Ptase) (EC 3.1.3.78) (PtdIns-4,5-P2 4-Ptase I) (Transmembrane protein 55B)	3 v 3	-0.146764	0.0178803	0.340877
Q99640	PKMYT1	Membrane-associated tyrosine- and threonine-specific cdc2-inhibitory kinase (EC 2.7.11.1) (Myt1 kinase)	3 v 3	-0.368305	0.0106481	0.179949	Q9NPH2	ISYNA1	Inositol-3-phosphate synthase 1 (IPS 1) (EC 5.5.1.4) (Myo-inositol 1-phosphate synthase) (MI-1-P synthase) (MIP synthase) (hIPS) (Myo-inositol 1-phosphate synthase A1) (hINO1)	3 v 3	-0.246997	0.0179342	0.340877
Q8TBQ9	TMEM167A	Protein kish-A (Transmembrane protein 167) (Transmembrane protein 167A)	3 v 3	0.335424	0.0106498	0.179949	Q9UBQ7	GRHPR	Glyoxylate reductase/hydroxypyruvate reductase (EC 1.1.1.79) (EC 1.1.1.81)	3 v 3	-0.209444	0.0180316	0.340877
Q8WVC6	DCAKD	Dephospho-CoA kinase domain-containing protein	3 v 3	-0.246533	0.010682	0.180135	Q8WVL7	ANKRD49	Ankyrin repeat domain-containing protein 49 (Fetal globin-inducing factor)	3 v 3	-0.414893	0.0180481	0.340877
Q8IYB7	DIS3L2	DIS3-like exonuclease 2 (hDIS3L2) (EC 3.1.13.-)	3 v 3	0.119236	0.0107067	0.180194	Q9H6E4	CCDC134	Coiled-coil domain-containing protein 134	3 v 3	-0.12872	0.0180526	0.340877
O75449	KATNA1	Katanin p60 ATPase-containing subunit A1 (Katanin p60 subunit A1) (EC 5.6.1.1) (p60 katanin)	3 v 3	-0.235559	0.0107883	0.180226	Q6PKG0	LARP1	La-related protein 1 (La ribonucleoprotein domain family member 1)	3 v 3	0.387686	0.0181345	0.341667
Q9Y570	PPME1	Protein phosphatase methylesterase 1 (PME-1) (EC 3.1.1.89)	3 v 3	-0.160173	0.0108039	0.180226	P01111	NRAS	GTPase NRas (EC 3.6.5.2) (Transforming protein N-Ras)	3 v 3	-0.234533	0.0182499	0.342635
A0A024R275	RFK	Riboflavin kinase (EC 2.7.1.26)	3 v 3	-0.259679	0.0108075	0.180226	Q9NPA8	ENY2	Transcription and mRNA export factor ENY2 (Enhancer of yellow 2 transcription factor homolog)	3 v 3	-0.15816	0.0182663	0.342635
P09601	HMOX1	Heme oxygenase 1 (HO-1) (EC 1.14.14.18)	3 v 3	-0.41472	0.0108144	0.180226	P18031	PTPN1	Tyrosine-protein phosphatase non-receptor type 1 (EC 3.1.3.48) (Protein-tyrosine phosphatase 1B) (PTP-1B)	3 v 3	-0.155342	0.0184222	0.343458
Q13214	SEMA3B	Semaphorin-3B (Sema A(V)) (Semaphorin-V) (Sema V)	3 v 3	-0.338324	0.0109556	0.181765	O75367	MACROH2A1	Core histone macro-H2A.1 (Histone macroH2A1) (mH2A1) (Histone H2A.y) (H2A/y) (Medulloblastoma antigen MU-MB-50.205)	3 v 3	0.210442	0.018423	0.343458
Q9H9B4	SFXN1	Sideroflexin-1	3 v 3	0.116512	0.0109708	0.181765	Q8NBA8	DTWD2	tRNA-uridine aminocarboxypropyltransferase 2 (EC 2.5.1.25) (DTW domain-containing protein 2)	3 v 3	0.210074	0.0184312	0.343458
P17676	CEBPB	CCAAT/enhancer-binding protein beta (C/EBP beta) (Liver activator protein) (LAP) (Liver-enriched inhibitory protein) (LIP) (Nuclear factor NF-IL6) (Transcription factor 5) (TCF-5)	3 v 3	-0.547637	0.011005	0.181978	Q9NYV4	CDK12	Cyclin-dependent kinase 12 (EC 2.7.11.22) (EC 2.7.11.23) (Cdc2-related kinase, arginine/serine-rich) (CrkRS) (Cell division cycle 2-related protein kinase 7) (CDC2-related protein kinase 7) (Cell division protein kinase 12) (hCDK12)	3 v 3	0.293385	0.0185721	0.343854
P30533	LRPAP1	Alpha-2-macroglobulin receptor-associated protein (Alpha-2-MRAP) (Low density lipoprotein receptor-related protein-associated protein 1) (RAP)	3 v 3	0.208154	0.0110819	0.182088	Q8TAA9	VANGL1	Vang-like protein 1 (Loop-tail protein 2 homolog) (LPP2) (Strabismus 2) (Van Gogh-like protein 1)	3 v 3	0.136551	0.0185995	0.343854
Q13418	ILK	Integrin-linked protein kinase (EC 2.7.11.1) (59 kDa serine/threonine-protein kinase) (Beta-integrin-linked kinase) (ILK-1) (ILK-2) (p59ILK)	3 v 3	0.548503	0.0110972	0.182088	O15439	ABCC4	ATP-binding cassette sub-family C member 4 (EC 7.6.2.-) (EC 7.6.2.2) (EC 7.6.2.3) (MRP/cMOAT-related ABC transporter) (Multi-specific organic anion transporter B) (MOAT-B) (Multidrug resistance-associated protein 4)	3 v 3	-0.105839	0.0186141	0.343854
Q9Y5S9	RBM8A	RNA-binding protein 8A (Binder of OVCA1-1) (BOV-1) (RNA-binding motif protein 8A) (RNA-binding protein Y14) (Ribonucleoprotein RBM8A)	3 v 3	-0.198043	0.0111792	0.182409	A0A1B0GVL4	FAM193A	Protein FAM193A	3 v 3	-0.225203	0.018637	0.343854
P31948	STIP1	Stress-induced-phosphoprotein 1 (STI1) (Hsc70/Hsp90-organizing protein) (Hop) (Renal carcinoma antigen NY-REN-11) (Transformation-sensitive protein IEF SSP 3521)	3 v 3	-0.246386	0.0111904	0.182409	Q52LW3	ARHGAP29	Rho GTPase-activating protein 29 (PTPL1-associated RhoGAP protein 1) (Rho-type GTPase-activating protein 29)	3 v 3	-0.0909968	0.0188038	0.343854
Q96KN1	LRATD2	Protein LRATD2 (Breast cancer membrane protein 101) (LRAT domain-containing 2) (Protein FAM84B) (Protein NSE2)	3 v 3	-0.540663	0.0111985	0.182409	P35221	CTNNA1	Catenin alpha-1 (Alpha E-catenin) (Cadherin-associated protein) (Renal carcinoma antigen NY-REN-13)	3 v 3	-0.152865	0.0188072	0.343854
P10636	MAPT	Microtubule-associated protein tau (Neurofibrillary tangle protein) (Paired helical filament-tau) (PHF-tau)	3 v 3	0.26823	0.0112146	0.182409	Q9NRN7	AASDHPPT	L-aminoadipate-semialdehyde dehydrogenase-phosphopantetheinyl transferase (EC 2.7.8.7) (4'-phosphopantetheinyl transferase) (Alpha-aminoadipic semialdehyde dehydrogenase-phosphopantetheinyl transferase) (AASD-PPT) (LYS5 ortholog)	3 v 3	-0.0989204	0.0188371	0.343854
Q5JVS0	HABP4	Intracellular hyaluronan-binding protein 4 (IHABP-4) (IHABP4) (Hyaluronan-binding protein 4) (Ki-1/57 intracellular antigen)	3 v 3	-0.21772	0.0112508	0.182409	P11172	UMPS	Uridine 5'-monophosphate synthase (UMP synthase) [Includes: Orotate phosphoribosyltransferase (OPRT) (OPRTase) (EC 2.4.2.10); Orotidine 5'-phosphate decarboxylase (ODC) (EC 4.1.1.23) (OMPdecase)]	3 v 3	-0.118749	0.0189389	0.343854
B4DVS4		cDNA FLJ57619, highly similar to Delta 3,5-delta 2,4-dienoyl-CoA isomerase, mitochondrial	3 v 3	0.315839	0.0112638	0.182409	Q9UKV8	AGO2	Protein argonaute-2 (Argonaute2) (hAgo2) (EC 3.1.26.n2) (Argonaute RISC catalytic component 2) (Eukaryotic translation initiation factor 2C 2) (eIF-2C 2) (eIF2C 2) (PAZ Piwi domain protein) (PPD) (Protein slicer)	3 v 3	0.401065	0.0189562	0.343854
Q6P5R6	RPL22L1	60S ribosomal protein L22-like 1 (Large ribosomal subunit protein eL22-like 1)	3 v 3	0.423158	0.0112667	0.182409	P35556	FBN2	Fibrillin-2 [Cleaved into: Fibrillin-2 C-terminal peptide]	3 v 3	0.397501	0.019	0.343854
Q92994	BRF1	Transcription factor IIIB 90 kDa subunit (TFIIIB90) (hTFIIIB90) (B-related factor 1) (BRF-1) (hBRF) (TAF3B2) (TATA box-binding protein-associated factor, RNA polymerase III, subunit 2)	3 v 3	-0.348997	0.0113105	0.182772	Q9NXU5	ARL15	ADP-ribosylation factor-like protein 15 (ADP-ribosylation factor-related protein 2) (ARF-related protein 2)	3 v 3	-0.247879	0.0190562	0.343854
P48059	LIMS1	LIM and senescent cell antigen-like-containing domain protein 1 (Particularly interesting new Cys-His protein 1) (PINCH-1) (Renal carcinoma antigen NY-REN-48)	3 v 3	0.308659	0.0113819	0.183015	Q5FBB7	SGO1	Shugoshin 1 (Serologically defined breast cancer antigen NY-BR-85) (Shugoshin-like 1)	2 v 2	0.170465	0.0190665	0.343854
P30414	NKTR	NK-tumor recognition protein (NK-TR protein) (Natural-killer cells cyclophilin-related protein) (Peptidyl-prolyl cis-trans isomerase NKTR) (PPIase) (EC 5.2.1.8) (Rotamase)	3 v 3	0.235647	0.0113939	0.183015	P60520	GABARAPL2	Gamma-aminobutyric acid receptor-associated protein-like 2 (GABA(A) receptor-associated protein-like 2) (Ganglioside expression factor 2) (GEF-2) (General protein transport factor p16) (Golgi-associated ATPase enhancer of 16 kDa) (GATE-16) (MAP1 light chain 3-related protein)	3 v 3	-0.345107	0.0190942	0.343854
P40926	MDH2	Malate dehydrogenase, mitochondrial (EC 1.1.1.37)	3 v 3	-0.175257	0.0114136	0.183015	Q6NUQ4	TMEM214	Transmembrane protein 214	3 v 3	-0.216861	0.0191247	0.343854
O95433	AHSA1	Activator of 90 kDa heat shock protein ATPase homolog 1 (AHA1) (p38)	3 v 3	-0.088418	0.0114875	0.183139	P82675	MRPS5	28S ribosomal protein S5, mitochondrial (MRP-S5) (S5mt) (Mitochondrial small ribosomal subunit protein uS5m)	3 v 3	0.374611	0.019176	0.343854
P13639	EEF2	Elongation factor 2 (EF-2)	3 v 3	-0.25367	0.0115586	0.183644	P19447	ERCC3	General transcription and DNA repair factor IIH helicase subunit XPB (TFIIH subunit XPB) (EC 3.6.4.12) (Basic transcription factor 2 89 kDa subunit) (BTF2 p89) (DNA excision repair protein ERCC-3) (DNA repair protein complementing XP-B cells) (TFIIH basal transcription factor complex 89 kDa subunit) (TFIIH 89 kDa subunit) (TFIIH p89) (Xeroderma pigmentosum group B-complementing protein)	3 v 3	0.0475767	0.0191896	0.343854
Q9Y3P9	RABGAP1	Rab GTPase-activating protein 1 (GAP and centrosome-associated protein) (Rab6 GTPase-activating protein GAPCenA)	3 v 3	-0.153488	0.0116103	0.184121	Q6NXT1	ANKRD54	Ankyrin repeat domain-containing protein 54 (Lyn-interacting ankyrin repeat protein)	3 v 3	-0.0942364	0.0191978	0.343854
Q9Y5L4	TIMM13	Mitochondrial import inner membrane translocase subunit Tim13	3 v 3	-0.211685	0.0116391	0.184235	Q9UBH6	XPR1	Xenotropic and polytropic retrovirus receptor 1 (Protein SYG1 homolog) (Xenotropic and polytropic murine leukemia virus receptor X3) (X-receptor)	3 v 3	0.02724	0.01926	0.343854
Q9NYB0	TERF2IP	Telomeric repeat-binding factor 2-interacting protein 1 (TERF2-interacting telomeric protein 1) (TRF2-interacting telomeric protein 1) (Dopamine receptor-interacting protein 5) (Repressor/activator protein 1 homolog) (RAP1 homolog) (hRap1)	3 v 3	-0.299352	0.0116816	0.184565	Q9NZD8	SPG21	Maspardin (Acid cluster protein 33) (Spastic paraplegia 21 autosomal recessive Mast syndrome protein) (Spastic paraplegia 21 protein)	3 v 3	-0.146149	0.0193503	0.344199
P18074	ERCC2	General transcription and DNA repair factor IIH helicase subunit XPD (TFIIH subunit XPD) (EC 3.6.4.12) (Basic transcription factor 2 80 kDa subunit) (BTF2 p80) (CXPD) (DNA excision repair protein ERCC-2) (DNA repair protein complementing XP-D cells) (TFIIH basal transcription factor complex 80 kDa subunit) (TFIIH 80 kDa subunit) (TFIIH p80) (Xeroderma pigmentosum group D-complementing protein)	3 v 3	0.0751101	0.0117051	0.184594	Q9H3Z4	DNAJC5	DnaJ homolog subfamily C member 5 (Ceroid-lipofuscinosis neuronal protein 4) (Cysteine string protein) (CSP)	3 v 3	-0.131217	0.0193796	0.344199
Q86TN4	TRPT1	tRNA 2'-phosphotransferase 1 (EC 2.7.1.160)	3 v 3	-0.482281	0.0117558	0.18505	O75828	CBR3	Carbonyl reductase [NADPH] 3 (EC 1.1.1.184) (NADPH-dependent carbonyl reductase 3) (Short chain dehydrogenase/reductase family 21C member 2)	3 v 3	-0.210062	0.0194094	0.344199
Q9UK97	FBXO9	F-box only protein 9 (Cross-immune reaction antigen 1) (Renal carcinoma antigen NY-REN-57)	3 v 3	0.546151	0.0118058	0.18532	P35606	COPB2	Coatomer subunit beta' (Beta'-coat protein) (Beta'-COP) (p102)	3 v 3	-0.073281	0.0195038	0.344199
O95864	FADS2	Acyl-CoA 6-desaturase (EC 1.14.19.3) (Delta(6) fatty acid desaturase) (D6D) (Delta(6) desaturase) (Delta-6 desaturase) (Fatty acid desaturase 2)	3 v 3	-0.281752	0.0119471	0.18634	P09629	HOXB7	Homeobox protein Hox-B7 (Homeobox protein HHO.C1) (Homeobox protein Hox-2C)	2 v 2	0.43918	0.0195177	0.344199
Q13884	SNTB1	Beta-1-syntrophin (59 kDa dystrophin-associated protein A1 basic component 1) (DAPA1B) (BSYN2) (Syntrophin-2) (Tax interaction protein 43) (TIP-43)	3 v 3	0.157923	0.0120219	0.187164	Q9NWK9	ZNHIT6	Box C/D snoRNA protein 1 (Serologically defined breast cancer antigen NY-BR-75) (Zinc finger HIT domain-containing protein 6)	3 v 3	-0.239343	0.0195218	0.344199
Q86UL3	GPAT4	Glycerol-3-phosphate acyltransferase 4 (EC 2.3.1.15) (1-acylglycerol-3-phosphate O-acyltransferase 6) (1-AGP acyltransferase 6) (1-AGPAT 6) (Acyl-CoA:glycerol-3-phosphate acyltransferase 4) (Lysophosphatidic acid acyltransferase zeta) (LPAAT-zeta) (Testis spermatogenesis apoptosis-related protein 7) (TSARG7)	3 v 3	-0.273597	0.0121285	0.187702	P06493	CDK1	Cyclin-dependent kinase 1 (CDK1) (EC 2.7.11.22) (EC 2.7.11.23) (Cell division control protein 2 homolog) (Cell division protein kinase 1) (p34 protein kinase)	3 v 3	-0.125096	0.0196759	0.345101
Q9Y613	FHOD1	FH1/FH2 domain-containing protein 1 (Formin homolog overexpressed in spleen 1) (FHOS) (Formin homology 2 domain-containing protein 1)	3 v 3	-0.0528728	0.0121806	0.187702	Q96T60	PNKP	Bifunctional polynucleotide phosphatase/kinase (DNA 5'-kinase/3'-phosphatase) (Polynucleotide kinase-3'-phosphatase) [Includes: Polynucleotide 3'-phosphatase (EC 3.1.3.32) (2'(3')-polynucleotidase); Polynucleotide 5'-hydroxyl-kinase (EC 2.7.1.78)]	3 v 3	-0.0752889	0.0196795	0.345101
Q96KA5	CLPTM1L	Cleft lip and palate transmembrane protein 1-like protein (CLPTM1-like protein) (Cisplatin resistance-related protein 9) (CRR9p)	3 v 3	-0.207239	0.0122343	0.187702	Q15942	ZYX	Zyxin (Zyxin-2)	3 v 3	-0.251064	0.0196946	0.345101
Q9NWS0	PIH1D1	PIH1 domain-containing protein 1 (Nucleolar protein 17 homolog)	3 v 3	-0.263309	0.0122989	0.187702	O75380	NDUFS6	NADH dehydrogenase [ubiquinone] iron-sulfur protein 6, mitochondrial (Complex I-13kD-A) (CI-13kD-A) (NADH-ubiquinone oxidoreductase 13 kDa-A subunit)	3 v 3	-0.21369	0.0198652	0.346747
Q6P3W7	SCYL2	SCY1-like protein 2 (Coated vesicle-associated kinase of 104 kDa)	3 v 3	0.124946	0.0123423	0.187702	Q5HYC2	KIAA2026	Uncharacterized protein KIAA2026	2 v 2	-0.26978	0.0199132	0.346747
P24386	CHM	Rab proteins geranylgeranyltransferase component A 1 (Choroideremia protein) (Rab escort protein 1) (REP-1) (TCD protein)	3 v 3	0.322999	0.0123968	0.187702	Q9NX24	NHP2	H/ACA ribonucleoprotein complex subunit 2 (Nucleolar protein family A member 2) (snoRNP protein NHP2)	3 v 3	0.276252	0.0199651	0.346747
Q9HB09	BCL2L12	Bcl-2-like protein 12 (Bcl2-L-12) (Bcl-2-related proline-rich protein)	3 v 3	-0.241493	0.0124121	0.187702	P26599	PTBP1	Polypyrimidine tract-binding protein 1 (PTB) (57 kDa RNA-binding protein PPTB-1) (Heterogeneous nuclear ribonucleoprotein I) (hnRNP I)	3 v 3	0.352929	0.0200185	0.346747
O15360	FANCA	Fanconi anemia group A protein (Protein FACA)	3 v 3	-0.153787	0.0124333	0.187702	Q9H307	PNN	Pinin (140 kDa nuclear and cell adhesion-related phosphoprotein) (Desmosome-associated protein) (Domain-rich serine protein) (DRS protein) (DRSP) (Melanoma metastasis clone A protein) (Nuclear protein SDK3) (SR-like protein)	3 v 3	0.825396	0.0200468	0.346747
Q15059	BRD3	Bromodomain-containing protein 3 (RING3-like protein)	3 v 3	0.541725	0.0124679	0.187702	Q9BRX5	GINS3	DNA replication complex GINS protein PSF3 (GINS complex subunit 3)	3 v 3	-0.215731	0.0200481	0.346747
P21283	ATP6V1C1	V-type proton ATPase subunit C 1 (V-ATPase subunit C 1) (Vacuolar proton pump subunit C 1)	3 v 3	0.328828	0.0124855	0.187702	Q7Z3V4	UBE3B	Ubiquitin-protein ligase E3B (EC 2.3.2.26) (HECT-type ubiquitin transferase E3B)	3 v 3	-0.109491	0.0201078	0.346747
P31150	GDI1	Rab GDP dissociation inhibitor alpha (Rab GDI alpha) (Guanosine diphosphate dissociation inhibitor 1) (GDI-1) (Oligophrenin-2) (Protein XAP-4)	3 v 3	-0.752488	0.0125626	0.187702	Q5VV41	ARHGEF16	Rho guanine nucleotide exchange factor 16 (Ephexin-4)	3 v 3	-0.114087	0.0201225	0.346747
Q9Y666	SLC12A7	Solute carrier family 12 member 7 (Electroneutral potassium-chloride cotransporter 4) (K-Cl cotransporter 4)	3 v 3	-0.296133	0.0126019	0.187702	O00244	ATOX1	Copper transport protein ATOX1 (Metal transport protein ATX1)	3 v 3	-0.182908	0.0202291	0.346747
Q9NQY0	BIN3	Bridging integrator 3	3 v 3	-0.0823684	0.0126606	0.187702	Q9NWB6	ARGLU1	Arginine and glutamate-rich protein 1	3 v 3	0.482795	0.0202426	0.346747
Q71U36	TUBA1A	Tubulin alpha-1A chain (Alpha-tubulin 3) (Tubulin B-alpha-1) (Tubulin alpha-3 chain) [Cleaved into: Detyrosinated tubulin alpha-1A chain]	3 v 3	0.0901056	0.0127426	0.187702	Q9P2J5	LARS1	Leucine--tRNA ligase, cytoplasmic (EC 6.1.1.4) (Leucyl-tRNA synthetase) (LeuRS)	3 v 3	0.0799697	0.0202651	0.346747
P62081	RPS7	40S ribosomal protein S7 (Small ribosomal subunit protein eS7)	3 v 3	0.311519	0.0127497	0.187702	Q6ICB0	DESI1	Desumoylating isopeptidase 1 (DeSI-1) (EC 3.4.-.-) (PPPDE peptidase domain-containing protein 2) (Polyubiquitinated substrate transporter) (POST)	3 v 3	-0.192529	0.0203167	0.346747
P13797	PLS3	Plastin-3 (T-plastin)	3 v 3	0.310205	0.0127545	0.187702	P16333	NCK1	Cytoplasmic protein NCK1 (NCK adaptor protein 1) (Nck-1) (SH2/SH3 adaptor protein NCK-alpha)	3 v 3	-0.174529	0.0203178	0.346747
Q02809	PLOD1	Procollagen-lysine,2-oxoglutarate 5-dioxygenase 1 (EC 1.14.11.4) (Lysyl hydroxylase 1) (LH1)	3 v 3	0.339817	0.0127717	0.187702	Q14691	GINS1	DNA replication complex GINS protein PSF1 (GINS complex subunit 1)	3 v 3	-0.096499	0.0203661	0.346875
Q9H1U4	MEGF9	Multiple epidermal growth factor-like domains protein 9 (Multiple EGF-like domains protein 9) (Epidermal growth factor-like protein 5) (EGF-like protein 5)	3 v 3	-0.218549	0.0127946	0.187702	Q8N5I9	NOPCHAP1	NOP protein chaperone 1	3 v 3	-0.160388	0.020438	0.347405
Q9UNN5	FAF1	FAS-associated factor 1 (hFAF1) (UBX domain-containing protein 12) (UBX domain-containing protein 3A)	3 v 3	0.282691	0.0128066	0.187702	A0A024R7X7	STAU2	Double-stranded RNA-binding protein Staufen homolog 2	3 v 3	0.48545	0.0205574	0.347929
Q587I9	SFT2D3	Vesicle transport protein SFT2C (SFT2 domain-containing protein 3)	3 v 3	-0.298789	0.0128145	0.187702	Q10570	CPSF1	Cleavage and polyadenylation specificity factor subunit 1 (Cleavage and polyadenylation specificity factor 160 kDa subunit) (CPSF 160 kDa subunit)	3 v 3	0.52117	0.020563	0.347929
Q9NUQ2	AGPAT5	1-acyl-sn-glycerol-3-phosphate acyltransferase epsilon (EC 2.3.1.51) (1-acylglycerol-3-phosphate O-acyltransferase 5) (1-AGP acyltransferase 5) (1-AGPAT 5) (Lysophosphatidic acid acyltransferase epsilon) (LPAAT-epsilon)	3 v 3	-0.261912	0.0128154	0.187702	Q9H0R3	TMEM222	Transmembrane protein 222	3 v 3	-0.207574	0.0205929	0.347929
Q96S55	WRNIP1	ATPase WRNIP1 (EC 3.6.1.-) (Werner helicase-interacting protein 1)	3 v 3	-0.209103	0.0128281	0.187702	Q9NZB2	FAM120A	Constitutive coactivator of PPAR-gamma-like protein 1 (Oxidative stress-associated Src activator) (Protein FAM120A)	3 v 3	0.233358	0.0206322	0.347929
Q15428	SF3A2	Splicing factor 3A subunit 2 (SF3a66) (Spliceosome-associated protein 62) (SAP 62)	3 v 3	-0.211351	0.0128928	0.187702	O94905	ERLIN2	Erlin-2 (Endoplasmic reticulum lipid raft-associated protein 2) (Stomatin-prohibitin-flotillin-HflC/K domain-containing protein 2) (SPFH domain-containing protein 2)	3 v 3	0.200591	0.0206955	0.347982
P49427	CDC34	Ubiquitin-conjugating enzyme E2 R1 (EC 2.3.2.23) ((E3-independent) E2 ubiquitin-conjugating enzyme R1) (EC 2.3.2.24) (E2 ubiquitin-conjugating enzyme R1) (Ubiquitin-conjugating enzyme E2-32 kDa complementing) (Ubiquitin-conjugating enzyme E2-CDC34) (Ubiquitin-protein ligase R1)	3 v 3	-0.303249	0.0129376	0.187702	Q93096	PTP4A1	Protein tyrosine phosphatase type IVA 1 (EC 3.1.3.48) (PTP(CAAXI)) (Protein-tyrosine phosphatase 4a1) (Protein-tyrosine phosphatase of regenerating liver 1) (PRL-1)	3 v 3	-0.120264	0.0207332	0.347982
Q96EB1	ELP4	Elongator complex protein 4 (hELP4) (PAX6 neighbor gene protein)	3 v 3	0.0851196	0.0129714	0.187702	Q9H115	NAPB	Beta-soluble NSF attachment protein (SNAP-beta) (N-ethylmaleimide-sensitive factor attachment protein beta)	3 v 3	-0.218743	0.0208172	0.347982
Q9NP72	RAB18	Ras-related protein Rab-18	3 v 3	0.556511	0.0130022	0.187702	A0A024RAJ8	IQGAP2	IQ motif containing GTPase activating protein 2, isoform CRA_b	3 v 3	0.28542	0.0208816	0.347982
Q9BWQ6	YIPF2	Protein YIPF2 (YIP1 family member 2)	3 v 3	0.176028	0.0130351	0.187702	A0A3B3ITT1	RAB12	Ras-related protein Rab-12	3 v 3	-0.0502607	0.020895	0.347982
Q9NSD9	FARSB	Phenylalanine--tRNA ligase beta subunit (EC 6.1.1.20) (Phenylalanyl-tRNA synthetase beta subunit) (PheRS)	3 v 3	-0.139772	0.0130464	0.187702	P38571	LIPA	Lysosomal acid lipase/cholesteryl ester hydrolase (Acid cholesteryl ester hydrolase) (LAL) (EC 3.1.1.13) (Cholesteryl esterase) (Lipase A) (Sterol esterase)	3 v 3	-0.183847	0.0209438	0.347982
Q9BUR4	WRAP53	Telomerase Cajal body protein 1 (WD repeat-containing protein 79) (WD40 repeat-containing protein antisense to TP53 gene) (WRAP53beta)	3 v 3	-0.202263	0.013081	0.187702	Q96G74	OTUD5	OTU domain-containing protein 5 (EC 3.4.19.12) (Deubiquitinating enzyme A) (DUBA)	3 v 3	-0.240458	0.0209786	0.347982
P06703	S100A6	Protein S100-A6 (Calcyclin) (Growth factor-inducible protein 2A9) (MLN 4) (Prolactin receptor-associated protein) (PRA) (S100 calcium-binding protein A6)	3 v 3	-0.38841	0.0131545	0.187702	Q96T17	MAP7D2	MAP7 domain-containing protein 2	3 v 3	0.0627234	0.0210093	0.347982
Q15042	RAB3GAP1	Rab3 GTPase-activating protein catalytic subunit (RAB3 GTPase-activating protein 130 kDa subunit) (Rab3-GAP p130) (Rab3-GAP)	3 v 3	0.207817	0.0131918	0.187702	P68400	CSNK2A1	Casein kinase II subunit alpha (CK II alpha) (EC 2.7.11.1)	3 v 3	0.103821	0.0210335	0.347982
Q9BYP7	WNK3	Serine/threonine-protein kinase WNK3 (EC 2.7.11.1) (Protein kinase lysine-deficient 3) (Protein kinase with no lysine 3)	3 v 3	-0.524967	0.0132049	0.187702	Q9Y605	MRFAP1	MORF4 family-associated protein 1 (Protein PGR1) (Protein associated with MRG of 14 kDa)	3 v 3	-0.313422	0.0210948	0.347982
Q7L5N1	COPS6	COP9 signalosome complex subunit 6 (SGN6) (Signalosome subunit 6) (JAB1-containing signalosome subunit 6) (MOV34 homolog) (Vpr-interacting protein) (hVIP)	3 v 3	0.13493	0.0132189	0.187702	P09960	LTA4H	Leukotriene A-4 hydrolase (LTA-4 hydrolase) (EC 3.3.2.6) (Leukotriene A(4) hydrolase) (Tripeptide aminopeptidase LTA4H) (EC 3.4.11.4)	3 v 3	-0.158176	0.0211173	0.347982
P49792	RANBP2	E3 SUMO-protein ligase RanBP2 (EC 2.3.2.-) (358 kDa nucleoporin) (Nuclear pore complex protein Nup358) (Nucleoporin Nup358) (Ran-binding protein 2) (RanBP2) (p270)	3 v 3	0.127244	0.0132794	0.187702	Q02040	AKAP17A	A-kinase anchor protein 17A (AKAP-17A) (721P) (B-lymphocyte antigen) (Protein XE7) (Protein kinase A-anchoring protein 17A) (PRKA17A) (Splicing factor, arginine/serine-rich 17A)	3 v 3	0.461636	0.0211448	0.347982
Q96HW7	INTS4	Integrator complex subunit 4 (Int4)	3 v 3	0.23376	0.0133175	0.187702	Q9NRA2	SLC17A5	Sialin (H(+)/nitrate cotransporter) (H(+)/sialic acid cotransporter) (AST) (Membrane glycoprotein HP59) (Solute carrier family 17 member 5) (Vesicular H(+)/Aspartate-glutamate cotransporter)	3 v 3	-0.105903	0.0211666	0.347982
Q96G25	MED8	Mediator of RNA polymerase II transcription subunit 8 (Activator-recruited cofactor 32 kDa component) (ARC32) (Mediator complex subunit 8)	3 v 3	-0.153082	0.0133266	0.187702	Q02880	TOP2B	DNA topoisomerase 2-beta (EC 5.6.2.2) (DNA topoisomerase II, beta isozyme)	3 v 3	0.616417	0.0212985	0.348948
Q15628	TRADD	Tumor necrosis factor receptor type 1-associated DEATH domain protein (TNFR1-associated DEATH domain protein) (TNFRSF1A-associated via death domain)	3 v 3	0.0686626	0.0133557	0.187702	Q9UPN6	SCAF8	SR-related and CTD-associated factor 8 (CDC5L complex-associated protein 7) (RNA-binding motif protein 16)	3 v 3	-0.102918	0.0213403	0.348948
P50120	RBP2	Retinol-binding protein 2 (Cellular retinol-binding protein II) (CRBP-II)	3 v 3	0.463673	0.0134083	0.187702	Q9NZ08	ERAP1	Endoplasmic reticulum aminopeptidase 1 (EC 3.4.11.-) (ARTS-1) (Adipocyte-derived leucine aminopeptidase) (A-LAP) (Aminopeptidase PILS) (Puromycin-insensitive leucyl-specific aminopeptidase) (PILS-AP) (Type 1 tumor necrosis factor receptor shedding aminopeptidase regulator)	3 v 3	-0.10908	0.0213483	0.348948
Q14571	ITPR2	Inositol 1,4,5-trisphosphate receptor type 2 (IP3 receptor isoform 2) (IP3R 2) (InsP3R2) (Type 2 inositol 1,4,5-trisphosphate receptor) (Type 2 InsP3 receptor)	3 v 3	0.278421	0.0134355	0.187702	O00442	RTCA	RNA 3'-terminal phosphate cyclase (RNA cyclase) (RNA-3'-phosphate cyclase) (EC 6.5.1.4) (RNA terminal phosphate cyclase domain-containing protein 1) (RTC domain-containing protein 1)	3 v 3	-0.0362997	0.0214525	0.349046
O00519	FAAH	Fatty-acid amide hydrolase 1 (EC 3.5.1.99) (Anandamide amidohydrolase 1) (Fatty acid ester hydrolase) (EC 3.1.1.-) (Oleamide hydrolase 1)	3 v 3	-0.40587	0.0134363	0.187702	Q5W0B1	OBI1	ORC ubiquitin ligase 1 (OBI1) (EC 2.3.2.27) (RING finger protein 219)	3 v 3	-0.0331263	0.021457	0.349046
Q6PD74	AAGAB	Alpha- and gamma-adaptin-binding protein p34	3 v 3	-0.362607	0.0134477	0.187702	Q96BW1	UPRT	Uracil phosphoribosyltransferase homolog	3 v 3	0.190376	0.0214772	0.349046
Q96NB2	SFXN2	Sideroflexin-2	3 v 3	-0.342485	0.0134528	0.187702	Q9UBW7	ZMYM2	Zinc finger MYM-type protein 2 (Fused in myeloproliferative disorders protein) (Rearranged in atypical myeloproliferative disorder protein) (Zinc finger protein 198)	3 v 3	0.252386	0.0215729	0.349933
P28290	ITPRID2	Protein ITPRID2 (Cleavage signal-1 protein) (CS-1) (ITPR-interacting domain-containing protein 2) (Ki-ras-induced actin-interacting protein) (Sperm-specific antigen 2)	3 v 3	0.166771	0.0135011	0.187702	Q86XR8	CEP57	Centrosomal protein of 57 kDa (Cep57) (FGF2-interacting protein) (Testis-specific protein 57) (Translokin)	3 v 3	-0.164068	0.0216626	0.350514
O96017	CHEK2	Serine/threonine-protein kinase Chk2 (EC 2.7.11.1) (CHK2 checkpoint homolog) (Cds1 homolog) (Hucds1) (hCds1) (Checkpoint kinase 2)	3 v 3	0.10457	0.0135031	0.187702	O60216	RAD21	Double-strand-break repair protein rad21 homolog (hHR21) (Nuclear matrix protein 1) (NXP-1) (SCC1 homolog) [Cleaved into: 64-kDa C-terminal product (64-kDa carboxy-terminal product) (65-kDa carboxy-terminal product)]	3 v 3	0.350372	0.021691	0.350514
Q13619	CUL4A	Cullin-4A (CUL-4A)	3 v 3	-0.220546	0.0135815	0.187702	R4RYZ7	EGLN1	Hypoxia-inducible factor prolyl hydroxylase 2	3 v 3	-0.132147	0.0218099	0.350934
P25208	NFYB	Nuclear transcription factor Y subunit beta (CAAT box DNA-binding protein subunit B) (Nuclear transcription factor Y subunit B) (NF-YB)	2 v 2	-0.203352	0.0135821	0.187702	O60493	SNX3	Sorting nexin-3 (Protein SDP3)	3 v 3	-0.384883	0.0218158	0.350933
Q9BRP1	PDCD2L	Programmed cell death protein 2-like	3 v 3	-0.165649	0.0136279	0.187702	Q9NQ88	TIGAR	Fructose-2,6-bisphosphatase TIGAR (EC 3.1.3.46) (TP53-induced glycolysis and apoptosis regulator) (TP53-induced glycolysis regulatory phosphatase)	3 v 3	-0.186122	0.0219667	0.350934
F8VWL3	FGD4	FYVE, RhoGEF and PH domain-containing protein 4	3 v 3	0.331847	0.0136466	0.187702	Q16222	UAP1	UDP-N-acetylhexosamine pyrophosphorylase (Antigen X) (AGX) (Sperm-associated antigen 2) [Includes: UDP-N-acetylgalactosamine pyrophosphorylase (EC 2.7.7.83) (AGX-1); UDP-N-acetylglucosamine pyrophosphorylase (EC 2.7.7.23) (AGX-2)]	3 v 3	-0.13494	0.0220009	0.350934
Q00535	CDK5	Cyclin-dependent-like kinase 5 (EC 2.7.11.1) (Cell division protein kinase 5) (Serine/threonine-protein kinase PSSALRE) (Tau protein kinase II catalytic subunit) (TPKII catalytic subunit)	3 v 3	-0.158394	0.0136696	0.187702	Q969S8	HDAC10	Polyamine deacetylase HDAC10 (EC 3.5.1.48) (EC 3.5.1.62) (Histone deacetylase 10) (HD10)	2 v 2	0.131403	0.0220827	0.350934
P60903	S100A10	Protein S100-A10 (Calpactin I light chain) (Calpactin-1 light chain) (Cellular ligand of annexin II) (S100 calcium-binding protein A10) (p10 protein) (p11)	3 v 3	-0.321162	0.0136801	0.187702	Q08495	DMTN	Dematin (Dematin actin-binding protein) (Erythrocyte membrane protein band 4.9)	3 v 3	-0.360925	0.0221089	0.350934
O43490	PROM1	Prominin-1 (Antigen AC133) (Prominin-like protein 1) (CD antigen CD133)	3 v 3	0.230681	0.0137125	0.187702	Q9H0B6	KLC2	Kinesin light chain 2 (KLC 2)	3 v 3	-0.133084	0.0221202	0.350934
P51965	UBE2E1	Ubiquitin-conjugating enzyme E2 E1 (EC 2.3.2.23) ((E3-independent) E2 ubiquitin-conjugating enzyme E1) (EC 2.3.2.24) (E2 ubiquitin-conjugating enzyme E1) (UbcH6) (Ubiquitin carrier protein E1) (Ubiquitin-protein ligase E1)	3 v 3	1.05966	0.0137162	0.187702	P53999	SUB1	Activated RNA polymerase II transcriptional coactivator p15 (Positive cofactor 4) (PC4) (SUB1 homolog) (p14)	3 v 3	0.434491	0.0221366	0.350934
B7Z6G2		cDNA FLJ56152, highly similar to Rho guanine nucleotide exchange factor 7	3 v 3	0.341352	0.0137369	0.187702	Q86X76	NIT1	Deaminated glutathione amidase (dGSH amidase) (EC 3.5.1.128) (Nitrilase homolog 1)	3 v 3	-0.204194	0.0222187	0.350934
Q96RQ1	ERGIC2	Endoplasmic reticulum-Golgi intermediate compartment protein 2	3 v 3	0.175893	0.0137637	0.187702	Q9HBE1	PATZ1	POZ-, AT hook-, and zinc finger-containing protein 1 (BTB/POZ domain zinc finger transcription factor) (Protein kinase A RI subunit alpha-associated protein) (Zinc finger and BTB domain-containing protein 19) (Zinc finger protein 278) (Zinc finger sarcoma gene protein)	3 v 3	0.17565	0.0222229	0.350934
P54132	BLM	Bloom syndrome protein (EC 3.6.4.12) (DNA helicase, RecQ-like type 2) (RecQ2) (RecQ protein-like 3)	3 v 3	-0.263704	0.0138008	0.187702	Q14980	NUMA1	Nuclear mitotic apparatus protein 1 (Nuclear matrix protein-22) (NMP-22) (Nuclear mitotic apparatus protein) (NuMA protein) (SP-H antigen)	3 v 3	0.998545	0.0222682	0.350934
Q9UMS0	NFU1	NFU1 iron-sulfur cluster scaffold homolog, mitochondrial (HIRA-interacting protein 5)	3 v 3	0.197691	0.0138349	0.187702	Q13277	STX3	Syntaxin-3	3 v 3	-0.242793	0.0222779	0.350934
Q12996	CSTF3	Cleavage stimulation factor subunit 3 (CF-1 77 kDa subunit) (Cleavage stimulation factor 77 kDa subunit) (CSTF 77 kDa subunit) (CstF-77)	3 v 3	-0.0813661	0.0138569	0.187702	P31948	STIP1	Stress-induced-phosphoprotein 1 (STI1) (Hsc70/Hsp90-organizing protein) (Hop) (Renal carcinoma antigen NY-REN-11) (Transformation-sensitive protein IEF SSP 3521)	3 v 3	-0.149485	0.0223206	0.350933
Q9BV61	TRAP1	TRAP1 protein (Fragment)	3 v 3	-0.174037	0.013865	0.187702	Q9NQ66	PLCB1	1-phosphatidylinositol 4,5-bisphosphate phosphodiesterase beta-1 (EC 3.1.4.11) (PLC-154) (Phosphoinositide phospholipase C-beta-1) (Phospholipase C-I) (PLC-I) (Phospholipase C-beta-1) (PLC-beta-1)	3 v 3	-0.160794	0.022357	0.350934
Q7L9L4	MOB1B	MOB kinase activator 1B (Mob1 homolog 1A) (Mob1A) (Mob1B) (Mps one binder kinase activator-like 1A)	3 v 3	-0.349436	0.0138759	0.187702	Q9P0P0	RNF181	E3 ubiquitin-protein ligase RNF181 (EC 2.3.2.27) (RING finger protein 181) (RING-type E3 ubiquitin transferase RNF181)	3 v 3	-0.389083	0.0223792	0.350934
Q96LL9	DNAJC30	DnaJ homolog subfamily C member 30, mitochondrial (Williams-Beuren syndrome chromosomal region 18 protein)	2 v 2	-0.341846	0.0139148	0.187702	A0A494C039	HYOU1	Hypoxia up-regulated protein 1	2 v 2	-0.545836	0.0224379	0.350933
P06493	CDK1	Cyclin-dependent kinase 1 (CDK1) (EC 2.7.11.22) (EC 2.7.11.23) (Cell division control protein 2 homolog) (Cell division protein kinase 1) (p34 protein kinase)	3 v 3	-0.134996	0.0139678	0.187702	Q3V6T2	CCDC88A	Girdin (Akt phosphorylation enhancer) (APE) (Coiled-coil domain-containing protein 88A) (G alpha-interacting vesicle-associated protein) (GIV) (Girders of actin filament) (Hook-related protein 1) (HkRP1)	3 v 3	0.267854	0.0224587	0.350934
Q9BSG0	PRADC1	Protease-associated domain-containing protein 1 (Protease-associated domain-containing protein of 21 kDa) (hPAP21)	2 v 2	0.564499	0.0139705	0.187702	Q99986	VRK1	Serine/threonine-protein kinase VRK1 (EC 2.7.11.1) (Vaccinia-related kinase 1)	3 v 3	-0.118669	0.0225214	0.351268
E9PBG7	CAMK2D	Calcium/calmodulin-dependent protein kinase (EC 2.7.11.17)	3 v 3	0.0877391	0.0139753	0.187702	Q2TAA2	IAH1	Isoamyl acetate-hydrolyzing esterase 1 homolog (EC 3.1.-.-)	3 v 3	-0.156096	0.0226836	0.351922
P0DN79	CBSL	Cystathionine beta-synthase-like protein (EC 4.2.1.22) (Beta-thionase) (Serine sulfhydrase)	3 v 3	0.244239	0.0139885	0.187702	P49354	FNTA	Protein farnesyltransferase/geranylgeranyltransferase type-1 subunit alpha (EC 2.5.1.58) (EC 2.5.1.59) (CAAX farnesyltransferase subunit alpha) (FTase-alpha) (Ras proteins prenyltransferase subunit alpha) (Type I protein geranyl-geranyltransferase subunit alpha) (GGTase-I-alpha)	3 v 3	-0.112438	0.0227039	0.351922
Q9H7H0	METTL17	Methyltransferase-like protein 17, mitochondrial (EC 2.1.1.-) (False p73 target gene protein) (Methyltransferase 11 domain-containing protein 1) (Protein RSM22 homolog, mitochondrial)	3 v 3	0.33641	0.0140553	0.187702	P50552	VASP	Vasodilator-stimulated phosphoprotein (VASP)	3 v 3	-0.0913916	0.0228123	0.351922
Q9GZZ1	NAA50	N-alpha-acetyltransferase 50 (hNaa50p) (EC 2.3.1.258) (N-acetyltransferase 13) (N-acetyltransferase 5) (hNAT5) (N-acetyltransferase san homolog) (hSAN) (N-epsilon-acetyltransferase 50) (EC 2.3.1.-) (NatE catalytic subunit)	3 v 3	0.166758	0.0140697	0.187702	Q8N3C0	ASCC3	Activating signal cointegrator 1 complex subunit 3 (EC 3.6.4.12) (ASC-1 complex subunit p200) (ASC1p200) (Helicase, ATP binding 1) (Trip4 complex subunit p200)	3 v 3	0.392388	0.0228436	0.351922
Q8IXJ9	ASXL1	Polycomb group protein ASXL1 (Additional sex combs-like protein 1)	3 v 3	0.391477	0.0140799	0.187702	Q5W111	SPRYD7	SPRY domain-containing protein 7 (Chronic lymphocytic leukemia deletion region gene 6 protein) (CLL deletion region gene 6 protein)	3 v 3	-0.152642	0.0229064	0.351922
Q8NDI1	EHBP1	EH domain-binding protein 1	3 v 3	0.0549389	0.014102	0.187702	Q9UH17	APOBEC3B	DNA dC->dU-editing enzyme APOBEC-3B (A3B) (EC 3.5.4.38) (Phorbolin-1-related protein) (Phorbolin-2/3)	3 v 3	0.241916	0.0229119	0.351922
Q96FW1	OTUB1	Ubiquitin thioesterase OTUB1 (EC 3.4.19.12) (Deubiquitinating enzyme OTUB1) (OTU domain-containing ubiquitin aldehyde-binding protein 1) (Otubain-1) (hOTU1) (Ubiquitin-specific-processing protease OTUB1)	3 v 3	0.575001	0.0141099	0.187702	Q6Q0C0	TRAF7	E3 ubiquitin-protein ligase TRAF7 (EC 2.3.2.27) (RING finger and WD repeat-containing protein 1) (RING finger protein 119) (RING-type E3 ubiquitin transferase TRAF7) (TNF receptor-associated factor 7)	3 v 3	0.193825	0.0229353	0.351922
P23677	ITPKA	Inositol-trisphosphate 3-kinase A (EC 2.7.1.127) (Inositol 1,4,5-trisphosphate 3-kinase A) (IP3 3-kinase A) (IP3K A) (InsP 3-kinase A)	2 v 2	-0.10657	0.0141203	0.187702	P52789	HK2	Hexokinase-2 (EC 2.7.1.1) (Hexokinase type II) (HK II) (Hexokinase-B) (Muscle form hexokinase)	3 v 3	-0.20561	0.0230898	0.352322
Q9Y426	C2CD2	C2 domain-containing protein 2 (Transmembrane protein 24-like)	3 v 3	0.835848	0.014123	0.187702	P08651	NFIC	Nuclear factor 1 C-type (NF1-C) (Nuclear factor 1/C) (CCAAT-box-binding transcription factor) (CTF) (Nuclear factor I/C) (NF-I/C) (NFI-C) (TGGCA-binding protein)	3 v 3	0.202281	0.0231251	0.352322
P08238	HSP90AB1	Heat shock protein HSP 90-beta (HSP 90) (Heat shock 84 kDa) (HSP 84) (HSP84)	3 v 3	-0.137501	0.0141258	0.187702	Q14692	BMS1	Ribosome biogenesis protein BMS1 homolog (Ribosome assembly protein BMS1 homolog)	3 v 3	0.229148	0.0231558	0.352322
O95926	SYF2	Pre-mRNA-splicing factor SYF2 (CCNDBP1-interactor) (p29)	3 v 3	-0.285774	0.0141422	0.187702	Q8N543	OGFOD1	Prolyl 3-hydroxylase OGFOD1 (EC 1.14.11.-) (2-oxoglutarate and iron-dependent oxygenase domain-containing protein 1) (Termination and polyadenylation 1 homolog) (uS12 prolyl 3-hydroxylase)	3 v 3	-0.198078	0.0231682	0.352322
Q13895	BYSL	Bystin	3 v 3	0.213503	0.0141521	0.187702	Q9BUP3	HTATIP2	Oxidoreductase HTATIP2 (EC 1.1.1.-) (30 kDa HIV-1 TAT-interacting protein) (HIV-1 TAT-interactive protein 2)	3 v 3	-0.157074	0.0232437	0.352841
P50151	GNG10	Guanine nucleotide-binding protein G(I)/G(S)/G(O) subunit gamma-10	3 v 3	-0.0930832	0.0141522	0.187702	Q9BW61	DDA1	DET1- and DDB1-associated protein 1 (Placenta cross-immune reaction antigen 1) (PCIA-1)	3 v 3	-0.19928	0.0233285	0.353498
A0A0B4J1W3	NAA15	N-alpha-acetyltransferase 15, NatA auxiliary subunit	3 v 3	0.302902	0.0141812	0.187702	P78318	IGBP1	Immunoglobulin-binding protein 1 (B-cell signal transduction molecule alpha 4) (Protein alpha-4) (CD79a-binding protein 1) (Protein phosphatase 2/4/6 regulatory subunit) (Renal carcinoma antigen NY-REN-16)	3 v 3	-0.2123	0.0234712	0.353631
Q96FJ2	DYNLL2	Dynein light chain 2, cytoplasmic (8 kDa dynein light chain b) (DLC8b) (Dynein light chain LC8-type 2)	3 v 3	-0.39301	0.0141945	0.187702	Q15631	TSN	Translin (EC 3.1.-.-) (Component 3 of promoter of RISC) (C3PO)	3 v 3	-0.161428	0.0235761	0.353631
Q9BQE4	SELENOS	Selenoprotein S (SelS) (VCP-interacting membrane protein)	3 v 3	-0.210158	0.0142482	0.18812	P51825	AFF1	AF4/FMR2 family member 1 (ALL1-fused gene from chromosome 4 protein) (Protein AF-4) (Protein FEL) (Proto-oncogene AF4)	3 v 3	0.218687	0.0236077	0.353631
Q6PI78	TMEM65	Transmembrane protein 65	3 v 3	0.694553	0.014303	0.188552	Q96HE7	ERO1A	ERO1-like protein alpha (ERO1-L) (ERO1-L-alpha) (EC 1.8.4.-) (Endoplasmic oxidoreductin-1-like protein) (Endoplasmic reticulum oxidoreductase alpha) (Oxidoreductin-1-L-alpha)	3 v 3	-0.119455	0.0236328	0.353631
Q9NP97	DYNLRB1	Dynein light chain roadblock-type 1 (Bithoraxoid-like protein) (BLP) (Dynein light chain 2A, cytoplasmic) (Dynein-associated protein Km23) (Roadblock domain-containing protein 1)	3 v 3	-0.197801	0.0143799	0.188808	Q9NZ45	CISD1	CDGSH iron-sulfur domain-containing protein 1 (MitoNEET)	3 v 3	-0.162012	0.0236992	0.353631
O00743	PPP6C	Serine/threonine-protein phosphatase 6 catalytic subunit (PP6C) (EC 3.1.3.16) [Cleaved into: Serine/threonine-protein phosphatase 6 catalytic subunit, N-terminally processed]	3 v 3	0.0790378	0.0144265	0.188808	P43250	GRK6	G protein-coupled receptor kinase 6 (EC 2.7.11.16) (G protein-coupled receptor kinase GRK6)	3 v 3	-0.166332	0.0237566	0.353631
P31749	AKT1	RAC-alpha serine/threonine-protein kinase (EC 2.7.11.1) (Protein kinase B) (PKB) (Protein kinase B alpha) (PKB alpha) (Proto-oncogene c-Akt) (RAC-PK-alpha)	3 v 3	0.107127	0.0144328	0.188808	P35244	RPA3	Replication protein A 14 kDa subunit (RP-A p14) (Replication factor A protein 3) (RF-A protein 3)	3 v 3	-0.148385	0.0237665	0.353632
Q5TA45	INTS11	Integrator complex subunit 11 (Int11) (EC 3.1.27.-) (Cleavage and polyadenylation-specific factor 3-like protein) (CPSF3-like protein) (Protein related to CPSF subunits of 68 kDa) (RC-68)	3 v 3	-0.0703841	0.0144403	0.188808	Q9Y3A5	SBDS	Ribosome maturation protein SBDS (Shwachman-Bodian-Diamond syndrome protein)	3 v 3	-0.193882	0.0237814	0.353631
Q15758	SLC1A5	Neutral amino acid transporter B(0) (ATB(0)) (Baboon M7 virus receptor) (RD114/simian type D retrovirus receptor) (Sodium-dependent neutral amino acid transporter type 2) (Solute carrier family 1 member 5)	3 v 3	0.400127	0.0144565	0.188808	O14530	TXNDC9	Thioredoxin domain-containing protein 9 (ATP-binding protein associated with cell differentiation) (Protein 1-4)	3 v 3	-0.299821	0.0237941	0.353632
P28340	POLD1	DNA polymerase delta catalytic subunit (EC 2.7.7.7) (3'-5' exodeoxyribonuclease) (EC 3.1.11.-) (DNA polymerase subunit delta p125)	3 v 3	-0.161521	0.0144998	0.188808	Q9UKV3	ACIN1	Apoptotic chromatin condensation inducer in the nucleus (Acinus)	3 v 3	0.832129	0.023895	0.353682
Q9Y4E8	USP15	Ubiquitin carboxyl-terminal hydrolase 15 (EC 3.4.19.12) (Deubiquitinating enzyme 15) (Ubiquitin thioesterase 15) (Ubiquitin-specific-processing protease 15) (Unph-2) (Unph4)	3 v 3	-0.0988568	0.0145588	0.189063	Q9BZX2	UCK2	Uridine-cytidine kinase 2 (UCK 2) (EC 2.7.1.48) (Cytidine monophosphokinase 2) (Testis-specific protein TSA903) (Uridine monophosphokinase 2)	3 v 3	-0.181796	0.0239156	0.353682
Q9BX10	GTPBP2	GTP-binding protein 2	3 v 3	-0.15283	0.0146028	0.189063	P52294	KPNA1	Importin subunit alpha-5 (Karyopherin subunit alpha-1) (Nucleoprotein interactor 1) (NPI-1) (RAG cohort protein 2) (SRP1-beta) [Cleaved into: Importin subunit alpha-5, N-terminally processed]	3 v 3	0.145612	0.0240036	0.353682
Q9UK22	FBXO2	F-box only protein 2	3 v 3	0.436116	0.0146094	0.189063	B2R5H0		Protein S100 (S100 calcium-binding protein)	3 v 3	-0.117571	0.0240664	0.353682
P33527	ABCC1	Multidrug resistance-associated protein 1 (EC 7.6.2.2) (ATP-binding cassette sub-family C member 1) (Glutathione-S-conjugate-translocating ATPase ABCC1) (EC 7.6.2.3) (Leukotriene C(4) transporter) (LTC4 transporter)	3 v 3	-0.113207	0.0146304	0.189063	P18754	RCC1	Regulator of chromosome condensation (Cell cycle regulatory protein) (Chromosome condensation protein 1)	3 v 3	-0.382967	0.024071	0.353682
Q8TB72	PUM2	Pumilio homolog 2 (Pumilio-2)	3 v 3	0.52722	0.0147002	0.189491	O95251	KAT7	Histone acetyltransferase KAT7 (EC 2.3.1.48) (Histone acetyltransferase binding to ORC1) (Lysine acetyltransferase 7) (MOZ, YBF2/SAS3, SAS2 and TIP60 protein 2) (MYST-2)	3 v 3	0.168373	0.0240803	0.353682
O14617	AP3D1	AP-3 complex subunit delta-1 (AP-3 complex subunit delta) (Adaptor-related protein complex 3 subunit delta-1) (Delta-adaptin)	3 v 3	0.5623	0.014716	0.189491	P53004	BLVRA	Biliverdin reductase A (BVR A) (EC 1.3.1.24) (Biliverdin-IX alpha-reductase)	3 v 3	-0.138381	0.0240883	0.353682
Q6ZRS2	SRCAP	Helicase SRCAP (EC 3.6.4.-) (Domino homolog 2) (Snf2-related CBP activator)	3 v 3	0.337664	0.0147901	0.189491	Q92620	DHX38	Pre-mRNA-splicing factor ATP-dependent RNA helicase PRP16 (EC 3.6.4.13) (ATP-dependent RNA helicase DHX38) (DEAH box protein 38)	3 v 3	0.361119	0.0243732	0.354527
Q7Z4S6	KIF21A	Kinesin-like protein KIF21A (Kinesin-like protein KIF2) (Renal carcinoma antigen NY-REN-62)	3 v 3	-0.085876	0.0147963	0.189491	B7Z2V6		H(+)-transporting two-sector ATPase (EC 7.1.2.2)	2 v 2	-0.144547	0.0243751	0.354527
Q8TC07	TBC1D15	TBC1 domain family member 15 (GTPase-activating protein RAB7) (GAP for RAB7) (Rab7-GAP)	3 v 3	0.0569855	0.0148573	0.189491	M0QY77	KXD1	KxDL motif-containing protein 1	3 v 3	-0.321959	0.024393	0.354527
P33993	MCM7	DNA replication licensing factor MCM7 (EC 3.6.4.12) (CDC47 homolog) (P1.1-MCM3)	3 v 3	0.050727	0.0148788	0.189491	Q9Y2I8	WDR37	WD repeat-containing protein 37	3 v 3	0.239845	0.0244149	0.354527
O00767	SCD	Stearoyl-CoA desaturase (hSCD1) (EC 1.14.19.1) (Acyl-CoA desaturase) (Delta(9)-desaturase) (Delta-9 desaturase) (Fatty acid desaturase)	3 v 3	-0.574326	0.0149169	0.189491	Q01650	SLC7A5	Large neutral amino acids transporter small subunit 1 (4F2 light chain) (4F2 LC) (4F2LC) (CD98 light chain) (Integral membrane protein E16) (E16) (L-type amino acid transporter 1) (hLAT1) (Solute carrier family 7 member 5) (y+ system cationic amino acid transporter)	3 v 3	-0.204905	0.0244372	0.354527
Q14667	KIAA0100	Protein KIAA0100 (Antigen MLAA-22) (Breast cancer-overexpressed gene 1 protein)	3 v 3	0.182655	0.0149307	0.189491	B4DTB1		cDNA FLJ52936, weakly similar to Tropomyosin alpha-4 chain	3 v 3	-0.127707	0.0245454	0.354631
Q8NBJ4	GOLM1	Golgi membrane protein 1 (Golgi membrane protein GP73) (Golgi phosphoprotein 2)	3 v 3	0.471665	0.0149368	0.189491	Q6P2H3	CEP85	Centrosomal protein of 85 kDa (Cep85) (Coiled-coil domain-containing protein 21)	3 v 3	0.210832	0.0246273	0.354631
B6E4X6		Cellular tumor antigen p53	3 v 3	-1.04568	0.0149984	0.189491	O00151	PDLIM1	PDZ and LIM domain protein 1 (C-terminal LIM domain protein 1) (Elfin) (LIM domain protein CLP-36)	3 v 3	-0.317367	0.0246529	0.354631
Q8NB91	FANCB	Fanconi anemia group B protein (Protein FACB) (Fanconi anemia-associated polypeptide of 95 kDa) (FAAP95)	3 v 3	-0.186903	0.0150143	0.189491	A0A088AWN3	DOCK9	Dedicator of cytokinesis protein 9	3 v 3	0.0952803	0.0246814	0.354631
Q8N766	EMC1	ER membrane protein complex subunit 1	3 v 3	0.150326	0.015015	0.189491	Q9BVC6	TMEM109	Transmembrane protein 109 (Mitsugumin-23) (Mg23)	3 v 3	-0.181471	0.0247358	0.354631
P51809	VAMP7	Vesicle-associated membrane protein 7 (VAMP-7) (Synaptobrevin-like protein 1) (Tetanus-insensitive VAMP) (Ti-VAMP)	3 v 3	0.0890547	0.0150195	0.189491	P17931	LGALS3	Galectin-3 (Gal-3) (35 kDa lectin) (Carbohydrate-binding protein 35) (CBP 35) (Galactose-specific lectin 3) (Galactoside-binding protein) (GALBP) (IgE-binding protein) (L-31) (Laminin-binding protein) (Lectin L-29) (Mac-2 antigen)	3 v 3	-0.492581	0.0247465	0.354631
A0A024RAJ8	IQGAP2	IQ motif containing GTPase activating protein 2, isoform CRA_b	3 v 3	0.2379	0.0150811	0.189986	P19532	TFE3	Transcription factor E3 (Class E basic helix-loop-helix protein 33) (bHLHe33)	3 v 3	0.128121	0.024789	0.354631
Q6EMK4	VASN	Vasorin (Protein slit-like 2)	3 v 3	0.327506	0.015146	0.190348	Q6P3W7	SCYL2	SCY1-like protein 2 (Coated vesicle-associated kinase of 104 kDa)	3 v 3	-0.0522563	0.0248357	0.354631
Q9NZI7	UBP1	Upstream-binding protein 1 (Transcription factor LBP-1)	3 v 3	0.438971	0.0152126	0.190348	Q9P0J0	NDUFA13	NADH dehydrogenase [ubiquinone] 1 alpha subcomplex subunit 13 (Cell death regulatory protein GRIM-19) (Complex I-B16.6) (CI-B16.6) (Gene associated with retinoic and interferon-induced mortality 19 protein) (GRIM-19) (Gene associated with retinoic and IFN-induced mortality 19 protein) (NADH-ubiquinone oxidoreductase B16.6 subunit)	3 v 3	-0.129982	0.0249425	0.354631
Q16831	UPP1	Uridine phosphorylase 1 (UPase 1) (UrdPase 1) (EC 2.4.2.3)	3 v 3	-0.170925	0.0152135	0.190348	Q86U38	NOP9	Nucleolar protein 9	3 v 3	-0.156266	0.0249481	0.354631
Q5T7V8	GORAB	RAB6-interacting golgin (N-terminal kinase-like-binding protein 1) (NTKL-BP1) (NTKL-binding protein 1) (hNTKL-BP1) (SCY1-like 1-binding protein 1) (SCYL1-BP1) (SCYL1-binding protein 1)	3 v 3	-0.0710303	0.0152476	0.190348	Q96MW5	COG8	Conserved oligomeric Golgi complex subunit 8 (COG complex subunit 8) (Component of oligomeric Golgi complex 8)	3 v 3	-0.126224	0.0250392	0.354631
Q8TEV9	SMCR8	Guanine nucleotide exchange protein SMCR8 (Smith-Magenis syndrome chromosomal region candidate gene 8 protein)	3 v 3	0.136044	0.0152484	0.190348	O95714	HERC2	E3 ubiquitin-protein ligase HERC2 (EC 2.3.2.26) (HECT domain and RCC1-like domain-containing protein 2) (HECT-type E3 ubiquitin transferase HERC2)	3 v 3	0.271057	0.0250769	0.354631
Q9H000	MKRN2	Probable E3 ubiquitin-protein ligase makorin-2 (EC 2.3.2.27) (RING finger protein 62) (RING-type E3 ubiquitin transferase makorin-2)	3 v 3	-0.358925	0.0152696	0.190348	Q86VP1	TAX1BP1	Tax1-binding protein 1 (TRAF6-binding protein)	3 v 3	0.326186	0.0251701	0.354631
Q9H5K3	POMK	Protein O-mannose kinase (POMK) (EC 2.7.1.183) (Protein kinase-like protein SgK196) (Sugen kinase 196)	3 v 3	-0.355726	0.0152886	0.190348	P31153	MAT2A	S-adenosylmethionine synthase isoform type-2 (AdoMet synthase 2) (EC 2.5.1.6) (Methionine adenosyltransferase 2) (MAT 2) (Methionine adenosyltransferase II) (MAT-II)	3 v 3	-0.195719	0.0251822	0.354631
Q9NS91	RAD18	E3 ubiquitin-protein ligase RAD18 (EC 2.3.2.27) (Postreplication repair protein RAD18) (hHR18) (hRAD18) (RING finger protein 73) (RING-type E3 ubiquitin transferase RAD18)	3 v 3	0.410075	0.0153244	0.190515	Q68DK2	ZFYVE26	Zinc finger FYVE domain-containing protein 26 (FYVE domain-containing centrosomal protein) (FYVE-CENT) (Spastizin)	3 v 3	0.0526527	0.0251883	0.354631
Q69YL0	NCBP2AS2	Protein NCBP2AS2 (Hypoxia-induced angiogenesis regulator) (NCBP2 antisense gene protein 2)	3 v 3	-0.354789	0.0154063	0.190976	Q96M27	PRRC1	Protein PRRC1 (Proline-rich and coiled-coil-containing protein 1)	3 v 3	-0.156666	0.0251939	0.354631
O60341	KDM1A	Lysine-specific histone demethylase 1A (EC 1.14.99.66) (BRAF35-HDAC complex protein BHC110) (Flavin-containing amine oxidase domain-containing protein 2) ([histone H3]-dimethyl-L-lysine(4) FAD-dependent demethylase 1A)	3 v 3	-0.0925985	0.0154771	0.191155	P20700	LMNB1	Lamin-B1	3 v 3	0.516665	0.0252959	0.354651
Q9UDR5	AASS	Alpha-aminoadipic semialdehyde synthase, mitochondrial (LKR/SDH) [Includes: Lysine ketoglutarate reductase (LKR) (LOR) (EC 1.5.1.8); Saccharopine dehydrogenase (SDH) (EC 1.5.1.9)]	3 v 3	-0.102327	0.0155009	0.191155	Q8IWJ2	GCC2	GRIP and coiled-coil domain-containing protein 2 (185 kDa Golgi coiled-coil protein) (GCC185) (CLL-associated antigen KW-11) (CTCL tumor antigen se1-1) (Ran-binding protein 2-like 4) (RanBP2L4) (Renal carcinoma antigen NY-REN-53)	3 v 3	0.615199	0.0253165	0.354651
Q96NT1	NAP1L5	Nucleosome assembly protein 1-like 5 (Down-regulated in liver malignancy)	3 v 3	0.581318	0.0155485	0.191155	P13798	APEH	Acylamino-acid-releasing enzyme (AARE) (EC 3.4.19.1) (Acyl-peptide hydrolase) (APH) (Acylaminoacyl-peptidase) (Oxidized protein hydrolase) (OPH)	3 v 3	-0.164464	0.0253264	0.354651
Q9Y6D6	ARFGEF1	Brefeldin A-inhibited guanine nucleotide-exchange protein 1 (Brefeldin A-inhibited GEP 1) (ADP-ribosylation factor guanine nucleotide-exchange factor 1) (p200 ARF guanine nucleotide exchange factor) (p200 ARF-GEP1)	3 v 3	0.210226	0.0155513	0.191155	P54819	AK2	Adenylate kinase 2, mitochondrial (AK 2) (EC 2.7.4.3) (ATP-AMP transphosphorylase 2) (ATP:AMP phosphotransferase) (Adenylate monophosphate kinase) [Cleaved into: Adenylate kinase 2, mitochondrial, N-terminally processed]	3 v 3	-0.144245	0.0254219	0.354651
Q7Z6B0	CCDC91	Coiled-coil domain-containing protein 91 (GGA-binding partner) (p56 accessory protein)	3 v 3	-0.297677	0.0155555	0.191155	P31930	UQCRC1	Cytochrome b-c1 complex subunit 1, mitochondrial (Complex III subunit 1) (Core protein I) (Ubiquinol-cytochrome-c reductase complex core protein 1)	3 v 3	-0.110216	0.0254836	0.354651
Q9H4I3	TRABD	TraB domain-containing protein (Protein TTG2)	3 v 3	-0.409885	0.0155853	0.191245	Q15121	PEA15	Astrocytic phosphoprotein PEA-15 (15 kDa phosphoprotein enriched in astrocytes) (Phosphoprotein enriched in diabetes) (PED)	3 v 3	-0.211259	0.0254869	0.354651
Q8N2G8	GHDC	GH3 domain-containing protein	3 v 3	-0.264246	0.0156316	0.191538	O00625	PIR	Pirin (EC 1.13.11.24) (Probable quercetin 2,3-dioxygenase PIR) (Probable quercetinase)	3 v 3	-0.131832	0.0256483	0.356315
P06733	ENO1	Alpha-enolase (EC 4.2.1.11) (2-phospho-D-glycerate hydro-lyase) (C-myc promoter-binding protein) (Enolase 1) (MBP-1) (MPB-1) (Non-neural enolase) (NNE) (Phosphopyruvate hydratase) (Plasminogen-binding protein)	3 v 3	-0.105209	0.0157025	0.19213	P82912	MRPS11	28S ribosomal protein S11, mitochondrial (MRP-S11) (S11mt) (Cervical cancer proto-oncogene 2 protein) (HCC-2) (Mitochondrial small ribosomal subunit protein uS11m)	3 v 3	0.125995	0.0258014	0.357276
Q16352	INA	Alpha-internexin (Alpha-Inx) (66 kDa neurofilament protein) (NF-66) (Neurofilament-66) (Neurofilament 5)	3 v 3	-0.253748	0.0157472	0.192193	Q7Z5G4	GOLGA7	Golgin subfamily A member 7 (Golgi complex-associated protein of 16 kDa)	3 v 3	-0.0778904	0.025925	0.358011
O43776	NARS1	Asparagine--tRNA ligase, cytoplasmic (EC 6.1.1.22) (Asparaginyl-tRNA synthetase) (AsnRS) (Asparaginyl-tRNA synthetase 1)	3 v 3	-0.265979	0.0157528	0.192193	Q14566	MCM6	DNA replication licensing factor MCM6 (EC 3.6.4.12) (p105MCM)	3 v 3	-0.0262899	0.0259811	0.358011
P08754	GNAI3	Guanine nucleotide-binding protein G(i) subunit alpha-3 (G(i) alpha-3)	3 v 3	0.170018	0.0158259	0.192651	Q7L014	DDX46	Probable ATP-dependent RNA helicase DDX46 (EC 3.6.4.13) (DEAD box protein 46) (PRP5 homolog)	3 v 3	0.280347	0.0260034	0.358011
Q9HBL8	NMRAL1	NmrA-like family domain-containing protein 1	3 v 3	-0.224139	0.0158584	0.192651	Q9Y655		Myelin gene expression factor 2	2 v 2	0.540754	0.0261587	0.358011
Q0VFW7	C14orf102	C14orf102 protein (Chromosome 14 open reading frame 102, isoform CRA_b)	3 v 3	0.258563	0.0158589	0.192651	A0A024QZN5	ZWINT	ZW10 interactor, isoform CRA_b	3 v 3	-0.195138	0.0262175	0.358011
Q9Y2S7	POLDIP2	Polymerase delta-interacting protein 2 (38 kDa DNA polymerase delta interaction protein) (p38)	3 v 3	0.157848	0.0159033	0.192651	Q9GZS3	WDR61	WD repeat-containing protein 61 (Meiotic recombination REC14 protein homolog) (SKI8 homolog) (Ski8) [Cleaved into: WD repeat-containing protein 61, N-terminally processed]	3 v 3	-0.184236	0.0262469	0.358011
E7EX44	CALD1	Caldesmon	3 v 3	-0.251915	0.0159034	0.192651	Q13619	CUL4A	Cullin-4A (CUL-4A)	3 v 3	-0.0900097	0.026249	0.358011
O00161	SNAP23	Synaptosomal-associated protein 23 (SNAP-23) (Vesicle-membrane fusion protein SNAP-23)	3 v 3	0.314268	0.0159384	0.1928	D6RAN1	PDLIM7	PDZ and LIM domain protein 7 (Fragment)	3 v 3	-0.580161	0.0262588	0.358011
O94782	USP1	Ubiquitin carboxyl-terminal hydrolase 1 (EC 3.4.19.12) (Deubiquitinating enzyme 1) (hUBP) (Ubiquitin thioesterase 1) (Ubiquitin-specific-processing protease 1)	3 v 3	-0.246416	0.0160508	0.193884	Q9H4A4	RNPEP	Aminopeptidase B (AP-B) (EC 3.4.11.6) (Arginine aminopeptidase) (Arginyl aminopeptidase)	3 v 3	-0.121975	0.0262652	0.358011
Q53HG7		Cortactin isoform a variant (Fragment)	3 v 3	0.623756	0.0161526	0.194837	Q96DE0	NUDT16	U8 snoRNA-decapping enzyme (EC 3.6.1.62) (IDP phosphatase) (IDPase) (EC 3.6.1.64) (Inosine diphosphate phosphatase) (Nucleoside diphosphate-linked moiety X motif 16) (Nudix motif 16) (Nudix hydrolase 16) (U8 snoRNA-binding protein H29K) (m7GpppN-mRNA hydrolase)	3 v 3	-0.0844778	0.0264105	0.358011
P61421	ATP6V0D1	V-type proton ATPase subunit d 1 (V-ATPase subunit d 1) (32 kDa accessory protein) (V-ATPase 40 kDa accessory protein) (V-ATPase AC39 subunit) (p39) (Vacuolar proton pump subunit d 1)	3 v 3	-0.139774	0.016199	0.195122	O60220	TIMM8A	Mitochondrial import inner membrane translocase subunit Tim8 A (Deafness dystonia protein 1) (X-linked deafness dystonia protein)	3 v 3	-0.147423	0.0265856	0.358011
P21796	VDAC1	Voltage-dependent anion-selective channel protein 1 (VDAC-1) (hVDAC1) (Outer mitochondrial membrane protein porin 1) (Plasmalemmal porin) (Porin 31HL) (Porin 31HM)	3 v 3	-0.129456	0.0162399	0.195338	Q9HCG7	GBA2	Non-lysosomal glucosylceramidase (NLGase) (EC 3.2.1.45) (Beta-glucocerebrosidase 2) (Beta-glucosidase 2) (Bile acid beta-glucosidase GBA2) (Bile acid glucosyl transferase GBA2) (Cholesterol glucosyltransferase GBA2) (EC 2.4.1.-) (Cholesteryl-beta-glucosidase GBA2) (EC 3.2.1.-) (Glucosylceramidase 2)	3 v 3	-0.121022	0.0266172	0.358011
P26038	MSN	Moesin (Membrane-organizing extension spike protein)	3 v 3	0.380529	0.0163486	0.195409	P04632	CAPNS1	Calpain small subunit 1 (CSS1) (Calcium-activated neutral proteinase small subunit) (CANP small subunit) (Calcium-dependent protease small subunit) (CDPS) (Calcium-dependent protease small subunit 1) (Calpain regulatory subunit)	3 v 3	-0.248829	0.0266801	0.358011
Q15208	STK38	Serine/threonine-protein kinase 38 (EC 2.7.11.1) (NDR1 protein kinase) (Nuclear Dbf2-related kinase 1)	3 v 3	-0.112706	0.0164118	0.195409	Q8IZT6	ASPM	Abnormal spindle-like microcephaly-associated protein (Abnormal spindle protein homolog) (Asp homolog)	3 v 3	0.15059	0.026683	0.358011
A0A140VKC9		Thioredoxin-disulfide reductase (EC 1.8.1.9)	3 v 3	-0.1307	0.0164138	0.195409	P52272	HNRNPM	Heterogeneous nuclear ribonucleoprotein M (hnRNP M)	3 v 3	0.277406	0.0267227	0.358011
Q13057	COASY	Bifunctional coenzyme A synthase (CoA synthase) (NBP) (POV-2) [Includes: Phosphopantetheine adenylyltransferase (EC 2.7.7.3) (Dephospho-CoA pyrophosphorylase) (Pantetheine-phosphate adenylyltransferase) (PPAT); Dephospho-CoA kinase (DPCK) (EC 2.7.1.24) (Dephosphocoenzyme A kinase) (DPCOAK)]	3 v 3	-0.253117	0.0164498	0.195409	A0A024RDE8	PDLIM5	PDZ and LIM domain 5, isoform CRA_c	3 v 3	-0.233373	0.0267273	0.358011
Q9HB19	PLEKHA2	Pleckstrin homology domain-containing family A member 2 (PH domain-containing family A member 2) (Tandem PH domain-containing protein 2) (TAPP-2)	3 v 3	0.423087	0.0164522	0.195409	P56962	STX17	Syntaxin-17	3 v 3	0.0842313	0.0267671	0.358011
O60890	OPHN1	Oligophrenin-1	3 v 3	-0.285597	0.016492	0.195409	Q9NR33	POLE4	DNA polymerase epsilon subunit 4 (DNA polymerase II subunit 4) (DNA polymerase epsilon subunit p12)	3 v 3	-0.288124	0.0267864	0.358011
Q9Y6I3	EPN1	Epsin-1 (EH domain-binding mitotic phosphoprotein) (EPS-15-interacting protein 1)	3 v 3	-0.12013	0.016544	0.195409	Q9UKK9	NUDT5	ADP-sugar pyrophosphatase (EC 3.6.1.13) (8-oxo-dGDP phosphatase) (EC 3.6.1.58) (Nuclear ATP-synthesis protein NUDIX5) (EC 2.7.7.96) (Nucleoside diphosphate-linked moiety X motif 5) (Nudix motif 5) (hNUDT5) (YSA1H)	3 v 3	-0.234806	0.0267881	0.358011
P51808	DYNLT3	Dynein light chain Tctex-type 3 (Protein 91/23) (T-complex-associated testis-expressed 1-like)	3 v 3	0.375839	0.0165946	0.195409	Q8N183	NDUFAF2	NADH dehydrogenase [ubiquinone] 1 alpha subcomplex assembly factor 2 (B17.2-like) (B17.2L) (Mimitin) (Myc-induced mitochondrial protein) (MMTN) (NDUFA12-like protein)	3 v 3	-0.176726	0.0268441	0.358011
Q5TA50	CPTP	Ceramide-1-phosphate transfer protein (CPTP) (Glycolipid transfer protein domain-containing protein 1) (GLTP domain-containing protein 1)	3 v 3	-0.264871	0.0166065	0.195409	A2RTX5	TARS3	Threonine--tRNA ligase 2, cytoplasmic (EC 6.1.1.3) (Threonyl-tRNA synthetase) (ThrRS) (Threonyl-tRNA synthetase protein 3)	3 v 3	-0.083349	0.0268553	0.358011
Q16658	FSCN1	Fascin (55 kDa actin-bundling protein) (Singed-like protein) (p55)	3 v 3	0.209769	0.0166084	0.195409	Q9NRY2	INIP	SOSS complex subunit C (INTS3- and NABP-interacting protein) (Sensor of single-strand DNA complex subunit C) (Sensor of ssDNA subunit C) (SOSS-C) (Single-stranded DNA-binding protein-interacting protein 1) (SSB-interacting protein 1) (hSSBIP1)	3 v 3	-0.146606	0.0268713	0.358011
P61247	RPS3A	40S ribosomal protein S3a (Small ribosomal subunit protein eS1) (v-fos transformation effector protein) (Fte-1)	3 v 3	0.331881	0.0166136	0.195409	P68402	PAFAH1B2	Platelet-activating factor acetylhydrolase IB subunit alpha2 (EC 3.1.1.47) (PAF acetylhydrolase 30 kDa subunit) (PAF-AH 30 kDa subunit) (PAF-AH subunit beta) (PAFAH subunit beta)	3 v 3	-0.135784	0.026937	0.358011
V9HW89	HEL-S-95n	Epididymis secretory sperm binding protein Li 95n	3 v 3	0.190003	0.0166376	0.195409	Q9BU61	NDUFAF3	NADH dehydrogenase [ubiquinone] 1 alpha subcomplex assembly factor 3	3 v 3	-0.132962	0.0269599	0.358011
Q92696	RABGGTA	Geranylgeranyl transferase type-2 subunit alpha (EC 2.5.1.60) (Geranylgeranyl transferase type II subunit alpha) (Rab geranyl-geranyltransferase subunit alpha) (Rab GG transferase alpha) (Rab GGTase alpha) (Rab geranylgeranyltransferase subunit alpha)	3 v 3	-0.124997	0.016644	0.195409	Q8N806	UBR7	Putative E3 ubiquitin-protein ligase UBR7 (EC 2.3.2.27) (N-recognin-7) (RING-type E3 ubiquitin transferase UBR7)	3 v 3	-0.178963	0.0270217	0.358011
Q04721	NOTCH2	Neurogenic locus notch homolog protein 2 (Notch 2) (hN2) [Cleaved into: Notch 2 extracellular truncation (N2ECD); Notch 2 intracellular domain (N2ICD)]	3 v 3	0.344662	0.016687	0.195409	Q96N67	DOCK7	Dedicator of cytokinesis protein 7	3 v 3	0.393459	0.0270376	0.358011
Q02952	AKAP12	A-kinase anchor protein 12 (AKAP-12) (A-kinase anchor protein 250 kDa) (AKAP 250) (Gravin) (Myasthenia gravis autoantigen)	3 v 3	-0.263295	0.0167061	0.195409	A6NCC3	GOLGA8O	Golgin subfamily A member 8O	3 v 3	-0.0376774	0.0270443	0.358011
H3BTN5	PKM	Pyruvate kinase (EC 2.7.1.40) (Fragment)	3 v 3	-0.168943	0.0167277	0.195409	Q9H0Q3	FXYD6	FXYD domain-containing ion transport regulator 6 (Phosphohippolin)	2 v 2	-0.0431077	0.0271523	0.358011
P01130	LDLR	Low-density lipoprotein receptor (LDL receptor)	3 v 3	0.643652	0.0168647	0.196722	Q8NHH9	ATL2	Atlastin-2 (EC 3.6.5.-) (ADP-ribosylation factor-like protein 6-interacting protein 2) (ARL-6-interacting protein 2) (Aip-2)	3 v 3	-0.104113	0.027211	0.358011
Q15070	OXA1L	Mitochondrial inner membrane protein OXA1L (Hsa) (OXA1Hs) (Oxidase assembly 1-like protein) (OXA1-like protein)	3 v 3	-0.203103	0.0169093	0.196722	Q9Y4I1	MYO5A	Unconventional myosin-Va (Dilute myosin heavy chain, non-muscle) (Myosin heavy chain 12) (Myosin-12) (Myoxin)	3 v 3	0.213453	0.0272119	0.358011
Q9Y2A7	NCKAP1	Nck-associated protein 1 (NAP 1) (Membrane-associated protein HEM-2) (p125Nap1)	3 v 3	-0.246342	0.0169094	0.196722	Q9NX01	TXNL4B	Thioredoxin-like protein 4B (Dim1-like protein)	3 v 3	-0.126859	0.0272342	0.358011
Q96RS0	TGS1	Trimethylguanosine synthase (EC 2.1.1.-) (CLL-associated antigen KW-2) (Cap-specific guanine-N2 methyltransferase) (Hepatocellular carcinoma-associated antigen 137) (Nuclear receptor coactivator 6-interacting protein) (PRIP-interacting protein with methyltransferase motif) (PIMT) (PIPMT)	3 v 3	-0.123031	0.0169619	0.197014	O75717	WDHD1	WD repeat and HMG-box DNA-binding protein 1 (Acidic nucleoplasmic DNA-binding protein 1) (And-1)	3 v 3	0.171566	0.0272359	0.358011
Q92552	MRPS27	28S ribosomal protein S27, mitochondrial (MRP-S27) (S27mt) (Mitochondrial ribosomal protein S27) (Mitochondrial small ribosomal subunit protein mS27)	3 v 3	0.278118	0.016983	0.197014	Q01433	AMPD2	AMP deaminase 2 (EC 3.5.4.6) (AMP deaminase isoform L)	3 v 3	-0.157803	0.0272474	0.358011
Q86WQ0	NR2C2AP	Nuclear receptor 2C2-associated protein (TR4 orphan receptor-associated 16 kDa protein)	3 v 3	-0.273195	0.0170733	0.197014	O00458	IFRD1	Interferon-related developmental regulator 1 (Nerve growth factor-inducible protein PC4)	2 v 2	-0.162938	0.0272839	0.358011
O75628	REM1	GTP-binding protein REM 1 (GTPase-regulating endothelial cell sprouting) (Rad and Gem-like GTP-binding protein 1)	2 v 2	0.270611	0.0172249	0.197899	B3KRJ9		cDNA FLJ34439 fis, clone HLUNG2001146, highly similar to Splicing factor, arginine/serine-rich 12	2 v 2	0.511194	0.0273695	0.358077
O94903	PLPBP	Pyridoxal phosphate homeostasis protein (PLP homeostasis protein) (Proline synthase co-transcribed bacterial homolog protein) (Pyridoxal phosphate-binding protein)	3 v 3	0.474807	0.0172314	0.197899	A0A1B0GW05	DPY19L1	Probable C-mannosyltransferase DPY19L1	3 v 3	-0.119267	0.0274296	0.358077
P51452	DUSP3	Dual specificity protein phosphatase 3 (EC 3.1.3.16) (EC 3.1.3.48) (Dual specificity protein phosphatase VHR) (Vaccinia H1-related phosphatase) (VHR)	3 v 3	0.17862	0.0173072	0.198369	P07355	ANXA2	Annexin A2 (Annexin II) (Annexin-2) (Calpactin I heavy chain) (Calpactin-1 heavy chain) (Chromobindin-8) (Lipocortin II) (Placental anticoagulant protein IV) (PAP-IV) (Protein I) (p36)	3 v 3	-0.2201	0.0275049	0.358077
Q7Z7B1	PIGW	Phosphatidylinositol-glycan biosynthesis class W protein (PIG-W) (EC 2.3.-.-)	3 v 3	-0.439535	0.0173439	0.198369	Q6FI91	TSPYL	TSPYL protein	3 v 3	-0.0881531	0.0275378	0.358077
Q9NPR2	SEMA4B	Semaphorin-4B (Semaphorin-C)	3 v 3	-0.183833	0.0173538	0.198369	Q59ER5		WD repeat-containing protein 1 isoform 1 variant (Fragment)	3 v 3	-0.0982284	0.0275398	0.358077
Q00688	FKBP3	Peptidyl-prolyl cis-trans isomerase FKBP3 (PPIase FKBP3) (EC 5.2.1.8) (25 kDa FK506-binding protein) (25 kDa FKBP) (FKBP-25) (FK506-binding protein 3) (FKBP-3) (Immunophilin FKBP25) (Rapamycin-selective 25 kDa immunophilin) (Rotamase)	3 v 3	0.0872872	0.0174155	0.198574	P52888	THOP1	Thimet oligopeptidase (EC 3.4.24.15) (Endopeptidase 24.15) (MP78)	3 v 3	-0.115356	0.0275439	0.358077
Q15382	RHEB	GTP-binding protein Rheb (Ras homolog enriched in brain)	3 v 3	-0.256803	0.0174184	0.198574	Q9NSV4	DIAPH3	Protein diaphanous homolog 3 (Diaphanous-related formin-3) (DRF3) (MDia2)	3 v 3	-0.094564	0.0275832	0.358077
P46379	BAG6	Large proline-rich protein BAG6 (BAG family molecular chaperone regulator 6) (BCL2-associated athanogene 6) (BAG-6) (HLA-B-associated transcript 3) (Protein G3) (Protein Scythe)	3 v 3	-0.103081	0.0175067	0.198643	Q96BR6	ZNF669	Zinc finger protein 669	2 v 2	-0.207372	0.0276275	0.358106
Q6P6C2	ALKBH5	RNA demethylase ALKBH5 (EC 1.14.11.53) (Alkylated DNA repair protein alkB homolog 5) (Alpha-ketoglutarate-dependent dioxygenase alkB homolog 5)	3 v 3	-0.0931908	0.0175163	0.198643	O95834	EML2	Echinoderm microtubule-associated protein-like 2 (EMAP-2) (HuEMAP-2)	3 v 3	-0.143227	0.0277124	0.358151
Q9HAW4	CLSPN	Claspin (hClaspin)	3 v 3	-0.305127	0.0175177	0.198643	Q8N684	CPSF7	Cleavage and polyadenylation specificity factor subunit 7 (Cleavage and polyadenylation specificity factor 59 kDa subunit) (CPSF 59 kDa subunit) (Cleavage factor Im complex 59 kDa subunit) (CFIm59) (Pre-mRNA cleavage factor Im 59 kDa subunit)	3 v 3	0.326202	0.027715	0.35815
O14907	TAX1BP3	Tax1-binding protein 3 (Glutaminase-interacting protein 3) (Tax interaction protein 1) (TIP-1) (Tax-interacting protein 1)	3 v 3	-0.300634	0.0175518	0.198765	Q9BZ95	NSD3	Histone-lysine N-methyltransferase NSD3 (EC 2.1.1.370) (EC 2.1.1.371) (Nuclear SET domain-containing protein 3) (Protein whistle) (WHSC1-like 1 isoform 9 with methyltransferase activity to lysine) (Wolf-Hirschhorn syndrome candidate 1-like protein 1) (WHSC1-like protein 1)	3 v 3	0.264262	0.0278136	0.35888
Q9NWU2	GID8	Glucose-induced degradation protein 8 homolog (Two hybrid-associated protein 1 with RanBPM) (Twa1)	3 v 3	-0.277596	0.0176128	0.199005	Q13618	CUL3	Cullin-3 (CUL-3)	3 v 3	-0.10111	0.0279086	0.35956
P48163	ME1	NADP-dependent malic enzyme (NADP-ME) (EC 1.1.1.40) (Malic enzyme 1)	3 v 3	0.10712	0.0176197	0.199005	P83111	LACTB	Serine beta-lactamase-like protein LACTB, mitochondrial (EC 3.4.-.-)	3 v 3	-0.0681893	0.0280006	0.360202
A0A024QZB4		Sulfotransferase (EC 2.8.2.-)	3 v 3	0.40029	0.0176439	0.199014	Q2VPB7	AP5B1	AP-5 complex subunit beta-1 (Adaptor-related protein complex 5 beta subunit) (Beta5)	3 v 3	-0.0913392	0.0281187	0.360589
O15066	KIF3B	Kinesin-like protein KIF3B (HH0048) (Microtubule plus end-directed kinesin motor 3B) [Cleaved into: Kinesin-like protein KIF3B, N-terminally processed]	3 v 3	0.382376	0.0176779	0.199133	Q99996	AKAP9	A-kinase anchor protein 9 (AKAP-9) (A-kinase anchor protein 350 kDa) (AKAP 350) (hgAKAP 350) (A-kinase anchor protein 450 kDa) (AKAP 450) (AKAP 120-like protein) (Centrosome- and Golgi-localized PKN-associated protein) (CG-NAP) (Protein hyperion) (Protein kinase A-anchoring protein 9) (PRKA9) (Protein yotiao)	3 v 3	0.502482	0.0281758	0.360589
Q9H6Z4	RANBP3	Ran-binding protein 3 (RanBP3)	3 v 3	0.316101	0.017739	0.199399	Q96DI7	SNRNP40	U5 small nuclear ribonucleoprotein 40 kDa protein (U5 snRNP 40 kDa protein) (U5-40K) (38 kDa-splicing factor) (Prp8-binding protein) (hPRP8BP) (U5 snRNP-specific 40 kDa protein) (WD repeat-containing protein 57)	3 v 3	0.266293	0.0281819	0.360589
Q12959	DLG1	Disks large homolog 1 (Synapse-associated protein 97) (SAP-97) (SAP97) (hDlg)	2 v 2	0.451294	0.0177774	0.199399	Q86UY8	NT5DC3	5'-nucleotidase domain-containing protein 3 (EC 3.1.3.-) (GRP94-neighboring nucleotidase)	3 v 3	-0.142291	0.0282002	0.360589
Q9H9A5	CNOT10	CCR4-NOT transcription complex subunit 10	3 v 3	-0.110634	0.0177784	0.199399	Q8TD30	GPT2	Alanine aminotransferase 2 (ALT2) (EC 2.6.1.2) (Glutamate pyruvate transaminase 2) (GPT 2) (Glutamic--alanine transaminase 2) (Glutamic--pyruvic transaminase 2)	3 v 3	-0.083678	0.0282693	0.360931
Q969M3	YIPF5	Protein YIPF5 (Five-pass transmembrane protein localizing in the Golgi apparatus and the endoplasmic reticulum 5) (Smooth muscle cell-associated protein 5) (SMAP-5) (YIP1 family member 5) (YPT-interacting protein 1 A)	3 v 3	0.0714214	0.0178397	0.199399	Q86WQ0	NR2C2AP	Nuclear receptor 2C2-associated protein (TR4 orphan receptor-associated 16 kDa protein)	3 v 3	-0.228504	0.0283159	0.360986
Q9BZL1	UBL5	Ubiquitin-like protein 5	3 v 3	-0.134629	0.0179596	0.199802	P24928	POLR2A	DNA-directed RNA polymerase II subunit RPB1 (RNA polymerase II subunit B1) (EC 2.7.7.6) (DNA-directed RNA polymerase II subunit A) (DNA-directed RNA polymerase III largest subunit) (RNA-directed RNA polymerase II subunit RPB1) (EC 2.7.7.48)	3 v 3	0.160603	0.0284569	0.362241
P62633	CNBP	Cellular nucleic acid-binding protein (CNBP) (Zinc finger protein 9)	3 v 3	-0.736624	0.017986	0.199802	Q6UB28	METAP1D	Methionine aminopeptidase 1D, mitochondrial (MAP 1D) (MetAP 1D) (EC 3.4.11.18) (Methionyl aminopeptidase type 1D, mitochondrial) (Peptidase M 1D)	3 v 3	-0.322366	0.0285133	0.362417
Q15738	NSDHL	Sterol-4-alpha-carboxylate 3-dehydrogenase, decarboxylating (EC 1.1.1.170) (Protein H105e3)	3 v 3	0.315009	0.0180139	0.199802	P62847	RPS24	40S ribosomal protein S24 (Small ribosomal subunit protein eS24)	3 v 3	0.466332	0.0285714	0.362614
Q16890	TPD52L1	Tumor protein D53 (hD53) (Tumor protein D52-like 1)	3 v 3	0.783091	0.0180624	0.199802	P62081	RPS7	40S ribosomal protein S7 (Small ribosomal subunit protein eS7)	3 v 3	-0.0412679	0.0287362	0.364163
Q13416	ORC2	Origin recognition complex subunit 2	3 v 3	-0.168914	0.0181468	0.199802	P41440	SLC19A1	Reduced folate transporter (FOLT) (Intestinal folate carrier 1) (IFC-1) (Placental folate transporter) (Reduced folate carrier protein) (RFC) (hRFC) (Reduced folate transporter 1) (RFT-1) (Solute carrier family 19 member 1) (hSLC19A1)	3 v 3	-0.171252	0.0288573	0.364205
P08243	ASNS	Asparagine synthetase [glutamine-hydrolyzing] (EC 6.3.5.4) (Cell cycle control protein TS11) (Glutamine-dependent asparagine synthetase)	3 v 3	0.115328	0.0181513	0.199802	Q9UHR5	SAP30BP	SAP30-binding protein (Transcriptional regulator protein HCNGP)	3 v 3	0.167048	0.0288797	0.364205
Q8N4Q1	CHCHD4	Mitochondrial intermembrane space import and assembly protein 40 (Coiled-coil-helix-coiled-coil-helix domain-containing protein 4)	3 v 3	-0.14758	0.0181624	0.199802	Q9BRG1	VPS25	Vacuolar protein-sorting-associated protein 25 (hVps25) (Dermal papilla-derived protein 9) (ELL-associated protein of 20 kDa) (ESCRT-II complex subunit VPS25)	3 v 3	-0.102781	0.0289035	0.364205
P61513	RPL37A	60S ribosomal protein L37a (Large ribosomal subunit protein eL43)	3 v 3	0.219112	0.018165	0.199802	Q9Y376	CAB39	Calcium-binding protein 39 (MO25alpha) (Protein Mo25)	3 v 3	-0.221681	0.0289319	0.364205
P39019	RPS19	40S ribosomal protein S19 (Small ribosomal subunit protein eS19)	3 v 3	0.288371	0.018166	0.199802	P62191	PSMC1	26S proteasome regulatory subunit 4 (P26s4) (26S proteasome AAA-ATPase subunit RPT2) (Proteasome 26S subunit ATPase 1)	3 v 3	-0.116358	0.0289653	0.364205
P51513	NOVA1	RNA-binding protein Nova-1 (Neuro-oncological ventral antigen 1) (Onconeural ventral antigen 1) (Paraneoplastic Ri antigen) (Ventral neuron-specific protein 1)	3 v 3	0.843703	0.0182014	0.199802	Q9ULV4	CORO1C	Coronin-1C (Coronin-3) (hCRNN4)	3 v 3	-0.136465	0.0289961	0.364205
Q6YHK3	CD109	CD109 antigen (150 kDa TGF-beta-1-binding protein) (C3 and PZP-like alpha-2-macroglobulin domain-containing protein 7) (Platelet-specific Gov antigen) (p180) (r150) (CD antigen CD109)	3 v 3	0.289121	0.0182024	0.199802	A0A024R248	C9orf89	Chromosome 9 open reading frame 89, isoform CRA_b	3 v 3	-0.15554	0.0291606	0.365046
Q12874	SF3A3	Splicing factor 3A subunit 3 (SF3a60) (Spliceosome-associated protein 61) (SAP 61)	3 v 3	-0.197922	0.0183508	0.201029	P49069	CAMLG	Guided entry of tail-anchored proteins factor CAMLG (Calcium signal-modulating cyclophilin ligand)	3 v 3	-0.0916843	0.0291886	0.365046
Q567V2	MPV17L2	Mpv17-like protein 2	3 v 3	-0.553431	0.0183655	0.201029	O95342	ABCB11	Bile salt export pump (EC 7.6.2.-) (ATP-binding cassette sub-family B member 11)	3 v 3	-0.312067	0.0291917	0.365046
Q8IUR5	TMTC1	Protein O-mannosyl-transferase TMTC1 (EC 2.4.1.109) (Transmembrane and TPR repeat-containing protein 1)	2 v 2	-0.296247	0.0184931	0.201293	Q8N335	GPD1L	Glycerol-3-phosphate dehydrogenase 1-like protein (GPD1-L) (EC 1.1.1.8)	3 v 3	-0.0727591	0.0293307	0.365314
Q9NVS9	PNPO	Pyridoxine-5'-phosphate oxidase (EC 1.4.3.5) (Pyridoxamine-phosphate oxidase)	3 v 3	-0.158194	0.018517	0.201293	Q7Z449	CYP2U1	Cytochrome P450 2U1 (Long-chain fatty acid omega-monooxygenase) (EC 1.14.14.80)	3 v 3	-0.101568	0.0293576	0.365314
Q8IV63	VRK3	Inactive serine/threonine-protein kinase VRK3 (Serine/threonine-protein pseudokinase VRK3) (Vaccinia-related kinase 3)	3 v 3	-0.22425	0.018535	0.201293	Q9NWZ5	UCKL1	Uridine-cytidine kinase-like 1 (EC 2.7.1.48)	3 v 3	-0.11418	0.0293985	0.365314
Q9UHR4	BAIAP2L1	Brain-specific angiogenesis inhibitor 1-associated protein 2-like protein 1 (BAI1-associated protein 2-like protein 1) (Insulin receptor tyrosine kinase substrate)	3 v 3	-0.151787	0.0186125	0.201293	Q14678	KANK1	KN motif and ankyrin repeat domain-containing protein 1 (Ankyrin repeat domain-containing protein 15) (Kidney ankyrin repeat-containing protein)	3 v 3	0.186045	0.0294182	0.365314
Q5VZE5	NAA35	N-alpha-acetyltransferase 35, NatC auxiliary subunit (Embryonic growth-associated protein homolog) (Protein MAK10 homolog)	3 v 3	-0.309414	0.0186182	0.201293	Q9GZV4	EIF5A2	Eukaryotic translation initiation factor 5A-2 (eIF-5A-2) (eIF-5A2) (Eukaryotic initiation factor 5A isoform 2)	3 v 3	-0.297207	0.0294276	0.365314
Q9Y3T9	NOC2L	Nucleolar complex protein 2 homolog (Protein NOC2 homolog) (NOC2-like protein) (Novel INHAT repressor)	3 v 3	0.0979515	0.0186418	0.201293	P56537	EIF6	Eukaryotic translation initiation factor 6 (eIF-6) (B(2)GCN homolog) (B4 integrin interactor) (CAB) (p27(BBP))	3 v 3	-0.113245	0.0295099	0.365601
Q8TDM6	DLG5	Disks large homolog 5 (Discs large protein P-dlg) (Placenta and prostate DLG)	3 v 3	0.708133	0.0186454	0.201293	J3QQY0	MSL1	Male-specific lethal 1 homolog	3 v 3	0.342984	0.0295366	0.365601
Q7LBR1	CHMP1B	Charged multivesicular body protein 1b (CHMP1.5) (Chromatin-modifying protein 1b) (CHMP1b) (Vacuolar protein sorting-associated protein 46-2) (Vps46-2) (hVps46-2)	3 v 3	-0.188282	0.0186461	0.201293	P21926	CD9	CD9 antigen (5H9 antigen) (Cell growth-inhibiting gene 2 protein) (Leukocyte antigen MIC3) (Motility-related protein) (MRP-1) (Tetraspanin-29) (Tspan-29) (p24) (CD antigen CD9)	3 v 3	-0.330646	0.0296814	0.365626
P48643	CCT5	T-complex protein 1 subunit epsilon (TCP-1-epsilon) (CCT-epsilon)	3 v 3	-0.180883	0.0186497	0.201293	Q96I25	RBM17	Splicing factor 45 (45 kDa-splicing factor) (RNA-binding motif protein 17)	3 v 3	0.449337	0.0297223	0.365626
Q8WVE0	EEF1AKMT1	EEF1A lysine methyltransferase 1 (EC 2.1.1.-) (N(6)-adenine-specific DNA methyltransferase 2) (Protein-lysine N-methyltransferase N6AMT2)	3 v 3	0.446099	0.0187146	0.20157	Q9H3F6	KCTD10	BTB/POZ domain-containing adapter for CUL3-mediated RhoA degradation protein 3 (hBACURD3) (BTB/POZ domain-containing protein KCTD10) (Potassium channel tetramerization domain-containing protein 10)	3 v 3	0.211441	0.0297965	0.365626
P20226	TBP	TATA-box-binding protein (TATA sequence-binding protein) (TATA-binding factor) (TATA-box factor) (Transcription initiation factor TFIID TBP subunit)	3 v 3	-0.21858	0.0188011	0.20157	P54274	TERF1	Telomeric repeat-binding factor 1 (NIMA-interacting protein 2) (TTAGGG repeat-binding factor 1) (Telomeric protein Pin2/TRF1)	2 v 2	-0.122229	0.0298129	0.365626
Q9P265	DIP2B	Disco-interacting protein 2 homolog B (DIP2 homolog B)	3 v 3	-0.128389	0.0188044	0.20157	P62834	RAP1A	Ras-related protein Rap-1A (EC 3.6.5.2) (C21KG) (G-22K) (GTP-binding protein smg p21A) (Ras-related protein Krev-1)	3 v 3	-0.181343	0.0298357	0.365626
P62330	ARF6	ADP-ribosylation factor 6	3 v 3	-0.144019	0.0188593	0.20157	Q9NRG0	CHRAC1	Chromatin accessibility complex protein 1 (CHRAC-1) (Chromatin accessibility complex 15 kDa protein) (CHRAC-15) (HuCHRAC15) (DNA polymerase epsilon subunit p15)	3 v 3	-0.318533	0.0298537	0.365626
P31323	PRKAR2B	cAMP-dependent protein kinase type II-beta regulatory subunit	3 v 3	0.405031	0.0188667	0.20157	Q16799	RTN1	Reticulon-1 (Neuroendocrine-specific protein)	3 v 3	-0.285925	0.0298879	0.365626
Q9Y3T6	R3HCC1	R3H and coiled-coil domain-containing protein 1	3 v 3	0.119839	0.0188724	0.20157	P37802	TAGLN2	Transgelin-2 (Epididymis tissue protein Li 7e) (SM22-alpha homolog)	3 v 3	-0.333255	0.0298887	0.365626
Q9H1B7	IRF2BPL	Probable E3 ubiquitin-protein ligase IRF2BPL (EC 2.3.2.27) (Enhanced at puberty protein 1) (Interferon regulatory factor 2-binding protein-like)	3 v 3	-0.221641	0.0188899	0.20157	Q9BTE6	AARSD1	Alanyl-tRNA editing protein Aarsd1 (Alanyl-tRNA synthetase domain-containing protein 1)	3 v 3	-0.0690619	0.0299509	0.365626
P0DI83	RAB34	Ras-related protein Rab-34, isoform NARR (Nine amino-acid residue-repeats)	3 v 3	-0.328001	0.0189567	0.20157	B7Z2R7	ACBD5	Acyl-CoA-binding domain-containing protein 5	3 v 3	-0.135005	0.0299821	0.365626
Q59ER5		WD repeat-containing protein 1 isoform 1 variant (Fragment)	3 v 3	0.238175	0.018994	0.20157	Q9NYF8	BCLAF1	Bcl-2-associated transcription factor 1 (Btf) (BCLAF1 and THRAP3 family member 1)	3 v 3	0.660141	0.0300354	0.365626
O95067	CCNB2	G2/mitotic-specific cyclin-B2	3 v 3	-0.194076	0.0190134	0.20157	Q9BT78	COPS4	COP9 signalosome complex subunit 4 (SGN4) (Signalosome subunit 4) (JAB1-containing signalosome subunit 4)	3 v 3	-0.146518	0.0300538	0.365626
Q9P1U1	ACTR3B	Actin-related protein 3B (ARP3-beta) (Actin-like protein 3B) (Actin-related protein ARP4)	3 v 3	-0.0924554	0.019036	0.20157	Q96A72	MAGOHB	Protein mago nashi homolog 2	3 v 3	0.0888634	0.0301428	0.366185
Q8N3U4	STAG2	Cohesin subunit SA-2 (SCC3 homolog 2) (Stromal antigen 2)	3 v 3	-0.135386	0.0190886	0.20157	Q9C0J8	WDR33	pre-mRNA 3' end processing protein WDR33 (WD repeat-containing protein 33) (WD repeat-containing protein of 146 kDa)	3 v 3	0.418585	0.0303094	0.366462
P60602	ROMO1	Reactive oxygen species modulator 1 (ROS modulator 1) (Epididymis tissue protein Li 175) (Glyrichin) (Mitochondrial targeting GxxxG motif protein) (MTGM) (Protein MGR2 homolog)	3 v 3	-0.406486	0.0191111	0.20157	Q59EJ3		Heat shock 70kDa protein 1A variant (Fragment)	3 v 3	-0.174504	0.0304491	0.366462
Q32MZ4	LRRFIP1	Leucine-rich repeat flightless-interacting protein 1 (LRR FLII-interacting protein 1) (GC-binding factor 2) (TAR RNA-interacting protein)	3 v 3	-0.0674209	0.0191339	0.20157	Q6IA86	ELP2	Elongator complex protein 2 (ELP2) (SHINC-2) (STAT3-interacting protein 1) (StIP1)	3 v 3	-0.0747275	0.0304727	0.366462
A0A024R3H2	SORL1	Low-density lipoprotein receptor relative with 11 ligand-binding repeats (Sortilin-related receptor) (Sorting protein-related receptor containing LDLR class A repeats)	3 v 3	0.46053	0.0191749	0.20157	O75907	DGAT1	Diacylglycerol O-acyltransferase 1 (EC 2.3.1.20) (ACAT-related gene product 1) (Acyl-CoA retinol O-fatty-acyltransferase) (ARAT) (Retinol O-fatty-acyltransferase) (EC 2.3.1.76) (Diglyceride acyltransferase)	3 v 3	0.132448	0.0304843	0.366462
A6NEM2	HCFC1	Host cell factor 1	3 v 3	0.278515	0.0191904	0.20157	P52788	SMS	Spermine synthase (SPMSY) (EC 2.5.1.22) (Spermidine aminopropyltransferase)	3 v 3	-0.178177	0.0304901	0.366462
O14530	TXNDC9	Thioredoxin domain-containing protein 9 (ATP-binding protein associated with cell differentiation) (Protein 1-4)	3 v 3	-0.133683	0.0192455	0.20157	Q9H0V9	LMAN2L	VIP36-like protein (Lectin mannose-binding 2-like) (LMAN2-like protein)	3 v 3	-0.140767	0.0305085	0.366462
A0A494C0R8	CLUH	Clustered mitochondria protein homolog	3 v 3	-0.164938	0.0192518	0.20157	Q9H7Z7	PTGES2	Prostaglandin E synthase 2 (EC 5.3.99.3) (Membrane-associated prostaglandin E synthase-2) (mPGE synthase-2) (Microsomal prostaglandin E synthase 2) (mPGES-2) (Prostaglandin-H(2) E-isomerase) [Cleaved into: Prostaglandin E synthase 2 truncated form]	3 v 3	-0.0939076	0.0306078	0.366462
P68036	UBE2L3	Ubiquitin-conjugating enzyme E2 L3 (EC 2.3.2.23) (E2 ubiquitin-conjugating enzyme L3) (L-UBC) (UbcH7) (Ubiquitin carrier protein L3) (Ubiquitin-conjugating enzyme E2-F1) (Ubiquitin-protein ligase L3)	3 v 3	0.0896847	0.0192677	0.20157	Q96AG4	LRRC59	Leucine-rich repeat-containing protein 59 (Ribosome-binding protein p34) (p34) [Cleaved into: Leucine-rich repeat-containing protein 59, N-terminally processed]	3 v 3	-0.198239	0.0306231	0.366462
A8MWY0	ELAPOR2	Endosome/lysosome-associated apoptosis and autophagy regulator family member 2 (Estrogen-induced gene 121-like protein) (hEIG121L)	3 v 3	0.381744	0.019274	0.20157	Q86Y37	CACUL1	CDK2-associated and cullin domain-containing protein 1 (Cdk-associated cullin 1)	3 v 3	-0.0772302	0.0306735	0.366462
Q9H6T3	RPAP3	RNA polymerase II-associated protein 3	3 v 3	-0.320187	0.0193018	0.20157	P30405	PPIF	Peptidyl-prolyl cis-trans isomerase F, mitochondrial (PPIase F) (EC 5.2.1.8) (Cyclophilin D) (CyP-D) (CypD) (Cyclophilin F) (Mitochondrial cyclophilin) (CyP-M) (Rotamase F)	3 v 3	0.267609	0.0306982	0.366462
Q9NUA8	ZBTB40	Zinc finger and BTB domain-containing protein 40	3 v 3	-0.158757	0.0193281	0.20157	Q9P003	CNIH4	Protein cornichon homolog 4 (CNIH-4) (Cornichon family AMPA receptor auxiliary protein 4)	3 v 3	-0.203368	0.0308716	0.366462
Q86Y79	PTRH1	Probable peptidyl-tRNA hydrolase (PTH) (EC 3.1.1.29)	3 v 3	-0.389844	0.019338	0.20157	Q9UN37	VPS4A	Vacuolar protein sorting-associated protein 4A (EC 3.6.4.6) (Protein SKD2) (VPS4-1) (hVPS4)	3 v 3	-0.0677167	0.0309504	0.366462
P30876	POLR2B	DNA-directed RNA polymerase II subunit RPB2 (EC 2.7.7.6) (DNA-directed RNA polymerase II 140 kDa polypeptide) (DNA-directed RNA polymerase II subunit B) (RNA polymerase II subunit 2) (RNA polymerase II subunit B2)	3 v 3	-0.151201	0.0193952	0.201676	O00541	PES1	Pescadillo homolog	3 v 3	-0.103857	0.0311165	0.366462
Q9H3U1	UNC45A	Protein unc-45 homolog A (Unc-45A) (GCUNC-45) (Smooth muscle cell-associated protein 1) (SMAP-1)	3 v 3	0.101543	0.0194062	0.201676	P51148	RAB5C	Ras-related protein Rab-5C (EC 3.6.5.2) (L1880) (RAB5L)	3 v 3	-0.134302	0.0311363	0.366462
Q9P2G3	KLHL14	Kelch-like protein 14 (Protein interactor of Torsin-1A) (Printor) (Protein interactor of torsinA)	3 v 3	0.466841	0.0194776	0.201676	P67775	PPP2CA	Serine/threonine-protein phosphatase 2A catalytic subunit alpha isoform (PP2A-alpha) (EC 3.1.3.16) (Replication protein C) (RP-C)	3 v 3	-0.220884	0.0311449	0.366462
Q96PV6	LENG8	Leukocyte receptor cluster member 8	3 v 3	0.220842	0.0194873	0.201676	O43707	ACTN4	Alpha-actinin-4 (Non-muscle alpha-actinin 4)	3 v 3	-0.216501	0.0311845	0.366462
Q8IX90	SKA3	Spindle and kinetochore-associated protein 3	3 v 3	-0.0994933	0.0195653	0.201676	Q9NX08	COMMD8	COMM domain-containing protein 8	3 v 3	-0.170155	0.0312185	0.366462
Q96QF0	RAB3IP	Rab-3A-interacting protein (Rab3A-interacting protein) (Rabin-3) (SSX2-interacting protein)	3 v 3	0.113014	0.0195756	0.201676	Q8NCH0	CHST14	Carbohydrate sulfotransferase 14 (EC 2.8.2.35) (Dermatan 4-sulfotransferase 1) (D4ST-1) (hD4ST1)	3 v 3	-0.161156	0.0312716	0.366462
Q8TBZ3	WDR20	WD repeat-containing protein 20 (Protein DMR)	3 v 3	0.181596	0.019612	0.201676	I3L0A0	PEDS1-UBE2V1	HCG2044781 (PEDS1-UBE2V1 readthrough)	3 v 3	-0.149659	0.0313134	0.366462
Q8NEW0	SLC30A7	Zinc transporter 7 (ZnT-7) (Solute carrier family 30 member 7) (Znt-like transporter 2)	3 v 3	-0.382254	0.0196212	0.201676	O43504	LAMTOR5	Ragulator complex protein LAMTOR5 (Hepatitis B virus X-interacting protein) (HBV X-interacting protein) (HBX-interacting protein) (Late endosomal/lysosomal adaptor and MAPK and MTOR activator 5)	3 v 3	-0.224428	0.0313487	0.366462
Q9H869	YY1AP1	YY1-associated protein 1 (Hepatocellular carcinoma susceptibility protein) (Hepatocellular carcinoma-associated protein 2)	3 v 3	-0.189231	0.0196716	0.201676	Q9BSJ6	PIMREG	Protein PIMREG (CALM-interactor expressed in thymus and spleen) (PICALM-interacting mitotic regulator) (Regulator of chromosome segregation protein 1)	2 v 2	-0.149394	0.0314027	0.366462
O43242	PSMD3	26S proteasome non-ATPase regulatory subunit 3 (26S proteasome regulatory subunit RPN3) (26S proteasome regulatory subunit S3) (Proteasome subunit p58)	3 v 3	-0.0548181	0.0197155	0.201676	Q29RF7	PDS5A	Sister chromatid cohesion protein PDS5 homolog A (Cell proliferation-inducing gene 54 protein) (Sister chromatid cohesion protein 112) (SCC-112)	3 v 3	-0.109901	0.0315214	0.366462
Q86WC4	OSTM1	Osteopetrosis-associated transmembrane protein 1 (Chloride channel 7 beta subunit)	3 v 3	0.427306	0.019733	0.201676	Q96K76	USP47	Ubiquitin carboxyl-terminal hydrolase 47 (EC 3.4.19.12) (Deubiquitinating enzyme 47) (Ubiquitin thioesterase 47) (Ubiquitin-specific-processing protease 47)	3 v 3	-0.0813615	0.0315579	0.366462
Q6P597	KLC3	Kinesin light chain 3 (KLC2-like) (kinesin light chain 2)	3 v 3	0.151233	0.0197339	0.201676	Q12913	PTPRJ	Receptor-type tyrosine-protein phosphatase eta (Protein-tyrosine phosphatase eta) (R-PTP-eta) (EC 3.1.3.48) (Density-enhanced phosphatase 1) (DEP-1) (HPTP eta) (Protein-tyrosine phosphatase receptor type J) (R-PTP-J) (CD antigen CD148)	3 v 3	-0.261701	0.0315586	0.366462
Q9H3F6	KCTD10	BTB/POZ domain-containing adapter for CUL3-mediated RhoA degradation protein 3 (hBACURD3) (BTB/POZ domain-containing protein KCTD10) (Potassium channel tetramerization domain-containing protein 10)	3 v 3	0.187732	0.0198081	0.201676	Q9BRR6	ADPGK	ADP-dependent glucokinase (ADP-GK) (ADPGK) (EC 2.7.1.147) (RbBP-35)	3 v 3	-0.158425	0.0316005	0.366462
P21291	CSRP1	Cysteine and glycine-rich protein 1 (Cysteine-rich protein 1) (CRP) (CRP1) (Epididymis luminal protein 141) (HEL-141)	3 v 3	-0.140875	0.0198311	0.201676	Q9HCP0	CSNK1G1	Casein kinase I isoform gamma-1 (CKI-gamma 1) (EC 2.7.11.1)	3 v 3	-0.0711313	0.0316122	0.366462
Q6NZI2	CAVIN1	Caveolae-associated protein 1 (Cavin-1) (Polymerase I and transcript release factor)	3 v 3	-0.269999	0.0199144	0.201676	Q16540	MRPL23	39S ribosomal protein L23, mitochondrial (L23mt) (MRP-L23) (L23 mitochondrial-related protein) (Mitochondrial large ribosomal subunit protein uL23m) (Ribosomal protein L23-like)	3 v 3	0.580668	0.0317004	0.366462
Q96P48	ARAP1	Arf-GAP with Rho-GAP domain, ANK repeat and PH domain-containing protein 1 (Centaurin-delta-2) (Cnt-d2)	3 v 3	-0.10722	0.0199157	0.201676	Q9UI12	ATP6V1H	V-type proton ATPase subunit H (V-ATPase subunit H) (Nef-binding protein 1) (NBP1) (Protein VMA13 homolog) (V-ATPase 50/57 kDa subunits) (Vacuolar proton pump subunit H) (Vacuolar proton pump subunit SFD)	3 v 3	-0.131537	0.0317112	0.366462
Q9NRP4	SDHAF3	Succinate dehydrogenase assembly factor 3, mitochondrial (SDH assembly factor 3) (SDHAF3)	3 v 3	-0.453141	0.0199472	0.201676	Q5JTD0	TJAP1	Tight junction-associated protein 1 (Protein incorporated later into tight junctions) (Tight junction protein 4)	3 v 3	0.19639	0.0317261	0.366462
Q9NPA8	ENY2	Transcription and mRNA export factor ENY2 (Enhancer of yellow 2 transcription factor homolog)	3 v 3	0.500429	0.0199822	0.201676	Q02413	DSG1	Desmoglein-1 (Cadherin family member 4) (Desmosomal glycoprotein 1) (DG1) (DGI) (Pemphigus foliaceus antigen)	2 v 2	0.433625	0.0317715	0.366462
Q9UBI6	GNG12	Guanine nucleotide-binding protein G(I)/G(S)/G(O) subunit gamma-12	3 v 3	0.195446	0.0200318	0.201676	I1SRC5		UBE2L3/KRAS fusion protein	3 v 3	-0.171796	0.0317944	0.366462
Q96N11	C7orf26	Uncharacterized protein C7orf26	3 v 3	0.164798	0.0200949	0.201676	Q86V59	PNMA8A	Paraneoplastic antigen-like protein 8A (PNMA-like protein 1)	2 v 2	0.180352	0.0318056	0.366462
Q6ZWJ1	STXBP4	Syntaxin-binding protein 4 (Syntaxin 4-interacting protein) (STX4-interacting protein) (Synip)	3 v 3	0.224766	0.0201363	0.201676	Q9BWU0	SLC4A1AP	Kanadaptin (Human lung cancer oncogene 3 protein) (HLC-3) (Kidney anion exchanger adapter protein) (Solute carrier family 4 anion exchanger member 1 adapter protein)	3 v 3	-0.156149	0.0318148	0.366462
Q9BW61	DDA1	DET1- and DDB1-associated protein 1 (Placenta cross-immune reaction antigen 1) (PCIA-1)	3 v 3	-0.362117	0.0201501	0.201676	Q9BZK7	TBL1XR1	F-box-like/WD repeat-containing protein TBL1XR1 (Nuclear receptor corepressor/HDAC3 complex subunit TBLR1) (TBL1-related protein 1) (Transducin beta-like 1X-related protein 1)	3 v 3	0.414597	0.0318232	0.366462
Q99595	TIMM17A	Mitochondrial import inner membrane translocase subunit Tim17-A (Inner membrane preprotein translocase Tim17a)	3 v 3	-0.327446	0.0201522	0.201676	Q6NW29	RWDD4	RWD domain-containing protein 4 (Protein FAM28A)	3 v 3	-0.196243	0.0318675	0.366462
Q9Y508	RNF114	E3 ubiquitin-protein ligase RNF114 (EC 2.3.2.27) (RING finger protein 114) (RING-type E3 ubiquitin transferase RNF114) (Zinc finger protein 228) (Zinc finger protein 313)	3 v 3	0.637616	0.0201645	0.201676	Q9UL18	AGO1	Protein argonaute-1 (Argonaute1) (hAgo1) (Argonaute RISC catalytic component 1) (Eukaryotic translation initiation factor 2C 1) (eIF-2C 1) (eIF2C 1) (Putative RNA-binding protein Q99)	3 v 3	0.296596	0.0319514	0.366462
P17544	ATF7	Cyclic AMP-dependent transcription factor ATF-7 (cAMP-dependent transcription factor ATF-7) (Activating transcription factor 7) (Transcription factor ATF-A)	3 v 3	0.190115	0.0201947	0.201676	Q9BZL1	UBL5	Ubiquitin-like protein 5	3 v 3	-0.17967	0.0320313	0.366462
Q9H7S9	ZNF703	Zinc finger protein 703 (Zinc finger elbow-related proline domain protein 1)	3 v 3	0.130942	0.0201966	0.201676	Q9Y5Z9	UBIAD1	UbiA prenyltransferase domain-containing protein 1 (EC 2.5.1.-) (Transitional epithelial response protein 1)	3 v 3	-0.0953834	0.032067	0.366462
O14966	RAB29	Ras-related protein Rab-7L1 (Rab-7-like protein 1) (Ras-related protein Rab-29)	3 v 3	0.237087	0.0202426	0.201676	Q8WUX9	CHMP7	Charged multivesicular body protein 7 (Chromatin-modifying protein 7)	3 v 3	-0.143594	0.0321009	0.366462
Q8N9V3	WDSUB1	WD repeat, SAM and U-box domain-containing protein 1	3 v 3	0.234868	0.0202465	0.201676	Q96Q05	TRAPPC9	Trafficking protein particle complex subunit 9 (NIK- and IKBKB-binding protein) (Tularik gene 1 protein)	3 v 3	0.29045	0.0321039	0.366462
A8K900		Mitochondrial GTPase 1	2 v 2	-0.233444	0.0202624	0.201676	Q13427	PPIG	Peptidyl-prolyl cis-trans isomerase G (PPIase G) (Peptidyl-prolyl isomerase G) (EC 5.2.1.8) (CASP10) (Clk-associating RS-cyclophilin) (CARS-Cyp) (CARS-cyclophilin) (SR-cyclophilin) (SR-cyp) (SRcyp) (Cyclophilin G) (Rotamase G)	3 v 3	1.00713	0.032113	0.366462
P13995	MTHFD2	Bifunctional methylenetetrahydrofolate dehydrogenase/cyclohydrolase, mitochondrial [Includes: NAD-dependent methylenetetrahydrofolate dehydrogenase (EC 1.5.1.15); Methenyltetrahydrofolate cyclohydrolase (EC 3.5.4.9)]	3 v 3	0.111384	0.0202635	0.201676	Q9Y320	TMX2	Thioredoxin-related transmembrane protein 2 (Cell proliferation-inducing gene 26 protein) (Thioredoxin domain-containing protein 14)	3 v 3	-0.132392	0.0321546	0.366462
Q92538	GBF1	Golgi-specific brefeldin A-resistance guanine nucleotide exchange factor 1 (BFA-resistant GEF 1)	3 v 3	0.154316	0.0202676	0.201676	F5H8G6	NOP2	Probable 28S rRNA (cytosine(4447)-C(5))-methyltransferase	2 v 2	-0.453982	0.0321852	0.366462
Q5JPI3	C3orf38	Uncharacterized protein C3orf38	3 v 3	0.315828	0.0202844	0.201676	Q9H0U3	MAGT1	Magnesium transporter protein 1 (MagT1) (Dolichyl-diphosphooligosaccharide--protein glycosyltransferase subunit MAGT1) (Oligosaccharyl transferase subunit MAGT1) (Implantation-associated protein) (IAP)	3 v 3	0.120036	0.0321857	0.366462
Q9NPH2	ISYNA1	Inositol-3-phosphate synthase 1 (IPS 1) (EC 5.5.1.4) (Myo-inositol 1-phosphate synthase) (MI-1-P synthase) (MIP synthase) (hIPS) (Myo-inositol 1-phosphate synthase A1) (hINO1)	3 v 3	0.182989	0.0203283	0.201676	Q9UGI8	TES	Testin (TESS)	3 v 3	-0.107543	0.032188	0.366462
P41236	PPP1R2	Protein phosphatase inhibitor 2 (IPP-2)	3 v 3	0.383898	0.0204045	0.201676	B2R4A2		Cytochrome b-c1 complex subunit 7	3 v 3	-0.157556	0.0323769	0.367773
Q96R06	SPAG5	Sperm-associated antigen 5 (Astrin) (Deepest) (Mitotic spindle-associated protein p126) (MAP126)	3 v 3	-0.178519	0.0204128	0.201676	O60825	PFKFB2	6-phosphofructo-2-kinase/fructose-2,6-bisphosphatase 2 (6PF-2-K/Fru-2,6-P2ase 2) (PFK/FBPase 2) (6PF-2-K/Fru-2,6-P2ase heart-type isozyme) [Includes: 6-phosphofructo-2-kinase (EC 2.7.1.105); Fructose-2,6-bisphosphatase (EC 3.1.3.46)]	3 v 3	-0.0981298	0.0323896	0.367773
Q99470	SDF2	Stromal cell-derived factor 2 (SDF-2)	3 v 3	0.155093	0.0204483	0.201676	P04183	TK1	Thymidine kinase, cytosolic (EC 2.7.1.21)	3 v 3	-0.113774	0.0325737	0.369371
Q96B01	RAD51AP1	RAD51-associated protein 1 (HsRAD51AP1) (RAD51-interacting protein)	3 v 3	-0.489675	0.0204515	0.201676	Q8N3U4	STAG2	Cohesin subunit SA-2 (SCC3 homolog 2) (Stromal antigen 2)	3 v 3	0.0445478	0.0326683	0.369951
Q8TF46	DIS3L	DIS3-like exonuclease 1 (EC 3.1.13.-)	3 v 3	-0.101214	0.0204619	0.201676	Q8IWE2	FAM114A1	Protein NOXP20 (Nervous system overexpressed protein 20) (Protein FAM114A1)	3 v 3	-0.130698	0.0327181	0.370023
P49137	MAPKAPK2	MAP kinase-activated protein kinase 2 (MAPK-activated protein kinase 2) (MAPKAP kinase 2) (MAPKAP-K2) (MAPKAPK-2) (MK-2) (MK2) (EC 2.7.11.1)	3 v 3	-0.234414	0.0205307	0.201676	P27544	CERS1	Ceramide synthase 1 (CerS1) (EC 2.3.1.-) (LAG1 longevity assurance homolog 1) (Longevity assurance gene 1 protein homolog 1) (Protein UOG-1)	3 v 3	-0.0898675	0.0328847	0.370215
Q9NRA8	EIF4ENIF1	Eukaryotic translation initiation factor 4E transporter (4E-T) (eIF4E transporter) (Eukaryotic translation initiation factor 4E nuclear import factor 1)	3 v 3	-0.111136	0.0205525	0.201676	Q14527	HLTF	Helicase-like transcription factor (EC 2.3.2.27) (EC 3.6.4.-) (DNA-binding protein/plasminogen activator inhibitor 1 regulator) (HIP116) (RING finger protein 80) (RING-type E3 ubiquitin transferase HLTF) (SWI/SNF-related matrix-associated actin-dependent regulator of chromatin subfamily A member 3) (Sucrose nonfermenting protein 2-like 3)	3 v 3	0.0315645	0.0328988	0.370215
Q01469	FABP5	Fatty acid-binding protein 5 (Epidermal-type fatty acid-binding protein) (E-FABP) (Fatty acid-binding protein, epidermal) (Psoriasis-associated fatty acid-binding protein homolog) (PA-FABP)	3 v 3	0.184383	0.0205726	0.201676	Q7LBR1	CHMP1B	Charged multivesicular body protein 1b (CHMP1.5) (Chromatin-modifying protein 1b) (CHMP1b) (Vacuolar protein sorting-associated protein 46-2) (Vps46-2) (hVps46-2)	3 v 3	-0.104328	0.032909	0.370215
O00258	GET1	Guided entry of tail-anchored proteins factor 1 (Congenital heart disease 5 protein) (Tail-anchored protein insertion receptor WRB) (Tryptophan-rich basic protein)	3 v 3	0.325038	0.0205744	0.201676	P49711	CTCF	Transcriptional repressor CTCF (11-zinc finger protein) (CCCTC-binding factor) (CTCFL paralog)	3 v 3	0.496158	0.0329555	0.37025
Q9H0C5	BTBD1	BTB/POZ domain-containing protein 1 (Hepatitis C virus NS5A-transactivated protein 8) (HCV NS5A-transactivated protein 8)	2 v 2	-0.499984	0.0205934	0.201676	P33316	DUT	Deoxyuridine 5'-triphosphate nucleotidohydrolase, mitochondrial (dUTPase) (EC 3.6.1.23) (dUTP pyrophosphatase)	3 v 3	-0.29002	0.0330475	0.370675
Q9H1D9	POLR3F	DNA-directed RNA polymerase III subunit RPC6 (RNA polymerase III subunit C6) (DNA-directed RNA polymerase III subunit F) (RNA polymerase III 39 kDa subunit) (RPC39)	3 v 3	-0.118397	0.02063	0.201676	Q9NQL2	RRAGD	Ras-related GTP-binding protein D (Rag D) (RagD) (EC 3.6.5.-)	3 v 3	0.241882	0.0330809	0.370675
Q96GG9	DCUN1D1	DCN1-like protein 1 (DCNL1) (DCUN1 domain-containing protein 1) (Defective in cullin neddylation protein 1-like protein 1) (Squamous cell carcinoma-related oncogene)	3 v 3	0.453896	0.020654	0.201676	Q86VM9	ZC3H18	Zinc finger CCCH domain-containing protein 18 (Nuclear protein NHN1)	3 v 3	0.629869	0.033124	0.370675
Q9BQS8	FYCO1	FYVE and coiled-coil domain-containing protein 1 (Zinc finger FYVE domain-containing protein 7)	3 v 3	0.794218	0.0206571	0.201676	O75144	ICOSLG	ICOS ligand (B7 homolog 2) (B7-H2) (B7-like protein Gl50) (B7-related protein 1) (B7RP-1) (CD antigen CD275)	3 v 3	-0.20134	0.0331987	0.370888
Q9BR76	CORO1B	Coronin-1B (Coronin-2)	3 v 3	-0.149342	0.0206706	0.201676	Q9NVM9	INTS13	Integrator complex subunit 13 (Cell cycle regulator Mat89Bb homolog) (Germ cell tumor 1) (Protein asunder homolog) (Sarcoma antigen NY-SAR-95)	3 v 3	-0.107274	0.0332432	0.370888
P12110	COL6A2	Collagen alpha-2(VI) chain	3 v 3	0.330313	0.0206885	0.201676	Q504Q3	PAN2	PAN2-PAN3 deadenylation complex catalytic subunit PAN2 (EC 3.1.13.4) (Inactive ubiquitin carboxyl-terminal hydrolase 52) (PAB1P-dependent poly(A)-specific ribonuclease) (Poly(A)-nuclease deadenylation complex subunit 2) (PAN deadenylation complex subunit 2)	3 v 3	0.270129	0.0333693	0.370888
O00418	EEF2K	Eukaryotic elongation factor 2 kinase (eEF-2 kinase) (eEF-2K) (EC 2.7.11.20) (Calcium/calmodulin-dependent eukaryotic elongation factor 2 kinase)	3 v 3	0.286347	0.0206966	0.201676	Q9NQS1	AVEN	Cell death regulator Aven	3 v 3	-0.0939935	0.0333804	0.370888
Q8WXE0	CASKIN2	Caskin-2 (CASK-interacting protein 2)	3 v 3	-0.25924	0.0207138	0.201676	Q9Y580	RBM7	RNA-binding protein 7 (RNA-binding motif protein 7)	3 v 3	0.292873	0.033405	0.370888
Q9UL25	RAB21	Ras-related protein Rab-21	3 v 3	0.442193	0.0207217	0.201676	Q9UPQ0	LIMCH1	LIM and calponin homology domains-containing protein 1	3 v 3	0.246615	0.0335425	0.370888
Q13131	PRKAA1	5'-AMP-activated protein kinase catalytic subunit alpha-1 (AMPK subunit alpha-1) (EC 2.7.11.1) (Acetyl-CoA carboxylase kinase) (ACACA kinase) (EC 2.7.11.27) (Hydroxymethylglutaryl-CoA reductase kinase) (HMGCR kinase) (EC 2.7.11.31) (Tau-protein kinase PRKAA1) (EC 2.7.11.26)	3 v 3	0.339666	0.0207799	0.201807	P49914	MTHFS	5-formyltetrahydrofolate cyclo-ligase (EC 6.3.3.2) (5,10-methenyl-tetrahydrofolate synthetase) (MTHFS) (Methenyl-THF synthetase)	3 v 3	-0.128918	0.0337694	0.370888
P63167	DYNLL1	Dynein light chain 1, cytoplasmic (8 kDa dynein light chain) (DLC8) (Dynein light chain LC8-type 1) (Protein inhibitor of neuronal nitric oxide synthase) (PIN)	3 v 3	0.182822	0.0207826	0.201807	Q9BWT3	PAPOLG	Poly(A) polymerase gamma (PAP-gamma) (EC 2.7.7.19) (Neo-poly(A) polymerase) (Neo-PAP) (Polynucleotide adenylyltransferase gamma) (SRP RNA 3'-adenylating enzyme) (Signal recognition particle RNA-adenylating enzyme) (SRP RNA-adenylating enzyme)	3 v 3	0.105001	0.0338292	0.370888
Q86TU7	SETD3	Actin-histidine N-methyltransferase (EC 2.1.1.85) (Protein-L-histidine N-tele-methyltransferase) (SET domain-containing protein 3) (hSETD3)	3 v 3	-0.10627	0.0208722	0.201952	Q08050	FOXM1	Forkhead box protein M1 (Forkhead-related protein FKHL16) (Hepatocyte nuclear factor 3 forkhead homolog 11) (HFH-11) (HNF-3/fork-head homolog 11) (M-phase phosphoprotein 2) (MPM-2 reactive phosphoprotein 2) (Transcription factor Trident) (Winged-helix factor from INS-1 cells)	3 v 3	-0.207767	0.0338817	0.370888
Q9GZP4	PITHD1	PITH domain-containing protein 1	3 v 3	-0.176931	0.0209089	0.201952	P42575	CASP2	Caspase-2 (CASP-2) (EC 3.4.22.55) (Neural precursor cell expressed developmentally down-regulated protein 2) (NEDD-2) (Protease ICH-1) [Cleaved into: Caspase-2 subunit p18; Caspase-2 subunit p13; Caspase-2 subunit p12]	3 v 3	-0.111967	0.033993	0.370888
P08237	PFKM	ATP-dependent 6-phosphofructokinase, muscle type (ATP-PFK) (PFK-M) (EC 2.7.1.11) (6-phosphofructokinase type A) (Phosphofructo-1-kinase isozyme A) (PFK-A) (Phosphohexokinase)	3 v 3	0.39193	0.0209112	0.201952	Q96CP2	FLYWCH2	FLYWCH family member 2	3 v 3	-0.21032	0.0340448	0.370888
B2R5H0		Protein S100 (S100 calcium-binding protein)	3 v 3	0.411796	0.0209423	0.201952	O14920	IKBKB	Inhibitor of nuclear factor kappa-B kinase subunit beta (I-kappa-B-kinase beta) (IKK-B) (IKK-beta) (IkBKB) (EC 2.7.11.10) (I-kappa-B kinase 2) (IKK2) (Nuclear factor NF-kappa-B inhibitor kinase beta) (NFKBIKB) (Serine/threonine protein kinase IKBKB) (EC 2.7.11.1)	3 v 3	-0.0700652	0.0340633	0.370888
O95573	ACSL3	Long-chain-fatty-acid--CoA ligase 3 (EC 6.2.1.3) (Arachidonate--CoA ligase) (EC 6.2.1.15) (Long-chain acyl-CoA synthetase 3) (LACS 3)	3 v 3	-0.279926	0.0209668	0.201952	B2RWN5	HEATR1	HEAT repeat-containing protein 1	2 v 2	-0.11032	0.0340847	0.370888
Q8IZV5	RDH10	Retinol dehydrogenase 10 (EC 1.1.1.300) (Short chain dehydrogenase/reductase family 16C member 4)	3 v 3	0.396349	0.0209785	0.201952	Q96CM3	RPUSD4	Mitochondrial RNA pseudouridine synthase RPUSD4 (EC 5.4.99.-) (RNA pseudouridylate synthase domain-containing protein 4)	3 v 3	-0.155453	0.0340911	0.370888
P30039	PBLD	Phenazine biosynthesis-like domain-containing protein (EC 5.1.-.-) (MAWD-binding protein) (MAWDBP) (Unknown protein 32 from 2D-page of liver tissue)	3 v 3	-0.14785	0.021002	0.201952	A3KN83	SBNO1	Protein strawberry notch homolog 1 (Monocyte protein 3) (MOP-3)	3 v 3	-0.0197269	0.0342037	0.370888
Q5T4B2	CERCAM	Inactive glycosyltransferase 25 family member 3 (Cerebral endothelial cell adhesion molecule)	3 v 3	0.171093	0.021012	0.201952	Q8IY81	FTSJ3	pre-rRNA 2'-O-ribose RNA methyltransferase FTSJ3 (EC 2.1.1.-) (Protein ftsJ homolog 3) (Putative rRNA methyltransferase 3)	3 v 3	0.461756	0.0342489	0.370888
Q08999	RBL2	Retinoblastoma-like protein 2 (130 kDa retinoblastoma-associated protein) (p130) (Retinoblastoma-related protein 2) (RBR-2) (pRb2)	2 v 2	0.367868	0.021074	0.201952	Q8IYI6	EXOC8	Exocyst complex component 8 (Exocyst complex 84 kDa subunit)	3 v 3	-0.100636	0.0342838	0.370888
Q5VWQ8	DAB2IP	Disabled homolog 2-interacting protein (DAB2 interaction protein) (DAB2-interacting protein) (ASK-interacting protein 1) (AIP-1) (DOC-2/DAB-2 interactive protein)	3 v 3	-0.224039	0.0210807	0.201952	P22102	GART	Trifunctional purine biosynthetic protein adenosine-3 [Includes: Phosphoribosylamine--glycine ligase (EC 6.3.4.13) (Glycinamide ribonucleotide synthetase) (GARS) (Phosphoribosylglycinamide synthetase); Phosphoribosylformylglycinamidine cyclo-ligase (EC 6.3.3.1) (AIR synthase) (AIRS) (Phosphoribosyl-aminoimidazole synthetase); Phosphoribosylglycinamide formyltransferase (EC 2.1.2.2) (5'-phosphorib…	3 v 3	-0.089091	0.0343063	0.370888
P63146	UBE2B	Ubiquitin-conjugating enzyme E2 B (EC 2.3.2.23) (E2 ubiquitin-conjugating enzyme B) (RAD6 homolog B) (HR6B) (hHR6B) (Ubiquitin carrier protein B) (Ubiquitin-conjugating enzyme E2-17 kDa) (Ubiquitin-protein ligase B)	3 v 3	-0.358973	0.0211699	0.202187	A0A4D5RBK2		Uncharacterized protein	3 v 3	-0.550715	0.0343677	0.370888
P56282	POLE2	DNA polymerase epsilon subunit 2 (DNA polymerase II subunit 2) (DNA polymerase epsilon subunit B)	3 v 3	-0.165337	0.0212057	0.202187	P37235	HPCAL1	Hippocalcin-like protein 1 (Calcium-binding protein BDR-1) (HLP2) (Visinin-like protein 3) (VILIP-3)	3 v 3	-0.155177	0.0343775	0.370888
Q6NUQ4	TMEM214	Transmembrane protein 214	3 v 3	0.52269	0.0212389	0.202187	O00560	SDCBP	Syntenin-1 (Melanoma differentiation-associated protein 9) (MDA-9) (Pro-TGF-alpha cytoplasmic domain-interacting protein 18) (TACIP18) (Scaffold protein Pbp1) (Syndecan-binding protein 1)	3 v 3	0.208819	0.0344966	0.370888
Q9UBS0	RPS6KB2	Ribosomal protein S6 kinase beta-2 (S6K-beta-2) (S6K2) (EC 2.7.11.1) (70 kDa ribosomal protein S6 kinase 2) (P70S6K2) (p70-S6K 2) (S6 kinase-related kinase) (SRK) (Serine/threonine-protein kinase 14B) (p70 ribosomal S6 kinase beta) (S6K-beta) (p70 S6 kinase beta) (p70 S6K-beta) (p70 S6KB) (p70-beta)	3 v 3	0.184581	0.0212936	0.202187	Q9UKG1	APPL1	DCC-interacting protein 13-alpha (Dip13-alpha) (Adapter protein containing PH domain, PTB domain and leucine zipper motif 1)	3 v 3	-0.0253002	0.034502	0.370888
Q9NT62	ATG3	Ubiquitin-like-conjugating enzyme ATG3 (EC 2.3.2.-) (Autophagy-related protein 3) (APG3-like) (hApg3) (Protein PC3-96)	3 v 3	-0.106037	0.021295	0.202187	Q14498	RBM39	RNA-binding protein 39 (CAPER alpha) (CAPERalpha) (Hepatocellular carcinoma protein 1) (RNA-binding motif protein 39) (RNA-binding region-containing protein 2) (Splicing factor HCC1)	3 v 3	0.478957	0.0345355	0.370888
Q01780	EXOSC10	Exosome component 10 (EC 3.1.13.-) (Autoantigen PM/Scl 2) (P100 polymyositis-scleroderma overlap syndrome-associated autoantigen) (Polymyositis/scleroderma autoantigen 100 kDa) (PM/Scl-100) (Polymyositis/scleroderma autoantigen 2)	3 v 3	-0.228727	0.0213504	0.202187	Q9NY97	B3GNT2	N-acetyllactosaminide beta-1,3-N-acetylglucosaminyltransferase 2 (EC 2.4.1.149) (Beta-1,3-N-acetylglucosaminyltransferase 1) (BGnT-1) (Beta-1,3-Gn-T1) (Beta3Gn-T1) (Beta-1,3-galactosyltransferase 7) (Beta-1,3-GalTase 7) (Beta3Gal-T7) (Beta3GalT7) (b3Gal-T7) (Beta-3-Gx-T7) (UDP-Gal:beta-GlcNAc beta-1,3-galactosyltransferase 7) (UDP-GlcNAc:betaGal beta-1,3-N-acetylglucosaminyltransferase 2) (BGnT-2…	3 v 3	-0.17515	0.0345399	0.370888
O95376	ARIH2	E3 ubiquitin-protein ligase ARIH2 (ARI-2) (Protein ariadne-2 homolog) (EC 2.3.2.31) (RING-type E3 ubiquitin transferase ARIH2) (Triad1 protein)	3 v 3	-0.191573	0.021376	0.202187	P61160	ACTR2	Actin-related protein 2 (Actin-like protein 2)	3 v 3	-0.0761608	0.034634	0.370888
Q9H0H0	INTS2	Integrator complex subunit 2 (Int2)	3 v 3	0.251766	0.0214313	0.202187	O75400	PRPF40A	Pre-mRNA-processing factor 40 homolog A (Fas ligand-associated factor 1) (Formin-binding protein 11) (Formin-binding protein 3) (Huntingtin yeast partner A) (Huntingtin-interacting protein 10) (HIP-10) (Huntingtin-interacting protein A) (Renal carcinoma antigen NY-REN-6)	3 v 3	0.738055	0.0346724	0.370888
O95379	TNFAIP8	Tumor necrosis factor alpha-induced protein 8 (TNF alpha-induced protein 8) (Head and neck tumor and metastasis-related protein) (MDC-3.13) (NF-kappa-B-inducible DED-containing protein) (NDED) (SCC-S2) (TNF-induced protein GG2-1)	3 v 3	0.483145	0.0214391	0.202187	Q15185	PTGES3	Prostaglandin E synthase 3 (EC 5.3.99.3) (Cytosolic prostaglandin E2 synthase) (cPGES) (Hsp90 co-chaperone) (Progesterone receptor complex p23) (Telomerase-binding protein p23)	3 v 3	-0.210364	0.0347129	0.370888
Q5JTW2	CEP78	Centrosomal protein of 78 kDa (Cep78)	3 v 3	-0.32816	0.0214963	0.202206	O96017	CHEK2	Serine/threonine-protein kinase Chk2 (EC 2.7.11.1) (CHK2 checkpoint homolog) (Cds1 homolog) (Hucds1) (hCds1) (Checkpoint kinase 2)	3 v 3	-0.0831907	0.0347303	0.370888
Q86WB0	ZC3HC1	Nuclear-interacting partner of ALK (Nuclear-interacting partner of anaplastic lymphoma kinase) (hNIPA) (Zinc finger C3HC-type protein 1)	3 v 3	0.0922139	0.0215123	0.202206	P11171	EPB41	Protein 4.1 (P4.1) (4.1R) (Band 4.1) (EPB4.1) (Erythrocyte membrane protein band 4.1)	3 v 3	0.073008	0.0347473	0.370888
Q9C0I4	THSD7B	Thrombospondin type-1 domain-containing protein 7B	2 v 2	0.0610269	0.0215845	0.202294	A0A6M8YHF9	MDIG	Bifunctional lysine-specific demethylase and histidyl-hydroxylase (EC 1.14.11.-)	2 v 2	-0.169577	0.0347717	0.370888
P24534	EEF1B2	Elongation factor 1-beta (EF-1-beta)	3 v 3	-0.326673	0.0216293	0.202294	O43639	NCK2	Cytoplasmic protein NCK2 (Growth factor receptor-bound protein 4) (NCK adaptor protein 2) (Nck-2) (SH2/SH3 adaptor protein NCK-beta)	3 v 3	-0.116882	0.0347932	0.370888
P49770	EIF2B2	Translation initiation factor eIF-2B subunit beta (S20I15) (S20III15) (eIF-2B GDP-GTP exchange factor subunit beta)	3 v 3	-0.159178	0.0216297	0.202294	E9PR30	FAU	40S ribosomal protein S30	3 v 3	0.790047	0.0348072	0.370888
O75962	TRIO	Triple functional domain protein (EC 2.7.11.1) (PTPRF-interacting protein)	2 v 2	0.192796	0.0216527	0.202294	Q96T51	RUFY1	RUN and FYVE domain-containing protein 1 (FYVE-finger protein EIP1) (La-binding protein 1) (Rab4-interacting protein) (Zinc finger FYVE domain-containing protein 12)	3 v 3	0.155642	0.035029	0.370888
Q8N7X1	RBMXL3	RNA-binding motif protein, X-linked-like-3	2 v 2	0.669952	0.0216642	0.202294	Q02241	KIF23	Kinesin-like protein KIF23 (Kinesin-like protein 5) (Mitotic kinesin-like protein 1)	3 v 3	0.547916	0.0350367	0.370888
Q9Y680	FKBP7	Peptidyl-prolyl cis-trans isomerase FKBP7 (PPIase FKBP7) (EC 5.2.1.8) (23 kDa FK506-binding protein) (23 kDa FKBP) (FKBP-23) (FK506-binding protein 7) (FKBP-7) (Rotamase)	3 v 3	0.327057	0.021804	0.202995	A0A494C0Y9	FAM120A	Constitutive coactivator of PPAR-gamma-like protein 1 (Fragment)	3 v 3	0.328171	0.0351003	0.370888
O75052	NOS1AP	Carboxyl-terminal PDZ ligand of neuronal nitric oxide synthase protein (C-terminal PDZ ligand of neuronal nitric oxide synthase protein) (Nitric oxide synthase 1 adaptor protein)	3 v 3	0.115821	0.021807	0.202995	A5PL33	KRBA1	Protein KRBA1	3 v 3	-0.10659	0.0351043	0.370888
P62847	RPS24	40S ribosomal protein S24 (Small ribosomal subunit protein eS24)	3 v 3	0.535079	0.0218108	0.202995	Q8N9A8	CNEP1R1	Nuclear envelope phosphatase-regulatory subunit 1 (NEP1-R1) (Transmembrane protein 188)	3 v 3	-0.112177	0.0351898	0.370888
Q5VWC8	HACD4	Very-long-chain (3R)-3-hydroxyacyl-CoA dehydratase 4 (EC 4.2.1.134) (3-hydroxyacyl-CoA dehydratase 4) (HACD4) (Protein-tyrosine phosphatase-like A domain-containing protein 2)	3 v 3	0.336272	0.0218972	0.203405	Q9H6A9	PCNX3	Pecanex-like protein 3 (Pecanex homolog protein 3)	3 v 3	-0.266767	0.0352515	0.370888
Q92747	ARPC1A	Actin-related protein 2/3 complex subunit 1A (SOP2-like protein)	3 v 3	0.411216	0.0219025	0.203405	Q9NQX4	MYO5C	Unconventional myosin-Vc	3 v 3	0.106475	0.0352548	0.370888
O75312	ZPR1	Zinc finger protein ZPR1 (Zinc finger protein 259)	3 v 3	-0.160843	0.0219394	0.203511	Q86V87	FHIP2B	FHF complex subunit HOOK interacting protein 2B (FHIP2B) (Retinoic acid-induced protein 16)	3 v 3	-0.0753284	0.0352769	0.370888
Q7L8J4	SH3BP5L	SH3 domain-binding protein 5-like (SH3BP-5-like)	3 v 3	-0.168973	0.0219618	0.203511	Q9UPN4	CEP131	Centrosomal protein of 131 kDa (5-azacytidine-induced protein 1) (Pre-acrosome localization protein 1)	3 v 3	0.769217	0.0352881	0.370888
Q9HCS7	XAB2	Pre-mRNA-splicing factor SYF1 (Protein HCNP) (XPA-binding protein 2)	3 v 3	0.260598	0.0220605	0.204059	Q9UBT7	CTNNAL1	Alpha-catulin (Alpha-catenin-related protein) (ACRP) (Catenin alpha-like protein 1)	3 v 3	-0.230296	0.0353203	0.370888
Q03701	CEBPZ	CCAAT/enhancer-binding protein zeta (CCAAT-box-binding transcription factor) (CBF) (CCAAT-binding factor)	3 v 3	0.091407	0.0220715	0.204059	O94806	PRKD3	Serine/threonine-protein kinase D3 (EC 2.7.11.13) (Protein kinase C nu type) (Protein kinase EPK2) (nPKC-nu)	3 v 3	0.142045	0.0353219	0.370888
Q9BTM9	URM1	Ubiquitin-related modifier 1	3 v 3	-0.5977	0.0220928	0.204059	Q8N392	ARHGAP18	Rho GTPase-activating protein 18 (MacGAP) (Rho-type GTPase-activating protein 18)	3 v 3	-0.128689	0.0353493	0.370888
A0A0U1RQE4	SH3D19	SH3 domain-containing protein 19	3 v 3	0.434445	0.0221254	0.204139	P21281	ATP6V1B2	V-type proton ATPase subunit B, brain isoform (V-ATPase subunit B 2) (Endomembrane proton pump 58 kDa subunit) (HO57) (Vacuolar proton pump subunit B 2)	3 v 3	-0.123811	0.0353696	0.370888
O96013	PAK4	Serine/threonine-protein kinase PAK 4 (EC 2.7.11.1) (p21-activated kinase 4) (PAK-4)	3 v 3	-0.0426089	0.0221827	0.204156	O95202	LETM1	Mitochondrial proton/calcium exchanger protein (Leucine zipper-EF-hand-containing transmembrane protein 1)	3 v 3	-0.146842	0.0353875	0.370888
P78560	CRADD	Death domain-containing protein CRADD (Caspase and RIP adapter with death domain) (RIP-associated protein with a death domain)	3 v 3	-0.420126	0.0221952	0.204156	Q99747	NAPG	Gamma-soluble NSF attachment protein (SNAP-gamma) (N-ethylmaleimide-sensitive factor attachment protein gamma)	3 v 3	-0.205213	0.0354225	0.370888
Q9NW68	BSDC1	BSD domain-containing protein 1	3 v 3	-0.0139251	0.0222725	0.204388	P26367	PAX6	Paired box protein Pax-6 (Aniridia type II protein) (Oculorhombin)	3 v 3	-0.0926141	0.0354597	0.370888
Q96G01	BICD1	Protein bicaudal D homolog 1 (Bic-D 1)	3 v 3	0.0659484	0.0223079	0.204493	Q9H9F9	ACTR5	Actin-related protein 5 (hARP5) (Sarcoma antigen NY-SAR-16)	3 v 3	-0.118935	0.0354718	0.370888
Q03113	GNA12	Guanine nucleotide-binding protein subunit alpha-12 (G alpha-12) (G-protein subunit alpha-12)	3 v 3	0.44956	0.0224353	0.205329	Q2KHM9	KIAA0753	Protein moonraker (MNR) (OFD1- and FOPNL-interacting protein)	3 v 3	0.146684	0.0354948	0.370888
Q96E22	NUS1	Dehydrodolichyl diphosphate synthase complex subunit NUS1 (EC 2.5.1.87) (Cis-prenyltransferase subunit NgBR) (Nogo-B receptor) (NgBR) (Nuclear undecaprenyl pyrophosphate synthase 1 homolog)	3 v 3	-0.25957	0.0224473	0.205329	Q15477	SKIV2L	Helicase SKI2W (Ski2) (EC 3.6.4.-) (Helicase-like protein) (HLP)	3 v 3	0.0958345	0.0355424	0.37093
Q96AE4	FUBP1	Far upstream element-binding protein 1 (FBP) (FUSE-binding protein 1) (DNA helicase V) (hDH V)	3 v 3	0.188915	0.0225129	0.205438	Q9Y3Y2	CHTOP	Chromatin target of PRMT1 protein (Friend of PRMT1 protein) (Small arginine- and glycine-rich protein) (SRAG)	3 v 3	0.5827	0.0356375	0.371242
Q7L5N7	LPCAT2	Lysophosphatidylcholine acyltransferase 2 (LPC acyltransferase 2) (LPCAT-2) (LysoPC acyltransferase 2) (EC 2.3.1.23) (1-acylglycerol-3-phosphate O-acyltransferase 11) (1-AGP acyltransferase 11) (1-AGPAT 11) (EC 2.3.1.51) (1-acylglycerophosphocholine O-acyltransferase) (1-alkenylglycerophosphocholine O-acyltransferase) (EC 2.3.1.25) (1-alkylglycerophosphocholine O-acetyltransferase) (EC 2.3.1.67) …	3 v 3	0.183766	0.0225316	0.205438	E9PSH0	CELF1	CUGBP Elav-like family member 1 (Fragment)	2 v 2	-0.300309	0.0356594	0.371242
Q14964	RAB39A	Ras-related protein Rab-39A (Rab-39)	2 v 2	-0.386703	0.0226765	0.206375	O00178	GTPBP1	GTP-binding protein 1 (G-protein 1) (GP-1) (GP1)	3 v 3	0.313802	0.0358083	0.371304
Q9NQR4	NIT2	Omega-amidase NIT2 (EC 3.5.1.3) (Nitrilase homolog 2)	3 v 3	0.186336	0.0226829	0.206375	A0A494C0G5	AGRN	Agrin	3 v 3	0.201123	0.0358862	0.371304
A3KN83	SBNO1	Protein strawberry notch homolog 1 (Monocyte protein 3) (MOP-3)	3 v 3	-0.268292	0.022718	0.206429	Q53FT3	HIKESHI	Protein Hikeshi	3 v 3	-0.168108	0.0359616	0.371304
O75874	IDH1	Isocitrate dehydrogenase [NADP] cytoplasmic (IDH) (EC 1.1.1.42) (Cytosolic NADP-isocitrate dehydrogenase) (IDP) (NADP(+)-specific ICDH) (Oxalosuccinate decarboxylase)	3 v 3	0.592214	0.0227372	0.206429	P51531	SMARCA2	Probable global transcription activator SNF2L2 (EC 3.6.4.-) (ATP-dependent helicase SMARCA2) (BRG1-associated factor 190B) (BAF190B) (Protein brahma homolog) (hBRM) (SNF2-alpha) (SWI/SNF-related matrix-associated actin-dependent regulator of chromatin subfamily A member 2)	3 v 3	0.366612	0.0359856	0.371304
Q13443	ADAM9	Disintegrin and metalloproteinase domain-containing protein 9 (ADAM 9) (EC 3.4.24.-) (Cellular disintegrin-related protein) (Meltrin-gamma) (Metalloprotease/disintegrin/cysteine-rich protein 9) (Myeloma cell metalloproteinase)	3 v 3	0.482573	0.0228049	0.206718	Q92797	SYMPK	Symplekin	3 v 3	-0.0926437	0.0360093	0.371304
O43847	NRDC	Nardilysin (EC 3.4.24.61) (N-arginine dibasic convertase) (NRD convertase) (NRD-C) (Nardilysin convertase)	3 v 3	0.285143	0.0228176	0.206718	P43490	NAMPT	Nicotinamide phosphoribosyltransferase (NAmPRTase) (Nampt) (EC 2.4.2.12) (Pre-B-cell colony-enhancing factor 1) (Pre-B cell-enhancing factor) (Visfatin)	3 v 3	-0.0972151	0.0360173	0.371304
Q13158	FADD	FAS-associated death domain protein (FAS-associating death domain-containing protein) (Growth-inhibiting gene 3 protein) (Mediator of receptor induced toxicity)	3 v 3	-0.158808	0.0228618	0.206898	P55268	LAMB2	Laminin subunit beta-2 (Laminin B1s chain) (Laminin-11 subunit beta) (Laminin-14 subunit beta) (Laminin-15 subunit beta) (Laminin-3 subunit beta) (Laminin-4 subunit beta) (Laminin-7 subunit beta) (Laminin-9 subunit beta) (S-laminin subunit beta) (S-LAM beta)	3 v 3	0.291108	0.0360488	0.371304
O95140	MFN2	Mitofusin-2 (EC 3.6.5.-) (Transmembrane GTPase MFN2)	3 v 3	0.103499	0.0229081	0.207007	Q15172	PPP2R5A	Serine/threonine-protein phosphatase 2A 56 kDa regulatory subunit alpha isoform (PP2A B subunit isoform B'-alpha) (PP2A B subunit isoform B56-alpha) (PP2A B subunit isoform PR61-alpha) (PR61alpha) (PP2A B subunit isoform R5-alpha)	3 v 3	-0.153196	0.0360812	0.371304
Q9Y399	MRPS2	28S ribosomal protein S2, mitochondrial (MRP-S2) (S2mt) (Mitochondrial small ribosomal subunit protein uS2m)	3 v 3	0.155239	0.022923	0.207007	Q96T37	RBM15	RNA-binding protein 15 (One-twenty two protein 1) (RNA-binding motif protein 15)	3 v 3	0.719753	0.0360864	0.371304
P20618	PSMB1	Proteasome subunit beta type-1 (Macropain subunit C5) (Multicatalytic endopeptidase complex subunit C5) (Proteasome component C5) (Proteasome gamma chain)	3 v 3	-0.0623665	0.0229467	0.207007	P62979	RPS27A	Ubiquitin-40S ribosomal protein S27a (Ubiquitin carboxyl extension protein 80) [Cleaved into: Ubiquitin; 40S ribosomal protein S27a (Small ribosomal subunit protein eS31)]	3 v 3	-0.0947661	0.0361014	0.371304
Q96Q11	TRNT1	CCA tRNA nucleotidyltransferase 1, mitochondrial (EC 2.7.7.72) (Mitochondrial tRNA nucleotidyl transferase, CCA-adding) (mt CCA-adding enzyme) (mt tRNA CCA-diphosphorylase) (mt tRNA CCA-pyrophosphorylase) (mt tRNA adenylyltransferase)	3 v 3	0.319067	0.0230484	0.207496	P62266	RPS23	40S ribosomal protein S23 (Small ribosomal subunit protein uS12)	3 v 3	0.36715	0.0362678	0.372237
P08865	RPSA	40S ribosomal protein SA (37 kDa laminin receptor precursor) (37LRP) (37/67 kDa laminin receptor) (LRP/LR) (67 kDa laminin receptor) (67LR) (Colon carcinoma laminin-binding protein) (Laminin receptor 1) (LamR) (Laminin-binding protein precursor p40) (LBP/p40) (Multidrug resistance-associated protein MGr1-Ag) (NEM/1CHD4) (Small ribosomal subunit protein uS2)	3 v 3	0.269107	0.0230497	0.207496	O94919	ENDOD1	Endonuclease domain-containing 1 protein (EC 3.1.30.-)	3 v 3	-0.13115	0.0364035	0.373059
Q9NYJ8	TAB2	TGF-beta-activated kinase 1 and MAP3K7-binding protein 2 (Mitogen-activated protein kinase kinase kinase 7-interacting protein 2) (TAK1-binding protein 2) (TAB-2) (TGF-beta-activated kinase 1-binding protein 2)	3 v 3	0.132133	0.0230947	0.207599	Q8NDX5	PHC3	Polyhomeotic-like protein 3 (Early development regulatory protein 3) (Homolog of polyhomeotic 3) (hPH3)	3 v 3	0.172041	0.0365294	0.373795
Q9NXD2	MTMR10	Myotubularin-related protein 10 (Inactive phosphatidylinositol 3-phosphatase 10)	3 v 3	0.149488	0.0232781	0.208211	Q9Y4C2	TCAF1	TRPM8 channel-associated factor 1 (TRP channel-associated factor 1)	3 v 3	-0.126585	0.036607	0.373795
A0A6Q8NVI4	ARID1B	AT-rich interactive domain-containing protein 1B	3 v 3	0.133747	0.0233036	0.208211	Q7L5N1	COPS6	COP9 signalosome complex subunit 6 (SGN6) (Signalosome subunit 6) (JAB1-containing signalosome subunit 6) (MOV34 homolog) (Vpr-interacting protein) (hVIP)	3 v 3	-0.127321	0.036735	0.374026
Q15555	MAPRE2	Microtubule-associated protein RP/EB family member 2 (APC-binding protein EB2) (End-binding protein 2) (EB2)	3 v 3	0.314964	0.023336	0.208211	Q53H82	LACTB2	Endoribonuclease LACTB2 (EC 3.1.27.-) (Beta-lactamase-like protein 2)	3 v 3	-0.204667	0.0367657	0.374026
Q99933	BAG1	BAG family molecular chaperone regulator 1 (BAG-1) (Bcl-2-associated athanogene 1)	3 v 3	-0.355068	0.0234086	0.208211	P04792	HSPB1	Heat shock protein beta-1 (HspB1) (28 kDa heat shock protein) (Estrogen-regulated 24 kDa protein) (Heat shock 27 kDa protein) (HSP 27) (Stress-responsive protein 27) (SRP27)	3 v 3	-0.195184	0.0367997	0.374026
Q8NFY9	KBTBD8	Kelch repeat and BTB domain-containing protein 8 (T-cell activation kelch repeat protein) (TA-KRP)	2 v 2	0.278869	0.0234109	0.208211	P28360	MSX1	Homeobox protein MSX-1 (Homeobox protein Hox-7) (Msh homeobox 1-like protein)	3 v 3	-0.0658244	0.036811	0.374026
Q9NR12	PDLIM7	PDZ and LIM domain protein 7 (LIM mineralization protein) (LMP) (Protein enigma)	3 v 3	-0.0641997	0.0234173	0.208211	Q86U42	PABPN1	Polyadenylate-binding protein 2 (PABP-2) (Poly(A)-binding protein 2) (Nuclear poly(A)-binding protein 1) (Poly(A)-binding protein II) (PABII) (Polyadenylate-binding nuclear protein 1)	3 v 3	0.378557	0.0368644	0.374026
Q9UBB6	NCDN	Neurochondrin	3 v 3	-0.148221	0.0234423	0.208211	Q8WXA9	SREK1	Splicing regulatory glutamine/lysine-rich protein 1 (Serine/arginine-rich-splicing regulatory protein 86) (SRrp86) (Splicing factor, arginine/serine-rich 12) (Splicing regulatory protein 508) (SRrp508)	3 v 3	0.384965	0.0369686	0.374345
Q96IU2	ZBED3	Zinc finger BED domain-containing protein 3 (Axin-interacting protein)	2 v 2	0.224148	0.0235033	0.208211	Q9BZM4	ULBP3	UL16-binding protein 3 (ALCAN-gamma) (NKG2D ligand 3) (N2DL-3) (NKG2DL3) (Retinoic acid early transcript 1N)	3 v 3	-0.271779	0.0370897	0.375007
O60291	MGRN1	E3 ubiquitin-protein ligase MGRN1 (EC 2.3.2.27) (Mahogunin RING finger protein 1) (RING finger protein 156) (RING-type E3 ubiquitin transferase MGRN1)	3 v 3	0.311993	0.023522	0.208211	Q8N5A0	EIF5B	Eukaryotic translation initiation factor 5B (Translation initiation factor IF-2)	3 v 3	0.493428	0.0371326	0.375007
P43121	MCAM	Cell surface glycoprotein MUC18 (Cell surface glycoprotein P1H12) (Melanoma cell adhesion molecule) (Melanoma-associated antigen A32) (Melanoma-associated antigen MUC18) (S-endo 1 endothelial-associated antigen) (CD antigen CD146)	3 v 3	-0.0862441	0.0235443	0.208211	Q99633	PRPF18	Pre-mRNA-splicing factor 18 (PRP18 homolog) (hPRP18)	3 v 3	-0.18664	0.03721	0.375007
Q8WUB8	PHF10	PHD finger protein 10 (BRG1-associated factor 45a) (BAF45a) (XAP135)	3 v 3	0.112434	0.0235574	0.208211	P30154	PPP2R1B	Serine/threonine-protein phosphatase 2A 65 kDa regulatory subunit A beta isoform (PP2A subunit A isoform PR65-beta) (PP2A subunit A isoform R1-beta)	3 v 3	-0.261337	0.037332	0.375151
P52848	NDST1	Bifunctional heparan sulfate N-deacetylase/N-sulfotransferase 1 (EC 2.8.2.8) (Glucosaminyl N-deacetylase/N-sulfotransferase 1) (NDST-1) (N-heparan sulfate sulfotransferase 1) (N-HSST 1) ([Heparan sulfate]-glucosamine N-sulfotransferase 1) (HSNST 1) [Includes: Heparan sulfate N-deacetylase 1 (EC 3.-.-.-); Heparan sulfate N-sulfotransferase 1 (EC 2.8.2.-)]	3 v 3	-0.179059	0.023565	0.208211	P03923	MT-ND6	NADH-ubiquinone oxidoreductase chain 6 (EC 7.1.1.2) (NADH dehydrogenase subunit 6)	2 v 2	0.165148	0.0373788	0.375151
Q9H1P3	OSBPL2	Oxysterol-binding protein-related protein 2 (ORP-2) (OSBP-related protein 2)	3 v 3	-0.339371	0.0237106	0.20834	O94782	USP1	Ubiquitin carboxyl-terminal hydrolase 1 (EC 3.4.19.12) (Deubiquitinating enzyme 1) (hUBP) (Ubiquitin thioesterase 1) (Ubiquitin-specific-processing protease 1)	3 v 3	-0.147629	0.037391	0.375151
P07919	UQCRH	Cytochrome b-c1 complex subunit 6, mitochondrial (Complex III subunit 6) (Complex III subunit VIII) (Cytochrome c1 non-heme 11 kDa protein) (Mitochondrial hinge protein) (Ubiquinol-cytochrome c reductase complex 11 kDa protein)	3 v 3	-0.227612	0.0237124	0.20834	Q96BJ8	ELMO3	Engulfment and cell motility protein 3	3 v 3	0.107615	0.0375366	0.37515
Q01082	SPTBN1	Spectrin beta chain, non-erythrocytic 1 (Beta-II spectrin) (Fodrin beta chain) (Spectrin, non-erythroid beta chain 1)	3 v 3	0.146849	0.023729	0.20834	Q9Y6H1	CHCHD2	Coiled-coil-helix-coiled-coil-helix domain-containing protein 2 (Aging-associated gene 10 protein) (HCV NS2 trans-regulated protein) (NS2TP)	3 v 3	-0.158472	0.0375789	0.37515
P0C0S5	H2AZ1	Histone H2A.Z (H2A/z)	3 v 3	-0.970828	0.0237434	0.20834	Q9UBU9	NXF1	Nuclear RNA export factor 1 (Tip-associated protein) (Tip-associating protein) (mRNA export factor TAP)	3 v 3	0.232288	0.0376163	0.37515
A6NDU8	C5orf51	UPF0600 protein C5orf51	3 v 3	0.213797	0.0237626	0.20834	Q68CP9	ARID2	AT-rich interactive domain-containing protein 2 (ARID domain-containing protein 2) (BRG1-associated factor 200) (BAF200) (Zinc finger protein with activation potential) (Zipzap/p200)	3 v 3	0.361833	0.0376309	0.37515
Q14126	DSG2	Desmoglein-2 (Cadherin family member 5) (HDGC)	3 v 3	0.224645	0.0237859	0.20834	Q8WUF5	PPP1R13L	RelA-associated inhibitor (Inhibitor of ASPP protein) (Protein iASPP) (NFkB-interacting protein 1) (PPP1R13B-like protein)	3 v 3	-0.232673	0.0376601	0.37515
Q6DKI1	RPL7L1	60S ribosomal protein L7-like 1 (Large ribosomal subunit protein uL30-like 1)	3 v 3	-0.116481	0.0238021	0.20834	Q10713	PMPCA	Mitochondrial-processing peptidase subunit alpha (Alpha-MPP) (Inactive zinc metalloprotease alpha) (P-55)	3 v 3	-0.0828062	0.0377411	0.37515
Q9H9A6	LRRC40	Leucine-rich repeat-containing protein 40	3 v 3	-0.118698	0.0238042	0.20834	Q9BYG3	NIFK	MKI67 FHA domain-interacting nucleolar phosphoprotein (Nucleolar phosphoprotein Nopp34) (Nucleolar protein interacting with the FHA domain of pKI-67) (hNIFK)	3 v 3	0.432572	0.0377526	0.37515
Q13485	SMAD4	Mothers against decapentaplegic homolog 4 (MAD homolog 4) (Mothers against DPP homolog 4) (Deletion target in pancreatic carcinoma 4) (SMAD family member 4) (SMAD 4) (Smad4) (hSMAD4)	3 v 3	-0.135742	0.0238308	0.20834	Q13439	GOLGA4	Golgin subfamily A member 4 (256 kDa golgin) (Golgin-245) (Protein 72.1) (Trans-Golgi p230)	3 v 3	0.462462	0.0378193	0.37515
Q5RKV6	EXOSC6	Exosome complex component MTR3 (Exosome component 6) (mRNA transport regulator 3 homolog) (hMtr3) (p11)	3 v 3	-0.269102	0.0238529	0.20834	Q96KM6	ZNF512B	Zinc finger protein 512B	3 v 3	0.265354	0.0379019	0.37515
Q96PB1	CASD1	N-acetylneuraminate 9-O-acetyltransferase (EC 2.3.1.45) (CAS1 domain-containing protein 1) (Sialate O-acetyltransferase) (SOAT)	3 v 3	-0.296226	0.0239592	0.209054	O75665	OFD1	Oral-facial-digital syndrome 1 protein (Protein 71-7A)	3 v 3	0.25133	0.0379176	0.375151
Q13472	TOP3A	DNA topoisomerase 3-alpha (EC 5.6.2.1) (DNA topoisomerase III alpha)	3 v 3	-0.212776	0.0240074	0.20926	Q8WU43	C2orf15	Uncharacterized protein C2orf15	2 v 2	-0.452051	0.0379414	0.37515
Q9BQ15	NABP2	SOSS complex subunit B1 (Nucleic acid-binding protein 2) (Oligonucleotide/oligosaccharide-binding fold-containing protein 2B) (Sensor of single-strand DNA complex subunit B1) (Sensor of ssDNA subunit B1) (SOSS-B1) (Single-stranded DNA-binding protein 1) (hSSB1)	3 v 3	-0.22624	0.0241244	0.209947	P49585	PCYT1A	Choline-phosphate cytidylyltransferase A (EC 2.7.7.15) (CCT-alpha) (CTP:phosphocholine cytidylyltransferase A) (CCT A) (CT A) (Phosphorylcholine transferase A)	3 v 3	-0.153898	0.03796	0.37515
Q96BR5	COA7	Cytochrome c oxidase assembly factor 7 (Beta-lactamase hcp-like protein) (Respiratory chain assembly factor 1) (Sel1 repeat-containing protein 1)	3 v 3	0.232037	0.0241859	0.209947	Q8IV08	PLD3	5'-3' exonuclease PLD3 (EC 3.1.16.1) (Choline phosphatase 3) (HindIII K4L homolog) (Hu-K4) (Phosphatidylcholine-hydrolyzing phospholipase D3) (Phospholipase D3) (PLD 3)	3 v 3	-0.120201	0.0379691	0.37515
Q86UK7	ZNF598	E3 ubiquitin-protein ligase ZNF598 (EC 2.3.2.27) (Zinc finger protein 598)	3 v 3	0.223191	0.0242631	0.209947	Q6PK04	CCDC137	Coiled-coil domain-containing protein 137	3 v 3	0.439504	0.0379732	0.37515
Q9BSL1	UBAC1	Ubiquitin-associated domain-containing protein 1 (UBA domain-containing protein 1) (E3 ubiquitin-protein ligase subunit KPC2) (Glialblastoma cell differentiation-related protein 1) (Kip1 ubiquitination-promoting complex protein 2)	3 v 3	-0.178928	0.0242771	0.209947	P54652	HSPA2	Heat shock-related 70 kDa protein 2 (Heat shock 70 kDa protein 2)	3 v 3	-0.0794498	0.0381919	0.376874
Q9UM22	EPDR1	Mammalian ependymin-related protein 1 (MERP-1) (Upregulated in colorectal cancer gene 1 protein)	3 v 3	0.946176	0.0242784	0.209947	Q99615	DNAJC7	DnaJ homolog subfamily C member 7 (Tetratricopeptide repeat protein 2) (TPR repeat protein 2)	3 v 3	-0.163423	0.0383177	0.377437
Q9Y6J9	TAF6L	TAF6-like RNA polymerase II p300/CBP-associated factor-associated factor 65 kDa subunit 6L (TAF6L) (PCAF-associated factor 65-alpha) (PAF65-alpha)	3 v 3	-0.103648	0.0243081	0.209947	Q96A49	SYAP1	Synapse-associated protein 1 (BSD domain-containing signal transducer and Akt interactor protein) (BSTA)	3 v 3	-0.163289	0.0383376	0.377437
Q16342	PDCD2	Programmed cell death protein 2 (Zinc finger MYND domain-containing protein 7) (Zinc finger protein Rp-8)	3 v 3	-0.635777	0.0243702	0.210057	Q96K17	BTF3L4	Transcription factor BTF3 homolog 4 (Basic transcription factor 3-like 4)	3 v 3	-0.0738515	0.0384422	0.377557
O15287	FANCG	Fanconi anemia group G protein (Protein FACG) (DNA repair protein XRCC9)	3 v 3	-0.213148	0.0244411	0.210426	P23919	DTYMK	Thymidylate kinase (EC 2.7.4.9) (dTMP kinase)	3 v 3	-0.117464	0.0384998	0.377557
P30566	ADSL	Adenylosuccinate lyase (ADSL) (ASL) (EC 4.3.2.2) (Adenylosuccinase) (ASase)	3 v 3	-0.129774	0.0244624	0.210426	Q9BUQ8	DDX23	Probable ATP-dependent RNA helicase DDX23 (EC 3.6.4.13) (100 kDa U5 snRNP-specific protein) (DEAD box protein 23) (PRP28 homolog) (U5-100kD)	3 v 3	0.699222	0.0385271	0.377557
Q86TB9	PATL1	Protein PAT1 homolog 1 (PAT1-like protein 1) (Protein PAT1 homolog b) (Pat1b) (hPat1b)	3 v 3	0.200495	0.02449	0.210451	P61758	VBP1	Prefoldin subunit 3 (HIBBJ46) (von Hippel-Lindau-binding protein 1) (VBP-1) (VHL-binding protein 1)	3 v 3	-0.0765702	0.0386348	0.378177
Q8NBP0	TTC13	Tetratricopeptide repeat protein 13 (TPR repeat protein 13)	3 v 3	-0.153117	0.0245424	0.210688	P16104	H2AX	Histone H2AX (H2a/x) (Histone H2A.X)	3 v 3	-0.884463	0.038791	0.378945
Q8N4C8	MINK1	Misshapen-like kinase 1 (EC 2.7.11.1) (GCK family kinase MiNK) (MAPK/ERK kinase kinase kinase 6) (MEK kinase kinase 6) (MEKKK 6) (Misshapen/NIK-related kinase) (Mitogen-activated protein kinase kinase kinase kinase 6)	3 v 3	0.169871	0.0245854	0.210693	Q8NCF5	NFATC2IP	NFATC2-interacting protein (45 kDa NF-AT-interacting protein) (45 kDa NFAT-interacting protein) (Nuclear factor of activated T-cells, cytoplasmic 2-interacting protein)	3 v 3	-0.257963	0.0388654	0.378945
Q16864	ATP6V1F	V-type proton ATPase subunit F (V-ATPase subunit F) (V-ATPase 14 kDa subunit) (Vacuolar proton pump subunit F)	3 v 3	-0.133265	0.0246065	0.210693	A0A0K0K1I0	HEL-S-265	Epididymis secretory protein Li 265 (Tropomyosin 1 isoform 1)	3 v 3	-0.246986	0.0389207	0.378945
Q9NP81	SARS2	Serine--tRNA ligase, mitochondrial (EC 6.1.1.11) (SerRSmt) (Seryl-tRNA synthetase) (SerRS) (Seryl-tRNA(Ser/Sec) synthetase)	3 v 3	-0.349657	0.0246171	0.210693	Q14671	PUM1	Pumilio homolog 1 (HsPUM) (Pumilio-1)	2 v 2	0.132374	0.0389423	0.378945
Q9BVS4	RIOK2	Serine/threonine-protein kinase RIO2 (EC 2.7.11.1) (RIO kinase 2)	3 v 3	0.649424	0.0247238	0.211017	Q02952	AKAP12	A-kinase anchor protein 12 (AKAP-12) (A-kinase anchor protein 250 kDa) (AKAP 250) (Gravin) (Myasthenia gravis autoantigen)	3 v 3	-0.272371	0.0389958	0.378945
P38435	GGCX	Vitamin K-dependent gamma-carboxylase (EC 4.1.1.90) (Gamma-glutamyl carboxylase) (Peptidyl-glutamate 4-carboxylase) (Vitamin K gamma glutamyl carboxylase)	3 v 3	0.291157	0.02475	0.211017	Q8NG11	TSPAN14	Tetraspanin-14 (Tspan-14) (DC-TM4F2) (Transmembrane 4 superfamily member 14)	3 v 3	-0.280487	0.0390037	0.378945
Q9UJ70	NAGK	N-acetyl-D-glucosamine kinase (N-acetylglucosamine kinase) (EC 2.7.1.59) (GlcNAc kinase)	3 v 3	-0.252239	0.0247861	0.211017	P07814	EPRS1	Bifunctional glutamate/proline--tRNA ligase (Bifunctional aminoacyl-tRNA synthetase) (Cell proliferation-inducing gene 32 protein) (Glutamatyl-prolyl-tRNA synthetase) [Includes: Glutamate--tRNA ligase (EC 6.1.1.17) (Glutamyl-tRNA synthetase) (GluRS); Proline--tRNA ligase (EC 6.1.1.15) (Prolyl-tRNA synthetase)]	3 v 3	0.0632981	0.0390247	0.378945
Q8NFF5	FLAD1	FAD synthase (EC 2.7.7.2) (FAD pyrophosphorylase) (FMN adenylyltransferase) (Flavin adenine dinucleotide synthase) [Includes: Molybdenum cofactor biosynthesis protein-like region; FAD synthase region]	3 v 3	-0.196842	0.02479	0.211017	P38935	IGHMBP2	DNA-binding protein SMUBP-2 (EC 3.6.4.12) (EC 3.6.4.13) (ATP-dependent helicase IGHMBP2) (Glial factor 1) (GF-1) (Immunoglobulin mu-binding protein 2)	3 v 3	0.479522	0.0390965	0.379209
Q9Y3E5	PTRH2	Peptidyl-tRNA hydrolase 2, mitochondrial (PTH 2) (EC 3.1.1.29) (Bcl-2 inhibitor of transcription 1)	3 v 3	0.156016	0.0247911	0.211017	P42704	LRPPRC	Leucine-rich PPR motif-containing protein, mitochondrial (130 kDa leucine-rich protein) (LRP 130) (GP130)	3 v 3	-0.121914	0.0392469	0.3794
Q92508	PIEZO1	Piezo-type mechanosensitive ion channel component 1 (Membrane protein induced by beta-amyloid treatment) (Mib) (Protein FAM38A)	3 v 3	-0.0562613	0.0248037	0.211017	Q9P275	USP36	Ubiquitin carboxyl-terminal hydrolase 36 (EC 3.4.19.12) (Deubiquitinating enzyme 36) (Ubiquitin thioesterase 36) (Ubiquitin-specific-processing protease 36)	3 v 3	0.173407	0.0392481	0.3794
Q15043	SLC39A14	Metal cation symporter ZIP14 (LIV-1 subfamily of ZIP zinc transporter 4) (LZT-Hs4) (Solute carrier family 39 member 14) (Zrt- and Irt-like protein 14) (ZIP-14)	3 v 3	0.552593	0.0249211	0.211635	A0A1B0GWA0	ZNF654	Zinc finger protein 654	3 v 3	-0.0770187	0.0392498	0.3794
A0MZ66	SHTN1	Shootin-1 (Shootin1)	3 v 3	0.254798	0.0249592	0.211635	P10768	ESD	S-formylglutathione hydrolase (FGH) (EC 3.1.2.12) (Esterase D) (Methylumbelliferyl-acetate deacetylase) (EC 3.1.1.56)	3 v 3	-0.23223	0.0393268	0.379713
P53992	SEC24C	Protein transport protein Sec24C (SEC24-related protein C)	3 v 3	0.116265	0.0249984	0.211635	Q8TAT6	NPLOC4	Nuclear protein localization protein 4 homolog (Protein NPL4)	3 v 3	-0.137361	0.0394225	0.380206
Q712K3	UBE2R2	Ubiquitin-conjugating enzyme E2 R2 (EC 2.3.2.23) (E2 ubiquitin-conjugating enzyme R2) (Ubiquitin carrier protein R2) (Ubiquitin-conjugating enzyme E2-CDC34B) (Ubiquitin-protein ligase R2)	3 v 3	-0.165082	0.0250069	0.211635	Q86TN4	TRPT1	tRNA 2'-phosphotransferase 1 (EC 2.7.1.160)	3 v 3	-0.182421	0.039707	0.382085
Q96C34	RUNDC1	RUN domain-containing protein 1	3 v 3	-0.339566	0.025037	0.211635	Q92922	SMARCC1	SWI/SNF complex subunit SMARCC1 (BRG1-associated factor 155) (BAF155) (SWI/SNF complex 155 kDa subunit) (SWI/SNF-related matrix-associated actin-dependent regulator of chromatin subfamily C member 1)	3 v 3	0.0813019	0.0398869	0.383382
Q8IWT6	LRRC8A	Volume-regulated anion channel subunit LRRC8A (Leucine-rich repeat-containing protein 8A) (HsLRRC8A) (Swelling protein 1)	3 v 3	0.412519	0.0250722	0.211635	Q9HAU4	SMURF2	E3 ubiquitin-protein ligase SMURF2 (hSMURF2) (EC 2.3.2.26) (HECT-type E3 ubiquitin transferase SMURF2) (SMAD ubiquitination regulatory factor 2) (SMAD-specific E3 ubiquitin-protein ligase 2)	2 v 2	-0.161104	0.0399702	0.383525
P04181	OAT	Ornithine aminotransferase, mitochondrial (EC 2.6.1.13) (Ornithine delta-aminotransferase) (Ornithine--oxo-acid aminotransferase) [Cleaved into: Ornithine aminotransferase, hepatic form; Ornithine aminotransferase, renal form]	3 v 3	0.157586	0.0250949	0.211635	Q5VVQ6	YOD1	Ubiquitin thioesterase OTU1 (EC 3.4.19.12) (DUBA-8) (HIV-1-induced protease 7) (HIN-7) (HsHIN7) (OTU domain-containing protein 2)	3 v 3	-0.0773141	0.0400145	0.383525
P38571	LIPA	Lysosomal acid lipase/cholesteryl ester hydrolase (Acid cholesteryl ester hydrolase) (LAL) (EC 3.1.1.13) (Cholesteryl esterase) (Lipase A) (Sterol esterase)	3 v 3	0.98783	0.0251281	0.211635	Q7L2J0	MEPCE	7SK snRNA methylphosphate capping enzyme (MePCE) (EC 2.1.1.-) (Bicoid-interacting protein 3 homolog) (Bin3 homolog)	3 v 3	0.416171	0.0400658	0.383525
Q9NWZ8	GEMIN8	Gem-associated protein 8 (Gemin-8) (Protein FAM51A1)	3 v 3	-0.367711	0.0251597	0.211635	O00203	AP3B1	AP-3 complex subunit beta-1 (Adaptor protein complex AP-3 subunit beta-1) (Adaptor-related protein complex 3 subunit beta-1) (Beta-3A-adaptin) (Clathrin assembly protein complex 3 beta-1 large chain)	3 v 3	0.236475	0.0401449	0.383525
P51531	SMARCA2	Probable global transcription activator SNF2L2 (EC 3.6.4.-) (ATP-dependent helicase SMARCA2) (BRG1-associated factor 190B) (BAF190B) (Protein brahma homolog) (hBRM) (SNF2-alpha) (SWI/SNF-related matrix-associated actin-dependent regulator of chromatin subfamily A member 2)	3 v 3	0.101012	0.0251846	0.211635	O43660	PLRG1	Pleiotropic regulator 1	3 v 3	0.345862	0.0401544	0.383525
P45880	VDAC2	Voltage-dependent anion-selective channel protein 2 (VDAC-2) (hVDAC2) (Outer mitochondrial membrane protein porin 2)	3 v 3	-0.191382	0.0251986	0.211635	Q86YQ0	HZGJ	HZGJ	3 v 3	-0.0656714	0.0401719	0.383525
Q13164	MAPK7	Mitogen-activated protein kinase 7 (MAP kinase 7) (MAPK 7) (EC 2.7.11.24) (Big MAP kinase 1) (BMK-1) (Extracellular signal-regulated kinase 5) (ERK-5)	3 v 3	-0.149114	0.0251994	0.211635	Q9Y5U2	TSSC4	Protein TSSC4 (Tumor-suppressing STF cDNA 4 protein) (Tumor-suppressing subchromosomal transferable fragment candidate gene 4 protein)	3 v 3	-0.0683317	0.0402718	0.38402
Q5VT25	CDC42BPA	Serine/threonine-protein kinase MRCK alpha (EC 2.7.11.1) (CDC42-binding protein kinase alpha) (DMPK-like alpha) (Myotonic dystrophy kinase-related CDC42-binding kinase alpha) (MRCK alpha) (Myotonic dystrophy protein kinase-like alpha)	3 v 3	0.0994261	0.0253166	0.212337	O43291	SPINT2	Kunitz-type protease inhibitor 2 (Hepatocyte growth factor activator inhibitor type 2) (HAI-2) (Placental bikunin)	3 v 3	-0.266644	0.0403615	0.38402
Q7L775	EPM2AIP1	EPM2A-interacting protein 1 (Laforin-interacting protein)	3 v 3	0.254693	0.0253364	0.212337	Q8IV50	LYSMD2	LysM and putative peptidoglycan-binding domain-containing protein 2	3 v 3	-0.115261	0.0403923	0.38402
Q8NG27	PJA1	E3 ubiquitin-protein ligase Praja-1 (Praja1) (EC 2.3.2.27) (RING finger protein 70) (RING-type E3 ubiquitin transferase Praja-1)	3 v 3	0.271926	0.025361	0.212337	Q9ULA0	DNPEP	Aspartyl aminopeptidase (EC 3.4.11.21)	3 v 3	-0.179143	0.0404041	0.38402
Q9P0L2	MARK1	Serine/threonine-protein kinase MARK1 (EC 2.7.11.1) (EC 2.7.11.26) (MAP/microtubule affinity-regulating kinase 1) (PAR1 homolog c) (Par-1c) (Par1c)	2 v 2	0.360419	0.0253938	0.212337	Q96HD1	CRELD1	Protein disulfide isomerase CRELD1 (EC 5.3.4.1) (Cysteine-rich with EGF-like domain protein 1)	3 v 3	-0.0730567	0.0405148	0.384314
O00194	RAB27B	Ras-related protein Rab-27B (EC 3.6.5.2) (C25KG)	3 v 3	0.608961	0.0254305	0.212337	Q9NTI5	PDS5B	Sister chromatid cohesion protein PDS5 homolog B (Androgen-induced proliferation inhibitor) (Androgen-induced prostate proliferative shutoff-associated protein AS3)	3 v 3	0.0878481	0.0406144	0.384314
Q9P0R6	GSKIP	GSK3B-interacting protein (GSKIP) (GSK3beta interaction protein)	3 v 3	0.773141	0.0254512	0.212337	Q6PII3	CCDC174	Coiled-coil domain-containing protein 174	3 v 3	-0.112734	0.0408946	0.384314
Q8N5C7	DTWD1	tRNA-uridine aminocarboxypropyltransferase 1 (EC 2.5.1.25) (DTW domain-containing protein 1)	3 v 3	-0.327059	0.0255318	0.212337	Q96S82	UBL7	Ubiquitin-like protein 7 (Bone marrow stromal cell ubiquitin-like protein) (BMSC-UbP) (Ubiquitin-like protein SB132)	3 v 3	-0.101451	0.0409013	0.384314
P52429	DGKE	Diacylglycerol kinase epsilon (DAG kinase epsilon) (EC 2.7.1.107) (Diglyceride kinase epsilon) (DGK-epsilon)	3 v 3	0.448345	0.0255747	0.212337	B4E2V3		cDNA FLJ56606, highly similar to Serine/threonine-protein kinase TAO2	3 v 3	0.221077	0.0409296	0.384314
J3KPF0	HECTD4	Probable E3 ubiquitin-protein ligase HECTD4	3 v 3	0.28998	0.0255822	0.212337	P61019	RAB2A	Ras-related protein Rab-2A	3 v 3	-0.127169	0.0409395	0.384314
Q8IUH5	ZDHHC17	Palmitoyltransferase ZDHHC17 (EC 2.3.1.225) (Acyltransferase ZDHHC17) (EC 2.3.1.-) (DHHC domain-containing cysteine-rich protein 17) (DHHC17) (Huntingtin yeast partner H) (Huntingtin-interacting protein 14) (HIP-14) (Huntingtin-interacting protein 3) (HIP-3) (Huntingtin-interacting protein H) (Putative MAPK-activating protein PM11) (Putative NF-kappa-B-activating protein 205) (Zinc finger DHHC do…	3 v 3	0.145845	0.025649	0.212685	Q9NSD9	FARSB	Phenylalanine--tRNA ligase beta subunit (EC 6.1.1.20) (Phenylalanyl-tRNA synthetase beta subunit) (PheRS)	3 v 3	-0.081419	0.0410037	0.384314
A0A024R857	FBXL18	F-box and leucine-rich repeat protein 18, isoform CRA_b	3 v 3	0.166797	0.02568	0.212734	Q8TDL5	BPIFB1	BPI fold-containing family B member 1 (Long palate, lung and nasal epithelium carcinoma-associated protein 1) (von Ebner minor salivary gland protein) (VEMSGP)	3 v 3	-0.309036	0.041037	0.384314
Q6PJG6	BRAT1	BRCA1-associated ATM activator 1 (BRCA1-associated protein required for ATM activation protein 1)	3 v 3	-0.191226	0.0257169	0.212833	Q9BUL8	PDCD10	Programmed cell death protein 10 (Cerebral cavernous malformations 3 protein) (TF-1 cell apoptosis-related protein 15)	3 v 3	-0.144529	0.0410459	0.384314
Q9C004	SPRY4	Protein sprouty homolog 4 (Spry-4)	3 v 3	0.129695	0.0257745	0.213103	Q15424	SAFB	Scaffold attachment factor B1 (SAF-B) (SAF-B1) (HSP27 estrogen response element-TATA box-binding protein) (HSP27 ERE-TATA-binding protein)	3 v 3	0.661541	0.0410644	0.384314
K7EPR4	AP1M2	AP-1 complex subunit mu-2 (Fragment)	2 v 2	-0.431392	0.0258546	0.213461	Q502W6	VWA3B	von Willebrand factor A domain-containing protein 3B (VWA domain-containing protein 3B)	3 v 3	-0.285675	0.0411186	0.384314
O75044	SRGAP2	SLIT-ROBO Rho GTPase-activating protein 2 (srGAP2) (Formin-binding protein 2) (Rho GTPase-activating protein 34)	3 v 3	0.416869	0.025878	0.213461	P36405	ARL3	ADP-ribosylation factor-like protein 3	3 v 3	-0.16741	0.0411437	0.384314
Q15434	RBMS2	RNA-binding motif, single-stranded-interacting protein 2 (Suppressor of CDC2 with RNA-binding motif 3)	3 v 3	0.237382	0.0259086	0.213461	Q92997	DVL3	Segment polarity protein dishevelled homolog DVL-3 (Dishevelled-3) (DSH homolog 3)	3 v 3	0.308671	0.0411489	0.384314
Q05D32	CTDSPL2	CTD small phosphatase-like protein 2 (CTDSP-like 2) (EC 3.1.3.-)	3 v 3	-0.22204	0.0260187	0.213461	Q9UBP6	METTL1	tRNA (guanine-N(7)-)-methyltransferase (EC 2.1.1.33) (Methyltransferase-like protein 1) (mRNA (guanine-N(7)-)-methyltransferase) (EC 2.1.1.-) (miRNA (guanine-N(7)-)-methyltransferase) (EC 2.1.1.-) (tRNA (guanine(46)-N(7))-methyltransferase) (tRNA(m7G46)-methyltransferase)	3 v 3	-0.13367	0.0411572	0.384314
P62380	TBPL1	TATA box-binding protein-like 1 (TBP-like 1) (21 kDa TBP-like protein) (Second TBP of unique DNA protein) (STUD) (TATA box-binding protein-related factor 2) (TBP-related factor 2) (TBP-like factor) (TBP-related protein)	3 v 3	0.652604	0.026027	0.213461	Q9BVC3	DSCC1	Sister chromatid cohesion protein DCC1 (Defective in sister chromatid cohesion protein 1 homolog)	3 v 3	-0.204388	0.041267	0.384399
Q9Y2Y0	ARL2BP	ADP-ribosylation factor-like protein 2-binding protein (ARF-like 2-binding protein) (ARL2-binding protein) (Binder of ARF2 protein 1)	3 v 3	0.539933	0.0260314	0.213461	O60518	RANBP6	Ran-binding protein 6 (RanBP6)	3 v 3	-0.217997	0.0413011	0.384399
O43684	BUB3	Mitotic checkpoint protein BUB3	3 v 3	0.0827358	0.0260499	0.213461	Q9H875	PRKRIP1	PRKR-interacting protein 1	3 v 3	0.0970302	0.0413039	0.384399
Q5JV73	FRMPD3	FERM and PDZ domain-containing protein 3	3 v 3	-0.167925	0.0261286	0.213461	A0A0A1TTP8	ESRP2	Epithelial splicing regulatory protein 2 (RNA-binding motif protein 35B) (RNA-binding protein 35B)	3 v 3	-0.112191	0.0413865	0.384399
Q8N163	CCAR2	Cell cycle and apoptosis regulator protein 2 (Cell division cycle and apoptosis regulator protein 2) (DBIRD complex subunit KIAA1967) (Deleted in breast cancer gene 1 protein) (DBC-1) (DBC.1) (NET35) (p30 DBC)	3 v 3	-0.122739	0.0261345	0.213461	Q9Y587	AP4S1	AP-4 complex subunit sigma-1 (AP-4 adaptor complex subunit sigma-1) (Adaptor-related protein complex 4 subunit sigma-1) (Sigma-1 subunit of AP-4) (Sigma-4-adaptin) (Sigma4-adaptin)	3 v 3	-0.100831	0.0414942	0.384929
Q5T1M5	FKBP15	FK506-binding protein 15 (FKBP-15) (133 kDa FK506-binding protein) (133 kDa FKBP) (FKBP-133) (WASP- and FKBP-like protein) (WAFL)	3 v 3	0.137979	0.0261917	0.213461	O95292	VAPB	Vesicle-associated membrane protein-associated protein B/C (VAMP-B/VAMP-C) (VAMP-associated protein B/C) (VAP-B/VAP-C)	3 v 3	-0.252307	0.0416135	0.385002
B4DUP5		cDNA FLJ60165, highly similar to Translation initiation factor eIF-2B subunit delta	3 v 3	-0.0893601	0.0262074	0.213461	Q8WYQ5	DGCR8	Microprocessor complex subunit DGCR8 (DiGeorge syndrome critical region 8)	2 v 2	0.297279	0.0416381	0.385002
P09668	CTSH	Pro-cathepsin H [Cleaved into: Cathepsin H mini chain; Cathepsin H (EC 3.4.22.16); Cathepsin H heavy chain; Cathepsin H light chain]	3 v 3	0.307443	0.026246	0.213461	Q9H6H4	REEP4	Receptor expression-enhancing protein 4	3 v 3	-0.139899	0.0417428	0.385002
Q5JPH6	EARS2	Probable glutamate--tRNA ligase, mitochondrial (EC 6.1.1.17) (Glutamyl-tRNA synthetase) (GluRS)	3 v 3	-0.195005	0.0263078	0.213461	O60637	TSPAN3	Tetraspanin-3 (Tspan-3) (Tetraspanin TM4-A) (Transmembrane 4 superfamily member 8)	3 v 3	-0.160523	0.0417579	0.385002
O75356	ENTPD5	Ectonucleoside triphosphate diphosphohydrolase 5 (NTPDase 5) (EC 3.6.1.6) (CD39 antigen-like 4) (ER-UDPase) (Guanosine-diphosphatase ENTPD5) (GDPase ENTPD5) (EC 3.6.1.42) (Nucleoside diphosphatase) (Uridine-diphosphatase ENTPD5) (UDPase ENTPD5)	3 v 3	-0.308203	0.0263108	0.213461	A0A5F9UQ55	FBXW4	F-box/WD repeat-containing protein 4	3 v 3	0.430487	0.0418662	0.385002
O43639	NCK2	Cytoplasmic protein NCK2 (Growth factor receptor-bound protein 4) (NCK adaptor protein 2) (Nck-2) (SH2/SH3 adaptor protein NCK-beta)	3 v 3	-0.155891	0.0263433	0.213461	P60174	TPI1	Triosephosphate isomerase (TIM) (EC 5.3.1.1) (Methylglyoxal synthase) (EC 4.2.3.3) (Triose-phosphate isomerase)	3 v 3	-0.134255	0.0420073	0.385002
P60981	DSTN	Destrin (Actin-depolymerizing factor) (ADF)	3 v 3	0.0544522	0.0263611	0.213461	Q92791	P3H4	Endoplasmic reticulum protein SC65 (Leprecan-like protein 4) (Nucleolar autoantigen No55) (Prolyl 3-hydroxylase family member 4) (Synaptonemal complex protein SC65)	3 v 3	-0.0804993	0.0420419	0.385002
Q2VPK5	CTU2	Cytoplasmic tRNA 2-thiolation protein 2 (Cytosolic thiouridylase subunit 2)	3 v 3	-0.178325	0.0263691	0.213461	P40925	MDH1	Malate dehydrogenase, cytoplasmic (EC 1.1.1.37) (Cytosolic malate dehydrogenase) (Diiodophenylpyruvate reductase) (EC 1.1.1.96)	3 v 3	-0.093533	0.0420577	0.385002
Q9BTD8	RBM42	RNA-binding protein 42 (RNA-binding motif protein 42)	3 v 3	-0.203677	0.0263943	0.213461	F4ZW66		NF110b	3 v 3	0.589113	0.042178	0.385002
Q96C36	PYCR2	Pyrroline-5-carboxylate reductase 2 (P5C reductase 2) (P5CR 2) (EC 1.5.1.2)	3 v 3	0.461431	0.0265044	0.213969	Q8TEY7	USP33	Ubiquitin carboxyl-terminal hydrolase 33 (EC 3.4.19.12) (Deubiquitinating enzyme 33) (Ubiquitin thioesterase 33) (Ubiquitin-specific-processing protease 33) (VHL-interacting deubiquitinating enzyme 1) (hVDU1)	3 v 3	-0.180234	0.0422231	0.385002
Q16763	UBE2S	Ubiquitin-conjugating enzyme E2 S (EC 2.3.2.23) (E2 ubiquitin-conjugating enzyme S) (E2-EPF) (Ubiquitin carrier protein S) (Ubiquitin-conjugating enzyme E2-24 kDa) (Ubiquitin-conjugating enzyme E2-EPF5) (Ubiquitin-protein ligase S)	3 v 3	-0.416024	0.0265074	0.213969	Q53EZ4	CEP55	Centrosomal protein of 55 kDa (Cep55) (Up-regulated in colon cancer 6)	3 v 3	0.452963	0.042247	0.385002
Q9P0K8	FOXJ2	Forkhead box protein J2 (Fork head homologous X)	3 v 3	0.233463	0.0265629	0.214061	Q8NHP8	PLBD2	Putative phospholipase B-like 2 (EC 3.1.1.-) (76 kDa protein) (p76) (LAMA-like protein 2) (Lamina ancestor homolog 2) (Phospholipase B domain-containing protein 2) [Cleaved into: Putative phospholipase B-like 2 32 kDa form; Putative phospholipase B-like 2 45 kDa form]	3 v 3	-0.0461241	0.0423423	0.385002
Q8WUY1	THEM6	Protein THEM6 (Mesenchymal stem cell protein DSCD75) (Thioesterase superfamily member 6)	3 v 3	-0.223825	0.0265734	0.214061	Q6P597	KLC3	Kinesin light chain 3 (KLC2-like) (kinesin light chain 2)	3 v 3	-0.0513577	0.04239	0.385002
Q9NPD8	UBE2T	Ubiquitin-conjugating enzyme E2 T (EC 2.3.2.23) (Cell proliferation-inducing gene 50 protein) (E2 ubiquitin-conjugating enzyme T) (Ubiquitin carrier protein T) (Ubiquitin-protein ligase T)	3 v 3	-0.345704	0.0266289	0.214061	Q15233	NONO	Non-POU domain-containing octamer-binding protein (NonO protein) (54 kDa nuclear RNA- and DNA-binding protein) (55 kDa nuclear protein) (DNA-binding p52/p100 complex, 52 kDa subunit) (NMT55) (p54(nrb)) (p54nrb)	3 v 3	0.357094	0.0424218	0.385002
Q15417	CNN3	Calponin-3 (Calponin, acidic isoform)	3 v 3	-0.244339	0.0267825	0.214061	Q7Z2T5	TRMT1L	TRMT1-like protein (EC 2.1.1.-)	3 v 3	0.0828954	0.0424771	0.385002
Q8N1Q1	CA13	Carbonic anhydrase 13 (EC 4.2.1.1) (Carbonate dehydratase XIII) (Carbonic anhydrase XIII) (CA-XIII)	3 v 3	0.737359	0.0267925	0.214061	O15397	IPO8	Importin-8 (Imp8) (Ran-binding protein 8) (RanBP8)	3 v 3	-0.123258	0.0424813	0.385002
Q9NRF9	POLE3	DNA polymerase epsilon subunit 3 (Arsenic-transactivated protein) (AsTP) (Chromatin accessibility complex 17 kDa protein) (CHRAC-17) (HuCHRAC17) (DNA polymerase II subunit 3) (DNA polymerase epsilon subunit p17)	3 v 3	-0.162281	0.0267978	0.214061	Q14651	PLS1	Plastin-1 (Intestine-specific plastin) (I-plastin)	3 v 3	-0.184821	0.0425588	0.385002
O95453	PARN	Poly(A)-specific ribonuclease PARN (EC 3.1.13.4) (Deadenylating nuclease) (Deadenylation nuclease) (Polyadenylate-specific ribonuclease)	3 v 3	-0.618173	0.026896	0.214061	Q96RN5	MED15	Mediator of RNA polymerase II transcription subunit 15 (Activator-recruited cofactor 105 kDa component) (ARC105) (CTG repeat protein 7a) (Mediator complex subunit 15) (Positive cofactor 2 glutamine/Q-rich-associated protein) (PC2 glutamine/Q-rich-associated protein) (TPA-inducible gene 1 protein) (TIG-1) (Trinucleotide repeat-containing gene 7 protein)	3 v 3	-0.198388	0.0425796	0.385002
Q9BTY2	FUCA2	Plasma alpha-L-fucosidase (EC 3.2.1.51) (Alpha-L-fucoside fucohydrolase 2) (Alpha-L-fucosidase 2)	3 v 3	0.243566	0.026919	0.214061	B7ZB83		cDNA, FLJ79447, highly similar to Nucleosome assembly protein 1-like 4	3 v 3	-0.123894	0.0425905	0.385002
Q71F56	MED13L	Mediator of RNA polymerase II transcription subunit 13-like (Mediator complex subunit 13-like) (Thyroid hormone receptor-associated protein 2) (Thyroid hormone receptor-associated protein complex 240 kDa component-like)	3 v 3	-0.188516	0.0269206	0.214061	Q7L0Q8	RHOU	Rho-related GTP-binding protein RhoU (CDC42-like GTPase 1) (GTP-binding protein-like 1) (Rho GTPase-like protein ARHU) (Ryu GTPase) (Wnt-1 responsive Cdc42 homolog 1) (WRCH-1)	3 v 3	-0.276903	0.0425911	0.385002
O00541	PES1	Pescadillo homolog	3 v 3	-0.381458	0.0269779	0.214061	Q15012	LAPTM4A	Lysosomal-associated transmembrane protein 4A (Golgi 4-transmembrane-spanning transporter MTP)	3 v 3	-0.106464	0.0426323	0.385002
A3KMH1	VWA8	von Willebrand factor A domain-containing protein 8 (PEX7-binding protein 2) (P7BP2)	3 v 3	-0.0733291	0.0270351	0.214061	Q12981	BNIP1	Vesicle transport protein SEC20 (BCL2/adenovirus E1B 19 kDa protein-interacting protein 1) (Transformation-related gene 8 protein) (TRG-8)	3 v 3	-0.152274	0.0427043	0.385244
Q8TEX9	IPO4	Importin-4 (Imp4) (Importin-4b) (Imp4b) (Ran-binding protein 4) (RanBP4)	3 v 3	-0.162061	0.0270372	0.214061	Q9P0V3	SH3BP4	SH3 domain-binding protein 4 (EH-binding protein 10) (Transferrin receptor-trafficking protein)	3 v 3	-0.370571	0.0427601	0.385339
P52435	POLR2J	DNA-directed RNA polymerase II subunit RPB11-a (RNA polymerase II subunit B11-a) (RPB11a) (DNA-directed RNA polymerase II subunit J-1) (RNA polymerase II 13.3 kDa subunit)	3 v 3	-0.255076	0.0270733	0.214061	Q8NCW5	NAXE	NAD(P)H-hydrate epimerase (EC 5.1.99.6) (Apolipoprotein A-I-binding protein) (AI-BP) (NAD(P)HX epimerase) (YjeF N-terminal domain-containing protein 1) (YjeF_N1)	3 v 3	-0.248945	0.0431091	0.388073
Q9BSD7	NTPCR	Cancer-related nucleoside-triphosphatase (NTPase) (EC 3.6.1.15) (Nucleoside triphosphate phosphohydrolase)	3 v 3	-0.0869739	0.0270899	0.214061	B3KQ18		cDNA FLJ32632 fis, clone SYNOV1000190, highly similar to Alpha-1,3-mannosyl-glycoprotein2-beta-N- acetylglucosaminyltransferase	2 v 2	-0.281417	0.0432399	0.388429
P16104	H2AX	Histone H2AX (H2a/x) (Histone H2A.X)	3 v 3	-0.931284	0.0270983	0.214061	Q00839	HNRNPU	Heterogeneous nuclear ribonucleoprotein U (hnRNP U) (GRIP120) (Nuclear p120 ribonucleoprotein) (Scaffold-attachment factor A) (SAF-A) (p120) (pp120)	3 v 3	0.375897	0.0432867	0.38844
P78318	IGBP1	Immunoglobulin-binding protein 1 (B-cell signal transduction molecule alpha 4) (Protein alpha-4) (CD79a-binding protein 1) (Protein phosphatase 2/4/6 regulatory subunit) (Renal carcinoma antigen NY-REN-16)	3 v 3	-0.162742	0.0271177	0.214061	Q8WWH5	TRUB1	Probable tRNA pseudouridine synthase 1 (EC 5.4.99.-)	3 v 3	-0.115689	0.043507	0.38925
P06396	GSN	Gelsolin (AGEL) (Actin-depolymerizing factor) (ADF) (Brevin)	3 v 3	-0.206689	0.0271229	0.214061	Q8NG27	PJA1	E3 ubiquitin-protein ligase Praja-1 (Praja1) (EC 2.3.2.27) (RING finger protein 70) (RING-type E3 ubiquitin transferase Praja-1)	3 v 3	0.163687	0.0436047	0.38925
Q969T9	WBP2	WW domain-binding protein 2 (WBP-2)	3 v 3	-0.249481	0.0271734	0.214061	Q96IJ6	GMPPA	Mannose-1-phosphate guanyltransferase alpha (GDP-mannose pyrophosphorylase A) (GMPP-alpha) (GTP-mannose-1-phosphate guanylyltransferase alpha)	3 v 3	-0.178246	0.0436049	0.38925
Q2M296	MTHFSD	Methenyltetrahydrofolate synthase domain-containing protein	3 v 3	0.289934	0.0272464	0.214061	Q6AI08	HEATR6	HEAT repeat-containing protein 6 (Amplified in breast cancer protein 1)	3 v 3	-0.0738903	0.0436257	0.38925
P53004	BLVRA	Biliverdin reductase A (BVR A) (EC 1.3.1.24) (Biliverdin-IX alpha-reductase)	3 v 3	0.0202539	0.0273283	0.214061	Q659A1	ICE2	Little elongation complex subunit 2 (Interactor of little elongator complex ELL subunit 2) (NMDA receptor-regulated protein 2)	3 v 3	0.110514	0.0436803	0.38925
Q9NVX2	NLE1	Notchless protein homolog 1	3 v 3	0.148192	0.0273946	0.214061	B4DNE0		cDNA FLJ52573, highly similar to Elongation factor 1-alpha 1	3 v 3	-0.174504	0.0437323	0.38925
Q9UFC0	LRWD1	Leucine-rich repeat and WD repeat-containing protein 1 (Centromere protein 33) (CENP-33) (Origin recognition complex-associated protein) (ORC-associated protein) (ORCA)	3 v 3	-0.197107	0.0274325	0.214061	Q96GS6	ABHD17A	Alpha/beta hydrolase domain-containing protein 17A (Abhydrolase domain-containing protein 17A) (EC 3.1.2.22)	2 v 2	-0.0888989	0.0437662	0.38925
O95427	PIGN	GPI ethanolamine phosphate transferase 1 (EC 2.-.-.-) (MCD4 homolog) (Phosphatidylinositol-glycan biosynthesis class N protein) (PIG-N)	2 v 2	-0.25771	0.0274574	0.214061	Q14152	EIF3A	Eukaryotic translation initiation factor 3 subunit A (eIF3a) (Eukaryotic translation initiation factor 3 subunit 10) (eIF-3-theta) (eIF3 p167) (eIF3 p180) (eIF3 p185)	3 v 3	0.650753	0.0437883	0.38925
Q8TCG1	CIP2A	Protein CIP2A (Cancerous inhibitor of PP2A) (p90 autoantigen)	3 v 3	-0.218051	0.0275226	0.214061	Q9NZM1	MYOF	Myoferlin (Fer-1-like protein 3)	3 v 3	-0.277824	0.0440257	0.390828
Q96DX4	RSPRY1	RING finger and SPRY domain-containing protein 1	3 v 3	0.24211	0.0275413	0.214061	Q9H5K3	POMK	Protein O-mannose kinase (POMK) (EC 2.7.1.183) (Protein kinase-like protein SgK196) (Sugen kinase 196)	3 v 3	-0.134742	0.0440576	0.390828
P62253	UBE2G1	Ubiquitin-conjugating enzyme E2 G1 (EC 2.3.2.23) (E2 ubiquitin-conjugating enzyme G1) (E217K) (UBC7) (Ubiquitin carrier protein G1) (Ubiquitin-protein ligase G1) [Cleaved into: Ubiquitin-conjugating enzyme E2 G1, N-terminally processed]	3 v 3	0.0720162	0.0275722	0.214061	Q8IXG5		UG0315G03	2 v 2	1.21118	0.0441696	0.390924
O75600	GCAT	2-amino-3-ketobutyrate coenzyme A ligase, mitochondrial (AKB ligase) (EC 2.3.1.29) (Aminoacetone synthase) (Glycine acetyltransferase)	3 v 3	-0.173745	0.0276027	0.214061	Q96N21	TEPSIN	AP-4 complex accessory subunit Tepsin (ENTH domain-containing protein 2) (Epsin for AP-4) (Tetra-epsin)	3 v 3	-0.136465	0.0441773	0.390924
Q08722	CD47	Leukocyte surface antigen CD47 (Antigenic surface determinant protein OA3) (Integrin-associated protein) (IAP) (Protein MER6) (CD antigen CD47)	3 v 3	-0.0784677	0.0276093	0.214061	Q70E73	RAPH1	Ras-associated and pleckstrin homology domains-containing protein 1 (RAPH1) (Amyotrophic lateral sclerosis 2 chromosomal region candidate gene 18 protein) (Amyotrophic lateral sclerosis 2 chromosomal region candidate gene 9 protein) (Lamellipodin) (Proline-rich EVH1 ligand 2) (PREL-2) (Protein RMO1)	3 v 3	-0.163912	0.0442338	0.390924
Q9BRQ0	PYGO2	Pygopus homolog 2	3 v 3	0.394078	0.0276464	0.214061	O94829	IPO13	Importin-13 (Imp13) (Karyopherin-13) (Kap13) (Ran-binding protein 13) (RanBP13)	3 v 3	-0.0427455	0.0442596	0.390924
O95402	MED26	Mediator of RNA polymerase II transcription subunit 26 (Activator-recruited cofactor 70 kDa component) (ARC70) (Cofactor required for Sp1 transcriptional activation subunit 7) (CRSP complex subunit 7) (Mediator complex subunit 26) (Transcriptional coactivator CRSP70)	2 v 2	-0.374117	0.0277276	0.214061	Q9P015	MRPL15	39S ribosomal protein L15, mitochondrial (L15mt) (MRP-L15) (Mitochondrial large ribosomal subunit protein uL15m)	3 v 3	0.601338	0.0443644	0.390924
P56211	ARPP19	cAMP-regulated phosphoprotein 19 (ARPP-19)	3 v 3	0.223272	0.0277498	0.214061	Q9BT30	ALKBH7	Alpha-ketoglutarate-dependent dioxygenase alkB homolog 7, mitochondrial (EC 1.14.11.-) (Alkylated DNA repair protein alkB homolog 7) (Spermatogenesis cell proliferation-related protein) (Spermatogenesis-associated protein 11)	3 v 3	0.0652483	0.0443669	0.390924
P08134	RHOC	Rho-related GTP-binding protein RhoC (Rho cDNA clone 9) (h9)	3 v 3	0.260012	0.0277766	0.214061	P84098	RPL19	60S ribosomal protein L19 (Large ribosomal subunit protein eL19)	3 v 3	0.369644	0.0443898	0.390924
Q9Y5Z7	HCFC2	Host cell factor 2 (HCF-2) (C2 factor)	3 v 3	-0.328937	0.0278008	0.214061	Q13177	PAK2	Serine/threonine-protein kinase PAK 2 (EC 2.7.11.1) (Gamma-PAK) (PAK65) (S6/H4 kinase) (p21-activated kinase 2) (PAK-2) (p58) [Cleaved into: PAK-2p27 (p27); PAK-2p34 (p34) (C-t-PAK2)]	3 v 3	-0.0971716	0.0444723	0.391246
Q92995	USP13	Ubiquitin carboxyl-terminal hydrolase 13 (EC 3.4.19.12) (Deubiquitinating enzyme 13) (Isopeptidase T-3) (ISOT-3) (Ubiquitin thioesterase 13) (Ubiquitin-specific-processing protease 13)	3 v 3	0.121043	0.0278488	0.214061	Q05D32	CTDSPL2	CTD small phosphatase-like protein 2 (CTDSP-like 2) (EC 3.1.3.-)	3 v 3	-0.14596	0.0446497	0.391798
Q13330	MTA1	Metastasis-associated protein MTA1	3 v 3	-0.196537	0.0279332	0.214061	Q12789	GTF3C1	General transcription factor 3C polypeptide 1 (TF3C-alpha) (TFIIIC box B-binding subunit) (Transcription factor IIIC 220 kDa subunit) (TFIIIC 220 kDa subunit) (TFIIIC220) (Transcription factor IIIC subunit alpha)	3 v 3	0.225645	0.0447647	0.391798
Q9UHR6	ZNHIT2	Zinc finger HIT domain-containing protein 2 (Protein FON)	3 v 3	-0.373886	0.027966	0.214061	Q9H0G5	NSRP1	Nuclear speckle splicing regulatory protein 1 (Coiled-coil domain-containing protein 55) (Nuclear speckle-related protein 70) (NSrp70)	3 v 3	0.238859	0.0448078	0.391798
Q3B7T1	EDRF1	Erythroid differentiation-related factor 1	3 v 3	-0.359473	0.0279806	0.214061	Q96J01	THOC3	THO complex subunit 3 (Tho3) (TEX1 homolog) (hTREX45)	3 v 3	-0.178116	0.0448388	0.391798
O95619	YEATS4	YEATS domain-containing protein 4 (Glioma-amplified sequence 41) (Gas41) (NuMA-binding protein 1) (NuBI-1) (NuBI1)	3 v 3	0.153276	0.0279886	0.214061	O14763	TNFRSF10B	Tumor necrosis factor receptor superfamily member 10B (Death receptor 5) (TNF-related apoptosis-inducing ligand receptor 2) (TRAIL receptor 2) (TRAIL-R2) (CD antigen CD262)	3 v 3	-0.115533	0.044948	0.391798
Q6UXV4	APOOL	MICOS complex subunit MIC27 (Apolipoprotein O-like) (Protein FAM121A)	3 v 3	-0.114938	0.0280152	0.214061	Q01970	PLCB3	1-phosphatidylinositol 4,5-bisphosphate phosphodiesterase beta-3 (EC 3.1.4.11) (Phosphoinositide phospholipase C-beta-3) (Phospholipase C-beta-3) (PLC-beta-3)	3 v 3	-0.0543889	0.0450156	0.391798
Q5JRA6	MIA3	Transport and Golgi organization protein 1 homolog (TANGO1) (C219-reactive peptide) (D320) (Melanoma inhibitory activity protein 3)	3 v 3	0.191347	0.028019	0.214061	Q96RY7	IFT140	Intraflagellar transport protein 140 homolog (WD and tetratricopeptide repeats protein 2)	3 v 3	0.25423	0.0450958	0.391798
Q13470	TNK1	Non-receptor tyrosine-protein kinase TNK1 (EC 2.7.10.2) (CD38 negative kinase 1)	3 v 3	-0.185944	0.0280233	0.214061	P53701	HCCS	Holocytochrome c-type synthase (EC 4.4.1.17) (Cytochrome c-type heme lyase)	3 v 3	-0.0924637	0.0452497	0.391798
A2VDF0	FUOM	Fucose mutarotase (EC 5.1.3.29)	3 v 3	-0.666387	0.0280303	0.214061	B7ZLK1	KIAA0528	KIAA0528 protein	3 v 3	0.161144	0.0452859	0.391798
Q9UBP0	SPAST	Spastin (EC 5.6.1.1) (Spastic paraplegia 4 protein)	3 v 3	0.216418	0.028052	0.214061	Q92974	ARHGEF2	Rho guanine nucleotide exchange factor 2 (Guanine nucleotide exchange factor H1) (GEF-H1) (Microtubule-regulated Rho-GEF) (Proliferating cell nucleolar antigen p40)	3 v 3	0.110793	0.0453188	0.391798
Q96JC1	VPS39	Vam6/Vps39-like protein (TRAP1-like protein) (hVam6p)	3 v 3	0.221451	0.0280587	0.214061	Q96JN8	NEURL4	Neuralized-like protein 4	3 v 3	0.390894	0.0454156	0.391798
Q5SY16	NOL9	Polynucleotide 5'-hydroxyl-kinase NOL9 (EC 2.7.1.-) (Nucleolar protein 9)	3 v 3	0.0450575	0.028133	0.214061	Q9NPI1	BRD7	Bromodomain-containing protein 7 (75 kDa bromodomain protein) (Protein CELTIX-1)	3 v 3	0.583367	0.0454534	0.391798
Q9ULM6	CNOT6	CCR4-NOT transcription complex subunit 6 (EC 3.1.13.4) (CCR4 carbon catabolite repression 4-like) (Carbon catabolite repressor protein 4 homolog) (Cytoplasmic deadenylase)	3 v 3	0.162888	0.0282004	0.214061	Q5BKZ1	ZNF326	DBIRD complex subunit ZNF326 (Zinc finger protein 326) (Zinc finger protein interacting with mRNPs and DBC1)	3 v 3	0.759795	0.0455351	0.391798
P48449	LSS	Lanosterol synthase (EC 5.4.99.7) (2,3-epoxysqualene--lanosterol cyclase) (Oxidosqualene--lanosterol cyclase) (OSC) (hOSC)	3 v 3	0.350808	0.0282057	0.214061	Q9BPZ3	PAIP2	Polyadenylate-binding protein-interacting protein 2 (PABP-interacting protein 2) (PAIP-2) (Poly(A)-binding protein-interacting protein 2)	3 v 3	-0.167832	0.0456156	0.391798
Q8NFP9	NBEA	Neurobeachin (Lysosomal-trafficking regulator 2) (Protein BCL8B)	2 v 2	0.185012	0.0282069	0.214061	Q9NQS7	INCENP	Inner centromere protein	3 v 3	0.162223	0.0456216	0.391798
Q16880	UGT8	2-hydroxyacylsphingosine 1-beta-galactosyltransferase (EC 2.4.1.47) (Ceramide UDP-galactosyltransferase) (Cerebroside synthase) (UDP-galactose-ceramide galactosyltransferase)	3 v 3	0.950031	0.028256	0.214061	P49642	PRIM1	DNA primase small subunit (EC 2.7.7.-) (DNA primase 49 kDa subunit) (p49)	3 v 3	-0.121746	0.0457724	0.391798
Q9NR31	SAR1A	GTP-binding protein SAR1a (COPII-associated small GTPase)	3 v 3	0.178718	0.0283131	0.214061	Q7L5Y1	ENOSF1	Mitochondrial enolase superfamily member 1 (EC 4.2.1.68) (Antisense RNA to thymidylate synthase) (rTS) (L-fuconate dehydratase)	3 v 3	-0.126025	0.0457967	0.391798
Q9NXG2	THUMPD1	THUMP domain-containing protein 1	3 v 3	-0.393203	0.0283492	0.214061	O14874	BCKDK	[3-methyl-2-oxobutanoate dehydrogenase [lipoamide]] kinase, mitochondrial (EC 2.7.11.4) (Branched-chain alpha-ketoacid dehydrogenase kinase) (BCKD-kinase) (BCKDHKIN)	3 v 3	0.12473	0.045806	0.391798
Q96F86	EDC3	Enhancer of mRNA-decapping protein 3 (LSM16 homolog) (YjeF N-terminal domain-containing protein 2) (YjeF_N2) (hYjeF_N2) (YjeF domain-containing protein 1)	3 v 3	0.2536	0.0283632	0.214061	Q07960	ARHGAP1	Rho GTPase-activating protein 1 (CDC42 GTPase-activating protein) (GTPase-activating protein rhoGAP) (Rho-related small GTPase protein activator) (Rho-type GTPase-activating protein 1) (p50-RhoGAP)	3 v 3	-0.151267	0.0458252	0.391798
Q96GW9	MARS2	Methionine--tRNA ligase, mitochondrial (EC 6.1.1.10) (Methionyl-tRNA synthetase 2) (Mitochondrial methionyl-tRNA synthetase) (MtMetRS)	3 v 3	-0.213929	0.0283655	0.214061	E9PAU2	RAVER1	Ribonucleoprotein PTB-binding 1	3 v 3	-0.270781	0.0459034	0.391798
P46821	MAP1B	Microtubule-associated protein 1B (MAP-1B) [Cleaved into: MAP1B heavy chain; MAP1 light chain LC1]	3 v 3	0.212524	0.0284489	0.214061	P11926	ODC1	Ornithine decarboxylase (ODC) (EC 4.1.1.17)	3 v 3	-0.464349	0.0459133	0.391798
Q9NTI5	PDS5B	Sister chromatid cohesion protein PDS5 homolog B (Androgen-induced proliferation inhibitor) (Androgen-induced prostate proliferative shutoff-associated protein AS3)	3 v 3	-0.165422	0.0284621	0.214061	O00170	AIP	AH receptor-interacting protein (AIP) (Aryl-hydrocarbon receptor-interacting protein) (HBV X-associated protein 2) (XAP-2) (Immunophilin homolog ARA9)	3 v 3	-0.0895129	0.0459383	0.391798
Q9NUS5	AP5S1	AP-5 complex subunit sigma-1 (Adaptor-related protein complex 5 sigma subunit) (Sigma5)	3 v 3	-0.0922958	0.0284744	0.214061	Q49AR2	C5orf22	UPF0489 protein C5orf22	3 v 3	-0.246348	0.0460258	0.391798
Q9BX70	BTBD2	BTB/POZ domain-containing protein 2	3 v 3	0.20085	0.0284764	0.214061	Q96E29	MTERF3	Transcription termination factor 3, mitochondrial (Mitochondrial transcription termination factor 3) (mTERF3) (mTERF domain-containing protein 1, mitochondrial)	3 v 3	0.117565	0.0460382	0.391798
P54652	HSPA2	Heat shock-related 70 kDa protein 2 (Heat shock 70 kDa protein 2)	3 v 3	0.221385	0.0285209	0.214061	P49756	RBM25	RNA-binding protein 25 (Arg/Glu/Asp-rich protein of 120 kDa) (RED120) (Protein S164) (RNA-binding motif protein 25) (RNA-binding region-containing protein 7)	3 v 3	0.576801	0.0460574	0.391798
Q13616	CUL1	Cullin-1 (CUL-1)	3 v 3	0.151265	0.0285464	0.214061	I3L3Q4	GLOD4	Glyoxalase domain-containing protein 4 (Fragment)	3 v 3	-0.14103	0.0461083	0.391798
P05114	HMGN1	Non-histone chromosomal protein HMG-14 (High mobility group nucleosome-binding domain-containing protein 1)	3 v 3	-0.372208	0.0285505	0.214061	P04899	GNAI2	Guanine nucleotide-binding protein G(i) subunit alpha-2 (Adenylate cyclase-inhibiting G alpha protein)	3 v 3	-0.12595	0.0461562	0.391798
O75419	CDC45	Cell division control protein 45 homolog (PORC-PI-1)	3 v 3	-0.310936	0.0285549	0.214061	Q86YN1	DOLPP1	Dolichyldiphosphatase 1 (EC 3.6.1.43) (Dolichyl pyrophosphate phosphatase 1)	3 v 3	0.142073	0.0462022	0.391798
B9A064	IGLL5	Immunoglobulin lambda-like polypeptide 5 (G lambda-1) (Germline immunoglobulin lambda 1)	2 v 2	-0.360082	0.028663	0.214453	Q9NRP4	SDHAF3	Succinate dehydrogenase assembly factor 3, mitochondrial (SDH assembly factor 3) (SDHAF3)	3 v 3	-0.296899	0.046203	0.391798
P29590	PML	Protein PML (E3 SUMO-protein ligase PML) (EC 2.3.2.-) (Promyelocytic leukemia protein) (RING finger protein 71) (RING-type E3 SUMO transferase PML) (Tripartite motif-containing protein 19) (TRIM19)	3 v 3	0.173761	0.0286827	0.214453	Q8N9Q2	SREK1IP1	Protein SREK1IP1 (SFRS12-interacting protein 1) (SREK1-interacting protein 1) (Splicing regulatory protein of 18 kDa) (p18SRP)	2 v 2	0.411966	0.0463739	0.391798
Q92536	SLC7A6	Y+L amino acid transporter 2 (Cationic amino acid transporter, y+ system) (Solute carrier family 7 member 6) (y(+)L-type amino acid transporter 2) (Y+LAT2) (y+LAT-2)	3 v 3	0.208969	0.0287695	0.214709	P40227	CCT6A	T-complex protein 1 subunit zeta (TCP-1-zeta) (Acute morphine dependence-related protein 2) (CCT-zeta-1) (HTR3) (Tcp20)	3 v 3	-0.10745	0.0463761	0.391798
P51530	DNA2	DNA replication ATP-dependent helicase/nuclease DNA2 (hDNA2) (DNA replication ATP-dependent helicase-like homolog) [Includes: DNA replication nuclease DNA2 (EC 3.1.-.-); DNA replication ATP-dependent helicase DNA2 (EC 3.6.4.12)]	3 v 3	-0.201905	0.0287714	0.214709	Q9NRV9	HEBP1	Heme-binding protein 1 (p22HBP)	3 v 3	-0.280392	0.0464159	0.391798
O43933	PEX1	Peroxisome biogenesis factor 1 (Peroxin-1) (Peroxisome biogenesis disorder protein 1)	3 v 3	-0.213189	0.0288042	0.214709	A0A2X0TVZ9	OCRL	Phosphoinositide 5-phosphatase (EC 3.1.3.36) (Fragment)	3 v 3	-0.0509493	0.0464289	0.391798
P12956	XRCC6	X-ray repair cross-complementing protein 6 (EC 3.6.4.-) (EC 4.2.99.-) (5'-deoxyribose-5-phosphate lyase Ku70) (5'-dRP lyase Ku70) (70 kDa subunit of Ku antigen) (ATP-dependent DNA helicase 2 subunit 1) (ATP-dependent DNA helicase II 70 kDa subunit) (CTC box-binding factor 75 kDa subunit) (CTC75) (CTCBF) (DNA repair protein XRCC6) (Lupus Ku autoantigen protein p70) (Ku70) (Thyroid-lupus autoantige…	3 v 3	0.0527323	0.028888	0.214709	O95433	AHSA1	Activator of 90 kDa heat shock protein ATPase homolog 1 (AHA1) (p38)	3 v 3	-0.118134	0.0464543	0.391798
P33121	ACSL1	Long-chain-fatty-acid--CoA ligase 1 (EC 6.2.1.3) (Acyl-CoA synthetase 1) (ACS1) (Arachidonate--CoA ligase) (EC 6.2.1.15) (Long-chain acyl-CoA synthetase 1) (LACS 1) (Long-chain acyl-CoA synthetase 2) (LACS 2) (Long-chain fatty acid-CoA ligase 2) (Palmitoyl-CoA ligase 1) (Palmitoyl-CoA ligase 2) (Phytanate--CoA ligase) (EC 6.2.1.24)	3 v 3	0.134457	0.0289095	0.214709	Q53SF7	COBLL1	Cordon-bleu protein-like 1	3 v 3	-0.0805975	0.0464611	0.391798
O60942	RNGTT	mRNA-capping enzyme (HCAP1) (HCE) [Includes: Polynucleotide 5'-triphosphatase (EC 3.1.3.33) (mRNA 5'-triphosphatase) (TPase); mRNA guanylyltransferase (EC 2.7.7.50) (GTP--RNA guanylyltransferase) (GTase)]	3 v 3	-0.187679	0.0289289	0.214709	Q96RQ3	MCCC1	Methylcrotonoyl-CoA carboxylase subunit alpha, mitochondrial (MCCase subunit alpha) (EC 6.4.1.4) (3-methylcrotonyl-CoA carboxylase 1) (3-methylcrotonyl-CoA carboxylase biotin-containing subunit) (3-methylcrotonyl-CoA:carbon dioxide ligase subunit alpha)	3 v 3	0.480594	0.0464934	0.391798
O96014	WNT11	Protein Wnt-11	3 v 3	0.766932	0.0289438	0.214709	Q5H9R7	PPP6R3	Serine/threonine-protein phosphatase 6 regulatory subunit 3 (SAPS domain family member 3) (Sporulation-induced transcript 4-associated protein SAPL)	3 v 3	-0.04967	0.0465896	0.391798
O95429	BAG4	BAG family molecular chaperone regulator 4 (BAG-4) (Bcl-2-associated athanogene 4) (Silencer of death domains)	3 v 3	0.369717	0.0289817	0.214774	Q13233	MAP3K1	Mitogen-activated protein kinase kinase kinase 1 (EC 2.7.11.25) (MAPK/ERK kinase kinase 1) (MEK kinase 1) (MEKK 1)	3 v 3	-0.210339	0.04659	0.391798
Q7Z3J2	VPS35L	VPS35 endosomal protein-sorting factor-like (Esophageal cancer-associated protein)	3 v 3	0.27271	0.0290221	0.214774	P36543	ATP6V1E1	V-type proton ATPase subunit E 1 (V-ATPase subunit E 1) (V-ATPase 31 kDa subunit) (p31) (Vacuolar proton pump subunit E 1)	3 v 3	-0.222694	0.0466649	0.391798
Q9Y4R8	TELO2	Telomere length regulation protein TEL2 homolog (Protein clk-2 homolog) (hCLK2)	3 v 3	-0.226469	0.0290283	0.214774	Q9HAV7	NA	NA	3 v 3	-0.0881733	0.0466719	0.391798
Q9Y285	FARSA	Phenylalanine--tRNA ligase alpha subunit (EC 6.1.1.20) (CML33) (Phenylalanyl-tRNA synthetase alpha subunit) (PheRS)	3 v 3	-0.102088	0.0291341	0.21537	Q15599	SLC9A3R2	Na(+)/H(+) exchange regulatory cofactor NHE-RF2 (NHERF-2) (NHE3 kinase A regulatory protein E3KARP) (SRY-interacting protein 1) (SIP-1) (Sodium-hydrogen exchanger regulatory factor 2) (Solute carrier family 9 isoform A3 regulatory factor 2) (Tyrosine kinase activator protein 1) (TKA-1)	3 v 3	-0.237487	0.0467159	0.391798
O94826	TOMM70	Mitochondrial import receptor subunit TOM70 (Mitochondrial precursor proteins import receptor) (Translocase of outer membrane 70 kDa subunit) (Translocase of outer mitochondrial membrane protein 70)	3 v 3	-0.17691	0.0293239	0.216397	Q14161	GIT2	ARF GTPase-activating protein GIT2 (ARF GAP GIT2) (Cool-interacting tyrosine-phosphorylated protein 2) (CAT-2) (CAT2) (G protein-coupled receptor kinase-interactor 2) (GRK-interacting protein 2)	3 v 3	0.18195	0.0467434	0.391798
P52630	STAT2	Signal transducer and activator of transcription 2 (p113)	3 v 3	-0.419846	0.0293725	0.216509	Q5T1C6	THEM4	Acyl-coenzyme A thioesterase THEM4 (Acyl-CoA thioesterase THEM4) (EC 3.1.2.2) (Carboxyl-terminal modulator protein) (Thioesterase superfamily member 4)	3 v 3	-0.141686	0.0468634	0.392009
O95292	VAPB	Vesicle-associated membrane protein-associated protein B/C (VAMP-B/VAMP-C) (VAMP-associated protein B/C) (VAP-B/VAP-C)	3 v 3	0.327134	0.0294196	0.216509	Q14146	URB2	Unhealthy ribosome biogenesis protein 2 homolog	3 v 3	0.0852487	0.04697	0.392009
A0A024R588	SF1	Splicing factor 1	3 v 3	-0.0954046	0.0294407	0.216509	B7Z213		cDNA FLJ50130, highly similar to Heterogeneous nuclear ribonucleoprotein Q	2 v 2	0.239776	0.0470485	0.392009
Q9UEG9		Cytochrome c oxidase subunit (Cytochrome c oxidase polypeptide VIa)	3 v 3	0.227855	0.0294984	0.216746	P11233	RALA	Ras-related protein Ral-A (EC 3.6.5.2)	3 v 3	-0.129445	0.0470491	0.392009
Q96HJ9	FMC1	Protein FMC1 homolog (ATP synthase assembly factor FMC1, mitochondrial) (Formation of mitochondrial complex V assembly factor 1 homolog)	3 v 3	-0.242414	0.0295779	0.217143	P82094	TMF1	TATA element modulatory factor (TMF) (Androgen receptor coactivator 160 kDa protein) (Androgen receptor-associated protein of 160 kDa)	3 v 3	0.604802	0.0470586	0.392009
P55735	SEC13	Protein SEC13 homolog (GATOR complex protein SEC13) (SEC13-like protein 1) (SEC13-related protein)	3 v 3	0.0845104	0.0296789	0.217273	Q8NG08	HELB	DNA helicase B (hDHB) (EC 3.6.4.12)	3 v 3	-0.0659375	0.0471411	0.392045
M0QY77	KXD1	KxDL motif-containing protein 1	3 v 3	-0.28618	0.0297156	0.217273	P49773	HINT1	Histidine triad nucleotide-binding protein 1 (EC 3.-.-.-) (Adenosine 5'-monophosphoramidase) (Protein kinase C inhibitor 1) (Protein kinase C-interacting protein 1) (PKCI-1)	3 v 3	-0.18719	0.0472051	0.392106
Q9BU89	DOHH	Deoxyhypusine hydroxylase (hDOHH) (EC 1.14.99.29) (Deoxyhypusine dioxygenase) (Deoxyhypusine monooxygenase) (HEAT-like repeat-containing protein 1)	3 v 3	-0.255451	0.0297259	0.217273	Q5T5P2	KIAA1217	Sickle tail protein homolog	3 v 3	0.180667	0.0472783	0.392106
Q6YBV0	SLC36A4	Proton-coupled amino acid transporter 4 (Proton/amino acid transporter 4) (Solute carrier family 36 member 4)	2 v 2	-0.340134	0.0297362	0.217273	F5H875	CHMP1A	Charged multivesicular body protein 1a (Chromatin-modifying protein 1a)	3 v 3	-0.10832	0.0473676	0.392106
Q96ER3	SAAL1	Protein SAAL1 (Synoviocyte proliferation-associated in collagen-induced arthritis protein 1) (SPACIA1)	3 v 3	-0.18113	0.0297365	0.217273	Q96EY4	TMA16	Translation machinery-associated protein 16	3 v 3	0.464011	0.0474097	0.392106
O75436	VPS26A	Vacuolar protein sorting-associated protein 26A (Vesicle protein sorting 26A) (hVPS26)	3 v 3	0.134888	0.0297742	0.217273	Q9BXK5	BCL2L13	Bcl-2-like protein 13 (Bcl2-L-13) (Bcl-rambo) (Protein Mil1)	3 v 3	-0.186808	0.0475898	0.392106
P50548	ERF	ETS domain-containing transcription factor ERF (Ets2 repressor factor) (PE-2)	3 v 3	-0.195165	0.0298372	0.217346	Q16864	ATP6V1F	V-type proton ATPase subunit F (V-ATPase subunit F) (V-ATPase 14 kDa subunit) (Vacuolar proton pump subunit F)	3 v 3	-0.265794	0.0476079	0.392106
Q9NVR2	INTS10	Integrator complex subunit 10 (Int10)	3 v 3	0.199243	0.0298834	0.217346	O96008	TOMM40	Mitochondrial import receptor subunit TOM40 homolog (Protein Haymaker) (Translocase of outer membrane 40 kDa subunit homolog) (p38.5)	3 v 3	-0.132373	0.0476109	0.392106
P84090	ERH	Enhancer of rudimentary homolog	3 v 3	-0.127745	0.0298863	0.217346	Q8N5K1	CISD2	CDGSH iron-sulfur domain-containing protein 2 (Endoplasmic reticulum intermembrane small protein) (MitoNEET-related 1 protein) (Miner1) (Nutrient-deprivation autophagy factor-1) (NAF-1)	3 v 3	-0.154876	0.0477869	0.392106
P10809	HSPD1	60 kDa heat shock protein, mitochondrial (EC 5.6.1.7) (60 kDa chaperonin) (Chaperonin 60) (CPN60) (Heat shock protein 60) (HSP-60) (Hsp60) (HuCHA60) (Mitochondrial matrix protein P1) (P60 lymphocyte protein)	3 v 3	-0.342045	0.029989	0.217752	B3KPX1		cDNA FLJ32394 fis, clone SKMUS2000078, highly similar to Very-long-chain specific acyl-CoA dehydrogenase, mitochondrial (EC 1.3.99.-)	2 v 2	-0.155046	0.0477965	0.392106
Q96E14	RMI2	RecQ-mediated genome instability protein 2 (hRMI2) (BLM-associated protein of 18 kDa) (BLAP18)	3 v 3	-0.167076	0.029998	0.217752	P10588	NR2F6	Nuclear receptor subfamily 2 group F member 6 (V-erbA-related protein 2) (EAR-2)	3 v 3	-0.148244	0.0479356	0.392106
P61758	VBP1	Prefoldin subunit 3 (HIBBJ46) (von Hippel-Lindau-binding protein 1) (VBP-1) (VHL-binding protein 1)	3 v 3	-0.197506	0.0300881	0.217898	Q06481	APLP2	Amyloid-like protein 2 (APLP-2) (APPH) (Amyloid protein homolog) (CDEI box-binding protein) (CDEBP)	3 v 3	-0.0859464	0.0479414	0.392106
P00813	ADA	Adenosine deaminase (EC 3.5.4.4) (Adenosine aminohydrolase)	3 v 3	0.202899	0.0300902	0.217898	Q9NRZ9	HELLS	Lymphoid-specific helicase (EC 3.6.4.-) (Proliferation-associated SNF2-like protein) (SWI/SNF2-related matrix-associated actin-dependent regulator of chromatin subfamily A member 6)	3 v 3	-0.145873	0.0479724	0.392106
P30044	PRDX5	Peroxiredoxin-5, mitochondrial (EC 1.11.1.24) (Alu corepressor 1) (Antioxidant enzyme B166) (AOEB166) (Liver tissue 2D-page spot 71B) (PLP) (Peroxiredoxin V) (Prx-V) (Peroxisomal antioxidant enzyme) (TPx type VI) (Thioredoxin peroxidase PMP20) (Thioredoxin-dependent peroxiredoxin 5)	3 v 3	-0.125333	0.030172	0.218305	Q9BZI7	UPF3B	Regulator of nonsense transcripts 3B (Nonsense mRNA reducing factor 3B) (Up-frameshift suppressor 3 homolog B) (hUpf3B) (Up-frameshift suppressor 3 homolog on chromosome X) (hUpf3p-X)	3 v 3	0.230909	0.0482737	0.392106
O96007	MOCS2	Molybdopterin synthase catalytic subunit (EC 2.8.1.12) (MOCO1-B) (Molybdenum cofactor synthesis protein 2 large subunit) (Molybdenum cofactor synthesis protein 2B) (MOCS2B) (Molybdopterin-synthase large subunit) (MPT synthase large subunit)	3 v 3	-0.0505187	0.0302366	0.21848	O15212	PFDN6	Prefoldin subunit 6 (Protein Ke2)	3 v 3	-0.228926	0.0483026	0.392106
Q8NCD3	HJURP	Holliday junction recognition protein (14-3-3-associated AKT substrate) (Fetal liver-expressing gene 1 protein) (Up-regulated in lung cancer 9)	3 v 3	0.269951	0.0303314	0.2189	Q8N6N3	C1orf52	UPF0690 protein C1orf52 (BCL10-associated gene protein)	3 v 3	-0.142732	0.0483529	0.392106
Q6FG99	RPLP1	RPLP1 protein	3 v 3	-0.232337	0.030391	0.21896	A4D1Z4	KIAA0415	KIAA0415 gene product	3 v 3	-0.122947	0.0484691	0.392106
Q8N122	RPTOR	Regulatory-associated protein of mTOR (Raptor) (p150 target of rapamycin (TOR)-scaffold protein)	3 v 3	0.199116	0.0304599	0.218969	Q15738	NSDHL	Sterol-4-alpha-carboxylate 3-dehydrogenase, decarboxylating (EC 1.1.1.170) (Protein H105e3)	3 v 3	-0.0791931	0.0484772	0.392106
P82930	MRPS34	28S ribosomal protein S34, mitochondrial (MRP-S34) (S34mt) (Mitochondrial small ribosomal subunit protein mS34)	3 v 3	0.283135	0.0304673	0.218969	Q9UJ83	HACL1	2-hydroxyacyl-CoA lyase 1 (EC 4.1.2.n2) (2-hydroxyphytanoyl-CoA lyase) (2-HPCL) (Phytanoyl-CoA 2-hydroxylase 2)	3 v 3	-0.165273	0.0486431	0.392106
O60563	CCNT1	Cyclin-T1 (CycT1) (Cyclin-T)	3 v 3	0.63158	0.0304853	0.218969	P0DJ07	PET100	Protein PET100 homolog, mitochondrial	3 v 3	0.208765	0.0487203	0.392106
Q8WUY8	NAT14	N-acetyltransferase 14 (EC 2.3.1.-) (K562 cell-derived leucine-zipper-like protein 1)	3 v 3	-0.278512	0.0304951	0.218969	O94885	SASH1	SAM and SH3 domain-containing protein 1 (Proline-glutamate repeat-containing protein)	3 v 3	-0.215369	0.0487623	0.392106
Q5T0W9	FAM83B	Protein FAM83B	3 v 3	0.344629	0.0306041	0.219381	Q7Z3K6	MIER3	Mesoderm induction early response protein 3 (Mi-er3)	3 v 3	-0.0585158	0.0488443	0.392106
Q96B26	EXOSC8	Exosome complex component RRP43 (Exosome component 8) (Opa-interacting protein 2) (OIP-2) (Ribosomal RNA-processing protein 43) (p9)	3 v 3	-0.222164	0.0306887	0.219636	Q9UFC0	LRWD1	Leucine-rich repeat and WD repeat-containing protein 1 (Centromere protein 33) (CENP-33) (Origin recognition complex-associated protein) (ORC-associated protein) (ORCA)	3 v 3	-0.0819287	0.0488748	0.392106
Q8TD30	GPT2	Alanine aminotransferase 2 (ALT2) (EC 2.6.1.2) (Glutamate pyruvate transaminase 2) (GPT 2) (Glutamic--alanine transaminase 2) (Glutamic--pyruvic transaminase 2)	3 v 3	-0.313431	0.0307821	0.219636	Q8WXF1	PSPC1	Paraspeckle component 1 (Paraspeckle protein 1)	3 v 3	0.458289	0.04888	0.392106
Q9Y4E6	WDR7	WD repeat-containing protein 7 (Rabconnectin-3 beta) (TGF-beta resistance-associated protein TRAG)	3 v 3	0.0531427	0.0308046	0.219636	Q96KN1	LRATD2	Protein LRATD2 (Breast cancer membrane protein 101) (LRAT domain-containing 2) (Protein FAM84B) (Protein NSE2)	3 v 3	-0.161587	0.0488883	0.392106
Q96D70	R3HDM4	R3H domain-containing protein 4	3 v 3	-0.323719	0.0308351	0.219636	Q9H4E7	DEF6	Differentially expressed in FDCP 6 homolog (DEF-6) (IRF4-binding protein)	3 v 3	0.433255	0.0489611	0.392106
P51795	CLCN5	H(+)/Cl(-) exchange transporter 5 (Chloride channel protein 5) (ClC-5) (Chloride transporter ClC-5)	2 v 2	0.646139	0.030855	0.219636	Q8N5C6	SRBD1	S1 RNA-binding domain-containing protein 1	3 v 3	0.215889	0.0490019	0.392106
O15243	LEPROT	Leptin receptor gene-related protein (Endospanin-1) (Leptin receptor overlapping transcript protein) (OB-R gene-related protein) (OB-RGRP)	2 v 2	0.765777	0.0308904	0.219636	Q8IXI1	RHOT2	Mitochondrial Rho GTPase 2 (MIRO-2) (hMiro-2) (EC 3.6.5.-) (Ras homolog gene family member T2)	3 v 3	-0.0863531	0.0491202	0.392106
A1L4K2	MAPK8	Mitogen-activated protein kinase (EC 2.7.11.24)	3 v 3	-0.198048	0.0309288	0.219636	Q9NVS2	MRPS18A	39S ribosomal protein S18a, mitochondrial (MRP-S18-a) (Mrps18a) (S18mt-a) (39S ribosomal protein S18-3, mitochondrial) (MRP-S18-3) (Mitochondrial large ribosomal subunit protein bS18a) (Mitochondrial large ribosomal subunit protein mL66)	3 v 3	0.219806	0.0491262	0.392106
P82909	MRPS36	28S ribosomal protein S36, mitochondrial (MRP-S36) (S36mt) (Alpha-ketoglutarate dehydrogenase component 4)	3 v 3	-0.203648	0.0309333	0.219636	O15400	STX7	Syntaxin-7	3 v 3	-0.12875	0.0491599	0.392106
O14727	APAF1	Apoptotic protease-activating factor 1 (APAF-1)	3 v 3	0.0767788	0.0309339	0.219636	Q96S52	PIGS	GPI transamidase component PIG-S (Phosphatidylinositol-glycan biosynthesis class S protein)	3 v 3	-0.090528	0.0492088	0.392106
P54886	ALDH18A1	Delta-1-pyrroline-5-carboxylate synthase (P5CS) (Aldehyde dehydrogenase family 18 member A1) [Includes: Glutamate 5-kinase (GK) (EC 2.7.2.11) (Gamma-glutamyl kinase); Gamma-glutamyl phosphate reductase (GPR) (EC 1.2.1.41) (Glutamate-5-semialdehyde dehydrogenase) (Glutamyl-gamma-semialdehyde dehydrogenase)]	3 v 3	0.336666	0.0309492	0.219636	O15392	BIRC5	Baculoviral IAP repeat-containing protein 5 (Apoptosis inhibitor 4) (Apoptosis inhibitor survivin)	3 v 3	-0.151517	0.0492148	0.392106
Q6UXN9	WDR82	WD repeat-containing protein 82 (Protein TMEM113) (Swd2)	3 v 3	0.0538677	0.0309879	0.219728	Q6PIU2	NCEH1	Neutral cholesterol ester hydrolase 1 (NCEH) (EC 3.1.1.-) (Arylacetamide deacetylase-like 1)	3 v 3	-0.265981	0.0492276	0.392106
Q9BXJ9	NAA15	N-alpha-acetyltransferase 15, NatA auxiliary subunit (Gastric cancer antigen Ga19) (N-terminal acetyltransferase) (NMDA receptor-regulated protein 1) (Protein tubedown-1) (Tbdn100)	3 v 3	0.196164	0.031021	0.21978	Q96S19	METTL26	Methyltransferase-like 26	3 v 3	-0.168294	0.0493255	0.392106
Q9NVF7	FBXO28	F-box only protein 28	3 v 3	0.192964	0.0310597	0.21987	Q9P000	COMMD9	COMM domain-containing protein 9	3 v 3	-0.365798	0.0493574	0.392106
O75382	TRIM3	Tripartite motif-containing protein 3 (Brain-expressed RING finger protein) (RING finger protein 22) (RING finger protein 97)	3 v 3	-0.0996024	0.0310859	0.219874	O75964	ATP5MG	ATP synthase subunit g, mitochondrial (ATPase subunit g) (ATP synthase membrane subunit g)	3 v 3	-0.102542	0.0493754	0.392106
B4E2P4		cDNA FLJ58474, highly similar to Xaa-Pro aminopeptidase 1	2 v 2	-0.150251	0.0311133	0.219885	A1L0T0	ILVBL	2-hydroxyacyl-CoA lyase 2 (EC 4.1.2.-) (Acetolactate synthase-like protein) (IlvB-like protein)	3 v 3	-0.0687213	0.0494038	0.392106
Q12860	CNTN1	Contactin-1 (Glycoprotein gp135) (Neural cell surface protein F3)	2 v 2	0.632716	0.0311822	0.220189	P62877	RBX1	E3 ubiquitin-protein ligase RBX1 (EC 2.3.2.27) (EC 2.3.2.32) (E3 ubiquitin-protein transferase RBX1) (Protein ZYP) (RING finger protein 75) (RING-box protein 1) (Rbx1) (Regulator of cullins 1) (ROC1) [Cleaved into: E3 ubiquitin-protein ligase RBX1, N-terminally processed (E3 ubiquitin-protein transferase RBX1, N-terminally processed)]	3 v 3	-0.490258	0.0494491	0.392106
Q969H4	CNKSR1	Connector enhancer of kinase suppressor of ras 1 (Connector enhancer of KSR 1) (CNK homolog protein 1) (CNK1) (hCNK1) (Connector enhancer of KSR-like)	3 v 3	-0.167942	0.0312378	0.220189	Q32Q12	NME1-NME2	Nucleoside diphosphate kinase (EC 2.7.4.6)	3 v 3	-0.174207	0.0495062	0.392106
Q12913	PTPRJ	Receptor-type tyrosine-protein phosphatase eta (Protein-tyrosine phosphatase eta) (R-PTP-eta) (EC 3.1.3.48) (Density-enhanced phosphatase 1) (DEP-1) (HPTP eta) (Protein-tyrosine phosphatase receptor type J) (R-PTP-J) (CD antigen CD148)	3 v 3	-0.196195	0.0312538	0.220189	E7EX73	EIF4G1	Eukaryotic translation initiation factor 4 gamma 1	3 v 3	0.775401	0.0495133	0.392106
P40616	ARL1	ADP-ribosylation factor-like protein 1	3 v 3	0.0903244	0.0313707	0.22059	P26373	RPL13	60S ribosomal protein L13 (Breast basic conserved protein 1) (Large ribosomal subunit protein eL13)	3 v 3	0.0997342	0.0495135	0.392106
Q96DM3	RMC1	Regulator of MON1-CCZ1 complex (Colon cancer-associated protein Mic1) (Mic-1) (WD repeat-containing protein 98)	3 v 3	-0.209002	0.031417	0.22059	Q99584	S100A13	Protein S100-A13 (S100 calcium-binding protein A13)	3 v 3	-0.210173	0.0495195	0.392106
Q03252	LMNB2	Lamin-B2	3 v 3	0.311899	0.0314299	0.22059	O00299	CLIC1	Chloride intracellular channel protein 1 (Chloride channel ABP) (Nuclear chloride ion channel 27) (NCC27) (Regulatory nuclear chloride ion channel protein) (hRNCC)	3 v 3	-0.210281	0.0496653	0.392106
O95273	CCNDBP1	Cyclin-D1-binding protein 1 (Grap2 and cyclin-D-interacting protein) (Human homolog of Maid)	3 v 3	-0.45834	0.0314463	0.22059	Q9UNY4	TTF2	Transcription termination factor 2 (EC 3.6.4.-) (Lodestar homolog) (RNA polymerase II termination factor) (Transcription release factor 2) (F2) (HuF2)	3 v 3	-0.189944	0.0498241	0.392106
Q86UY8	NT5DC3	5'-nucleotidase domain-containing protein 3 (EC 3.1.3.-) (GRP94-neighboring nucleotidase)	3 v 3	-0.205045	0.0315208	0.220793	Q58A45	PAN3	PAN2-PAN3 deadenylation complex subunit PAN3 (PAB1P-dependent poly(A)-specific ribonuclease) (Poly(A)-nuclease deadenylation complex subunit 3) (PAN deadenylation complex subunit 3)	3 v 3	0.343391	0.0498912	0.392106
Q08426	EHHADH	Peroxisomal bifunctional enzyme (PBE) (PBFE) (L-bifunctional protein) (LBP) (Multifunctional enzyme 1) (MFE1) [Includes: Enoyl-CoA hydratase/3,2-trans-enoyl-CoA isomerase (EC 4.2.1.17) (EC 5.3.3.8); 3-hydroxyacyl-CoA dehydrogenase (EC 1.1.1.35)]	3 v 3	0.370763	0.031527	0.220793	P49406	MRPL19	39S ribosomal protein L19, mitochondrial (L19mt) (MRP-L19) (39S ribosomal protein L15, mitochondrial) (L15mt) (MRP-L15) (Mitochondrial large ribosomal subunit protein bL19m)	3 v 3	0.419465	0.049892	0.392106
Q92769	HDAC2	Histone deacetylase 2 (HD2) (EC 3.5.1.98)	3 v 3	-0.16158	0.0315557	0.220812	Q5TA31	RNF187	E3 ubiquitin-protein ligase RNF187 (EC 2.3.2.27) (RING domain AP1 coactivator 1) (RACO-1) (RING finger protein 187) (RING-type E3 ubiquitin transferase RNF187)	2 v 2	-0.246723	0.0499077	0.392106
Q86XI2	NCAPG2	Condensin-2 complex subunit G2 (Chromosome-associated protein G2) (CAP-G2) (hCAP-G2) (Leucine zipper protein 5) (Non-SMC condensin II complex subunit G2)	3 v 3	-0.133879	0.0316173	0.220851	A0A024R0F6	TRIM33	Tripartite motif-containing 33, isoform CRA_a	3 v 3	-0.152559	0.0499078	0.392106
P35659	DEK	Protein DEK	3 v 3	-0.140598	0.0316207	0.220851	P34949	MPI	Mannose-6-phosphate isomerase (EC 5.3.1.8) (Phosphohexomutase) (Phosphomannose isomerase) (PMI)	3 v 3	-0.091718	0.0499753	0.392106
P37173	TGFBR2	TGF-beta receptor type-2 (TGFR-2) (EC 2.7.11.30) (TGF-beta type II receptor) (Transforming growth factor-beta receptor type II) (TGF-beta receptor type II) (TbetaR-II)	3 v 3	0.231157	0.0316797	0.220851
P23396	RPS3	40S ribosomal protein S3 (EC 4.2.99.18) (Small ribosomal subunit protein uS3)	3 v 3	0.245129	0.0316909	0.220851
Q9Y244	POMP	Proteasome maturation protein (Proteassemblin) (Protein UMP1 homolog) (hUMP1) (Voltage-gated K channel beta subunit 4.1)	3 v 3	-0.336352	0.0317624	0.22095
P55198	MLLT6	Protein AF-17 (ALL1-fused gene from chromosome 17 protein)	2 v 2	0.643482	0.0317982	0.22095
P17301	ITGA2	Integrin alpha-2 (CD49 antigen-like family member B) (Collagen receptor) (Platelet membrane glycoprotein Ia) (GPIa) (VLA-2 subunit alpha) (CD antigen CD49b)	3 v 3	0.318871	0.0318328	0.22095
B0UZZ8	C6orf11	Chromosome 6 open reading frame 11 (WD repeat domain 46, isoform CRA_d) (cDNA, FLJ96697)	3 v 3	-0.257934	0.0318631	0.22095
O95983	MBD3	Methyl-CpG-binding domain protein 3 (Methyl-CpG-binding protein MBD3)	3 v 3	-0.208599	0.0318806	0.22095
O75208	COQ9	Ubiquinone biosynthesis protein COQ9, mitochondrial	3 v 3	0.373562	0.0318867	0.22095
P62995	TRA2B	Transformer-2 protein homolog beta (TRA-2 beta) (TRA2-beta) (hTRA2-beta) (Splicing factor, arginine/serine-rich 10) (Transformer-2 protein homolog B)	2 v 2	0.516587	0.0319025	0.22095
O95857	TSPAN13	Tetraspanin-13 (Tspan-13) (Tetraspan NET-6) (Transmembrane 4 superfamily member 13)	3 v 3	0.0706362	0.0319127	0.22095
Q9HAS0	C17orf75	Protein Njmu-R1	3 v 3	-0.0930681	0.0320008	0.22138
Q99856	ARID3A	AT-rich interactive domain-containing protein 3A (ARID domain-containing protein 3A) (B-cell regulator of IgH transcription) (Bright) (Dead ringer-like protein 1) (E2F-binding protein 1)	3 v 3	0.229381	0.0320438	0.221434
Q8TDX7	NEK7	Serine/threonine-protein kinase Nek7 (EC 2.7.11.1) (Never in mitosis A-related kinase 7) (NimA-related protein kinase 7)	3 v 3	-0.340325	0.0320808	0.221434
Q9UDY8	MALT1	Mucosa-associated lymphoid tissue lymphoma translocation protein 1 (EC 3.4.22.-) (MALT lymphoma-associated translocation) (Paracaspase)	3 v 3	-0.149325	0.0320866	0.221434
Q8IYS1	PM20D2	Peptidase M20 domain-containing protein 2 (Aminoacylase-1-like protein 2)	3 v 3	-0.18355	0.0322055	0.222074
C9J6P4	ZC3HAV1	Zinc finger CCCH-type antiviral protein 1	3 v 3	0.198838	0.0322894	0.222473
O75882	ATRN	Attractin (DPPT-L) (Mahogany homolog)	3 v 3	0.329955	0.0323534	0.222734
Q13838	DDX39B	Spliceosome RNA helicase DDX39B (EC 3.6.4.13) (56 kDa U2AF65-associated protein) (ATP-dependent RNA helicase p47) (DEAD box protein UAP56) (HLA-B-associated transcript 1 protein)	3 v 3	-0.142278	0.032438	0.223136
Q96IU4	ABHD14B	Protein ABHD14B (EC 3.-.-.-) (Alpha/beta hydrolase domain-containing protein 14B) (Abhydrolase domain-containing protein 14B) (CCG1-interacting factor B)	3 v 3	-0.260634	0.0325707	0.223585
Q8TAA9	VANGL1	Vang-like protein 1 (Loop-tail protein 2 homolog) (LPP2) (Strabismus 2) (Van Gogh-like protein 1)	3 v 3	0.637898	0.032582	0.223585
Q93008	USP9X	Probable ubiquitin carboxyl-terminal hydrolase FAF-X (EC 3.4.19.12) (Deubiquitinating enzyme FAF-X) (Fat facets in mammals) (hFAM) (Fat facets protein-related, X-linked) (Ubiquitin thioesterase FAF-X) (Ubiquitin-specific protease 9, X chromosome) (Ubiquitin-specific-processing protease FAF-X)	3 v 3	-0.0883414	0.0326124	0.223613
Q9C0E2	XPO4	Exportin-4 (Exp4)	3 v 3	0.080884	0.0327132	0.224124
Q5MIZ7	PPP4R3B	Serine/threonine-protein phosphatase 4 regulatory subunit 3B (SMEK homolog 2)	3 v 3	-0.133527	0.0327924	0.224435
A0A1B0GVL4	FAM193A	Protein FAM193A	3 v 3	-0.138224	0.0328294	0.224435
Q96RL7	VPS13A	Vacuolar protein sorting-associated protein 13A (Chorea-acanthocytosis protein) (Chorein)	3 v 3	-0.0757128	0.0328477	0.224435
Q9Y277	VDAC3	Voltage-dependent anion-selective channel protein 3 (VDAC-3) (hVDAC3) (Outer mitochondrial membrane protein porin 3)	3 v 3	0.344549	0.0328641	0.224435
Q13637	RAB32	Ras-related protein Rab-32	3 v 3	0.184357	0.0329876	0.224918
P49590	HARS2	Histidine--tRNA ligase, mitochondrial (EC 6.1.1.21) (Histidine--tRNA ligase-like) (Histidyl-tRNA synthetase) (HisRS)	3 v 3	-0.148057	0.0330661	0.225175
Q96QD9	FYTTD1	UAP56-interacting factor (Forty-two-three domain-containing protein 1) (Protein 40-2-3)	3 v 3	0.648217	0.0330869	0.225175
O00584	RNASET2	Ribonuclease T2 (EC 4.6.1.19) (Ribonuclease 6)	3 v 3	0.333513	0.0331047	0.225175
P58004	SESN2	Sestrin-2 (EC 1.11.1.-) (Hypoxia-induced gene)	3 v 3	-0.231371	0.0331968	0.225303
Q8N6M3	FITM2	Acyl-coenzyme A diphosphatase FITM2 (EC 3.6.1.-) (Fat storage-inducing transmembrane protein 2) (Fat-inducing protein 2)	3 v 3	0.566184	0.033227	0.225303
Q9Y5Y0	FLVCR1	Feline leukemia virus subgroup C receptor-related protein 1 (Feline leukemia virus subgroup C receptor) (hFLVCR)	3 v 3	0.358673	0.0332468	0.225303
Q9BZF1	OSBPL8	Oxysterol-binding protein-related protein 8 (ORP-8) (OSBP-related protein 8)	3 v 3	0.195667	0.0332557	0.225303
A0A087WYV9	SYNJ2BP-COX16	Cytochrome c oxidase assembly protein COX16 homolog, mitochondrial	3 v 3	0.429947	0.0333521	0.225691
Q8N335	GPD1L	Glycerol-3-phosphate dehydrogenase 1-like protein (GPD1-L) (EC 1.1.1.8)	3 v 3	-0.165798	0.0333701	0.225691
H7C2U6	NIPSNAP1	Protein NipSnap homolog 1 (Fragment)	2 v 2	0.411479	0.0333926	0.225691
P40227	CCT6A	T-complex protein 1 subunit zeta (TCP-1-zeta) (Acute morphine dependence-related protein 2) (CCT-zeta-1) (HTR3) (Tcp20)	3 v 3	-0.159977	0.0334565	0.225944
P52701	MSH6	DNA mismatch repair protein Msh6 (hMSH6) (G/T mismatch-binding protein) (GTBP) (GTMBP) (MutS protein homolog 6) (MutS-alpha 160 kDa subunit) (p160)	3 v 3	-0.127616	0.0335192	0.226188
A0A384MTJ7		Epididymis secretory sperm binding protein	3 v 3	0.158112	0.0336331	0.226483
Q13112	CHAF1B	Chromatin assembly factor 1 subunit B (CAF-1 subunit B) (Chromatin assembly factor I p60 subunit) (CAF-I 60 kDa subunit) (CAF-I p60) (M-phase phosphoprotein 7)	3 v 3	-0.130389	0.0336722	0.226483
O14976	GAK	Cyclin-G-associated kinase (EC 2.7.11.1)	3 v 3	-0.138062	0.0337669	0.226483
Q9NPG3	UBN1	Ubinuclein-1 (HIRA-binding protein) (Protein VT4) (Ubiquitously expressed nuclear protein)	2 v 2	-0.199465	0.033796	0.226483
Q06265	EXOSC9	Exosome complex component RRP45 (Autoantigen PM/Scl 1) (Exosome component 9) (P75 polymyositis-scleroderma overlap syndrome-associated autoantigen) (Polymyositis/scleroderma autoantigen 1) (Polymyositis/scleroderma autoantigen 75 kDa) (PM/Scl-75)	3 v 3	-0.200941	0.0338454	0.226483
O43493	TGOLN2	Trans-Golgi network integral membrane protein 2 (Trans-Golgi network glycoprotein 46) (TGN38 homolog) (hTGN46) (Trans-Golgi network glycoprotein 48) (hTGN48) (Trans-Golgi network glycoprotein 51) (hTGN51) (Trans-Golgi network protein 2)	3 v 3	0.1701	0.0338745	0.226483
Q9NWS9	ZNF446	Zinc finger protein 446 (Zinc finger protein with KRAB and SCAN domains 20)	3 v 3	-0.175568	0.0339244	0.226483
Q15018	ABRAXAS2	BRISC complex subunit Abraxas 2 (Abraxas brother protein 1) (Protein FAM175B)	3 v 3	0.074581	0.0339787	0.226483
Q71F23	CENPU	Centromere protein U (CENP-U) (Centromere protein of 50 kDa) (CENP-50) (Interphase centromere complex protein 24) (KSHV latent nuclear antigen-interacting protein 1) (MLF1-interacting protein) (Polo-box-interacting protein 1)	3 v 3	-0.584557	0.033991	0.226483
P38919	EIF4A3	Eukaryotic initiation factor 4A-III (eIF-4A-III) (eIF4A-III) (EC 3.6.4.13) (ATP-dependent RNA helicase DDX48) (ATP-dependent RNA helicase eIF4A-3) (DEAD box protein 48) (Eukaryotic initiation factor 4A-like NUK-34) (Eukaryotic translation initiation factor 4A isoform 3) (Nuclear matrix protein 265) (NMP 265) (hNMP 265) [Cleaved into: Eukaryotic initiation factor 4A-III, N-terminally processed]	3 v 3	-0.249416	0.0340421	0.226483
Q9UD71	PPP1R1B	Protein phosphatase 1 regulatory subunit 1B (DARPP-32) (Dopamine- and cAMP-regulated neuronal phosphoprotein)	3 v 3	0.605976	0.0340471	0.226483
B4DHW9		4'-phosphopantetheine phosphatase (EC 3.1.3.-)	3 v 3	0.170622	0.0340501	0.226483
A0A590UJR0	RAPGEF5	Rap guanine nucleotide exchange factor 5	3 v 3	-0.274209	0.0340624	0.226483
Q9H8P0	SRD5A3	Polyprenol reductase (EC 1.3.1.94) (3-oxo-5-alpha-steroid 4-dehydrogenase 3) (EC 1.3.1.22) (Steroid 5-alpha-reductase 2-like) (Steroid 5-alpha-reductase 3) (S5AR 3) (SR type 3)	3 v 3	-0.206136	0.0340673	0.226483
P52735	VAV2	Guanine nucleotide exchange factor VAV2 (VAV-2)	3 v 3	-0.264338	0.034166	0.226483
Q05823	RNASEL	2-5A-dependent ribonuclease (2-5A-dependent RNase) (EC 3.1.26.-) (Ribonuclease 4) (Ribonuclease L) (RNase L)	3 v 3	0.306905	0.0341759	0.226483
Q92905	COPS5	COP9 signalosome complex subunit 5 (SGN5) (Signalosome subunit 5) (EC 3.4.-.-) (Jun activation domain-binding protein 1)	3 v 3	0.211532	0.0342142	0.226483
Q13309	SKP2	S-phase kinase-associated protein 2 (Cyclin-A/CDK2-associated protein p45) (F-box protein Skp2) (F-box/LRR-repeat protein 1) (p45skp2)	3 v 3	0.156591	0.0342259	0.226483
Q5JVF3	PCID2	PCI domain-containing protein 2 (CSN12-like protein)	3 v 3	-0.152452	0.0342318	0.226483
P52756	RBM5	RNA-binding protein 5 (Protein G15) (Putative tumor suppressor LUCA15) (RNA-binding motif protein 5) (Renal carcinoma antigen NY-REN-9)	3 v 3	-0.193073	0.0342332	0.226483
Q15067	ACOX1	Peroxisomal acyl-coenzyme A oxidase 1 (AOX) (EC 1.3.3.6) (Palmitoyl-CoA oxidase) (Straight-chain acyl-CoA oxidase) (SCOX) [Cleaved into: Peroxisomal acyl-CoA oxidase 1, A chain; Peroxisomal acyl-CoA oxidase 1, B chain; Peroxisomal acyl-CoA oxidase 1, C chain]	3 v 3	0.424644	0.0342469	0.226483
O43674	NDUFB5	NADH dehydrogenase [ubiquinone] 1 beta subcomplex subunit 5, mitochondrial (Complex I-SGDH) (CI-SGDH) (NADH-ubiquinone oxidoreductase SGDH subunit)	3 v 3	-0.424217	0.0342973	0.226483
P04114	APOB	Apolipoprotein B-100 (Apo B-100) [Cleaved into: Apolipoprotein B-48 (Apo B-48)]	3 v 3	0.4572	0.0343994	0.226483
H7C0V5	ANKHD1-EIF4EBP3	ANKHD1-EIF4EBP3 readthrough (Fragment)	3 v 3	-0.262361	0.0344249	0.226483
Q9Y4U1	MMACHC	Cyanocobalamin reductase / alkylcobalamin dealkylase (Alkylcobalamin:glutathione S-alkyltransferase) (EC 2.5.1.151) (CblC) (Cyanocobalamin reductase (cyanide-eliminating)) (EC 1.16.1.6) (Methylmalonic aciduria and homocystinuria type C protein) (MMACHC)	3 v 3	0.296786	0.0344316	0.226483
Q13492	PICALM	Phosphatidylinositol-binding clathrin assembly protein (Clathrin assembly lymphoid myeloid leukemia protein)	3 v 3	-0.0823021	0.0344673	0.226483
Q9UHD8	SEPTIN9	Septin-9 (MLL septin-like fusion protein MSF-A) (MLL septin-like fusion protein) (Ovarian/Breast septin) (Ov/Br septin) (Septin D1)	3 v 3	-0.160853	0.0344677	0.226483
P62820	RAB1A	Ras-related protein Rab-1A (EC 3.6.5.2) (YPT1-related protein)	3 v 3	0.141464	0.0345209	0.226483
Q53GS9	USP39	U4/U6.U5 tri-snRNP-associated protein 2 (Inactive ubiquitin-specific peptidase 39) (SAD1 homolog) (U4/U6.U5 tri-snRNP-associated 65 kDa protein) (65K)	3 v 3	0.12545	0.0345525	0.226483
P83881	RPL36A	60S ribosomal protein L36a (60S ribosomal protein L44) (Cell growth-inhibiting gene 15 protein) (Cell migration-inducing gene 6 protein) (Large ribosomal subunit protein eL42)	3 v 3	0.142303	0.0345532	0.226483
A0A2X0TVZ9	OCRL	Phosphoinositide 5-phosphatase (EC 3.1.3.36) (Fragment)	3 v 3	0.243599	0.0345665	0.226483
Q15800	MSMO1	Methylsterol monooxygenase 1 (EC 1.14.18.9) (C-4 methylsterol oxidase) (Sterol-C4-methyl oxidase)	3 v 3	0.658494	0.0345698	0.226483
P78383	SLC35B1	Solute carrier family 35 member B1 (UDP-galactose transporter-related protein 1) (UGTrel1) (hUGTrel1)	3 v 3	-0.241335	0.0345758	0.226483
Q14CB8	ARHGAP19	Rho GTPase-activating protein 19 (Rho-type GTPase-activating protein 19)	3 v 3	-0.542362	0.0345776	0.226483
P46782	RPS5	40S ribosomal protein S5 (Small ribosomal subunit protein uS7) [Cleaved into: 40S ribosomal protein S5, N-terminally processed]	3 v 3	0.275355	0.0346001	0.226483
Q13233	MAP3K1	Mitogen-activated protein kinase kinase kinase 1 (EC 2.7.11.25) (MAPK/ERK kinase kinase 1) (MEK kinase 1) (MEKK 1)	3 v 3	0.0835055	0.0346002	0.226483
Q53EU6	GPAT3	Glycerol-3-phosphate acyltransferase 3 (GPAT-3) (EC 2.3.1.15) (1-acyl-sn-glycerol-3-phosphate O-acyltransferase 10) (AGPAT 10) (1-acyl-sn-glycerol-3-phosphate O-acyltransferase 9) (1-AGP acyltransferase 9) (1-AGPAT 9) (EC 2.3.1.51) (Acyl-CoA:glycerol-3-phosphate acyltransferase 3) (hGPAT3) (Lung cancer metastasis-associated protein 1) (Lysophosphatidic acid acyltransferase theta) (LPAAT-theta) (M…	3 v 3	0.106909	0.0348956	0.228242
P15529	CD46	Membrane cofactor protein (TLX) (Trophoblast leukocyte common antigen) (CD antigen CD46)	3 v 3	0.307246	0.0349704	0.228264
P78316	NOP14	Nucleolar protein 14 (Nucleolar complex protein 14)	3 v 3	-0.309986	0.0349729	0.228264
A0A286SD53	COMT	Catechol-O-methyltransferase (Fragment)	2 v 2	0.129406	0.0349967	0.228264
P19623	SRM	Spermidine synthase (SPDSY) (EC 2.5.1.16) (Putrescine aminopropyltransferase)	3 v 3	-0.19336	0.0350242	0.228264
Q5VZ89	DENND4C	DENN domain-containing protein 4C	3 v 3	0.128851	0.0350329	0.228264
Q9GZQ8	MAP1LC3B	Microtubule-associated proteins 1A/1B light chain 3B (Autophagy-related protein LC3 B) (Autophagy-related ubiquitin-like modifier LC3 B) (MAP1 light chain 3-like protein 2) (MAP1A/MAP1B light chain 3 B) (MAP1A/MAP1B LC3 B) (Microtubule-associated protein 1 light chain 3 beta)	3 v 3	0.535666	0.0350857	0.228364
P29597	TYK2	Non-receptor tyrosine-protein kinase TYK2 (EC 2.7.10.2)	3 v 3	-0.213729	0.035102	0.228364
Q9Y478	PRKAB1	5'-AMP-activated protein kinase subunit beta-1 (AMPK subunit beta-1) (AMPKb)	3 v 3	0.372142	0.0351441	0.228463
P37840	SNCA	Alpha-synuclein (Non-A beta component of AD amyloid) (Non-A4 component of amyloid precursor) (NACP)	3 v 3	-0.402159	0.0352421	0.228754
Q9NX74	DUS2	tRNA-dihydrouridine(20) synthase [NAD(P)+]-like (EC 1.3.1.91) (Dihydrouridine synthase 2) (Up-regulated in lung cancer protein 8) (URLC8) (tRNA-dihydrouridine synthase 2-like) (hDUS2)	3 v 3	-0.179549	0.0352425	0.228754
P30825	SLC7A1	High affinity cationic amino acid transporter 1 (CAT-1) (CAT1) (Ecotropic retroviral leukemia receptor homolog) (Ecotropic retrovirus receptor homolog) (Solute carrier family 7 member 1) (System Y+ basic amino acid transporter)	3 v 3	-0.48371	0.0352777	0.22877
Q8WUF5	PPP1R13L	RelA-associated inhibitor (Inhibitor of ASPP protein) (Protein iASPP) (NFkB-interacting protein 1) (PPP1R13B-like protein)	3 v 3	-0.200022	0.0353313	0.22877
Q7Z6M1	RABEPK	Rab9 effector protein with kelch motifs (40 kDa Rab9 effector protein) (p40)	3 v 3	-0.172682	0.0353379	0.22877
Q9NSV4	DIAPH3	Protein diaphanous homolog 3 (Diaphanous-related formin-3) (DRF3) (MDia2)	3 v 3	-0.146451	0.0353524	0.22877
Q14790	CASP8	Caspase-8 (CASP-8) (EC 3.4.22.61) (Apoptotic cysteine protease) (Apoptotic protease Mch-5) (CAP4) (FADD-homologous ICE/ced-3-like protease) (FADD-like ICE) (FLICE) (ICE-like apoptotic protease 5) (MORT1-associated ced-3 homolog) (MACH) [Cleaved into: Caspase-8 subunit p18; Caspase-8 subunit p10]	3 v 3	-0.259011	0.0355135	0.229638
Q9H3C7	GGNBP2	Gametogenetin-binding protein 2 (Laryngeal carcinoma-related protein 1) (Protein ZNF403)	3 v 3	-0.191302	0.0356691	0.230306
O60636	TSPAN2	Tetraspanin-2 (Tspan-2) (Tetraspan NET-3)	3 v 3	0.460829	0.0357076	0.230306
Q15013	MAD2L1BP	MAD2L1-binding protein (Caught by MAD2 protein) (p31(comet))	3 v 3	-0.127767	0.0357142	0.230306
P52655	GTF2A1	Transcription initiation factor IIA subunit 1 (General transcription factor IIA subunit 1) (TFIIAL) (Transcription initiation factor TFIIA 42 kDa subunit) (TFIIA-42) [Cleaved into: Transcription initiation factor IIA alpha chain (TFIIA p35 subunit); Transcription initiation factor IIA beta chain (TFIIA p19 subunit)]	3 v 3	0.399959	0.0357251	0.230306
Q9UMY4	SNX12	Sorting nexin-12	3 v 3	0.296213	0.0358648	0.231032
Q96T60	PNKP	Bifunctional polynucleotide phosphatase/kinase (DNA 5'-kinase/3'-phosphatase) (Polynucleotide kinase-3'-phosphatase) [Includes: Polynucleotide 3'-phosphatase (EC 3.1.3.32) (2'(3')-polynucleotidase); Polynucleotide 5'-hydroxyl-kinase (EC 2.7.1.78)]	3 v 3	-0.21556	0.0359393	0.231337
P04733	MT1F	Metallothionein-1F (MT-1F) (Metallothionein-IF) (MT-IF)	3 v 3	-0.711847	0.0360194	0.231518
O15120	AGPAT2	1-acyl-sn-glycerol-3-phosphate acyltransferase beta (EC 2.3.1.51) (1-acylglycerol-3-phosphate O-acyltransferase 2) (1-AGP acyltransferase 2) (1-AGPAT 2) (Lysophosphatidic acid acyltransferase beta) (LPAAT-beta)	3 v 3	0.254462	0.0360557	0.231518
Q15004	PCLAF	PCNA-associated factor (Hepatitis C virus NS5A-transactivated protein 9) (HCV NS5A-transactivated protein 9) (Overexpressed in anaplastic thyroid carcinoma 1) (OEATC-1) (PCNA-associated factor of 15 kDa) (PAF15) (p15PAF) (PCNA-clamp-associated factor)	3 v 3	0.399222	0.0360641	0.231518
O15527	OGG1	N-glycosylase/DNA lyase [Includes: 8-oxoguanine DNA glycosylase (EC 3.2.2.-); DNA-(apurinic or apyrimidinic site) lyase (AP lyase) (EC 4.2.99.18)]	3 v 3	-0.282914	0.0361004	0.231518
Q8WXI9	GATAD2B	Transcriptional repressor p66-beta (GATA zinc finger domain-containing protein 2B) (p66/p68)	3 v 3	-0.148481	0.0361118	0.231518
B4DJE2		cDNA FLJ54815	3 v 3	-0.330634	0.0361578	0.231518
Q7Z6J9	TSEN54	tRNA-splicing endonuclease subunit Sen54 (SEN54 homolog) (HsSEN54) (tRNA-intron endonuclease Sen54)	3 v 3	-0.293421	0.0362727	0.23208
P10586	PTPRF	Receptor-type tyrosine-protein phosphatase F (EC 3.1.3.48) (Leukocyte common antigen related) (LAR)	3 v 3	0.162797	0.0363086	0.232101
Q6WKZ4	RAB11FIP1	Rab11 family-interacting protein 1 (Rab11-FIP1) (Rab-coupling protein)	3 v 3	-0.200272	0.0363356	0.232101
Q9P0N9	TBC1D7	TBC1 domain family member 7 (Cell migration-inducing protein 23)	3 v 3	0.262814	0.0363578	0.232101
Q9H019	MTFR1L	Mitochondrial fission regulator 1-like	3 v 3	0.21199	0.0364598	0.232348
Q96S59	RANBP9	Ran-binding protein 9 (RanBP9) (BPM-L) (BPM90) (Ran-binding protein M) (RanBPM) (RanBP7)	3 v 3	-0.387728	0.0365123	0.232348
Q9ULL5	PRR12	Proline-rich protein 12	3 v 3	-0.193455	0.0365158	0.232348
Q86WX3	RPS19BP1	Active regulator of SIRT1 (40S ribosomal protein S19-binding protein 1) (RPS19-binding protein 1) (S19BP)	3 v 3	-0.228692	0.0365448	0.232348
P40337	VHL	von Hippel-Lindau disease tumor suppressor (Protein G7) (pVHL)	3 v 3	-0.27635	0.0365701	0.232348
P30153	PPP2R1A	Serine/threonine-protein phosphatase 2A 65 kDa regulatory subunit A alpha isoform (Medium tumor antigen-associated 61 kDa protein) (PP2A subunit A isoform PR65-alpha) (PP2A subunit A isoform R1-alpha)	3 v 3	0.23427	0.0365875	0.232348
A0A0A0MSK6	ARHGAP5	Rho GTPase-activating protein 5	3 v 3	0.066386	0.0366254	0.232416
Q14012	CAMK1	Calcium/calmodulin-dependent protein kinase type 1 (EC 2.7.11.17) (CaM kinase I) (CaM-KI) (CaM kinase I alpha) (CaMKI-alpha)	3 v 3	-0.17762	0.0367054	0.23275
Q9HBK9	AS3MT	Arsenite methyltransferase (EC 2.1.1.137) (Methylarsonite methyltransferase) (S-adenosyl-L-methionine:arsenic(III) methyltransferase)	3 v 3	0.330826	0.0367423	0.232811
Q9H3R5	CENPH	Centromere protein H (CENP-H) (Interphase centromere complex protein 35)	2 v 2	-0.417217	0.0369123	0.233483
P32455	GBP1	Guanylate-binding protein 1 (EC 3.6.5.-) (GTP-binding protein 1) (GBP-1) (HuGBP-1) (Guanine nucleotide-binding protein 1) (Interferon-induced guanylate-binding protein 1)	3 v 3	0.0628743	0.0369397	0.233483
Q14444	CAPRIN1	Caprin-1 (Cell cycle-associated protein 1) (Cytoplasmic activation- and proliferation-associated protein 1) (GPI-anchored membrane protein 1) (GPI-anchored protein p137) (GPI-p137) (p137GPI) (Membrane component chromosome 11 surface marker 1) (RNA granule protein 105)	3 v 3	0.353092	0.036958	0.233483
P00918	CA2	Carbonic anhydrase 2 (EC 4.2.1.1) (Carbonate dehydratase II) (Carbonic anhydrase C) (CAC) (Carbonic anhydrase II) (CA-II)	3 v 3	-0.351985	0.0370582	0.233716
Q9UIJ7	AK3	GTP:AMP phosphotransferase AK3, mitochondrial (EC 2.7.4.10) (Adenylate kinase 3) (AK 3) (Adenylate kinase 3 alpha-like 1)	3 v 3	-0.298861	0.0370728	0.233716
Q8NEF9	SRFBP1	Serum response factor-binding protein 1 (SRF-dependent transcription regulation-associated protein) (p49/STRAP)	3 v 3	-0.415834	0.0371047	0.233716
O60243	HS6ST1	Heparan-sulfate 6-O-sulfotransferase 1 (HS6ST-1) (EC 2.8.2.-)	3 v 3	-0.719535	0.0371448	0.233795
O60879	DIAPH2	Protein diaphanous homolog 2 (Diaphanous-related formin-2) (DRF2)	3 v 3	0.104146	0.0373341	0.233946
Q02338	BDH1	D-beta-hydroxybutyrate dehydrogenase, mitochondrial (EC 1.1.1.30) (3-hydroxybutyrate dehydrogenase) (BDH) (Short chain dehydrogenase/reductase family 9C member 1)	3 v 3	0.337196	0.0373802	0.233946
Q9UPN9	TRIM33	E3 ubiquitin-protein ligase TRIM33 (EC 2.3.2.27) (Ectodermin homolog) (RET-fused gene 7 protein) (Protein Rfg7) (RING-type E3 ubiquitin transferase TRIM33) (Transcription intermediary factor 1-gamma) (TIF1-gamma) (Tripartite motif-containing protein 33)	2 v 2	-0.118994	0.0374292	0.233946
Q96I51	RCC1L	RCC1-like G exchanging factor-like protein (RCC1-like) (Williams-Beuren syndrome chromosomal region 16 protein)	3 v 3	0.139892	0.0374312	0.233946
Q15459	SF3A1	Splicing factor 3A subunit 1 (SF3a120) (Spliceosome-associated protein 114) (SAP 114)	3 v 3	-0.197918	0.0374713	0.233946
Q9NX14	NDUFB11	NADH dehydrogenase [ubiquinone] 1 beta subcomplex subunit 11, mitochondrial (Complex I-ESSS) (CI-ESSS) (NADH-ubiquinone oxidoreductase ESSS subunit) (Neuronal protein 17.3) (Np17.3) (p17.3)	3 v 3	-0.328613	0.0374905	0.233946
P46060	RANGAP1	Ran GTPase-activating protein 1 (RanGAP1)	3 v 3	-0.230491	0.0375179	0.233946
Q9HBM0	VEZT	Vezatin	3 v 3	0.360797	0.0375242	0.233946
Q92889	ERCC4	DNA repair endonuclease XPF (EC 3.1.-.-) (DNA excision repair protein ERCC-4) (DNA repair protein complementing XP-F cells) (Xeroderma pigmentosum group F-complementing protein)	3 v 3	0.107485	0.037527	0.233946
P13796	LCP1	Plastin-2 (L-plastin) (LC64P) (Lymphocyte cytosolic protein 1) (LCP-1)	3 v 3	0.0902009	0.0375602	0.233946
Q676U5	ATG16L1	Autophagy-related protein 16-1 (APG16-like 1)	3 v 3	-0.162828	0.0375631	0.233946
P55011	SLC12A2	Solute carrier family 12 member 2 (Basolateral Na-K-Cl symporter) (Bumetanide-sensitive sodium-(potassium)-chloride cotransporter 2)	3 v 3	0.330057	0.0375955	0.233946
B7ZM73	MON2	Protein MON2 homolog	3 v 3	0.127017	0.0376085	0.233946
Q6P1N9	TATDN1	Putative deoxyribonuclease TATDN1 (EC 3.1.21.-) (Hepatocarcinoma high expression protein)	3 v 3	-0.210283	0.0376357	0.233946
Q86X55	CARM1	Histone-arginine methyltransferase CARM1 (EC 2.1.1.319) (Coactivator-associated arginine methyltransferase 1) (Protein arginine N-methyltransferase 4)	3 v 3	0.568244	0.0377453	0.234343
O00124	UBXN8	UBX domain-containing protein 8 (Reproduction 8 protein) (Rep-8 protein) (UBX domain-containing protein 6)	2 v 2	-0.781193	0.0377885	0.234343
Q9NRX1	PNO1	RNA-binding protein PNO1 (Partner of NOB1)	3 v 3	0.318118	0.0379423	0.234343
P68431	H3C1; H3C2; H3C3; H3C4; H3C6; H3C7; H3C8; H3C10; H3C11; H3C12	Histone H3.1 (Histone H3/a) (Histone H3/b) (Histone H3/c) (Histone H3/d) (Histone H3/f) (Histone H3/h) (Histone H3/i) (Histone H3/j) (Histone H3/k) (Histone H3/l)	3 v 3	-0.306047	0.0379439	0.234343
Q9Y262	EIF3L	Eukaryotic translation initiation factor 3 subunit L (eIF3l) (Eukaryotic translation initiation factor 3 subunit 6-interacting protein) (Eukaryotic translation initiation factor 3 subunit E-interacting protein)	3 v 3	-0.166279	0.0379753	0.234343
Q8NBS9	TXNDC5	Thioredoxin domain-containing protein 5 (Endoplasmic reticulum resident protein 46) (ER protein 46) (ERp46) (Thioredoxin-like protein p46)	3 v 3	0.248201	0.0380311	0.234343
P12532	CKMT1A; CKMT1B	Creatine kinase U-type, mitochondrial (EC 2.7.3.2) (Acidic-type mitochondrial creatine kinase) (Mia-CK) (Ubiquitous mitochondrial creatine kinase) (U-MtCK)	3 v 3	-0.314078	0.0380402	0.234343
P17174	GOT1	Aspartate aminotransferase, cytoplasmic (cAspAT) (EC 2.6.1.1) (EC 2.6.1.3) (Cysteine aminotransferase, cytoplasmic) (Cysteine transaminase, cytoplasmic) (cCAT) (Glutamate oxaloacetate transaminase 1) (Transaminase A)	3 v 3	-0.30472	0.0380544	0.234343
A0A090N8N0	LOC340312	Similar to Importin alpha-2 subunit (Karyopherin alpha-2 subunit) (SRP1-alpha) (RAG cohort protein 1)	3 v 3	-0.350579	0.0381658	0.234343
Q16531	DDB1	DNA damage-binding protein 1 (DDB p127 subunit) (DNA damage-binding protein a) (DDBa) (Damage-specific DNA-binding protein 1) (HBV X-associated protein 1) (XAP-1) (UV-damaged DNA-binding factor) (UV-damaged DNA-binding protein 1) (UV-DDB 1) (XPE-binding factor) (XPE-BF) (Xeroderma pigmentosum group E-complementing protein) (XPCe)	3 v 3	-0.252663	0.038167	0.234343
Q5SYE7	NHSL1	NHS-like protein 1	3 v 3	0.204545	0.0381812	0.234343
Q6UX04	CWC27	Spliceosome-associated protein CWC27 homolog (Antigen NY-CO-10) (Probable inactive peptidyl-prolyl cis-trans isomerase CWC27 homolog) (PPIase CWC27) (Serologically defined colon cancer antigen 10)	3 v 3	0.131689	0.0381883	0.234343
Q9UEY8	ADD3	Gamma-adducin (Adducin-like protein 70)	3 v 3	0.272778	0.0381928	0.234343
Q14353	GAMT	Guanidinoacetate N-methyltransferase (EC 2.1.1.2)	3 v 3	-0.392938	0.0382216	0.234343
Q9UBF2	COPG2	Coatomer subunit gamma-2 (Gamma-2-coat protein) (Gamma-2-COP)	3 v 3	0.14837	0.0382336	0.234343
P49368	CCT3	T-complex protein 1 subunit gamma (TCP-1-gamma) (CCT-gamma) (hTRiC5)	3 v 3	-0.129256	0.0382702	0.234343
Q8N9N8	EIF1AD	Probable RNA-binding protein EIF1AD (Eukaryotic translation initiation factor 1A domain-containing protein) (Haponin)	3 v 3	-0.370329	0.0382741	0.234343
Q9UJX5	ANAPC4	Anaphase-promoting complex subunit 4 (APC4) (Cyclosome subunit 4)	3 v 3	-0.165249	0.0382802	0.234343
B4DKV5		cDNA FLJ55614	3 v 3	0.130587	0.0382812	0.234343
P55212	CASP6	Caspase-6 (CASP-6) (EC 3.4.22.59) (Apoptotic protease Mch-2) [Cleaved into: Caspase-6 subunit p18; Caspase-6 subunit p11]	3 v 3	0.261742	0.0382926	0.234343
O75157	TSC22D2	TSC22 domain family protein 2 (TSC22-related-inducible leucine zipper protein 4)	3 v 3	0.306627	0.0383253	0.234343
Q92686	NRGN	Neurogranin (Ng) (RC3) [Cleaved into: NEUG(55-78)]	2 v 2	0.419016	0.0383435	0.234343
Q8WTS1	ABHD5	1-acylglycerol-3-phosphate O-acyltransferase ABHD5 (EC 2.3.1.51) (Abhydrolase domain-containing protein 5) (Lipid droplet-binding protein CGI-58)	3 v 3	-0.342842	0.0383601	0.234343
P28482	MAPK1	Mitogen-activated protein kinase 1 (MAP kinase 1) (MAPK 1) (EC 2.7.11.24) (ERT1) (Extracellular signal-regulated kinase 2) (ERK-2) (MAP kinase isoform p42) (p42-MAPK) (Mitogen-activated protein kinase 2) (MAP kinase 2) (MAPK 2)	3 v 3	0.297206	0.0384113	0.234488
P54760	EPHB4	Ephrin type-B receptor 4 (EC 2.7.10.1) (Hepatoma transmembrane kinase) (Tyrosine-protein kinase TYRO11)	3 v 3	0.156356	0.0384744	0.234705
P63096	GNAI1	Guanine nucleotide-binding protein G(i) subunit alpha-1 (Adenylate cyclase-inhibiting G alpha protein)	3 v 3	0.149964	0.0385117	0.234764
Q9HB21	PLEKHA1	Pleckstrin homology domain-containing family A member 1 (PH domain-containing family A member 1) (Tandem PH domain-containing protein 1) (TAPP-1)	3 v 3	0.403689	0.0385836	0.234956
P04150	NR3C1	Glucocorticoid receptor (GR) (Nuclear receptor subfamily 3 group C member 1)	3 v 3	0.222096	0.0385983	0.234956
Q6NW34	NEPRO	Nucleolus and neural progenitor protein	3 v 3	0.235571	0.0386274	0.234965
Q9UHY1	NRBP1	Nuclear receptor-binding protein	3 v 3	0.376802	0.0387343	0.235222
Q9H936	SLC25A22	Mitochondrial glutamate carrier 1 (GC-1) (Glutamate/H(+) symporter 1) (Solute carrier family 25 member 22)	3 v 3	0.228067	0.0387526	0.235222
Q9Y6I8	PXMP4	Peroxisomal membrane protein 4 (24 kDa peroxisomal intrinsic membrane protein)	3 v 3	0.401315	0.038904	0.235727
P48382	RFX5	DNA-binding protein RFX5 (Regulatory factor X 5)	3 v 3	0.158612	0.0389424	0.235727
Q8NF37	LPCAT1	Lysophosphatidylcholine acyltransferase 1 (LPC acyltransferase 1) (LPCAT-1) (LysoPC acyltransferase 1) (EC 2.3.1.23) (1-acylglycerol-3-phosphate O-acyltransferase) (EC 2.3.1.51) (1-acylglycerophosphocholine O-acyltransferase) (1-alkenylglycerophosphocholine O-acyltransferase) (EC 2.3.1.25) (1-alkylglycerophosphocholine O-acetyltransferase) (EC 2.3.1.67) (Acetyl-CoA:lyso-platelet-activating factor…	3 v 3	0.708781	0.0389469	0.235727
Q9BW66	CINP	Cyclin-dependent kinase 2-interacting protein (CDK2-interacting protein)	3 v 3	-0.150254	0.0389869	0.235727
Q8TB52	FBXO30	F-box only protein 30	3 v 3	-0.124108	0.039001	0.235727
A8KAL2		Golgin subfamily A member 5 (Golgin-84)	3 v 3	-0.255696	0.0390018	0.235727
P35670	ATP7B	Copper-transporting ATPase 2 (EC 7.2.2.8) (Copper pump 2) (Wilson disease-associated protein) [Cleaved into: WND/140 kDa]	2 v 2	-0.119618	0.0390329	0.235748
Q9NQT5	EXOSC3	Exosome complex component RRP40 (Exosome component 3) (Ribosomal RNA-processing protein 40) (p10)	3 v 3	-0.205286	0.0392083	0.236513
Q9NQI0	DDX4	Probable ATP-dependent RNA helicase DDX4 (EC 3.6.4.13) (DEAD box protein 4) (Vasa homolog)	2 v 2	-0.109565	0.039282	0.236513
Q14739	LBR	Delta(14)-sterol reductase LBR (Delta-14-SR) (EC 1.3.1.70) (3-beta-hydroxysterol Delta (14)-reductase) (C-14 sterol reductase) (C14SR) (Integral nuclear envelope inner membrane protein) (LMN2R) (Lamin-B receptor) (Sterol C14-reductase)	3 v 3	0.22038	0.039291	0.236513
Q96E52	OMA1	Metalloendopeptidase OMA1, mitochondrial (EC 3.4.24.-) (Metalloprotease-related protein 1) (MPRP-1) (Overlapping with the m-AAA protease 1 homolog)	3 v 3	0.207324	0.0392984	0.236513
A0A024QZ89	COG4	Component of oligomeric Golgi complex 4 (Conserved oligomeric Golgi complex subunit 4)	3 v 3	-0.150913	0.039336	0.23652
P0C0S8	H2AC11; H2AC13; H2AC15; H2AC16; H2AC17	Histone H2A type 1 (H2A.1) (Histone H2A/ptl)	3 v 3	-1.04026	0.039487	0.236933
Q5ZEY3	GAPD	Glyceraldehyde-3-phosphate dehydrogenase (EC 1.2.1.12) (Fragment)	3 v 3	-0.275094	0.0395073	0.236933
Q13322	GRB10	Growth factor receptor-bound protein 10 (GRB10 adapter protein) (Insulin receptor-binding protein Grb-IR)	3 v 3	0.287465	0.0395941	0.237286
D6RAN1	PDLIM7	PDZ and LIM domain protein 7 (Fragment)	3 v 3	-0.414776	0.0396345	0.237286
P62328	TMSB4X	Thymosin beta-4 (T beta-4) (Fx) [Cleaved into: Hematopoietic system regulatory peptide (Seraspenide)]	3 v 3	-0.356368	0.0396499	0.237286
O43143	NA	NA	3 v 3	-0.140872	0.0397146	0.237507
O60925	PFDN1	Prefoldin subunit 1	3 v 3	-0.147391	0.0397708	0.237635
P36956	SREBF1	Sterol regulatory element-binding protein 1 (SREBP-1) (Class D basic helix-loop-helix protein 1) (bHLHd1) (Sterol regulatory element-binding transcription factor 1) [Cleaved into: Processed sterol regulatory element-binding protein 1 (Transcription factor SREBF1)]	3 v 3	-0.212178	0.0397919	0.237635
P18827	SDC1	Syndecan-1 (SYND1) (CD antigen CD138)	2 v 2	0.181285	0.039841	0.237762
P12109	COL6A1	Collagen alpha-1(VI) chain	3 v 3	0.452306	0.0398804	0.23783
O60318	MCM3AP	Germinal-center associated nuclear protein (GANP) (EC 2.3.1.48) (80 kDa MCM3-associated protein) (MCM3 acetylating protein) (MCM3AP) (EC 2.3.1.-) (MCM3 acetyltransferase)	3 v 3	0.0552853	0.0399669	0.237982
Q9H0T7	RAB17	Ras-related protein Rab-17	3 v 3	-0.210288	0.0399896	0.237982
Q06330	RBPJ	Recombining binding protein suppressor of hairless (CBF-1) (J kappa-recombination signal-binding protein) (RBP-J kappa) (RBP-J) (RBP-JK) (Renal carcinoma antigen NY-REN-30)	3 v 3	-0.266906	0.0402587	0.238628
P02686	MBP	Myelin basic protein (MBP) (Myelin A1 protein) (Myelin membrane encephalitogenic protein)	3 v 3	-0.249276	0.0402589	0.238628
Q6DKK2	TTC19	Tetratricopeptide repeat protein 19, mitochondrial (TPR repeat protein 19)	3 v 3	-0.199867	0.0402888	0.238628
P50281	MMP14	Matrix metalloproteinase-14 (MMP-14) (EC 3.4.24.80) (MMP-X1) (Membrane-type matrix metalloproteinase 1) (MT-MMP 1) (MTMMP1) (Membrane-type-1 matrix metalloproteinase) (MT1-MMP) (MT1MMP)	3 v 3	0.482793	0.0403223	0.238628
P47897	QARS1	Glutamine--tRNA ligase (EC 6.1.1.18) (Glutaminyl-tRNA synthetase) (GlnRS)	3 v 3	0.185763	0.0403649	0.238628
Q07817	BCL2L1	Bcl-2-like protein 1 (Bcl2-L-1) (Apoptosis regulator Bcl-X)	2 v 2	-0.607248	0.0403872	0.238628
Q9UI32	GLS2	Glutaminase liver isoform, mitochondrial (GLS) (EC 3.5.1.2) (L-glutaminase) (L-glutamine amidohydrolase)	2 v 2	-0.112295	0.0404057	0.238628
Q9NVG8	TBC1D13	TBC1 domain family member 13	3 v 3	0.159914	0.0404229	0.238628
Q9NY61	AATF	Protein AATF (Apoptosis-antagonizing transcription factor) (Rb-binding protein Che-1)	3 v 3	0.0476825	0.0404345	0.238628
P04275	VWF	von Willebrand factor (vWF) [Cleaved into: von Willebrand antigen 2 (von Willebrand antigen II)]	2 v 2	-0.247015	0.0405464	0.238868
Q8IUF1	CBWD2	COBW domain-containing protein 2 (Cobalamin synthase W domain-containing protein 2)	3 v 3	-0.150282	0.0405732	0.238868
B3KMS0		Condensin complex subunit 1	3 v 3	-0.144848	0.0405919	0.238868
Q8N0T1	RBIS	Ribosomal biogenesis factor	3 v 3	-0.161965	0.0405952	0.238868
P14373	TRIM27	Zinc finger protein RFP (EC 2.3.2.27) (RING finger protein 76) (RING-type E3 ubiquitin transferase TRIM27) (Ret finger protein) (Tripartite motif-containing protein 27)	2 v 2	0.387929	0.0406154	0.238868
Q9BYT8	NLN	Neurolysin, mitochondrial (EC 3.4.24.16) (Angiotensin-binding protein) (Microsomal endopeptidase) (MEP) (Mitochondrial oligopeptidase M) (Neurotensin endopeptidase)	3 v 3	0.425763	0.04075	0.239494
O95551	TDP2	Tyrosyl-DNA phosphodiesterase 2 (Tyr-DNA phosphodiesterase 2) (hTDP2) (EC 3.1.4.-) (5'-tyrosyl-DNA phosphodiesterase) (5'-Tyr-DNA phosphodiesterase) (ETS1-associated protein 2) (ETS1-associated protein II) (EAPII) (TRAF and TNF receptor-associated protein) (Tyrosyl-RNA phosphodiesterase) (VPg unlinkase)	3 v 3	0.303414	0.0408056	0.239514
O14772	FPGT	Fucose-1-phosphate guanylyltransferase (EC 2.7.7.30) (GDP-L-fucose diphosphorylase) (GDP-L-fucose pyrophosphorylase)	3 v 3	0.0616065	0.0408375	0.239514
Q9UNH6	SNX7	Sorting nexin-7	3 v 3	-0.0776884	0.0408377	0.239514
Q9BSY9	DESI2	Deubiquitinase DESI2 (EC 3.4.19.12) (Desumoylating isopeptidase 2) (DeSI-2) (PPPDE peptidase domain-containing protein 1) (Protein FAM152A)	3 v 3	0.369342	0.0409014	0.239634
P30043	BLVRB	Flavin reductase (NADPH) (FR) (EC 1.5.1.30) (Biliverdin reductase B) (BVR-B) (EC 1.3.1.24) (Biliverdin-IX beta-reductase) (Green heme-binding protein) (GHBP) (NADPH-dependent diaphorase) (NADPH-flavin reductase) (FLR)	3 v 3	0.106956	0.0409149	0.239634
P61604	HSPE1	10 kDa heat shock protein, mitochondrial (Hsp10) (10 kDa chaperonin) (Chaperonin 10) (CPN10) (Early-pregnancy factor) (EPF)	3 v 3	-0.223	0.0409738	0.239652
P07900	HSP90AA1	Heat shock protein HSP 90-alpha (EC 3.6.4.10) (Heat shock 86 kDa) (HSP 86) (HSP86) (Lipopolysaccharide-associated protein 2) (LAP-2) (LPS-associated protein 2) (Renal carcinoma antigen NY-REN-38)	3 v 3	-0.189065	0.0410313	0.239748
Q9NQ66	PLCB1	1-phosphatidylinositol 4,5-bisphosphate phosphodiesterase beta-1 (EC 3.1.4.11) (PLC-154) (Phosphoinositide phospholipase C-beta-1) (Phospholipase C-I) (PLC-I) (Phospholipase C-beta-1) (PLC-beta-1)	3 v 3	-0.191519	0.041062	0.239748
D6RB85		Deleted.	3 v 3	-0.611024	0.0410999	0.239748
Q99661	KIF2C	Kinesin-like protein KIF2C (Kinesin-like protein 6) (Mitotic centromere-associated kinesin) (MCAK)	3 v 3	-0.104098	0.0411029	0.239748
Q99986	VRK1	Serine/threonine-protein kinase VRK1 (EC 2.7.11.1) (Vaccinia-related kinase 1)	3 v 3	-0.333417	0.0411383	0.239791
Q0JRZ9	FCHO2	F-BAR domain only protein 2	3 v 3	-0.497376	0.0412938	0.240506
Q13395	TARBP1	Probable methyltransferase TARBP1 (EC 2.1.1.-) (TAR RNA-binding protein 1) (TAR RNA-binding protein of 185 kDa) (TRP-185)	3 v 3	-0.222759	0.0413751	0.240506
Q9HCG8	CWC22	Pre-mRNA-splicing factor CWC22 homolog (Nucampholin homolog) (fSAPb)	3 v 3	0.175522	0.0414112	0.240506
A0A1W2PQU8	SPIN3	Spindlin-3	3 v 3	-0.111006	0.0414199	0.240506
Q0ZGT2	NEXN	Nexilin (F-actin-binding protein) (Nelin)	3 v 3	-0.274803	0.0414412	0.240506
A0A0G2JJD3	ABHD16A	Alpha/beta hydrolase domain-containing protein 16A (EC 3.1.1.23) (Monoacylglycerol lipase ABHD16A) (Phosphatidylserine lipase ABHD16A)	3 v 3	-0.230623	0.0414995	0.240506
Q9BW34	EEF1D	EEF1D protein (Fragment)	3 v 3	-0.274659	0.0416336	0.240506
P63244	RACK1	Receptor of activated protein C kinase 1 (Cell proliferation-inducing gene 21 protein) (Guanine nucleotide-binding protein subunit beta-2-like 1) (Guanine nucleotide-binding protein subunit beta-like protein 12.3) (Human lung cancer oncogene 7 protein) (HLC-7) (Receptor for activated C kinase) (Small ribosomal subunit protein RACK1) [Cleaved into: Receptor of activated protein C kinase 1, N-termi…	3 v 3	0.254535	0.0416535	0.240506
E5RGZ5	FADS2	Acyl-CoA 6-desaturase (Fragment)	3 v 3	-0.214733	0.0416909	0.240506
P26583	HMGB2	High mobility group protein B2 (High mobility group protein 2) (HMG-2)	3 v 3	-0.260109	0.0417148	0.240506
Q96HU1	SGSM3	Small G protein signaling modulator 3 (Merlin-associated protein) (RUN and TBC1 domain-containing protein 3) (Rab-GTPase-activating protein-like protein) (RabGAPLP)	2 v 2	-0.360706	0.0417177	0.240506
Q9NXZ2	DDX43	Probable ATP-dependent RNA helicase DDX43 (EC 3.6.4.13) (Cancer/testis antigen 13) (CT13) (DEAD box protein 43) (DEAD box protein HAGE) (Helical antigen)	3 v 3	0.316439	0.0417257	0.240506
Q9BTX7	TTPAL	Alpha-tocopherol transfer protein-like	3 v 3	0.307235	0.0417411	0.240506
Q8IVH4	MMAA	Methylmalonic aciduria type A protein, mitochondrial (EC 3.6.-.-)	3 v 3	-0.399169	0.0418314	0.240631
Q9HB40	SCPEP1	Retinoid-inducible serine carboxypeptidase (EC 3.4.16.-) (Serine carboxypeptidase 1)	3 v 3	0.360206	0.0418401	0.240631
Q9H3K6	BOLA2; BOLA2B	BolA-like protein 2	3 v 3	-0.31733	0.0418567	0.240631
Q9UKA9	PTBP2	Polypyrimidine tract-binding protein 2 (Neural polypyrimidine tract-binding protein) (Neurally-enriched homolog of PTB) (PTB-like protein)	3 v 3	-0.529142	0.0419502	0.240631
O94906	PRPF6	Pre-mRNA-processing factor 6 (Androgen receptor N-terminal domain-transactivating protein 1) (ANT-1) (PRP6 homolog) (U5 snRNP-associated 102 kDa protein) (U5-102 kDa protein)	3 v 3	-0.274743	0.0420472	0.240631
Q9H8H0	NOL11	Nucleolar protein 11	3 v 3	-0.272435	0.0420493	0.240631
C0LQF2		Deoxyribonuclease II (EC 3.1.22.1) (Fragment)	3 v 3	0.127108	0.042111	0.240631
O94827	PLEKHG5	Pleckstrin homology domain-containing family G member 5 (PH domain-containing family G member 5) (Guanine nucleotide exchange factor 720) (GEF720)	2 v 2	-0.375986	0.0421182	0.240631
Q9NVN8	GNL3L	Guanine nucleotide-binding protein-like 3-like protein	3 v 3	-0.0993606	0.0421244	0.240631
D7RF68		AGTRAP-BRAF fusion protein	3 v 3	0.0748966	0.0421459	0.240631
O94888	UBXN7	UBX domain-containing protein 7	3 v 3	0.280658	0.0421686	0.240631
P29373	CRABP2	Cellular retinoic acid-binding protein 2 (Cellular retinoic acid-binding protein II) (CRABP-II)	3 v 3	-0.466454	0.0421757	0.240631
P61081	UBE2M	NEDD8-conjugating enzyme Ubc12 (EC 2.3.2.34) (NEDD8 carrier protein) (Ubiquitin-conjugating enzyme E2 M)	3 v 3	-0.18602	0.0422011	0.240631
Q9Y2Z9	COQ6	Ubiquinone biosynthesis monooxygenase COQ6, mitochondrial (EC 1.14.13.-) (Coenzyme Q10 monooxygenase 6)	3 v 3	-0.767938	0.0422535	0.240631
Q96EU6	RRP36	Ribosomal RNA processing protein 36 homolog	3 v 3	-0.46943	0.0423237	0.240631
Q15024	EXOSC7	Exosome complex component RRP42 (Exosome component 7) (Ribosomal RNA-processing protein 42) (p8)	3 v 3	-0.228691	0.0423874	0.240631
Q9BXS6	NUSAP1	Nucleolar and spindle-associated protein 1 (NuSAP)	3 v 3	0.271986	0.0424092	0.240631
A0A0S2Z4B5	PPP3CA	Serine/threonine-protein phosphatase (EC 3.1.3.16) (Fragment)	3 v 3	-0.279499	0.0424489	0.240631
P51784	USP11	Ubiquitin carboxyl-terminal hydrolase 11 (EC 3.4.19.12) (Deubiquitinating enzyme 11) (Ubiquitin thioesterase 11) (Ubiquitin-specific-processing protease 11)	3 v 3	-0.128318	0.0424676	0.240631
Q9Y4P1	ATG4B	Cysteine protease ATG4B (EC 3.4.22.-) (AUT-like 1 cysteine endopeptidase) (Autophagin-1) (Autophagy-related cysteine endopeptidase 1) (Autophagy-related protein 4 homolog B) (hAPG4B)	3 v 3	-0.0921601	0.0424693	0.240631
Q8NBN3	TMEM87A	Transmembrane protein 87A	3 v 3	-0.195535	0.0425772	0.2409
O14735	CDIPT	CDP-diacylglycerol--inositol 3-phosphatidyltransferase (EC 2.7.8.11) (Phosphatidylinositol synthase) (PI synthase) (PtdIns synthase)	3 v 3	0.341989	0.0426316	0.24091
Q8N9L9	ACOT4	Peroxisomal succinyl-coenzyme A thioesterase (EC 3.1.2.3) (Acyl-coenzyme A thioesterase 4) (Acyl-CoA thioesterase 4) (EC 3.1.2.2) (PTE-2b) (Peroxisomal acyl coenzyme A thioester hydrolase Ib) (Peroxisomal long-chain acyl-CoA thioesterase Ib) (PTE-Ib)	2 v 2	-0.153215	0.0426675	0.240953
Q9NPB8	GPCPD1	Glycerophosphocholine phosphodiesterase GPCPD1 (EC 3.1.4.2) (Glycerophosphodiester phosphodiesterase 5)	3 v 3	-0.407052	0.0427167	0.240998
Q8IUF8	RIOX2	Ribosomal oxygenase 2 (60S ribosomal protein L27a histidine hydroxylase) (Bifunctional lysine-specific demethylase and histidyl-hydroxylase MINA) (EC 1.14.11.-) (Histone lysine demethylase MINA) (MYC-induced nuclear antigen) (Mineral dust-induced gene protein) (Nucleolar protein 52) (Ribosomal oxygenase MINA) (ROX)	3 v 3	0.18137	0.0427335	0.240998
Q9H6A9	PCNX3	Pecanex-like protein 3 (Pecanex homolog protein 3)	3 v 3	-0.305783	0.0427604	0.240998
A0A1X8XL64	H3F3AP6	Histone H3	3 v 3	0.272267	0.0427892	0.241001
Q9NVX7	KBTBD4	Kelch repeat and BTB domain-containing protein 4 (BTB and kelch domain-containing protein 4)	3 v 3	0.384712	0.0429415	0.241607
P08727	KRT19	Keratin, type I cytoskeletal 19 (Cytokeratin-19) (CK-19) (Keratin-19) (K19)	3 v 3	-0.941381	0.0429727	0.241607
Q9BVS5	TRMT61B	tRNA (adenine(58)-N(1))-methyltransferase, mitochondrial (EC 2.1.1.220) (mRNA methyladenosine-N(1)-methyltransferase) (EC 2.1.1.-)	3 v 3	0.264205	0.0430103	0.241607
O94887	FARP2	FERM, ARHGEF and pleckstrin domain-containing protein 2 (FERM domain-including RhoGEF) (FIR) (FERM, RhoGEF and pleckstrin domain-containing protein 2) (Pleckstrin homology domain-containing family C member 3) (PH domain-containing family C member 3)	3 v 3	-0.143498	0.0431431	0.242135
Q4LDG9	DNAL1	Dynein axonemal light chain 1 (LC1)	3 v 3	-0.354507	0.0432835	0.242135
Q8WU76	SCFD2	Sec1 family domain-containing protein 2 (Syntaxin-binding protein 1-like 1)	3 v 3	0.296737	0.0433055	0.242135
Q5JTZ9	AARS2	Alanine--tRNA ligase, mitochondrial (EC 6.1.1.7) (Alanyl-tRNA synthetase) (AlaRS)	3 v 3	-0.261809	0.0433814	0.242135
P16870	CPE	Carboxypeptidase E (CPE) (EC 3.4.17.10) (Carboxypeptidase H) (CPH) (Enkephalin convertase) (Prohormone-processing carboxypeptidase)	3 v 3	0.488117	0.0434059	0.242135
Q9H6K1	ILRUN	Protein ILRUN (Inflammation and lipid regulator with UBA-like and NBR1-like domains protein)	3 v 3	0.557518	0.0434333	0.242135
P62753	RPS6	40S ribosomal protein S6 (Phosphoprotein NP33) (Small ribosomal subunit protein eS6)	3 v 3	0.379117	0.0434335	0.242135
Q9BZV1	UBXN6	UBX domain-containing protein 6 (UBX domain-containing protein 1)	3 v 3	-0.338111	0.0434782	0.242135
Q6ZRQ5	MMS22L	Protein MMS22-like (Methyl methanesulfonate-sensitivity protein 22-like)	3 v 3	-0.248891	0.0435079	0.242135
Q96BT7	ALKBH8	Alkylated DNA repair protein alkB homolog 8 (Probable alpha-ketoglutarate-dependent dioxygenase ABH8) (S-adenosyl-L-methionine-dependent tRNA methyltransferase ABH8) (tRNA (carboxymethyluridine(34)-5-O)-methyltransferase ABH8) (EC 2.1.1.229)	3 v 3	0.0409526	0.0435157	0.242135
Q9Y4B6	DCAF1	DDB1- and CUL4-associated factor 1 (HIV-1 Vpr-binding protein) (VprBP) (Serine/threonine-protein kinase VPRBP) (EC 2.7.11.1) (Vpr-interacting protein)	3 v 3	-0.086436	0.0435873	0.242135
Q8IXS8	FAM126B	Protein FAM126B	2 v 2	0.346013	0.0436159	0.242135
Q16625	OCLN	Occludin	3 v 3	0.14635	0.0436827	0.242135
P05204	HMGN2	Non-histone chromosomal protein HMG-17 (High mobility group nucleosome-binding domain-containing protein 2)	3 v 3	-0.416631	0.043715	0.242135
A8K9U6		cDNA FLJ76121, highly similar to Homo sapiens zinc finger CCCH-type, antiviral 1 (ZC3HAV1), transcript variant 1, mRNA	3 v 3	0.251578	0.0437169	0.242135
Q96A54	ADIPOR1	Adiponectin receptor protein 1 (Progestin and adipoQ receptor family member 1) (Progestin and adipoQ receptor family member I)	3 v 3	0.52173	0.0437431	0.242135
A0A024RAC9	ZUBR1	Zinc finger, UBR1 type 1, isoform CRA_c	3 v 3	0.286112	0.0437505	0.242135
Q96JJ7	TMX3	Protein disulfide-isomerase TMX3 (EC 5.3.4.1) (Thioredoxin domain-containing protein 10) (Thioredoxin-related transmembrane protein 3)	3 v 3	0.300908	0.0437857	0.242135
O15427	SLC16A3	Monocarboxylate transporter 4 (MCT 4) (Solute carrier family 16 member 3)	3 v 3	0.252668	0.0438039	0.242135
Q9BZQ8	NIBAN1	Protein Niban 1 (Cell growth-inhibiting gene 39 protein) (Protein FAM129A)	3 v 3	0.15298	0.0438516	0.242135
Q96GX2	ATXN7L3B	Ataxin-7-like protein 3B	3 v 3	0.653364	0.0438711	0.242135
Q96A72	MAGOHB	Protein mago nashi homolog 2	3 v 3	-0.216025	0.0438842	0.242135
Q9NS93	TM7SF3	Transmembrane 7 superfamily member 3 (Seven span transmembrane protein)	3 v 3	0.251719	0.0439005	0.242135
Q99943	AGPAT1	1-acyl-sn-glycerol-3-phosphate acyltransferase alpha (EC 2.3.1.51) (1-acylglycerol-3-phosphate O-acyltransferase 1) (1-AGP acyltransferase 1) (1-AGPAT 1) (Lysophosphatidic acid acyltransferase alpha) (LPAAT-alpha) (Protein G15)	3 v 3	-0.293224	0.0440831	0.242903
Q13868	EXOSC2	Exosome complex component RRP4 (Exosome component 2) (Ribosomal RNA-processing protein 4)	3 v 3	-0.209971	0.0440967	0.242903
O14531	DPYSL4	Dihydropyrimidinase-related protein 4 (DRP-4) (Collapsin response mediator protein 3) (CRMP-3) (UNC33-like phosphoprotein 4) (ULIP-4)	3 v 3	-0.183646	0.0441364	0.242964
Q9Y4Z0	LSM4	U6 snRNA-associated Sm-like protein LSm4 (Glycine-rich protein) (GRP)	3 v 3	-0.108731	0.044182	0.243058
O96000	NDUFB10	NADH dehydrogenase [ubiquinone] 1 beta subcomplex subunit 10 (Complex I-PDSW) (CI-PDSW) (NADH-ubiquinone oxidoreductase PDSW subunit)	3 v 3	-0.221912	0.044257	0.243156
Q14055	COL9A2	Collagen alpha-2(IX) chain	3 v 3	0.135141	0.0443458	0.243487
P41227	NAA10	N-alpha-acetyltransferase 10 (EC 2.3.1.255) (N-terminal acetyltransferase complex ARD1 subunit homolog A) (hARD1) (NatA catalytic subunit Naa10)	3 v 3	0.231212	0.0443794	0.243515
O95104	SCAF4	SR-related and CTD-associated factor 4 (CTD-binding SR-like protein RA4) (Splicing factor, arginine/serine-rich 15)	3 v 3	-0.261367	0.0444188	0.243574
O15182	CETN3	Centrin-3	3 v 3	-0.498321	0.0444893	0.243774
Q9NZZ3	CHMP5	Charged multivesicular body protein 5 (Chromatin-modifying protein 5) (SNF7 domain-containing protein 2) (Vacuolar protein sorting-associated protein 60) (Vps60) (hVps60)	3 v 3	-0.155841	0.0445742	0.243775
B4E106		Monocarboxylate transporter 1 (Solute carrier family 16 member 1)	3 v 3	-0.196594	0.0446307	0.243774
P67812	SEC11A	Signal peptidase complex catalytic subunit SEC11A (EC 3.4.21.89) (Endopeptidase SP18) (Microsomal signal peptidase 18 kDa subunit) (SPase 18 kDa subunit) (SEC11 homolog A) (SEC11-like protein 1) (SPC18)	3 v 3	0.371638	0.0446643	0.243775
K7EMX1	SPC24	Kinetochore protein Spc24 (Fragment)	3 v 3	-0.0613368	0.0446785	0.243774
F8W9L8	PHF20L1	PHD finger protein 20-like protein 1	3 v 3	0.13497	0.0446977	0.243774
O00303	EIF3F	Eukaryotic translation initiation factor 3 subunit F (eIF3f) (Deubiquitinating enzyme eIF3f) (EC 3.4.19.12) (Eukaryotic translation initiation factor 3 subunit 5) (eIF-3-epsilon) (eIF3 p47)	3 v 3	-0.137073	0.0447143	0.243774
Q96HV5	TMEM41A	Transmembrane protein 41A	3 v 3	0.211469	0.044747	0.243775
Q92831	KAT2B	Histone acetyltransferase KAT2B (EC 2.3.1.48) (Histone acetyltransferase PCAF) (Histone acetylase PCAF) (Lysine acetyltransferase 2B) (P300/CBP-associated factor) (P/CAF) (Spermidine acetyltransferase KAT2B) (EC 2.3.1.57)	2 v 2	-0.438084	0.044764	0.243775
Q12851	MAP4K2	Mitogen-activated protein kinase kinase kinase kinase 2 (EC 2.7.11.1) (B lymphocyte serine/threonine-protein kinase) (Germinal center kinase) (GC kinase) (MAPK/ERK kinase kinase kinase 2) (MEK kinase kinase 2) (MEKKK 2) (Rab8-interacting protein)	3 v 3	0.243452	0.0447702	0.243775
P28370	SMARCA1	Probable global transcription activator SNF2L1 (EC 3.6.4.-) (ATP-dependent helicase SMARCA1) (Nucleosome-remodeling factor subunit SNF2L) (SWI/SNF-related matrix-associated actin-dependent regulator of chromatin subfamily A member 1)	3 v 3	0.154145	0.0448913	0.244141
Q6IBS0	TWF2	Twinfilin-2 (A6-related protein) (hA6RP) (Protein tyrosine kinase 9-like) (Twinfilin-1-like protein)	3 v 3	-0.142851	0.0448948	0.244141
Q9BRG1	VPS25	Vacuolar protein-sorting-associated protein 25 (hVps25) (Dermal papilla-derived protein 9) (ELL-associated protein of 20 kDa) (ESCRT-II complex subunit VPS25)	3 v 3	0.212775	0.0449913	0.244509
Q16777	H2AC20	Histone H2A type 2-C (H2A-clustered histone 20) (Histone H2A-GL101) (Histone H2A/q)	3 v 3	-0.908058	0.0451048	0.24497
Q16626	MEA1	Male-enhanced antigen 1 (MEA-1)	3 v 3	-0.250679	0.0452215	0.24503
Q15788	NCOA1	Nuclear receptor coactivator 1 (NCoA-1) (EC 2.3.1.48) (Class E basic helix-loop-helix protein 74) (bHLHe74) (Protein Hin-2) (RIP160) (Renal carcinoma antigen NY-REN-52) (Steroid receptor coactivator 1) (SRC-1)	3 v 3	0.252516	0.0452368	0.24503
Q9H583	HEATR1	HEAT repeat-containing protein 1 (Protein BAP28) (U3 small nucleolar RNA-associated protein 10 homolog) [Cleaved into: HEAT repeat-containing protein 1, N-terminally processed]	3 v 3	0.159352	0.0452552	0.24503
Q16822	PCK2	Phosphoenolpyruvate carboxykinase [GTP], mitochondrial (PEPCK-M) (EC 4.1.1.32)	3 v 3	-0.256416	0.045269	0.24503
Q9H6W3	RIOX1	Ribosomal oxygenase 1 (60S ribosomal protein L8 histidine hydroxylase) (Bifunctional lysine-specific demethylase and histidyl-hydroxylase NO66) (EC 1.14.11.-) (EC 1.14.11.27) (Histone lysine demethylase NO66) (Myc-associated protein with JmjC domain) (Nucleolar protein 66) (hsNO66) (Ribosomal oxygenase NO66) (ROX)	3 v 3	0.286452	0.0452978	0.24503
P25685	DNAJB1	DnaJ homolog subfamily B member 1 (DnaJ protein homolog 1) (Heat shock 40 kDa protein 1) (HSP40) (Heat shock protein 40) (Human DnaJ protein 1) (hDj-1)	3 v 3	-0.0703933	0.0453173	0.24503
Q86V87	FHIP2B	FHF complex subunit HOOK interacting protein 2B (FHIP2B) (Retinoic acid-induced protein 16)	3 v 3	0.182141	0.0454248	0.245455
P11413	G6PD	Glucose-6-phosphate 1-dehydrogenase (G6PD) (EC 1.1.1.49)	3 v 3	-0.153273	0.0454615	0.245498
Q96JB5	CDK5RAP3	CDK5 regulatory subunit-associated protein 3 (CDK5 activator-binding protein C53) (LXXLL/leucine-zipper-containing ARF-binding protein) (Protein HSF-27)	3 v 3	0.37301	0.045535	0.245604
Q6ICB0	DESI1	Desumoylating isopeptidase 1 (DeSI-1) (EC 3.4.-.-) (PPPDE peptidase domain-containing protein 2) (Polyubiquitinated substrate transporter) (POST)	3 v 3	-0.102951	0.0455388	0.245604
Q9NPF8	ADAP2	Arf-GAP with dual PH domain-containing protein 2 (Centaurin-alpha-2) (Cnt-a2)	2 v 2	-0.148649	0.0456412	0.246
Q5TGY1	TMCO4	Transmembrane and coiled-coil domain-containing protein 4	3 v 3	0.334202	0.0457967	0.246682
Q6N069	NAA16	N-alpha-acetyltransferase 16, NatA auxiliary subunit (NMDA receptor-regulated 1-like protein) (NARG1-like protein)	3 v 3	-0.185383	0.0459041	0.246834
P56537	EIF6	Eukaryotic translation initiation factor 6 (eIF-6) (B(2)GCN homolog) (B4 integrin interactor) (CAB) (p27(BBP))	3 v 3	-0.180864	0.0459118	0.246834
O95832	CLDN1	Claudin-1 (Senescence-associated epithelial membrane protein)	3 v 3	-0.342416	0.0459528	0.246898
Q53R41	FASTKD1	FAST kinase domain-containing protein 1, mitochondrial	3 v 3	-0.239407	0.0461039	0.247398
Q6UVY6	MOXD1	DBH-like monooxygenase protein 1 (EC 1.14.17.-) (Monooxygenase X)	2 v 2	0.569118	0.0461799	0.247452
P21964	COMT	Catechol O-methyltransferase (EC 2.1.1.6)	3 v 3	0.188331	0.0462023	0.247452
F8VZX2	PCBP2	Poly(rC)-binding protein 2	2 v 2	0.327251	0.0462375	0.247452
Q96BY9	SARAF	Store-operated calcium entry-associated regulatory factor (SARAF) (SOCE-associated regulatory factor) (HBV X-transactivated gene 3 protein) (HBV XAg-transactivated protein 3) (Protein FOAP-7) (Transmembrane protein 66)	3 v 3	-0.373888	0.0462692	0.247452
Q86Y82	STX12	Syntaxin-12	3 v 3	-0.248123	0.0463086	0.247452
P61011	SRP54	Signal recognition particle 54 kDa protein (SRP54) (EC 3.6.5.-)	3 v 3	-0.0937886	0.0463133	0.247452
Q8IX01	SUGP2	SURP and G-patch domain-containing protein 2 (Arginine/serine-rich-splicing factor 14) (Splicing factor, arginine/serine-rich 14)	3 v 3	0.10706	0.0463412	0.247452
Q15532	SS18	Protein SSXT (Protein SYT) (Synovial sarcoma translocated to X chromosome protein)	3 v 3	-0.0461017	0.0464168	0.247452
P49591	SARS1	Serine--tRNA ligase, cytoplasmic (EC 6.1.1.11) (Seryl-tRNA synthetase) (SerRS) (Seryl-tRNA(Ser/Sec) synthetase)	3 v 3	-0.0970803	0.0464475	0.247452
Q8N5C6	SRBD1	S1 RNA-binding domain-containing protein 1	3 v 3	-0.195056	0.0464587	0.247452
A0A5F9YFS9	SPCS1	Microsomal signal peptidase 12 kDa subunit (Signal peptidase complex subunit 1)	3 v 3	0.516237	0.0465062	0.247452
Q96IG2	FBXL20	F-box/LRR-repeat protein 20 (F-box and leucine-rich repeat protein 20) (F-box/LRR-repeat protein 2-like)	3 v 3	0.658937	0.0466001	0.247452
Q8TB03	CXorf38	Uncharacterized protein CXorf38	3 v 3	-0.217938	0.0466102	0.247452
O75056	SDC3	Syndecan-3 (SYND3)	2 v 2	0.555906	0.0466421	0.247452
K4EN11		GAPDH (Fragment)	3 v 3	-0.159162	0.0466439	0.247452
Q9BT40	INPP5K	Inositol polyphosphate 5-phosphatase K (EC 3.1.3.56) (Phosphatidylinositol-3,4,5-trisphosphate 5-phosphatase) (EC 3.1.3.86) (Phosphatidylinositol-4,5-bisphosphate 5-phosphatase) (EC 3.1.3.36) (Skeletal muscle and kidney-enriched inositol phosphatase)	3 v 3	-0.312677	0.0466544	0.247452
G5E9Q6	PFN2	Profilin	3 v 3	0.643845	0.0466863	0.247452
O75533	SF3B1	Splicing factor 3B subunit 1 (Pre-mRNA-splicing factor SF3b 155 kDa subunit) (SF3b155) (Spliceosome-associated protein 155) (SAP 155)	3 v 3	-0.083176	0.0466911	0.247452
Q9UNW1	MINPP1	Multiple inositol polyphosphate phosphatase 1 (EC 3.1.3.62) (2,3-bisphosphoglycerate 3-phosphatase) (2,3-BPG phosphatase) (EC 3.1.3.80) (Inositol (1,3,4,5)-tetrakisphosphate 3-phosphatase) (Ins(1,3,4,5)P(4) 3-phosphatase)	3 v 3	0.73701	0.0467155	0.247452
O75694	NUP155	Nuclear pore complex protein Nup155 (155 kDa nucleoporin) (Nucleoporin Nup155)	3 v 3	0.115259	0.0468288	0.247452
Q9H079	KATNBL1	KATNB1-like protein 1 (Katanin p80 subunit B-like 1)	2 v 2	-0.199493	0.0469299	0.247452
Q9NUU7	DDX19A	ATP-dependent RNA helicase DDX19A (EC 3.6.4.13) (DDX19-like protein) (DEAD box protein 19A)	3 v 3	0.138103	0.0469413	0.247452
O15530	PDPK1	3-phosphoinositide-dependent protein kinase 1 (hPDK1) (EC 2.7.11.1)	3 v 3	-0.105494	0.0469429	0.247452
P30046	DDT	D-dopachrome decarboxylase (EC 4.1.1.84) (D-dopachrome tautomerase) (Phenylpyruvate tautomerase II)	3 v 3	-0.262141	0.0469543	0.247452
P49815	TSC2	Tuberin (Tuberous sclerosis 2 protein)	3 v 3	0.123455	0.0470343	0.247452
Q9NU19	TBC1D22B	TBC1 domain family member 22B	3 v 3	0.377069	0.0470565	0.247452
O75391	SPAG7	Sperm-associated antigen 7	3 v 3	0.199607	0.0470834	0.247452
Q9Y5X0	SNX10	Sorting nexin-10	3 v 3	0.283941	0.0470893	0.247452
Q8IX15	HOMEZ	Homeobox and leucine zipper protein Homez (Homeodomain leucine zipper-containing factor)	2 v 2	-0.245131	0.0471197	0.247452
Q9BZL6	PRKD2	Serine/threonine-protein kinase D2 (EC 2.7.11.13) (nPKC-D2)	3 v 3	0.076992	0.0471601	0.247452
Q86Y07	VRK2	Serine/threonine-protein kinase VRK2 (EC 2.7.11.1) (Vaccinia-related kinase 2)	3 v 3	0.0420214	0.0472027	0.247523
Q86Y56	DNAAF5	Dynein axonemal assembly factor 5 (HEAT repeat-containing protein 2)	3 v 3	-0.158604	0.047362	0.248119
Q6UB35	MTHFD1L	Monofunctional C1-tetrahydrofolate synthase, mitochondrial (EC 6.3.4.3) (Formyltetrahydrofolate synthetase)	3 v 3	-0.0804272	0.0473745	0.248119
Q99942	RNF5	E3 ubiquitin-protein ligase RNF5 (EC 2.3.2.27) (Protein G16) (RING finger protein 5) (RING-type E3 ubiquitin transferase RNF5) (Ram1 homolog) (HsRma1)	3 v 3	-0.490046	0.047462	0.248301
Q9Y6M1	IGF2BP2	Insulin-like growth factor 2 mRNA-binding protein 2 (IGF2 mRNA-binding protein 2) (IMP-2) (Hepatocellular carcinoma autoantigen p62) (IGF-II mRNA-binding protein 2) (VICKZ family member 2)	3 v 3	0.666676	0.047536	0.248506
Q9H3H3	C11orf68	UPF0696 protein C11orf68 (Basophilic leukemia-expressed protein Bles03) (Protein p5326)	3 v 3	-0.0874094	0.0476467	0.248553
Q8NHP6	MOSPD2	Motile sperm domain-containing protein 2	3 v 3	-0.195054	0.0477178	0.248553
Q8N8Z6	DCBLD1	Discoidin, CUB and LCCL domain-containing protein 1	3 v 3	0.146468	0.0477329	0.248553
O75879	GATB	Glutamyl-tRNA(Gln) amidotransferase subunit B, mitochondrial (Glu-AdT subunit B) (EC 6.3.5.-) (Cytochrome c oxidase assembly factor PET112 homolog)	3 v 3	0.0596066	0.0477505	0.248553
P46100	ATRX	Transcriptional regulator ATRX (EC 3.6.4.12) (ATP-dependent helicase ATRX) (X-linked helicase II) (X-linked nuclear protein) (XNP) (Znf-HX)	3 v 3	0.265945	0.0477584	0.248553
Q93096	PTP4A1	Protein tyrosine phosphatase type IVA 1 (EC 3.1.3.48) (PTP(CAAXI)) (Protein-tyrosine phosphatase 4a1) (Protein-tyrosine phosphatase of regenerating liver 1) (PRL-1)	3 v 3	-0.176161	0.0477756	0.248553
Q9H871	RMND5A	E3 ubiquitin-protein transferase RMND5A (EC 2.3.2.27) (P44CTLH) (Protein RMD5 homolog A)	3 v 3	-0.140921	0.0478655	0.24859
Q8WZA0	LZIC	Protein LZIC (Leucine zipper and CTNNBIP1 domain-containing protein) (Leucine zipper and ICAT homologous domain-containing protein)	3 v 3	-0.330102	0.0479493	0.24859
P47736	RAP1GAP	Rap1 GTPase-activating protein 1 (Rap1GAP) (Rap1GAP1)	3 v 3	0.167799	0.0479938	0.24859
Q59EJ3		Heat shock 70kDa protein 1A variant (Fragment)	3 v 3	-0.137054	0.0480105	0.24859
Q9UBQ5	EIF3K	Eukaryotic translation initiation factor 3 subunit K (eIF3k) (Eukaryotic translation initiation factor 3 subunit 12) (Muscle-specific gene M9 protein) (PLAC-24) (eIF-3 p25) (eIF-3 p28)	3 v 3	-0.203735	0.0480188	0.24859
Q15651	HMGN3	High mobility group nucleosome-binding domain-containing protein 3 (Thyroid receptor-interacting protein 7) (TR-interacting protein 7) (TRIP-7)	3 v 3	-0.2198	0.0480201	0.24859
Q96CP6	GRAMD1A	Protein Aster-A (GRAM domain-containing protein 1A)	3 v 3	-0.134681	0.048076	0.24859
O95721	SNAP29	Synaptosomal-associated protein 29 (SNAP-29) (Soluble 29 kDa NSF attachment protein) (Vesicle-membrane fusion protein SNAP-29)	3 v 3	-0.195268	0.0480874	0.24859
P22413	ENPP1	Ectonucleotide pyrophosphatase/phosphodiesterase family member 1 (E-NPP 1) (Membrane component chromosome 6 surface marker 1) (Phosphodiesterase I/nucleotide pyrophosphatase 1) (Plasma-cell membrane glycoprotein PC-1) [Cleaved into: Ectonucleotide pyrophosphatase/phosphodiesterase family member 1, secreted form] [Includes: Alkaline phosphodiesterase I (EC 3.1.4.1); Nucleotide pyrophosphatase (NPP…	3 v 3	0.673673	0.0480878	0.24859
P62942	FKBP1A	Peptidyl-prolyl cis-trans isomerase FKBP1A (PPIase FKBP1A) (EC 5.2.1.8) (12 kDa FK506-binding protein) (12 kDa FKBP) (FKBP-12) (Calstabin-1) (FK506-binding protein 1A) (FKBP-1A) (Immunophilin FKBP12) (Rotamase)	3 v 3	0.468823	0.0481066	0.24859
P46939	UTRN	Utrophin (Dystrophin-related protein 1) (DRP-1)	3 v 3	0.232618	0.0482811	0.249189
Q96A65	EXOC4	Exocyst complex component 4 (Exocyst complex component Sec8)	3 v 3	0.056391	0.0483773	0.249395
Q9Y6M4	CSNK1G3	Casein kinase I isoform gamma-3 (CKI-gamma 3) (EC 2.7.11.1)	3 v 3	0.0551144	0.0484571	0.249468
Q96NT0	CCDC115	Coiled-coil domain-containing protein 115	3 v 3	-0.21428	0.0484716	0.249468
P80297	MT1X	Metallothionein-1X (MT-1X) (Metallothionein-IX) (MT-IX)	3 v 3	-0.650256	0.048537	0.249468
A0A0D9SGH0	SLC9A6	Sodium/hydrogen exchanger	3 v 3	0.186611	0.048564	0.249468
Q9BWD1	ACAT2	Acetyl-CoA acetyltransferase, cytosolic (EC 2.3.1.9) (Acetyl-CoA transferase-like protein) (Cytosolic acetoacetyl-CoA thiolase)	3 v 3	0.265669	0.0485785	0.249468
P21266	GSTM3	Glutathione S-transferase Mu 3 (EC 2.5.1.18) (GST class-mu 3) (GSTM3-3) (hGSTM3-3)	3 v 3	0.134162	0.0485839	0.249468
P56182	RRP1	Ribosomal RNA processing protein 1 homolog A (Novel nuclear protein 1) (NNP-1) (Nucleolar protein Nop52) (RRP1-like protein)	3 v 3	-0.186592	0.0486095	0.249468
Q7Z7H8	MRPL10	39S ribosomal protein L10, mitochondrial (L10mt) (MRP-L10) (39S ribosomal protein L8, mitochondrial) (L8mt) (MRP-L8) (Mitochondrial large ribosomal subunit protein uL10m)	3 v 3	0.292416	0.0486574	0.249468
P28161	GSTM2	Glutathione S-transferase Mu 2 (EC 2.5.1.18) (GST class-mu 2) (GSTM2-2)	3 v 3	0.208786	0.0487069	0.249482
P22570	FDXR	NADPH:adrenodoxin oxidoreductase, mitochondrial (AR) (Adrenodoxin reductase) (EC 1.18.1.6) (Ferredoxin--NADP(+) reductase) (Ferredoxin reductase)	3 v 3	-0.520038	0.0487898	0.249482
Q96S19	METTL26	Methyltransferase-like 26	3 v 3	-0.388961	0.0488355	0.249482
Q14241	ELOA	Elongin-A (EloA) (Elongin 110 kDa subunit) (RNA polymerase II transcription factor SIII subunit A1) (SIII p110) (Transcription elongation factor B polypeptide 3)	3 v 3	0.188065	0.0488359	0.249482
Q9H5V9	STEEP1	STING ER exit protein (STEEP)	3 v 3	0.26974	0.0489219	0.24977
P16422	EPCAM	Epithelial cell adhesion molecule (Ep-CAM) (Adenocarcinoma-associated antigen) (Cell surface glycoprotein Trop-1) (Epithelial cell surface antigen) (Epithelial glycoprotein) (EGP) (Epithelial glycoprotein 314) (EGP314) (hEGP314) (KS 1/4 antigen) (KSA) (Major gastrointestinal tumor-associated protein GA733-2) (Tumor-associated calcium signal transducer 1) (CD antigen CD326)	3 v 3	-0.244928	0.0489803	0.24977
Q13541	EIF4EBP1	Eukaryotic translation initiation factor 4E-binding protein 1 (4E-BP1) (eIF4E-binding protein 1) (Phosphorylated heat- and acid-stable protein regulated by insulin 1) (PHAS-I)	3 v 3	-0.118113	0.0490161	0.249803
O75676	RPS6KA4	Ribosomal protein S6 kinase alpha-4 (S6K-alpha-4) (EC 2.7.11.1) (90 kDa ribosomal protein S6 kinase 4) (Nuclear mitogen- and stress-activated protein kinase 2) (Ribosomal protein kinase B) (RSKB)	3 v 3	0.257082	0.0491474	0.250323
Q5T7W0	ZNF618	Zinc finger protein 618	3 v 3	0.781918	0.049268	0.25045
Q643R3	LPCAT4	Lysophospholipid acyltransferase LPCAT4 (1-acylglycerol-3-phosphate O-acyltransferase 7) (1-AGP acyltransferase 7) (1-AGPAT 7) (1-acylglycerophosphocholine O-acyltransferase) (EC 2.3.1.23) (1-acylglycerophosphoserine O-acyltransferase) (EC 2.3.1.n6) (1-alkenylglycerophosphoethanolamine O-acyltransferase) (EC 2.3.1.121) (1-alkylglycerophosphocholine O-acetyltransferase) (EC 2.3.1.67) (Acyltransfer…	3 v 3	-0.148711	0.0492791	0.25045
P54756	EPHA5	Ephrin type-A receptor 5 (EC 2.7.10.1) (Brain-specific kinase) (EPH homology kinase 1) (EHK-1) (EPH-like kinase 7) (EK7) (hEK7)	3 v 3	0.243021	0.04929	0.25045
Q9Y3D6	FIS1	Mitochondrial fission 1 protein (FIS1 homolog) (hFis1) (Tetratricopeptide repeat protein 11) (TPR repeat protein 11)	3 v 3	-0.233976	0.0493839	0.250777
P62280	RPS11	40S ribosomal protein S11 (Small ribosomal subunit protein uS17)	3 v 3	0.286506	0.0495601	0.251086
Q8N0X7	SPART	Spartin (Spastic paraplegia 20 protein) (Trans-activated by hepatitis C virus core protein 1)	3 v 3	0.350068	0.0495636	0.251086
Q9NX04	C1orf109	Uncharacterized protein C1orf109	3 v 3	-0.256785	0.0495799	0.251086
O75940	SMNDC1	Survival of motor neuron-related-splicing factor 30 (30 kDa splicing factor SMNrp) (SMN-related protein) (Survival motor neuron domain-containing protein 1)	3 v 3	-0.247856	0.0496396	0.251086
Q6PCB7	SLC27A1	Long-chain fatty acid transport protein 1 (FATP-1) (Fatty acid transport protein 1) (EC 6.2.1.15) (Solute carrier family 27 member 1)	3 v 3	0.568293	0.0496511	0.251086
Q9Y6Q1	CAPN6	Calpain-6 (Calpain-like protease X-linked) (Calpamodulin) (CalpM)	3 v 3	0.206428	0.0497568	0.251322
Q15005	SPCS2	Signal peptidase complex subunit 2 (EC 3.4.-.-) (Microsomal signal peptidase 25 kDa subunit) (SPase 25 kDa subunit)	3 v 3	0.354164	0.0498151	0.251421
Q16619	CTF1	Cardiotrophin-1 (CT-1)	2 v 2	-0.669328	0.0498983	0.251496
K7EQZ3		BPTI/Kunitz inhibitor domain-containing protein (Fragment)	2 v 2	-0.633528	0.049972	0.251496
Q8N883	ZNF614	Zinc finger protein 614	3 v 3	-0.815693	0.0499733	0.251496
P31153	MAT2A	S-adenosylmethionine synthase isoform type-2 (AdoMet synthase 2) (EC 2.5.1.6) (Methionine adenosyltransferase 2) (MAT 2) (Methionine adenosyltransferase II) (MAT-II)	3 v 3	-0.0747824	0.0499873	0.251496
