# Supplementary material for: MicroRNAs emerging coordinate with placental mammals alter pathways in endometrial epithelia important for endometrial function
Source: iScience. 2023 Mar 4;26(4):106339. doi: 10.1016/j.isci.2023.106339 (PMC10034127; doi:10.1016/j.isci.2023.106339)
Supplement: Table S17. List of proteins significantly altered in abundance in response to miR-542-3p mimic and/or inhibitor, miRDB Predicted targets and P4 regulated genes which are predicted targets of miR-542-3p by TargetScan (p<0.05), n = 3, related to Figure 13 [file mmc18.xlsx]

## Sheet: Sheet1
Supplementary Table 17: List of proteins significantly altered in abundance in response to miR-542-3p mimic and/or inhibitor, miRDB Predicted targets and P4 regulated genes which are predicted targets of miR-542-3p by Targetscan (p<0.05), n=3. Corresponds to figure 13.
MiR-542-3p Mimic (pale yellow) and/or Inhibitor (dark yellow)							MiRDB Predicted Targets		P4 Regulated Genes which are Predicted Targets of miR-340-5p (Targetscan)										Venn Diagram Commonalities
Best Accession	Gene Name (Duplicate gene names with different accession numbers shown bold)	Protein Name	Replicate Number	Log Fold Change	T-Test	FDR	Gene Name	Gene Description	Gene ID	Gene Name	Gene Type	Gene ID 2	Base Mean	Log2 Fold Change	lfcSE	stat	pvalue	padj	328 common elements in "P4 reg targets" and "542 mimic/inhib":	199 common elements in "P4 reg targets" and "miRDB targets":	54 common elements in "542 mimic/inhib" and "miRDB targets":	46 common elements in "P4 reg targets", "542 mimic/inhib" and "miRDB targets":
P18754	RCC1	Regulator of chromosome condensation (Cell cycle regulatory protein) (Chromosome condensation protein 1)	3 v 3	-0.225385	2.82207e-05	0.0584962	TMEM65	transmembrane protein 65	ENSG00000135116.9	HRK	protein_coding	ENSG00000135116.9	53.4087	3.67094	0.338412	10.8476	2.04831e-27	1.4204e-25	POLE	IL1RAP	PDIA6	LMAN2L
H0YMK0	ARPIN-AP3S2	Arpin (Fragment)	2 v 2	-0.126794	2.85106e-05	0.177916	YPEL5	yippee like 5	ENSG00000131711.15	MAP1B	protein_coding	ENSG00000131711.15	1883.31	3.37019	0.132069	25.5184	1.23245e-143	2.75385e-140	FARP1	CNOT8	FOXK1	LMNB2
Q9H479	FN3K	Fructosamine-3-kinase (EC 2.7.1.171) (Protein-psicosamine 3-kinase FN3K) (Protein-ribulosamine 3-kinase FN3K) (EC 2.7.1.172)	3 v 3	0.189596	3.15546e-05	0.0584962	FUT9	fucosyltransferase 9	ENSG00000167995.16	BEST1	protein_coding	ENSG00000167995.16	65.7189	3.27333	0.285508	11.4649	1.97893e-30	1.6513e-28	LETM1	IRS2	ABR	DHCR24
Q9Y653	ADGRG1	Adhesion G-protein coupled receptor G1 (G-protein coupled receptor 56) (Protein TM7XN1) [Cleaved into: ADGRG1 N-terminal fragment (ADGRG1 NT) (GPR56 N-terminal fragment) (GPR56 NT) (GPR56(N)) (GPR56 extracellular subunit) (GPR56 subunit alpha); ADGRG1 C-terminal fragment (ADGRG1 CT) (GPR56 C-terminal fragment) (GPR56 CT) (GPR56(C)) (GPR56 seven-transmembrane subunit) (GPR56 7TM) (GPR56 subunit be…	3 v 3	0.325023	3.43449e-05	0.0584962	VAPB	VAMP associated protein B and C	ENSG00000178607.16	ERN1	protein_coding	ENSG00000178607.16	682.536	3.18163	0.169793	18.7383	2.41294e-78	1.34789e-75	USP39	SYS1	MRTFB	FAF1
Q9NRH1	YAE1	Protein YAE1 homolog (Yae1 domain-containing protein 1)	2 v 2	-0.186629	6.26758e-05	0.177916	GFRA1	GDNF family receptor alpha 1	ENSG00000172201.12	ID4	protein_coding	ENSG00000172201.12	2277.23	3.0344	0.137909	22.0029	2.70082e-107	2.8586e-104	NDST1	PRDM15	CMPK1	WDR33
Q32P41	TRMT5	tRNA (guanine(37)-N1)-methyltransferase (EC 2.1.1.228) (M1G-methyltransferase) (tRNA [GM37] methyltransferase) (tRNA methyltransferase 5 homolog)	3 v 3	-0.183819	7.40843e-05	0.0983504	CCNT1	cyclin T1	ENSG00000166750.10	SLFN5	protein_coding	ENSG00000166750.10	357.38	2.84873	0.143287	19.8813	5.90943e-88	4.57072e-85	USP36	GALNT10	SUN2	RTCA
Q9UBW8	COPS7A	COP9 signalosome complex subunit 7a (SGN7a) (Signalosome subunit 7a) (Dermal papilla-derived protein 10) (JAB1-containing signalosome subunit 7a)	3 v 3	0.169731	8.77788e-05	0.0983504	SERPINB8	serpin family B member 8	ENSG00000057704.13	TMCC3	protein_coding	ENSG00000057704.13	251.029	2.75216	0.163804	16.8015	2.3792e-63	8.39398e-61	APLP2	ADCY1	PRKAR2A	ANKRD27
B2R6Z3		Aurora kinase (EC 2.7.11.1)	3 v 3	-0.083332	9.71044e-05	0.206735	ARMC8	armadillo repeat containing 8	ENSG00000196352.15	CD55	protein_coding	ENSG00000196352.15	831.212	2.71891	0.116428	23.3527	1.29437e-120	2.0023e-117	STX3	SMPDL3B	KPNA3	ATXN7L3B
A0A0J9YWL0	CRYBG1	Beta/gamma crystallin domain-containing protein 1	3 v 3	0.469192	0.000100006	0.0983504	BRK1	BRICK1, SCAR/WAVE actin nucleating complex subunit	ENSG00000112183.15	RBM24	protein_coding	ENSG00000112183.15	17.2637	2.21595	0.393135	5.63661	1.73426e-08	1.76587e-07	SLC7A6OS	IRF5	AQR	PIK3R1
P30405	PPIF	Peptidyl-prolyl cis-trans isomerase F, mitochondrial (PPIase F) (EC 5.2.1.8) (Cyclophilin D) (CyP-D) (CypD) (Cyclophilin F) (Mitochondrial cyclophilin) (CyP-M) (Rotamase F)	3 v 3	0.7915	0.000114278	0.0983504	ATP8A2	ATPase phospholipid transporting 8A2	ENSG00000113448.19	PDE4D	protein_coding	ENSG00000113448.19	265.473	2.20241	0.14539	15.1483	7.77628e-52	1.69979e-49	OGDH	RALGPS1	SNTB2	COQ9
Q6AI08	HEATR6	HEAT repeat-containing protein 6 (Amplified in breast cancer protein 1)	3 v 3	0.167252	0.000130132	0.0983504	FHOD3	formin homology 2 domain containing 3	ENSG00000146592.17	CREB5	protein_coding	ENSG00000146592.17	128.239	2.19177	0.230886	9.49286	2.24777e-21	9.82667e-20	PFDN6	SLC16A2	RAB13	RPS23
Q8WX93	PALLD	Palladin (SIH002) (Sarcoma antigen NY-SAR-77)	3 v 3	0.0982829	0.000141433	0.0983504	RBM15B	RNA binding motif protein 15B	ENSG00000157168.20	NRG1	protein_coding	ENSG00000157168.20	975.474	2.17054	0.124504	17.4334	4.60098e-68	1.96863e-65	VPS39	R3HDM2	C6orf120	MKNK1
Q9Y294	ASF1A	Histone chaperone ASF1A (Anti-silencing function protein 1 homolog A) (hAsf1) (hAsf1a) (CCG1-interacting factor A) (CIA) (hCIA)	3 v 3	0.372589	0.000147165	0.0983504	GDNF	glial cell derived neurotrophic factor	ENSG00000115461.5	IGFBP5	protein_coding	ENSG00000115461.5	1836.72	2.09995	0.0893993	23.4895	5.21682e-122	8.74252e-119	FBXL18	SLC6A16	GPX8	MFN2
P61024	CKS1B	Cyclin-dependent kinases regulatory subunit 1 (CKS-1)	3 v 3	-0.402575	0.000150136	0.0983504	DDI2	DNA damage inducible 1 homolog 2	ENSG00000139946.10	PELI2	protein_coding	ENSG00000139946.10	125.037	2.07766	0.214616	9.68081	3.63814e-22	1.69952e-20	SLC16A3	GDF11	LANCL1	UBE2E1
P50750	CDK9	Cyclin-dependent kinase 9 (EC 2.7.11.22) (EC 2.7.11.23) (C-2K) (Cell division cycle 2-like protein kinase 4) (Cell division protein kinase 9) (Serine/threonine-protein kinase PITALRE) (Tat-associated kinase complex catalytic subunit)	3 v 3	0.387761	0.000169463	0.218904	DCBLD2	discoidin, CUB and LCCL domain containing 2	ENSG00000133639.5	BTG1	protein_coding	ENSG00000133639.5	816.695	2.04624	0.156246	13.0962	3.45967e-39	4.40342e-37	CAD	OSGIN2	ILK	MSN
Q96N66	MBOAT7	Lysophospholipid acyltransferase 7 (LPLAT 7) (EC 2.3.1.-) (1-acylglycerophosphatidylinositol O-acyltransferase) (Bladder and breast carcinoma-overexpressed gene 1 protein) (Leukocyte receptor cluster member 4) (Lysophosphatidylinositol acyltransferase) (LPIAT) (Lyso-PI acyltransferase) (Membrane-bound O-acyltransferase domain-containing protein 7) (O-acyltransferase domain-containing protein 7) (…	3 v 3	0.498613	0.00019524	0.109036	HS2ST1	heparan sulfate 2-O-sulfotransferase 1	ENSG00000155966.13	AFF2	protein_coding	ENSG00000155966.13	100.724	2.01724	0.235006	8.58379	9.18009e-18	2.82713e-16	LSS	POLR3H	BRD3	MORC3
Q12824	SMARCB1	SWI/SNF-related matrix-associated actin-dependent regulator of chromatin subfamily B member 1 (BRG1-associated factor 47) (BAF47) (Integrase interactor 1 protein) (SNF5 homolog) (hSNF5)	3 v 3	0.235664	0.000200579	0.218904	ITGB1BP1	integrin subunit beta 1 binding protein 1	ENSG00000260916.7	CCPG1	protein_coding	ENSG00000260916.7	481.987	1.89051	0.127555	14.8211	1.07048e-49	2.11053e-47	NAA35	ZCCHC17	ASXL1	DDR1
Q9H2J9		DC39	3 v 3	-0.161303	0.000201784	0.109036	BIRC5	baculoviral IAP repeat containing 5	ENSG00000160961.12	ZNF333	protein_coding	ENSG00000160961.12	150.639	1.88114	0.194139	9.68966	3.33627e-22	1.57494e-20	GOLM1	ADCY9	OTUB1	BIRC5
O14645	DNALI1	Axonemal dynein light intermediate polypeptide 1 (Inner dynein arm light chain, axonemal) (hp28)	2 v 2	0.0869637	0.00020564	0.218904	UBE2E1	ubiquitin conjugating enzyme E2 E1	ENSG00000154734.15	ADAMTS1	protein_coding	ENSG00000154734.15	512.42	1.85399	0.271047	6.84009	7.9142e-12	1.30028e-10	KAT7	ITGB1BP1	PUM2	MINPP1
Q8IZH2	XRN1	5'-3' exoribonuclease 1 (EC 3.1.13.-) (Strand-exchange protein 1 homolog)	3 v 3	0.191561	0.00024411	0.229538	MYH9	myosin heavy chain 9	ENSG00000197943.10	PLCG2	protein_coding	ENSG00000197943.10	753.648	1.82911	0.119173	15.3483	3.635e-53	8.40228e-51	LRRC8A	CCDC127	AP3D1	RAB18
Q96HA1	POM121	Nuclear envelope pore membrane protein POM 121 (Nuclear envelope pore membrane protein POM 121A) (Nucleoporin Nup121) (Pore membrane protein of 121 kDa)	3 v 3	0.395036	0.00024427	0.109036	AMMECR1	Alport syndrome, mental retardation, midface hypoplasia and elliptocytosis chromosomal region gene 1	ENSG00000114796.16	KLHL24	protein_coding	ENSG00000114796.16	1732.67	1.82375	0.104882	17.3886	1.00703e-67	4.13295e-65	TRAF2	RNF216	PNPO	CDC42BPA
P51812	RPS6KA3	Ribosomal protein S6 kinase alpha-3 (S6K-alpha-3) (EC 2.7.11.1) (90 kDa ribosomal protein S6 kinase 3) (p90-RSK 3) (p90RSK3) (Insulin-stimulated protein kinase 1) (ISPK-1) (MAP kinase-activated protein kinase 1b) (MAPK-activated protein kinase 1b) (MAPKAP kinase 1b) (MAPKAPK-1b) (Ribosomal S6 kinase 2) (RSK-2) (pp90RSK2)	3 v 3	0.13646	0.000266073	0.109036	MPRIP	myosin phosphatase Rho interacting protein	ENSG00000120889.13	TNFRSF10B	protein_coding	ENSG00000120889.13	1986.81	1.80658	0.100225	18.0253	1.23436e-72	6.05439e-70	LDLR	ZNF615	PRKAR2B	NAMPT
Q9NVD7	PARVA	Alpha-parvin (Actopaxin) (CH-ILKBP) (Calponin-like integrin-linked kinase-binding protein) (Matrix-remodeling-associated protein 2)	3 v 3	0.510552	0.000266464	0.109036	CCDC71L	coiled-coil domain containing 71 like	ENSG00000065911.12	MTHFD2	protein_coding	ENSG00000065911.12	5662.23	1.79798	0.0693699	25.9187	4.10215e-148	1.17849e-144	MGRN1	TCF12	RNF114	RAD18
Q5BKU9	OXLD1	Oxidoreductase-like domain-containing protein 1	2 v 2	-0.366974	0.000283266	0.10965	FLRT3	fibronectin leucine rich transmembrane protein 3	ENSG00000006459.11	KDM7A	protein_coding	ENSG00000006459.11	464.02	1.78679	0.132273	13.5083	1.39716e-41	1.96482e-39	KIF3B	FAM20A	FYCO1	ARHGAP5
P62993	GRB2	Growth factor receptor-bound protein 2 (Adapter protein GRB2) (Protein Ash) (SH2/SH3 adapter GRB2)	3 v 3	-0.202317	0.000307922	0.229538	MMAB	metabolism of cobalamin associated B	ENSG00000244405.8	ETV5	protein_coding	ENSG00000244405.8	945.778	1.78324	0.107551	16.5804	9.65535e-62	3.13176e-59	PXMP4	AFAP1L1	PFKM	PHC3
A0AVT1	UBA6	Ubiquitin-like modifier-activating enzyme 6 (Ubiquitin-activating enzyme 6) (EC 6.2.1.45) (Monocyte protein 4) (MOP-4) (Ubiquitin-activating enzyme E1-like protein 2) (E1-L2)	3 v 3	-0.154928	0.000363837	0.229538	JADE2	jade family PHD finger 2	ENSG00000119771.15	KLHL29	protein_coding	ENSG00000119771.15	15.1593	1.7669	0.396676	4.45427	8.41772e-06	5.45856e-05	MSMO1	ZNF346	ARPC1A	SH3KBP1
Q8NI35	PATJ	InaD-like protein (Inadl protein) (hINADL) (Channel-interacting PDZ domain-containing protein) (Pals1-associated tight junction protein) (Protein associated to tight junctions)	3 v 3	0.176115	0.000364264	0.229538	COLGALT2	collagen beta(1-O)galactosyltransferase 2	ENSG00000152402.10	GUCY1A2	protein_coding	ENSG00000152402.10	55.1391	1.76437	0.269848	6.53839	6.21852e-11	9.06191e-10	ATP6V1E1	ZMYND8	TRNT1	ARFGEF1
Q9H2P9	DPH5	Diphthine methyl ester synthase (EC 2.1.1.314) (Diphthamide biosynthesis methyltransferase)	3 v 3	-0.240974	0.000366381	0.120877	LYSMD4	LysM domain containing 4	ENSG00000168264.10	IRF2BP2	protein_coding	ENSG00000168264.10	2402.57	1.71112	0.116752	14.656	1.23275e-48	2.40685e-46	YWHAZ	TPM3	COA7	CCNT1
B4DPV7		Cysteinyl-tRNA synthetase (EC 6.1.1.16)	3 v 3	-0.319172	0.000368271	0.120877	APLF	aprataxin and PNKP like factor	ENSG00000106070.19	GRB10	protein_coding	ENSG00000106070.19	1675.33	1.68821	0.0959004	17.6037	2.30566e-69	1.03037e-66	ADO	MRO	SRGAP2	HUS1
Q99615	DNAJC7	DnaJ homolog subfamily C member 7 (Tetratricopeptide repeat protein 2) (TPR repeat protein 2)	3 v 3	-0.299359	0.00036968	0.120877	PRIM2	DNA primase subunit 2	ENSG00000166401.14	SERPINB8	protein_coding	ENSG00000166401.14	21.0969	1.6822	0.372742	4.51305	6.39009e-06	4.2327e-05	CELF1	ZDBF2	CA13	PRKAB1
Q9Y6M1	IGF2BP2	Insulin-like growth factor 2 mRNA-binding protein 2 (IGF2 mRNA-binding protein 2) (IMP-2) (Hepatocellular carcinoma autoantigen p62) (IGF-II mRNA-binding protein 2) (VICKZ family member 2)	3 v 3	0.584557	0.000377353	0.229538	SNU13	small nuclear ribonucleoprotein 13	ENSG00000157693.15	TMEM268	protein_coding	ENSG00000157693.15	460.966	1.67527	0.130029	12.8839	5.54798e-38	6.76181e-36	ELP2	PHF11	UBE2G1	SLC12A2
Q9UI12	ATP6V1H	V-type proton ATPase subunit H (V-ATPase subunit H) (Nef-binding protein 1) (NBP1) (Protein VMA13 homolog) (V-ATPase 50/57 kDa subunits) (Vacuolar proton pump subunit H) (Vacuolar proton pump subunit SFD)	3 v 3	-0.133579	0.00040175	0.120877	PLA2R1	phospholipase A2 receptor 1	ENSG00000178996.14	SNX18	protein_coding	ENSG00000178996.14	955.414	1.66845	0.13781	12.1069	9.70712e-34	9.47622e-32	TOM1L2	ZNF813	VAPB	CAPRIN1
P29317	EPHA2	Ephrin type-A receptor 2 (EC 2.7.10.1) (Epithelial cell kinase) (Tyrosine-protein kinase receptor ECK)	3 v 3	-0.679484	0.000406019	0.120877	PAK3	p21 (RAC1) activated kinase 3	ENSG00000075223.14	SEMA3C	protein_coding	ENSG00000075223.14	739.409	1.66457	0.110792	15.0243	5.08865e-51	1.03366e-48	CHAF1B	CREB3	VPS26A	RAB27B
P30520	ADSS2	Adenylosuccinate synthetase isozyme 2 (AMPSase 2) (AdSS 2) (EC 6.3.4.4) (Adenylosuccinate synthetase, acidic isozyme) (Adenylosuccinate synthetase, liver isozyme) (L-type adenylosuccinate synthetase) (IMP--aspartate ligase 2)	3 v 3	0.0404923	0.000407291	0.120877	PELI2	pellino E3 ubiquitin protein ligase family member 2	ENSG00000146648.18	EGFR	protein_coding	ENSG00000146648.18	1712.33	1.62789	0.122169	13.3249	1.65759e-40	2.22228e-38	SLC1A5	LIMD2	WDR82	PAPSS2
P53396	ACLY	ATP-citrate synthase (EC 2.3.3.8) (ATP-citrate (pro-S-)-lyase) (ACL) (Citrate cleavage enzyme)	3 v 3	0.304733	0.000428863	0.120877	KMT2E	lysine methyltransferase 2E	ENSG00000075426.12	FOSL2	protein_coding	ENSG00000075426.12	301.353	1.62438	0.155433	10.4507	1.455e-25	8.73434e-24	RPS15A	SRSF1	PLEKHA1	NOVA1
Q15084	PDIA6	Protein disulfide-isomerase A6 (EC 5.3.4.1) (Endoplasmic reticulum protein 5) (ER protein 5) (ERp5) (Protein disulfide isomerase P5) (Thioredoxin domain-containing protein 7)	3 v 3	0.498472	0.000434915	0.120877	PDIA6	protein disulfide isomerase family A member 6	ENSG00000006652.14	IFRD1	protein_coding	ENSG00000006652.14	2166.51	1.59833	0.0824018	19.3967	8.22197e-84	5.90514e-81	SLC4A1AP	BDNF	FAM126B	FBXO9
Q15435	PPP1R7	Protein phosphatase 1 regulatory subunit 7 (Protein phosphatase 1 regulatory subunit 22)	3 v 3	0.397051	0.00044062	0.120877	ZNF618	zinc finger protein 618	ENSG00000131080.15	EDA2R	protein_coding	ENSG00000131080.15	115.525	1.59367	0.197343	8.07561	6.71389e-16	1.70475e-14	NIBAN1	MYO1D	CCDC115	DOCK7
P49642	PRIM1	DNA primase small subunit (EC 2.7.7.-) (DNA primase 49 kDa subunit) (p49)	3 v 3	-0.255796	0.000460104	0.120877	TSC22D1	TSC22 domain family member 1	ENSG00000154553.15	PDLIM3	protein_coding	ENSG00000154553.15	81.073	1.58631	0.219312	7.23313	4.71993e-13	8.78055e-12	RNF34	GAREM1	RPS6KA4	TMEM65
A0A494C0R8	CLUH	Clustered mitochondria protein homolog	3 v 3	-0.118671	0.000470017	0.23212	FKBP1B	FKBP prolyl isomerase 1B	ENSG00000187134.14	AKR1C1	protein_coding	ENSG00000187134.14	69.9857	1.58295	0.229893	6.88561	5.75416e-12	9.56333e-11	DLG5	SDHC	ZNF618	DCUN1D1
O15111	CHUK	Inhibitor of nuclear factor kappa-B kinase subunit alpha (I-kappa-B kinase alpha) (IKK-A) (IKK-alpha) (IkBKA) (IkappaB kinase) (EC 2.7.11.10) (Conserved helix-loop-helix ubiquitous kinase) (I-kappa-B kinase 1) (IKK1) (Nuclear factor NF-kappa-B inhibitor kinase alpha) (NFKBIKA) (Transcription factor 16) (TCF-16)	3 v 3	-0.154406	0.000536551	0.120877	FBXO6	F-box protein 6	ENSG00000113739.10	STC2	protein_coding	ENSG00000113739.10	1336.11	1.56407	0.115984	13.4852	1.91204e-41	2.67022e-39	CKAP4	YPEL5	SLC27A1	CCDC43
Q14151	SAFB2	Scaffold attachment factor B2 (SAF-B2)	3 v 3	0.595965	0.000548732	0.232121	DCUN1D1	defective in cullin neddylation 1 domain containing 1	ENSG00000139174.12	PRICKLE1	protein_coding	ENSG00000139174.12	454.686	1.55982	0.151053	10.3263	5.35677e-25	3.06908e-23	RPS20	TRIP10	RALGAPB	MON2
Q9Y3L5	RAP2C	Ras-related protein Rap-2c (EC 3.6.5.2)	3 v 3	-0.144583	0.000551992	0.232121	WDR33	WD repeat domain 33	ENSG00000137571.11	SLCO5A1	protein_coding	ENSG00000137571.11	57.1062	1.55567	0.264132	5.88975	3.8678e-09	4.32841e-08	PYGO2	LRRC41	TPM1	ERO1A
Q08345	DDR1	Epithelial discoidin domain-containing receptor 1 (Epithelial discoidin domain receptor 1) (EC 2.7.10.1) (CD167 antigen-like family member A) (Cell adhesion kinase) (Discoidin receptor tyrosine kinase) (HGK2) (Mammary carcinoma kinase 10) (MCK-10) (Protein-tyrosine kinase 3A) (Protein-tyrosine kinase RTK-6) (TRK E) (Tyrosine kinase DDR) (Tyrosine-protein kinase CAK) (CD antigen CD167a)	3 v 3	0.327744	0.000562542	0.120877	NKX3-1	NK3 homeobox 1	ENSG00000185483.12	ROR1	protein_coding	ENSG00000185483.12	182.457	1.54337	0.15955	9.67329	3.91583e-22	1.81445e-20	CTSZ	CCDC117	CDC5L	MAP1B
Q01955	COL4A3	Collagen alpha-3(IV) chain (Goodpasture antigen) [Cleaved into: Tumstatin]	2 v 2	0.659093	0.000566916	0.120877	PWP1	PWP1 homolog, endonuclein	ENSG00000197329.12	PELI1	protein_coding	ENSG00000197329.12	1135.87	1.53964	0.133348	11.546	7.73008e-31	6.64325e-29	PTPN11	KIF3C	GTF2E1	TBL1XR1
P08238	HSP90AB1	Heat shock protein HSP 90-beta (HSP 90) (Heat shock 84 kDa) (HSP 84) (HSP84)	3 v 3	-0.0661737	0.000572397	0.23212	RPS6KA4	ribosomal protein S6 kinase A4	ENSG00000020577.13	SAMD4A	protein_coding	ENSG00000020577.13	246.667	1.53575	0.179375	8.56169	1.11221e-17	3.36339e-16	PTGES3	RPGRIP1L	RSBN1	CACUL1
Q9NR50	EIF2B3	Translation initiation factor eIF-2B subunit gamma (eIF-2B GDP-GTP exchange factor subunit gamma)	3 v 3	-0.206778	0.000586261	0.120877	MYLIP	myosin regulatory light chain interacting protein	ENSG00000073712.15	FERMT2	protein_coding	ENSG00000073712.15	1305.21	1.5347	0.110657	13.869	9.76502e-44	1.52228e-41	DDX47	DNHD1	KMT2E	ERMP1
F5H658	DHX8	RNA helicase (EC 3.6.4.13)	3 v 3	0.381836	0.000606726	0.232655	SYT17	synaptotagmin 17	ENSG00000120693.13	SMAD9	protein_coding	ENSG00000120693.13	158.629	1.53453	0.184056	8.3373	7.60088e-17	2.11124e-15	FKBP1A	PMS1	MPRIP
P17706	PTPN2	Tyrosine-protein phosphatase non-receptor type 2 (EC 3.1.3.48) (T-cell protein-tyrosine phosphatase) (TCPTP)	3 v 3	-0.100287	0.000616963	0.120877	ITPRIP	inositol 1,4,5-trisphosphate receptor interacting protein	ENSG00000151917.18	BEND6	protein_coding	ENSG00000151917.18	144.663	1.51673	0.18636	8.13868	3.99603e-16	1.03824e-14	ATP6V0D1	FANCI	UCK2
E7EVA0	MAP4	Microtubule-associated protein	3 v 3	0.411352	0.000640977	0.120877	KIAA1324L	KIAA1324 like	ENSG00000187678.9	SPRY4	protein_coding	ENSG00000187678.9	467.437	1.49803	0.120986	12.3819	3.2759e-35	3.46728e-33	TAGLN2	CAPS2	DOCK9
Q9UHQ9	CYB5R1	NADH-cytochrome b5 reductase 1 (b5R.1) (EC 1.6.2.2) (Humb5R2) (NAD(P)H:quinone oxidoreductase type 3 polypeptide A2)	3 v 3	-0.0363722	0.000653759	0.232655	ZFR2	zinc finger RNA binding protein 2	ENSG00000163596.16	ICA1L	protein_coding	ENSG00000163596.16	147.613	1.47966	0.172835	8.56112	1.11781e-17	3.37524e-16	PCLAF	DSEL	LACTB
P62714	PPP2CB	Serine/threonine-protein phosphatase 2A catalytic subunit beta isoform (PP2A-beta) (EC 3.1.3.16)	3 v 3	-0.109054	0.000655754	0.232655	TRNT1	tRNA nucleotidyl transferase 1	ENSG00000071537.14	SEL1L	protein_coding	ENSG00000071537.14	3890.96	1.47903	0.0988006	14.9699	1.15564e-50	2.32399e-48	IDH1	RBSN	PNMA8A
Q96HV5	TMEM41A	Transmembrane protein 41A	3 v 3	-0.172026	0.000682995	0.232655	RAB44	RAB44, member RAS oncogene family	ENSG00000122863.6	CHST3	protein_coding	ENSG00000122863.6	145.359	1.47246	0.200236	7.35364	1.92878e-13	3.74762e-12	LRRC59	TSC22D1	NOP2
Q8N543	OGFOD1	Prolyl 3-hydroxylase OGFOD1 (EC 1.14.11.-) (2-oxoglutarate and iron-dependent oxygenase domain-containing protein 1) (Termination and polyadenylation 1 homolog) (uS12 prolyl 3-hydroxylase)	3 v 3	-0.421953	0.00068315	0.120877	CTCF	CCCTC-binding factor	ENSG00000101695.9	RNF125	protein_coding	ENSG00000101695.9	114.949	1.47034	0.191746	7.66818	1.74453e-14	3.82161e-13	RAB2A	AJUBA	CTCF
P52789	HK2	Hexokinase-2 (EC 2.7.1.1) (Hexokinase type II) (HK II) (Hexokinase-B) (Muscle form hexokinase)	3 v 3	-0.42075	0.00072047	0.120877	SMIM14	small integral membrane protein 14	ENSG00000088538.13	DOCK3	protein_coding	ENSG00000088538.13	522.268	1.46814	0.127194	11.5425	8.05696e-31	6.8947e-29	STK3	SCARA3	RBM7
Q9UPZ3	HPS5	Hermansky-Pudlak syndrome 5 protein (Alpha-integrin-binding protein 63) (Ruby-eye protein 2 homolog) (Ru2)	2 v 2	0.374607	0.000735723	0.120877	TKTL1	transketolase like 1	ENSG00000155158.20	TTC39B	protein_coding	ENSG00000155158.20	864.656	1.46355	0.0925898	15.8068	2.79354e-56	7.49042e-54	POM121	INTS5
Q96CW6	SLC7A6OS	Probable RNA polymerase II nuclear localization protein SLC7A6OS (ADAMS proteinase-related protein) (Solute carrier family 7 member 6 opposite strand transcript)	3 v 3	-0.634756	0.000752613	0.120877	C20orf202	chromosome 20 open reading frame 202	ENSG00000138685.15	FGF2	protein_coding	ENSG00000138685.15	177.34	1.45411	0.179742	8.08998	5.96753e-16	1.52487e-14	MAPRE2	EBP
Q96HR3	MED30	Mediator of RNA polymerase II transcription subunit 30 (Mediator complex subunit 30) (TRAP/Mediator complex component TRAP25) (Thyroid hormone receptor-associated protein 6) (Thyroid hormone receptor-associated protein complex 25 kDa component) (Trap25)	3 v 3	-0.112404	0.000764694	0.120877	RNF114	ring finger protein 114	ENSG00000080561.13	MID2	protein_coding	ENSG00000080561.13	141.81	1.4442	0.188745	7.65156	1.98552e-14	4.31197e-13	GSDME	KRBOX4
Q8NI08	NCOA7	Nuclear receptor coactivator 7 (140 kDa estrogen receptor-associated protein) (Estrogen nuclear receptor coactivator 1)	3 v 3	-0.390787	0.000788466	0.120877	KPNA3	karyopherin subunit alpha 3	ENSG00000184898.7	RBM43	protein_coding	ENSG00000184898.7	3.46364	1.43442	0.435489	3.29381	0.000988404	0.00401308	PITHD1	FMN1
Q9BQE9	BCL7B	B-cell CLL/lymphoma 7 protein family member B (allergen Hom s 3)	3 v 3	0.285002	0.000793221	0.120877	AP3D1	adaptor related protein complex 3 subunit delta 1	ENSG00000198855.7	FICD	protein_coding	ENSG00000198855.7	170.586	1.4331	0.183434	7.81259	5.60239e-15	1.30185e-13	UTP6	ATF3
P26572	MGAT1	Alpha-1,3-mannosyl-glycoprotein 2-beta-N-acetylglucosaminyltransferase (EC 2.4.1.101) (N-glycosyl-oligosaccharide-glycoprotein N-acetylglucosaminyltransferase I) (GNT-I) (GlcNAc-T I)	3 v 3	0.419703	0.000793315	0.120877	C6orf47	chromosome 6 open reading frame 47	ENSG00000105835.12	NAMPT	protein_coding	ENSG00000105835.12	801.154	1.41084	0.136678	10.3223	5.58624e-25	3.18242e-23	EXOSC2	NEBL
P53602	MVD	Diphosphomevalonate decarboxylase (EC 4.1.1.33) (Mevalonate (diphospho)decarboxylase) (MDDase) (Mevalonate pyrophosphate decarboxylase)	3 v 3	-0.124267	0.000795019	0.253816	YME1L1	YME1 like 1 ATPase	ENSG00000123095.6	BHLHE41	protein_coding	ENSG00000123095.6	12.2351	1.40847	0.407992	3.45221	0.000556008	0.00240045	ARID3A	GBE1
B4DS66		MICOS complex subunit MIC60 (Mitofilin)	3 v 3	-0.240281	0.000804724	0.253816	FIG4	FIG4 phosphoinositide 5-phosphatase	ENSG00000077044.10	DGKD	protein_coding	ENSG00000077044.10	664.596	1.40676	0.128499	10.9476	6.81993e-28	4.88074e-26	IRGQ	DTNA
Q5T4S7	UBR4	E3 ubiquitin-protein ligase UBR4 (EC 2.3.2.27) (600 kDa retinoblastoma protein-associated factor) (N-recognin-4) (RING-type E3 ubiquitin transferase UBR4) (Retinoblastoma-associated factor of 600 kDa) (RBAF600) (p600) (Zinc finger UBR1-type protein 1)	3 v 3	0.336056	0.000821018	0.120877	PFKM	phosphofructokinase, muscle	ENSG00000148426.13	PROSER2	protein_coding	ENSG00000148426.13	144.402	1.40674	0.190849	7.37092	1.69456e-13	3.32141e-12	TPD52L1	SLC4A10
Q92791	P3H4	Endoplasmic reticulum protein SC65 (Leprecan-like protein 4) (Nucleolar autoantigen No55) (Prolyl 3-hydroxylase family member 4) (Synaptonemal complex protein SC65)	3 v 3	0.18388	0.000822343	0.120877	OSGIN2	oxidative stress induced growth inhibitor family member 2	ENSG00000082438.16	COBLL1	protein_coding	ENSG00000082438.16	506.932	1.38811	0.124159	11.1801	5.10119e-29	3.95302e-27	TIMM13	WTAP
Q9H9A7	RMI1	RecQ-mediated genome instability protein 1 (BLM-associated protein of 75 kDa) (BLAP75) (FAAP75)	3 v 3	-0.272993	0.00082326	0.120877	PLEKHA6	pleckstrin homology domain containing A6	ENSG00000188177.14	ZC3H6	protein_coding	ENSG00000188177.14	278.979	1.38661	0.132724	10.4473	1.50696e-25	8.99255e-24	SMCR8	HSBP1
Q9Y2Q9	MRPS28	28S ribosomal protein S28, mitochondrial (MRP-S28) (S28mt) (28S ribosomal protein S35, mitochondrial) (MRP-S35) (S35mt) (Mitochondrial small ribosomal subunit protein bS1m)	3 v 3	0.201188	0.000862066	0.12443	PAPSS2	3'-phosphoadenosine 5'-phosphosulfate synthase 2	ENSG00000171791.13	BCL2	protein_coding	ENSG00000171791.13	698.665	1.3818	0.109767	12.5885	2.44272e-36	2.75972e-34	SMPD4	ARFGAP3
O00515	LAD1	Ladinin-1 (Lad-1) (Linear IgA disease antigen) (LADA)	3 v 3	-0.166246	0.000890919	0.12485	BTAF1	B-TFIID TATA-box binding protein associated factor 1	ENSG00000124813.23	RUNX2	protein_coding	ENSG00000124813.23	53.3152	1.37605	0.272978	5.04087	4.63417e-07	3.76995e-06	SREBF2	PPM1K
Q8TCY9	URGCP	Up-regulator of cell proliferation (HBV X protein up-regulated gene 4 protein) (HBxAg up-regulated gene 4 protein)	3 v 3	0.356811	0.000894298	0.12485	CTLA4	cytotoxic T-lymphocyte associated protein 4	ENSG00000119698.12	PPP4R4	protein_coding	ENSG00000119698.12	16.666	1.36511	0.382102	3.57263	0.000353417	0.00160253	NSD3	EXOC2
Q16775	HAGH	Hydroxyacylglutathione hydrolase, mitochondrial (EC 3.1.2.6) (Glyoxalase II) (Glx II)	3 v 3	-0.0491678	0.00089718	0.261309	TCF12	transcription factor 12	ENSG00000141682.11	PMAIP1	protein_coding	ENSG00000141682.11	666.438	1.3632	0.115873	11.7646	5.93827e-32	5.42812e-30	NOS1AP	SEC24B
Q969X0	RILPL2	RILP-like protein 2 (Rab-interacting lysosomal protein-like 2) (p40phox-binding protein)	3 v 3	0.0777295	0.000933695	0.261309	ZFHX4	zinc finger homeobox 4	ENSG00000177426.20	TGIF1	protein_coding	ENSG00000177426.20	1486.1	1.36142	0.131612	10.3442	4.44577e-25	2.55441e-23	NARF	AKAP10
P30154	PPP2R1B	Serine/threonine-protein phosphatase 2A 65 kDa regulatory subunit A beta isoform (PP2A subunit A isoform PR65-beta) (PP2A subunit A isoform R1-beta)	3 v 3	-0.427037	0.000971337	0.126546	SH3KBP1	SH3 domain containing kinase binding protein 1	ENSG00000069956.12	MAPK6	protein_coding	ENSG00000069956.12	2085.16	1.35794	0.0978106	13.8833	7.99622e-44	1.25628e-41	COL4A1	BEST1
B4DDR3		cDNA FLJ52148, highly similar to Apoptosis inhibitor 5	3 v 3	-0.369294	0.000983402	0.261309	VPS26A	VPS26, retromer complex component A	ENSG00000102572.14	STK24	protein_coding	ENSG00000102572.14	1559.25	1.35721	0.096538	14.0588	6.80158e-45	1.11203e-42	SFXN2	LRRN4CL
O76031	CLPX	ATP-dependent Clp protease ATP-binding subunit clpX-like, mitochondrial	3 v 3	-0.0530371	0.000984489	0.126546	PUM2	pumilio RNA binding family member 2	ENSG00000115295.20	CLIP4	protein_coding	ENSG00000115295.20	799.826	1.3456	0.0984746	13.6644	1.65614e-42	2.42898e-40	NRGN	HBS1L
O15269	SPTLC1	Serine palmitoyltransferase 1 (EC 2.3.1.50) (Long chain base biosynthesis protein 1) (LCB 1) (Serine-palmitoyl-CoA transferase 1) (SPT 1) (SPT1)	3 v 3	0.472633	0.000995078	0.126546	MUC7	mucin 7, secreted	ENSG00000115641.19	FHL2	protein_coding	ENSG00000115641.19	314.062	1.34518	0.140581	9.56868	1.08281e-21	4.82824e-20	SNRPD1	ASRGL1
Q86X10	RALGAPB	Ral GTPase-activating protein subunit beta (p170)	3 v 3	0.123289	0.000999764	0.261309	SPRED1	sprouty related EVH1 domain containing 1	ENSG00000154654.15	NCAM2	protein_coding	ENSG00000154654.15	90.9287	1.33991	0.206862	6.47733	9.33576e-11	1.32213e-09	IFRD1	CILP
O75477	ERLIN1	Erlin-1 (Endoplasmic reticulum lipid raft-associated protein 1) (Protein KE04) (Stomatin-prohibitin-flotillin-HflC/K domain-containing protein 1) (SPFH domain-containing protein 1)	3 v 3	0.115502	0.00100742	0.261309	ALCAM	activated leukocyte cell adhesion molecule	ENSG00000106546.14	AHR	protein_coding	ENSG00000106546.14	317.747	1.338	0.160254	8.34923	6.87067e-17	1.91105e-15	FARSB	ARNTL2
A0A024R5W6	TPM1	Tropomyosin 1 (Alpha), isoform CRA_a	3 v 3	-0.319894	0.00101259	0.261309	EBP	EBP, cholestenol delta-isomerase	ENSG00000155099.8	PIP4P2	protein_coding	ENSG00000155099.8	231.029	1.33477	0.140908	9.47263	2.72885e-21	1.18782e-19	DIS3L2	ENTPD1
P06703	S100A6	Protein S100-A6 (Calcyclin) (Growth factor-inducible protein 2A9) (MLN 4) (Prolactin receptor-associated protein) (PRA) (S100 calcium-binding protein A6)	3 v 3	-0.388092	0.00104485	0.261705	GPRIN1	G protein regulated inducer of neurite outgrowth 1	ENSG00000173276.14	ZBTB21	protein_coding	ENSG00000173276.14	738.885	1.31881	0.133515	9.87766	5.2034e-23	2.60299e-21	WDR45B	SIPA1L1
P62993	GRB2	Growth factor receptor-bound protein 2 (Adapter protein GRB2) (Protein Ash) (SH2/SH3 adapter GRB2)	3 v 3	-0.530504	0.00105076	0.126546	CA10	carbonic anhydrase 10	ENSG00000181333.11	HEPHL1	protein_coding	ENSG00000181333.11	13.2789	1.31715	0.407408	3.233	0.00122497	0.00486113	ERCC2	PLEKHM3
Q9NV66	TYW1	S-adenosyl-L-methionine-dependent tRNA 4-demethylwyosine synthase TYW1 (EC 4.1.3.44) (Radical S-adenosyl methionine and flavodoxin domain-containing protein 1) (tRNA wybutosine-synthesizing protein 1 homolog) (tRNA-yW-synthesizing protein)	3 v 3	0.226596	0.0010713	0.126546	ABR	ABR, RhoGEF and GTPase activating protein	ENSG00000116667.14	C1orf21	protein_coding	ENSG00000116667.14	277.823	1.30677	0.135569	9.63913	5.4647e-22	2.49762e-20	COL4A3	ALDH1A2
O43520	ATP8B1	Phospholipid-transporting ATPase IC (EC 7.6.2.1) (ATPase class I type 8B member 1) (Familial intrahepatic cholestasis type 1) (P4-ATPase flippase complex alpha subunit ATP8B1)	3 v 3	-0.150267	0.00107153	0.126546	UQCR11	ubiquinol-cytochrome c reductase, complex III subunit XI	ENSG00000138622.4	HCN4	protein_coding	ENSG00000138622.4	3.82777	1.30246	0.442249	2.9451	0.00322853	0.0114246	ARL1	ONECUT2
O43502	RAD51C	DNA repair protein RAD51 homolog 3 (R51H3) (RAD51 homolog C) (RAD51-like protein 2)	3 v 3	-0.556733	0.00107843	0.126546	SUCLG2	succinate-CoA ligase GDP-forming beta subunit	ENSG00000164236.12	ANKRD33B	protein_coding	ENSG00000164236.12	278.532	1.29986	0.171935	7.56022	4.02403e-14	8.47364e-13	PFKFB2	GUCY1A2
Q9NQX4	MYO5C	Unconventional myosin-Vc	3 v 3	0.256021	0.00108519	0.126546	ANKRD10	ankyrin repeat domain 10	ENSG00000138670.17	RASGEF1B	protein_coding	ENSG00000138670.17	635.099	1.29447	0.141705	9.13496	6.5431e-20	2.48737e-18	INCENP	PELI1
P85037	FOXK1	Forkhead box protein K1 (Myocyte nuclear factor) (MNF)	3 v 3	0.383462	0.00108551	0.126546	SHISA7	shisa family member 7	ENSG00000118217.6	ATF6	protein_coding	ENSG00000118217.6	1201.35	1.29348	0.0964855	13.406	5.57795e-41	7.68306e-39	PRADC1	ARSB
Q6IBW4	NCAPH2	Condensin-2 complex subunit H2 (Chromosome-associated protein H2) (hCAP-H2) (Kleisin-beta) (Non-SMC condensin II complex subunit H2)	3 v 3	-0.173943	0.00109318	0.126546	SEPT2	septin 2	ENSG00000217128.12	FNIP1	protein_coding	ENSG00000217128.12	1012.41	1.29253	0.107331	12.0424	2.12646e-33	2.04608e-31	SH3BP4	CLMN
Q9Y2L1	DIS3	Exosome complex exonuclease RRP44 (EC 3.1.13.-) (EC 3.1.26.-) (Protein DIS3 homolog) (Ribosomal RNA-processing protein 44)	3 v 3	-0.218212	0.0010995	0.126546	RSBN1	round spermatid basic protein 1	ENSG00000144824.20	PHLDB2	protein_coding	ENSG00000144824.20	153.23	1.28525	0.172987	7.42973	1.08823e-13	2.17755e-12	MOSPD2	PPP1R12B
P41240	CSK	Tyrosine-protein kinase CSK (EC 2.7.10.2) (C-Src kinase) (Protein-tyrosine kinase CYL)	3 v 3	-0.134588	0.00111928	0.126546	ELAVL2	ELAV like RNA binding protein 2	ENSG00000169302.16	STK32A	protein_coding	ENSG00000169302.16	3.65558	1.28336	0.437799	2.93139	0.00337449	0.011868	PPIF	IRF6
Q12979	ABR	Active breakpoint cluster region-related protein	3 v 3	0.501394	0.00112013	0.126546	BNIP2	BCL2 interacting protein 2	ENSG00000170166.6	HOXD4	protein_coding	ENSG00000170166.6	51.8101	1.27272	0.272653	4.66792	3.04264e-06	2.13793e-05	CHTOP	MTDH
P62495	ETF1	Eukaryotic peptide chain release factor subunit 1 (Eukaryotic release factor 1) (eRF1) (Protein Cl1) (TB3-1)	3 v 3	-0.204312	0.00112935	0.126546	PTGS2	prostaglandin-endoperoxide synthase 2	ENSG00000130150.12	MOSPD2	protein_coding	ENSG00000130150.12	602.789	1.27016	0.104609	12.1419	6.33138e-34	6.27213e-32	ARHGAP18	ZNF623
Q96L52		Serine/threonine-protein phosphatase 2A 56 kDa regulatory subunit	3 v 3	-0.195931	0.00119929	0.284218	NXPH2	neurexophilin 2	ENSG00000003989.17	SLC7A2	protein_coding	ENSG00000003989.17	378.967	1.26875	0.119036	10.6585	1.59102e-26	1.0422e-24	RNF187	ZFAND3
Q9ULH7	MRTFB	Myocardin-related transcription factor B (MRTF-B) (MKL/myocardin-like protein 2) (Megakaryoblastic leukemia 2)	3 v 3	0.650367	0.00121237	0.131933	TBL1XR1	transducin beta like 1 X-linked receptor 1	ENSG00000001084.13	GCLC	protein_coding	ENSG00000001084.13	1015.56	1.26503	0.12978	9.74748	1.89111e-22	9.0444e-21	SF3B1	RAD52
P35240	NF2	Merlin (Moesin-ezrin-radixin-like protein) (Neurofibromin-2) (Schwannomerlin) (Schwannomin)	3 v 3	0.280056	0.00123664	0.131933	IL33	interleukin 33	ENSG00000169018.6	FEM1B	protein_coding	ENSG00000169018.6	1742.89	1.245	0.0861477	14.4519	2.43892e-47	4.5838e-45	AKT1	CHST3
Q9Y4C2	TCAF1	TRPM8 channel-associated factor 1 (TRP channel-associated factor 1)	3 v 3	-0.318987	0.00125116	0.131933	ZXDA	zinc finger X-linked duplicated A	ENSG00000150995.19	ITPR1	protein_coding	ENSG00000150995.19	68.7477	1.23763	0.239473	5.16816	2.36414e-07	2.00688e-06	OMA1	POMT2
O43929	ORC4	Origin recognition complex subunit 4	3 v 3	-0.126938	0.00125489	0.131933	PARP12	poly(ADP-ribose) polymerase family member 12	ENSG00000116117.18	PARD3B	protein_coding	ENSG00000116117.18	388.435	1.22673	0.131843	9.30447	1.34665e-20	5.52678e-19	BTF3L4	TCEANC2
Q92598	HSPH1	Heat shock protein 105 kDa (Antigen NY-CO-25) (Heat shock 110 kDa protein)	3 v 3	-0.161171	0.00125643	0.284218	DDX25	DEAD-box helicase 25	ENSG00000137962.13	ARHGAP29	protein_coding	ENSG00000137962.13	3102.61	1.22436	0.117048	10.4604	1.31302e-25	7.92937e-24	BTBD2	CREG1
P27708	CAD	CAD protein [Includes: Glutamine-dependent carbamoyl-phosphate synthase (EC 6.3.5.5); Aspartate carbamoyltransferase (EC 2.1.3.2); Dihydroorotase (EC 3.5.2.3)]	3 v 3	0.225482	0.00129877	0.284218	FYCO1	FYVE and coiled-coil domain containing 1	ENSG00000079102.16	RUNX1T1	protein_coding	ENSG00000079102.16	7.93416	1.21665	0.436225	2.78904	0.00528639	0.0174678	RANGAP1	MICAL3
Q92966	SNAPC3	snRNA-activating protein complex subunit 3 (SNAPc subunit 3) (Proximal sequence element-binding transcription factor subunit beta) (PSE-binding factor subunit beta) (PTF subunit beta) (Small nuclear RNA-activating complex polypeptide 3) (snRNA-activating protein complex 50 kDa subunit) (SNAPc 50 kDa subunit)	3 v 3	-0.16448	0.00130916	0.284218	POU2AF1	POU class 2 associating factor 1	ENSG00000181852.17	RNF41	protein_coding	ENSG00000181852.17	1109.22	1.21568	0.0879776	13.818	1.98376e-43	3.02222e-41	RHEB	FLRT3
P49754	VPS41	Vacuolar protein sorting-associated protein 41 homolog (S53)	3 v 3	0.246627	0.00131634	0.134359	RTRAF	RNA transcription, translation and transport factor	ENSG00000166446.15	CDYL2	protein_coding	ENSG00000166446.15	474.835	1.21484	0.133815	9.07846	1.10124e-19	4.07095e-18	ACTN4	SRI
Q9BUE6	ISCA1	Iron-sulfur cluster assembly 1 homolog, mitochondrial (HESB-like domain-containing protein 2) (Iron-sulfur assembly protein IscA) (hIscA)	3 v 3	0.814234	0.0013284	0.134359	PLEKHM3	pleckstrin homology domain containing M3	ENSG00000147251.15	DOCK11	protein_coding	ENSG00000147251.15	259.279	1.21133	0.135873	8.91514	4.87211e-19	1.69806e-17	ZZEF1	KSR2
P50542	PEX5	Peroxisomal targeting signal 1 receptor (PTS1 receptor) (PTS1R) (PTS1-BP) (Peroxin-5) (Peroxisomal C-terminal targeting signal import receptor) (Peroxisome receptor 1)	3 v 3	-0.199899	0.00138269	0.134359	B3GNT5	UDP-GlcNAc:betaGal beta-1,3-N-acetylglucosaminyltransferase 5	ENSG00000155313.15	USP25	protein_coding	ENSG00000155313.15	1669.09	1.20931	0.0900062	13.4358	3.72769e-41	5.16992e-39	CLSPN	EDEM3
Q12933	TRAF2	TNF receptor-associated factor 2 (EC 2.3.2.27) (E3 ubiquitin-protein ligase TRAF2) (RING-type E3 ubiquitin transferase TRAF2) (Tumor necrosis factor type 2 receptor-associated protein 3)	3 v 3	0.267878	0.00138503	0.284218	GSTZ1	glutathione S-transferase zeta 1	ENSG00000130517.14	PGPEP1	protein_coding	ENSG00000130517.14	1154.06	1.20713	0.0995098	12.1308	7.25801e-34	7.11993e-32	UGT8	WDR5B
Q9GZR1	SENP6	Sentrin-specific protease 6 (EC 3.4.22.-) (SUMO-1-specific protease 1) (Sentrin/SUMO-specific protease SENP6)	3 v 3	-0.075452	0.0013984	0.134359	COA7	cytochrome c oxidase assembly factor 7 (putative)	ENSG00000157985.19	AGAP1	protein_coding	ENSG00000157985.19	933.273	1.20608	0.116346	10.3663	3.52862e-25	2.04497e-23	KLC1	PELI2
Q99459	CDC5L	Cell division cycle 5-like protein (Cdc5-like protein) (Pombe cdc5-related protein)	3 v 3	0.422672	0.00140533	0.284218	RBPMS	RNA binding protein, mRNA processing factor	ENSG00000156639.12	ZFAND3	protein_coding	ENSG00000156639.12	589.879	1.19824	0.130755	9.16405	4.99837e-20	1.92931e-18	EIF3L	ZFP28
Q92572	AP3S1	AP-3 complex subunit sigma-1 (AP-3 complex subunit sigma-3A) (Adaptor-related protein complex 3 subunit sigma-1) (Clathrin-associated/assembly/adaptor protein, small 3) (Sigma-3A-adaptin) (Sigma3A-adaptin) (Sigma-adaptin 3a)	3 v 3	0.420778	0.00143798	0.134359	ZFP28	ZFP28 zinc finger protein	ENSG00000123836.15	PFKFB2	protein_coding	ENSG00000123836.15	911.001	1.18767	0.0905067	13.1224	2.44928e-39	3.17774e-37	TMPRSS2	ZBTB20
Q8N4X5	AFAP1L2	Actin filament-associated protein 1-like 2 (AFAP1-like protein 2)	3 v 3	-0.449923	0.00145624	0.134359	SLC12A2	solute carrier family 12 member 2	ENSG00000145391.13	SETD7	protein_coding	ENSG00000145391.13	1094.63	1.18377	0.0884033	13.3906	6.86535e-41	9.26592e-39	PROM1	MAP7
Q4G0J3	LARP7	La-related protein 7 (La ribonucleoprotein domain family member 7) (hLARP7) (P-TEFb-interaction protein for 7SK stability) (PIP7S)	3 v 3	0.400098	0.00146939	0.284218	F11	coagulation factor XI	ENSG00000170017.12	ALCAM	protein_coding	ENSG00000170017.12	2714.66	1.17038	0.0805048	14.5381	6.95186e-48	1.31889e-45	CIP2A	SUCLG2
A0A1B0GW05	DPY19L1	Probable C-mannosyltransferase DPY19L1	3 v 3	-0.328688	0.00147113	0.134359	CILP	cartilage intermediate layer protein	ENSG00000119950.21	MXI1	protein_coding	ENSG00000119950.21	309.572	1.1698	0.132216	8.8476	8.94235e-19	2.97733e-17	MMACHC	TPGS2
P21283	ATP6V1C1	V-type proton ATPase subunit C 1 (V-ATPase subunit C 1) (Vacuolar proton pump subunit C 1)	3 v 3	-0.144215	0.00148864	0.284218	PIK3R1	phosphoinositide-3-kinase regulatory subunit 1	ENSG00000205189.12	ZBTB10	protein_coding	ENSG00000205189.12	1024.77	1.16654	0.120988	9.64178	5.3257e-22	2.43963e-20	MBD3	TMED10
Q9Y320	TMX2	Thioredoxin-related transmembrane protein 2 (Cell proliferation-inducing gene 26 protein) (Thioredoxin domain-containing protein 14)	3 v 3	-0.278788	0.00149532	0.134359	AFAP1L1	actin filament associated protein 1 like 1	ENSG00000163644.15	PPM1K	protein_coding	ENSG00000163644.15	299.494	1.16568	0.131513	8.8636	7.74692e-19	2.60084e-17	PRR12	FBN1
Q9NRM2	ZNF277	Zinc finger protein 277 (Nuclear receptor-interacting factor 4)	3 v 3	-0.579878	0.00154275	0.134359	ANOS1	anosmin 1	ENSG00000079156.17	OSBPL6	protein_coding	ENSG00000079156.17	453.944	1.16239	0.110452	10.524	6.69599e-26	4.18187e-24	MAPK8	CREB5
Q96JC9	EAF1	ELL-associated factor 1	3 v 3	-0.337544	0.00156583	0.289882	EVC	EvC ciliary complex subunit 1	ENSG00000138193.15	PLCE1	protein_coding	ENSG00000138193.15	672.923	1.15949	0.109881	10.5522	4.95992e-26	3.117e-24	RREB1	CCDC71L
Q9Y3D8	AK6	Adenylate kinase isoenzyme 6 (AK6) (EC 2.7.4.3) (Adrenal gland protein AD-004) (Coilin-interacting nuclear ATPase protein) (hCINAP) (Dual activity adenylate kinase/ATPase) (AK/ATPase)	3 v 3	-0.763361	0.00157575	0.134359	PSME3	proteasome activator subunit 3	ENSG00000120686.12	UFM1	protein_coding	ENSG00000120686.12	1717.2	1.1539	0.105942	10.8918	1.26138e-27	8.9005e-26	EPHA5	MED13
A0A0A0MSJ0	DDX42	RNA helicase (EC 3.6.4.13)	2 v 2	-0.743604	0.00159002	0.134359	SNTB2	syntrophin beta 2	ENSG00000112851.14	ERBIN	protein_coding	ENSG00000112851.14	4011.85	1.14587	0.0830022	13.8053	2.36929e-43	3.58243e-41	NIT2	PTEN
P56962	STX17	Syntaxin-17	3 v 3	0.332625	0.00161362	0.134359	FEM1C	fem-1 homolog C	ENSG00000007944.15	MYLIP	protein_coding	ENSG00000007944.15	318.237	1.14425	0.143392	7.9799	1.46457e-15	3.60055e-14	OGG1	ANKRD10
Q96EV2	RBM33	RNA-binding protein 33 (Proline-rich protein 8) (RNA-binding motif protein 33)	3 v 3	0.368059	0.00161893	0.134359	EMSY	EMSY, BRCA2 interacting transcriptional repressor	ENSG00000162616.9	DNAJB4	protein_coding	ENSG00000162616.9	445.612	1.13873	0.14226	8.0046	1.19857e-15	2.98308e-14	UBE2O	PIK3C2B
P48506	GCLC	Glutamate--cysteine ligase catalytic subunit (EC 6.3.2.2) (GCS heavy chain) (Gamma-ECS) (Gamma-glutamylcysteine synthetase)	3 v 3	-0.188465	0.00162852	0.134359	C18orf25	chromosome 18 open reading frame 25	ENSG00000119138.4	KLF9	protein_coding	ENSG00000119138.4	147.28	1.1353	0.175004	6.48725	8.74168e-11	1.24413e-09	MIS12	QKI
Q9UBB5	MBD2	Methyl-CpG-binding domain protein 2 (Demethylase) (DMTase) (Methyl-CpG-binding protein MBD2)	3 v 3	0.11922	0.00164618	0.134359	RPS6KB1	ribosomal protein S6 kinase B1	ENSG00000079482.13	OPHN1	protein_coding	ENSG00000079482.13	1243.1	1.13401	0.106818	10.6163	2.50367e-26	1.61375e-24	IGF2BP2	EPB41L1
P42695	NCAPD3	Condensin-2 complex subunit D3 (Non-SMC condensin II complex subunit D3) (hCAP-D3)	3 v 3	-0.227494	0.00165444	0.134359	ZIC1	Zic family member 1	ENSG00000127329.15	PTPRB	protein_coding	ENSG00000127329.15	141.993	1.11691	0.17586	6.35112	2.13748e-10	2.87909e-09	CASP2	STRN3
Q8N6M0	OTUD6B	Deubiquitinase OTUD6B (EC 3.4.19.12) (DUBA-5) (OTU domain-containing protein 6B)	3 v 3	-0.214757	0.001655	0.134359	ZFHX3	zinc finger homeobox 3	ENSG00000124788.18	ATXN1	protein_coding	ENSG00000124788.18	80.4684	1.09526	0.227821	4.80752	1.52813e-06	1.13607e-05	PPP2R1A	PLXDC2
O94874	UFL1	E3 UFM1-protein ligase 1 (EC 2.3.2.-) (E3 UFM1-protein transferase 1) (Multiple alpha-helix protein located at ER) (Novel LZAP-binding protein) (Regulator of C53/LZAP and DDRGK1)	3 v 3	0.493498	0.00165776	0.134359	ANGPT2	angiopoietin 2	ENSG00000196549.10	MME	protein_coding	ENSG00000196549.10	70.9684	1.09149	0.230486	4.7356	2.18413e-06	1.58338e-05	WNK3	PPFIA1
Q96JH7	VCPIP1	Deubiquitinating protein VCPIP1 (EC 3.4.19.12) (Valosin-containing protein p97/p47 complex-interacting protein 1) (Valosin-containing protein p97/p47 complex-interacting protein p135) (VCP/p47 complex-interacting 135-kDa protein)	3 v 3	-0.12546	0.00166027	0.134359	SLC33A1	solute carrier family 33 member 1	ENSG00000135297.15	MTO1	protein_coding	ENSG00000135297.15	566.602	1.08917	0.107642	10.1184	4.57917e-24	2.46222e-22	LYPLA2	AFF4
Q6ZVM7	TOM1L2	TOM1-like protein 2 (Target of Myb-like protein 2)	3 v 3	0.111124	0.00166716	0.134359	FBN1	fibrillin 1	ENSG00000060982.15	BCAT1	protein_coding	ENSG00000060982.15	1129.19	1.08744	0.0916891	11.8601	1.90804e-32	1.77642e-30	LIPA	ATXN1
Q9UKF6	CPSF3	Cleavage and polyadenylation specificity factor subunit 3 (EC 3.1.27.-) (Cleavage and polyadenylation specificity factor 73 kDa subunit) (CPSF 73 kDa subunit) (mRNA 3'-end-processing endonuclease CPSF-73)	3 v 3	-0.239099	0.00169457	0.134869	HIPK3	homeodomain interacting protein kinase 3	ENSG00000165105.10	RASEF	protein_coding	ENSG00000165105.10	718.567	1.08077	0.108576	9.95406	2.42093e-23	1.24833e-21	HSPB1	PSME3
Q9NRF9	POLE3	DNA polymerase epsilon subunit 3 (Arsenic-transactivated protein) (AsTP) (Chromatin accessibility complex 17 kDa protein) (CHRAC-17) (HuCHRAC17) (DNA polymerase II subunit 3) (DNA polymerase epsilon subunit p17)	3 v 3	-0.187882	0.00172306	0.309955	CDC5L	cell division cycle 5 like	ENSG00000141622.14	RNF165	protein_coding	ENSG00000141622.14	107.681	1.0776	0.200972	5.36195	8.23275e-08	7.58062e-07	TRIM4	ANOS1
Q02978	SLC25A11	Mitochondrial 2-oxoglutarate/malate carrier protein (OGCP) (Solute carrier family 25 member 11)	3 v 3	-0.190008	0.00172561	0.135602	LPP	LIM domain containing preferred translocation partner in lipoma	ENSG00000086619.13	ERO1B	protein_coding	ENSG00000086619.13	371.803	1.07529	0.13491	7.97043	1.58123e-15	3.86843e-14	RPS6	TWF1
Q9NX55	HYPK	Huntingtin-interacting protein K (Huntingtin yeast partner K)	3 v 3	-0.427788	0.00182256	0.309955	CLBA1	clathrin binding box of aftiphilin containing 1	ENSG00000115839.17	RAB3GAP1	protein_coding	ENSG00000115839.17	1550.25	1.0722	0.0933317	11.488	1.5154e-30	1.28585e-28	HAT1	ANXA7
P30085	CMPK1	UMP-CMP kinase (EC 2.7.4.14) (Deoxycytidylate kinase) (CK) (dCMP kinase) (Nucleoside-diphosphate kinase) (EC 2.7.4.6) (Uridine monophosphate/cytidine monophosphate kinase) (UMP/CMP kinase) (UMP/CMPK)	3 v 3	0.574805	0.00182475	0.140621	USP25	ubiquitin specific peptidase 25	ENSG00000144290.17	SLC4A10	protein_coding	ENSG00000144290.17	17.0734	1.0699	0.376994	2.83798	0.00453995	0.0153572	RRP36	NIPAL1
Q08752	PPID	Peptidyl-prolyl cis-trans isomerase D (PPIase D) (EC 5.2.1.8) (40 kDa peptidyl-prolyl cis-trans isomerase) (Cyclophilin-40) (CYP-40) (Cyclophilin-related protein) (Rotamase D)	3 v 3	-0.171437	0.00183134	0.309955	TPGS2	tubulin polyglutamylase complex subunit 2	ENSG00000167306.20	MYO5B	protein_coding	ENSG00000167306.20	870.671	1.06368	0.10979	9.68833	3.3802e-22	1.59194e-20	RAB3GAP1	FBXO45
Q9UI30	TRMT112	Multifunctional methyltransferase subunit TRM112-like protein (tRNA methyltransferase 112 homolog)	3 v 3	-0.380943	0.0018329	0.140621	STC1	stanniocalcin 1	ENSG00000169174.10	PCSK9	protein_coding	ENSG00000169174.10	177.179	1.06337	0.15972	6.65773	2.78087e-11	4.23662e-10	SKA3	ZXDA
O95905	ECD	Protein ecdysoneless homolog (Human suppressor of GCR two) (hSGT1)	3 v 3	-0.167446	0.00186028	0.141448	HAPLN4	hyaluronan and proteoglycan link protein 4	ENSG00000114331.14	ACAP2	protein_coding	ENSG00000114331.14	2545.47	1.05961	0.0845463	12.5328	4.93622e-36	5.45425e-34	ATP7B	BNIP2
Q7Z3B4	NUP54	Nucleoporin p54 (54 kDa nucleoporin)	3 v 3	0.163079	0.00187329	0.309955	TNFSF14	TNF superfamily member 14	ENSG00000196428.12	TSC22D2	protein_coding	ENSG00000196428.12	596.887	1.05792	0.137886	7.67245	1.68739e-14	3.70858e-13	UQCC1	CSNK1A1
Q13613	MTMR1	Myotubularin-related protein 1 (Phosphatidylinositol-3,5-bisphosphate 3-phosphatase) (EC 3.1.3.95) (Phosphatidylinositol-3-phosphate phosphatase) (EC 3.1.3.64)	3 v 3	0.460131	0.00189062	0.141612	GBE1	1,4-alpha-glucan branching enzyme 1	ENSG00000196083.10	IL1RAP	protein_coding	ENSG00000196083.10	256.881	1.05731	0.143104	7.38845	1.48554e-13	2.92311e-12	CNBP	RASA3
P04075	ALDOA	Fructose-bisphosphate aldolase A (EC 4.1.2.13) (Lung cancer antigen NY-LU-1) (Muscle-type aldolase)	3 v 3	0.144938	0.00191232	0.141612	LRRC2	leucine rich repeat containing 2	ENSG00000010818.10	HIVEP2	protein_coding	ENSG00000010818.10	302.31	1.05036	0.146051	7.19177	6.39586e-13	1.17462e-11	MTMR6	DDX31
Q9UPN9	TRIM33	E3 ubiquitin-protein ligase TRIM33 (EC 2.3.2.27) (Ectodermin homolog) (RET-fused gene 7 protein) (Protein Rfg7) (RING-type E3 ubiquitin transferase TRIM33) (Transcription intermediary factor 1-gamma) (TIF1-gamma) (Tripartite motif-containing protein 33)	2 v 2	-0.397554	0.00198043	0.309955	PRDM16	PR/SET domain 16	ENSG00000065060.17	UHRF1BP1	protein_coding	ENSG00000065060.17	1965.56	1.04627	0.0793472	13.186	1.05596e-39	1.37891e-37	GNB1L	RIT1
Q9UH99	SUN2	SUN domain-containing protein 2 (Protein unc-84 homolog B) (Rab5-interacting protein) (Rab5IP) (Sad1/unc-84 protein-like 2)	3 v 3	0.73212	0.00200103	0.144413	MINPP1	multiple inositol-polyphosphate phosphatase 1	ENSG00000253276.3	CCDC71L	protein_coding	ENSG00000253276.3	203.291	1.04545	0.151605	6.89587	5.35363e-12	8.91238e-11	FITM2	SYNJ2BP
Q8WZA9	IRGQ	Immunity-related GTPase family Q protein	3 v 3	-0.193247	0.00206442	0.309955	PHYHIP	phytanoyl-CoA 2-hydroxylase interacting protein	ENSG00000141446.11	ESCO1	protein_coding	ENSG00000141446.11	891.046	1.03075	0.115219	8.94599	3.68642e-19	1.30288e-17	SUGT1	SUPT7L
Q9BZD4	NUF2	Kinetochore protein Nuf2 (hNuf2) (hNuf2R) (hsNuf2) (Cell division cycle-associated protein 1)	3 v 3	-0.110116	0.00207968	0.309955	FGF5	fibroblast growth factor 5	ENSG00000135049.15	AGTPBP1	protein_coding	ENSG00000135049.15	931.821	1.02649	0.0908676	11.2966	1.36474e-29	1.09779e-27	AGPAT2	LHFPL2
O75496	GMNN	Geminin	3 v 3	-0.281301	0.0020836	0.309955	DYNC2LI1	dynein cytoplasmic 2 light intermediate chain 1	ENSG00000198205.6	ZXDA	protein_coding	ENSG00000198205.6	76.8718	1.02054	0.218152	4.6781	2.89542e-06	2.04377e-05	CSNK1G3	APLF
H7BXI1	ESYT2	Extended synaptotagmin-2	3 v 3	-0.171958	0.00209235	0.1471	ASXL1	ASXL transcriptional regulator 1	ENSG00000102580.15	DNAJC3	protein_coding	ENSG00000102580.15	2417.53	1.02003	0.124817	8.17225	3.02699e-16	7.99904e-15	ZDHHC17	DDI2
P62333	PSMC6	26S proteasome regulatory subunit 10B (26S proteasome AAA-ATPase subunit RPT4) (Proteasome 26S subunit ATPase 6) (Proteasome subunit p42)	3 v 3	-0.0320832	0.0021174	0.1471	HRH4	histamine receptor H4	ENSG00000176407.18	KCMF1	protein_coding	ENSG00000176407.18	1256.81	1.01928	0.0906568	11.2433	2.49815e-29	1.97787e-27	CYP2U1	NEMP1
P78344	EIF4G2	Eukaryotic translation initiation factor 4 gamma 2 (eIF-4-gamma 2) (eIF-4G 2) (eIF4G 2) (Death-associated protein 5) (DAP-5) (p97)	3 v 3	-0.573844	0.00212463	0.1471	ST6GAL2	ST6 beta-galactoside alpha-2,6-sialyltransferase 2	ENSG00000132330.17	SCLY	protein_coding	ENSG00000132330.17	191.597	1.017	0.151991	6.69123	2.21302e-11	3.42074e-10	OSBPL2	EEF1A1
Q8TCT0	CERK	Ceramide kinase (hCERK) (EC 2.7.1.138) (Acylsphingosine kinase) (Lipid kinase 4) (LK4)	2 v 2	0.246347	0.00215397	0.309955	CST6	cystatin E/M	ENSG00000171867.16	PRNP	protein_coding	ENSG00000171867.16	656.25	1.00755	0.10128	9.94812	2.56982e-23	1.31834e-21	MCM6	C2orf88
Q9H857	NT5DC2	5'-nucleotidase domain-containing protein 2 (EC 3.1.3.-)	3 v 3	0.11902	0.00220282	0.309955	AHR	aryl hydrocarbon receptor	ENSG00000131013.3	PPIL4	protein_coding	ENSG00000131013.3	798.978	1.00694	0.123852	8.1302	4.2858e-16	1.10497e-14	VASP	BTAF1
Q9NY97	B3GNT2	N-acetyllactosaminide beta-1,3-N-acetylglucosaminyltransferase 2 (EC 2.4.1.149) (Beta-1,3-N-acetylglucosaminyltransferase 1) (BGnT-1) (Beta-1,3-Gn-T1) (Beta3Gn-T1) (Beta-1,3-galactosyltransferase 7) (Beta-1,3-GalTase 7) (Beta3Gal-T7) (Beta3GalT7) (b3Gal-T7) (Beta-3-Gx-T7) (UDP-Gal:beta-GlcNAc beta-1,3-galactosyltransferase 7) (UDP-GlcNAc:betaGal beta-1,3-N-acetylglucosaminyltransferase 2) (BGnT-2…	3 v 3	-0.231006	0.0022116	0.148917	TSHZ2	teashirt zinc finger homeobox 2	ENSG00000170006.12	TMEM154	protein_coding	ENSG00000170006.12	26.6497	1.00428	0.32748	3.06668	0.00216448	0.00804875	GSKIP	COLGALT2
Q5STZ8	ABCF1	ATP-binding cassette sub-family F member 1	3 v 3	0.531634	0.00224845	0.309955	MORC3	MORC family CW-type zinc finger 3	ENSG00000196867.7	ZFP28	protein_coding	ENSG00000196867.7	203.986	0.992644	0.15766	6.29611	3.05211e-10	4.01951e-09	ADAM9	HIPK3
B2RD09		cDNA, FLJ96406, highly similar to Homo sapiens NOL1/NOP2/Sun domain family, member 5 (NSUN5), transcript variant 1, mRNA	3 v 3	-0.379404	0.00225319	0.148917	CENPJ	centromere protein J	ENSG00000133773.12	CCDC59	protein_coding	ENSG00000133773.12	736.692	0.9819	0.113021	8.68779	3.69544e-18	1.16951e-16	CERCAM	RBM12
Q6ZXV5	TMTC3	Protein O-mannosyl-transferase TMTC3 (EC 2.4.1.109) (Protein SMILE) (Transmembrane and TPR repeat-containing protein 3)	3 v 3	0.363831	0.00226882	0.148917	SFRP1	secreted frizzled related protein 1	ENSG00000113580.15	NR3C1	protein_coding	ENSG00000113580.15	948.448	0.979236	0.115815	8.45514	2.78755e-17	8.04272e-16	UBA6	MYLIP
A0A0B4J1W3	NAA15	N-alpha-acetyltransferase 15, NatA auxiliary subunit	3 v 3	-0.397475	0.00227745	0.309955	UBE3C	ubiquitin protein ligase E3C	ENSG00000198342.10	ZNF442	protein_coding	ENSG00000198342.10	77.6646	0.975575	0.255873	3.81273	0.000137438	0.000685487	ZNF277	KLHL7
Q9H9B1	EHMT1	Histone-lysine N-methyltransferase EHMT1 (EC 2.1.1.-) (Euchromatic histone-lysine N-methyltransferase 1) (Eu-HMTase1) (G9a-like protein 1) (GLP) (GLP1) (Histone H3-K9 methyltransferase 5) (H3-K9-HMTase 5) (Lysine N-methyltransferase 1D)	3 v 3	0.197282	0.00229524	0.309955	SUN2	Sad1 and UNC84 domain containing 2	ENSG00000143776.18	CDC42BPA	protein_coding	ENSG00000143776.18	2778.31	0.967884	0.0727756	13.2996	2.3284e-40	3.10093e-38	PRRC1	B3GNT5
P13861	PRKAR2A	cAMP-dependent protein kinase type II-alpha regulatory subunit	3 v 3	0.682695	0.00233954	0.148917	ARFGEF1	ADP ribosylation factor guanine nucleotide exchange factor 1	ENSG00000164323.14	CFAP97	protein_coding	ENSG00000164323.14	1196.78	0.967178	0.0922097	10.4889	9.71497e-26	5.99289e-24	MARK1	SLC4A4
Q8NFG4	FLCN	Folliculin (BHD skin lesion fibrofolliculoma protein) (Birt-Hogg-Dube syndrome protein)	3 v 3	-0.244003	0.00234459	0.148917	MKNK1	MAP kinase interacting serine/threonine kinase 1	ENSG00000176142.13	TMEM39A	protein_coding	ENSG00000176142.13	901.75	0.964429	0.116878	8.25159	1.56303e-16	4.21913e-15	NF2	DYNC2LI1
Q7Z7E8	UBE2Q1	Ubiquitin-conjugating enzyme E2 Q1 (EC 2.3.2.23) (E2 ubiquitin-conjugating enzyme Q1) (Protein NICE-5) (Ubiquitin carrier protein Q1) (Ubiquitin-protein ligase Q1)	3 v 3	-0.460618	0.00235711	0.148917	KSR2	kinase suppressor of ras 2	ENSG00000121879.5	PIK3CA	protein_coding	ENSG00000121879.5	853.921	0.963382	0.105644	9.11918	7.56982e-20	2.85608e-18	NTPCR	ZBTB18
Q96QT6	PHF12	PHD finger protein 12 (PHD factor 1) (Pf1)	3 v 3	0.117488	0.00238508	0.148917	EPHA4	EPH receptor A4	ENSG00000165997.5	ARL5B	protein_coding	ENSG00000165997.5	1767.73	0.958553	0.100705	9.51845	1.75783e-21	7.76924e-20	SPTLC2	NRIP3
O95394	PGM3	Phosphoacetylglucosamine mutase (PAGM) (EC 5.4.2.3) (Acetylglucosamine phosphomutase) (N-acetylglucosamine-phosphate mutase) (Phosphoglucomutase-3) (PGM 3)	3 v 3	0.108222	0.00241082	0.148917	RIT1	Ras like without CAAX 1	ENSG00000151553.15	FAM160B1	protein_coding	ENSG00000151553.15	575.735	0.949358	0.117641	8.06994	7.03308e-16	1.7813e-14	CSNK2A1	KCTD9
Q9Y6A4	CFAP20	Cilia- and flagella-associated protein 20 (Basal body up-regulated protein 22) (Transcription factor IIB)	3 v 3	0.254723	0.00242144	0.148917	PHKA2	phosphorylase kinase regulatory subunit alpha 2	ENSG00000158691.14	ZSCAN12	protein_coding	ENSG00000158691.14	52.2976	0.947456	0.258679	3.66268	0.000249592	0.00116809	RAB3IP	USP25
Q14331	FRG1	Protein FRG1 (FSHD region gene 1 protein)	3 v 3	-0.363271	0.00242149	0.148917	FBXO9	F-box protein 9	ENSG00000182704.8	TSKU	protein_coding	ENSG00000182704.8	588.999	0.940611	0.1064	8.84036	9.5413e-19	3.16626e-17	LPCAT1	KCMF1
Q6UW78	UQCC3	Ubiquinol-cytochrome-c reductase complex assembly factor 3 (Assembly factor CBP4 homolog)	3 v 3	-0.487658	0.00242276	0.148917	AKAP10	A-kinase anchoring protein 10	ENSG00000213639.10	PPP1CB	protein_coding	ENSG00000213639.10	4568.63	0.93679	0.0868474	10.7866	3.98176e-27	2.71434e-25	DIAPH2	PAK3
Q15833	STXBP2	Syntaxin-binding protein 2 (Protein unc-18 homolog 2) (Unc18-2) (Protein unc-18 homolog B) (Unc-18B)	3 v 3	-0.111511	0.00242439	0.309955	RNF170	ring finger protein 170	ENSG00000121274.12	TENT4B	protein_coding	ENSG00000121274.12	619.441	0.935622	0.156926	5.96219	2.48876e-09	2.85017e-08	CHST14	ZNF275
Q9HC35	EML4	Echinoderm microtubule-associated protein-like 4 (EMAP-4) (Restrictedly overexpressed proliferation-associated protein) (Ropp 120)	3 v 3	0.173195	0.00242841	0.148917	SUPT7L	SPT7 like, STAGA complex gamma subunit	ENSG00000140941.13	MAP1LC3B	protein_coding	ENSG00000140941.13	518.138	0.934657	0.126217	7.40517	1.30983e-13	2.60541e-12	CLCN5	SLC39A10
Q13188	STK3	Serine/threonine-protein kinase 3 (EC 2.7.11.1) (Mammalian STE20-like protein kinase 2) (MST-2) (STE20-like kinase MST2) (Serine/threonine-protein kinase Krs-1) [Cleaved into: Serine/threonine-protein kinase 3 36kDa subunit (MST2/N); Serine/threonine-protein kinase 3 20kDa subunit (MST2/C)]	3 v 3	-0.145584	0.00244496	0.148917	NEBL	nebulette	ENSG00000128918.15	ALDH1A2	protein_coding	ENSG00000128918.15	27.6083	0.930052	0.321629	2.89169	0.00383175	0.0132604	PBRM1	ZFAND6
P30041	PRDX6	Peroxiredoxin-6 (EC 1.11.1.27) (1-Cys peroxiredoxin) (1-Cys PRX) (24 kDa protein) (Acidic calcium-independent phospholipase A2) (aiPLA2) (EC 3.1.1.4) (Antioxidant protein 2) (Glutathione-dependent peroxiredoxin) (Liver 2D page spot 40) (Lysophosphatidylcholine acyltransferase 5) (LPC acyltransferase 5) (LPCAT-5) (Lyso-PC acyltransferase 5) (EC 2.3.1.23) (Non-selenium glutathione peroxidase) (NSGP…	3 v 3	0.0746823	0.00244814	0.148917	IL1RAP	interleukin 1 receptor accessory protein	ENSG00000166012.16	TAF1D	protein_coding	ENSG00000166012.16	2361.13	0.929462	0.115225	8.06653	7.2325e-16	1.82951e-14	PPP2R1B	DGKH
P17480	UBTF	Nucleolar transcription factor 1 (Autoantigen NOR-90) (Upstream-binding factor 1) (UBF-1)	3 v 3	0.760573	0.00248541	0.309955	CREBRF	CREB3 regulatory factor	ENSG00000153561.13	RMND5A	protein_coding	ENSG00000153561.13	3167.98	0.925257	0.0723581	12.7872	1.93356e-37	2.31452e-35	PHLDA3	LPP
Q07864	POLE	DNA polymerase epsilon catalytic subunit A (EC 2.7.7.7) (3'-5' exodeoxyribonuclease) (EC 3.1.11.-) (DNA polymerase II subunit A)	3 v 3	-0.0747183	0.00249541	0.309955	SLMAP	sarcolemma associated protein	ENSG00000198839.9	ZNF277	protein_coding	ENSG00000198839.9	319.885	0.925023	0.133155	6.94698	3.73181e-12	6.32772e-11	ILRUN	ANKRD28
K7EMC7	CYGB	Cytoglobin	3 v 3	-0.443083	0.00249805	0.309955	SLC39A10	solute carrier family 39 member 10	ENSG00000170854.18	RIOX2	protein_coding	ENSG00000170854.18	532	0.920951	0.11322	8.13418	4.14748e-16	1.07343e-14	NCKAP1	YME1L1
P31689	DNAJA1	DnaJ homolog subfamily A member 1 (DnaJ protein homolog 2) (HSDJ) (Heat shock 40 kDa protein 4) (Heat shock protein J2) (HSJ-2) (Human DnaJ protein 2) (hDj-2)	3 v 3	-0.281952	0.00250601	0.149026	THEG5	testis highly expressed protein 5	ENSG00000111725.11	PRKAB1	protein_coding	ENSG00000111725.11	313.17	0.92065	0.139424	6.60325	4.0223e-11	6.00955e-10	XRN1	CDK13
O00505	KPNA3	Importin subunit alpha-4 (Importin alpha Q2) (Qip2) (Karyopherin subunit alpha-3) (SRP1-gamma)	3 v 3	0.459924	0.00251994	0.149026	ATG4A	autophagy related 4A cysteine peptidase	ENSG00000115109.14	EPB41L5	protein_coding	ENSG00000115109.14	607.048	0.920021	0.131635	6.98916	2.76533e-12	4.749e-11	UMPS	ZMYM3
Q9Y4Y9	LSM5	U6 snRNA-associated Sm-like protein LSm5	3 v 3	-0.272676	0.00253517	0.309955	CCDC43	coiled-coil domain containing 43	ENSG00000136603.14	SKIL	protein_coding	ENSG00000136603.14	5536.28	0.919931	0.115396	7.97193	1.56219e-15	3.83117e-14	PRMT7	REV3L
O43823	AKAP8	A-kinase anchor protein 8 (AKAP-8) (A-kinase anchor protein 95 kDa) (AKAP 95)	3 v 3	0.081563	0.00255407	0.309955	FBXO45	F-box protein 45	ENSG00000061676.15	NCKAP1	protein_coding	ENSG00000061676.15	6914.62	0.918556	0.0677157	13.5649	6.46781e-42	9.29054e-40	RMND5A	AHR
Q86U44	METTL3	N6-adenosine-methyltransferase catalytic subunit (EC 2.1.1.348) (Methyltransferase-like protein 3) (hMETTL3) (N6-adenosine-methyltransferase 70 kDa subunit) (MT-A70)	3 v 3	0.234642	0.00255661	0.149949	LRTOMT	leucine rich transmembrane and O-methyltransferase domain containing	ENSG00000130396.20	AFDN	protein_coding	ENSG00000130396.20	3498.16	0.91746	0.0988641	9.28001	1.69463e-20	6.88467e-19	VPS41	PTGER3
P46063	RECQL	ATP-dependent DNA helicase Q1 (EC 3.6.4.12) (DNA helicase, RecQ-like type 1) (RecQ1) (DNA-dependent ATPase Q1) (RecQ protein-like 1)	3 v 3	-0.065672	0.00259567	0.309955	SPSB4	splA/ryanodine receptor domain and SOCS box containing 4	ENSG00000163697.17	APBB2	protein_coding	ENSG00000163697.17	877.175	0.914554	0.0939362	9.73591	2.11919e-22	1.00511e-20	C1orf52	TAF9B
P29992	GNA11	Guanine nucleotide-binding protein subunit alpha-11 (G alpha-11) (G-protein subunit alpha-11) (Guanine nucleotide-binding protein G(y) subunit alpha)	3 v 3	-0.185031	0.00260723	0.309955	MAL2	mal, T cell differentiation protein 2 (gene/pseudogene)	ENSG00000185565.12	LSAMP	protein_coding	ENSG00000185565.12	48.2004	0.912842	0.257271	3.54817	0.000387922	0.00174366	AKAP12	SYNJ2
Q96B97	SH3KBP1	SH3 domain-containing kinase-binding protein 1 (CD2-binding protein 3) (CD2BP3) (Cbl-interacting protein of 85 kDa) (Human Src family kinase-binding protein 1) (HSB-1)	3 v 3	0.373556	0.00261084	0.15055	FAF1	Fas associated factor 1	ENSG00000117625.13	RCOR3	protein_coding	ENSG00000117625.13	951.45	0.911133	0.11396	7.99518	1.29388e-15	3.20838e-14	PAPOLG	SPRED1
Q969H6	POP5	Ribonuclease P/MRP protein subunit POP5 (hPop5) (EC 3.1.26.5)	2 v 2	-0.22635	0.00261641	0.15055	TAF9B	TATA-box binding protein associated factor 9b	ENSG00000171612.7	SLC25A33	protein_coding	ENSG00000171612.7	181.74	0.911115	0.156411	5.82515	5.70626e-09	6.25016e-08	HDAC2	GAB1
Q8WXW3	PIBF1	Progesterone-induced-blocking factor 1 (PIBF) (Centrosomal protein of 90 kDa) (CEP90)	3 v 3	0.254827	0.00263052	0.309955	MYO1D	myosin ID	ENSG00000135540.11	NHSL1	protein_coding	ENSG00000135540.11	649.189	0.911065	0.113176	8.05	8.27929e-16	2.07602e-14	AGO1	MIGA1
Q8NE71	ABCF1	ATP-binding cassette sub-family F member 1 (ATP-binding cassette 50) (TNF-alpha-stimulated ABC protein)	3 v 3	0.407682	0.00267246	0.309955	MAGI2	membrane associated guanylate kinase, WW and PDZ domain containing 2	ENSG00000166450.13	PRTG	protein_coding	ENSG00000166450.13	620.467	0.910985	0.0988553	9.21534	3.1029e-20	1.23076e-18	UBE2L3	SLC35E2A
Q969U7	PSMG2	Proteasome assembly chaperone 2 (PAC-2) (Hepatocellular carcinoma-susceptibility protein 3) (Tumor necrosis factor superfamily member 5-induced protein 1)	3 v 3	-0.147995	0.00267412	0.309955	OSMR	oncostatin M receptor	ENSG00000126858.18	RHOT1	protein_coding	ENSG00000126858.18	641.566	0.910562	0.0979809	9.29326	1.49633e-20	6.10369e-19	CLPB	ALCAM
Q86U75		Dihydropyrimidinase-related protein 2	3 v 3	-0.216846	0.00269505	0.309955	ZDHHC15	zinc finger DHHC-type containing 15	ENSG00000147852.16	VLDLR	protein_coding	ENSG00000147852.16	304.072	0.908703	0.134437	6.75932	1.38644e-11	2.1971e-10	NOTCH2	ITPR1
P63173	RPL38	60S ribosomal protein L38 (Large ribosomal subunit protein eL38)	3 v 3	-0.145078	0.00269646	0.309955	MCMDC2	minichromosome maintenance domain containing 2	ENSG00000156273.16	BACH1	protein_coding	ENSG00000156273.16	1091.19	0.907034	0.092844	9.76944	1.52289e-22	7.34418e-21	CBX5	SLMAP
P42345	MTOR	Serine/threonine-protein kinase mTOR (EC 2.7.11.1) (FK506-binding protein 12-rapamycin complex-associated protein 1) (FKBP12-rapamycin complex-associated protein) (Mammalian target of rapamycin) (mTOR) (Mechanistic target of rapamycin) (Rapamycin and FKBP12 target 1) (Rapamycin target protein 1)	3 v 3	-0.0817283	0.00273695	0.309955	U2SURP	U2 snRNP associated SURP domain containing	ENSG00000138660.11	AP1AR	protein_coding	ENSG00000138660.11	670.898	0.904823	0.101709	8.89621	5.77848e-19	1.98982e-17	C6orf132	SMIM14
Q15785	TOMM34	Mitochondrial import receptor subunit TOM34 (hTom34) (Translocase of outer membrane 34 kDa subunit)	3 v 3	-0.460543	0.00276533	0.154931	GPX6	glutathione peroxidase 6	ENSG00000163848.19	ZNF148	protein_coding	ENSG00000163848.19	1827.31	0.904204	0.0926924	9.75489	1.75797e-22	8.43743e-21	TAX1BP1	RTRAF
Q969M7	UBE2F	NEDD8-conjugating enzyme UBE2F (EC 2.3.2.32) (NEDD8 carrier protein UBE2F) (NEDD8 protein ligase UBE2F) (NEDD8-conjugating enzyme 2) (RING-type E3 NEDD8 transferase UBE2F) (Ubiquitin-conjugating enzyme E2 F)	3 v 3	-0.202301	0.00278136	0.309955	KCNA1	potassium voltage-gated channel subfamily A member 1	ENSG00000011201.12	ANOS1	protein_coding	ENSG00000011201.12	103.188	0.892945	0.195932	4.55742	5.17862e-06	3.49001e-05	MRPS23	MZT1
P28347	TEAD1	Transcriptional enhancer factor TEF-1 (NTEF-1) (Protein GT-IIC) (TEA domain family member 1) (TEAD-1) (Transcription factor 13) (TCF-13)	2 v 2	0.0600108	0.00279376	0.309955	PLEKHA1	pleckstrin homology domain containing A1	ENSG00000130348.11	QRSL1	protein_coding	ENSG00000130348.11	431.595	0.889356	0.118961	7.47602	7.66052e-14	1.55139e-12	TSPAN14	IKBIP
Q8IWA4	MFN1	Mitofusin-1 (EC 3.6.5.-) (Fzo homolog) (Transmembrane GTPase MFN1)	3 v 3	0.365161	0.00279387	0.155507	GALNT10	polypeptide N-acetylgalactosaminyltransferase 10	ENSG00000100614.18	PPM1A	protein_coding	ENSG00000100614.18	1597.5	0.88923	0.084857	10.4792	1.07689e-25	6.5625e-24	NARS1	RPS6KB1
Q12800	TFCP2	Alpha-globin transcription factor CP2 (SAA3 enhancer factor) (Transcription factor LSF)	3 v 3	-0.239144	0.00283364	0.155667	RAD18	RAD18, E3 ubiquitin protein ligase	ENSG00000130158.14	DOCK6	protein_coding	ENSG00000130158.14	319.143	0.888434	0.152828	5.81331	6.12498e-09	6.66883e-08	EPB41	SDK1
P19174	PLCG1	1-phosphatidylinositol 4,5-bisphosphate phosphodiesterase gamma-1 (EC 3.1.4.11) (PLC-148) (Phosphoinositide phospholipase C-gamma-1) (Phospholipase C-II) (PLC-II) (Phospholipase C-gamma-1) (PLC-gamma-1)	3 v 3	-0.184623	0.00283968	0.155667	PLPPR4	phospholipid phosphatase related 4	ENSG00000196511.14	TPK1	protein_coding	ENSG00000196511.14	278.893	0.8878	0.136266	6.51518	7.26012e-11	1.0451e-09	FBXL20	CSDE1
Q9H467	CUEDC2	CUE domain-containing protein 2	3 v 3	-0.258733	0.00285966	0.309955	KCNH1	potassium voltage-gated channel subfamily H member 1	ENSG00000136925.15	TSTD2	protein_coding	ENSG00000136925.15	338.533	0.886676	0.143713	6.16978	6.83833e-10	8.53095e-09	EMC1	LSAMP
P32856	STX2	Syntaxin-2 (Epimorphin)	3 v 3	0.287845	0.00288108	0.155667	ADCY9	adenylate cyclase 9	ENSG00000100664.11	EIF5	protein_coding	ENSG00000100664.11	4801	0.885735	0.0886061	9.99631	1.58176e-23	8.19822e-22	EEF2K	JUN
Q15392	DHCR24	Delta(24)-sterol reductase (EC 1.3.1.72) (24-dehydrocholesterol reductase) (3-beta-hydroxysterol Delta-24-reductase) (Diminuto/dwarf1 homolog) (Seladin-1)	3 v 3	0.627838	0.00288467	0.155667	MICAL3	microtubule associated monooxygenase, calponin and LIM domain containing 3	ENSG00000099968.17	BCL2L13	protein_coding	ENSG00000099968.17	596.269	0.880815	0.102991	8.55237	1.20586e-17	3.61399e-16	LEPROT	ZFHX3
P11171	EPB41	Protein 4.1 (P4.1) (4.1R) (Band 4.1) (EPB4.1) (Erythrocyte membrane protein band 4.1)	3 v 3	0.0789693	0.00288815	0.155667	ANKRD27	ankyrin repeat domain 27	ENSG00000136986.10	DERL1	protein_coding	ENSG00000136986.10	917.737	0.878952	0.110282	7.97004	1.58629e-15	3.87609e-14	UBE3B	CENPJ
P29144	TPP2	Tripeptidyl-peptidase 2 (TPP-2) (EC 3.4.14.10) (Tripeptidyl aminopeptidase) (Tripeptidyl-peptidase II) (TPP-II)	3 v 3	-0.0713745	0.00290215	0.309955	ASXL2	ASXL transcriptional regulator 2	ENSG00000178177.15	LCORL	protein_coding	ENSG00000178177.15	788.289	0.877775	0.0945838	9.28039	1.6886e-20	6.87404e-19	UFL1	MID1
Q9NVA1	UQCC1	Ubiquinol-cytochrome-c reductase complex assembly factor 1 (Basic FGF-repressed Zic-binding protein) (bFGF-repressed Zic-binding protein) (bFZb) (Ubiquinol-cytochrome c reductase complex chaperone CBP3 homolog)	3 v 3	-0.0702821	0.00294179	0.309955	PTER	phosphotriesterase related	ENSG00000213699.9	SLC35F6	protein_coding	ENSG00000213699.9	683.821	0.876951	0.10148	8.6416	5.54294e-18	1.73627e-16	OCRL	ZMYM6
P54619	PRKAG1	5'-AMP-activated protein kinase subunit gamma-1 (AMPK gamma1) (AMPK subunit gamma-1) (AMPKg)	3 v 3	0.243388	0.00294496	0.156833	HSPA14	heat shock protein family A (Hsp70) member 14	ENSG00000138380.18	CARF	protein_coding	ENSG00000138380.18	116.626	0.876323	0.192719	4.54715	5.43762e-06	3.6511e-05	NBEA	FERMT3
Q9NZ63	C9orf78	Telomere length and silencing protein 1 homolog (Hepatocellular carcinoma-associated antigen 59)	3 v 3	-0.22893	0.0029466	0.156833	PHF11	PHD finger protein 11	ENSG00000008294.21	SPAG9	protein_coding	ENSG00000008294.21	855.178	0.873803	0.114006	7.66454	1.79467e-14	3.92291e-13	DDX46	CCDC77
D3YTF8	TXNRD2	Thioredoxin-disulfide reductase (EC 1.8.1.9)	3 v 3	0.373429	0.00302385	0.157521	DNHD1	dynein heavy chain domain 1	ENSG00000162642.14	C1orf52	protein_coding	ENSG00000162642.14	313.447	0.87137	0.141028	6.17869	6.46371e-10	8.08869e-09	APPL1	PRTG
P17987	TCP1	T-complex protein 1 subunit alpha (TCP-1-alpha) (CCT-alpha)	3 v 3	-0.160705	0.00302868	0.157521	CNTD1	cyclin N-terminal domain containing 1	ENSG00000134198.10	TSPAN2	protein_coding	ENSG00000134198.10	157.603	0.870695	0.16568	5.25529	1.47791e-07	1.30012e-06	MYO5A	SERPINB8
O43809	NUDT21	Cleavage and polyadenylation specificity factor subunit 5 (Cleavage and polyadenylation specificity factor 25 kDa subunit) (CPSF 25 kDa subunit) (Cleavage factor Im complex 25 kDa subunit) (CFIm25) (Nucleoside diphosphate-linked moiety X motif 21) (Nudix motif 21) (Nudix hydrolase 21) (Pre-mRNA cleavage factor Im 68 kDa subunit)	3 v 3	0.291801	0.00305047	0.309955	KIF3C	kinesin family member 3C	ENSG00000163683.12	SMIM14	protein_coding	ENSG00000163683.12	361.685	0.863675	0.122893	7.02784	2.09758e-12	3.64584e-11	CSTF3	UFM1
O60306	AQR	RNA helicase aquarius (EC 3.6.4.13) (Intron-binding protein of 160 kDa) (IBP160)	3 v 3	0.178897	0.00305497	0.157521	FLT3	fms related tyrosine kinase 3	ENSG00000145685.14	LHFPL2	protein_coding	ENSG00000145685.14	442.63	0.862876	0.123907	6.96387	3.31042e-12	5.6322e-11	HSPA2	RCHY1
Q8IZ69	TRMT2A	tRNA (uracil-5-)-methyltransferase homolog A (EC 2.1.1.-) (HpaII tiny fragments locus 9c protein)	3 v 3	-0.296446	0.00305671	0.157521	RFX6	regulatory factor X6	ENSG00000159023.21	EPB41	protein_coding	ENSG00000159023.21	1384.49	0.862795	0.0979122	8.81192	1.23017e-18	4.05554e-17	ELMOD2	TIFA
P29323	EPHB2	Ephrin type-B receptor 2 (EC 2.7.10.1) (Developmentally-regulated Eph-related tyrosine kinase) (ELK-related tyrosine kinase) (EPH tyrosine kinase 3) (EPH-like kinase 5) (EK5) (hEK5) (Renal carcinoma antigen NY-REN-47) (Tyrosine-protein kinase TYRO5) (Tyrosine-protein kinase receptor EPH-3) [Cleaved into: EphB2/CTF1; EphB2/CTF2]	3 v 3	0.151923	0.00309407	0.157521	SETDB2-PHF11	SETDB2-PHF11 readthrough	ENSG00000117151.13	CTBS	protein_coding	ENSG00000117151.13	199.594	0.859438	0.159033	5.40416	6.51136e-08	6.07345e-07	GINS1	ARHGEF39
Q8WZA9	IRGQ	Immunity-related GTPase family Q protein	3 v 3	-0.438501	0.00311882	0.157521	MAPK3	mitogen-activated protein kinase 3	ENSG00000111058.8	ACSS3	protein_coding	ENSG00000111058.8	450.519	0.851889	0.111653	7.62982	2.35085e-14	5.06163e-13	ANLN
M0QZQ2	MED25	Mediator complex subunit 25 (Mediator of RNA polymerase II transcription subunit 25)	3 v 3	-0.164389	0.00314546	0.309955	SLC4A4	solute carrier family 4 member 4	ENSG00000198382.9	UVRAG	protein_coding	ENSG00000198382.9	257.757	0.850316	0.160405	5.30105	1.15136e-07	1.03319e-06	ARPP19
O95685	PPP1R3D	Protein phosphatase 1 regulatory subunit 3D (Protein phosphatase 1 regulatory subunit 6) (PP1 subunit R6) (Protein phosphatase 1-binding subunit R6)	3 v 3	0.149037	0.00315015	0.309955	HUS1	HUS1 checkpoint clamp component	ENSG00000141627.13	DYM	protein_coding	ENSG00000141627.13	783.84	0.849635	0.0935308	9.08401	1.04642e-19	3.87542e-18	BAG4
Q4LDG9	DNAL1	Dynein axonemal light chain 1 (LC1)	3 v 3	-0.181235	0.00315562	0.309955	CASS4	Cas scaffold protein family member 4	ENSG00000162714.12	ZNF496	protein_coding	ENSG00000162714.12	843.269	0.848954	0.100307	8.46357	2.59318e-17	7.49264e-16	RIOX2
Q9UHG0	DCDC2	Doublecortin domain-containing protein 2 (Protein RU2S)	3 v 3	0.221391	0.00316141	0.157521	AQR	aquarius intron-binding spliceosomal factor	ENSG00000072364.13	AFF4	protein_coding	ENSG00000072364.13	3663.79	0.844398	0.112775	7.48743	7.02377e-14	1.42964e-12	SMURF2
Q6PII3	CCDC174	Coiled-coil domain-containing protein 174	3 v 3	-0.23467	0.00319675	0.157521	PRKAB1	protein kinase AMP-activated non-catalytic subunit beta 1	ENSG00000113851.14	CRBN	protein_coding	ENSG00000113851.14	158.511	0.842585	0.170547	4.94049	7.79274e-07	6.06471e-06	NIT1
Q8NC51	SERBP1	Plasminogen activator inhibitor 1 RNA-binding protein (PAI1 RNA-binding protein 1) (PAI-RBP1) (SERPINE1 mRNA-binding protein 1)	3 v 3	0.10223	0.00323263	0.309955	SIX3	SIX homeobox 3	ENSG00000160007.18	ARHGAP35	protein_coding	ENSG00000160007.18	3060.91	0.840586	0.109148	7.70137	1.34613e-14	2.98793e-13	HCFC2
Q05932	FPGS	Folylpolyglutamate synthase, mitochondrial (EC 6.3.2.17) (Folylpoly-gamma-glutamate synthetase) (FPGS) (Tetrahydrofolylpolyglutamate synthase) (Tetrahydrofolate synthase)	3 v 3	-0.145336	0.00324667	0.157521	ALDH1A2	aldehyde dehydrogenase 1 family member A2	ENSG00000110422.12	HIPK3	protein_coding	ENSG00000110422.12	1970.4	0.838801	0.0998536	8.40031	4.45314e-17	1.26131e-15	ELAPOR2
Q96EK7	FAM120B	Constitutive coactivator of peroxisome proliferator-activated receptor gamma (Constitutive coactivator of PPAR-gamma) (Constitutive coactivator of PPARG) (PPARG constitutive coactivator 1) (PGCC1) (Protein FAM120B)	3 v 3	0.119649	0.00324943	0.157521	F8	coagulation factor VIII	ENSG00000124787.13	RPP40	protein_coding	ENSG00000124787.13	160.069	0.837118	0.179774	4.6565	3.21635e-06	2.2529e-05	SPTY2D1
Q9Y5K5	UCHL5	Ubiquitin carboxyl-terminal hydrolase isozyme L5 (UCH-L5) (EC 3.4.19.12) (Ubiquitin C-terminal hydrolase UCH37) (Ubiquitin thioesterase L5)	3 v 3	-0.211312	0.00327398	0.157521	GUCY1A2	guanylate cyclase 1 soluble subunit alpha 2	ENSG00000109436.8	TBC1D9	protein_coding	ENSG00000109436.8	529.115	0.832989	0.110271	7.55404	4.21963e-14	8.86696e-13	SKP2
Q06546	GABPA	GA-binding protein alpha chain (GABP subunit alpha) (Nuclear respiratory factor 2 subunit alpha) (Transcription factor E4TF1-60)	3 v 3	-0.0531948	0.00328064	0.309955	PDHA1	pyruvate dehydrogenase E1 alpha 1 subunit	ENSG00000151012.13	SLC7A11	protein_coding	ENSG00000151012.13	5565.12	0.831726	0.0882832	9.42111	4.46324e-21	1.90564e-19	DNAJA2
O43150	ASAP2	Arf-GAP with SH3 domain, ANK repeat and PH domain-containing protein 2 (Development and differentiation-enhancing factor 2) (Paxillin-associated protein with ARF GAP activity 3) (PAG3) (Pyk2 C-terminus-associated protein) (PAP)	3 v 3	0.139424	0.00331361	0.309955	TCFL5	transcription factor like 5	ENSG00000169760.17	NLGN1	protein_coding	ENSG00000169760.17	66.5118	0.830505	0.22776	3.64641	0.000265928	0.00123649	USP9X
Q9UHC9	NPC1L1	NPC1-like intracellular cholesterol transporter 1 (Niemann-Pick C1-like protein 1)	2 v 2	0.109836	0.00332089	0.158204	LMAN2L	lectin, mannose binding 2 like	ENSG00000115548.17	KDM3A	protein_coding	ENSG00000115548.17	953.145	0.828266	0.140573	5.89207	3.81378e-09	4.27271e-08	MOXD1
P46783	RPS10	40S ribosomal protein S10 (Small ribosomal subunit protein eS10)	3 v 3	0.1544	0.00334331	0.158204	WDR82	WD repeat domain 82	ENSG00000169762.17	TAPT1	protein_coding	ENSG00000169762.17	478.337	0.827754	0.110285	7.50559	6.11528e-14	1.2536e-12	TMTC3
Q13445	TMED1	Transmembrane emp24 domain-containing protein 1 (Interleukin-1 receptor-like 1 ligand) (Putative T1/ST2 receptor-binding protein) (p24 family protein gamma-1) (Tp24) (p24gamma1)	3 v 3	0.116678	0.0033439	0.158204	GAS7	growth arrest specific 7	ENSG00000188283.11	ZNF383	protein_coding	ENSG00000188283.11	138.062	0.826516	0.188208	4.39151	1.12567e-05	7.103e-05	SERBP1
P62314	SNRPD1	Small nuclear ribonucleoprotein Sm D1 (Sm-D1) (Sm-D autoantigen) (snRNP core protein D1)	3 v 3	0.301284	0.00334593	0.309955	ABCG2	ATP binding cassette subfamily G member 2 (Junior blood group)	ENSG00000152492.15	CCDC50	protein_coding	ENSG00000152492.15	882.412	0.825606	0.106635	7.74233	9.76105e-15	2.21302e-13	FANCA
Q5TBP9	LSM14B	Protein LSM14 homolog B (Fragment)	3 v 3	-0.419269	0.00340175	0.160051	ATXN1	ataxin 1	ENSG00000198625.13	MDM4	protein_coding	ENSG00000198625.13	1725.5	0.821275	0.109034	7.5323	4.98543e-14	1.03358e-12	ACOX1
Q9BXJ9	NAA15	N-alpha-acetyltransferase 15, NatA auxiliary subunit (Gastric cancer antigen Ga19) (N-terminal acetyltransferase) (NMDA receptor-regulated protein 1) (Protein tubedown-1) (Tbdn100)	3 v 3	-0.47796	0.00340619	0.309955	OTUB1	OTU deubiquitinase, ubiquitin aldehyde binding 1	ENSG00000160200.17	CBS	protein_coding	ENSG00000160200.17	88.5489	0.821045	0.201816	4.06829	4.73587e-05	0.000261787	COBLL1
P62249	RPS16	40S ribosomal protein S16 (Small ribosomal subunit protein uS9)	3 v 3	0.408541	0.00343955	0.160328	PRDM15	PR/SET domain 15	ENSG00000156931.15	VPS8	protein_coding	ENSG00000156931.15	1206.7	0.820904	0.0945474	8.68246	3.87288e-18	1.21884e-16	RRM1
P40123	CAP2	Adenylyl cyclase-associated protein 2 (CAP 2)	3 v 3	-0.187729	0.00345615	0.309955	AFF4	AF4/FMR2 family member 4	ENSG00000186815.12	TPCN1	protein_coding	ENSG00000186815.12	678.866	0.818361	0.0976558	8.38005	5.29039e-17	1.48928e-15	RAB21
Q8TEB1	DCAF11	DDB1- and CUL4-associated factor 11 (WD repeat-containing protein 23)	3 v 3	-0.137484	0.0034703	0.160328	SCARA3	scavenger receptor class A member 3	ENSG00000174307.6	PHLDA3	protein_coding	ENSG00000174307.6	65.897	0.817704	0.238793	3.42432	0.000616349	0.00263356	ATL2
Q9Y2P8	RCL1	RNA 3'-terminal phosphate cyclase-like protein	3 v 3	-0.25213	0.00347752	0.160328	CLU	clusterin	ENSG00000147010.18	SH3KBP1	protein_coding	ENSG00000147010.18	375.764	0.815212	0.123426	6.60489	3.97816e-11	5.94802e-10	CSE1L
Q149N8	SHPRH	E3 ubiquitin-protein ligase SHPRH (EC 2.3.2.27) (EC 3.6.4.-) (RING-type E3 ubiquitin transferase SHPRH) (SNF2, histone-linker, PHD and RING finger domain-containing helicase)	3 v 3	-0.240945	0.00348294	0.160328	R3HDM2	R3H domain containing 2	ENSG00000108924.14	HLF	protein_coding	ENSG00000108924.14	24.2281	0.813882	0.343013	2.37274	0.0176565	0.0489957	BTBD1
Q9Y375	NDUFAF1	Complex I intermediate-associated protein 30, mitochondrial (NADH dehydrogenase [ubiquinone] 1 alpha subcomplex assembly factor 1)	3 v 3	-0.0509094	0.00349153	0.309955	ZNF319	zinc finger protein 319	ENSG00000197822.11	OCLN	protein_coding	ENSG00000197822.11	499.494	0.808462	0.129383	6.24859	4.14181e-10	5.34264e-09	CNOT6
Q13561	DCTN2	Dynactin subunit 2 (50 kDa dynein-associated polypeptide) (Dynactin complex 50 kDa subunit) (DCTN-50) (p50 dynamitin)	3 v 3	-0.208565	0.00354214	0.309955	LRRN4CL	LRRN4 C-terminal like	ENSG00000013561.18	RNF14	protein_coding	ENSG00000013561.18	534.79	0.806937	0.103983	7.76026	8.47537e-15	1.94123e-13	OSBPL8
Q5W0V3	FHIP2A	FHF complex subunit HOOK interacting protein 2A (FHIP2A)	3 v 3	-0.223557	0.00354934	0.162144	CCDC77	coiled-coil domain containing 77	ENSG00000124171.9	PARD6B	protein_coding	ENSG00000124171.9	662.005	0.805545	0.106937	7.53292	4.96196e-14	1.02977e-12	KIAA0753
Q6ZWJ1	STXBP4	Syntaxin-binding protein 4 (Syntaxin 4-interacting protein) (STX4-interacting protein) (Synip)	3 v 3	-0.131461	0.0035569	0.309955	FERMT3	fermitin family member 3	ENSG00000152503.9	TRIM36	protein_coding	ENSG00000152503.9	438.812	0.803844	0.130309	6.16873	6.88391e-10	8.57669e-09	MTHFD2
Q15003	NCAPH	Condensin complex subunit 2 (Barren homolog protein 1) (Chromosome-associated protein H) (hCAP-H) (Non-SMC condensin I complex subunit H) (XCAP-H homolog)	3 v 3	-0.101911	0.00356047	0.162144	TUBGCP5	tubulin gamma complex associated protein 5	ENSG00000245680.10	ZNF585B	protein_coding	ENSG00000245680.10	139.523	0.798588	0.169387	4.71457	2.42222e-06	1.73967e-05	TMTC1
Q9UKK3	PARP4	Protein mono-ADP-ribosyltransferase PARP4 (EC 2.4.2.-) (193 kDa vault protein) (ADP-ribosyltransferase diphtheria toxin-like 4) (ARTD4) (PARP-related/IalphaI-related H5/proline-rich) (PH5P) (Poly [ADP-ribose] polymerase 4) (PARP-4) (Vault poly(ADP-ribose) polymerase) (VPARP)	3 v 3	-0.58055	0.00359229	0.162337	PELI1	pellino E3 ubiquitin protein ligase 1	ENSG00000023909.10	GCLM	protein_coding	ENSG00000023909.10	859.915	0.796364	0.0914768	8.70564	3.15789e-18	1.00962e-16	TSPAN3
Q13425	SNTB2	Beta-2-syntrophin (59 kDa dystrophin-associated protein A1 basic component 2) (Syntrophin-3) (SNT3) (Syntrophin-like) (SNTL)	3 v 3	0.423902	0.00360283	0.162337	SYT4	synaptotagmin 4	ENSG00000116141.15	MARK1	protein_coding	ENSG00000116141.15	310.427	0.796023	0.123864	6.42661	1.30477e-10	1.81333e-09	BCL2L13
Q6UX07	DHRS13	Dehydrogenase/reductase SDR family member 13 (EC 1.1.-.-) (Short chain dehydrogenase/reductase family 7C member 5)	3 v 3	0.502157	0.00360428	0.309955	UNC80	unc-80 homolog, NALCN channel complex subunit	ENSG00000143355.16	LHX9	protein_coding	ENSG00000143355.16	44.549	0.793102	0.266548	2.97546	0.00292552	0.0104721	ETV6
G3V2I3	RCCD1	RCC1 domain-containing protein 1	2 v 2	-0.307395	0.00360496	0.309955	ARMS2	age-related maculopathy susceptibility 2	ENSG00000179454.13	KLHL28	protein_coding	ENSG00000179454.13	508.635	0.792124	0.122943	6.44301	1.17124e-10	1.63567e-09	NR3C1
P48449	LSS	Lanosterol synthase (EC 5.4.99.7) (2,3-epoxysqualene--lanosterol cyclase) (Oxidosqualene--lanosterol cyclase) (OSC) (hOSC)	3 v 3	-0.201662	0.0036151	0.309955	TPPP	tubulin polymerization promoting protein	ENSG00000107864.15	CPEB3	protein_coding	ENSG00000107864.15	175.547	0.790839	0.16357	4.83487	1.33232e-06	9.98616e-06	TRAPPC13
Q9P2M7	CGN	Cingulin	3 v 3	0.627818	0.00364074	0.309955	SH2B3	SH2B adaptor protein 3	ENSG00000205302.7	SNX2	protein_coding	ENSG00000205302.7	1117.73	0.787302	0.100342	7.84618	4.28886e-15	1.01589e-13	PNP
P35611	ADD1	Alpha-adducin (Erythrocyte adducin subunit alpha)	3 v 3	0.282997	0.00364098	0.162602	UBR2	ubiquitin protein ligase E3 component n-recognin 2	ENSG00000075651.16	PLD1	protein_coding	ENSG00000075651.16	277.626	0.787092	0.130455	6.03344	1.60503e-09	1.88976e-08	R3HDM4
O95208	EPN2	Epsin-2 (EPS-15-interacting protein 2)	3 v 3	-0.298163	0.00364689	0.162602	AJUBA	ajuba LIM protein	ENSG00000110841.14	PPFIBP1	protein_coding	ENSG00000110841.14	1562.25	0.78458	0.100789	7.78439	7.00504e-15	1.6118e-13	SPRY4
P29083	GTF2E1	General transcription factor IIE subunit 1 (General transcription factor IIE 56 kDa subunit) (Transcription initiation factor IIE subunit alpha) (TFIIE-alpha)	3 v 3	-0.161311	0.00365732	0.309955	KLF7	Kruppel like factor 7	ENSG00000156218.13	ADAMTSL3	protein_coding	ENSG00000156218.13	150.079	0.779096	0.165841	4.69786	2.62907e-06	1.87617e-05	HNRNPU
Q13200	PSMD2	26S proteasome non-ATPase regulatory subunit 2 (26S proteasome regulatory subunit RPN1) (26S proteasome regulatory subunit S2) (26S proteasome subunit p97) (Protein 55.11) (Tumor necrosis factor type 1 receptor-associated protein 2)	3 v 3	-0.144706	0.00369683	0.16397	F2RL3	F2R like thrombin or trypsin receptor 3	ENSG00000077684.16	JADE1	protein_coding	ENSG00000077684.16	1244.93	0.778442	0.1046	7.44211	9.90914e-14	1.98677e-12	SMARCA5
Q9H2P9	DPH5	Diphthine methyl ester synthase (EC 2.1.1.314) (Diphthamide biosynthesis methyltransferase)	3 v 3	-0.147361	0.00369939	0.309955	RIC3	RIC3 acetylcholine receptor chaperone	ENSG00000166147.13	FBN1	protein_coding	ENSG00000166147.13	930.523	0.771019	0.106298	7.25335	4.06597e-13	7.61328e-12	RNF14
Q9NUG6	PDRG1	p53 and DNA damage-regulated protein 1	3 v 3	-0.529793	0.0037229	0.164271	RAB27B	RAB27B, member RAS oncogene family	ENSG00000151632.17	AKR1C2	protein_coding	ENSG00000151632.17	96.6945	0.769711	0.199399	3.86015	0.000113319	0.000575322	KIF1A
Q9HC52	CBX8	Chromobox protein homolog 8 (Polycomb 3 homolog) (Pc3) (hPc3) (Rectachrome 1)	3 v 3	0.27747	0.0037275	0.309955	CDPF1	cysteine rich DPF motif domain containing 1	ENSG00000100852.13	ARHGAP5	protein_coding	ENSG00000100852.13	3303.13	0.767373	0.0846451	9.06578	1.23717e-19	4.54837e-18	DIS3
E9PK54	HSPA8	Heat shock cognate 71 kDa protein (Fragment)	3 v 3	-0.0450841	0.00375971	0.164382	ATP6V0B	ATPase H+ transporting V0 subunit b	ENSG00000107669.17	ATE1	protein_coding	ENSG00000107669.17	650.767	0.765259	0.10538	7.26189	3.81713e-13	7.18078e-12	MOB1B
Q8N6R0	EEF1AKNMT	eEF1A lysine and N-terminal methyltransferase (eEF1A-KNMT) (Methyltransferase-like protein 13) [Includes: eEF1A lysine methyltransferase (EC 2.1.1.-); eEF1A N-terminal methyltransferase (EC 2.1.1.-)]	3 v 3	-0.212671	0.00376402	0.164382	EDEM3	ER degradation enhancing alpha-mannosidase like protein 3	ENSG00000136436.14	CALCOCO2	protein_coding	ENSG00000136436.14	468.374	0.763351	0.112511	6.78466	1.1636e-11	1.869e-10	ERO1B
Q9HD26	GOPC	Golgi-associated PDZ and coiled-coil motif-containing protein (CFTR-associated ligand) (Fused in glioblastoma) (PDZ protein interacting specifically with TC10) (PIST)	3 v 3	-0.25017	0.00381567	0.164634	VPS9D1	VPS9 domain containing 1	ENSG00000198677.11	TTC37	protein_coding	ENSG00000198677.11	1119.56	0.762458	0.102298	7.45328	9.10484e-14	1.83649e-12	TBPL1
P56282	POLE2	DNA polymerase epsilon subunit 2 (DNA polymerase II subunit 2) (DNA polymerase epsilon subunit B)	3 v 3	-0.134391	0.00385288	0.309955	WDR35	WD repeat domain 35	ENSG00000143622.11	RIT1	protein_coding	ENSG00000143622.11	396.605	0.762428	0.13617	5.59911	2.15455e-08	2.16857e-07	ZWINT
Q7L0Y3	TRMT10C	tRNA methyltransferase 10 homolog C (HBV pre-S2 trans-regulated protein 2) (Mitochondrial ribonuclease P protein 1) (Mitochondrial RNase P protein 1) (RNA (guanine-9-)-methyltransferase domain-containing protein 1) (Renal carcinoma antigen NY-REN-49) (mRNA methyladenosine-N(1)-methyltransferase) (EC 2.1.1.-) (tRNA (adenine(9)-N(1))-methyltransferase) (EC 2.1.1.218) (tRNA (guanine(9)-N(1))-methylt…	3 v 3	-0.253023	0.00385977	0.164634	ZBTB20	zinc finger and BTB domain containing 20	ENSG00000010803.16	SCMH1	protein_coding	ENSG00000010803.16	346.949	0.761707	0.123291	6.17814	6.48603e-10	8.11158e-09	TNFRSF10B
O00220	TNFRSF10A	Tumor necrosis factor receptor superfamily member 10A (Death receptor 4) (TNF-related apoptosis-inducing ligand receptor 1) (TRAIL receptor 1) (TRAIL-R1) (CD antigen CD261)	3 v 3	-0.172721	0.00386907	0.164634	FOXK1	forkhead box K1	ENSG00000168234.13	TTC39C	protein_coding	ENSG00000168234.13	369.783	0.761476	0.122594	6.21134	5.25342e-10	6.64442e-09	ASCC3
Q59ET0		1,4-alpha-glucan branching enzyme (EC 2.4.1.18) (Fragment)	3 v 3	0.610547	0.00386932	0.164634	PRPF19	pre-mRNA processing factor 19	ENSG00000109472.14	CPE	protein_coding	ENSG00000109472.14	1575.45	0.761294	0.0888227	8.57095	1.02639e-17	3.11323e-16	RPAP3
P98170	XIAP	E3 ubiquitin-protein ligase XIAP (EC 2.3.2.27) (Baculoviral IAP repeat-containing protein 4) (IAP-like protein) (ILP) (hILP) (Inhibitor of apoptosis protein 3) (IAP-3) (hIAP-3) (hIAP3) (RING-type E3 ubiquitin transferase XIAP) (X-linked inhibitor of apoptosis protein) (X-linked IAP)	3 v 3	0.263535	0.00387905	0.309955	CDC42BPA	CDC42 binding protein kinase alpha	ENSG00000147202.18	DIAPH2	protein_coding	ENSG00000147202.18	634.971	0.760735	0.106639	7.13372	9.76886e-13	1.75874e-11	PDS5A
Q8N3S0	DKFZp451C205	GrpE protein homolog (Fragment)	3 v 3	0.257818	0.00391482	0.164634	EXOC2	exocyst complex component 2	ENSG00000180628.15	PCGF5	protein_coding	ENSG00000180628.15	1161.14	0.760529	0.0835924	9.09807	9.19514e-20	3.44989e-18	SORL1
A0A3B3ITT1	RAB12	Ras-related protein Rab-12	3 v 3	-0.11675	0.0039425	0.164634	ADAMTSL5	ADAMTS like 5	ENSG00000173598.14	NUDT4	protein_coding	ENSG00000173598.14	448.184	0.760002	0.115037	6.60659	3.93266e-11	5.88874e-10	GNL3L
Q86YS7	C2CD5	C2 domain-containing protein 5 (C2 domain-containing phosphoprotein of 138 kDa)	2 v 2	0.0867598	0.00394503	0.164634	DHODH	dihydroorotate dehydrogenase (quinone)	ENSG00000176624.11	MEX3C	protein_coding	ENSG00000176624.11	1469.66	0.759287	0.0854714	8.88352	6.47755e-19	2.20786e-17	PCSK9
Q8NBF6	AVL9	Late secretory pathway protein AVL9 homolog	3 v 3	0.317833	0.00397191	0.164634	SMIM12	small integral membrane protein 12	ENSG00000179119.15	SPTY2D1	protein_coding	ENSG00000179119.15	470.406	0.759197	0.160726	4.72355	2.31762e-06	1.66991e-05	PDS5B
Q8IZ81	ELMOD2	ELMO domain-containing protein 2	3 v 3	-0.167982	0.00398761	0.309955	CREB3	cAMP responsive element binding protein 3	ENSG00000171862.11	PTEN	protein_coding	ENSG00000171862.11	1226.04	0.756448	0.0850944	8.88951	6.1378e-19	2.09917e-17	YOD1
Q96JC9	EAF1	ELL-associated factor 1	3 v 3	-0.340861	0.00401962	0.164634	MX2	MX dynamin like GTPase 2	ENSG00000180488.15	MIGA1	protein_coding	ENSG00000180488.15	629.976	0.753857	0.107031	7.04336	1.8766e-12	3.27874e-11	CARM1
Q9UM00	TMCO1	Calcium load-activated calcium channel (CLAC channel) (Transmembrane and coiled-coil domain-containing protein 1) (Transmembrane and coiled-coil domains protein 4) (Xenogeneic cross-immune protein PCIA3)	3 v 3	-0.335711	0.00402191	0.164634	DTNA	dystrobrevin alpha	ENSG00000112276.14	BVES	protein_coding	ENSG00000112276.14	235.314	0.750439	0.136447	5.49988	3.80051e-08	3.67974e-07	TARDBP
Q86VR2	RETREG3	Reticulophagy regulator 3	3 v 3	0.0996362	0.00403602	0.164634	SLC4A5	solute carrier family 4 member 5	ENSG00000133019.11	CHRM3	protein_coding	ENSG00000133019.11	189.146	0.749975	0.158051	4.74515	2.08355e-06	1.51757e-05	GCFC2
Q14181	POLA2	DNA polymerase alpha subunit B (DNA polymerase alpha 70 kDa subunit)	3 v 3	-0.118397	0.00403895	0.309955	SH3BP5	SH3 domain binding protein 5	ENSG00000144426.18	NBEAL1	protein_coding	ENSG00000144426.18	742.341	0.749692	0.11852	6.32544	2.52507e-10	3.36286e-09	PRIM1
Q9Y2X8	UBE2D4	Ubiquitin-conjugating enzyme E2 D4 (EC 2.3.2.23) (E2 ubiquitin-conjugating enzyme D4) (HBUCE1) (Ubiquitin carrier protein D4) (Ubiquitin-protein ligase D4)	3 v 3	-0.0944833	0.00405459	0.164634	DHCR24	24-dehydrocholesterol reductase	ENSG00000183010.16	PYCR1	protein_coding	ENSG00000183010.16	1030.45	0.749625	0.0857907	8.73784	2.37613e-18	7.64543e-17	AASS
P48643	CCT5	T-complex protein 1 subunit epsilon (TCP-1-epsilon) (CCT-epsilon)	3 v 3	-0.114475	0.00406051	0.309955	GTF2E1	general transcription factor IIE subunit 1	ENSG00000108306.13	FBXL20	protein_coding	ENSG00000108306.13	454.247	0.746656	0.114815	6.50314	7.86619e-11	1.1267e-09	GCLC
A0A384MTJ7		Epididymis secretory sperm binding protein	3 v 3	-0.0627937	0.00407435	0.309955	FAM126B	family with sequence similarity 126 member B	ENSG00000163867.17	ZMYM6	protein_coding	ENSG00000163867.17	206.312	0.739851	0.142999	5.17381	2.29365e-07	1.94951e-06	KNL1
Q8TC07	TBC1D15	TBC1 domain family member 15 (GTPase-activating protein RAB7) (GAP for RAB7) (Rab7-GAP)	3 v 3	0.0672633	0.00409458	0.309955	SLC39A2	solute carrier family 39 member 2	ENSG00000135631.16	RAB11FIP5	protein_coding	ENSG00000135631.16	179.838	0.736452	0.171392	4.29688	1.73221e-05	0.000104987	COPS3
P07858	CTSB	Cathepsin B (EC 3.4.22.1) (APP secretase) (APPS) (Cathepsin B1) [Cleaved into: Cathepsin B light chain; Cathepsin B heavy chain]	3 v 3	0.868238	0.00415459	0.164634	NOP2	NOP2 nucleolar protein	ENSG00000111647.13	UHRF1BP1L	protein_coding	ENSG00000111647.13	737.276	0.734064	0.105847	6.93512	4.05886e-12	6.84763e-11	NHSL1
O14773	TPP1	Tripeptidyl-peptidase 1 (TPP-1) (EC 3.4.14.9) (Cell growth-inhibiting gene 1 protein) (Lysosomal pepstatin-insensitive protease) (LPIC) (Tripeptidyl aminopeptidase) (Tripeptidyl-peptidase I) (TPP-I)	3 v 3	0.635631	0.00419112	0.164634	MMP24	matrix metallopeptidase 24	ENSG00000114861.20	FOXP1	protein_coding	ENSG00000114861.20	273.353	0.732775	0.128134	5.71883	1.0726e-08	1.12696e-07	SPCS3
Q9BZG1	RAB34	Ras-related protein Rab-34 (Ras-related protein Rab-39) (Ras-related protein Rah)	3 v 3	-0.183303	0.00420737	0.164634	ARGFX	arginine-fifty homeobox	ENSG00000139668.9	WDFY2	protein_coding	ENSG00000139668.9	353.193	0.732561	0.132327	5.53598	3.09484e-08	3.04042e-07	PALLD
Q06124	PTPN11	Tyrosine-protein phosphatase non-receptor type 11 (EC 3.1.3.48) (Protein-tyrosine phosphatase 1D) (PTP-1D) (Protein-tyrosine phosphatase 2C) (PTP-2C) (SH-PTP2) (SHP-2) (Shp2) (SH-PTP3)	3 v 3	0.217725	0.00425449	0.164634	CYP2C9	cytochrome P450 family 2 subfamily C member 9	ENSG00000104312.8	RIPK2	protein_coding	ENSG00000104312.8	207.17	0.729669	0.156314	4.66797	3.04196e-06	2.13793e-05	FLVCR1
P52815	MRPL12	39S ribosomal protein L12, mitochondrial (L12mt) (MRP-L12) (5c5-2) (Mitochondrial large ribosomal subunit protein bL12m)	3 v 3	0.0914058	0.00425811	0.164634	CREG1	cellular repressor of E1A stimulated genes 1	ENSG00000065882.16	TBC1D1	protein_coding	ENSG00000065882.16	876.879	0.72816	0.0951067	7.65624	1.91454e-14	4.17132e-13	TBC1D22B
Q14527	HLTF	Helicase-like transcription factor (EC 2.3.2.27) (EC 3.6.4.-) (DNA-binding protein/plasminogen activator inhibitor 1 regulator) (HIP116) (RING finger protein 80) (RING-type E3 ubiquitin transferase HLTF) (SWI/SNF-related matrix-associated actin-dependent regulator of chromatin subfamily A member 3) (Sucrose nonfermenting protein 2-like 3)	3 v 3	-0.0711781	0.00428224	0.164634	ZNF813	zinc finger protein 813	ENSG00000171365.17	CLCN5	protein_coding	ENSG00000171365.17	513.431	0.726507	0.109945	6.6079	3.89814e-11	5.84575e-10	CHM
Q5MNZ6	WDR45B	WD repeat domain phosphoinositide-interacting protein 3 (WIPI-3) (WD repeat-containing protein 45-like) (WDR45-like protein) (WD repeat-containing protein 45B) (WIPI49-like protein)	3 v 3	0.6787	0.00428802	0.164634	SLC5A9	solute carrier family 5 member 9	ENSG00000108587.15	GOSR1	protein_coding	ENSG00000108587.15	680.608	0.724443	0.119274	6.07379	1.24929e-09	1.50348e-08	FAM83B
Q86X27	RALGPS2	Ras-specific guanine nucleotide-releasing factor RalGPS2 (Ral GEF with PH domain and SH3-binding motif 2) (RalA exchange factor RalGPS2)	3 v 3	-0.143437	0.00430656	0.309955	IKBIP	IKBKB interacting protein	ENSG00000136866.13	ZFP37	protein_coding	ENSG00000136866.13	138.781	0.721794	0.203432	3.54809	0.000388036	0.00174378	SPTLC1
Q9BSJ8	ESYT1	Extended synaptotagmin-1 (E-Syt1) (Membrane-bound C2 domain-containing protein)	3 v 3	-0.198331	0.00431764	0.309955	VPS52	VPS52, GARP complex subunit	ENSG00000002016.17	RAD52	protein_coding	ENSG00000002016.17	450.13	0.721316	0.133656	5.39681	6.78352e-08	6.31851e-07	DESI2
P60866	RPS20	40S ribosomal protein S20 (Small ribosomal subunit protein uS10)	3 v 3	0.304978	0.00433153	0.164634	PMS1	PMS1 homolog 1, mismatch repair system component	ENSG00000102452.17	NALCN	protein_coding	ENSG00000102452.17	35.0839	0.719543	0.291828	2.46565	0.0136767	0.0396365	PAPOLA
E7EX44	CALD1	Caldesmon	3 v 3	-0.25106	0.00435087	0.309955	ZNF514	zinc finger protein 514	ENSG00000085231.14	AK6	protein_coding	ENSG00000085231.14	246.099	0.718612	0.133808	5.37045	7.85415e-08	7.28202e-07	PCNA
O00186	STXBP3	Syntaxin-binding protein 3 (Platelet Sec1 protein) (PSP) (Protein unc-18 homolog 3) (Unc18-3) (Protein unc-18 homolog C) (Unc-18C)	3 v 3	-0.116189	0.00436272	0.309955	TWF1	twinfilin actin binding protein 1	ENSG00000158092.7	NCK1	protein_coding	ENSG00000158092.7	362.322	0.717286	0.126762	5.65855	1.52661e-08	1.56713e-07	DERL1
Q7Z2K6	ERMP1	Endoplasmic reticulum metallopeptidase 1 (EC 3.4.-.-) (Felix-ina)	3 v 3	0.563983	0.00436347	0.164634	CMPK1	cytidine/uridine monophosphate kinase 1	ENSG00000147905.17	ZCCHC7	protein_coding	ENSG00000147905.17	480.16	0.715136	0.125262	5.70914	1.13547e-08	1.18929e-07	MFN1
Q9H1C3	GLT8D2	Glycosyltransferase 8 domain-containing protein 2 (EC 2.4.1.-)	3 v 3	0.398948	0.0043668	0.164634	FAM47E-STBD1	FAM47E-STBD1 readthrough	ENSG00000163660.11	CCNL1	protein_coding	ENSG00000163660.11	2530.87	0.713996	0.106829	6.68353	2.33256e-11	3.59171e-10	ARHGAP29
Q9UMN6	KMT2B	Histone-lysine N-methyltransferase 2B (Lysine N-methyltransferase 2B) (EC 2.1.1.354) (Myeloid/lymphoid or mixed-lineage leukemia protein 4) (Trithorax homolog 2) (WW domain-binding protein 7) (WBP-7)	3 v 3	0.150184	0.00438584	0.164634	TCEANC2	transcription elongation factor A N-terminal and central domain containing 2	ENSG00000095203.14	EPB41L4B	protein_coding	ENSG00000095203.14	357.1	0.709264	0.130523	5.43401	5.51025e-08	5.18536e-07	CPE
P62241	RPS8	40S ribosomal protein S8 (Small ribosomal subunit protein eS8)	3 v 3	0.402517	0.00438922	0.164634	MRTFB	myocardin related transcription factor B	ENSG00000273079.5	GRIN2B	protein_coding	ENSG00000273079.5	67.5388	0.707283	0.230208	3.07237	0.0021237	0.00791907	USP14
A0AVF1	TTC26	Intraflagellar transport protein 56 (Tetratricopeptide repeat protein 26) (TPR repeat protein 26)	3 v 3	0.193672	0.00439635	0.309955	CAMK4	calcium/calmodulin dependent protein kinase IV	ENSG00000145555.15	MYO10	protein_coding	ENSG00000145555.15	1743.57	0.706822	0.108731	6.50067	7.99612e-11	1.14287e-09	OPHN1
P17302	GJA1	Gap junction alpha-1 protein (Connexin-43) (Cx43) (Gap junction 43 kDa heart protein)	3 v 3	0.410721	0.00440333	0.164634	KRBOX4	KRAB box domain containing 4	ENSG00000107771.17	CCSER2	protein_coding	ENSG00000107771.17	682.133	0.706318	0.103692	6.81167	9.64701e-12	1.56705e-10	ZNF326
O15270	SPTLC2	Serine palmitoyltransferase 2 (EC 2.3.1.50) (Long chain base biosynthesis protein 2) (LCB 2) (Long chain base biosynthesis protein 2a) (LCB2a) (Serine-palmitoyl-CoA transferase 2) (SPT 2)	3 v 3	0.794338	0.00440778	0.164634	CAPS2	calcyphosine 2	ENSG00000138036.18	DYNC2LI1	protein_coding	ENSG00000138036.18	204.501	0.705922	0.148373	4.75777	1.95748e-06	1.43041e-05	RCOR3
Q93100	PHKB	Phosphorylase b kinase regulatory subunit beta (Phosphorylase kinase subunit beta)	3 v 3	0.32006	0.00443886	0.309955	MFSD14A	major facilitator superfamily domain containing 14A	ENSG00000123739.11	PLA2G12A	protein_coding	ENSG00000123739.11	589.608	0.704843	0.103981	6.77857	1.21369e-11	1.93892e-10	USP1
O43766	LIAS	Lipoyl synthase, mitochondrial (EC 2.8.1.8) (Lipoate synthase) (LS) (Lip-syn) (Lipoic acid synthase)	3 v 3	-0.108947	0.00447349	0.309955	RHD	Rh blood group D antigen	ENSG00000188419.14	CHM	protein_coding	ENSG00000188419.14	1023.8	0.703533	0.0883948	7.95899	1.7345e-15	4.21775e-14	NCK1
Q9Y617	PSAT1	Phosphoserine aminotransferase (EC 2.6.1.52) (Phosphohydroxythreonine aminotransferase) (PSAT)	3 v 3	0.383836	0.00451021	0.165325	LSAMP	limbic system associated membrane protein	ENSG00000149970.16	CNKSR2	protein_coding	ENSG00000149970.16	297.559	0.703278	0.125904	5.58582	2.32601e-08	2.32832e-07	DESI1
Q9UBR2	CTSZ	Cathepsin Z (EC 3.4.18.1) (Cathepsin P) (Cathepsin X)	3 v 3	0.448269	0.00454454	0.165325	MAP1B	microtubule associated protein 1B	ENSG00000196526.10	AFAP1	protein_coding	ENSG00000196526.10	575.687	0.699813	0.12206	5.73336	9.84626e-09	1.0416e-07	ZMYM2
Q9Y5B6	PAXBP1	PAX3- and PAX7-binding protein 1 (GC-rich sequence DNA-binding factor 1)	3 v 3	0.408446	0.00456373	0.309955	STRN3	striatin 3	ENSG00000173273.16	TNKS	protein_coding	ENSG00000173273.16	1682.97	0.699788	0.10044	6.96726	3.23173e-12	5.50763e-11	WDR55
Q14232	EIF2B1	Translation initiation factor eIF-2B subunit alpha (eIF-2B GDP-GTP exchange factor subunit alpha)	3 v 3	0.249774	0.00459094	0.165325	ASRGL1	asparaginase like 1	ENSG00000128881.17	TTBK2	protein_coding	ENSG00000128881.17	997.284	0.697915	0.088863	7.85383	4.03528e-15	9.59213e-14	PPM1H
O60869	EDF1	Endothelial differentiation-related factor 1 (EDF-1) (Multiprotein-bridging factor 1) (MBF1)	3 v 3	-0.310113	0.00459979	0.165325	TFAM	transcription factor A, mitochondrial	ENSG00000118985.16	ELL2	protein_coding	ENSG00000118985.16	204.769	0.697177	0.163409	4.26646	1.98601e-05	0.000118972	TTF2
Q96ER9	CCDC51	Mitochondrial potassium channel (MITOK) (Coiled-coil domain-containing protein 51)	3 v 3	-0.0911694	0.00462611	0.309955	GRSF1	G-rich RNA sequence binding factor 1	ENSG00000132912.12	DCTN4	protein_coding	ENSG00000132912.12	1549.41	0.695803	0.0908652	7.65753	1.8954e-14	4.13411e-13	NEPRO
Q14149	MORC3	MORC family CW-type zinc finger protein 3 (Nuclear matrix protein 2) (Zinc finger CW-type coiled-coil domain protein 3)	3 v 3	0.338479	0.00464792	0.165325	ARFGAP3	ADP ribosylation factor GTPase activating protein 3	ENSG00000059758.8	CDK17	protein_coding	ENSG00000059758.8	804.296	0.692154	0.101785	6.80019	1.0448e-11	1.68492e-10	PLEKHA2
O43913	ORC5	Origin recognition complex subunit 5	3 v 3	-0.1008	0.00465331	0.165325	ZMYM6	zinc finger MYM-type containing 6	ENSG00000164442.10	CITED2	protein_coding	ENSG00000164442.10	222.755	0.689882	0.172748	3.99358	6.50833e-05	0.00034902	VPS37A
Q9BUN8	DERL1	Derlin-1 (Degradation in endoplasmic reticulum protein 1) (DERtrin-1) (Der1-like protein 1)	3 v 3	0.426266	0.00467174	0.165325	SLC24A2	solute carrier family 24 member 2	ENSG00000095209.12	TMEM38B	protein_coding	ENSG00000095209.12	551.605	0.689494	0.102874	6.70233	2.05126e-11	3.18786e-10	PRPF40A
O14617	AP3D1	AP-3 complex subunit delta-1 (AP-3 complex subunit delta) (Adaptor-related protein complex 3 subunit delta-1) (Delta-adaptin)	3 v 3	0.460372	0.00470624	0.309955	RBM7	RNA binding motif protein 7	ENSG00000179456.10	ZBTB18	protein_coding	ENSG00000179456.10	137.168	0.689157	0.172063	4.00527	6.19469e-05	0.000333445	TMEM167A
Q9UBB4	ATXN10	Ataxin-10 (Brain protein E46 homolog) (Spinocerebellar ataxia type 10 protein)	3 v 3	-0.34421	0.00472269	0.165325	RPGRIP1L	RPGRIP1 like	ENSG00000108433.16	GOSR2	protein_coding	ENSG00000108433.16	556.14	0.688446	0.130065	5.29308	1.20276e-07	1.07452e-06	LPCAT2
Q9NPJ6	MED4	Mediator of RNA polymerase II transcription subunit 4 (Activator-recruited cofactor 36 kDa component) (ARC36) (Mediator complex subunit 4) (TRAP/SMCC/PC2 subunit p36 subunit) (Vitamin D3 receptor-interacting protein complex 36 kDa component) (DRIP36)	3 v 3	-0.192661	0.00473634	0.165325	NRP2	neuropilin 2	ENSG00000165115.15	KIF27	protein_coding	ENSG00000165115.15	336.042	0.686487	0.131231	5.23113	1.68479e-07	1.46798e-06	PAK2
Q15043	SLC39A14	Metal cation symporter ZIP14 (LIV-1 subfamily of ZIP zinc transporter 4) (LZT-Hs4) (Solute carrier family 39 member 14) (Zrt- and Irt-like protein 14) (ZIP-14)	3 v 3	-0.136615	0.00474555	0.309955	BLCAP	BLCAP, apoptosis inducing factor	ENSG00000105821.15	DNAJC2	protein_coding	ENSG00000105821.15	559.554	0.686321	0.140904	4.87083	1.1113e-06	8.42376e-06	MAP1LC3B
O60814	H2BC12	Histone H2B type 1-K (H2B K) (HIRA-interacting protein 1)	3 v 3	-0.925435	0.00474994	0.165325	FMN1	formin 1	ENSG00000110435.11	PDHX	protein_coding	ENSG00000110435.11	541.198	0.685526	0.112254	6.10691	1.01581e-09	1.23656e-08	CASD1
P18031	PTPN1	Tyrosine-protein phosphatase non-receptor type 1 (EC 3.1.3.48) (Protein-tyrosine phosphatase 1B) (PTP-1B)	3 v 3	-0.36904	0.00475631	0.165325	PPP1R12B	protein phosphatase 1 regulatory subunit 12B	ENSG00000114120.12	SLC25A36	protein_coding	ENSG00000114120.12	1850.35	0.682379	0.0768468	8.87974	6.70166e-19	2.27737e-17	USP47
Q96JB2	COG3	Conserved oligomeric Golgi complex subunit 3 (COG complex subunit 3) (Component of oligomeric Golgi complex 3) (Vesicle-docking protein SEC34 homolog) (p94)	3 v 3	-0.0952147	0.00477229	0.309955	GDPD4	glycerophosphodiester phosphodiesterase domain containing 4	ENSG00000137819.13	PAQR5	protein_coding	ENSG00000137819.13	202.553	0.681082	0.150435	4.52742	5.97072e-06	3.97982e-05	NOL9
Q16630	CPSF6	Cleavage and polyadenylation specificity factor subunit 6 (Cleavage and polyadenylation specificity factor 68 kDa subunit) (CPSF 68 kDa subunit) (Cleavage factor Im complex 68 kDa subunit) (CFIm68) (Pre-mRNA cleavage factor Im 68 kDa subunit) (Protein HPBRII-4/7)	3 v 3	0.311791	0.0047869	0.309955	SRSF1	serine and arginine rich splicing factor 1	ENSG00000164603.12	BMT2	protein_coding	ENSG00000164603.12	293.021	0.680115	0.129115	5.2675	1.38296e-07	1.22302e-06	OSTM1
O14715	RGPD8	RANBP2-like and GRIP domain-containing protein 8 (Ran-binding protein 2-like 3) (RanBP2-like 3) (RanBP2L3)	3 v 3	0.488587	0.00478818	0.309955	KLHL7	kelch like family member 7	ENSG00000152256.13	PDK1	protein_coding	ENSG00000152256.13	498.105	0.679384	0.109247	6.21879	5.01011e-10	6.37275e-09	TSC22D2
Q9P2I0	CPSF2	Cleavage and polyadenylation specificity factor subunit 2 (Cleavage and polyadenylation specificity factor 100 kDa subunit) (CPSF 100 kDa subunit)	3 v 3	0.351268	0.00481187	0.309955	LRRC41	leucine rich repeat containing 41	ENSG00000109680.11	TBC1D19	protein_coding	ENSG00000109680.11	196.03	0.679298	0.147434	4.60748	4.07586e-06	2.79842e-05	TSPAN2
Q13164	MAPK7	Mitogen-activated protein kinase 7 (MAP kinase 7) (MAPK 7) (EC 2.7.11.24) (Big MAP kinase 1) (BMK-1) (Extracellular signal-regulated kinase 5) (ERK-5)	3 v 3	0.0773612	0.00482905	0.309955	SLC6A6	solute carrier family 6 member 6	ENSG00000131016.17	AKAP12	protein_coding	ENSG00000131016.17	671.575	0.678301	0.131911	5.1421	2.71692e-07	2.2813e-06	VANGL1
Q9ULR3	PPM1H	Protein phosphatase 1H (EC 3.1.3.16)	3 v 3	-0.065737	0.0048293	0.309955	MXRA5	matrix remodeling associated 5	ENSG00000146555.19	SDK1	protein_coding	ENSG00000146555.19	84.1503	0.6737	0.211511	3.18518	0.00144662	0.00563354	STXBP4
O00411	POLRMT	DNA-directed RNA polymerase, mitochondrial (MtRPOL) (EC 2.7.7.6)	3 v 3	-0.260278	0.00483765	0.165982	BNC2	basonuclin 2	ENSG00000145331.14	TRMT10A	protein_coding	ENSG00000145331.14	200.62	0.672933	0.145952	4.61066	4.01398e-06	2.75781e-05	GOSR1
Q9UK99	FBXO3	F-box only protein 3	3 v 3	0.452812	0.00485505	0.165982	BCL11B	BCL11B, BAF complex component	ENSG00000137693.14	YAP1	protein_coding	ENSG00000137693.14	2370.23	0.671949	0.107026	6.27839	3.42091e-10	4.46717e-09	PATJ
Q6NXE6	ARMC6	Armadillo repeat-containing protein 6	3 v 3	-0.213818	0.00485541	0.309955	RBM4	RNA binding motif protein 4	ENSG00000107566.14	ERLIN1	protein_coding	ENSG00000107566.14	817.243	0.670405	0.106281	6.30786	2.82914e-10	3.74795e-09	AK6
P49247	RPIA	Ribose-5-phosphate isomerase (EC 5.3.1.6) (Phosphoriboisomerase)	3 v 3	-0.300283	0.00486561	0.165982	CCDC115	coiled-coil domain containing 115	ENSG00000196792.12	STRN3	protein_coding	ENSG00000196792.12	1062.42	0.670199	0.0929632	7.20929	5.62435e-13	1.03672e-11	ZNF598
P28482	MAPK1	Mitogen-activated protein kinase 1 (MAP kinase 1) (MAPK 1) (EC 2.7.11.24) (ERT1) (Extracellular signal-regulated kinase 2) (ERK-2) (MAP kinase isoform p42) (p42-MAPK) (Mitogen-activated protein kinase 2) (MAP kinase 2) (MAPK 2)	3 v 3	-0.215044	0.00487245	0.309955	CSF3	colony stimulating factor 3	ENSG00000005812.11	FBXL3	protein_coding	ENSG00000005812.11	761.271	0.669968	0.100082	6.69422	2.16822e-11	3.35665e-10	VEZT
Q9Y5F2	PCDHB11	Protocadherin beta-11 (PCDH-beta-11)	3 v 3	0.543135	0.00487264	0.165982	RASA3	RAS p21 protein activator 3	ENSG00000134769.21	DTNA	protein_coding	ENSG00000134769.21	179.154	0.667393	0.151804	4.39642	1.10049e-05	6.96155e-05	OCLN
O95372	LYPLA2	Acyl-protein thioesterase 2 (APT-2) (EC 3.1.2.-) (Lysophospholipase II) (LPL-II) (LysoPLA II)	3 v 3	-0.175791	0.00487647	0.309955	LACTB	lactamase beta	ENSG00000137462.8	TLR2	protein_coding	ENSG00000137462.8	134.012	0.663851	0.178436	3.72039	0.000198917	0.00095357	FYTTD1
P01130	LDLR	Low-density lipoprotein receptor (LDL receptor)	3 v 3	-0.275574	0.00488061	0.309955	DGKH	diacylglycerol kinase eta	ENSG00000115145.10	STAM2	protein_coding	ENSG00000115145.10	750.849	0.659129	0.112929	5.83666	5.32582e-09	5.85578e-08	KIAA1143
E5RGZ5	FADS2	Acyl-CoA 6-desaturase (Fragment)	3 v 3	-0.157539	0.00490362	0.309955	QKI	QKI, KH domain containing RNA binding	ENSG00000165699.14	TSC1	protein_coding	ENSG00000165699.14	1091.75	0.659042	0.0965049	6.8291	8.54471e-12	1.39816e-10	ERLIN1
P51003	PAPOLA	Poly(A) polymerase alpha (PAP-alpha) (EC 2.7.7.19) (Polynucleotide adenylyltransferase alpha)	3 v 3	-0.167059	0.00491356	0.309955	MYT1L	myelin transcription factor 1 like	ENSG00000139505.11	MTMR6	protein_coding	ENSG00000139505.11	529.815	0.65528	0.103203	6.34941	2.16148e-10	2.90752e-09	NKAP
Q9UNS1	TIMELESS	Protein timeless homolog (hTIM)	3 v 3	-0.244454	0.00493059	0.166489	RALGPS1	Ral GEF with PH domain and SH3 binding motif 1	ENSG00000119760.16	SUPT7L	protein_coding	ENSG00000119760.16	711.888	0.653801	0.0988145	6.61645	3.67918e-11	5.5339e-10	GRB10
P11182	DBT	Lipoamide acyltransferase component of branched-chain alpha-keto acid dehydrogenase complex, mitochondrial (EC 2.3.1.168) (52 kDa mitochondrial autoantigen of primary biliary cirrhosis) (Branched chain 2-oxo-acid dehydrogenase complex component E2) (BCOADC-E2) (Branched-chain alpha-keto acid dehydrogenase complex component E2) (BCKAD-E2) (BCKADE2) (Dihydrolipoamide acetyltransferase component of …	3 v 3	0.510104	0.00497679	0.166489	TFEC	transcription factor EC	ENSG00000120137.7	PANK3	protein_coding	ENSG00000120137.7	3434.27	0.652338	0.0722889	9.02404	1.8128e-19	6.5804e-18	PLEKHG5
Q9H993	ARMT1	Damage-control phosphatase ARMT1 (EC 3.1.3.-) (Acidic residue methyltransferase 1) (Protein-glutamate O-methyltransferase) (EC 2.1.1.-) (Sugar phosphate phosphatase ARMT1)	3 v 3	0.336543	0.00500156	0.166489	LANCL1	LanC like 1	ENSG00000134744.14	TUT4	protein_coding	ENSG00000134744.14	1377.97	0.651219	0.120405	5.40855	6.3536e-08	5.93455e-07	STAM2
Q14137	BOP1	Ribosome biogenesis protein BOP1 (Block of proliferation 1 protein)	3 v 3	-0.746841	0.00500485	0.166489	PLXDC2	plexin domain containing 2	ENSG00000169621.10	APLF	protein_coding	ENSG00000169621.10	89.1751	0.65082	0.20275	3.20996	0.00132753	0.00522032	RCC1
Q96B02	UBE2W	Ubiquitin-conjugating enzyme E2 W (EC 2.3.2.23) (E2 ubiquitin-conjugating enzyme W) (N-terminal E2 ubiquitin-conjugating enzyme) (EC 2.3.2.25) (N-terminus-conjugating E2) (Ubiquitin carrier protein W) (Ubiquitin-conjugating enzyme 16) (UBC-16) (Ubiquitin-protein ligase W)	2 v 2	-0.190128	0.00502434	0.313899	UCK2	uridine-cytidine kinase 2	ENSG00000131626.18	PPFIA1	protein_coding	ENSG00000131626.18	1375.71	0.650505	0.091662	7.09677	1.27702e-12	2.26263e-11	SREK1
Q13469	NFATC2	Nuclear factor of activated T-cells, cytoplasmic 2 (NF-ATc2) (NFATc2) (NFAT pre-existing subunit) (NF-ATp) (T-cell transcription factor NFAT1)	3 v 3	-0.209056	0.00505776	0.166883	KCTD9	potassium channel tetramerization domain containing 9	ENSG00000180398.12	MCFD2	protein_coding	ENSG00000180398.12	1656.79	0.649654	0.0884358	7.34604	2.04158e-13	3.94392e-12	RPL37A
A0A024R895	SET	SET translocation (Myeloid leukemia-associated), isoform CRA_b	3 v 3	-0.199492	0.00507389	0.313899	OR51E2	olfactory receptor family 51 subfamily E member 2	ENSG00000154059.11	IMPACT	protein_coding	ENSG00000154059.11	577.53	0.648216	0.104342	6.21241	5.21771e-10	6.61173e-09	KLHL14
Q96QD9	FYTTD1	UAP56-interacting factor (Forty-two-three domain-containing protein 1) (Protein 40-2-3)	3 v 3	0.384348	0.00512285	0.313899	RTN4	reticulon 4	ENSG00000168564.6	CDKN2AIP	protein_coding	ENSG00000168564.6	326.539	0.647497	0.15909	4.07	4.70123e-05	0.000260016	MAPK1
Q8ND04	SMG8	Protein SMG8 (Amplified in breast cancer gene 2 protein) (Protein smg-8 homolog)	3 v 3	-0.140036	0.00512708	0.166883	MAP7	microtubule associated protein 7	ENSG00000144218.18	AFF3	protein_coding	ENSG00000144218.18	582.188	0.646663	0.115182	5.61428	1.97379e-08	1.99486e-07	TMX3
O60942	RNGTT	mRNA-capping enzyme (HCAP1) (HCE) [Includes: Polynucleotide 5'-triphosphatase (EC 3.1.3.33) (mRNA 5'-triphosphatase) (TPase); mRNA guanylyltransferase (EC 2.7.7.50) (GTP--RNA guanylyltransferase) (GTase)]	3 v 3	-0.0753398	0.0051598	0.313899	C9orf152	chromosome 9 open reading frame 152	ENSG00000109790.16	KLHL5	protein_coding	ENSG00000109790.16	510.552	0.646032	0.10669	6.05522	1.40224e-09	1.67553e-08	PLRG1
Q7Z4L5	TTC21B	Tetratricopeptide repeat protein 21B (TPR repeat protein 21B) (Intraflagellar transport 139 homolog)	3 v 3	-0.0760388	0.00516039	0.313899	CCDC117	coiled-coil domain containing 117	ENSG00000075856.12	SART3	protein_coding	ENSG00000075856.12	1569.3	0.645664	0.0948548	6.80686	9.97508e-12	1.61643e-10	LGALS8
P02786	TFRC	Transferrin receptor protein 1 (TR) (TfR) (TfR1) (Trfr) (T9) (p90) (CD antigen CD71) [Cleaved into: Transferrin receptor protein 1, serum form (sTfR)]	3 v 3	0.679034	0.00518525	0.166883	SOX17	SRY-box 17	ENSG00000178568.15	ERBB4	protein_coding	ENSG00000178568.15	462.576	0.644804	0.124084	5.19652	2.03049e-07	1.74575e-06	HOMEZ
Q9HCH0	NCKAP5L	Nck-associated protein 5-like (NCKAP5-like) (Centrosomal protein of 169 kDa) (Cep169)	3 v 3	-0.13108	0.00521715	0.166883	WWP2	WW domain containing E3 ubiquitin protein ligase 2	ENSG00000114739.14	ACVR2B	protein_coding	ENSG00000114739.14	548.759	0.643868	0.110436	5.83023	5.53502e-09	6.07915e-08	ACLY
Q9BY42	RTF2	Replication termination factor 2 (RTF2) (Replication termination factor 2 domain-containing protein 1)	3 v 3	-0.156788	0.00524202	0.166883	BICD2	BICD cargo adaptor 2	ENSG00000186300.12	ZNF555	protein_coding	ENSG00000186300.12	154.657	0.643387	0.176514	3.64496	0.000267432	0.00124291	ELP4
Q13686	ALKBH1	Nucleic acid dioxygenase ALKBH1 (EC 1.14.11.-) (Alkylated DNA repair protein alkB homolog 1) (Alpha-ketoglutarate-dependent dioxygenase ABH1) (DNA 6mA demethylase) (DNA N6-methyl adenine demethylase ALKBH1) (EC 1.14.11.51) (DNA lyase ABH1) (EC 4.2.99.18) (DNA oxidative demethylase ALKBH1) (EC 1.14.11.33) (mRNA N(3)-methylcytidine demethylase) (EC 1.14.11.-)	3 v 3	-0.0400969	0.00525955	0.317662	DOCK9	dedicator of cytokinesis 9	ENSG00000181722.16	ZBTB20	protein_coding	ENSG00000181722.16	222.408	0.643156	0.146678	4.38482	1.16083e-05	7.31107e-05	ZPR1
G3V5R9	KLC1	Kinesin light chain	3 v 3	-0.20823	0.00527224	0.166883	ENTPD1	ectonucleoside triphosphate diphosphohydrolase 1	ENSG00000147121.16	KRBOX4	protein_coding	ENSG00000147121.16	104.242	0.642609	0.194395	3.30568	0.000947457	0.00386792
P13796	LCP1	Plastin-2 (L-plastin) (LC64P) (Lymphocyte cytosolic protein 1) (LCP-1)	3 v 3	-0.189303	0.00530475	0.318136	CDK13	cyclin dependent kinase 13	ENSG00000065883.16	CDK13	protein_coding	ENSG00000065883.16	1237.81	0.641802	0.0880564	7.28853	3.1335e-13	5.928e-12
Q9UBS8	RNF14	E3 ubiquitin-protein ligase RNF14 (EC 2.3.2.31) (Androgen receptor-associated protein 54) (HFB30) (RING finger protein 14) (Triad2 protein)	3 v 3	-0.116248	0.00533314	0.166883	37681	membrane associated ring-CH-type finger 3	ENSG00000196981.3	WDR5B	protein_coding	ENSG00000196981.3	116.966	0.640625	0.187124	3.42353	0.000618126	0.00263861
Q7Z4Q2	HEATR3	HEAT repeat-containing protein 3	3 v 3	-0.106904	0.00533766	0.166883	GAB1	GRB2 associated binding protein 1	ENSG00000180336.18	MEIOC	protein_coding	ENSG00000180336.18	511.823	0.639972	0.11542	5.5447	2.94456e-08	2.9084e-07
O14908	GIPC1	PDZ domain-containing protein GIPC1 (GAIP C-terminus-interacting protein) (RGS-GAIP-interacting protein) (RGS19-interacting protein 1) (Synectin) (Tax interaction protein 2) (TIP-2)	3 v 3	-0.241994	0.00533801	0.166883	TLN2	talin 2	ENSG00000151239.13	TWF1	protein_coding	ENSG00000151239.13	1558.4	0.637282	0.079413	8.0249	1.01609e-15	2.53832e-14
Q13085	ACACA	Acetyl-CoA carboxylase 1 (ACC1) (EC 6.4.1.2) (Acetyl-Coenzyme A carboxylase alpha) (ACC-alpha)	3 v 3	0.176756	0.0054012	0.166883	ERMP1	endoplasmic reticulum metallopeptidase 1	ENSG00000131023.13	LATS1	protein_coding	ENSG00000131023.13	993.036	0.636548	0.104393	6.09762	1.0766e-09	1.3066e-08
Q8IW45	NAXD	ATP-dependent (S)-NAD(P)H-hydrate dehydratase (EC 4.2.1.93) (ATP-dependent NAD(P)HX dehydratase) (Carbohydrate kinase domain-containing protein) (NAD(P)HX dehydratase)	3 v 3	0.0994795	0.00540632	0.166883	HRG	histidine rich glycoprotein	ENSG00000101751.10	POLI	protein_coding	ENSG00000101751.10	361.431	0.63611	0.122692	5.18461	2.16472e-07	1.85087e-06
Q8NBU5	ATAD1	Outer mitochondrial transmembrane helix translocase (EC 7.4.2.-) (ATPase family AAA domain-containing protein 1) (hATAD1) (Thorase)	3 v 3	-0.079113	0.00540885	0.320234	ILK	integrin linked kinase	ENSG00000109917.11	ZPR1	protein_coding	ENSG00000109917.11	600.139	0.63108	0.118374	5.33123	9.75511e-08	8.87671e-07
B3KVU7		cDNA FLJ41544 fis, clone CERVX2002430, highly similar to Vesicle-associated membrane protein-associated protein B/C	2 v 2	1.04581	0.00544681	0.320234	CXorf40A	chromosome X open reading frame 40A	ENSG00000151229.13	SLC2A13	protein_coding	ENSG00000151229.13	661.725	0.631034	0.100273	6.29317	3.11052e-10	4.09108e-09
Q14320	FAM50A	Protein FAM50A (Protein HXC-26) (Protein XAP-5)	3 v 3	-0.110171	0.00547618	0.320234	MCIDAS	multiciliate differentiation and DNA synthesis associated cell cycle protein	ENSG00000186020.13	ZNF529	protein_coding	ENSG00000186020.13	459.847	0.630643	0.116315	5.42187	5.89778e-08	5.53063e-07
P08708	RPS17	40S ribosomal protein S17 (Small ribosomal subunit protein eS17)	3 v 3	0.263137	0.00548282	0.166883	TMEM212	transmembrane protein 212	ENSG00000196214.11	ZNF766	protein_coding	ENSG00000196214.11	407.755	0.62911	0.11367	5.53455	3.12025e-08	3.06388e-07
Q13753	LAMC2	Laminin subunit gamma-2 (Cell-scattering factor 140 kDa subunit) (CSF 140 kDa subunit) (Epiligrin subunit gamma) (Kalinin subunit gamma) (Kalinin/nicein/epiligrin 100 kDa subunit) (Ladsin 140 kDa subunit) (Laminin B2t chain) (Laminin-5 subunit gamma) (Large adhesive scatter factor 140 kDa subunit) (Nicein subunit gamma)	3 v 3	0.378554	0.00548564	0.166883	SRCIN1	SRC kinase signaling inhibitor 1	ENSG00000104497.14	SNX16	protein_coding	ENSG00000104497.14	177.99	0.626553	0.156478	4.00409	6.22558e-05	0.000334929
O14757	CHEK1	Serine/threonine-protein kinase Chk1 (EC 2.7.11.1) (CHK1 checkpoint homolog) (Cell cycle checkpoint kinase) (Checkpoint kinase-1)	3 v 3	-0.297899	0.00548701	0.166883	TET3	tet methylcytosine dioxygenase 3	ENSG00000168288.13	MMADHC	protein_coding	ENSG00000168288.13	993.847	0.626499	0.0904862	6.92369	4.40021e-12	7.39869e-11
O15392	BIRC5	Baculoviral IAP repeat-containing protein 5 (Apoptosis inhibitor 4) (Apoptosis inhibitor survivin)	3 v 3	0.722141	0.00550569	0.166883	NUDT13	nudix hydrolase 13	ENSG00000122126.17	OCRL	protein_coding	ENSG00000122126.17	725.23	0.625932	0.0960493	6.51678	7.18349e-11	1.03481e-09
Q9NYP9	MIS18A	Protein Mis18-alpha (FAPP1-associated protein 1)	3 v 3	-0.261993	0.00550854	0.166883	XDH	xanthine dehydrogenase	ENSG00000256060.2	TRAPPC2B	protein_coding	ENSG00000256060.2	45.8051	0.62391	0.259339	2.40577	0.0161383	0.0454923
O75886	STAM2	Signal transducing adapter molecule 2 (STAM-2) (Hrs-binding protein)	3 v 3	-0.321087	0.00554626	0.166883	MED13	mediator complex subunit 13	ENSG00000138835.22	RGS3	protein_coding	ENSG00000138835.22	601.416	0.623845	0.106191	5.87475	4.23477e-09	4.71286e-08
Q9P206	KIAA1522	Uncharacterized protein KIAA1522	3 v 3	0.2005	0.00555985	0.166883	ARHGAP5	Rho GTPase activating protein 5	ENSG00000101493.11	ZNF516	protein_coding	ENSG00000101493.11	340.097	0.622636	0.122968	5.06338	4.11883e-07	3.37529e-06
Q9NP66	HMG20A	High mobility group protein 20A (HMG box-containing protein 20A) (HMG domain-containing protein 1) (HMG domain-containing protein HMGX1)	3 v 3	0.521839	0.00556274	0.166883	MRM2	mitochondrial rRNA methyltransferase 2	ENSG00000113712.18	CSNK1A1	protein_coding	ENSG00000113712.18	1649.61	0.621986	0.0880003	7.068	1.57182e-12	2.76306e-11
Q9NVM9	INTS13	Integrator complex subunit 13 (Cell cycle regulator Mat89Bb homolog) (Germ cell tumor 1) (Protein asunder homolog) (Sarcoma antigen NY-SAR-95)	3 v 3	-0.20746	0.00557107	0.166883	PTEN	phosphatase and tensin homolog	ENSG00000134909.18	ARHGAP32	protein_coding	ENSG00000134909.18	736.716	0.621645	0.104495	5.94904	2.69721e-09	3.07314e-08
Q53HR1		Eukaryotic translation elongation factor 1 alpha 1 variant (Fragment)	3 v 3	1.04266	0.00557833	0.166883	DIP2C	disco interacting protein 2 homolog C	ENSG00000133687.16	TMTC1	protein_coding	ENSG00000133687.16	1298.79	0.617851	0.0819195	7.54217	4.62227e-14	9.64251e-13
Q9NU22	MDN1	Midasin (Dynein-related AAA-ATPase MDN1) (MIDAS-containing protein)	3 v 3	-0.136017	0.00559109	0.166883	NAMPT	nicotinamide phosphoribosyltransferase	ENSG00000205084.11	TMEM231	protein_coding	ENSG00000205084.11	139.503	0.617407	0.178686	3.45526	0.00054976	0.00237705
A0A3B3ITW6	KIF1A	Kinesin-like protein KIF1A	3 v 3	0.0944901	0.00559665	0.166883	ARNTL2	aryl hydrocarbon receptor nuclear translocator like 2	ENSG00000078114.18	NEBL	protein_coding	ENSG00000078114.18	83.1964	0.617205	0.222349	2.77584	0.00550586	0.0180743
Q96KP4	CNDP2	Cytosolic non-specific dipeptidase (EC 3.4.13.18) (CNDP dipeptidase 2) (Carnosine dipeptidase II) (Epididymis secretory protein Li 13) (Glutamate carboxypeptidase-like protein 1) (Peptidase A)	3 v 3	-0.209184	0.00564059	0.321383	GAREM1	GRB2 associated regulator of MAPK1 subtype 1	ENSG00000162236.11	STX5	protein_coding	ENSG00000162236.11	356.024	0.616468	0.141858	4.34566	1.38857e-05	8.58414e-05
A0A499FIZ0	WDR26	WD repeat-containing protein 26	3 v 3	0.117267	0.0056439	0.321383	STBD1	starch binding domain 1	ENSG00000121644.19	DESI2	protein_coding	ENSG00000121644.19	1602.61	0.616382	0.0850339	7.24866	4.20915e-13	7.84485e-12
A0A0K0K1I0	HEL-S-265	Epididymis secretory protein Li 265 (Tropomyosin 1 isoform 1)	3 v 3	0.15268	0.00564393	0.166883	CEP57L1	centrosomal protein 57 like 1	ENSG00000177425.11	PAWR	protein_coding	ENSG00000177425.11	2246.5	0.614084	0.0924006	6.64589	3.0139e-11	4.56397e-10
Q14554	PDIA5	Protein disulfide-isomerase A5 (EC 5.3.4.1) (Protein disulfide isomerase-related protein)	3 v 3	0.336199	0.00567663	0.321383	LIMD2	LIM domain containing 2	ENSG00000134970.14	TMED7	protein_coding	ENSG00000134970.14	1927.5	0.614055	0.0840249	7.30802	2.71116e-13	5.16445e-12
Q96CF2	CHMP4C	Charged multivesicular body protein 4c (Chromatin-modifying protein 4c) (CHMP4c) (SNF7 homolog associated with Alix 3) (SNF7-3) (hSnf7-3) (Vacuolar protein sorting-associated protein 32-3) (Vps32-3) (hVps32-3)	3 v 3	-0.262833	0.00569842	0.166883	TPM3	tropomyosin 3	ENSG00000187699.10	C2orf88	protein_coding	ENSG00000187699.10	128.51	0.612467	0.184415	3.32114	0.000896504	0.00367707
Q15418	RPS6KA1	Ribosomal protein S6 kinase alpha-1 (S6K-alpha-1) (EC 2.7.11.1) (90 kDa ribosomal protein S6 kinase 1) (p90-RSK 1) (p90RSK1) (p90S6K) (MAP kinase-activated protein kinase 1a) (MAPK-activated protein kinase 1a) (MAPKAP kinase 1a) (MAPKAPK-1a) (Ribosomal S6 kinase 1) (RSK-1)	3 v 3	0.126543	0.00571441	0.166883	GAD2	glutamate decarboxylase 2	ENSG00000120805.14	ARL1	protein_coding	ENSG00000120805.14	1627.41	0.611541	0.0859609	7.11417	1.12586e-12	2.01254e-11
Q68EM7	ARHGAP17	Rho GTPase-activating protein 17 (Rho-type GTPase-activating protein 17) (RhoGAP interacting with CIP4 homologs protein 1) (RICH-1)	3 v 3	0.14769	0.00572461	0.166883	ERO1A	endoplasmic reticulum oxidoreductase 1 alpha	ENSG00000221955.10	SLC12A8	protein_coding	ENSG00000221955.10	364.746	0.611498	0.127854	4.78279	1.72875e-06	1.27112e-05
O15525	MAFG	Transcription factor MafG (V-maf musculoaponeurotic fibrosarcoma oncogene homolog G) (hMAF)	3 v 3	-0.421196	0.00573356	0.166883	CUX2	cut like homeobox 2	ENSG00000128487.16	SPECC1	protein_coding	ENSG00000128487.16	819.085	0.610914	0.107806	5.66679	1.45497e-08	1.50128e-07
Q07065	CKAP4	Cytoskeleton-associated protein 4 (63-kDa cytoskeleton-linking membrane protein) (Climp-63) (p63)	3 v 3	0.2561	0.00575092	0.321383	PADI3	peptidyl arginine deiminase 3	ENSG00000085721.12	RRN3	protein_coding	ENSG00000085721.12	541.066	0.610622	0.116531	5.24	1.60573e-07	1.40274e-06
O75477	ERLIN1	Erlin-1 (Endoplasmic reticulum lipid raft-associated protein 1) (Protein KE04) (Stomatin-prohibitin-flotillin-HflC/K domain-containing protein 1) (SPFH domain-containing protein 1)	3 v 3	0.416185	0.0057857	0.166883	LMNB2	lamin B2	ENSG00000177119.16	ANO6	protein_coding	ENSG00000177119.16	3812.6	0.609906	0.0723283	8.43246	3.38463e-17	9.68205e-16
Q8WW22	DNAJA4	DnaJ homolog subfamily A member 4	3 v 3	-0.321381	0.00582243	0.166883	POMT2	protein O-mannosyltransferase 2	ENSG00000065491.8	TBC1D22B	protein_coding	ENSG00000065491.8	286.655	0.608538	0.130018	4.68039	2.86326e-06	2.0239e-05
O00214	LGALS8	Galectin-8 (Gal-8) (Po66 carbohydrate-binding protein) (Po66-CBP) (Prostate carcinoma tumor antigen 1) (PCTA-1)	3 v 3	0.492921	0.00584406	0.166883	COQ9	coenzyme Q9	ENSG00000118482.11	PHF3	protein_coding	ENSG00000118482.11	2699.41	0.608119	0.0978796	6.21293	5.20054e-10	6.59413e-09
A0A1B0GV68	FARP1	FERM, ARHGEF and pleckstrin domain-containing protein 1	3 v 3	0.403843	0.00586196	0.166883	CA13	carbonic anhydrase 13	ENSG00000154310.17	TNIK	protein_coding	ENSG00000154310.17	211.234	0.608012	0.155792	3.9027	9.5124e-05	0.000490876
Q9UBL3	ASH2L	Set1/Ash2 histone methyltransferase complex subunit ASH2 (ASH2-like protein)	3 v 3	-0.237724	0.00586901	0.166883	ZNF225	zinc finger protein 225	ENSG00000163743.13	RCHY1	protein_coding	ENSG00000163743.13	393.4	0.606085	0.123064	4.92496	8.43785e-07	6.52636e-06
Q03135	CAV1	Caveolin-1	3 v 3	-0.740089	0.0058733	0.166883	RFX4	regulatory factor X4	ENSG00000138760.10	SCARB2	protein_coding	ENSG00000138760.10	2193.74	0.605913	0.0761879	7.95287	1.82238e-15	4.42075e-14
P78504	JAG1	Protein jagged-1 (Jagged1) (hJ1) (CD antigen CD339)	3 v 3	-0.740359	0.00589319	0.166883	ZNF761	zinc finger protein 761	ENSG00000028839.10	TBPL1	protein_coding	ENSG00000028839.10	257.795	0.605732	0.131624	4.60198	4.18487e-06	2.86543e-05
Q13938	CAPS	Calcyphosin (Calcyphosine)	3 v 3	0.584472	0.00592465	0.166883	SAMD12	sterile alpha motif domain containing 12	ENSG00000260230.3	FRRS1L	protein_coding	ENSG00000260230.3	68.5415	0.604388	0.237098	2.54911	0.0107999	0.0324595
Q13596	SNX1	Sorting nexin-1	3 v 3	-0.0479029	0.00592819	0.321383	SIDT1	SID1 transmembrane family member 1	ENSG00000107518.18	ATRNL1	protein_coding	ENSG00000107518.18	304.927	0.603622	0.126886	4.75719	1.96303e-06	1.43342e-05
Q8N1A6	C4orf33	UPF0462 protein C4orf33	3 v 3	0.437645	0.00594154	0.166883	BEND4	BEN domain containing 4	ENSG00000138032.21	PPM1B	protein_coding	ENSG00000138032.21	358.212	0.602801	0.125881	4.78864	1.67915e-06	1.23827e-05
B4DQJ7		cDNA FLJ54836	3 v 3	-0.290832	0.00596973	0.166883	TMCO5A	transmembrane and coiled-coil domains 5A	ENSG00000134109.11	EDEM1	protein_coding	ENSG00000134109.11	424.284	0.602286	0.127202	4.73486	2.19205e-06	1.5874e-05
Q96NW4	ANKRD27	Ankyrin repeat domain-containing protein 27 (VPS9 domain-containing protein)	3 v 3	0.612679	0.00598645	0.166883	MRO	maestro	ENSG00000113441.16	LNPEP	protein_coding	ENSG00000113441.16	1859.96	0.601853	0.0767815	7.83851	4.55916e-15	1.07271e-13
Q9BWH6	RPAP1	RNA polymerase II-associated protein 1	3 v 3	-0.207731	0.00599183	0.166883	ZNF623	zinc finger protein 623	ENSG00000196967.10	ZNF585A	protein_coding	ENSG00000196967.10	71.4647	0.601514	0.217518	2.76535	0.00568616	0.0185872
Q6QNY1	BLOC1S2	Biogenesis of lysosome-related organelles complex 1 subunit 2 (BLOC-1 subunit 2) (Centrosome-associated protein)	3 v 3	-0.137009	0.00599372	0.321383	SPATA17	spermatogenesis associated 17	ENSG00000122557.10	HERPUD2	protein_coding	ENSG00000122557.10	245.919	0.600101	0.133974	4.47925	7.4905e-06	4.89548e-05
Q8IV56	PRR15	Proline-rich protein 15	3 v 3	0.674844	0.00600042	0.166883	TMEM121B	transmembrane protein 121B	ENSG00000106052.13	TAX1BP1	protein_coding	ENSG00000106052.13	1996.69	0.597266	0.099432	6.00678	1.89244e-09	2.20364e-08
Q96HE9	PRR11	Proline-rich protein 11	3 v 3	0.74952	0.00605203	0.166883	MIGA1	mitoguardin 1	ENSG00000143889.16	HNRNPLL	protein_coding	ENSG00000143889.16	704.557	0.596982	0.101362	5.88959	3.87146e-09	4.33009e-08
Q59EC0		Adenosine deaminase, RNA-specific isoform ADAR-a variant (Fragment)	3 v 3	0.227728	0.00605946	0.166883	NPL	N-acetylneuraminate pyruvate lyase	ENSG00000112531.17	QKI	protein_coding	ENSG00000112531.17	1567.99	0.595526	0.0853485	6.97758	3.00303e-12	5.14842e-11
Q92878	RAD50	DNA repair protein RAD50 (hRAD50) (EC 3.6.-.-)	3 v 3	0.184473	0.00608407	0.321383	NOMO3	NODAL modulator 3	ENSG00000158528.12	PPP1R9A	protein_coding	ENSG00000158528.12	1438.82	0.594414	0.0914419	6.50046	8.00734e-11	1.14366e-09
H3BSH7	UTP4	U3 small nucleolar RNA-associated protein 4 homolog (Fragment)	3 v 3	-0.289016	0.00608429	0.166883	ZNF563	zinc finger protein 563	ENSG00000136758.18	YME1L1	protein_coding	ENSG00000136758.18	2609.06	0.594097	0.0921371	6.44797	1.13358e-10	1.58749e-09
Q8WUD4	CCDC12	Coiled-coil domain-containing protein 12	3 v 3	-0.192463	0.00609644	0.166883	EEF1A1	eukaryotic translation elongation factor 1 alpha 1	ENSG00000130703.16	OSBPL2	protein_coding	ENSG00000130703.16	681.554	0.593974	0.121953	4.87051	1.11309e-06	8.43412e-06
Q5VZL5	ZMYM4	Zinc finger MYM-type protein 4 (Zinc finger protein 262)	3 v 3	0.270354	0.00610586	0.321383	SEPT3	septin 3	ENSG00000111906.17	HDDC2	protein_coding	ENSG00000111906.17	395.351	0.593958	0.114464	5.18906	2.11363e-07	1.81027e-06
Q5H9R7	PPP6R3	Serine/threonine-protein phosphatase 6 regulatory subunit 3 (SAPS domain family member 3) (Sporulation-induced transcript 4-associated protein SAPL)	3 v 3	0.18212	0.00611688	0.166883	INSYN2	inhibitory synaptic factor 2A	ENSG00000132640.15	BTBD3	protein_coding	ENSG00000132640.15	911.799	0.591595	0.0938441	6.30402	2.90022e-10	3.83455e-09
Q96SZ5	ADO	2-aminoethanethiol dioxygenase (EC 1.13.11.19) (Cysteamine dioxygenase)	3 v 3	-0.168987	0.00611912	0.321383	RAD52	RAD52 homolog, DNA repair protein	ENSG00000162607.13	USP1	protein_coding	ENSG00000162607.13	2005.89	0.59033	0.0847535	6.96526	3.27801e-12	5.58178e-11
P00390	GSR	Glutathione reductase, mitochondrial (GR) (GRase) (EC 1.8.1.7)	3 v 3	-0.185865	0.00614988	0.166883	PPM1K	protein phosphatase, Mg2+/Mn2+ dependent 1K	ENSG00000170677.6	SOCS6	protein_coding	ENSG00000170677.6	593.93	0.584536	0.116995	4.99623	5.84619e-07	4.67091e-06
O60518	RANBP6	Ran-binding protein 6 (RanBP6)	3 v 3	-0.236258	0.00620369	0.166883	ZNF280D	zinc finger protein 280D	ENSG00000102531.16	FNDC3A	protein_coding	ENSG00000102531.16	2087	0.58253	0.0978423	5.95377	2.62042e-09	2.98904e-08
P23921	RRM1	Ribonucleoside-diphosphate reductase large subunit (EC 1.17.4.1) (Ribonucleoside-diphosphate reductase subunit M1) (Ribonucleotide reductase large subunit)	3 v 3	0.272544	0.00620829	0.166883	NLRC5	NLR family CARD domain containing 5	ENSG00000048544.6	MRPS10	protein_coding	ENSG00000048544.6	427.454	0.580513	0.117228	4.95198	7.34615e-07	5.74159e-06
Q96E11	MRRF	Ribosome-recycling factor, mitochondrial (RRF) (Ribosome-releasing factor, mitochondrial)	3 v 3	-0.0654466	0.00622117	0.321383	MTDH	metadherin	ENSG00000176595.4	KBTBD11	protein_coding	ENSG00000176595.4	232.871	0.579528	0.142024	4.08049	4.49411e-05	0.000249315
Q9BQ24	ZFYVE21	Zinc finger FYVE domain-containing protein 21 (ZF21)	3 v 3	0.727475	0.00623877	0.166883	ITPR1	inositol 1,4,5-trisphosphate receptor type 1	ENSG00000109046.15	WSB1	protein_coding	ENSG00000109046.15	1039.27	0.578449	0.103379	5.59541	2.20099e-08	2.2142e-07
Q9UJF2	RASAL2	Ras GTPase-activating protein nGAP (RAS protein activator-like 2)	3 v 3	-0.229468	0.00624001	0.321383	NEMP1	nuclear envelope integral membrane protein 1	ENSG00000125753.14	VASP	protein_coding	ENSG00000125753.14	364.531	0.577105	0.122917	4.6951	2.66483e-06	1.90102e-05
P19623	SRM	Spermidine synthase (SPDSY) (EC 2.5.1.16) (Putrescine aminopropyltransferase)	3 v 3	-0.165638	0.00628659	0.321383	ANAPC7	anaphase promoting complex subunit 7	ENSG00000120899.18	PTK2B	protein_coding	ENSG00000120899.18	97.2044	0.576243	0.191771	3.00485	0.00265708	0.00964161
Q6UW78	UQCC3	Ubiquinol-cytochrome-c reductase complex assembly factor 3 (Assembly factor CBP4 homolog)	3 v 3	-0.358739	0.00631695	0.321383	PRTG	protogenin	ENSG00000142494.13	SLC47A1	protein_coding	ENSG00000142494.13	297.735	0.574689	0.136839	4.19975	2.67212e-05	0.000155397
P36894	BMPR1A	Bone morphogenetic protein receptor type-1A (BMP type-1A receptor) (BMPR-1A) (EC 2.7.11.30) (Activin receptor-like kinase 3) (ALK-3) (Serine/threonine-protein kinase receptor R5) (SKR5) (CD antigen CD292)	3 v 3	0.257276	0.00632349	0.166883	ZNF701	zinc finger protein 701	ENSG00000122068.13	FYTTD1	protein_coding	ENSG00000122068.13	1615.17	0.572664	0.0817053	7.0089	2.40196e-12	4.15692e-11
P11802	CDK4	Cyclin-dependent kinase 4 (EC 2.7.11.22) (Cell division protein kinase 4) (PSK-J3)	3 v 3	-0.409943	0.00632858	0.166883	ANXA7	annexin A7	ENSG00000061987.16	MON2	protein_coding	ENSG00000061987.16	2305.62	0.572055	0.0944926	6.05397	1.41317e-09	1.68558e-08
P12277	CKB	Creatine kinase B-type (EC 2.7.3.2) (Brain creatine kinase) (B-CK) (Creatine kinase B chain) (Creatine phosphokinase B-type) (CPK-B)	3 v 3	0.501067	0.00634226	0.166883	ADAMTS6	ADAM metallopeptidase with thrombospondin type 1 motif 6	ENSG00000113108.19	APBB3	protein_coding	ENSG00000113108.19	188.671	0.571305	0.14796	3.86122	0.000112823	0.000573219
Q15544	TAF11	Transcription initiation factor TFIID subunit 11 (TFIID subunit p30-beta) (Transcription initiation factor TFIID 28 kDa subunit) (TAF(II)28) (TAFII-28) (TAFII28)	3 v 3	-0.175511	0.00635595	0.166883	TRIP10	thyroid hormone receptor interactor 10	ENSG00000177606.6	JUN	protein_coding	ENSG00000177606.6	359.774	0.568829	0.177922	3.19707	0.00138834	0.00543285
Q8WYP5	AHCTF1	Protein ELYS (Embryonic large molecule derived from yolk sac) (Protein MEL-28) (Putative AT-hook-containing transcription factor 1)	3 v 3	0.179317	0.00636461	0.321383	ARHGAP36	Rho GTPase activating protein 36	ENSG00000164983.7	TMEM65	protein_coding	ENSG00000164983.7	789.628	0.56738	0.0925786	6.12863	8.86368e-10	1.08887e-08
Q16795	NDUFA9	NADH dehydrogenase [ubiquinone] 1 alpha subcomplex subunit 9, mitochondrial (Complex I-39kD) (CI-39kD) (NADH-ubiquinone oxidoreductase 39 kDa subunit)	3 v 3	-0.16765	0.00637084	0.321383	RFTN1	raftlin, lipid raft linker 1	ENSG00000072041.17	SLC6A15	protein_coding	ENSG00000072041.17	588.986	0.56645	0.109758	5.1609	2.45762e-07	2.07921e-06
Q15437	SEC23B	Protein transport protein Sec23B (hSec23B) (SEC23-related protein B)	3 v 3	0.316657	0.00640125	0.166883	TSFM	Ts translation elongation factor, mitochondrial	ENSG00000080493.17	SLC4A4	protein_coding	ENSG00000080493.17	65.8682	0.566402	0.232199	2.4393	0.0147158	0.04209
P21127	CDK11B	Cyclin-dependent kinase 11B (EC 2.7.11.22) (Cell division cycle 2-like protein kinase 1) (CLK-1) (Cell division protein kinase 11B) (Galactosyltransferase-associated protein kinase p58/GTA) (PITSLRE serine/threonine-protein kinase CDC2L1) (p58 CLK-1)	3 v 3	0.517636	0.00640373	0.321383	INTS5	integrator complex subunit 5	ENSG00000141030.13	COPS3	protein_coding	ENSG00000141030.13	961.348	0.565614	0.107722	5.25068	1.51536e-07	1.329e-06
P02462	COL4A1	Collagen alpha-1(IV) chain [Cleaved into: Arresten]	2 v 2	0.447994	0.00642092	0.321383	POLR3H	RNA polymerase III subunit H	ENSG00000188211.8	NCR3LG1	protein_coding	ENSG00000188211.8	694.14	0.565278	0.101583	5.56471	2.6259e-08	2.60775e-07
Q13564	NAE1	NEDD8-activating enzyme E1 regulatory subunit (Amyloid beta precursor protein-binding protein 1, 59 kDa) (APP-BP1) (Amyloid protein-binding protein 1) (Proto-oncogene protein 1)	3 v 3	-0.0578308	0.00642831	0.321383	ZMYND8	zinc finger MYND-type containing 8	ENSG00000169155.10	ZBTB43	protein_coding	ENSG00000169155.10	450.686	0.564925	0.127781	4.42106	9.82178e-06	6.26637e-05
Q08752	PPID	Peptidyl-prolyl cis-trans isomerase D (PPIase D) (EC 5.2.1.8) (40 kDa peptidyl-prolyl cis-trans isomerase) (Cyclophilin-40) (CYP-40) (Cyclophilin-related protein) (Rotamase D)	3 v 3	0.464452	0.00644151	0.166883	PLXNA2	plexin A2	ENSG00000145012.13	LPP	protein_coding	ENSG00000145012.13	3765.46	0.564849	0.0956158	5.90748	3.47379e-09	3.91361e-08
Q9GZU8	PSME3IP1	PSME3-interacting protein (NEFA-interacting nuclear protein NIP30) (PA28G-interacting protein)	3 v 3	-0.324564	0.00647359	0.166883	GNB5	G protein subunit beta 5	ENSG00000067365.14	METTL22	protein_coding	ENSG00000067365.14	178.542	0.56246	0.151317	3.71709	0.000201529	0.000964938
Q5CZB5	DKFZp686M0430	Uncharacterized protein DKFZp686M0430	3 v 3	-0.388152	0.00647374	0.321383	PNPO	pyridoxamine 5'-phosphate oxidase	ENSG00000108854.16	SMURF2	protein_coding	ENSG00000108854.16	747.479	0.561277	0.0930095	6.03462	1.59333e-09	1.87708e-08
A0A1U9X972		PRRC2A	3 v 3	0.408586	0.00648044	0.166883	CAPRIN1	cell cycle associated protein 1	ENSG00000158615.9	PPP1R15B	protein_coding	ENSG00000158615.9	1886.18	0.560959	0.089739	6.25101	4.07808e-10	5.26719e-09
Q9GZX9	TWSG1	Twisted gastrulation protein homolog 1	3 v 3	-0.401774	0.00648499	0.321383	RALGAPB	Ral GTPase activating protein non-catalytic beta subunit	ENSG00000106460.19	TMEM106B	protein_coding	ENSG00000106460.19	1569.54	0.560045	0.0884147	6.33429	2.38432e-10	3.18596e-09
Q8TDM6	DLG5	Disks large homolog 5 (Discs large protein P-dlg) (Placenta and prostate DLG)	3 v 3	0.398092	0.00651346	0.321383	ST8SIA1	ST8 alpha-N-acetyl-neuraminide alpha-2,8-sialyltransferase 1	ENSG00000167766.18	ZNF83	protein_coding	ENSG00000167766.18	911.137	0.55992	0.0896949	6.2425	4.30644e-10	5.53371e-09
P13693	TPT1	Translationally-controlled tumor protein (TCTP) (Fortilin) (Histamine-releasing factor) (HRF) (p23)	3 v 3	-0.444786	0.00652686	0.166883	ONECUT2	one cut homeobox 2	ENSG00000157625.15	TAB3	protein_coding	ENSG00000157625.15	579.85	0.559859	0.11756	4.76234	1.91358e-06	1.40088e-05
Q15942	ZYX	Zyxin (Zyxin-2)	3 v 3	-0.130858	0.00653814	0.166883	PGAP1	post-GPI attachment to proteins 1	ENSG00000106066.15	CPVL	protein_coding	ENSG00000106066.15	263.09	0.559134	0.158863	3.5196	0.00043219	0.00192116
Q9BRQ8	AIFM2	Ferroptosis suppressor protein 1 (FSP1) (EC 1.6.5.-) (Apoptosis-inducing factor homologous mitochondrion-associated inducer of death) (AMID) (p53-responsive gene 3 protein)	3 v 3	-0.209815	0.00655417	0.321383	PTGER3	prostaglandin E receptor 3	ENSG00000137478.15	FCHSD2	protein_coding	ENSG00000137478.15	505.659	0.558928	0.117977	4.73759	2.16273e-06	1.57069e-05
P26447	S100A4	Protein S100-A4 (Calvasculin) (Metastasin) (Placental calcium-binding protein) (Protein Mts1) (S100 calcium-binding protein A4)	3 v 3	-0.347312	0.00655434	0.321383	PRKAR2A	protein kinase cAMP-dependent type II regulatory subunit alpha	ENSG00000122550.18	KLHL7	protein_coding	ENSG00000122550.18	443.968	0.555669	0.111544	4.98163	6.30496e-07	5.00169e-06
A6ND36	FAM83G	Protein FAM83G (Protein associated with SMAD1)	3 v 3	-0.268196	0.00657116	0.166883	RBM12	RNA binding motif protein 12	ENSG00000187720.14	THSD4	protein_coding	ENSG00000187720.14	129.012	0.554989	0.170782	3.24969	0.0011553	0.00461431
P15880	RPS2	40S ribosomal protein S2 (40S ribosomal protein S4) (Protein LLRep3) (Small ribosomal subunit protein uS5)	3 v 3	0.251963	0.00658239	0.166883	PWP2	PWP2, small subunit processome component	ENSG00000140299.11	BNIP2	protein_coding	ENSG00000140299.11	1256.68	0.55475	0.0816026	6.79819	1.05943e-11	1.70714e-10
P26641	EEF1G	Elongation factor 1-gamma (EF-1-gamma) (eEF-1B gamma)	3 v 3	-0.339153	0.00661736	0.166883	NRIP3	nuclear receptor interacting protein 3	ENSG00000072609.17	CHFR	protein_coding	ENSG00000072609.17	565.325	0.553898	0.116982	4.73491	2.19155e-06	1.5874e-05
O94885	SASH1	SAM and SH3 domain-containing protein 1 (Proline-glutamate repeat-containing protein)	3 v 3	-0.244554	0.00663208	0.166883	PARVG	parvin gamma	ENSG00000164543.7	STK17A	protein_coding	ENSG00000164543.7	110.57	0.553108	0.185652	2.97926	0.00288942	0.0103576
Q9Y2W6	TDRKH	Tudor and KH domain-containing protein (Tudor domain-containing protein 2)	3 v 3	-0.080758	0.00664813	0.321383	ALKBH4	alkB homolog 4, lysine demethylase	ENSG00000203727.4	SAMD5	protein_coding	ENSG00000203727.4	421.767	0.552443	0.121353	4.55238	5.30431e-06	3.56397e-05
P18583	SON	Protein SON (Bax antagonist selected in saccharomyces 1) (BASS1) (Negative regulatory element-binding protein) (NRE-binding protein) (Protein DBP-5) (SON3)	3 v 3	0.574645	0.00666109	0.321383	ATXN7L3B	ataxin 7 like 3B	ENSG00000146802.12	TMEM168	protein_coding	ENSG00000146802.12	875.927	0.551635	0.0893662	6.17275	6.71131e-10	8.38289e-09
P51153	RAB13	Ras-related protein Rab-13 (Cell growth-inhibiting gene 4 protein)	3 v 3	0.734868	0.00666804	0.166883	ZNF559-ZNF177	ZNF559-ZNF177 readthrough	ENSG00000115808.12	STRN	protein_coding	ENSG00000115808.12	1139.71	0.550471	0.0944698	5.82695	5.64508e-09	6.18651e-08
Q7L5D6	GET4	Golgi to ER traffic protein 4 homolog (Conserved edge-expressed protein) (Transmembrane domain recognition complex 35 kDa subunit) (TRC35)	3 v 3	-0.136363	0.00667251	0.166883	ZNF177	zinc finger protein 177	ENSG00000121892.15	PDS5A	protein_coding	ENSG00000121892.15	3533.66	0.549617	0.0728162	7.548	4.41979e-14	9.2489e-13
Q13277	STX3	Syntaxin-3	3 v 3	-0.298526	0.00668781	0.166883	TRIB2	tribbles pseudokinase 2	ENSG00000115935.17	WIPF1	protein_coding	ENSG00000115935.17	111.353	0.548973	0.195469	2.8085	0.00497735	0.0166242
P33121	ACSL1	Long-chain-fatty-acid--CoA ligase 1 (EC 6.2.1.3) (Acyl-CoA synthetase 1) (ACS1) (Arachidonate--CoA ligase) (EC 6.2.1.15) (Long-chain acyl-CoA synthetase 1) (LACS 1) (Long-chain acyl-CoA synthetase 2) (LACS 2) (Long-chain fatty acid-CoA ligase 2) (Palmitoyl-CoA ligase 1) (Palmitoyl-CoA ligase 2) (Phytanate--CoA ligase) (EC 6.2.1.24)	3 v 3	-0.118675	0.00670547	0.321383	CREB5	cAMP responsive element binding protein 5	ENSG00000121481.11	RNF2	protein_coding	ENSG00000121481.11	494.487	0.54874	0.121994	4.49808	6.85701e-06	4.52707e-05
P98172	EFNB1	Ephrin-B1 (EFL-3) (ELK ligand) (ELK-L) (EPH-related receptor tyrosine kinase ligand 2) (LERK-2) [Cleaved into: Ephrin-B1 C-terminal fragment (Ephrin-B1 CTF); Ephrin-B1 intracellular domain (Ephrin-B1 ICD)]	3 v 3	0.36842	0.00671905	0.166883	ARSB	arylsulfatase B	ENSG00000066777.9	ARFGEF1	protein_coding	ENSG00000066777.9	2051.67	0.548006	0.0848754	6.4566	1.07084e-10	1.50486e-09
O75794	CDC123	Cell division cycle protein 123 homolog (Protein D123) (HT-1080) (PZ32)	3 v 3	-0.312092	0.00673468	0.166883	RANBP10	RAN binding protein 10	ENSG00000136111.13	TBC1D4	protein_coding	ENSG00000136111.13	467.803	0.540162	0.114862	4.70269	2.56752e-06	1.83698e-05
Q96PZ0	PUS7	Pseudouridylate synthase 7 homolog (EC 5.4.99.-)	3 v 3	-0.0790751	0.00673622	0.166883	TCF7L1	transcription factor 7 like 1	ENSG00000082269.16	FAM135A	protein_coding	ENSG00000082269.16	835.15	0.539588	0.108083	4.99236	5.9645e-07	4.75222e-06
Q8IX90	SKA3	Spindle and kinetochore-associated protein 3	3 v 3	-0.172513	0.00674187	0.321383	CACUL1	CDK2 associated cullin domain 1	ENSG00000170500.12	LONRF2	protein_coding	ENSG00000170500.12	885.704	0.538963	0.0935873	5.75893	8.46486e-09	9.03548e-08
Q3SY69	ALDH1L2	Mitochondrial 10-formyltetrahydrofolate dehydrogenase (Mitochondrial 10-FTHFDH) (mtFDH) (EC 1.5.1.6) (Aldehyde dehydrogenase family 1 member L2)	3 v 3	0.186178	0.00676446	0.166883	CHST3	carbohydrate sulfotransferase 3	ENSG00000198756.12	COLGALT2	protein_coding	ENSG00000198756.12	123.183	0.537869	0.185509	2.89942	0.00373855	0.0129804
P31939	ATIC	Bifunctional purine biosynthesis protein ATIC (AICAR transformylase/inosine monophosphate cyclohydrolase) (ATIC) [Cleaved into: Bifunctional purine biosynthesis protein ATIC, N-terminally processed] [Includes: Phosphoribosylaminoimidazolecarboxamide formyltransferase (EC 2.1.2.3) (5-aminoimidazole-4-carboxamide ribonucleotide formyltransferase) (AICAR formyltransferase) (AICAR transformylase); In…	3 v 3	-0.171323	0.00681103	0.321383	MFAP4	microfibril associated protein 4	ENSG00000007866.21	TEAD3	protein_coding	ENSG00000007866.21	287.703	0.537314	0.146727	3.662	0.000250256	0.00117066
Q96RS6	NUDCD1	NudC domain-containing protein 1 (Chronic myelogenous leukemia tumor antigen 66) (Tumor antigen CML66)	3 v 3	-0.193562	0.00682556	0.166883	BMP7	bone morphogenetic protein 7	ENSG00000108395.14	TRIM37	protein_coding	ENSG00000108395.14	1054.11	0.53658	0.0952137	5.63554	1.74515e-08	1.77606e-07
P14649	MYL6B	Myosin light chain 6B (Myosin light chain 1 slow-twitch muscle A isoform) (MLC1sa) (Smooth muscle and nonmuscle myosin light chain alkali 6B)	3 v 3	0.365109	0.00682884	0.321383	DPM2	dolichyl-phosphate mannosyltransferase subunit 2, regulatory	ENSG00000113597.18	TRAPPC13	protein_coding	ENSG00000113597.18	586.051	0.534029	0.107244	4.97956	6.37288e-07	5.05158e-06
P19634	SLC9A1	Sodium/hydrogen exchanger 1 (APNH) (Na(+)/H(+) antiporter, amiloride-sensitive) (Na(+)/H(+) exchanger 1) (NHE-1) (Solute carrier family 9 member 1)	3 v 3	-0.158925	0.00686708	0.166883	PODN	podocan	ENSG00000169967.16	MAP3K2	protein_coding	ENSG00000169967.16	1596.48	0.533198	0.0857689	6.21668	5.0778e-10	6.44662e-09
O14929	HAT1	Histone acetyltransferase type B catalytic subunit (EC 2.3.1.48) (Histone acetyltransferase 1)	3 v 3	-0.140728	0.00687653	0.321383	HBS1L	HBS1 like translational GTPase	ENSG00000188647.13	PTAR1	protein_coding	ENSG00000188647.13	1731.32	0.533149	0.0771329	6.91208	4.77609e-12	7.99727e-11
Q00536	CDK16	Cyclin-dependent kinase 16 (EC 2.7.11.22) (Cell division protein kinase 16) (PCTAIRE-motif protein kinase 1) (Serine/threonine-protein kinase PCTAIRE-1)	3 v 3	-0.175987	0.00688063	0.166883	IRF5	interferon regulatory factor 5	ENSG00000091039.17	OSBPL8	protein_coding	ENSG00000091039.17	3246.98	0.530816	0.0720761	7.36466	1.77605e-13	3.47098e-12
Q9H0E9	BRD8	Bromodomain-containing protein 8 (Skeletal muscle abundant protein) (Skeletal muscle abundant protein 2) (Thyroid hormone receptor coactivating protein of 120 kDa) (TrCP120) (p120)	3 v 3	0.021311	0.00689144	0.166883	BDNF	brain derived neurotrophic factor	ENSG00000147324.11	MFHAS1	protein_coding	ENSG00000147324.11	695.383	0.529354	0.0987435	5.3609	8.28098e-08	7.61805e-07
Q9BVL4	SELENOO	Protein adenylyltransferase SelO, mitochondrial (EC 2.7.7.-) (EC 2.7.7.n1) (Selenoprotein O) (SelO)	3 v 3	-0.230483	0.00689371	0.166883	SEC61A1	Sec61 translocon alpha 1 subunit	ENSG00000101670.12	LIPG	protein_coding	ENSG00000101670.12	312.261	0.528025	0.12536	4.21208	2.53034e-05	0.000148008
P62851	RPS25	40S ribosomal protein S25 (Small ribosomal subunit protein eS25)	3 v 3	0.258419	0.00690316	0.166883	LCE3D	late cornified envelope 3D	ENSG00000175387.16	SMAD2	protein_coding	ENSG00000175387.16	2721.19	0.52752	0.0774589	6.81032	9.73834e-12	1.58061e-10
Q6EMK4	VASN	Vasorin (Protein slit-like 2)	3 v 3	-0.166918	0.00690855	0.321383	FGB	fibrinogen beta chain	ENSG00000076242.14	MLH1	protein_coding	ENSG00000076242.14	274.952	0.527252	0.128687	4.09717	4.18227e-05	0.000233821
Q9BTV7	CABLES2	CDK5 and ABL1 enzyme substrate 2 (Interactor with CDK3 2) (Ik3-2)	3 v 3	0.214519	0.0069244	0.166883	HSBP1	heat shock factor binding protein 1	ENSG00000131263.12	RLIM	protein_coding	ENSG00000131263.12	2316.67	0.526915	0.10001	5.26863	1.37444e-07	1.21655e-06
Q7Z4R8	C6orf120	UPF0669 protein C6orf120	3 v 3	0.40103	0.00692976	0.166883	CSNK1A1	casein kinase 1 alpha 1	ENSG00000155975.10	VPS37A	protein_coding	ENSG00000155975.10	492.983	0.525456	0.106272	4.94443	7.63677e-07	5.95023e-06
Q86XX4	FRAS1	Extracellular matrix organizing protein FRAS1 (Fraser syndrome 1 protein)	3 v 3	0.220463	0.00694021	0.166883	SYS1	SYS1, golgi trafficking protein	ENSG00000152219.5	ARL14EP	protein_coding	ENSG00000152219.5	424.033	0.524316	0.117824	4.44999	8.58733e-06	5.55456e-05
Q9BS26	ERP44	Endoplasmic reticulum resident protein 44 (ER protein 44) (ERp44) (Thioredoxin domain-containing protein 4)	3 v 3	-0.0668496	0.00700337	0.321383	ANKRD28	ankyrin repeat domain 28	ENSG00000171566.12	PLRG1	protein_coding	ENSG00000171566.12	1248.16	0.521144	0.0873666	5.96502	2.44602e-09	2.80601e-08
P29034	S100A2	Protein S100-A2 (CAN19) (Protein S-100L) (S100 calcium-binding protein A2)	3 v 3	-0.999661	0.00700446	0.321383	PLET1	placenta expressed transcript 1	ENSG00000122779.18	TRIM24	protein_coding	ENSG00000122779.18	952.605	0.520694	0.10147	5.13151	2.87424e-07	2.40751e-06
Q92667	AKAP1	A-kinase anchor protein 1, mitochondrial (A-kinase anchor protein 149 kDa) (AKAP 149) (Dual specificity A-kinase-anchoring protein 1) (D-AKAP-1) (Protein kinase A-anchoring protein 1) (PRKA1) (Spermatid A-kinase anchor protein 84) (S-AKAP84)	3 v 3	-0.149214	0.00700504	0.166883	BACE2	beta-secretase 2	ENSG00000099246.16	RAB18	protein_coding	ENSG00000099246.16	895.871	0.520298	0.0910592	5.71384	1.10455e-08	1.15871e-07
Q9UK76	JPT1	Jupiter microtubule associated homolog 1 (Androgen-regulated protein 2) (Hematological and neurological expressed 1 protein) [Cleaved into: Jupiter microtubule associated homolog 1, N-terminally processed]	3 v 3	-0.255731	0.00702734	0.321383	TBCC	tubulin folding cofactor C	ENSG00000121741.16	ZMYM2	protein_coding	ENSG00000121741.16	3822.32	0.519572	0.0735242	7.06668	1.58682e-12	2.78698e-11
Q9Y217	MTMR6	Myotubularin-related protein 6 (Phosphatidylinositol-3,5-bisphosphate 3-phosphatase) (EC 3.1.3.95) (Phosphatidylinositol-3-phosphate phosphatase) (EC 3.1.3.64)	3 v 3	-0.073898	0.0070481	0.166883	RBSN	rabenosyn, RAB effector	ENSG00000174574.16	AKIRIN1	protein_coding	ENSG00000174574.16	1137.99	0.518336	0.0850217	6.09651	1.08412e-09	1.31493e-08
Q9H490	PIGU	Phosphatidylinositol glycan anchor biosynthesis class U protein (Cell division cycle protein 91-like 1) (Protein CDC91-like 1) (GPI transamidase component PIG-U)	3 v 3	0.0473184	0.00705263	0.166883	TPM1	tropomyosin 1	ENSG00000130844.18	ZNF331	protein_coding	ENSG00000130844.18	292.659	0.517689	0.131428	3.93896	8.18348e-05	0.000429686
Q9GZV4	EIF5A2	Eukaryotic translation initiation factor 5A-2 (eIF-5A-2) (eIF-5A2) (Eukaryotic initiation factor 5A isoform 2)	3 v 3	0.455388	0.00705414	0.166883	ZFAND3	zinc finger AN1-type containing 3	ENSG00000198799.12	LRIG2	protein_coding	ENSG00000198799.12	750.792	0.513698	0.0995682	5.15926	2.47934e-07	2.09494e-06
P46379	BAG6	Large proline-rich protein BAG6 (BAG family molecular chaperone regulator 6) (BCL2-associated athanogene 6) (BAG-6) (HLA-B-associated transcript 3) (Protein G3) (Protein Scythe)	3 v 3	-0.108824	0.0070773	0.321383	EFNA5	ephrin A5	ENSG00000077713.19	SLC25A43	protein_coding	ENSG00000077713.19	149.824	0.513469	0.166859	3.07727	0.00208904	0.00780722
Q969Y2	GTPBP3	tRNA modification GTPase GTPBP3, mitochondrial (GTP-binding protein 3) (Mitochondrial GTP-binding protein 1)	3 v 3	-0.225546	0.00710619	0.166883	PNMA8A	PNMA family member 8A	ENSG00000096872.16	IFT74	protein_coding	ENSG00000096872.16	216.613	0.512282	0.143073	3.58056	0.000342852	0.00156025
Q99618	CDCA3	Cell division cycle-associated protein 3 (Gene-rich cluster protein C8) (Trigger of mitotic entry protein 1) (TOME-1)	3 v 3	-0.254028	0.00711657	0.321383	ALG10B	ALG10B, alpha-1,2-glucosyltransferase	ENSG00000175352.11	NRIP3	protein_coding	ENSG00000175352.11	76.4915	0.510757	0.214127	2.3853	0.0170652	0.0476112
O60566	BUB1B	Mitotic checkpoint serine/threonine-protein kinase BUB1 beta (EC 2.7.11.1) (MAD3/BUB1-related protein kinase) (hBUBR1) (Mitotic checkpoint kinase MAD3L) (Protein SSK1)	3 v 3	-0.212256	0.00711738	0.321383	PYGM	glycogen phosphorylase, muscle associated	ENSG00000197958.13	RPL12	protein_coding	ENSG00000197958.13	2036.87	0.507718	0.0771356	6.58215	4.63705e-11	6.86175e-10
Q9UBZ4	APEX2	DNA-(apurinic or apyrimidinic site) endonuclease 2 (EC 3.1.-.-) (AP endonuclease XTH2) (APEX nuclease 2) (APEX nuclease-like 2) (Apurinic-apyrimidinic endonuclease 2) (AP endonuclease 2)	2 v 2	-0.114651	0.00713455	0.166883	KCMF1	potassium channel modulatory factor 1	ENSG00000111727.12	HCFC2	protein_coding	ENSG00000111727.12	525.564	0.507116	0.10812	4.69032	2.72779e-06	1.94112e-05
Q12955	ANK3	Ankyrin-3 (ANK-3) (Ankyrin-G)	3 v 3	0.0850389	0.00714971	0.321383	PPFIA1	PTPRF interacting protein alpha 1	ENSG00000155111.15	CDK19	protein_coding	ENSG00000155111.15	624.807	0.506931	0.0999608	5.0713	3.95116e-07	3.24583e-06
Q5VWQ0	RSBN1	Lysine-specific demethylase 9 (KDM9) (EC 1.14.11.-) (Round spermatid basic protein 1)	3 v 3	0.438565	0.00717037	0.321383	GNAZ	G protein subunit alpha z	ENSG00000178385.15	PLEKHM3	protein_coding	ENSG00000178385.15	275.031	0.504531	0.139707	3.61135	0.000304611	0.00140049
P55789	GFER	FAD-linked sulfhydryl oxidase ALR (EC 1.8.3.2) (Augmenter of liver regeneration) (hERV1) (Hepatopoietin)	3 v 3	-0.339518	0.00720527	0.166883	DDX31	DEAD-box helicase 31	ENSG00000084093.17	REST	protein_coding	ENSG00000084093.17	2490.34	0.504496	0.10193	4.94943	7.44296e-07	5.81499e-06
Q9Y3E7	CHMP3	Charged multivesicular body protein 3 (Chromatin-modifying protein 3) (Neuroendocrine differentiation factor) (Vacuolar protein sorting-associated protein 24) (hVps24)	3 v 3	-0.297206	0.00720711	0.166883	BMP8A	bone morphogenetic protein 8a	ENSG00000186660.15	ZFP91	protein_coding	ENSG00000186660.15	1315.75	0.503845	0.0858156	5.87126	4.32503e-09	4.79473e-08
Q13268	DHRS2	Dehydrogenase/reductase SDR family member 2, mitochondrial (EC 1.1.1.-) (Dicarbonyl reductase HEP27) (Protein D) (Short chain dehydrogenase/reductase family 25C member 1)	3 v 3	-1.49667	0.00724378	0.166883	CNOT8	CCR4-NOT transcription complex subunit 8	ENSG00000162928.9	PEX13	protein_coding	ENSG00000162928.9	676.526	0.503759	0.100843	4.99545	5.86972e-07	4.68785e-06
Q6P1Q9	METTL2B	tRNA N(3)-methylcytidine methyltransferase METTL2B (EC 2.1.1.-) (Methyltransferase-like protein 2B)	3 v 3	-0.151449	0.00725464	0.32316	ATF3	activating transcription factor 3	ENSG00000158793.14	NIT1	protein_coding	ENSG00000158793.14	185.764	0.50252	0.149894	3.3525	0.000800843	0.00332747
A0A0A0MRB5	MADD	MAP kinase-activating death domain protein	3 v 3	-0.479699	0.00727516	0.166883	WDR5B	WD repeat domain 5B	ENSG00000103351.13	CLUAP1	protein_coding	ENSG00000103351.13	153.078	0.501425	0.163815	3.06092	0.0022066	0.00818721
Q9P2K3	RCOR3	REST corepressor 3	3 v 3	-0.0544445	0.00728347	0.166883	SLC6A16	solute carrier family 6 member 16	ENSG00000197555.9	SIPA1L1	protein_coding	ENSG00000197555.9	1368.84	0.501166	0.102828	4.87384	1.0945e-06	8.31212e-06
O94927	HAUS5	HAUS augmin-like complex subunit 5	3 v 3	-0.0927548	0.00729213	0.166883	SCN3A	sodium voltage-gated channel alpha subunit 3	ENSG00000148175.12	STOM	protein_coding	ENSG00000148175.12	219.271	0.501117	0.144751	3.46192	0.000536345	0.00232806
Q9H8K7	PAAT	ATPase PAAT (EC 3.6.1.-) (Protein associated with ABC transporters) (PAAT)	3 v 3	0.103189	0.00729818	0.32316	MAP3K13	mitogen-activated protein kinase kinase kinase 13	ENSG00000162409.11	PRKAA2	protein_coding	ENSG00000162409.11	1201.82	0.500161	0.0858106	5.82867	5.58706e-09	6.13295e-08
F8W0G4	PCBP2	Poly(rC)-binding protein 2 (Fragment)	3 v 3	-0.175411	0.00730991	0.166883	PRKAR2B	protein kinase cAMP-dependent type II regulatory subunit beta	ENSG00000148158.17	SNX30	protein_coding	ENSG00000148158.17	426.12	0.499515	0.11934	4.18566	2.84337e-05	0.000164311
O60264	SMARCA5	SWI/SNF-related matrix-associated actin-dependent regulator of chromatin subfamily A member 5 (SWI/SNF-related matrix-associated actin-dependent regulator of chromatin A5) (EC 3.6.4.-) (Sucrose nonfermenting protein 2 homolog) (hSNF2H)	3 v 3	0.358048	0.00732385	0.32316	HAUS2	HAUS augmin like complex subunit 2	ENSG00000182568.17	SATB1	protein_coding	ENSG00000182568.17	487.458	0.499334	0.113281	4.40793	1.04362e-05	6.63312e-05
Q5T440	IBA57	Putative transferase CAF17, mitochondrial (EC 2.1.-.-) (Iron-sulfur cluster assembly factor homolog)	3 v 3	-0.204695	0.00737038	0.166883	SRA1	steroid receptor RNA activator 1	ENSG00000183475.12	ASB7	protein_coding	ENSG00000183475.12	309.423	0.498615	0.122429	4.0727	4.64712e-05	0.000257448
Q9P2W1	PSMC3IP	Homologous-pairing protein 2 homolog (Nuclear receptor coactivator GT198) (PSMC3-interacting protein) (Proteasome 26S ATPase subunit 3-interacting protein) (Tat-binding protein 1-interacting protein) (TBP-1-interacting protein)	3 v 3	-0.0966788	0.0073959	0.166883	CYP2B6	cytochrome P450 family 2 subfamily B member 6	ENSG00000157500.12	APPL1	protein_coding	ENSG00000157500.12	2063.45	0.498586	0.0785131	6.35035	2.14823e-10	2.89162e-09
Q9H497	TOR3A	Torsin-3A (ATP-dependent interferon-responsive protein) (Torsin family 3 member A)	3 v 3	-0.185918	0.00740744	0.166883	MZT1	mitotic spindle organizing protein 1	ENSG00000104756.16	KCTD9	protein_coding	ENSG00000104756.16	358.502	0.495538	0.130174	3.80675	0.000140803	0.00070036
Q13123	IK	Protein Red (Cytokine IK) (IK factor) (Protein RER)	3 v 3	0.0748279	0.00745787	0.167576	JUN	Jun proto-oncogene, AP-1 transcription factor subunit	ENSG00000004766.17	VPS50	protein_coding	ENSG00000004766.17	651.097	0.4945	0.100647	4.91321	8.95952e-07	6.90859e-06
O94903	PLPBP	Pyridoxal phosphate homeostasis protein (PLP homeostasis protein) (Proline synthase co-transcribed bacterial homolog protein) (Pyridoxal phosphate-binding protein)	3 v 3	-0.177311	0.00746638	0.324392	TMED10	transmembrane p24 trafficking protein 10	ENSG00000170242.17	USP47	protein_coding	ENSG00000170242.17	1024.6	0.493147	0.0909827	5.42023	5.95223e-08	5.57519e-07
Q96PV6	LENG8	Leukocyte receptor cluster member 8	3 v 3	0.305161	0.00746954	0.324392	SRGAP2	SLIT-ROBO Rho GTPase activating protein 2	ENSG00000140577.16	CRTC3	protein_coding	ENSG00000140577.16	429.786	0.493115	0.127915	3.85503	0.000115717	0.000586102
Q9UNK0	STX8	Syntaxin-8	3 v 3	-0.225428	0.00750215	0.324392	GDF11	growth differentiation factor 11	ENSG00000168143.9	FAM83B	protein_coding	ENSG00000168143.9	326.204	0.489276	0.140777	3.47554	0.000509817	0.00222685
Q9Y676	MRPS18B	28S ribosomal protein S18b, mitochondrial (MRP-S18-b) (Mrps18-b) (S18mt-b) (28S ribosomal protein S18-2, mitochondrial) (MRP-S18-2) (Mitochondrial small ribosomal subunit protein bS18b) (Mitochondrial small ribosomal subunit protein mS40)	3 v 3	0.394796	0.0075388	0.324392	PHC3	polyhomeotic homolog 3	ENSG00000135913.11	USP37	protein_coding	ENSG00000135913.11	1126.09	0.489066	0.0992648	4.92688	8.35544e-07	6.47008e-06
Q9H1B7	IRF2BPL	Probable E3 ubiquitin-protein ligase IRF2BPL (EC 2.3.2.27) (Enhanced at puberty protein 1) (Interferon regulatory factor 2-binding protein-like)	3 v 3	-0.245151	0.00757528	0.324392	SLC30A6	solute carrier family 30 member 6	ENSG00000107020.10	PLGRKT	protein_coding	ENSG00000107020.10	139.987	0.488929	0.168666	2.89881	0.00374585	0.0130012
Q8TEU7	RAPGEF6	Rap guanine nucleotide exchange factor 6 (PDZ domain-containing guanine nucleotide exchange factor 2) (PDZ-GEF2) (RA-GEF-2)	3 v 3	0.226725	0.00759917	0.168065	CTCFL	CCCTC-binding factor like	ENSG00000172239.14	PAIP1	protein_coding	ENSG00000172239.14	398.556	0.487605	0.114673	4.25215	2.11726e-05	0.00012612
Q9BQ52	ELAC2	Zinc phosphodiesterase ELAC protein 2 (EC 3.1.26.11) (ElaC homolog protein 2) (Heredity prostate cancer protein 2) (Ribonuclease Z 2) (RNase Z 2) (tRNA 3 endonuclease 2) (tRNase Z 2)	3 v 3	-0.221619	0.00760619	0.168065	DOCK7	dedicator of cytokinesis 7	ENSG00000141027.21	NCOR1	protein_coding	ENSG00000141027.21	2672.71	0.486127	0.088085	5.51884	3.4124e-08	3.33447e-07
Q9H5H4	ZNF768	Zinc finger protein 768	3 v 3	0.3906	0.00762165	0.324392	ZSCAN22	zinc finger and SCAN domain containing 22	ENSG00000108510.10	MED13	protein_coding	ENSG00000108510.10	3898.3	0.484951	0.0760816	6.37409	1.84057e-10	2.50263e-09
Q96QT6	PHF12	PHD finger protein 12 (PHD factor 1) (Pf1)	3 v 3	0.448928	0.00763301	0.324392	MSN	moesin	ENSG00000123191.14	ATP7B	protein_coding	ENSG00000123191.14	390.634	0.483701	0.130184	3.71551	0.000202796	0.000969854
P29084	GTF2E2	Transcription initiation factor IIE subunit beta (TFIIE-beta) (General transcription factor IIE subunit 2)	3 v 3	-0.256075	0.00763484	0.168065	TSPAN11	tetraspanin 11	ENSG00000155760.2	FZD7	protein_coding	ENSG00000155760.2	206.67	0.483573	0.148614	3.25388	0.00113839	0.00455583
Q9Y485	DMXL1	DmX-like protein 1 (X-like 1 protein)	3 v 3	0.089051	0.00763753	0.168065	NOVA1	NOVA alternative splicing regulator 1	ENSG00000255529.9	POLR2M	protein_coding	ENSG00000255529.9	397.263	0.48292	0.121293	3.98143	6.85019e-05	0.000365598
P49441	INPP1	Inositol polyphosphate 1-phosphatase (IPP) (IPPase) (EC 3.1.3.57)	3 v 3	0.0732742	0.00767503	0.168455	ABL2	ABL proto-oncogene 2, non-receptor tyrosine kinase	ENSG00000115677.17	HDLBP	protein_coding	ENSG00000115677.17	9164.12	0.479599	0.0871488	5.50322	3.72913e-08	3.61411e-07
Q5VYY1	ANKRD22	Ankyrin repeat domain-containing protein 22	3 v 3	-0.246262	0.00767578	0.324392	FAAP100	FA core complex associated protein 100	ENSG00000077232.18	DNAJC10	protein_coding	ENSG00000077232.18	2979.97	0.479533	0.0731939	6.55155	5.6944e-11	8.35872e-10
E7EX90	DCTN1	Dynactin subunit 1	3 v 3	0.0948539	0.00769686	0.324392	EBI3	Epstein-Barr virus induced 3	ENSG00000197498.13	RPF2	protein_coding	ENSG00000197498.13	570.676	0.479023	0.102073	4.69293	2.69319e-06	1.91785e-05
Q9BVJ6	UTP14A	U3 small nucleolar RNA-associated protein 14 homolog A (Antigen NY-CO-16) (Serologically defined colon cancer antigen 16)	3 v 3	0.388556	0.0077315	0.1692	ZFAND6	zinc finger AN1-type containing 6	ENSG00000167962.14	ZNF598	protein_coding	ENSG00000167962.14	301.152	0.478649	0.129958	3.6831	0.000230414	0.00108847
Q96HA7	TONSL	Tonsoku-like protein (Inhibitor of kappa B-related protein) (I-kappa-B-related protein) (IkappaBR) (NF-kappa-B inhibitor-like protein 2) (Nuclear factor of kappa light polypeptide gene enhancer in B-cells inhibitor-like 2)	3 v 3	-0.107205	0.00774872	0.1692	PHIP	pleckstrin homology domain interacting protein	ENSG00000183098.11	GPC6	protein_coding	ENSG00000183098.11	532.213	0.476646	0.102141	4.66654	3.06307e-06	2.15153e-05
O60443	GSDME	Gasdermin-E (Inversely correlated with estrogen receptor expression 1) (ICERE-1) (Non-syndromic hearing impairment protein 5) [Cleaved into: Gasdermin-E, N-terminal (GSDME-NT); Gasdermin-E, C-terminal (GSDME-CT)]	3 v 3	0.51837	0.00783443	0.170152	DEDD2	death effector domain containing 2	ENSG00000174013.8	FBXO45	protein_coding	ENSG00000174013.8	950.1	0.476613	0.093585	5.09284	3.52734e-07	2.91913e-06
O60884	DNAJA2	DnaJ homolog subfamily A member 2 (Cell cycle progression restoration gene 3 protein) (Dnj3) (Dj3) (HIRA-interacting protein 4) (Renal carcinoma antigen NY-REN-14)	3 v 3	-0.177364	0.00785715	0.170152	UVSSA	UV stimulated scaffold protein A	ENSG00000136273.13	HUS1	protein_coding	ENSG00000136273.13	390.801	0.475894	0.126667	3.75705	0.000171925	0.000837552
P62253	UBE2G1	Ubiquitin-conjugating enzyme E2 G1 (EC 2.3.2.23) (E2 ubiquitin-conjugating enzyme G1) (E217K) (UBC7) (Ubiquitin carrier protein G1) (Ubiquitin-protein ligase G1) [Cleaved into: Ubiquitin-conjugating enzyme E2 G1, N-terminally processed]	3 v 3	-0.181004	0.00785776	0.324392	ZFP82	ZFP82 zinc finger protein	ENSG00000198160.14	MIER1	protein_coding	ENSG00000198160.14	1016.15	0.473506	0.106404	4.45007	8.58438e-06	5.55444e-05
Q96DC7	TMCO6	Transmembrane and coiled-coil domain-containing protein 6	3 v 3	0.0590154	0.00786235	0.170152	RTCA	RNA 3'-terminal phosphate cyclase	ENSG00000113594.10	LIFR	protein_coding	ENSG00000113594.10	677.684	0.473458	0.0999601	4.73647	2.17468e-06	1.57824e-05
B4DNE0		cDNA FLJ52573, highly similar to Elongation factor 1-alpha 1	3 v 3	-0.287081	0.00787222	0.170152	DSEL	dermatan sulfate epimerase like	ENSG00000198858.10	R3HDM4	protein_coding	ENSG00000198858.10	233.81	0.472446	0.135742	3.48047	0.000500538	0.00219013
Q9Y2Z0	SUGT1	Protein SGT1 homolog (Protein 40-6-3) (Sgt1) (Suppressor of G2 allele of SKP1 homolog)	3 v 3	-0.125946	0.00789084	0.324392	GPATCH2L	G-patch domain containing 2 like	ENSG00000240230.6	COX19	protein_coding	ENSG00000240230.6	175.075	0.471795	0.151052	3.1234	0.00178776	0.00680261
O14545	TRAFD1	TRAF-type zinc finger domain-containing protein 1 (Protein FLN29)	3 v 3	-0.601589	0.00790074	0.170313	GIPC3	GIPC PDZ domain containing family member 3	ENSG00000213762.12	ZNF134	protein_coding	ENSG00000213762.12	278.665	0.471577	0.128621	3.66641	0.000245978	0.00115252
Q53HL2	CDCA8	Borealin (Cell division cycle-associated protein 8) (Dasra-B) (hDasra-B) (Pluripotent embryonic stem cell-related gene 3 protein)	3 v 3	0.400561	0.00792014	0.170313	LRRK1	leucine rich repeat kinase 1	ENSG00000009307.16	CSDE1	protein_coding	ENSG00000009307.16	7309.64	0.471005	0.0740845	6.35768	2.04823e-10	2.77e-09
Q9C037	TRIM4	E3 ubiquitin-protein ligase TRIM4 (EC 2.3.2.27) (RING finger protein 87) (RING-type E3 ubiquitin transferase TRIM4) (Tripartite motif-containing protein 4)	3 v 3	0.0984838	0.00793967	0.170313	GABARAP	GABA type A receptor-associated protein	ENSG00000091009.8	RBM27	protein_coding	ENSG00000091009.8	346.273	0.469455	0.12451	3.77042	0.000162973	0.000800337
Q9H4T2	ZSCAN16	Zinc finger and SCAN domain-containing protein 16 (Zinc finger protein 392) (Zinc finger protein 435)	2 v 2	0.248492	0.00796745	0.324392	ZNF615	zinc finger protein 615	ENSG00000122644.13	ARL4A	protein_coding	ENSG00000122644.13	317.724	0.469446	0.125317	3.74607	0.000179626	0.000870427
P02462	COL4A1	Collagen alpha-1(IV) chain [Cleaved into: Arresten]	2 v 2	1.05606	0.00796944	0.170487	REV3L	REV3 like, DNA directed polymerase zeta catalytic subunit	ENSG00000147548.17	NSD3	protein_coding	ENSG00000147548.17	2258.66	0.468059	0.0804291	5.81952	5.90179e-09	6.44677e-08
Q92688	ANP32B	Acidic leucine-rich nuclear phosphoprotein 32 family member B (Acidic protein rich in leucines) (Putative HLA-DR-associated protein I-2) (PHAPI2) (Silver-stainable protein SSP29)	3 v 3	-0.178106	0.00800904	0.324392	IGF2BP1	insulin like growth factor 2 mRNA binding protein 1	ENSG00000112339.14	HBS1L	protein_coding	ENSG00000112339.14	1204.41	0.466667	0.0857424	5.44266	5.24904e-08	4.96045e-07
O00255	MEN1	Menin	3 v 3	-0.109356	0.00803679	0.324392	ZNF275	zinc finger protein 275	ENSG00000107643.16	MAPK8	protein_coding	ENSG00000107643.16	806.2	0.465624	0.0960185	4.84931	1.2389e-06	9.32417e-06
Q9Y2I8	WDR37	WD repeat-containing protein 37	3 v 3	0.303123	0.00804637	0.170888	ERG	ETS transcription factor ERG	ENSG00000121417.14	ZNF211	protein_coding	ENSG00000121417.14	234.751	0.464708	0.145073	3.20328	0.00135873	0.00532589
P15170	GSPT1	Eukaryotic peptide chain release factor GTP-binding subunit ERF3A (Eukaryotic peptide chain release factor subunit 3a) (eRF3a) (G1 to S phase transition protein 1 homolog)	3 v 3	-0.0874081	0.00806506	0.170888	ZDBF2	zinc finger DBF-type containing 2	ENSG00000187239.17	FNBP1	protein_coding	ENSG00000187239.17	229.993	0.464675	0.144091	3.22488	0.00126024	0.00498103
O43633	CHMP2A	Charged multivesicular body protein 2a (Chromatin-modifying protein 2a) (CHMP2a) (Putative breast adenocarcinoma marker BC-2) (Vacuolar protein sorting-associated protein 2-1) (Vps2-1) (hVps2-1)	3 v 3	-0.300305	0.00807907	0.170888	WTAP	WT1 associated protein	ENSG00000082068.8	WDR70	protein_coding	ENSG00000082068.8	375.305	0.464394	0.126178	3.68047	0.000232803	0.00109821
O95340	PAPSS2	Bifunctional 3'-phosphoadenosine 5'-phosphosulfate synthase 2 (PAPS synthase 2) (PAPSS 2) (Sulfurylase kinase 2) (SK 2) (SK2) [Includes: Sulfate adenylyltransferase (EC 2.7.7.4) (ATP-sulfurylase) (Sulfate adenylate transferase) (SAT); Adenylyl-sulfate kinase (EC 2.7.1.25) (3'-phosphoadenosine-5'-phosphosulfate synthase) (APS kinase) (Adenosine-5'-phosphosulfate 3'-phosphotransferase) (Adenylylsul…	3 v 3	-0.121229	0.00808158	0.324392	PIGR	polymeric immunoglobulin receptor	ENSG00000169032.9	MAP2K1	protein_coding	ENSG00000169032.9	351.463	0.464081	0.117666	3.94406	8.01139e-05	0.00042142
P55199	ELL	RNA polymerase II elongation factor ELL (Eleven-nineteen lysine-rich leukemia protein)	3 v 3	-0.193687	0.00808686	0.170888	C2orf88	chromosome 2 open reading frame 88	ENSG00000114127.10	XRN1	protein_coding	ENSG00000114127.10	1109.8	0.462616	0.0916352	5.04845	4.45398e-07	3.63071e-06
Q8N6T7	SIRT6	NAD-dependent protein deacetylase sirtuin-6 (EC 2.3.1.286) (Regulatory protein SIR2 homolog 6) (SIR2-like protein 6)	3 v 3	-0.221768	0.00811	0.170952	UBE2G1	ubiquitin conjugating enzyme E2 G1	ENSG00000166575.17	TMEM135	protein_coding	ENSG00000166575.17	518.476	0.462026	0.102875	4.49113	7.08469e-06	4.66513e-05
Q92766	RREB1	Ras-responsive element-binding protein 1 (RREB-1) (Finger protein in nuclear bodies) (Raf-responsive zinc finger protein LZ321) (Zinc finger motif enhancer-binding protein 1) (Zep-1)	3 v 3	0.169245	0.00815821	0.171046	IKZF1	IKAROS family zinc finger 1	ENSG00000166716.10	ZNF592	protein_coding	ENSG00000166716.10	719.939	0.461237	0.106949	4.31267	1.61298e-05	9.8324e-05
P14550	AKR1A1	Aldo-keto reductase family 1 member A1 (EC 1.1.1.2) (EC 1.1.1.372) (EC 1.1.1.54) (Alcohol dehydrogenase [NADP(+)]) (Aldehyde reductase) (Glucuronate reductase) (EC 1.1.1.19) (Glucuronolactone reductase) (EC 1.1.1.20)	3 v 3	-0.206604	0.00816027	0.324392	ZCCHC17	zinc finger CCHC-type containing 17	ENSG00000050748.17	MAPK9	protein_coding	ENSG00000050748.17	935.943	0.460927	0.0913342	5.0466	4.49752e-07	3.66175e-06
Q96J01	THOC3	THO complex subunit 3 (Tho3) (TEX1 homolog) (hTREX45)	3 v 3	-0.22438	0.00818963	0.171046	LIPH	lipase H	ENSG00000108021.20	TASOR2	protein_coding	ENSG00000108021.20	3175.54	0.460691	0.0804188	5.72864	1.01237e-08	1.06702e-07
Q9C0C9	UBE2O	(E3-independent) E2 ubiquitin-conjugating enzyme (EC 2.3.2.24) (E2/E3 hybrid ubiquitin-protein ligase UBE2O) (Ubiquitin carrier protein O) (Ubiquitin-conjugating enzyme E2 O) (Ubiquitin-conjugating enzyme E2 of 230 kDa) (Ubiquitin-conjugating enzyme E2-230K) (Ubiquitin-protein ligase O)	3 v 3	0.241509	0.00820342	0.171046	RNF217	ring finger protein 217	ENSG00000166068.13	SPRED1	protein_coding	ENSG00000166068.13	919.753	0.460467	0.0874537	5.26526	1.3999e-07	1.23636e-06
Q8IZD2	KMT2E	Inactive histone-lysine N-methyltransferase 2E (Inactive lysine N-methyltransferase 2E) (Myeloid/lymphoid or mixed-lineage leukemia protein 5)	2 v 2	0.131298	0.00822002	0.324392	BEST1	bestrophin 1	ENSG00000122218.16	COPA	protein_coding	ENSG00000122218.16	2342.22	0.459332	0.0991866	4.63098	3.63932e-06	2.52542e-05
Q8TED1	GPX8	Probable glutathione peroxidase 8 (GPx-8) (GSHPx-8) (EC 1.11.1.9)	3 v 3	0.871577	0.00826379	0.171046	PIK3C2B	phosphatidylinositol-4-phosphate 3-kinase catalytic subunit type 2 beta	ENSG00000143162.9	CREG1	protein_coding	ENSG00000143162.9	1105.56	0.45918	0.108745	4.22255	2.41558e-05	0.000142039
A0A024QZN5	ZWINT	ZW10 interactor, isoform CRA_b	3 v 3	-0.470967	0.00827499	0.171046	RNF216	ring finger protein 216	ENSG00000079931.15	MOXD1	protein_coding	ENSG00000079931.15	365.13	0.45898	0.122984	3.73203	0.000189943	0.000914473
Q8N257	H2BU1	Histone H2B type 3-B (H2B type 12) (H2B.U histone 1)	3 v 3	-0.734862	0.00827567	0.171046	CHST7	carbohydrate sulfotransferase 7	ENSG00000121989.15	ACVR2A	protein_coding	ENSG00000121989.15	361.679	0.45885	0.122032	3.76008	0.000169859	0.000829696
Q53EL6	PDCD4	Programmed cell death protein 4 (Neoplastic transformation inhibitor protein) (Nuclear antigen H731-like) (Protein 197/15a)	3 v 3	0.707401	0.00828446	0.171046	SRI	sorcin	ENSG00000181704.12	YIPF6	protein_coding	ENSG00000181704.12	984.509	0.457713	0.0870495	5.25808	1.45566e-07	1.2828e-06
O15228	GNPAT	Dihydroxyacetone phosphate acyltransferase (DAP-AT) (DHAP-AT) (EC 2.3.1.42) (Acyl-CoA:dihydroxyacetonephosphateacyltransferase) (Glycerone-phosphate O-acyltransferase)	3 v 3	-0.11885	0.00834299	0.324392	GALNTL5	polypeptide N-acetylgalactosaminyltransferase like 5	ENSG00000189164.15	ZNF527	protein_coding	ENSG00000189164.15	145.079	0.457636	0.172986	2.64551	0.00815691	0.0255149
Q16537	PPP2R5E	Serine/threonine-protein phosphatase 2A 56 kDa regulatory subunit epsilon isoform (PP2A B subunit isoform B'-epsilon) (PP2A B subunit isoform B56-epsilon) (PP2A B subunit isoform PR61-epsilon) (PP2A B subunit isoform R5-epsilon)	3 v 3	0.198145	0.00837089	0.171046	ADCY1	adenylate cyclase 1	ENSG00000186908.14	ZDHHC17	protein_coding	ENSG00000186908.14	968.164	0.457492	0.0910118	5.02673	4.98917e-07	4.0294e-06
P47974	ZFP36L2	mRNA decay activator protein ZFP36L2 (Butyrate response factor 2) (EGF-response factor 2) (ERF-2) (TPA-induced sequence 11d) (Zinc finger protein 36, C3H1 type-like 2) (ZFP36-like 2)	3 v 3	-0.875083	0.00839064	0.171046	FANCI	FA complementation group I	ENSG00000134852.15	CLOCK	protein_coding	ENSG00000134852.15	1200.33	0.45692	0.0842024	5.42644	5.74875e-08	5.39969e-07
Q8TF72	SHROOM3	Protein Shroom3 (Shroom-related protein) (hShrmL)	3 v 3	-0.159748	0.00840105	0.171046	BRD3	bromodomain containing 3	ENSG00000091164.13	TXNL1	protein_coding	ENSG00000091164.13	792.058	0.453576	0.10436	4.34628	1.38467e-05	8.56264e-05
Q15691	MAPRE1	Microtubule-associated protein RP/EB family member 1 (APC-binding protein EB1) (End-binding protein 1) (EB1)	3 v 3	-0.167935	0.00840615	0.324392	RPS23	ribosomal protein S23	ENSG00000174749.6	FAM241A	protein_coding	ENSG00000174749.6	268.299	0.453141	0.131648	3.44207	0.000577286	0.00248166
Q9H2M9	RAB3GAP2	Rab3 GTPase-activating protein non-catalytic subunit (RGAP-iso) (Rab3 GTPase-activating protein 150 kDa subunit) (Rab3-GAP p150) (Rab3-GAP150) (Rab3-GAP regulatory subunit)	3 v 3	-0.0895216	0.00843498	0.324392	C6orf120	chromosome 6 open reading frame 120	ENSG00000127328.21	RAB3IP	protein_coding	ENSG00000127328.21	1166.57	0.452197	0.0862453	5.24315	1.5786e-07	1.37965e-06
Q969K3	RNF34	E3 ubiquitin-protein ligase RNF34 (EC 2.3.2.27) (Caspase regulator CARP1) (Caspases-8 and -10-associated RING finger protein 1) (CARP-1) (FYVE-RING finger protein Momo) (Human RING finger homologous to inhibitor of apoptosis protein) (hRFI) (RING finger protein 34) (RING finger protein RIFF) (RING-type E3 ubiquitin transferase RNF34)	2 v 2	-0.214877	0.0084439	0.324392	IRS2	insulin receptor substrate 2	ENSG00000151148.14	UBE3B	protein_coding	ENSG00000151148.14	737.684	0.452024	0.0962141	4.69811	2.62586e-06	1.87455e-05
P61009	SPCS3	Signal peptidase complex subunit 3 (EC 3.4.-.-) (Microsomal signal peptidase 22/23 kDa subunit) (SPC22/23) (SPase 22/23 kDa subunit)	3 v 3	0.303983	0.00847321	0.171046	SIPA1L1	signal induced proliferation associated 1 like 1	ENSG00000165185.14	KIAA1958	protein_coding	ENSG00000165185.14	495.224	0.45015	0.105446	4.269	1.96351e-05	0.000117834
O43149	ZZEF1	Zinc finger ZZ-type and EF-hand domain-containing protein 1	3 v 3	0.251812	0.0084833	0.171046	SDHC	succinate dehydrogenase complex subunit C	ENSG00000151292.17	CSNK1G3	protein_coding	ENSG00000151292.17	712.625	0.449848	0.0976778	4.60542	4.11634e-06	2.82332e-05
Q9BUL8	PDCD10	Programmed cell death protein 10 (Cerebral cavernous malformations 3 protein) (TF-1 cell apoptosis-related protein 15)	3 v 3	-0.145486	0.00854372	0.171046	NOTCH4	notch 4	ENSG00000067167.8	TRAM1	protein_coding	ENSG00000067167.8	2372.12	0.449239	0.0838439	5.35804	8.41301e-08	7.7289e-07
P83876	TXNL4A	Thioredoxin-like protein 4A (DIM1 protein homolog) (Spliceosomal U5 snRNP-specific 15 kDa protein) (Thioredoxin-like U5 snRNP protein U5-15kD)	3 v 3	-0.361194	0.00855397	0.171046	ARPC1A	actin related protein 2/3 complex subunit 1A	ENSG00000137185.12	ZSCAN9	protein_coding	ENSG00000137185.12	191.203	0.44834	0.149093	3.00712	0.00263737	0.00958222
P52657	GTF2A2	Transcription initiation factor IIA subunit 2 (General transcription factor IIA subunit 2) (TFIIA p12 subunit) (TFIIA-12) (TFIIAS) (Transcription initiation factor IIA gamma chain) (TFIIA-gamma)	3 v 3	0.530874	0.00855549	0.171046	RAB13	RAB13, member RAS oncogene family	ENSG00000166326.7	TRIM44	protein_coding	ENSG00000166326.7	1802.62	0.447906	0.0787837	5.68526	1.30611e-08	1.35811e-07
K7EMC7	CYGB	Cytoglobin	3 v 3	-1.11697	0.00856145	0.171046	SLC16A2	solute carrier family 16 member 2	ENSG00000146587.18	RBAK	protein_coding	ENSG00000146587.18	721.492	0.446452	0.113048	3.94924	7.84011e-05	0.000413384
Q96A33	CCDC47	PAT complex subunit CCDC47 (Calumin) (Coiled-coil domain-containing protein 47)	3 v 3	-0.0545362	0.00857062	0.324392	GPX8	glutathione peroxidase 8 (putative)	ENSG00000095951.17	HIVEP1	protein_coding	ENSG00000095951.17	521.844	0.444682	0.120955	3.67643	0.000236519	0.00111391
P27986	PIK3R1	Phosphatidylinositol 3-kinase regulatory subunit alpha (PI3-kinase regulatory subunit alpha) (PI3K regulatory subunit alpha) (PtdIns-3-kinase regulatory subunit alpha) (Phosphatidylinositol 3-kinase 85 kDa regulatory subunit alpha) (PI3-kinase subunit p85-alpha) (PtdIns-3-kinase regulatory subunit p85-alpha)	3 v 3	0.266477	0.00857488	0.171046	CNNM4	cyclin and CBS domain divalent metal cation transport mediator 4	ENSG00000101596.15	SMCHD1	protein_coding	ENSG00000101596.15	3483.73	0.444508	0.0789906	5.62735	1.82998e-08	1.85957e-07
P50991	CCT4	T-complex protein 1 subunit delta (TCP-1-delta) (CCT-delta) (Stimulator of TAR RNA-binding)	3 v 3	-0.0860785	0.0086129	0.324392	LSM1	LSM1 homolog, mRNA degradation associated	ENSG00000178104.19	PDE4DIP	protein_coding	ENSG00000178104.19	507.494	0.444213	0.115835	3.83489	0.00012562	0.000632188
P62829	RPL23	60S ribosomal protein L23 (60S ribosomal protein L17) (Large ribosomal subunit protein uL14)	3 v 3	0.0925034	0.00861354	0.171046	SYNJ2BP	synaptojanin 2 binding protein	ENSG00000189362.12	NEMP2	protein_coding	ENSG00000189362.12	192.927	0.443619	0.150767	2.94241	0.00325667	0.0115059
Q8N201	INTS1	Integrator complex subunit 1 (Int1)	3 v 3	0.153939	0.00864214	0.171046	TIFA	TRAF interacting protein with forkhead associated domain	ENSG00000131966.14	ACTR10	protein_coding	ENSG00000131966.14	443.987	0.443608	0.107521	4.12576	3.69509e-05	0.000209025
Q9H081	MIS12	Protein MIS12 homolog	3 v 3	-0.181258	0.0086623	0.324392	GRM5	glutamate metabotropic receptor 5	ENSG00000134717.18	BTF3L4	protein_coding	ENSG00000134717.18	606.106	0.442055	0.114657	3.85544	0.000115522	0.000585322
Q8WVZ9	KBTBD7	Kelch repeat and BTB domain-containing protein 7	3 v 3	0.6515	0.00866919	0.171046	BEX1	brain expressed X-linked 1	ENSG00000005156.11	LIG3	protein_coding	ENSG00000005156.11	742.743	0.441307	0.100881	4.37452	1.21702e-05	7.62673e-05
Q13685	AAMP	Angio-associated migratory cell protein	3 v 3	-0.222385	0.00870343	0.171046	PHLPP2	PH domain and leucine rich repeat protein phosphatase 2	ENSG00000173889.16	PHC3	protein_coding	ENSG00000173889.16	2162.2	0.440881	0.0941361	4.68345	2.82093e-06	1.99609e-05
Q9C0B1	FTO	Alpha-ketoglutarate-dependent dioxygenase FTO (Fat mass and obesity-associated protein) (U6 small nuclear RNA (2'-O-methyladenosine-N(6)-)-demethylase FTO) (EC 1.14.11.-) (U6 small nuclear RNA N(6)-methyladenosine-demethylase FTO) (EC 1.14.11.-) (mRNA (2'-O-methyladenosine-N(6)-)-demethylase FTO) (m6A(m)-demethylase FTO) (EC 1.14.11.-) (mRNA N(6)-methyladenosine demethylase FTO) (EC 1.14.11.53) (…	3 v 3	0.555814	0.00870552	0.171046	ADAMTS19	ADAM metallopeptidase with thrombospondin type 1 motif 19	ENSG00000127995.17	CASD1	protein_coding	ENSG00000127995.17	492.397	0.440373	0.118617	3.71258	0.00020516	0.000980692
Q9UHD1	CHORDC1	Cysteine and histidine-rich domain-containing protein 1 (CHORD domain-containing protein 1) (CHORD-containing protein 1) (CHP-1) (Protein morgana)	3 v 3	-0.238492	0.00872271	0.171046	SEC24B	SEC24 homolog B, COPII coat complex component	ENSG00000156508.18	EEF1A1	protein_coding	ENSG00000156508.18	10460.2	0.435576	0.072355	6.01999	1.74429e-09	2.04296e-08
O95997	PTTG1	Securin (Esp1-associated protein) (Pituitary tumor-transforming gene 1 protein) (Tumor-transforming protein 1) (hPTTG)	2 v 2	-0.169412	0.00873309	0.324392	UFM1	ubiquitin fold modifier 1	ENSG00000132849.20	PATJ	protein_coding	ENSG00000132849.20	2207.84	0.433208	0.0782385	5.53702	3.07658e-08	3.02623e-07
Q9BRR6	ADPGK	ADP-dependent glucokinase (ADP-GK) (ADPGK) (EC 2.7.1.147) (RbBP-35)	3 v 3	0.224304	0.00873776	0.171046	UBA52	ubiquitin A-52 residue ribosomal protein fusion product 1	ENSG00000109381.19	ELF2	protein_coding	ENSG00000109381.19	613.122	0.432744	0.103359	4.18681	2.82908e-05	0.000163532
O75822	EIF3J	Eukaryotic translation initiation factor 3 subunit J (eIF3j) (Eukaryotic translation initiation factor 3 subunit 1) (eIF-3-alpha) (eIF3 p35)	3 v 3	-0.0986675	0.00879009	0.171046	NIPAL1	NIPA like domain containing 1	ENSG00000100731.15	PCNX1	protein_coding	ENSG00000100731.15	1552.32	0.432591	0.0871902	4.96146	6.99638e-07	5.48741e-06
Q6P1N0	CC2D1A	Coiled-coil and C2 domain-containing protein 1A (Akt kinase-interacting protein 1) (Five prime repressor element under dual repression-binding protein 1) (FRE under dual repression-binding protein 1) (Freud-1) (Putative NF-kappa-B-activating protein 023N)	3 v 3	-0.117966	0.00881071	0.324392	EVI5	ecotropic viral integration site 5	ENSG00000101236.17	RNF24	protein_coding	ENSG00000101236.17	306.052	0.432514	0.131363	3.2925	0.000993002	0.00402931
Q9NQT4	EXOSC5	Exosome complex component RRP46 (Chronic myelogenous leukemia tumor antigen 28) (Exosome component 5) (Ribosomal RNA-processing protein 46) (p12B)	3 v 3	-0.248763	0.00881298	0.171046	EPB41L1	erythrocyte membrane protein band 4.1 like 1	ENSG00000165219.21	GAPVD1	protein_coding	ENSG00000165219.21	1075.19	0.431615	0.109302	3.94884	7.85312e-05	0.000413853
P45973	CBX5	Chromobox protein homolog 5 (Antigen p25) (Heterochromatin protein 1 homolog alpha) (HP1 alpha)	3 v 3	0.591422	0.00881741	0.171046	C1orf115	chromosome 1 open reading frame 115	ENSG00000081377.16	CDC14B	protein_coding	ENSG00000081377.16	437.599	0.43138	0.107903	3.99783	6.39255e-05	0.000343269
Q9HCG8	CWC22	Pre-mRNA-splicing factor CWC22 homolog (Nucampholin homolog) (fSAPb)	3 v 3	0.511535	0.00883221	0.324392	CT55	cancer/testis antigen 55	ENSG00000077157.22	PPP1R12B	protein_coding	ENSG00000077157.22	531.703	0.431205	0.10678	4.03826	5.38502e-05	0.000293874
Q8NEZ2	VPS37A	Vacuolar protein sorting-associated protein 37A (hVps37A) (ESCRT-I complex subunit VPS37A) (Hepatocellular carcinoma-related protein 1)	3 v 3	-0.185068	0.00884956	0.324392	SLC35E2A	solute carrier family 35 member E2A	ENSG00000005436.13	GCFC2	protein_coding	ENSG00000005436.13	594.504	0.428844	0.102219	4.19535	2.72445e-05	0.00015812
P16383	GCFC2	Intron Large complex component GCFC2 (GC-rich sequence DNA-binding factor) (GC-rich sequence DNA-binding factor 2) (Transcription factor 9) (TCF-9)	3 v 3	-0.21734	0.00885852	0.324392	DDR1	discoidin domain receptor tyrosine kinase 1	ENSG00000081087.15	OSTM1	protein_coding	ENSG00000081087.15	486.947	0.427382	0.111521	3.83229	0.000126954	0.000638103
P62875	POLR2L	DNA-directed RNA polymerases I, II, and III subunit RPABC5 (RNA polymerases I, II, and III subunit ABC5) (DNA-directed RNA polymerase III subunit L) (RNA polymerase II 7.6 kDa subunit) (RPB7.6) (RPB10 homolog)	3 v 3	-0.22757	0.00888227	0.171799	PURG	purine rich element binding protein G	ENSG00000157538.14	VPS26C	protein_coding	ENSG00000157538.14	576.495	0.427184	0.103124	4.14244	3.4363e-05	0.000195817
Q9NZ09	UBAP1	Ubiquitin-associated protein 1 (UBAP-1) (Nasopharyngeal carcinoma-associated gene 20 protein)	3 v 3	0.520296	0.00890586	0.171799	ARHGEF39	Rho guanine nucleotide exchange factor 39	ENSG00000172671.19	ZFAND4	protein_coding	ENSG00000172671.19	314.579	0.425583	0.126351	3.36827	0.000756425	0.00316449
Q53FG6		Splicing factor 3b, subunit 4 variant (Fragment)	3 v 3	-0.1044	0.00891336	0.324392	ZNF264	zinc finger protein 264	ENSG00000124486.13	USP9X	protein_coding	ENSG00000124486.13	3670.23	0.425276	0.0890754	4.77434	1.80294e-06	1.32325e-05
O60921	HUS1	Checkpoint protein HUS1 (hHUS1)	3 v 3	0.188194	0.00891678	0.171799	MON2	MON2 homolog, regulator of endosome-to-Golgi trafficking	ENSG00000145365.11	TIFA	protein_coding	ENSG00000145365.11	455.185	0.423974	0.109643	3.86686	0.000110245	0.000561415
R9S3C3	p14ARF	p14ARF/p16INK4a fusion protein	3 v 3	-0.310584	0.00902096	0.173414	RBMS3	RNA binding motif single stranded interacting protein 3	ENSG00000063587.14	ZNF275	protein_coding	ENSG00000063587.14	392.882	0.423575	0.1423	2.97663	0.00291432	0.0104338
Q9BTW9	TBCD	Tubulin-specific chaperone D (Beta-tubulin cofactor D) (tfcD) (SSD-1) (Tubulin-folding cofactor D)	3 v 3	-0.105165	0.00909404	0.324392	RAB18	RAB18, member RAS oncogene family	ENSG00000198056.14	PRIM1	protein_coding	ENSG00000198056.14	284.76	0.422689	0.133291	3.17116	0.0015183	0.00588193
Q8N2S1	LTBP4	Latent-transforming growth factor beta-binding protein 4 (LTBP-4)	3 v 3	-0.839295	0.00911105	0.324392	ZMYM3	zinc finger MYM-type containing 3	ENSG00000172292.14	CERS6	protein_coding	ENSG00000172292.14	2188.92	0.420438	0.0809136	5.19613	2.0348e-07	1.74871e-06
Q9BZ95	NSD3	Histone-lysine N-methyltransferase NSD3 (EC 2.1.1.370) (EC 2.1.1.371) (Nuclear SET domain-containing protein 3) (Protein whistle) (WHSC1-like 1 isoform 9 with methyltransferase activity to lysine) (Wolf-Hirschhorn syndrome candidate 1-like protein 1) (WHSC1-like protein 1)	3 v 3	-0.181583	0.00913023	0.174199	NOX1	NADPH oxidase 1	ENSG00000168615.12	ADAM9	protein_coding	ENSG00000168615.12	4223.76	0.420253	0.072414	5.80348	6.49541e-09	7.03407e-08
Q15773	MLF2	Myeloid leukemia factor 2 (Myelodysplasia-myeloid leukemia factor 2)	3 v 3	-0.137073	0.00914171	0.174199	IRF6	interferon regulatory factor 6	ENSG00000139800.8	ZIC5	protein_coding	ENSG00000139800.8	332.198	0.41986	0.136412	3.07789	0.0020847	0.00779389
Q9BY42	RTF2	Replication termination factor 2 (RTF2) (Replication termination factor 2 domain-containing protein 1)	3 v 3	-0.224917	0.00915799	0.324392	RAD51B	RAD51 paralog B	ENSG00000108984.15	MAP2K6	protein_coding	ENSG00000108984.15	1117.44	0.418855	0.0997814	4.19773	2.69603e-05	0.000156607
O94827	PLEKHG5	Pleckstrin homology domain-containing family G member 5 (PH domain-containing family G member 5) (Guanine nucleotide exchange factor 720) (GEF720)	2 v 2	-0.182583	0.00917675	0.324392	SYNJ2	synaptojanin 2	ENSG00000171016.12	PYGO1	protein_coding	ENSG00000171016.12	835.07	0.41874	0.0990794	4.2263	2.37562e-05	0.000139812
Q8WX93	PALLD	Palladin (SIH002) (Sarcoma antigen NY-SAR-77)	3 v 3	-0.124956	0.00918167	0.324392	ZADH2	zinc binding alcohol dehydrogenase domain containing 2	ENSG00000011405.13	PIK3C2A	protein_coding	ENSG00000011405.13	2445.78	0.418336	0.0849775	4.92291	8.52681e-07	6.59009e-06
Q14CX7	NAA25	N-alpha-acetyltransferase 25, NatB auxiliary subunit (Mitochondrial distribution and morphology protein 20) (N-terminal acetyltransferase B complex subunit MDM20) (NatB complex subunit MDM20) (N-terminal acetyltransferase B complex subunit NAA25) (p120)	3 v 3	-0.093452	0.00923749	0.174199	PLEKHO2	pleckstrin homology domain containing O2	ENSG00000137642.13	SORL1	protein_coding	ENSG00000137642.13	3417.86	0.417422	0.0717935	5.81421	6.09209e-09	6.64021e-08
Q9BXB4	OSBPL11	Oxysterol-binding protein-related protein 11 (ORP-11) (OSBP-related protein 11)	3 v 3	-0.505783	0.00926264	0.174199	ARHGEF26	Rho guanine nucleotide exchange factor 26	ENSG00000109458.8	GAB1	protein_coding	ENSG00000109458.8	373.423	0.416993	0.115581	3.60781	0.000308787	0.00141774
A5PLN9	TRAPPC13	Trafficking protein particle complex subunit 13	3 v 3	0.124569	0.00926558	0.324392	MFN2	mitofusin 2	ENSG00000141428.17	C18orf21	protein_coding	ENSG00000141428.17	144.035	0.414558	0.168455	2.46094	0.0138572	0.0400903
P22314	UBA1	Ubiquitin-like modifier-activating enzyme 1 (EC 6.2.1.45) (Protein A1S9) (Ubiquitin-activating enzyme E1)	3 v 3	-0.0966258	0.00926881	0.324392	ALG5	ALG5, dolichyl-phosphate beta-glucosyltransferase	ENSG00000090054.15	SPTLC1	protein_coding	ENSG00000090054.15	870.381	0.413418	0.0957943	4.31568	1.59111e-05	9.71968e-05
Q86YB8	ERO1B	ERO1-like protein beta (ERO1-L-beta) (EC 1.8.4.-) (Endoplasmic reticulum oxidoreductase beta) (Endoplasmic reticulum oxidoreductin-1-like protein B) (Oxidoreductin-1-L-beta)	3 v 3	0.401537	0.00927206	0.174199	NXPE3	neurexophilin and PC-esterase domain family member 3	ENSG00000177707.11	NECTIN3	protein_coding	ENSG00000177707.11	605.851	0.4127	0.0999046	4.13094	3.61285e-05	0.000204718
Q6KC79	NIPBL	Nipped-B-like protein (Delangin) (SCC2 homolog)	3 v 3	0.154631	0.00927248	0.324392	CLMN	calmin	ENSG00000164244.20	PRRC1	protein_coding	ENSG00000164244.20	1881.6	0.412223	0.110085	3.74459	0.000180688	0.000875153
O14795	UNC13B	Protein unc-13 homolog B (Munc13-2) (munc13)	3 v 3	-0.0939536	0.00928254	0.174199	GPR26	G protein-coupled receptor 26	ENSG00000112200.17	ZNF451	protein_coding	ENSG00000112200.17	1805.51	0.411784	0.0994112	4.14223	3.43946e-05	0.000195942
A8K9G0		Na(+)-dependent phosphate cotransporter 2B (Sodium-dependent phosphate transport protein 2B) (Sodium/phosphate cotransporter 2B) (Solute carrier family 34 member 2)	3 v 3	0.477859	0.0092965	0.174199	ALKAL2	ALK and LTK ligand 2	ENSG00000169499.15	PLEKHA2	protein_coding	ENSG00000169499.15	854.429	0.409035	0.0934461	4.37723	1.20198e-05	7.5372e-05
Q12772	SREBF2	Sterol regulatory element-binding protein 2 (SREBP-2) (Class D basic helix-loop-helix protein 2) (bHLHd2) (Sterol regulatory element-binding transcription factor 2) [Cleaved into: Processed sterol regulatory element-binding protein 2 (Transcription factor SREBF2)]	3 v 3	-0.165827	0.00931003	0.324392	IRX2	iroquois homeobox 2	ENSG00000065923.10	SLC9A7	protein_coding	ENSG00000065923.10	832.551	0.408959	0.0925569	4.41846	9.94079e-06	6.34029e-05
P16070	CD44	CD44 antigen (CDw44) (Epican) (Extracellular matrix receptor III) (ECMR-III) (GP90 lymphocyte homing/adhesion receptor) (HUTCH-I) (Heparan sulfate proteoglycan) (Hermes antigen) (Hyaluronate receptor) (Phagocytic glycoprotein 1) (PGP-1) (Phagocytic glycoprotein I) (PGP-I) (CD antigen CD44)	3 v 3	-0.483788	0.00931004	0.174199	MITF	melanocyte inducing transcription factor	ENSG00000151849.15	CENPJ	protein_coding	ENSG00000151849.15	800.997	0.405124	0.102921	3.93628	8.27547e-05	0.000433565
Q9UBB9	TFIP11	Tuftelin-interacting protein 11 (Septin and tuftelin-interacting protein 1) (STIP-1)	3 v 3	0.160864	0.00931773	0.324392	MS4A3	membrane spanning 4-domains A3	ENSG00000116198.13	CEP104	protein_coding	ENSG00000116198.13	470.07	0.404529	0.112893	3.58329	0.000339293	0.00154545
Q5T0Z8	C6orf132	Uncharacterized protein C6orf132	3 v 3	-0.257756	0.00932217	0.324392	SDK1	sidekick cell adhesion molecule 1	ENSG00000115524.16	SF3B1	protein_coding	ENSG00000115524.16	5217.12	0.403008	0.0851528	4.73276	2.21488e-06	1.60336e-05
P09884	POLA1	DNA polymerase alpha catalytic subunit (EC 2.7.7.7) (DNA polymerase alpha catalytic subunit p180)	3 v 3	-0.15522	0.00933288	0.174199	ST3GAL1	ST3 beta-galactoside alpha-2,3-sialyltransferase 1	ENSG00000114850.6	SSR3	protein_coding	ENSG00000114850.6	3027.38	0.398808	0.0749736	5.31932	1.04157e-07	9.41817e-07
Q9H0S4	DDX47	Probable ATP-dependent RNA helicase DDX47 (EC 3.6.4.13) (DEAD box protein 47)	3 v 3	0.999336	0.00933538	0.174199	CES3	carboxylesterase 3	ENSG00000056586.16	RC3H2	protein_coding	ENSG00000056586.16	2384.29	0.398247	0.0730032	5.4552	4.89174e-08	4.64461e-07
Q9BRR8	GPATCH1	G patch domain-containing protein 1 (Evolutionarily conserved G-patch domain-containing protein)	3 v 3	0.227094	0.00938413	0.324392	SMPDL3B	sphingomyelin phosphodiesterase acid like 3B	ENSG00000158195.11	WASF2	protein_coding	ENSG00000158195.11	810.23	0.397674	0.115526	3.4423	0.000576784	0.00248004
O75369	FLNB	Filamin-B (FLN-B) (ABP-278) (ABP-280 homolog) (Actin-binding-like protein) (Beta-filamin) (Filamin homolog 1) (Fh1) (Filamin-3) (Thyroid autoantigen) (Truncated actin-binding protein) (Truncated ABP)	3 v 3	0.174672	0.00938702	0.174199	RALBP1	ralA binding protein 1	ENSG00000185658.13	BRWD1	protein_coding	ENSG00000185658.13	2403.08	0.397412	0.0761951	5.21572	1.83105e-07	1.5824e-06
Q9Y5J5	PHLDA3	Pleckstrin homology-like domain family A member 3 (TDAG51/Ipl homolog 1)	2 v 2	-0.664312	0.00939875	0.174199	CSDE1	cold shock domain containing E1	ENSG00000134762.17	DSC3	protein_coding	ENSG00000134762.17	232.382	0.397154	0.140762	2.82147	0.0047804	0.016041
Q96CT6	C12orf10	C12orf10 protein (Fragment)	3 v 3	-0.165946	0.00940144	0.324392	NYX	nyctalopin	ENSG00000085831.15	TTC39A	protein_coding	ENSG00000085831.15	221.307	0.395372	0.139517	2.83386	0.00459889	0.0155461
Q9H857	NT5DC2	5'-nucleotidase domain-containing protein 2 (EC 3.1.3.-)	3 v 3	-0.212612	0.00940515	0.174199	ZNF346	zinc finger protein 346	ENSG00000134698.11	AGO4	protein_coding	ENSG00000134698.11	392.796	0.394817	0.118123	3.34241	0.000830537	0.00343806
Q9H6Y2	WDR55	WD repeat-containing protein 55	3 v 3	-0.179142	0.00941345	0.324392	SLC4A10	solute carrier family 4 member 10	ENSG00000117505.13	DR1	protein_coding	ENSG00000117505.13	1532.36	0.394328	0.0843813	4.67317	2.96593e-06	2.0906e-05
O75347	TBCA	Tubulin-specific chaperone A (TCP1-chaperonin cofactor A) (Tubulin-folding cofactor A) (CFA)	3 v 3	-0.196179	0.00948279	0.174496	SLC27A1	solute carrier family 27 member 1	ENSG00000084092.7	NOA1	protein_coding	ENSG00000084092.7	294.817	0.393998	0.125893	3.12963	0.00175025	0.0066776
Q9H4L7	SMARCAD1	SWI/SNF-related matrix-associated actin-dependent regulator of chromatin subfamily A containing DEAD/H box 1 (EC 3.6.4.12) (ATP-dependent helicase 1) (hHEL1)	3 v 3	-0.213888	0.00949547	0.174496	CREB1	cAMP responsive element binding protein 1	ENSG00000170100.13	ZNF778	protein_coding	ENSG00000170100.13	1018.56	0.392855	0.112396	3.49526	0.000473593	0.00208174
Q14CS0	UBXN2B	UBX domain-containing protein 2B (NSFL1 cofactor p37) (p97 cofactor p37)	3 v 3	0.385752	0.00949691	0.174496	ZNF432	zinc finger protein 432	ENSG00000171680.21	PLEKHG5	protein_coding	ENSG00000171680.21	144.761	0.392429	0.163353	2.40234	0.0162907	0.0458576
P61962	DCAF7	DDB1- and CUL4-associated factor 7 (WD repeat-containing protein 68) (WD repeat-containing protein An11 homolog)	3 v 3	0.126676	0.00950079	0.324392	NAAA	N-acylethanolamine acid amidase	ENSG00000164164.16	OTUD4	protein_coding	ENSG00000164164.16	920.232	0.391959	0.118394	3.31065	0.00093081	0.00380382
P12004	PCNA	Proliferating cell nuclear antigen (PCNA) (Cyclin)	3 v 3	0.735056	0.00951642	0.174496	LHFPL2	LHFPL tetraspan subfamily member 2	ENSG00000169714.16	CNBP	protein_coding	ENSG00000169714.16	2241.58	0.391721	0.08414	4.65558	3.23065e-06	2.26201e-05
Q96SK2	TMEM209	Transmembrane protein 209	3 v 3	0.0912609	0.00954524	0.174496	CCDC127	coiled-coil domain containing 127	ENSG00000213614.9	HEXA	protein_coding	ENSG00000213614.9	482.598	0.390745	0.114078	3.42525	0.000614238	0.00262592
Q13148	TARDBP	TAR DNA-binding protein 43 (TDP-43)	3 v 3	0.260503	0.00954851	0.174496	LECT2	leukocyte cell derived chemotaxin 2	ENSG00000170153.11	RNF150	protein_coding	ENSG00000170153.11	363.992	0.390324	0.130247	2.9968	0.00272832	0.00985923
Q5HYJ3	FAM76B	Protein FAM76B	3 v 3	0.170881	0.00956895	0.324392	SLC25A16	solute carrier family 25 member 16	ENSG00000112208.11	BAG2	protein_coding	ENSG00000112208.11	789.826	0.390193	0.096087	4.06083	4.88985e-05	0.000269632
O75147	OBSL1	Obscurin-like protein 1	3 v 3	0.423217	0.00957899	0.324392	VIPR1	vasoactive intestinal peptide receptor 1	ENSG00000177565.16	TBL1XR1	protein_coding	ENSG00000177565.16	4715.95	0.389485	0.0704456	5.52887	3.22292e-08	3.16006e-07
Q9H1C3	GLT8D2	Glycosyltransferase 8 domain-containing protein 2 (EC 2.4.1.-)	3 v 3	0.256436	0.0095798	0.324392	AP3M2	adaptor related protein complex 3 subunit mu 2	ENSG00000163608.15	NEPRO	protein_coding	ENSG00000163608.15	540.262	0.389462	0.105359	3.69652	0.000218572	0.00103838
P12814	ACTN1	Alpha-actinin-1 (Alpha-actinin cytoskeletal isoform) (F-actin cross-linking protein) (Non-muscle alpha-actinin-1)	3 v 3	-0.132982	0.00958115	0.324392	FAM20A	FAM20A, golgi associated secretory pathway pseudokinase	ENSG00000112249.14	ASCC3	protein_coding	ENSG00000112249.14	1760.59	0.388823	0.0847596	4.58736	4.48891e-06	3.05696e-05
O75943	RAD17	Cell cycle checkpoint protein RAD17 (hRad17) (RF-C/activator 1 homolog)	3 v 3	0.085923	0.00959299	0.324392	ZBTB18	zinc finger and BTB domain containing 18	ENSG00000166479.10	TMX3	protein_coding	ENSG00000166479.10	1609.65	0.388533	0.0819421	4.74156	2.1208e-06	1.54191e-05
Q6NXE6	ARMC6	Armadillo repeat-containing protein 6	3 v 3	-0.246591	0.00960199	0.175046	MID1	midline 1	ENSG00000137154.12	RPS6	protein_coding	ENSG00000137154.12	8966.1	0.388214	0.0782805	4.95927	7.0757e-07	5.5453e-06
O95352	ATG7	Ubiquitin-like modifier-activating enzyme ATG7 (ATG12-activating enzyme E1 ATG7) (Autophagy-related protein 7) (APG7-like) (hAGP7) (Ubiquitin-activating enzyme E1-like protein)	3 v 3	-0.138605	0.00963135	0.175046	RCHY1	ring finger and CHY zinc finger domain containing 1	ENSG00000110395.6	CBL	protein_coding	ENSG00000110395.6	1249.47	0.387572	0.0992632	3.90449	9.4426e-05	0.000487919
Q9UQN3	CHMP2B	Charged multivesicular body protein 2b (CHMP2.5) (Chromatin-modifying protein 2b) (CHMP2b) (Vacuolar protein sorting-associated protein 2-2) (Vps2-2) (hVps2-2)	3 v 3	-0.332881	0.00964934	0.175046			ENSG00000172667.11	ZMAT3	protein_coding	ENSG00000172667.11	1000.95	0.38741	0.0877578	4.41453	1.01229e-05	6.4462e-05
A0A0J9YVP6	PUF60	60 kDa poly(U)-binding-splicing factor (Poly(U)-binding-splicing factor PUF60) (Fragment)	3 v 3	0.160956	0.00966478	0.324392			ENSG00000186814.14	ZSCAN30	protein_coding	ENSG00000186814.14	262.458	0.386516	0.138097	2.79887	0.00512814	0.0170373
Q53G99		Beta actin variant (Fragment)	3 v 3	-0.141427	0.00968146	0.324392			ENSG00000196376.11	SLC35F1	protein_coding	ENSG00000196376.11	167.51	0.385793	0.157447	2.45029	0.0142739	0.0410774
Q92541	RTF1	RNA polymerase-associated protein RTF1 homolog	3 v 3	0.109486	0.00968936	0.175046			ENSG00000006715.16	VPS41	protein_coding	ENSG00000006715.16	1097.41	0.385653	0.085904	4.48935	7.14399e-06	4.69189e-05
Q9Y263	PLAA	Phospholipase A-2-activating protein (PLA2P) (PLAP)	3 v 3	0.0920773	0.00971846	0.175046			ENSG00000119787.14	ATL2	protein_coding	ENSG00000119787.14	1216.3	0.382379	0.0992586	3.85235	0.000116991	0.000591719
Q53H82	LACTB2	Endoribonuclease LACTB2 (EC 3.1.27.-) (Beta-lactamase-like protein 2)	3 v 3	-0.205046	0.00975343	0.175233			ENSG00000121578.13	B4GALT4	protein_coding	ENSG00000121578.13	222.873	0.382159	0.143579	2.66167	0.00777552	0.024478
Q2KHR3	QSER1	Glutamine and serine-rich protein 1	3 v 3	-0.59749	0.00977802	0.175305			ENSG00000108443.14	RPS6KB1	protein_coding	ENSG00000108443.14	662.502	0.382132	0.103419	3.69498	0.000219901	0.00104396
Q9UEG4	ZNF629	Zinc finger protein 629 (Zinc finger protein 65)	3 v 3	0.331481	0.00978434	0.324392			ENSG00000129116.19	PALLD	protein_coding	ENSG00000129116.19	1407.05	0.381986	0.106462	3.588	0.000333224	0.00152126
Q68D10	SPTY2D1	Protein SPT2 homolog (Protein KU002155) (SPT2 domain-containing protein 1)	3 v 3	0.289096	0.0098613	0.176426			ENSG00000102780.16	DGKH	protein_coding	ENSG00000102780.16	648.088	0.379148	0.105304	3.60052	0.000317587	0.00145516
O43765	SGTA	Small glutamine-rich tetratricopeptide repeat-containing protein alpha (Alpha-SGT) (Vpu-binding protein) (UBP)	3 v 3	-0.379269	0.00988465	0.176473			ENSG00000145247.11	OCIAD2	protein_coding	ENSG00000145247.11	190.789	0.378955	0.14737	2.57146	0.0101271	0.0307265
B9EGI2	MPRIP	Myosin phosphatase Rho interacting protein	3 v 3	0.629045	0.00991819	0.324392			ENSG00000137714.3	FDX1	protein_coding	ENSG00000137714.3	209.588	0.377344	0.145836	2.58746	0.00966861	0.02946
Q18PE1	DOK7	Protein Dok-7 (Downstream of tyrosine kinase 7)	3 v 3	0.195164	0.00992297	0.176652			ENSG00000174953.14	DHX36	protein_coding	ENSG00000174953.14	1090.45	0.375056	0.115976	3.23391	0.0012211	0.00485111
Q5JTC6	AMER1	APC membrane recruitment protein 1 (Amer1) (Protein FAM123B) (Wilms tumor gene on the X chromosome protein)	2 v 2	0.380178	0.00994163	0.324392			ENSG00000135525.18	MAP7	protein_coding	ENSG00000135525.18	678.1	0.37259	0.0990224	3.76269	0.000168099	0.000822097
P63104	YWHAZ	14-3-3 protein zeta/delta (Protein kinase C inhibitor protein 1) (KCIP-1)	3 v 3	-0.141868	0.00994739	0.324392			ENSG00000197619.14	ZNF615	protein_coding	ENSG00000197619.14	285.636	0.371717	0.131791	2.8205	0.00479495	0.0160711
Q8IYQ7	THNSL1	Threonine synthase-like 1 (TSH1)	3 v 3	-0.292409	0.00995307	0.176652			ENSG00000100744.15	GSKIP	protein_coding	ENSG00000100744.15	422.216	0.371546	0.109609	3.38974	0.000699594	0.00295201
O94876	TMCC1	Transmembrane and coiled-coil domains protein 1	3 v 3	-0.164191	0.0099569	0.176652			ENSG00000104450.12	SPAG1	protein_coding	ENSG00000104450.12	211.819	0.370008	0.145524	2.54259	0.0110034	0.0329441
Q96CP7	TLCD1	TLC domain-containing protein 1 (Calfacilitin)	2 v 2	-0.121197	0.00996947	0.324392			ENSG00000173145.11	NOC3L	protein_coding	ENSG00000173145.11	701.755	0.369396	0.100427	3.67827	0.000234826	0.00110671
Q96SU4	OSBPL9	Oxysterol-binding protein-related protein 9 (ORP-9) (OSBP-related protein 9)	3 v 3	-0.107277	0.0099829	0.324392			ENSG00000172915.18	NBEA	protein_coding	ENSG00000172915.18	636.959	0.369267	0.10654	3.46599	0.000528293	0.00229658
Q96P16	RPRD1A	Regulation of nuclear pre-mRNA domain-containing protein 1A (Cyclin-dependent kinase inhibitor 2B-related protein) (p15INK4B-related protein)	3 v 3	-0.130459	0.00999849	0.324392			ENSG00000156735.11	BAG4	protein_coding	ENSG00000156735.11	716.248	0.368945	0.0979333	3.76731	0.000165018	0.000809196
O75940	SMNDC1	Survival of motor neuron-related-splicing factor 30 (30 kDa splicing factor SMNrp) (SMN-related protein) (Survival motor neuron domain-containing protein 1)	3 v 3	-0.163408	0.010004	0.324392			ENSG00000197714.9	ZNF460	protein_coding	ENSG00000197714.9	1726.23	0.367569	0.0981868	3.74357	0.000181426	0.000877669
Q96NY7	CLIC6	Chloride intracellular channel protein 6 (Parchorin)	3 v 3	-0.224601	0.0100228	0.324392			ENSG00000164494.12	PDSS2	protein_coding	ENSG00000164494.12	263.224	0.366877	0.13329	2.75247	0.00591482	0.019244
E7EN19	MAP4K4	Mitogen-activated protein kinase kinase kinase kinase 4	3 v 3	0.231082	0.0100351	0.324392			ENSG00000101752.11	MIB1	protein_coding	ENSG00000101752.11	2908.34	0.365151	0.0729717	5.00401	5.61498e-07	4.50408e-06
P00491	PNP	Purine nucleoside phosphorylase (PNP) (EC 2.4.2.1) (Inosine phosphorylase) (Inosine-guanosine phosphorylase)	3 v 3	-0.131524	0.0100392	0.324392			ENSG00000116095.11	PLEKHA3	protein_coding	ENSG00000116095.11	846.359	0.363212	0.102092	3.5577	0.000374115	0.00168687
Q9BXS5	AP1M1	AP-1 complex subunit mu-1 (AP-mu chain family member mu1A) (Adaptor protein complex AP-1 subunit mu-1) (Adaptor-related protein complex 1 subunit mu-1) (Clathrin assembly protein complex 1 mu-1 medium chain 1) (Clathrin coat assembly protein AP47) (Clathrin coat-associated protein AP47) (Golgi adaptor HA1/AP1 adaptin mu-1 subunit) (Mu-adaptin 1) (Mu1A-adaptin)	3 v 3	0.345726	0.0100392	0.176819			ENSG00000112343.11	TRIM38	protein_coding	ENSG00000112343.11	372.537	0.362695	0.120391	3.01265	0.00258974	0.009433
Q9P253	VPS18	Vacuolar protein sorting-associated protein 18 homolog (hVPS18)	3 v 3	0.157603	0.0100582	0.176819			ENSG00000125485.17	DDX31	protein_coding	ENSG00000125485.17	365.963	0.362634	0.137528	2.63681	0.00836903	0.0260851
Q9UBS9	SUCO	SUN domain-containing ossification factor (Membrane protein CH1) (Protein osteopotentia homolog) (SUN-like protein 1)	3 v 3	-0.397679	0.0100771	0.176819			ENSG00000153130.17	SCOC	protein_coding	ENSG00000153130.17	1008.01	0.362521	0.0870362	4.16517	3.11125e-05	0.000178406
Q9P2E5	CHPF2	Chondroitin sulfate glucuronyltransferase (EC 2.4.1.226) (CSGlcA-T) (Chondroitin glucuronyltransferase) (Chondroitin polymerizing factor 2) (ChPF-2) (Chondroitin synthase 3) (ChSy-3) (N-acetylgalactosaminyl-proteoglycan 3-beta-glucuronosyltransferase)	3 v 3	0.281399	0.0100955	0.176819			ENSG00000112992.18	NNT	protein_coding	ENSG00000112992.18	1289.83	0.362339	0.0834155	4.34379	1.40048e-05	8.6418e-05
Q9BYX2	TBC1D2	TBC1 domain family member 2A (Armus) (Prostate antigen recognized and identified by SEREX 1) (PARIS-1)	3 v 3	0.126587	0.0100973	0.176819			ENSG00000198538.11	ZNF28	protein_coding	ENSG00000198538.11	492.83	0.360371	0.104787	3.4391	0.00058366	0.00250585
C9JA93	TBC1D15	TBC1 domain family member 15 (Fragment)	3 v 3	0.340114	0.0101049	0.176819			ENSG00000138381.10	ASNSD1	protein_coding	ENSG00000138381.10	321.727	0.359692	0.122885	2.92706	0.00342181	0.0119987
A0A024RDE8	PDLIM5	PDZ and LIM domain 5, isoform CRA_c	3 v 3	0.465885	0.0101159	0.176819			ENSG00000138767.13	CNOT6L	protein_coding	ENSG00000138767.13	736.313	0.358947	0.100911	3.55706	0.000375034	0.00168988
Q9BZQ8	NIBAN1	Protein Niban 1 (Cell growth-inhibiting gene 39 protein) (Protein FAM129A)	3 v 3	-0.089827	0.010139	0.324392			ENSG00000100077.15	GRK3	protein_coding	ENSG00000100077.15	286.418	0.35879	0.127152	2.82174	0.00477633	0.01603
P62277	RPS13	40S ribosomal protein S13 (Small ribosomal subunit protein uS15)	3 v 3	0.3178	0.010177	0.176819			ENSG00000101189.7	MRGBP	protein_coding	ENSG00000101189.7	367.476	0.358026	0.131519	2.72223	0.00648431	0.0208306
O75554	WBP4	WW domain-binding protein 4 (WBP-4) (Formin-binding protein 21) (WW domain-containing-binding protein 4)	3 v 3	-0.413302	0.010188	0.324392			ENSG00000115421.13	PAPOLG	protein_coding	ENSG00000115421.13	450.32	0.357881	0.111976	3.19605	0.00139322	0.00544663
Q96MW1	CCDC43	Coiled-coil domain-containing protein 43	3 v 3	0.472582	0.0101997	0.176819			ENSG00000009413.15	REV3L	protein_coding	ENSG00000009413.15	1913.3	0.353785	0.0877065	4.03374	5.48956e-05	0.000299255
P10644	PRKAR1A	cAMP-dependent protein kinase type I-alpha regulatory subunit (Tissue-specific extinguisher 1) (TSE1)	3 v 3	-0.319402	0.0102067	0.176819			ENSG00000153914.16	SREK1	protein_coding	ENSG00000153914.16	3139	0.35276	0.100123	3.52326	0.000426275	0.00189781
O15393	TMPRSS2	Transmembrane protease serine 2 (EC 3.4.21.-) (Serine protease 10) [Cleaved into: Transmembrane protease serine 2 non-catalytic chain; Transmembrane protease serine 2 catalytic chain]	3 v 3	0.78295	0.0102273	0.176819			ENSG00000163590.14	PPM1L	protein_coding	ENSG00000163590.14	354.872	0.351467	0.124307	2.82741	0.00469264	0.0158125
P04049	RAF1	RAF proto-oncogene serine/threonine-protein kinase (EC 2.7.11.1) (Proto-oncogene c-RAF) (cRaf) (Raf-1)	3 v 3	0.327242	0.0102278	0.176819			ENSG00000087302.9	RTRAF	protein_coding	ENSG00000087302.9	1117.39	0.351156	0.0872177	4.0262	5.66843e-05	0.000308087
Q9UPT9	USP22	Ubiquitin carboxyl-terminal hydrolase 22 (EC 3.4.19.12) (Deubiquitinating enzyme 22) (Ubiquitin thioesterase 22) (Ubiquitin-specific-processing protease 22)	3 v 3	-0.449931	0.0102362	0.176819			ENSG00000028203.18	VEZT	protein_coding	ENSG00000028203.18	1645.85	0.350934	0.0848885	4.13406	3.56411e-05	0.000202184
Q8N5S9	CAMKK1	Calcium/calmodulin-dependent protein kinase kinase 1 (CaM-KK 1) (CaM-kinase kinase 1) (CaMKK 1) (EC 2.7.11.17) (CaM-kinase IV kinase) (Calcium/calmodulin-dependent protein kinase kinase alpha) (CaM-KK alpha) (CaM-kinase kinase alpha) (CaMKK alpha)	2 v 2	-0.351332	0.0102721	0.324392			ENSG00000106392.10	C1GALT1	protein_coding	ENSG00000106392.10	710.949	0.350634	0.0928431	3.77663	0.000158964	0.00078218
Q9Y3E5	PTRH2	Peptidyl-tRNA hydrolase 2, mitochondrial (PTH 2) (EC 3.1.1.29) (Bcl-2 inhibitor of transcription 1)	3 v 3	-0.169631	0.0102848	0.324392			ENSG00000135040.15	NAA35	protein_coding	ENSG00000135040.15	356.5	0.350134	0.122076	2.86817	0.00412852	0.0141318
Q5BJD5	TMEM41B	Transmembrane protein 41B (Protein stasimon)	3 v 3	0.413123	0.0102936	0.177449			ENSG00000081052.12	COL4A4	protein_coding	ENSG00000081052.12	367.569	0.349887	0.121417	2.88171	0.0039553	0.0136287
O75531	BANF1	Barrier-to-autointegration factor (Breakpoint cluster region protein 1) [Cleaved into: Barrier-to-autointegration factor, N-terminally processed]	3 v 3	-0.276725	0.0103432	0.177946			ENSG00000124177.15	CHD6	protein_coding	ENSG00000124177.15	1661.37	0.349534	0.0895214	3.90448	9.44296e-05	0.000487919
Q9Y266	NUDC	Nuclear migration protein nudC (Nuclear distribution protein C homolog)	3 v 3	-0.100132	0.0103643	0.32569			ENSG00000179604.10	CDC42EP4	protein_coding	ENSG00000179604.10	208.76	0.348448	0.147275	2.36596	0.0179832	0.0497601
O43813	LANCL1	Glutathione S-transferase LANCL1 (EC 2.5.1.18) (40 kDa erythrocyte membrane protein) (p40) (LanC-like protein 1)	3 v 3	0.513459	0.0103975	0.178267			ENSG00000127804.13	METTL16	protein_coding	ENSG00000127804.13	653.697	0.348	0.104402	3.33327	0.000858307	0.0035399
P35268	RPL22	60S ribosomal protein L22 (EBER-associated protein) (EAP) (Epstein-Barr virus small RNA-associated protein) (Heparin-binding protein HBp15) (Large ribosomal subunit protein eL22)	3 v 3	-0.16528	0.0104038	0.178267			ENSG00000080371.6	RAB21	protein_coding	ENSG00000080371.6	1997.39	0.347671	0.0791398	4.39312	1.11737e-05	7.05501e-05
P46940	IQGAP1	Ras GTPase-activating-like protein IQGAP1 (p195)	3 v 3	-0.126152	0.0104143	0.325832			ENSG00000206560.11	ANKRD28	protein_coding	ENSG00000206560.11	1699.87	0.347123	0.0862552	4.02438	5.71267e-05	0.00031024
P62244	RPS15A	40S ribosomal protein S15a (Small ribosomal subunit protein uS8)	3 v 3	0.273856	0.0104718	0.179071			ENSG00000108061.11	SHOC2	protein_coding	ENSG00000108061.11	678.316	0.345094	0.114237	3.02086	0.00252057	0.00920774
P00918	CA2	Carbonic anhydrase 2 (EC 4.2.1.1) (Carbonate dehydratase II) (Carbonic anhydrase C) (CAC) (Carbonic anhydrase II) (CA-II)	3 v 3	-0.264299	0.0105161	0.325832			ENSG00000164080.13	RAD54L2	protein_coding	ENSG00000164080.13	904.259	0.342171	0.122916	2.78378	0.00537298	0.0176929
Q9GZQ8	MAP1LC3B	Microtubule-associated proteins 1A/1B light chain 3B (Autophagy-related protein LC3 B) (Autophagy-related ubiquitin-like modifier LC3 B) (MAP1 light chain 3-like protein 2) (MAP1A/MAP1B light chain 3 B) (MAP1A/MAP1B LC3 B) (Microtubule-associated protein 1 light chain 3 beta)	3 v 3	-0.4003	0.0105439	0.325832			ENSG00000070476.15	ZXDC	protein_coding	ENSG00000070476.15	411.336	0.340541	0.119275	2.8551	0.00430239	0.014673
O75607	NPM3	Nucleoplasmin-3	3 v 3	-0.24286	0.0105478	0.179858			ENSG00000163349.22	HIPK1	protein_coding	ENSG00000163349.22	1657.09	0.339552	0.0919048	3.6946	0.000220233	0.00104504
Q92692	NECTIN2	Nectin-2 (Herpes virus entry mediator B) (Herpesvirus entry mediator B) (HveB) (Nectin cell adhesion molecule 2) (Poliovirus receptor-related protein 2) (CD antigen CD112)	3 v 3	-0.149696	0.0105499	0.325832			ENSG00000145687.16	SSBP2	protein_coding	ENSG00000145687.16	376.229	0.338872	0.140975	2.40377	0.0162271	0.0457104
Q96AT1	KIAA1143	Uncharacterized protein KIAA1143	3 v 3	-0.268073	0.0106008	0.325832			ENSG00000196821.10	ILRUN	protein_coding	ENSG00000196821.10	865.591	0.338353	0.103945	3.25511	0.00113347	0.00454246
Q9H467	CUEDC2	CUE domain-containing protein 2	3 v 3	-0.500304	0.0106015	0.179858			ENSG00000048649.13	RSF1	protein_coding	ENSG00000048649.13	1233.54	0.337797	0.115343	2.92862	0.00340469	0.0119491
P33316	DUT	Deoxyuridine 5'-triphosphate nucleotidohydrolase, mitochondrial (dUTPase) (EC 3.6.1.23) (dUTP pyrophosphatase)	3 v 3	-0.423989	0.0106023	0.179858			ENSG00000180329.14	CCDC43	protein_coding	ENSG00000180329.14	526.063	0.336402	0.108241	3.10789	0.00188426	0.00713339
P53041	PPP5C	Serine/threonine-protein phosphatase 5 (PP5) (EC 3.1.3.16) (Protein phosphatase T) (PP-T) (PPT)	3 v 3	-0.167478	0.0106303	0.325832			ENSG00000197535.14	MYO5A	protein_coding	ENSG00000197535.14	1050.23	0.336325	0.0910617	3.69337	0.0002213	0.00104961
Q5JTV8	TOR1AIP1	Torsin-1A-interacting protein 1 (Lamin-associated protein 1B) (LAP1B)	3 v 3	-0.151708	0.0106366	0.325832			ENSG00000064651.14	SLC12A2	protein_coding	ENSG00000064651.14	1466.45	0.335497	0.0790891	4.24202	2.2152e-05	0.000131332
Q99640	PKMYT1	Membrane-associated tyrosine- and threonine-specific cdc2-inhibitory kinase (EC 2.7.11.1) (Myt1 kinase)	3 v 3	-0.368305	0.0106481	0.179949			ENSG00000130294.16	KIF1A	protein_coding	ENSG00000130294.16	2449.2	0.334338	0.0913218	3.6611	0.000251132	0.00117393
Q8TBQ9	TMEM167A	Protein kish-A (Transmembrane protein 167) (Transmembrane protein 167A)	3 v 3	0.335424	0.0106498	0.179949			ENSG00000101882.10	NKAP	protein_coding	ENSG00000101882.10	270.186	0.333585	0.129916	2.5677	0.0102376	0.0309918
Q8WVC6	DCAKD	Dephospho-CoA kinase domain-containing protein	3 v 3	-0.246533	0.010682	0.180135			ENSG00000132294.15	EFR3A	protein_coding	ENSG00000132294.15	869.35	0.332712	0.0915301	3.635	0.00027798	0.00128746
Q8IYB7	DIS3L2	DIS3-like exonuclease 2 (hDIS3L2) (EC 3.1.13.-)	3 v 3	0.119236	0.0107067	0.180194			ENSG00000032219.18	ARID4A	protein_coding	ENSG00000032219.18	444.042	0.33219	0.13555	2.45069	0.0142584	0.0410415
O75449	KATNA1	Katanin p60 ATPase-containing subunit A1 (Katanin p60 subunit A1) (EC 5.6.1.1) (p60 katanin)	3 v 3	-0.235559	0.0107883	0.180226			ENSG00000086666.19	ZFAND6	protein_coding	ENSG00000086666.19	493.851	0.329488	0.109636	3.00528	0.00265336	0.00962987
Q9BSR8	YIPF4	Protein YIPF4 (YIP1 family member 4)	3 v 3	-0.104845	0.0107962	0.328915			ENSG00000100644.17	HIF1A	protein_coding	ENSG00000100644.17	2806.22	0.329023	0.0830645	3.96105	7.46213e-05	0.000395633
Q9Y570	PPME1	Protein phosphatase methylesterase 1 (PME-1) (EC 3.1.1.89)	3 v 3	-0.160173	0.0108039	0.180226			ENSG00000174718.12	RESF1	protein_coding	ENSG00000174718.12	1427.4	0.328776	0.0847054	3.88141	0.000103851	0.00053197
A0A024R275	RFK	Riboflavin kinase (EC 2.7.1.26)	3 v 3	-0.259679	0.0108075	0.180226			ENSG00000127463.15	EMC1	protein_coding	ENSG00000127463.15	1678.2	0.325114	0.0799229	4.06785	4.74498e-05	0.000262219
P09601	HMOX1	Heme oxygenase 1 (HO-1) (EC 1.14.14.18)	3 v 3	-0.41472	0.0108144	0.180226			ENSG00000165959.12	CLMN	protein_coding	ENSG00000165959.12	320.324	0.325	0.131281	2.47561	0.013301	0.0387713
Q14118	DAG1	Dystroglycan (Dystrophin-associated glycoprotein 1) [Cleaved into: Alpha-dystroglycan (Alpha-DG); Beta-dystroglycan (Beta-DG)]	3 v 3	-0.445885	0.0108409	0.328915			ENSG00000135974.10	C2orf49	protein_coding	ENSG00000135974.10	386.719	0.321115	0.116007	2.76807	0.00563897	0.018454
P51965	UBE2E1	Ubiquitin-conjugating enzyme E2 E1 (EC 2.3.2.23) ((E3-independent) E2 ubiquitin-conjugating enzyme E1) (EC 2.3.2.24) (E2 ubiquitin-conjugating enzyme E1) (UbcH6) (Ubiquitin carrier protein E1) (Ubiquitin-protein ligase E1)	3 v 3	-0.19172	0.0108679	0.328915			ENSG00000163681.15	SLMAP	protein_coding	ENSG00000163681.15	1204.01	0.320856	0.0843859	3.80225	0.000143391	0.000711821
Q93099	HGD	Homogentisate 1,2-dioxygenase (EC 1.13.11.5) (Homogentisate oxygenase) (Homogentisic acid oxidase) (Homogentisicase)	3 v 3	-0.21413	0.0108917	0.328915			ENSG00000008311.15	AASS	protein_coding	ENSG00000008311.15	563.787	0.320758	0.107452	2.98511	0.00283474	0.0102071
Q13214	SEMA3B	Semaphorin-3B (Sema A(V)) (Semaphorin-V) (Sema V)	3 v 3	-0.338324	0.0109556	0.181765			ENSG00000147649.10	MTDH	protein_coding	ENSG00000147649.10	3464.94	0.319979	0.0712513	4.49086	7.09372e-06	4.66802e-05
Q9H9B4	SFXN1	Sideroflexin-1	3 v 3	0.116512	0.0109708	0.181765			ENSG00000161204.11	ABCF3	protein_coding	ENSG00000161204.11	512.57	0.319068	0.126916	2.51401	0.0119366	0.0353008
P17676	CEBPB	CCAAT/enhancer-binding protein beta (C/EBP beta) (Liver activator protein) (LAP) (Liver-enriched inhibitory protein) (LIP) (Nuclear factor NF-IL6) (Transcription factor 5) (TCF-5)	3 v 3	-0.547637	0.011005	0.181978			ENSG00000066933.16	MYO9A	protein_coding	ENSG00000066933.16	1308.63	0.317651	0.0827603	3.8382	0.00012394	0.000624201
P30533	LRPAP1	Alpha-2-macroglobulin receptor-associated protein (Alpha-2-MRAP) (Low density lipoprotein receptor-related protein-associated protein 1) (RAP)	3 v 3	0.208154	0.0110819	0.182088			ENSG00000139826.6	ABHD13	protein_coding	ENSG00000139826.6	351.355	0.315928	0.119622	2.64105	0.00826506	0.0258051
Q13418	ILK	Integrin-linked protein kinase (EC 2.7.11.1) (59 kDa serine/threonine-protein kinase) (Beta-integrin-linked kinase) (ILK-1) (ILK-2) (p59ILK)	3 v 3	0.548503	0.0110972	0.182088			ENSG00000115750.17	TAF1B	protein_coding	ENSG00000115750.17	277.77	0.315213	0.128002	2.46256	0.0137948	0.0399385
Q9Y5S9	RBM8A	RNA-binding protein 8A (Binder of OVCA1-1) (BOV-1) (RNA-binding motif protein 8A) (RNA-binding protein Y14) (Ribonucleoprotein RBM8A)	3 v 3	-0.198043	0.0111792	0.182409			ENSG00000205133.11	TRIQK	protein_coding	ENSG00000205133.11	291.746	0.315138	0.130045	2.4233	0.0153803	0.0436431
P31948	STIP1	Stress-induced-phosphoprotein 1 (STI1) (Hsc70/Hsp90-organizing protein) (Hop) (Renal carcinoma antigen NY-REN-11) (Transformation-sensitive protein IEF SSP 3521)	3 v 3	-0.246386	0.0111904	0.182409			ENSG00000180667.10	YOD1	protein_coding	ENSG00000180667.10	568.46	0.314858	0.125502	2.50878	0.0121148	0.0357175
Q96KN1	LRATD2	Protein LRATD2 (Breast cancer membrane protein 101) (LRAT domain-containing 2) (Protein FAM84B) (Protein NSE2)	3 v 3	-0.540663	0.0111985	0.182409			ENSG00000180370.10	PAK2	protein_coding	ENSG00000180370.10	2060.37	0.311869	0.0884661	3.52529	0.000423015	0.00188496
P10636	MAPT	Microtubule-associated protein tau (Neurofibrillary tangle protein) (Paired helical filament-tau) (PHF-tau)	3 v 3	0.26823	0.0112146	0.182409			ENSG00000117595.12	IRF6	protein_coding	ENSG00000117595.12	478.114	0.311768	0.116273	2.68134	0.00733288	0.0232374
Q9NQX3	GPHN	Gephyrin [Includes: Molybdopterin adenylyltransferase (MPT adenylyltransferase) (EC 2.7.7.75) (Domain G); Molybdopterin molybdenumtransferase (MPT Mo-transferase) (EC 2.10.1.1) (Domain E)]	3 v 3	0.338036	0.0112275	0.336666			ENSG00000111110.12	PPM1H	protein_coding	ENSG00000111110.12	930.95	0.311654	0.0935997	3.32965	0.000869567	0.00358047
Q5JVS0	HABP4	Intracellular hyaluronan-binding protein 4 (IHABP-4) (IHABP4) (Hyaluronan-binding protein 4) (Ki-1/57 intracellular antigen)	3 v 3	-0.21772	0.0112508	0.182409			ENSG00000168958.19	MFF	protein_coding	ENSG00000168958.19	612.368	0.311295	0.108642	2.86533	0.0041658	0.0142449
B4DVS4		cDNA FLJ57619, highly similar to Delta 3,5-delta 2,4-dienoyl-CoA isomerase, mitochondrial	3 v 3	0.315839	0.0112638	0.182409			ENSG00000005175.10	RPAP3	protein_coding	ENSG00000005175.10	883.82	0.310573	0.0927346	3.34906	0.000810875	0.00336359
Q6P5R6	RPL22L1	60S ribosomal protein L22-like 1 (Large ribosomal subunit protein eL22-like 1)	3 v 3	0.423158	0.0112667	0.182409			ENSG00000120992.18	LYPLA1	protein_coding	ENSG00000120992.18	1038.07	0.310202	0.10288	3.01519	0.00256814	0.00936112
Q92994	BRF1	Transcription factor IIIB 90 kDa subunit (TFIIIB90) (hTFIIIB90) (B-related factor 1) (BRF-1) (hBRF) (TAF3B2) (TATA box-binding protein-associated factor, RNA polymerase III, subunit 2)	3 v 3	-0.348997	0.0113105	0.182772			ENSG00000198920.11	KIAA0753	protein_coding	ENSG00000198920.11	463.488	0.308815	0.112861	2.73623	0.00621467	0.0200863
P50570	DNM2	Dynamin-2 (EC 3.6.5.5)	3 v 3	-0.0645063	0.0113195	0.337377			ENSG00000118689.15	FOXO3	protein_coding	ENSG00000118689.15	445.058	0.307873	0.126855	2.42698	0.0152252	0.04327
Q13751	LAMB3	Laminin subunit beta-3 (Epiligrin subunit bata) (Kalinin B1 chain) (Kalinin subunit beta) (Laminin B1k chain) (Laminin-5 subunit beta) (Nicein subunit beta)	3 v 3	-0.13508	0.0113304	0.337377			ENSG00000130818.12	ZNF426	protein_coding	ENSG00000130818.12	543.514	0.306732	0.100794	3.04317	0.00234098	0.00862691
P48059	LIMS1	LIM and senescent cell antigen-like-containing domain protein 1 (Particularly interesting new Cys-His protein 1) (PINCH-1) (Renal carcinoma antigen NY-REN-48)	3 v 3	0.308659	0.0113819	0.183015			ENSG00000152104.12	PTPN14	protein_coding	ENSG00000152104.12	1301.49	0.304738	0.0998697	3.05136	0.00227809	0.00841863
P30414	NKTR	NK-tumor recognition protein (NK-TR protein) (Natural-killer cells cyclophilin-related protein) (Peptidyl-prolyl cis-trans isomerase NKTR) (PPIase) (EC 5.2.1.8) (Rotamase)	3 v 3	0.235647	0.0113939	0.183015			ENSG00000204899.6	MZT1	protein_coding	ENSG00000204899.6	886.207	0.302894	0.0913518	3.31569	0.000914183	0.00374271
O95067	CCNB2	G2/mitotic-specific cyclin-B2	3 v 3	-0.155414	0.0114038	0.338191			ENSG00000097033.14	SH3GLB1	protein_coding	ENSG00000097033.14	913.472	0.302225	0.0932397	3.24138	0.00118953	0.00473878
P40926	MDH2	Malate dehydrogenase, mitochondrial (EC 1.1.1.37)	3 v 3	-0.175257	0.0114136	0.183015			ENSG00000172340.14	SUCLG2	protein_coding	ENSG00000172340.14	459.845	0.301807	0.113537	2.65823	0.0078553	0.0246944
O95433	AHSA1	Activator of 90 kDa heat shock protein ATPase homolog 1 (AHA1) (p38)	3 v 3	-0.088418	0.0114875	0.183139			ENSG00000136870.10	ZNF189	protein_coding	ENSG00000136870.10	618.586	0.301494	0.103818	2.90408	0.00368336	0.0128153
P84101	SERF2	Small EDRK-rich factor 2 (Gastric cancer-related protein VRG107) (Protein 4F5-related) (4F5rel) (h4F5rel)	3 v 3	-0.269428	0.0115255	0.338191			ENSG00000206527.10	HACD2	protein_coding	ENSG00000206527.10	1599.21	0.300383	0.0933391	3.21819	0.00129004	0.0050878
P13639	EEF2	Elongation factor 2 (EF-2)	3 v 3	-0.25367	0.0115586	0.183644			ENSG00000091436.17	MAP3K20	protein_coding	ENSG00000091436.17	707.133	0.300337	0.0953502	3.14983	0.00163367	0.00627685
Q9Y3P9	RABGAP1	Rab GTPase-activating protein 1 (GAP and centrosome-associated protein) (Rab6 GTPase-activating protein GAPCenA)	3 v 3	-0.153488	0.0116103	0.184121			ENSG00000100811.13	YY1	protein_coding	ENSG00000100811.13	1957.48	0.300008	0.0799716	3.75143	0.000175832	0.000854512
Q9Y5L4	TIMM13	Mitochondrial import inner membrane translocase subunit Tim13	3 v 3	-0.211685	0.0116391	0.184235			ENSG00000128585.18	MKLN1	protein_coding	ENSG00000128585.18	1485.4	0.299064	0.0895267	3.3405	0.000836285	0.00345829
P54105	CLNS1A	Methylosome subunit pICln (Chloride channel, nucleotide sensitive 1A) (Chloride conductance regulatory protein ICln) (I(Cln)) (Chloride ion current inducer protein) (ClCI) (Reticulocyte pICln)	3 v 3	-0.162302	0.0116517	0.338191			ENSG00000164023.14	SGMS2	protein_coding	ENSG00000164023.14	546.117	0.298917	0.109136	2.73895	0.00616352	0.0199531
Q9UGH3	SLC23A2	Solute carrier family 23 member 2 (Na(+)/L-ascorbic acid transporter 2) (Nucleobase transporter-like 1 protein) (Sodium-dependent vitamin C transporter 2) (hSVCT2) (Yolk sac permease-like molecule 2)	2 v 2	-0.304607	0.0116702	0.338191			ENSG00000198586.14	TLK1	protein_coding	ENSG00000198586.14	1324.8	0.297405	0.0996742	2.98377	0.00284721	0.0102428
Q9NYB0	TERF2IP	Telomeric repeat-binding factor 2-interacting protein 1 (TERF2-interacting telomeric protein 1) (TRF2-interacting telomeric protein 1) (Dopamine receptor-interacting protein 5) (Repressor/activator protein 1 homolog) (RAP1 homolog) (hRap1)	3 v 3	-0.299352	0.0116816	0.184565			ENSG00000113460.12	BRIX1	protein_coding	ENSG00000113460.12	535.763	0.297027	0.115513	2.57138	0.0101294	0.0307267
Q8WYA6	CTNNBL1	Beta-catenin-like protein 1 (Nuclear-associated protein) (NAP) (Testis development protein NYD-SP19)	3 v 3	-0.0558854	0.0116829	0.338191			ENSG00000138002.15	IFT172	protein_coding	ENSG00000138002.15	530.126	0.293718	0.111485	2.63461	0.00842348	0.0262223
P18074	ERCC2	General transcription and DNA repair factor IIH helicase subunit XPD (TFIIH subunit XPD) (EC 3.6.4.12) (Basic transcription factor 2 80 kDa subunit) (BTF2 p80) (CXPD) (DNA excision repair protein ERCC-2) (DNA repair protein complementing XP-D cells) (TFIIH basal transcription factor complex 80 kDa subunit) (TFIIH 80 kDa subunit) (TFIIH p80) (Xeroderma pigmentosum group D-complementing protein)	3 v 3	0.0751101	0.0117051	0.184594			ENSG00000138190.16	EXOC6	protein_coding	ENSG00000138190.16	475.422	0.293372	0.10944	2.68067	0.00734751	0.0232764
Q86TN4	TRPT1	tRNA 2'-phosphotransferase 1 (EC 2.7.1.160)	3 v 3	-0.482281	0.0117558	0.18505			ENSG00000083520.15	DIS3	protein_coding	ENSG00000083520.15	1151.13	0.291513	0.101361	2.87599	0.00402759	0.0138311
O43156	TTI1	TELO2-interacting protein 1 homolog (Protein SMG10)	3 v 3	-0.146292	0.0117894	0.338191			ENSG00000186480.13	INSIG1	protein_coding	ENSG00000186480.13	1312.7	0.291167	0.100013	2.9113	0.00359927	0.012564
Q9UK97	FBXO9	F-box only protein 9 (Cross-immune reaction antigen 1) (Renal carcinoma antigen NY-REN-57)	3 v 3	0.546151	0.0118058	0.18532			ENSG00000023516.9	AKAP11	protein_coding	ENSG00000023516.9	1397.65	0.291167	0.0824419	3.53178	0.000412776	0.00184465
Q8IWX8	CHERP	Calcium homeostasis endoplasmic reticulum protein (ERPROT 213-21) (SR-related CTD-associated factor 6)	3 v 3	0.489297	0.0118108	0.338191			ENSG00000144713.12	RPL32	protein_coding	ENSG00000144713.12	3745.08	0.291058	0.0707813	4.11207	3.92129e-05	0.000221136
O95864	FADS2	Acyl-CoA 6-desaturase (EC 1.14.19.3) (Delta(6) fatty acid desaturase) (D6D) (Delta(6) desaturase) (Delta-6 desaturase) (Fatty acid desaturase 2)	3 v 3	-0.281752	0.0119471	0.18634			ENSG00000099219.14	ERMP1	protein_coding	ENSG00000099219.14	1137	0.290857	0.0899446	3.23374	0.00122182	0.00485302
P61599	NAA20	N-alpha-acetyltransferase 20 (EC 2.3.1.254) (Methionine N-acetyltransferase) (N-acetyltransferase 5) (N-terminal acetyltransferase B complex catalytic subunit NAA20) (N-terminal acetyltransferase B complex catalytic subunit NAT5) (NatB complex subunit NAT5) (NatB catalytic subunit)	3 v 3	-0.170372	0.0119559	0.338191			ENSG00000100221.10	JOSD1	protein_coding	ENSG00000100221.10	587.268	0.290248	0.100408	2.8907	0.00384387	0.0132955
O00425	IGF2BP3	Insulin-like growth factor 2 mRNA-binding protein 3 (IGF2 mRNA-binding protein 3) (IMP-3) (IGF-II mRNA-binding protein 3) (KH domain-containing protein overexpressed in cancer) (hKOC) (VICKZ family member 3)	3 v 3	0.572492	0.0119914	0.338191			ENSG00000154380.17	ENAH	protein_coding	ENSG00000154380.17	2501.38	0.287097	0.0771985	3.71894	0.000200063	0.000958375
B3KSR8		cDNA FLJ36832 fis, clone ASTRO2010799, highly similar to ALPHA-1 CATENIN	3 v 3	-0.28901	0.0120113	0.338191			ENSG00000105186.16	ANKRD27	protein_coding	ENSG00000105186.16	588.343	0.285783	0.103759	2.75431	0.00588167	0.0191454
Q13884	SNTB1	Beta-1-syntrophin (59 kDa dystrophin-associated protein A1 basic component 1) (DAPA1B) (BSYN2) (Syntrophin-2) (Tax interaction protein 43) (TIP-43)	3 v 3	0.157923	0.0120219	0.187164			ENSG00000175029.17	CTBP2	protein_coding	ENSG00000175029.17	771.676	0.283697	0.093911	3.02092	0.0025201	0.00920772
P35251	RFC1	Replication factor C subunit 1 (Activator 1 140 kDa subunit) (A1 140 kDa subunit) (Activator 1 large subunit) (Activator 1 subunit 1) (DNA-binding protein PO-GA) (Replication factor C 140 kDa subunit) (RF-C 140 kDa subunit) (RFC140) (Replication factor C large subunit)	3 v 3	0.490728	0.0121108	0.338191			ENSG00000166200.15	COPS2	protein_coding	ENSG00000166200.15	1146.01	0.283355	0.0918984	3.08335	0.00204687	0.0076767
Q86UL3	GPAT4	Glycerol-3-phosphate acyltransferase 4 (EC 2.3.1.15) (1-acylglycerol-3-phosphate O-acyltransferase 6) (1-AGP acyltransferase 6) (1-AGPAT 6) (Acyl-CoA:glycerol-3-phosphate acyltransferase 4) (Lysophosphatidic acid acyltransferase zeta) (LPAAT-zeta) (Testis spermatogenesis apoptosis-related protein 7) (TSARG7)	3 v 3	-0.273597	0.0121285	0.187702			ENSG00000147044.21	CASK	protein_coding	ENSG00000147044.21	763.372	0.28106	0.0925223	3.03776	0.00238345	0.00877057
Q9Y613	FHOD1	FH1/FH2 domain-containing protein 1 (Formin homolog overexpressed in spleen 1) (FHOS) (Formin homology 2 domain-containing protein 1)	3 v 3	-0.0528728	0.0121806	0.187702			ENSG00000145734.19	BDP1	protein_coding	ENSG00000145734.19	2197.22	0.279718	0.0811574	3.44661	0.000567673	0.00244452
Q96S94	CCNL2	Cyclin-L2 (Paneth cell-enhanced expression protein)	3 v 3	0.293183	0.0122319	0.338191			ENSG00000163875.15	MEAF6	protein_coding	ENSG00000163875.15	504.505	0.279014	0.113374	2.46101	0.0138548	0.0400893
Q96KA5	CLPTM1L	Cleft lip and palate transmembrane protein 1-like protein (CLPTM1-like protein) (Cisplatin resistance-related protein 9) (CRR9p)	3 v 3	-0.207239	0.0122343	0.187702			ENSG00000138279.16	ANXA7	protein_coding	ENSG00000138279.16	1006.27	0.278358	0.0953169	2.92034	0.00349647	0.012237
Q9NWS0	PIH1D1	PIH1 domain-containing protein 1 (Nucleolar protein 17 homolog)	3 v 3	-0.263309	0.0122989	0.187702			ENSG00000064726.9	BTBD1	protein_coding	ENSG00000064726.9	1402.56	0.277122	0.0829723	3.33994	0.000837979	0.00346189
Q6P3W7	SCYL2	SCY1-like protein 2 (Coated vesicle-associated kinase of 104 kDa)	3 v 3	0.124946	0.0123423	0.187702			ENSG00000163939.18	PBRM1	protein_coding	ENSG00000163939.18	2333.46	0.276448	0.0746722	3.70216	0.000213774	0.00101799
P24386	CHM	Rab proteins geranylgeranyltransferase component A 1 (Choroideremia protein) (Rab escort protein 1) (REP-1) (TCD protein)	3 v 3	0.322999	0.0123968	0.187702			ENSG00000123636.18	BAZ2B	protein_coding	ENSG00000123636.18	1099.77	0.275542	0.0847729	3.25035	0.00115263	0.00460641
Q9HB09	BCL2L12	Bcl-2-like protein 12 (Bcl2-L-12) (Bcl-2-related proline-rich protein)	3 v 3	-0.241493	0.0124121	0.187702			ENSG00000151893.15	CACUL1	protein_coding	ENSG00000151893.15	1539.04	0.275427	0.0801384	3.4369	0.000588423	0.00252522
O15360	FANCA	Fanconi anemia group A protein (Protein FACA)	3 v 3	-0.153787	0.0124333	0.187702			ENSG00000196505.11	GDAP2	protein_coding	ENSG00000196505.11	879.559	0.274997	0.0898857	3.0594	0.00221779	0.00822268
Q9Y3B8	REXO2	Oligoribonuclease, mitochondrial (EC 3.1.-.-) (RNA exonuclease 2 homolog) (Small fragment nuclease)	3 v 3	-0.162825	0.012442	0.338191			ENSG00000114744.9	COMMD2	protein_coding	ENSG00000114744.9	639.838	0.274927	0.0991043	2.77412	0.00553512	0.0181525
Q15059	BRD3	Bromodomain-containing protein 3 (RING3-like protein)	3 v 3	0.541725	0.0124679	0.187702			ENSG00000116977.18	LGALS8	protein_coding	ENSG00000116977.18	440.409	0.272063	0.111367	2.44295	0.0145678	0.0417674
Q96ED9	HOOK2	Protein Hook homolog 2 (h-hook2) (hHK2)	3 v 3	0.537779	0.0124707	0.338191			ENSG00000183309.11	ZNF623	protein_coding	ENSG00000183309.11	501.158	0.271802	0.106735	2.54652	0.0108802	0.0326394
P21283	ATP6V1C1	V-type proton ATPase subunit C 1 (V-ATPase subunit C 1) (Vacuolar proton pump subunit C 1)	3 v 3	0.328828	0.0124855	0.187702			ENSG00000167747.14	C19orf48	protein_coding	ENSG00000167747.14	1070.01	0.267302	0.0907873	2.94427	0.00323721	0.0114472
Q9GZM5	YIPF3	Protein YIPF3 (Killer lineage protein 1) (Natural killer cell-specific antigen KLIP1) (YIP1 family member 3) [Cleaved into: Protein YIPF3, 36 kDa form III]	3 v 3	-0.240415	0.0125483	0.338191			ENSG00000070756.16	PABPC1	protein_coding	ENSG00000070756.16	4886.74	0.266021	0.108662	2.44817	0.0143585	0.0412854
Q9BZ67	FRMD8	FERM domain-containing protein 8 (Band4.1 inhibitor LRP interactor) (Bili) (iRhom tail-associated protein) (iTAP)	3 v 3	-0.132185	0.0125533	0.338191			ENSG00000085788.13	DDHD2	protein_coding	ENSG00000085788.13	813.053	0.265957	0.0938715	2.83321	0.00460835	0.0155728
P31150	GDI1	Rab GDP dissociation inhibitor alpha (Rab GDI alpha) (Guanosine diphosphate dissociation inhibitor 1) (GDI-1) (Oligophrenin-2) (Protein XAP-4)	3 v 3	-0.752488	0.0125626	0.187702			ENSG00000197756.9	RPL37A	protein_coding	ENSG00000197756.9	4120.66	0.264193	0.0702036	3.76324	0.000167727	0.000820678
Q9Y666	SLC12A7	Solute carrier family 12 member 7 (Electroneutral potassium-chloride cotransporter 4) (K-Cl cotransporter 4)	3 v 3	-0.296133	0.0126019	0.187702			ENSG00000108829.10	LRRC59	protein_coding	ENSG00000108829.10	1696.48	0.264043	0.105403	2.50508	0.0122424	0.0360568
Q13523	PRPF4B	Serine/threonine-protein kinase PRP4 homolog (EC 2.7.11.1) (PRP4 kinase) (PRP4 pre-mRNA-processing factor 4 homolog)	3 v 3	0.838433	0.0126095	0.338191			ENSG00000039068.19	CDH1	protein_coding	ENSG00000039068.19	3039.52	0.262894	0.0898805	2.92493	0.00344537	0.0120771
P51970	NDUFA8	NADH dehydrogenase [ubiquinone] 1 alpha subcomplex subunit 8 (Complex I-19kD) (CI-19kD) (Complex I-PGIV) (CI-PGIV) (NADH-ubiquinone oxidoreductase 19 kDa subunit)	3 v 3	-0.211083	0.012615	0.338191			ENSG00000164209.17	SLC25A46	protein_coding	ENSG00000164209.17	869.598	0.260893	0.0923737	2.82433	0.00473803	0.0159402
P50213	IDH3A	Isocitrate dehydrogenase [NAD] subunit alpha, mitochondrial (EC 1.1.1.41) (Isocitric dehydrogenase subunit alpha) (NAD(+)-specific ICDH subunit alpha)	3 v 3	-0.16996	0.0126406	0.338191			ENSG00000196591.12	HDAC2	protein_coding	ENSG00000196591.12	1236.66	0.26053	0.0832236	3.13048	0.0017452	0.00666209
Q6ZVM7	TOM1L2	TOM1-like protein 2 (Target of Myb-like protein 2)	3 v 3	-0.156921	0.012653	0.338191			ENSG00000150093.19	ITGB1	protein_coding	ENSG00000150093.19	4817.37	0.259869	0.0691982	3.75544	0.000173037	0.000841544
Q9NQY0	BIN3	Bridging integrator 3	3 v 3	-0.0823684	0.0126606	0.187702			ENSG00000170903.11	MSANTD4	protein_coding	ENSG00000170903.11	581.081	0.259093	0.104743	2.4736	0.0133759	0.0389615
Q8IYS2	KIAA2013	Uncharacterized protein KIAA2013	3 v 3	-0.160335	0.0126785	0.338191			ENSG00000196504.16	PRPF40A	protein_coding	ENSG00000196504.16	2458.45	0.258416	0.0812574	3.18022	0.00147164	0.00572396
O75529	TAF5L	TAF5-like RNA polymerase II p300/CBP-associated factor-associated factor 65 kDa subunit 5L (TAF5L) (PCAF-associated factor 65 beta) (PAF65-beta)	3 v 3	0.137737	0.012741	0.338191			ENSG00000041802.11	LSG1	protein_coding	ENSG00000041802.11	915.566	0.258295	0.100505	2.56997	0.0101706	0.03084
P14735	IDE	Insulin-degrading enzyme (EC 3.4.24.56) (Abeta-degrading protease) (Insulin protease) (Insulinase) (Insulysin)	3 v 3	-0.169407	0.0127421	0.338191			ENSG00000069345.12	DNAJA2	protein_coding	ENSG00000069345.12	881.893	0.257266	0.0953079	2.69932	0.00694812	0.0221682
Q71U36	TUBA1A	Tubulin alpha-1A chain (Alpha-tubulin 3) (Tubulin B-alpha-1) (Tubulin alpha-3 chain) [Cleaved into: Detyrosinated tubulin alpha-1A chain]	3 v 3	0.0901056	0.0127426	0.187702			ENSG00000116209.11	TMEM59	protein_coding	ENSG00000116209.11	1082.02	0.253753	0.0963847	2.63271	0.00847056	0.026324
P62081	RPS7	40S ribosomal protein S7 (Small ribosomal subunit protein eS7)	3 v 3	0.311519	0.0127497	0.187702			ENSG00000109654.15	TRIM2	protein_coding	ENSG00000109654.15	12505.6	0.249351	0.0638496	3.90529	9.41141e-05	0.000486664
O00212	RHOD	Rho-related GTP-binding protein RhoD (Rho-related protein HP1) (RhoHP1)	3 v 3	-0.418314	0.0127514	0.338191			ENSG00000095564.14	BTAF1	protein_coding	ENSG00000095564.14	1560.7	0.249026	0.0834327	2.98476	0.00283804	0.0102135
P13797	PLS3	Plastin-3 (T-plastin)	3 v 3	0.310205	0.0127545	0.187702			ENSG00000033178.13	UBA6	protein_coding	ENSG00000033178.13	1786.85	0.246679	0.0814971	3.02684	0.00247124	0.00904727
Q02809	PLOD1	Procollagen-lysine,2-oxoglutarate 5-dioxygenase 1 (EC 1.14.11.4) (Lysyl hydroxylase 1) (LH1)	3 v 3	0.339817	0.0127717	0.187702			ENSG00000181450.17	ZNF678	protein_coding	ENSG00000181450.17	556.07	0.246049	0.103145	2.38546	0.0170578	0.0476036
Q9H1U4	MEGF9	Multiple epidermal growth factor-like domains protein 9 (Multiple EGF-like domains protein 9) (Epidermal growth factor-like protein 5) (EGF-like protein 5)	3 v 3	-0.218549	0.0127946	0.187702			ENSG00000165669.14	FAM204A	protein_coding	ENSG00000165669.14	753.433	0.245181	0.100361	2.44299	0.0145663	0.0417674
Q9UNN5	FAF1	FAS-associated factor 1 (hFAF1) (UBX domain-containing protein 12) (UBX domain-containing protein 3A)	3 v 3	0.282691	0.0128066	0.187702			ENSG00000118454.13	ANKRD13C	protein_coding	ENSG00000118454.13	590.494	0.243765	0.100797	2.41836	0.0155905	0.0441709
Q587I9	SFT2D3	Vesicle transport protein SFT2C (SFT2 domain-containing protein 3)	3 v 3	-0.298789	0.0128145	0.187702			ENSG00000129636.12	ITFG1	protein_coding	ENSG00000129636.12	725.903	0.243439	0.100669	2.41821	0.015597	0.0441769
Q9NUQ2	AGPAT5	1-acyl-sn-glycerol-3-phosphate acyltransferase epsilon (EC 2.3.1.51) (1-acylglycerol-3-phosphate O-acyltransferase 5) (1-AGP acyltransferase 5) (1-AGPAT 5) (Lysophosphatidic acid acyltransferase epsilon) (LPAAT-epsilon)	3 v 3	-0.261912	0.0128154	0.187702			ENSG00000064309.14	CDON	protein_coding	ENSG00000064309.14	721.572	0.238736	0.0944891	2.52659	0.0115174	0.0342337
Q8NBP7	PCSK9	Proprotein convertase subtilisin/kexin type 9 (EC 3.4.21.-) (Neural apoptosis-regulated convertase 1) (NARC-1) (Proprotein convertase 9) (PC9) (Subtilisin/kexin-like protease PC9)	2 v 2	-0.0379167	0.0128213	0.338191			ENSG00000179195.16	ZNF664	protein_coding	ENSG00000179195.16	4760.57	0.238003	0.072439	3.28556	0.0010178	0.0041216
O60636	TSPAN2	Tetraspanin-2 (Tspan-2) (Tetraspan NET-3)	3 v 3	-0.272686	0.0128259	0.338191			ENSG00000172888.12	ZNF621	protein_coding	ENSG00000172888.12	815.238	0.233571	0.0914265	2.55474	0.0106267	0.0319962
Q96S55	WRNIP1	ATPase WRNIP1 (EC 3.6.1.-) (Werner helicase-interacting protein 1)	3 v 3	-0.209103	0.0128281	0.187702			ENSG00000008988.9	RPS20	protein_coding	ENSG00000008988.9	2757.59	0.228549	0.0749151	3.05077	0.00228253	0.00843161
Q15428	SF3A2	Splicing factor 3A subunit 2 (SF3a66) (Spliceosome-associated protein 62) (SAP 62)	3 v 3	-0.211351	0.0128928	0.187702			ENSG00000116747.12	RO60	protein_coding	ENSG00000116747.12	2309.51	0.227573	0.0736722	3.08899	0.00200835	0.00755068
Q96IU4	ABHD14B	Protein ABHD14B (EC 3.-.-.-) (Alpha/beta hydrolase domain-containing protein 14B) (Abhydrolase domain-containing protein 14B) (CCG1-interacting factor B)	3 v 3	0.121431	0.0129359	0.338191			ENSG00000143157.11	POGK	protein_coding	ENSG00000143157.11	1508.77	0.223071	0.0799504	2.79011	0.00526896	0.0174332
P49427	CDC34	Ubiquitin-conjugating enzyme E2 R1 (EC 2.3.2.23) ((E3-independent) E2 ubiquitin-conjugating enzyme R1) (EC 2.3.2.24) (E2 ubiquitin-conjugating enzyme R1) (Ubiquitin-conjugating enzyme E2-32 kDa complementing) (Ubiquitin-conjugating enzyme E2-CDC34) (Ubiquitin-protein ligase R1)	3 v 3	-0.303249	0.0129376	0.187702			ENSG00000101266.19	CSNK2A1	protein_coding	ENSG00000101266.19	1424.09	0.221124	0.0849093	2.60424	0.00920772	0.0282353
Q8WUB8	PHF10	PHD finger protein 10 (BRG1-associated factor 45a) (BAF45a) (XAP135)	3 v 3	0.33365	0.0129392	0.338191			ENSG00000014123.10	UFL1	protein_coding	ENSG00000014123.10	995.879	0.219833	0.0890345	2.46908	0.0135463	0.0393323
Q96EB1	ELP4	Elongator complex protein 4 (hELP4) (PAX6 neighbor gene protein)	3 v 3	0.0851196	0.0129714	0.187702			ENSG00000109133.13	TMEM33	protein_coding	ENSG00000109133.13	2124.57	0.218882	0.0770135	2.84212	0.00448147	0.0151875
Q13126	MTAP	S-methyl-5'-thioadenosine phosphorylase (EC 2.4.2.28) (5'-methylthioadenosine phosphorylase) (MTA phosphorylase) (MTAP) (MTAPase)	3 v 3	-0.302225	0.012983	0.338191			ENSG00000116641.17	DOCK7	protein_coding	ENSG00000116641.17	1046.35	0.21752	0.0846411	2.56991	0.0101726	0.0308414
Q9Y3L3	SH3BP1	SH3 domain-binding protein 1	3 v 3	-0.118896	0.0129966	0.338191			ENSG00000197930.13	ERO1A	protein_coding	ENSG00000197930.13	1101.88	0.215727	0.0834122	2.58628	0.00970175	0.0295565
Q9NP72	RAB18	Ras-related protein Rab-18	3 v 3	0.556511	0.0130022	0.187702			ENSG00000170348.9	TMED10	protein_coding	ENSG00000170348.9	3797.3	0.214208	0.0688247	3.11236	0.00185596	0.0070408
Q9NWZ3	IRAK4	Interleukin-1 receptor-associated kinase 4 (IRAK-4) (EC 2.7.11.1) (Renal carcinoma antigen NY-REN-64)	3 v 3	-0.175144	0.0130056	0.338191			ENSG00000168172.9	HOOK3	protein_coding	ENSG00000168172.9	1234.73	0.213838	0.0873809	2.44719	0.0143974	0.0413913
Q99714	HSD17B10	3-hydroxyacyl-CoA dehydrogenase type-2 (EC 1.1.1.35) (17-beta-estradiol 17-dehydrogenase) (EC 1.1.1.62) (2-methyl-3-hydroxybutyryl-CoA dehydrogenase) (MHBD) (3-alpha-(17-beta)-hydroxysteroid dehydrogenase (NAD(+))) (EC 1.1.1.239) (3-hydroxy-2-methylbutyryl-CoA dehydrogenase) (EC 1.1.1.178) (3-hydroxyacyl-CoA dehydrogenase type II) (3alpha(or 20beta)-hydroxysteroid dehydrogenase) (EC 1.1.1.53) (7-…	3 v 3	-0.0788973	0.0130061	0.338191			ENSG00000187446.12	CHP1	protein_coding	ENSG00000187446.12	1129.81	0.212831	0.0868204	2.45139	0.0142305	0.0409876
Q9Y2V0	CDIN1	CDAN1-interacting nuclease 1 (Protein HH114)	2 v 2	-0.272279	0.013009	0.338191			ENSG00000129315.11	CCNT1	protein_coding	ENSG00000129315.11	2077.1	0.208214	0.0845884	2.46149	0.0138361	0.0400466
A0A024R5X3	SLTM	SAFB-like, transcription modulator, isoform CRA_b	3 v 3	0.584752	0.0130125	0.338191			ENSG00000109332.20	UBE2D3	protein_coding	ENSG00000109332.20	2493.2	0.204916	0.0784687	2.61143	0.00901647	0.0277377
Q9H446	RWDD1	RWD domain-containing protein 1 (DRG family-regulatory protein 2)	3 v 3	-0.175342	0.0130306	0.338191			ENSG00000110344.9	UBE4A	protein_coding	ENSG00000110344.9	1737.31	0.201871	0.083107	2.42905	0.0151385	0.0430967
Q9BWQ6	YIPF2	Protein YIPF2 (YIP1 family member 2)	3 v 3	0.176028	0.0130351	0.187702			ENSG00000134250.20	NOTCH2	protein_coding	ENSG00000134250.20	2732.21	0.200228	0.0810558	2.47025	0.0135019	0.0392478
P62873	GNB1	Guanine nucleotide-binding protein G(I)/G(S)/G(T) subunit beta-1 (Transducin beta chain 1)	3 v 3	-0.110414	0.0130448	0.338191			ENSG00000100030.14	MAPK1	protein_coding	ENSG00000100030.14	2760.09	0.17695	0.0739015	2.39441	0.0166474	0.0466502
Q9NSD9	FARSB	Phenylalanine--tRNA ligase beta subunit (EC 6.1.1.20) (Phenylalanyl-tRNA synthetase beta subunit) (PheRS)	3 v 3	-0.139772	0.0130464	0.187702			ENSG00000152332.16	UHMK1	protein_coding	ENSG00000152332.16	3228.28	-0.183968	0.0722073	-2.54778	0.0108411	0.0325687
Q07157	TJP1	Tight junction protein ZO-1 (Tight junction protein 1) (Zona occludens protein 1) (Zonula occludens protein 1)	3 v 3	0.510547	0.0130544	0.338191			ENSG00000143995.20	MEIS1	protein_coding	ENSG00000143995.20	2528.8	-0.184355	0.0737803	-2.4987	0.0124649	0.036599
Q9H814	PHAX	Phosphorylated adapter RNA export protein (RNA U small nuclear RNA export adapter protein)	3 v 3	0.129198	0.0130654	0.338191			ENSG00000135387.21	CAPRIN1	protein_coding	ENSG00000135387.21	4525	-0.19684	0.0728597	-2.70164	0.00689991	0.0220389
Q9BUR4	WRAP53	Telomerase Cajal body protein 1 (WD repeat-containing protein 79) (WD40 repeat-containing protein antisense to TP53 gene) (WRAP53beta)	3 v 3	-0.202263	0.013081	0.187702			ENSG00000116539.13	ASH1L	protein_coding	ENSG00000116539.13	2072.2	-0.204669	0.0757213	-2.70292	0.00687334	0.021961
E1NZA1	PRIC295	Peroxisome proliferator activated receptor interacting complex protein	3 v 3	-0.0770689	0.0131514	0.339385			ENSG00000169855.20	ROBO1	protein_coding	ENSG00000169855.20	1043.75	-0.215563	0.0849411	-2.53779	0.0111554	0.0333039
P06703	S100A6	Protein S100-A6 (Calcyclin) (Growth factor-inducible protein 2A9) (MLN 4) (Prolactin receptor-associated protein) (PRA) (S100 calcium-binding protein A6)	3 v 3	-0.38841	0.0131545	0.187702			ENSG00000172795.16	DCP2	protein_coding	ENSG00000172795.16	3007.4	-0.219715	0.0825711	-2.66092	0.00779274	0.0245246
Q15042	RAB3GAP1	Rab3 GTPase-activating protein catalytic subunit (RAB3 GTPase-activating protein 130 kDa subunit) (Rab3-GAP p130) (Rab3-GAP)	3 v 3	0.207817	0.0131918	0.187702			ENSG00000043093.14	DCUN1D1	protein_coding	ENSG00000043093.14	1058.6	-0.221248	0.0927703	-2.3849	0.0170836	0.0476493
Q9BYP7	WNK3	Serine/threonine-protein kinase WNK3 (EC 2.7.11.1) (Protein kinase lysine-deficient 3) (Protein kinase with no lysine 3)	3 v 3	-0.524967	0.0132049	0.187702			ENSG00000173542.8	MOB1B	protein_coding	ENSG00000173542.8	923.549	-0.22488	0.0921152	-2.44129	0.0146348	0.041924
Q7L5N1	COPS6	COP9 signalosome complex subunit 6 (SGN6) (Signalosome subunit 6) (JAB1-containing signalosome subunit 6) (MOV34 homolog) (Vpr-interacting protein) (hVIP)	3 v 3	0.13493	0.0132189	0.187702			ENSG00000198265.12	HELZ	protein_coding	ENSG00000198265.12	1440.76	-0.227831	0.0864975	-2.63396	0.00843944	0.0262598
P49792	RANBP2	E3 SUMO-protein ligase RanBP2 (EC 2.3.2.-) (358 kDa nucleoporin) (Nuclear pore complex protein Nup358) (Nucleoporin Nup358) (Ran-binding protein 2) (RanBP2) (p270)	3 v 3	0.127244	0.0132794	0.187702			ENSG00000147130.14	ZMYM3	protein_coding	ENSG00000147130.14	1060.7	-0.236441	0.0923873	-2.55923	0.0104904	0.0316426
Q9NY74	ETAA1	Ewing's tumor-associated antigen 1 (Ewing's tumor-associated antigen 16)	2 v 2	-0.0989066	0.0132962	0.340495			ENSG00000006831.10	ADIPOR2	protein_coding	ENSG00000006831.10	1276.96	-0.236626	0.0830457	-2.84935	0.00438084	0.0148891
Q96HW7	INTS4	Integrator complex subunit 4 (Int4)	3 v 3	0.23376	0.0133175	0.187702			ENSG00000124207.17	CSE1L	protein_coding	ENSG00000124207.17	2636.67	-0.237255	0.0718246	-3.30325	0.0009557	0.00389524
Q96G25	MED8	Mediator of RNA polymerase II transcription subunit 8 (Activator-recruited cofactor 32 kDa component) (ARC32) (Mediator complex subunit 8)	3 v 3	-0.153082	0.0133266	0.187702			ENSG00000054523.17	KIF1B	protein_coding	ENSG00000054523.17	1589.23	-0.239471	0.0796738	-3.00564	0.0026502	0.00962187
Q15628	TRADD	Tumor necrosis factor receptor type 1-associated DEATH domain protein (TNFR1-associated DEATH domain protein) (TNFRSF1A-associated via death domain)	3 v 3	0.0686626	0.0133557	0.187702			ENSG00000109861.16	CTSC	protein_coding	ENSG00000109861.16	927.334	-0.241445	0.0946503	-2.55091	0.0107442	0.0323063
P50120	RBP2	Retinol-binding protein 2 (Cellular retinol-binding protein II) (CRBP-II)	3 v 3	0.463673	0.0134083	0.187702			ENSG00000164070.12	HSPA4L	protein_coding	ENSG00000164070.12	968.313	-0.242207	0.101431	-2.3879	0.0169449	0.0473477
Q14571	ITPR2	Inositol 1,4,5-trisphosphate receptor type 2 (IP3 receptor isoform 2) (IP3R 2) (InsP3R2) (Type 2 inositol 1,4,5-trisphosphate receptor) (Type 2 InsP3 receptor)	3 v 3	0.278421	0.0134355	0.187702			ENSG00000103365.15	GGA2	protein_coding	ENSG00000103365.15	731.45	-0.248392	0.098054	-2.53322	0.011302	0.0336917
O00519	FAAH	Fatty-acid amide hydrolase 1 (EC 3.5.1.99) (Anandamide amidohydrolase 1) (Fatty acid ester hydrolase) (EC 3.1.1.-) (Oleamide hydrolase 1)	3 v 3	-0.40587	0.0134363	0.187702			ENSG00000198663.16	C6orf89	protein_coding	ENSG00000198663.16	1105.48	-0.24845	0.101703	-2.4429	0.0145698	0.0417674
Q96IS6	HSPA8	HSPA8 protein (Fragment)	3 v 3	-0.19877	0.0134462	0.340495			ENSG00000110723.12	EXPH5	protein_coding	ENSG00000110723.12	979.102	-0.248695	0.0997673	-2.49275	0.0126758	0.0371589
Q6PD74	AAGAB	Alpha- and gamma-adaptin-binding protein p34	3 v 3	-0.362607	0.0134477	0.187702			ENSG00000166135.14	HIF1AN	protein_coding	ENSG00000166135.14	731.338	-0.257467	0.0957385	-2.68928	0.00716073	0.022778
Q96NB2	SFXN2	Sideroflexin-2	3 v 3	-0.342485	0.0134528	0.187702			ENSG00000029153.14	ARNTL2	protein_coding	ENSG00000029153.14	1162.24	-0.263474	0.0875553	-3.00923	0.0026191	0.00952443
P20248	CCNA2	Cyclin-A2 (Cyclin-A) (Cyclin A)	3 v 3	-0.205871	0.0134767	0.340495			ENSG00000136450.13	SRSF1	protein_coding	ENSG00000136450.13	1847	-0.265169	0.0981077	-2.70284	0.00687498	0.0219628
P28290	ITPRID2	Protein ITPRID2 (Cleavage signal-1 protein) (CS-1) (ITPR-interacting domain-containing protein 2) (Ki-ras-induced actin-interacting protein) (Sperm-specific antigen 2)	3 v 3	0.166771	0.0135011	0.187702			ENSG00000145833.16	DDX46	protein_coding	ENSG00000145833.16	1218.57	-0.265718	0.0877849	-3.02693	0.00247055	0.00904639
O96017	CHEK2	Serine/threonine-protein kinase Chk2 (EC 2.7.11.1) (CHK2 checkpoint homolog) (Cds1 homolog) (Hucds1) (hCds1) (Checkpoint kinase 2)	3 v 3	0.10457	0.0135031	0.187702			ENSG00000116406.19	EDEM3	protein_coding	ENSG00000116406.19	1076.08	-0.266936	0.106194	-2.51366	0.0119487	0.035321
Q00610	CLTC	Clathrin heavy chain 1 (Clathrin heavy chain on chromosome 17) (CLH-17)	3 v 3	0.391294	0.0135224	0.340495			ENSG00000112096.18	SOD2	protein_coding	ENSG00000112096.18	1008.34	-0.267635	0.106298	-2.51778	0.0118098	0.0349875
O95249	GOSR1	Golgi SNAP receptor complex member 1 (28 kDa Golgi SNARE protein) (28 kDa cis-Golgi SNARE p28) (GOS-28)	3 v 3	-0.205896	0.0135298	0.340495			ENSG00000101138.11	CSTF1	protein_coding	ENSG00000101138.11	542.534	-0.269714	0.109792	-2.45659	0.0140263	0.0404748
Q13418	ILK	Integrin-linked protein kinase (EC 2.7.11.1) (59 kDa serine/threonine-protein kinase) (Beta-integrin-linked kinase) (ILK-1) (ILK-2) (p59ILK)	3 v 3	-0.107096	0.0135639	0.340495			ENSG00000070950.10	RAD18	protein_coding	ENSG00000070950.10	395.737	-0.270007	0.112452	-2.40108	0.0163466	0.0459762
Q9NVU7	SDAD1	Protein SDA1 homolog (Nucleolar protein 130) (SDA1 domain-containing protein 1) (hSDA)	3 v 3	-0.127469	0.0135746	0.340495			ENSG00000119638.13	NEK9	protein_coding	ENSG00000119638.13	560.474	-0.271291	0.104667	-2.59195	0.00954349	0.0291142
Q13619	CUL4A	Cullin-4A (CUL-4A)	3 v 3	-0.220546	0.0135815	0.187702			ENSG00000168175.15	MAPK1IP1L	protein_coding	ENSG00000168175.15	1640.38	-0.274936	0.0832832	-3.30122	0.000962667	0.00391729
P25208	NFYB	Nuclear transcription factor Y subunit beta (CAAT box DNA-binding protein subunit B) (Nuclear transcription factor Y subunit B) (NF-YB)	2 v 2	-0.203352	0.0135821	0.187702			ENSG00000153147.6	SMARCA5	protein_coding	ENSG00000153147.6	2525.55	-0.275375	0.0744971	-3.69645	0.000218635	0.00103844
P55081	MFAP1	Microfibrillar-associated protein 1 (Spliceosome B complex protein MFAP1)	3 v 3	0.142381	0.0136218	0.340495			ENSG00000145388.15	METTL14	protein_coding	ENSG00000145388.15	441.541	-0.276708	0.10811	-2.5595	0.0104822	0.0316229
Q9BRP1	PDCD2L	Programmed cell death protein 2-like	3 v 3	-0.165649	0.0136279	0.187702			ENSG00000196236.13	XPNPEP3	protein_coding	ENSG00000196236.13	437.047	-0.277677	0.107675	-2.57884	0.00991337	0.0301281
P41212	ETV6	Transcription factor ETV6 (ETS translocation variant 6) (ETS-related protein Tel1) (Tel)	3 v 3	0.617291	0.0136305	0.340495			ENSG00000169083.17	AR	protein_coding	ENSG00000169083.17	849.909	-0.279955	0.107486	-2.60456	0.0091992	0.0282178
F8VWL3	FGD4	FYVE, RhoGEF and PH domain-containing protein 4	3 v 3	0.331847	0.0136466	0.187702			ENSG00000109189.13	USP46	protein_coding	ENSG00000109189.13	835.105	-0.282189	0.102346	-2.75721	0.00582973	0.0190071
Q8NG31	KNL1	Kinetochore scaffold 1 (ALL1-fused gene from chromosome 15q14 protein) (AF15q14) (Bub-linking kinetochore protein) (Blinkin) (Cancer susceptibility candidate gene 5 protein) (Cancer/testis antigen 29) (CT29) (Kinetochore-null protein 1) (Protein CASC5) (Protein D40/AF15q14)	3 v 3	0.143539	0.0136655	0.340495			ENSG00000161533.12	ACOX1	protein_coding	ENSG00000161533.12	1242.1	-0.286776	0.0819943	-3.49752	0.000469614	0.00206741
Q00535	CDK5	Cyclin-dependent-like kinase 5 (EC 2.7.11.1) (Cell division protein kinase 5) (Serine/threonine-protein kinase PSSALRE) (Tau protein kinase II catalytic subunit) (TPKII catalytic subunit)	3 v 3	-0.158394	0.0136696	0.187702			ENSG00000128989.10	ARPP19	protein_coding	ENSG00000128989.10	3770.88	-0.288386	0.0863235	-3.34076	0.000835482	0.00345569
P60903	S100A10	Protein S100-A10 (Calpactin I light chain) (Calpactin-1 light chain) (Cellular ligand of annexin II) (S100 calcium-binding protein A10) (p10 protein) (p11)	3 v 3	-0.321162	0.0136801	0.187702			ENSG00000122778.9	KIAA1549	protein_coding	ENSG00000122778.9	476.017	-0.290733	0.113279	-2.56653	0.010272	0.0310726
Q9Y5Q9	GTF3C3	General transcription factor 3C polypeptide 3 (Transcription factor IIIC 102 kDa subunit) (TFIIIC 102 kDa subunit) (TFIIIC102) (Transcription factor IIIC subunit gamma) (TF3C-gamma)	3 v 3	0.165715	0.0136984	0.340495			ENSG00000145375.8	SPATA5	protein_coding	ENSG00000145375.8	620.079	-0.295605	0.0992369	-2.97878	0.00289398	0.0103721
O43490	PROM1	Prominin-1 (Antigen AC133) (Prominin-like protein 1) (CD antigen CD133)	3 v 3	0.230681	0.0137125	0.187702			ENSG00000198805.11	PNP	protein_coding	ENSG00000198805.11	472.766	-0.295913	0.105957	-2.79276	0.00522609	0.0173113
P51965	UBE2E1	Ubiquitin-conjugating enzyme E2 E1 (EC 2.3.2.23) ((E3-independent) E2 ubiquitin-conjugating enzyme E1) (EC 2.3.2.24) (E2 ubiquitin-conjugating enzyme E1) (UbcH6) (Ubiquitin carrier protein E1) (Ubiquitin-protein ligase E1)	3 v 3	1.05966	0.0137162	0.187702			ENSG00000181610.13	MRPS23	protein_coding	ENSG00000181610.13	468.33	-0.298436	0.110586	-2.69866	0.00696186	0.0222051
B7Z6G2		cDNA FLJ56152, highly similar to Rho guanine nucleotide exchange factor 7	3 v 3	0.341352	0.0137369	0.187702			ENSG00000075142.13	SRI	protein_coding	ENSG00000075142.13	460.69	-0.298759	0.114073	-2.61902	0.00881821	0.0272277
Q96RQ1	ERGIC2	Endoplasmic reticulum-Golgi intermediate compartment protein 2	3 v 3	0.175893	0.0137637	0.187702			ENSG00000091831.23	ESR1	protein_coding	ENSG00000091831.23	842.545	-0.299177	0.10612	-2.81923	0.00481395	0.0161213
Q9HAB8	PPCS	Phosphopantothenate--cysteine ligase (EC 6.3.2.51) (Phosphopantothenoylcysteine synthetase) (PPC synthetase)	3 v 3	-0.124291	0.0137732	0.340495			ENSG00000083099.11	LYRM2	protein_coding	ENSG00000083099.11	548.098	-0.300515	0.1186	-2.53386	0.0112814	0.0336353
P54132	BLM	Bloom syndrome protein (EC 3.6.4.12) (DNA helicase, RecQ-like type 2) (RecQ2) (RecQ protein-like 3)	3 v 3	-0.263704	0.0138008	0.187702			ENSG00000135778.12	NTPCR	protein_coding	ENSG00000135778.12	418.892	-0.301889	0.116195	-2.59813	0.00937325	0.0286824
Q9UNS2	COPS3	COP9 signalosome complex subunit 3 (SGN3) (Signalosome subunit 3) (JAB1-containing signalosome subunit 3)	3 v 3	-0.234139	0.013807	0.340495			ENSG00000169905.12	TOR1AIP2	protein_coding	ENSG00000169905.12	2639.15	-0.302419	0.0778769	-3.8833	0.000103049	0.000528249
Q9UMS0	NFU1	NFU1 iron-sulfur cluster scaffold homolog, mitochondrial (HIRA-interacting protein 5)	3 v 3	0.197691	0.0138349	0.187702			ENSG00000124702.18	KLHDC3	protein_coding	ENSG00000124702.18	622.524	-0.302564	0.118254	-2.55859	0.0105097	0.031682
Q12996	CSTF3	Cleavage stimulation factor subunit 3 (CF-1 77 kDa subunit) (Cleavage stimulation factor 77 kDa subunit) (CSTF 77 kDa subunit) (CstF-77)	3 v 3	-0.0813661	0.0138569	0.187702			ENSG00000162408.11	NOL9	protein_coding	ENSG00000162408.11	755.159	-0.303204	0.0927437	-3.26927	0.00107825	0.00434366
Q9BV61	TRAP1	TRAP1 protein (Fragment)	3 v 3	-0.174037	0.013865	0.187702			ENSG00000142864.14	SERBP1	protein_coding	ENSG00000142864.14	3581.16	-0.305748	0.070639	-4.32832	1.5025e-05	9.21762e-05
Q7L9L4	MOB1B	MOB kinase activator 1B (Mob1 homolog 1A) (Mob1A) (Mob1B) (Mps one binder kinase activator-like 1A)	3 v 3	-0.349436	0.0138759	0.187702			ENSG00000118276.11	B4GALT6	protein_coding	ENSG00000118276.11	346.726	-0.312356	0.129884	-2.40488	0.0161778	0.0455909
Q9UI30	TRMT112	Multifunctional methyltransferase subunit TRM112-like protein (tRNA methyltransferase 112 homolog)	3 v 3	-0.198639	0.0138923	0.340495			ENSG00000106443.16	PHF14	protein_coding	ENSG00000106443.16	1020.55	-0.314658	0.0969534	-3.24545	0.00117264	0.00467799
P09874	PARP1	Poly [ADP-ribose] polymerase 1 (PARP-1) (EC 2.4.2.30) (ADP-ribosyltransferase diphtheria toxin-like 1) (ARTD1) (DNA ADP-ribosyltransferase PARP1) (EC 2.4.2.-) (NAD(+) ADP-ribosyltransferase 1) (ADPRT 1) (Poly[ADP-ribose] synthase 1) (Protein poly-ADP-ribosyltransferase PARP1) (EC 2.4.2.-)	3 v 3	0.205508	0.0138971	0.340495			ENSG00000122417.15	ODF2L	protein_coding	ENSG00000122417.15	538.742	-0.316609	0.112162	-2.82278	0.00476096	0.0159935
Q96LL9	DNAJC30	DnaJ homolog subfamily C member 30, mitochondrial (Williams-Beuren syndrome chromosomal region 18 protein)	2 v 2	-0.341846	0.0139148	0.187702			ENSG00000197312.12	DDI2	protein_coding	ENSG00000197312.12	655.183	-0.317087	0.103861	-3.05299	0.00226577	0.00837739
Q9H3P2	NELFA	Negative elongation factor A (NELF-A) (Wolf-Hirschhorn syndrome candidate 2 protein)	3 v 3	-0.262059	0.0139381	0.340495			ENSG00000103966.11	EHD4	protein_coding	ENSG00000103966.11	345.901	-0.318727	0.120322	-2.64894	0.00807443	0.0252884
P06493	CDK1	Cyclin-dependent kinase 1 (CDK1) (EC 2.7.11.22) (EC 2.7.11.23) (Cell division control protein 2 homolog) (Cell division protein kinase 1) (p34 protein kinase)	3 v 3	-0.134996	0.0139678	0.187702			ENSG00000140332.16	TLE3	protein_coding	ENSG00000140332.16	477.088	-0.321415	0.125978	-2.55135	0.0107305	0.0322701
Q9BSG0	PRADC1	Protease-associated domain-containing protein 1 (Protease-associated domain-containing protein of 21 kDa) (hPAP21)	2 v 2	0.564499	0.0139705	0.187702			ENSG00000128708.13	HAT1	protein_coding	ENSG00000128708.13	789.162	-0.321923	0.103766	-3.1024	0.0019196	0.00725352
E9PBG7	CAMK2D	Calcium/calmodulin-dependent protein kinase (EC 2.7.11.17)	3 v 3	0.0877391	0.0139753	0.187702			ENSG00000068650.18	ATP11A	protein_coding	ENSG00000068650.18	362.092	-0.322648	0.121037	-2.66569	0.00768309	0.024225
Q6UN15	FIP1L1	Pre-mRNA 3'-end-processing factor FIP1 (hFip1) (FIP1-like 1 protein) (Factor interacting with PAP) (Rearranged in hypereosinophilia)	3 v 3	0.747661	0.0139849	0.340495			ENSG00000088448.14	ANKRD10	protein_coding	ENSG00000088448.14	805.258	-0.323089	0.103665	-3.11666	0.00182915	0.00695092
Q7KZ85	SUPT6H	Transcription elongation factor SPT6 (hSPT6) (Histone chaperone suppressor of Ty6) (Tat-cotransactivator 2 protein) (Tat-CT2 protein)	3 v 3	-0.106134	0.013987	0.340495			ENSG00000182253.14	SYNM	protein_coding	ENSG00000182253.14	353.705	-0.323967	0.12491	-2.59361	0.00949735	0.0289953
P0DN79	CBSL	Cystathionine beta-synthase-like protein (EC 4.2.1.22) (Beta-thionase) (Serine sulfhydrase)	3 v 3	0.244239	0.0139885	0.187702			ENSG00000104643.10	MTMR9	protein_coding	ENSG00000104643.10	495.849	-0.325245	0.106317	-3.0592	0.00221928	0.00822668
Q13011	ECH1	Delta(3,5)-Delta(2,4)-dienoyl-CoA isomerase, mitochondrial (EC 5.3.3.-)	3 v 3	-0.0848685	0.013994	0.340495			ENSG00000164054.15	SHISA5	protein_coding	ENSG00000164054.15	354.626	-0.325332	0.119964	-2.71192	0.00668951	0.0214316
Q9H7H0	METTL17	Methyltransferase-like protein 17, mitochondrial (EC 2.1.1.-) (False p73 target gene protein) (Methyltransferase 11 domain-containing protein 1) (Protein RSM22 homolog, mitochondrial)	3 v 3	0.33641	0.0140553	0.187702			ENSG00000090060.18	PAPOLA	protein_coding	ENSG00000090060.18	2641.39	-0.325407	0.087377	-3.72418	0.000195952	0.000940699
Q9GZZ1	NAA50	N-alpha-acetyltransferase 50 (hNaa50p) (EC 2.3.1.258) (N-acetyltransferase 13) (N-acetyltransferase 5) (hNAT5) (N-acetyltransferase san homolog) (hSAN) (N-epsilon-acetyltransferase 50) (EC 2.3.1.-) (NatE catalytic subunit)	3 v 3	0.166758	0.0140697	0.187702			ENSG00000078269.15	SYNJ2	protein_coding	ENSG00000078269.15	346.879	-0.326305	0.119713	-2.72572	0.00641616	0.020638
Q8IXJ9	ASXL1	Polycomb group protein ASXL1 (Additional sex combs-like protein 1)	3 v 3	0.391477	0.0140799	0.187702			ENSG00000106344.8	RBM28	protein_coding	ENSG00000106344.8	757.021	-0.327765	0.100205	-3.27095	0.00107188	0.00431886
Q8NDI1	EHBP1	EH domain-binding protein 1	3 v 3	0.0549389	0.014102	0.187702			ENSG00000171109.19	MFN1	protein_coding	ENSG00000171109.19	1176.47	-0.328237	0.103036	-3.18565	0.00144428	0.00562551
Q96FW1	OTUB1	Ubiquitin thioesterase OTUB1 (EC 3.4.19.12) (Deubiquitinating enzyme OTUB1) (OTU domain-containing ubiquitin aldehyde-binding protein 1) (Otubain-1) (hOTU1) (Ubiquitin-specific-processing protease OTUB1)	3 v 3	0.575001	0.0141099	0.187702			ENSG00000186687.16	LYRM7	protein_coding	ENSG00000186687.16	455.063	-0.328875	0.135935	-2.41936	0.015548	0.0440629
P23677	ITPKA	Inositol-trisphosphate 3-kinase A (EC 2.7.1.127) (Inositol 1,4,5-trisphosphate 3-kinase A) (IP3 3-kinase A) (IP3K A) (InsP 3-kinase A)	2 v 2	-0.10657	0.0141203	0.187702			ENSG00000149547.15	EI24	protein_coding	ENSG00000149547.15	1109.09	-0.331433	0.0973318	-3.40519	0.000661178	0.00280099
Q9Y426	C2CD2	C2 domain-containing protein 2 (Transmembrane protein 24-like)	3 v 3	0.835848	0.014123	0.187702			ENSG00000143319.16	ISG20L2	protein_coding	ENSG00000143319.16	362.139	-0.331917	0.116846	-2.84062	0.00450255	0.0152477
P08238	HSP90AB1	Heat shock protein HSP 90-beta (HSP 90) (Heat shock 84 kDa) (HSP 84) (HSP84)	3 v 3	-0.137501	0.0141258	0.187702			ENSG00000101290.14	CDS2	protein_coding	ENSG00000101290.14	667.232	-0.331931	0.102869	-3.22674	0.00125208	0.00495559
O95926	SYF2	Pre-mRNA-splicing factor SYF2 (CCNDBP1-interactor) (p29)	3 v 3	-0.285774	0.0141422	0.187702			ENSG00000151233.11	GXYLT1	protein_coding	ENSG00000151233.11	1125.29	-0.33217	0.0943578	-3.52032	0.000431027	0.00191769
Q4J6C6	PREPL	Prolyl endopeptidase-like (EC 3.4.21.-) (Prolylendopeptidase-like)	3 v 3	-0.182173	0.0141459	0.340877			ENSG00000160194.18	NDUFV3	protein_coding	ENSG00000160194.18	389.006	-0.333058	0.114407	-2.91116	0.00360087	0.0125674
Q13895	BYSL	Bystin	3 v 3	0.213503	0.0141521	0.187702			ENSG00000101019.22	UQCC1	protein_coding	ENSG00000101019.22	339.962	-0.333302	0.129088	-2.58198	0.0098234	0.0299089
P50151	GNG10	Guanine nucleotide-binding protein G(I)/G(S)/G(O) subunit gamma-10	3 v 3	-0.0930832	0.0141522	0.187702			ENSG00000113273.17	ARSB	protein_coding	ENSG00000113273.17	336.81	-0.334032	0.127709	-2.61557	0.00890783	0.0274749
A0A0B4J1W3	NAA15	N-alpha-acetyltransferase 15, NatA auxiliary subunit	3 v 3	0.302902	0.0141812	0.187702			ENSG00000120594.17	PLXDC2	protein_coding	ENSG00000120594.17	1640.98	-0.337727	0.109333	-3.08899	0.00200838	0.00755068
Q96FJ2	DYNLL2	Dynein light chain 2, cytoplasmic (8 kDa dynein light chain b) (DLC8b) (Dynein light chain LC8-type 2)	3 v 3	-0.39301	0.0141945	0.187702			ENSG00000171241.9	SHCBP1	protein_coding	ENSG00000171241.9	385.785	-0.339011	0.119019	-2.84837	0.00439434	0.0149299
Q9BQE4	SELENOS	Selenoprotein S (SelS) (VCP-interacting membrane protein)	3 v 3	-0.210158	0.0142482	0.18812			ENSG00000175970.11	UNC119B	protein_coding	ENSG00000175970.11	1000.42	-0.342853	0.102357	-3.3496	0.000809294	0.00335773
Q6PI78	TMEM65	Transmembrane protein 65	3 v 3	0.694553	0.014303	0.188552			ENSG00000164040.17	PGRMC2	protein_coding	ENSG00000164040.17	529.711	-0.34393	0.113131	-3.0401	0.002365	0.00870745
Q02218	OGDH	2-oxoglutarate dehydrogenase, mitochondrial (EC 1.2.4.2) (2-oxoglutarate dehydrogenase complex component E1) (OGDC-E1) (Alpha-ketoglutarate dehydrogenase)	3 v 3	-0.135171	0.0143138	0.340877			ENSG00000169057.22	MECP2	protein_coding	ENSG00000169057.22	683.916	-0.345477	0.0979774	-3.52609	0.000421745	0.00188013
P52747	ZNF143	Zinc finger protein 143 (SPH-binding factor) (Selenocysteine tRNA gene transcription-activating factor) (hStaf)	3 v 3	-0.0840583	0.0143153	0.340877			ENSG00000138780.14	GSTCD	protein_coding	ENSG00000138780.14	409.723	-0.348775	0.121182	-2.87811	0.0040007	0.0137594
Q7Z3E5	ARMC9	LisH domain-containing protein ARMC9 (Armadillo repeat-containing protein 9) (Melanoma/melanocyte-specific tumor antigen KU-MEL-1) (NS21)	3 v 3	-0.0686326	0.0143331	0.340877			ENSG00000106609.16	TMEM248	protein_coding	ENSG00000106609.16	980.234	-0.349549	0.0973425	-3.59092	0.000329508	0.00150566
P30153	PPP2R1A	Serine/threonine-protein phosphatase 2A 65 kDa regulatory subunit A alpha isoform (Medium tumor antigen-associated 61 kDa protein) (PP2A subunit A isoform PR65-alpha) (PP2A subunit A isoform R1-alpha)	3 v 3	-0.141636	0.0143349	0.340878			ENSG00000114491.14	UMPS	protein_coding	ENSG00000114491.14	408.308	-0.35098	0.11279	-3.1118	0.00185953	0.00705185
Q9NP97	DYNLRB1	Dynein light chain roadblock-type 1 (Bithoraxoid-like protein) (BLP) (Dynein light chain 2A, cytoplasmic) (Dynein-associated protein Km23) (Roadblock domain-containing protein 1)	3 v 3	-0.197801	0.0143799	0.188808			ENSG00000234444.10	ZNF736	protein_coding	ENSG00000234444.10	456.935	-0.351093	0.122043	-2.8768	0.00401736	0.013803
P02545	LMNA	Prelamin-A/C [Cleaved into: Lamin-A/C (70 kDa lamin) (Renal carcinoma antigen NY-REN-32)]	3 v 3	0.415248	0.014419	0.340878			ENSG00000083642.19	PDS5B	protein_coding	ENSG00000083642.19	799.762	-0.351422	0.103473	-3.39628	0.000683096	0.00288594
O00743	PPP6C	Serine/threonine-protein phosphatase 6 catalytic subunit (PP6C) (EC 3.1.3.16) [Cleaved into: Serine/threonine-protein phosphatase 6 catalytic subunit, N-terminally processed]	3 v 3	0.0790378	0.0144265	0.188808			ENSG00000124193.16	SRSF6	protein_coding	ENSG00000124193.16	1998.41	-0.35155	0.0987945	-3.5584	0.000373123	0.00168316
P31749	AKT1	RAC-alpha serine/threonine-protein kinase (EC 2.7.11.1) (Protein kinase B) (PKB) (Protein kinase B alpha) (PKB alpha) (Proto-oncogene c-Akt) (RAC-PK-alpha)	3 v 3	0.107127	0.0144328	0.188808			ENSG00000112773.16	TENT5A	protein_coding	ENSG00000112773.16	241.471	-0.353196	0.146482	-2.41119	0.0159004	0.0449033
Q5TA45	INTS11	Integrator complex subunit 11 (Int11) (EC 3.1.27.-) (Cleavage and polyadenylation-specific factor 3-like protein) (CPSF3-like protein) (Protein related to CPSF subunits of 68 kDa) (RC-68)	3 v 3	-0.0703841	0.0144403	0.188808			ENSG00000164751.15	PEX2	protein_coding	ENSG00000164751.15	397.106	-0.353641	0.116827	-3.02704	0.0024696	0.00904581
Q15758	SLC1A5	Neutral amino acid transporter B(0) (ATB(0)) (Baboon M7 virus receptor) (RD114/simian type D retrovirus receptor) (Sodium-dependent neutral amino acid transporter type 2) (Solute carrier family 1 member 5)	3 v 3	0.400127	0.0144565	0.188808			ENSG00000167123.19	CERCAM	protein_coding	ENSG00000167123.19	631.54	-0.353998	0.0971335	-3.64445	0.000267962	0.00124508
Q9H0D6	XRN2	5'-3' exoribonuclease 2 (EC 3.1.13.-) (DHM1-like protein) (DHP protein)	3 v 3	0.0653786	0.0144899	0.340877			ENSG00000165891.16	E2F7	protein_coding	ENSG00000165891.16	800.138	-0.354485	0.0949661	-3.73275	0.000189399	0.000912289
P28340	POLD1	DNA polymerase delta catalytic subunit (EC 2.7.7.7) (3'-5' exodeoxyribonuclease) (EC 3.1.11.-) (DNA polymerase subunit delta p125)	3 v 3	-0.161521	0.0144998	0.188808			ENSG00000120314.18	WDR55	protein_coding	ENSG00000120314.18	348.568	-0.363636	0.124131	-2.92945	0.00339563	0.0119215
P30414	NKTR	NK-tumor recognition protein (NK-TR protein) (Natural-killer cells cyclophilin-related protein) (Peptidyl-prolyl cis-trans isomerase NKTR) (PPIase) (EC 5.2.1.8) (Rotamase)	3 v 3	0.615447	0.0145312	0.340878			ENSG00000011426.11	ANLN	protein_coding	ENSG00000011426.11	2297.47	-0.368041	0.0741383	-4.96425	6.89674e-07	5.41983e-06
Q9Y4E8	USP15	Ubiquitin carboxyl-terminal hydrolase 15 (EC 3.4.19.12) (Deubiquitinating enzyme 15) (Ubiquitin thioesterase 15) (Ubiquitin-specific-processing protease 15) (Unph-2) (Unph4)	3 v 3	-0.0988568	0.0145588	0.189063			ENSG00000139083.10	ETV6	protein_coding	ENSG00000139083.10	286.228	-0.368176	0.136851	-2.69034	0.00713787	0.0227088
Q9UQN3	CHMP2B	Charged multivesicular body protein 2b (CHMP2.5) (Chromatin-modifying protein 2b) (CHMP2b) (Vacuolar protein sorting-associated protein 2-2) (Vps2-2) (hVps2-2)	3 v 3	-0.143486	0.0145668	0.340877			ENSG00000171295.12	ZNF440	protein_coding	ENSG00000171295.12	302.192	-0.369251	0.125535	-2.94143	0.00326704	0.0115324
P50148	GNAQ	Guanine nucleotide-binding protein G(q) subunit alpha (Guanine nucleotide-binding protein alpha-q)	3 v 3	-0.166397	0.0145681	0.340877			ENSG00000090661.12	CERS4	protein_coding	ENSG00000090661.12	312.351	-0.370245	0.129201	-2.86565	0.00416152	0.0142327
Q9BX10	GTPBP2	GTP-binding protein 2	3 v 3	-0.15283	0.0146028	0.189063			ENSG00000162129.14	CLPB	protein_coding	ENSG00000162129.14	662.442	-0.372374	0.098893	-3.76542	0.00016627	0.000814737
Q9UK22	FBXO2	F-box only protein 2	3 v 3	0.436116	0.0146094	0.189063			ENSG00000119705.9	SLIRP	protein_coding	ENSG00000119705.9	312.144	-0.375479	0.124137	-3.02472	0.0024886	0.0091042
P55060	CSE1L	Exportin-2 (Exp2) (Cellular apoptosis susceptibility protein) (Chromosome segregation 1-like protein) (Importin-alpha re-exporter)	3 v 3	-0.173999	0.0146218	0.340877			ENSG00000069849.11	ATP1B3	protein_coding	ENSG00000069849.11	521.155	-0.376362	0.112082	-3.35792	0.000785308	0.00327036
P33527	ABCC1	Multidrug resistance-associated protein 1 (EC 7.6.2.2) (ATP-binding cassette sub-family C member 1) (Glutathione-S-conjugate-translocating ATPase ABCC1) (EC 7.6.2.3) (Leukotriene C(4) transporter) (LTC4 transporter)	3 v 3	-0.113207	0.0146304	0.189063			ENSG00000119772.16	DNMT3A	protein_coding	ENSG00000119772.16	845.531	-0.379349	0.0935695	-4.0542	5.03065e-05	0.000276789
Q8NEN9	PDZD8	PDZ domain-containing protein 8 (Sarcoma antigen NY-SAR-84/NY-SAR-104)	3 v 3	-0.131741	0.0146953	0.340877			ENSG00000173041.12	ZNF680	protein_coding	ENSG00000173041.12	376.376	-0.38117	0.121896	-3.12702	0.00176589	0.00673214
Q8TB72	PUM2	Pumilio homolog 2 (Pumilio-2)	3 v 3	0.52722	0.0147002	0.189491			ENSG00000162430.17	SELENON	protein_coding	ENSG00000162430.17	519.642	-0.38364	0.104813	-3.66022	0.000252	0.0011769
Q9H3U1	UNC45A	Protein unc-45 homolog A (Unc-45A) (GCUNC-45) (Smooth muscle cell-associated protein 1) (SMAP-1)	3 v 3	-0.0916092	0.0147053	0.340877			ENSG00000130119.16	GNL3L	protein_coding	ENSG00000130119.16	1198.63	-0.384403	0.0830737	-4.62725	3.70549e-06	2.5678e-05
O14617	AP3D1	AP-3 complex subunit delta-1 (AP-3 complex subunit delta) (Adaptor-related protein complex 3 subunit delta-1) (Delta-adaptin)	3 v 3	0.5623	0.014716	0.189491			ENSG00000079246.16	XRCC5	protein_coding	ENSG00000079246.16	4107.49	-0.385116	0.0683786	-5.63211	1.78016e-08	1.81078e-07
P13807	GYS1	Glycogen [starch] synthase, muscle (EC 2.4.1.11)	3 v 3	0.222152	0.01473	0.340878			ENSG00000158769.18	F11R	protein_coding	ENSG00000158769.18	891.405	-0.386451	0.103899	-3.71949	0.000199623	0.000956727
P0CG30	GSTT2B	Glutathione S-transferase theta-2B (EC 2.5.1.18) (GST class-theta-2) (Glutathione S-transferase theta-2)	3 v 3	-0.120276	0.0147767	0.340878			ENSG00000165801.10	ARHGEF40	protein_coding	ENSG00000165801.10	336.295	-0.386711	0.11787	-3.28082	0.00103507	0.00418734
Q6ZRS2	SRCAP	Helicase SRCAP (EC 3.6.4.-) (Domino homolog 2) (Snf2-related CBP activator)	3 v 3	0.337664	0.0147901	0.189491			ENSG00000165476.14	REEP3	protein_coding	ENSG00000165476.14	1016.62	-0.386867	0.105727	-3.65913	0.000253073	0.00118163
Q7Z4S6	KIF21A	Kinesin-like protein KIF21A (Kinesin-like protein KIF2) (Renal carcinoma antigen NY-REN-62)	3 v 3	-0.085876	0.0147963	0.189491			ENSG00000100023.19	PPIL2	protein_coding	ENSG00000100023.19	448.428	-0.387054	0.109461	-3.536	0.000406228	0.00181984
Q6ICS0	ANXA11	Annexin (Fragment)	3 v 3	-0.16385	0.0147997	0.340877			ENSG00000100376.12	FAM118A	protein_coding	ENSG00000100376.12	318.005	-0.387264	0.143688	-2.69518	0.00703506	0.0224137
Q8TC07	TBC1D15	TBC1 domain family member 15 (GTPase-activating protein RAB7) (GAP for RAB7) (Rab7-GAP)	3 v 3	0.0569855	0.0148573	0.189491			ENSG00000122515.15	ZMIZ2	protein_coding	ENSG00000122515.15	465.654	-0.391567	0.108693	-3.60249	0.000315178	0.00144543
P33993	MCM7	DNA replication licensing factor MCM7 (EC 3.6.4.12) (CDC47 homolog) (P1.1-MCM3)	3 v 3	0.050727	0.0148788	0.189491			ENSG00000119185.12	ITGB1BP1	protein_coding	ENSG00000119185.12	219.168	-0.393296	0.139358	-2.8222	0.0047695	0.0160151
O00767	SCD	Stearoyl-CoA desaturase (hSCD1) (EC 1.14.19.1) (Acyl-CoA desaturase) (Delta(9)-desaturase) (Delta-9 desaturase) (Fatty acid desaturase)	3 v 3	-0.574326	0.0149169	0.189491			ENSG00000182372.9	CLN8	protein_coding	ENSG00000182372.9	163.26	-0.393345	0.158538	-2.48107	0.0130988	0.0382539
Q14667	KIAA0100	Protein KIAA0100 (Antigen MLAA-22) (Breast cancer-overexpressed gene 1 protein)	3 v 3	0.182655	0.0149307	0.189491			ENSG00000128891.15	CCDC32	protein_coding	ENSG00000128891.15	146.141	-0.394235	0.161521	-2.44077	0.014656	0.0419688
Q8NBJ4	GOLM1	Golgi membrane protein 1 (Golgi membrane protein GP73) (Golgi phosphoprotein 2)	3 v 3	0.471665	0.0149368	0.189491			ENSG00000165410.14	CFL2	protein_coding	ENSG00000165410.14	478.59	-0.394904	0.106078	-3.72277	0.000197049	0.000945517
P54578	USP14	Ubiquitin carboxyl-terminal hydrolase 14 (EC 3.4.19.12) (Deubiquitinating enzyme 14) (Ubiquitin thioesterase 14) (Ubiquitin-specific-processing protease 14)	3 v 3	-0.115573	0.0149867	0.340877			ENSG00000134283.17	PPHLN1	protein_coding	ENSG00000134283.17	804.053	-0.395368	0.0913262	-4.32918	1.49666e-05	9.1874e-05
P29323	EPHB2	Ephrin type-B receptor 2 (EC 2.7.10.1) (Developmentally-regulated Eph-related tyrosine kinase) (ELK-related tyrosine kinase) (EPH tyrosine kinase 3) (EPH-like kinase 5) (EK5) (hEK5) (Renal carcinoma antigen NY-REN-47) (Tyrosine-protein kinase TYRO5) (Tyrosine-protein kinase receptor EPH-3) [Cleaved into: EphB2/CTF1; EphB2/CTF2]	3 v 3	-0.169377	0.014992	0.340878			ENSG00000166847.10	DCTN5	protein_coding	ENSG00000166847.10	1187.78	-0.398324	0.0838385	-4.75109	2.02322e-06	1.47523e-05
B6E4X6		Cellular tumor antigen p53	3 v 3	-1.04568	0.0149984	0.189491			ENSG00000112062.10	MAPK14	protein_coding	ENSG00000112062.10	693.225	-0.401728	0.102512	-3.91883	8.89802e-05	0.000462375
Q8NB91	FANCB	Fanconi anemia group B protein (Protein FACB) (Fanconi anemia-associated polypeptide of 95 kDa) (FAAP95)	3 v 3	-0.186903	0.0150143	0.189491			ENSG00000140391.14	TSPAN3	protein_coding	ENSG00000140391.14	1818.29	-0.402399	0.0933851	-4.30903	1.6397e-05	9.97408e-05
Q8N766	EMC1	ER membrane protein complex subunit 1	3 v 3	0.150326	0.015015	0.189491			ENSG00000213020.10	ZNF611	protein_coding	ENSG00000213020.10	265.329	-0.403444	0.134344	-3.00306	0.0026728	0.00968642
P51809	VAMP7	Vesicle-associated membrane protein 7 (VAMP-7) (Synaptobrevin-like protein 1) (Tetanus-insensitive VAMP) (Ti-VAMP)	3 v 3	0.0890547	0.0150195	0.189491			ENSG00000125863.20	MKKS	protein_coding	ENSG00000125863.20	202.134	-0.404864	0.150962	-2.6819	0.00732048	0.0232017
Q9UBE0	SAE1	SUMO-activating enzyme subunit 1 (Ubiquitin-like 1-activating enzyme E1A) [Cleaved into: SUMO-activating enzyme subunit 1, N-terminally processed]	3 v 3	-0.146146	0.0150683	0.340877			ENSG00000172728.15	FUT10	protein_coding	ENSG00000172728.15	276.817	-0.410325	0.134746	-3.04516	0.00232555	0.00857477
A0A024RAJ8	IQGAP2	IQ motif containing GTPase activating protein 2, isoform CRA_b	3 v 3	0.2379	0.0150811	0.189986			ENSG00000018510.15	AGPS	protein_coding	ENSG00000018510.15	1187.33	-0.410506	0.0961401	-4.26987	1.95583e-05	0.000117443
Q14558	PRPSAP1	Phosphoribosyl pyrophosphate synthase-associated protein 1 (PRPP synthase-associated protein 1) (39 kDa phosphoribosypyrophosphate synthase-associated protein) (PAP39)	3 v 3	0.157818	0.0151226	0.340877			ENSG00000153993.13	SEMA3D	protein_coding	ENSG00000153993.13	208.36	-0.411451	0.152078	-2.70554	0.00681939	0.021806
Q6EMK4	VASN	Vasorin (Protein slit-like 2)	3 v 3	0.327506	0.015146	0.190348			ENSG00000197472.15	ZNF695	protein_coding	ENSG00000197472.15	166.584	-0.413825	0.154451	-2.67933	0.00737702	0.0233551
Q9Y394	DHRS7	Dehydrogenase/reductase SDR family member 7 (EC 1.1.-.-) (Retinal short-chain dehydrogenase/reductase 4) (retSDR4) (Short chain dehydrogenase/reductase family 34C member 1)	3 v 3	-0.166245	0.0151722	0.340877			ENSG00000139263.11	LRIG3	protein_coding	ENSG00000139263.11	763.8	-0.413953	0.103165	-4.01255	6.00658e-05	0.000324317
Q9NZI7	UBP1	Upstream-binding protein 1 (Transcription factor LBP-1)	3 v 3	0.438971	0.0152126	0.190348			ENSG00000123374.11	CDK2	protein_coding	ENSG00000123374.11	1090.26	-0.415253	0.08871	-4.68102	2.85452e-06	2.01844e-05
Q2T9J0	TYSND1	Peroxisomal leader peptide-processing protease (EC 3.4.21.-) (Trypsin domain-containing protein 1) [Cleaved into: Peroxisomal leader peptide-processing protease, 15 kDa form; Peroxisomal leader peptide-processing protease, 45 kDa form]	3 v 3	-0.125285	0.0152129	0.340877			ENSG00000087253.13	LPCAT2	protein_coding	ENSG00000087253.13	188.968	-0.415541	0.158711	-2.61823	0.0088388	0.0272829
Q16831	UPP1	Uridine phosphorylase 1 (UPase 1) (UrdPase 1) (EC 2.4.2.3)	3 v 3	-0.170925	0.0152135	0.190348			ENSG00000144354.14	CDCA7	protein_coding	ENSG00000144354.14	320.969	-0.415792	0.135054	-3.07872	0.00207892	0.00777662
P07954	FH	Fumarate hydratase, mitochondrial (Fumarase) (HsFH) (EC 4.2.1.2)	3 v 3	-0.0836963	0.0152249	0.340878			ENSG00000168411.14	RFWD3	protein_coding	ENSG00000168411.14	841.544	-0.416486	0.0899543	-4.62998	3.65704e-06	2.53684e-05
Q5T7V8	GORAB	RAB6-interacting golgin (N-terminal kinase-like-binding protein 1) (NTKL-BP1) (NTKL-binding protein 1) (hNTKL-BP1) (SCY1-like 1-binding protein 1) (SCYL1-BP1) (SCYL1-binding protein 1)	3 v 3	-0.0710303	0.0152476	0.190348			ENSG00000111785.20	RIC8B	protein_coding	ENSG00000111785.20	474.21	-0.416617	0.121673	-3.42407	0.000616918	0.00263458
Q8TEV9	SMCR8	Guanine nucleotide exchange protein SMCR8 (Smith-Magenis syndrome chromosomal region candidate gene 8 protein)	3 v 3	0.136044	0.0152484	0.190348			ENSG00000153187.20	HNRNPU	protein_coding	ENSG00000153187.20	6871.17	-0.417074	0.0674389	-6.18447	6.23119e-10	7.82205e-09
Q9H000	MKRN2	Probable E3 ubiquitin-protein ligase makorin-2 (EC 2.3.2.27) (RING finger protein 62) (RING-type E3 ubiquitin transferase makorin-2)	3 v 3	-0.358925	0.0152696	0.190348			ENSG00000124541.7	RRP36	protein_coding	ENSG00000124541.7	463.526	-0.417328	0.108046	-3.86249	0.000112238	0.000570552
Q9H5K3	POMK	Protein O-mannose kinase (POMK) (EC 2.7.1.183) (Protein kinase-like protein SgK196) (Sugen kinase 196)	3 v 3	-0.355726	0.0152886	0.190348			ENSG00000152270.9	PDE3B	protein_coding	ENSG00000152270.9	143.057	-0.419201	0.166398	-2.51927	0.0117598	0.0348753
Q9NS91	RAD18	E3 ubiquitin-protein ligase RAD18 (EC 2.3.2.27) (Postreplication repair protein RAD18) (hHR18) (hRAD18) (RING finger protein 73) (RING-type E3 ubiquitin transferase RAD18)	3 v 3	0.410075	0.0153244	0.190515			ENSG00000180626.10	ZNF594	protein_coding	ENSG00000180626.10	219.392	-0.420915	0.167092	-2.51907	0.0117667	0.0348806
P23677	ITPKA	Inositol-trisphosphate 3-kinase A (EC 2.7.1.127) (Inositol 1,4,5-trisphosphate 3-kinase A) (IP3 3-kinase A) (IP3K A) (InsP 3-kinase A)	2 v 2	-0.177577	0.0153381	0.340878			ENSG00000136824.19	SMC2	protein_coding	ENSG00000136824.19	1618.34	-0.424449	0.0798338	-5.31666	1.05689e-07	9.55235e-07
Q6ZRV2	FAM83H	Protein FAM83H	3 v 3	0.172992	0.0153432	0.340877			ENSG00000165304.8	MELK	protein_coding	ENSG00000165304.8	692.288	-0.426073	0.105465	-4.03996	5.34595e-05	0.00029206
Q9BYB4	GNB1L	Guanine nucleotide-binding protein subunit beta-like protein 1 (G protein subunit beta-like protein 1) (DGCRK3) (WD repeat-containing protein 14) (WD40 repeat-containing protein deleted in VCFS) (WDVCF)	3 v 3	-0.176404	0.0153455	0.340877			ENSG00000053371.12	AKR7A2	protein_coding	ENSG00000053371.12	329.056	-0.429691	0.118514	-3.62567	0.00028821	0.0013327
Q69YL0	NCBP2AS2	Protein NCBP2AS2 (Hypoxia-induced angiogenesis regulator) (NCBP2 antisense gene protein 2)	3 v 3	-0.354789	0.0154063	0.190976			ENSG00000197959.14	DNM3	protein_coding	ENSG00000197959.14	137.883	-0.433163	0.165333	-2.61995	0.00879439	0.0271637
Q5VYK3	ECPAS	Proteasome adapter and scaffold protein ECM29 (Ecm29 proteasome adapter and scaffold) (Proteasome-associated protein ECM29 homolog)	3 v 3	-0.0983101	0.0154741	0.340877			ENSG00000133056.13	PIK3C2B	protein_coding	ENSG00000133056.13	225.581	-0.434739	0.138232	-3.14499	0.00166091	0.006373
Q02742	GCNT1	Beta-1,3-galactosyl-O-glycosyl-glycoprotein beta-1,6-N-acetylglucosaminyltransferase (EC 2.4.1.102) (Core 2-branching enzyme) (Core2-GlcNAc-transferase) (C2GNT) (Core 2 GNT)	3 v 3	-0.165661	0.0154748	0.340877			ENSG00000177663.13	IL17RA	protein_coding	ENSG00000177663.13	177.301	-0.435713	0.157388	-2.76839	0.00563334	0.0184415
O60341	KDM1A	Lysine-specific histone demethylase 1A (EC 1.14.99.66) (BRAF35-HDAC complex protein BHC110) (Flavin-containing amine oxidase domain-containing protein 2) ([histone H3]-dimethyl-L-lysine(4) FAD-dependent demethylase 1A)	3 v 3	-0.0925985	0.0154771	0.191155			ENSG00000169213.7	RAB3B	protein_coding	ENSG00000169213.7	544.623	-0.440679	0.105872	-4.16238	3.14943e-05	0.000180442
Q9Y3D9	MRPS23	28S ribosomal protein S23, mitochondrial (MRP-S23) (S23mt) (Mitochondrial small ribosomal subunit protein mS23)	3 v 3	0.274597	0.015494	0.340877			ENSG00000213024.11	NUP62	protein_coding	ENSG00000213024.11	588.009	-0.442071	0.105732	-4.18107	2.90142e-05	0.000167473
Q9UDR5	AASS	Alpha-aminoadipic semialdehyde synthase, mitochondrial (LKR/SDH) [Includes: Lysine ketoglutarate reductase (LKR) (LOR) (EC 1.5.1.8); Saccharopine dehydrogenase (SDH) (EC 1.5.1.9)]	3 v 3	-0.102327	0.0155009	0.191155			ENSG00000173611.17	SCAI	protein_coding	ENSG00000173611.17	392.293	-0.442564	0.143662	-3.08058	0.00206598	0.00773252
P78417	GSTO1	Glutathione S-transferase omega-1 (GSTO-1) (EC 2.5.1.18) (Glutathione S-transferase omega 1-1) (GSTO 1-1) (Glutathione-dependent dehydroascorbate reductase) (EC 1.8.5.1) (Monomethylarsonic acid reductase) (MMA(V) reductase) (EC 1.20.4.2) (S-(Phenacyl)glutathione reductase) (SPG-R)	3 v 3	-0.148344	0.0155178	0.340877			ENSG00000176371.14	ZSCAN2	protein_coding	ENSG00000176371.14	124.18	-0.442882	0.17696	-2.50272	0.0123242	0.0362605
Q96NT1	NAP1L5	Nucleosome assembly protein 1-like 5 (Down-regulated in liver malignancy)	3 v 3	0.581318	0.0155485	0.191155			ENSG00000129351.17	ILF3	protein_coding	ENSG00000129351.17	3257.57	-0.443791	0.0783826	-5.66186	1.49741e-08	1.54109e-07
Q9Y6D6	ARFGEF1	Brefeldin A-inhibited guanine nucleotide-exchange protein 1 (Brefeldin A-inhibited GEP 1) (ADP-ribosylation factor guanine nucleotide-exchange factor 1) (p200 ARF guanine nucleotide exchange factor) (p200 ARF-GEP1)	3 v 3	0.210226	0.0155513	0.191155			ENSG00000129128.13	SPCS3	protein_coding	ENSG00000129128.13	2570.96	-0.444034	0.0952841	-4.66011	3.16047e-06	2.21685e-05
Q7Z6B0	CCDC91	Coiled-coil domain-containing protein 91 (GGA-binding partner) (p56 accessory protein)	3 v 3	-0.297677	0.0155555	0.191155			ENSG00000143742.13	SRP9	protein_coding	ENSG00000143742.13	1564.97	-0.444134	0.094731	-4.68836	2.75398e-06	1.95767e-05
Q9H4I3	TRABD	TraB domain-containing protein (Protein TTG2)	3 v 3	-0.409885	0.0155853	0.191245			ENSG00000101444.13	AHCY	protein_coding	ENSG00000101444.13	1313.65	-0.4461	0.0973146	-4.5841	4.5595e-06	3.10188e-05
Q8N2G8	GHDC	GH3 domain-containing protein	3 v 3	-0.264246	0.0156316	0.191538			ENSG00000196705.8	ZNF431	protein_coding	ENSG00000196705.8	407.806	-0.446259	0.110837	-4.02627	5.66686e-05	0.000308085
P06733	ENO1	Alpha-enolase (EC 4.2.1.11) (2-phospho-D-glycerate hydro-lyase) (C-myc promoter-binding protein) (Enolase 1) (MBP-1) (MPB-1) (Non-neural enolase) (NNE) (Phosphopyruvate hydratase) (Plasminogen-binding protein)	3 v 3	-0.105209	0.0157025	0.19213			ENSG00000213064.10	SFT2D2	protein_coding	ENSG00000213064.10	3066.49	-0.451649	0.0833054	-5.42161	5.90654e-08	5.53497e-07
O43847	NRDC	Nardilysin (EC 3.4.24.61) (N-arginine dibasic convertase) (NRD convertase) (NRD-C) (Nardilysin convertase)	3 v 3	-0.19656	0.01571	0.340878			ENSG00000132570.14	PCBD2	protein_coding	ENSG00000132570.14	197.836	-0.455096	0.166875	-2.72716	0.0063882	0.0205678
Q16352	INA	Alpha-internexin (Alpha-Inx) (66 kDa neurofilament protein) (NF-66) (Neurofilament-66) (Neurofilament 5)	3 v 3	-0.253748	0.0157472	0.192193			ENSG00000153012.12	LGI2	protein_coding	ENSG00000153012.12	210.433	-0.45629	0.141673	-3.22073	0.00127863	0.00504873
O43776	NARS1	Asparagine--tRNA ligase, cytoplasmic (EC 6.1.1.22) (Asparaginyl-tRNA synthetase) (AsnRS) (Asparaginyl-tRNA synthetase 1)	3 v 3	-0.265979	0.0157528	0.192193			ENSG00000126214.21	KLC1	protein_coding	ENSG00000126214.21	374.847	-0.460146	0.133107	-3.45697	0.000546278	0.00236454
P08754	GNAI3	Guanine nucleotide-binding protein G(i) subunit alpha-3 (G(i) alpha-3)	3 v 3	0.170018	0.0158259	0.192651			ENSG00000145907.15	G3BP1	protein_coding	ENSG00000145907.15	3692.61	-0.460422	0.0724639	-6.35381	2.10041e-10	2.83295e-09
Q9HBL8	NMRAL1	NmrA-like family domain-containing protein 1	3 v 3	-0.224139	0.0158584	0.192651			ENSG00000142149.9	HUNK	protein_coding	ENSG00000142149.9	138.718	-0.460546	0.166056	-2.77344	0.00554677	0.0181818
Q0VFW7	C14orf102	C14orf102 protein (Chromosome 14 open reading frame 102, isoform CRA_b)	3 v 3	0.258563	0.0158589	0.192651			ENSG00000108423.15	TUBD1	protein_coding	ENSG00000108423.15	118.095	-0.462752	0.192533	-2.40349	0.0162396	0.0457326
O43290	SART1	U4/U6.U5 tri-snRNP-associated protein 1 (SNU66 homolog) (hSnu66) (Squamous cell carcinoma antigen recognized by T-cells 1) (SART-1) (hSART-1) (U4/U6.U5 tri-snRNP-associated 110 kDa protein) (allergen Hom s 1)	3 v 3	0.320462	0.0158881	0.340878			ENSG00000116731.22	PRDM2	protein_coding	ENSG00000116731.22	583.85	-0.46527	0.105237	-4.42118	9.81626e-06	6.26637e-05
O00764	PDXK	Pyridoxal kinase (EC 2.7.1.35) (Pyridoxine kinase)	3 v 3	-0.22975	0.0158913	0.340878			ENSG00000134779.15	TPGS2	protein_coding	ENSG00000134779.15	960.725	-0.465884	0.105143	-4.43095	9.38205e-06	6.01252e-05
Q9Y2S7	POLDIP2	Polymerase delta-interacting protein 2 (38 kDa DNA polymerase delta interaction protein) (p38)	3 v 3	0.157848	0.0159033	0.192651			ENSG00000109911.19	ELP4	protein_coding	ENSG00000109911.19	453.945	-0.466598	0.119585	-3.90181	9.54764e-05	0.000492442
E7EX44	CALD1	Caldesmon	3 v 3	-0.251915	0.0159034	0.192651			ENSG00000167325.15	RRM1	protein_coding	ENSG00000167325.15	1921.66	-0.466773	0.081806	-5.70586	1.15758e-08	1.21118e-07
Q86U86	PBRM1	Protein polybromo-1 (hPB1) (BRG1-associated factor 180) (BAF180) (Polybromo-1D)	3 v 3	0.4133	0.0159081	0.340877			ENSG00000143549.21	TPM3	protein_coding	ENSG00000143549.21	1725.67	-0.467324	0.0788177	-5.92918	3.04445e-09	3.45312e-08
O00161	SNAP23	Synaptosomal-associated protein 23 (SNAP-23) (Vesicle-membrane fusion protein SNAP-23)	3 v 3	0.314268	0.0159384	0.1928			ENSG00000140948.12	ZCCHC14	protein_coding	ENSG00000140948.12	501.456	-0.468361	0.117191	-3.99656	6.4269e-05	0.000344929
Q9Y3D5	MRPS18C	28S ribosomal protein S18c, mitochondrial (MRP-S18-c) (Mrps18-c) (S18mt-c) (28S ribosomal protein S18-1, mitochondrial) (MRP-S18-1) (Mitochondrial small ribosomal subunit protein bS18c) (Mitochondrial small ribosomal subunit protein bS18m)	3 v 3	-0.161475	0.0160488	0.340877			ENSG00000163807.6	KIAA1143	protein_coding	ENSG00000163807.6	417.061	-0.470981	0.122566	-3.84269	0.000121695	0.000614589
O94782	USP1	Ubiquitin carboxyl-terminal hydrolase 1 (EC 3.4.19.12) (Deubiquitinating enzyme 1) (hUBP) (Ubiquitin thioesterase 1) (Ubiquitin-specific-processing protease 1)	3 v 3	-0.246416	0.0160508	0.193884			ENSG00000055070.17	SZRD1	protein_coding	ENSG00000055070.17	1117.71	-0.473811	0.0878792	-5.39162	6.98265e-08	6.49497e-07
Q9UHQ1	NARF	Nuclear prelamin A recognition factor (Iron-only hydrogenase-like protein 2) (IOP2)	3 v 3	-0.175915	0.0160694	0.340877			ENSG00000185697.16	MYBL1	protein_coding	ENSG00000185697.16	240.255	-0.476257	0.159427	-2.98731	0.00281442	0.0101357
Q53HG7		Cortactin isoform a variant (Fragment)	3 v 3	0.623756	0.0161526	0.194837			ENSG00000133028.12	SCO1	protein_coding	ENSG00000133028.12	413.459	-0.477157	0.111663	-4.27319	1.927e-05	0.00011585
Q8NFI3	ENGASE	Cytosolic endo-beta-N-acetylglucosaminidase (ENGase) (EC 3.2.1.96)	3 v 3	0.147396	0.0161669	0.340877			ENSG00000100304.13	TTLL12	protein_coding	ENSG00000100304.13	489.207	-0.477356	0.105837	-4.5103	6.47363e-06	4.28662e-05
O00257	CBX4	E3 SUMO-protein ligase CBX4 (EC 2.3.2.-) (Chromobox protein homolog 4) (Polycomb 2 homolog) (Pc2) (hPc2)	3 v 3	0.383412	0.0161912	0.340878			ENSG00000005882.11	PDK2	protein_coding	ENSG00000005882.11	146.409	-0.480721	0.179188	-2.68277	0.00730156	0.02316
P61421	ATP6V0D1	V-type proton ATPase subunit d 1 (V-ATPase subunit d 1) (32 kDa accessory protein) (V-ATPase 40 kDa accessory protein) (V-ATPase AC39 subunit) (p39) (Vacuolar proton pump subunit d 1)	3 v 3	-0.139774	0.016199	0.195122			ENSG00000101557.15	USP14	protein_coding	ENSG00000101557.15	946.268	-0.481117	0.113458	-4.24048	2.23044e-05	0.000132157
D3DTX7	COL1A1	Collagen, type I, alpha 1, isoform CRA_a	2 v 2	-0.804413	0.0162204	0.340878			ENSG00000185722.18	ANKFY1	protein_coding	ENSG00000185722.18	1123.56	-0.481788	0.0865152	-5.56883	2.56461e-08	2.55284e-07
P21796	VDAC1	Voltage-dependent anion-selective channel protein 1 (VDAC-1) (hVDAC1) (Outer mitochondrial membrane protein porin 1) (Plasmalemmal porin) (Porin 31HL) (Porin 31HM)	3 v 3	-0.129456	0.0162399	0.195338			ENSG00000131467.10	PSME3	protein_coding	ENSG00000131467.10	739.678	-0.482986	0.0925583	-5.21818	1.80692e-07	1.56423e-06
Q03252	LMNB2	Lamin-B2	3 v 3	0.474195	0.0162414	0.340877			ENSG00000139324.12	TMTC3	protein_coding	ENSG00000139324.12	2397.79	-0.484728	0.0844222	-5.74171	9.37226e-09	9.93025e-08
P63220	RPS21	40S ribosomal protein S21 (Small ribosomal subunit protein eS21)	3 v 3	-0.250455	0.0162607	0.340877			ENSG00000055332.18	EIF2AK2	protein_coding	ENSG00000055332.18	1314.64	-0.488434	0.0879426	-5.55401	2.79184e-08	2.76707e-07
Q9HCN4	GPN1	GPN-loop GTPase 1 (EC 3.6.5.-) (MBD2-interacting protein) (MBDin) (RNAPII-associated protein 4) (XPA-binding protein 1)	3 v 3	-0.231999	0.0162658	0.340877			ENSG00000164237.9	CMBL	protein_coding	ENSG00000164237.9	312.759	-0.488631	0.127262	-3.83956	0.000123256	0.000621179
Q9NVM4	PRMT7	Protein arginine N-methyltransferase 7 (EC 2.1.1.321) (Histone-arginine N-methyltransferase PRMT7) ([Myelin basic protein]-arginine N-methyltransferase PRMT7)	3 v 3	-0.0776421	0.0162782	0.340877			ENSG00000165480.16	SKA3	protein_coding	ENSG00000165480.16	426.727	-0.489035	0.122644	-3.98742	6.67955e-05	0.000357535
Q9NYH9	UTP6	U3 small nucleolar RNA-associated protein 6 homolog (Hepatocellular carcinoma-associated antigen 66) (Multiple hat domains protein)	3 v 3	0.0862224	0.0162835	0.340877			ENSG00000179387.10	ELMOD2	protein_coding	ENSG00000179387.10	755.322	-0.490873	0.122549	-4.00554	6.18772e-05	0.000333231
Q6DKK2	TTC19	Tetratricopeptide repeat protein 19, mitochondrial (TPR repeat protein 19)	3 v 3	-0.0984853	0.0163408	0.340877			ENSG00000008277.14	ADAM22	protein_coding	ENSG00000008277.14	296.013	-0.492077	0.1418	-3.47022	0.000520033	0.0022641
P26038	MSN	Moesin (Membrane-organizing extension spike protein)	3 v 3	0.380529	0.0163486	0.195409			ENSG00000187325.5	TAF9B	protein_coding	ENSG00000187325.5	608.433	-0.494354	0.102325	-4.83119	1.35717e-06	1.01649e-05
Q08257	CRYZ	Quinone oxidoreductase (EC 1.6.5.5) (NADPH:quinone reductase) (Zeta-crystallin)	3 v 3	-0.1402	0.0163573	0.340877			ENSG00000163812.15	ZDHHC3	protein_coding	ENSG00000163812.15	535.518	-0.49495	0.112339	-4.40588	1.05357e-05	6.68791e-05
Q15208	STK38	Serine/threonine-protein kinase 38 (EC 2.7.11.1) (NDR1 protein kinase) (Nuclear Dbf2-related kinase 1)	3 v 3	-0.112706	0.0164118	0.195409			ENSG00000111850.11	SMIM8	protein_coding	ENSG00000111850.11	117.385	-0.495968	0.201309	-2.46371	0.0137508	0.0398285
A0A140VKC9		Thioredoxin-disulfide reductase (EC 1.8.1.9)	3 v 3	-0.1307	0.0164138	0.195409			ENSG00000113300.12	CNOT6	protein_coding	ENSG00000113300.12	1091.15	-0.497493	0.102166	-4.86948	1.11894e-06	8.47369e-06
Q13057	COASY	Bifunctional coenzyme A synthase (CoA synthase) (NBP) (POV-2) [Includes: Phosphopantetheine adenylyltransferase (EC 2.7.7.3) (Dephospho-CoA pyrophosphorylase) (Pantetheine-phosphate adenylyltransferase) (PPAT); Dephospho-CoA kinase (DPCK) (EC 2.7.1.24) (Dephosphocoenzyme A kinase) (DPCOAK)]	3 v 3	-0.253117	0.0164498	0.195409			ENSG00000132341.12	RAN	protein_coding	ENSG00000132341.12	3216.65	-0.497608	0.0761232	-6.53688	6.28175e-11	9.14743e-10
Q9HB19	PLEKHA2	Pleckstrin homology domain-containing family A member 2 (PH domain-containing family A member 2) (Tandem PH domain-containing protein 2) (TAPP-2)	3 v 3	0.423087	0.0164522	0.195409			ENSG00000203667.10	COX20	protein_coding	ENSG00000203667.10	174.778	-0.497814	0.151075	-3.29514	0.000983742	0.00399981
Q9NQE9	HINT3	Histidine triad nucleotide-binding protein 3 (HINT-3) (EC 3.-.-.-)	3 v 3	-0.186047	0.01646	0.340877			ENSG00000136279.20	DBNL	protein_coding	ENSG00000136279.20	704.489	-0.499712	0.0982272	-5.0873	3.6319e-07	2.99948e-06
Q9NQW6	ANLN	Anillin	3 v 3	-0.104973	0.0164847	0.340877			ENSG00000076003.5	MCM6	protein_coding	ENSG00000076003.5	939.116	-0.502684	0.0906325	-5.54639	2.91625e-08	2.88469e-07
O60890	OPHN1	Oligophrenin-1	3 v 3	-0.285597	0.016492	0.195409			ENSG00000166130.15	IKBIP	protein_coding	ENSG00000166130.15	358.754	-0.50553	0.117234	-4.31214	1.61682e-05	9.85283e-05
Q96ER3	SAAL1	Protein SAAL1 (Synoviocyte proliferation-associated in collagen-induced arthritis protein 1) (SPACIA1)	3 v 3	-0.160715	0.0165057	0.340877			ENSG00000197779.13	ZNF81	protein_coding	ENSG00000197779.13	274.611	-0.50612	0.139469	-3.62891	0.000284625	0.00131763
A5YKK6	CNOT1	CCR4-NOT transcription complex subunit 1 (CCR4-associated factor 1) (Negative regulator of transcription subunit 1 homolog) (NOT1H) (hNOT1)	3 v 3	0.0977635	0.0165113	0.340878			ENSG00000075407.18	ZNF37A	protein_coding	ENSG00000075407.18	634.375	-0.506171	0.117065	-4.32383	1.53345e-05	9.39886e-05
Q9BVS5	TRMT61B	tRNA (adenine(58)-N(1))-methyltransferase, mitochondrial (EC 2.1.1.220) (mRNA methyladenosine-N(1)-methyltransferase) (EC 2.1.1.-)	3 v 3	-0.150794	0.0165347	0.340877			ENSG00000120948.17	TARDBP	protein_coding	ENSG00000120948.17	423.026	-0.506361	0.12137	-4.17204	3.0189e-05	0.000173656
Q9Y6I3	EPN1	Epsin-1 (EH domain-binding mitotic phosphoprotein) (EPS-15-interacting protein 1)	3 v 3	-0.12013	0.016544	0.195409			ENSG00000186638.16	KIF24	protein_coding	ENSG00000186638.16	336.701	-0.508381	0.134324	-3.78473	0.000153877	0.000758447
P51808	DYNLT3	Dynein light chain Tctex-type 3 (Protein 91/23) (T-complex-associated testis-expressed 1-like)	3 v 3	0.375839	0.0165946	0.195409			ENSG00000100916.14	BRMS1L	protein_coding	ENSG00000100916.14	95.7268	-0.509092	0.195468	-2.60448	0.00920133	0.02822
Q5TA50	CPTP	Ceramide-1-phosphate transfer protein (CPTP) (Glycolipid transfer protein domain-containing protein 1) (GLTP domain-containing protein 1)	3 v 3	-0.264871	0.0166065	0.195409			ENSG00000174695.10	TMEM167A	protein_coding	ENSG00000174695.10	2109.91	-0.50984	0.0825427	-6.17669	6.54613e-10	8.18164e-09
Q16658	FSCN1	Fascin (55 kDa actin-bundling protein) (Singed-like protein) (p55)	3 v 3	0.209769	0.0166084	0.195409			ENSG00000135316.17	SYNCRIP	protein_coding	ENSG00000135316.17	2549.98	-0.512233	0.075363	-6.79687	1.06914e-11	1.72141e-10
Q9Y3D0	CIAO2B	Cytosolic iron-sulfur assembly component 2B (MSS19-interacting protein of 18 kDa) (Mitotic spindle-associated MMXD complex subunit MIP18) (Protein FAM96B)	3 v 3	-0.173162	0.0166108	0.340877			ENSG00000180354.16	MTURN	protein_coding	ENSG00000180354.16	464.702	-0.514362	0.113666	-4.5252	6.03392e-06	4.01662e-05
P61247	RPS3A	40S ribosomal protein S3a (Small ribosomal subunit protein eS1) (v-fos transformation effector protein) (Fte-1)	3 v 3	0.331881	0.0166136	0.195409			ENSG00000162139.10	NEU3	protein_coding	ENSG00000162139.10	336.899	-0.518146	0.13162	-3.93669	8.26147e-05	0.00043299
V9HW89	HEL-S-95n	Epididymis secretory sperm binding protein Li 95n	3 v 3	0.190003	0.0166376	0.195409			ENSG00000155755.19	TMEM237	protein_coding	ENSG00000155755.19	475.523	-0.520464	0.110182	-4.72369	2.31603e-06	1.66937e-05
Q92696	RABGGTA	Geranylgeranyl transferase type-2 subunit alpha (EC 2.5.1.60) (Geranylgeranyl transferase type II subunit alpha) (Rab geranyl-geranyltransferase subunit alpha) (Rab GG transferase alpha) (Rab GGTase alpha) (Rab geranylgeranyltransferase subunit alpha)	3 v 3	-0.124997	0.016644	0.195409			ENSG00000114126.17	TFDP2	protein_coding	ENSG00000114126.17	1076.91	-0.528684	0.109567	-4.82524	1.39838e-06	1.04579e-05
P35270	SPR	Sepiapterin reductase (SPR) (EC 1.1.1.153)	3 v 3	-0.256872	0.0166646	0.340878			ENSG00000003400.14	CASP10	protein_coding	ENSG00000003400.14	143.132	-0.529635	0.174445	-3.03611	0.0023965	0.00881376
Q9BUB5	MKNK1	MAP kinase-interacting serine/threonine-protein kinase 1 (EC 2.7.11.1) (MAP kinase signal-integrating kinase 1) (MAPK signal-integrating kinase 1) (Mnk1)	3 v 3	-0.26387	0.0166704	0.340877			ENSG00000206579.8	XKR4	protein_coding	ENSG00000206579.8	74.3688	-0.530116	0.215182	-2.46357	0.013756	0.0398378
Q96GK7	FAHD2A	Fumarylacetoacetate hydrolase domain-containing protein 2A (EC 3.-.-.-)	3 v 3	-0.176831	0.0166793	0.340877			ENSG00000149948.13	HMGA2	protein_coding	ENSG00000149948.13	2086.71	-0.530304	0.122665	-4.32318	1.53796e-05	9.42075e-05
Q04721	NOTCH2	Neurogenic locus notch homolog protein 2 (Notch 2) (hN2) [Cleaved into: Notch 2 extracellular truncation (N2ECD); Notch 2 intracellular domain (N2ICD)]	3 v 3	0.344662	0.016687	0.195409			ENSG00000169598.15	DFFB	protein_coding	ENSG00000169598.15	71.3218	-0.531267	0.223158	-2.38067	0.017281	0.0481131
Q02952	AKAP12	A-kinase anchor protein 12 (AKAP-12) (A-kinase anchor protein 250 kDa) (AKAP 250) (Gravin) (Myasthenia gravis autoantigen)	3 v 3	-0.263295	0.0167061	0.195409			ENSG00000213516.10	RBMXL1	protein_coding	ENSG00000213516.10	387.431	-0.537041	0.113421	-4.73494	2.1912e-06	1.5874e-05
H3BTN5	PKM	Pyruvate kinase (EC 2.7.1.40) (Fragment)	3 v 3	-0.168943	0.0167277	0.195409			ENSG00000176244.7	ACBD7	protein_coding	ENSG00000176244.7	234.367	-0.540203	0.146575	-3.68551	0.000228247	0.0010795
P50120	RBP2	Retinol-binding protein 2 (Cellular retinol-binding protein II) (CRBP-II)	3 v 3	0.110497	0.0168132	0.340877			ENSG00000064547.14	LPAR2	protein_coding	ENSG00000064547.14	107.23	-0.544721	0.1926	-2.82826	0.00468019	0.0157838
P60953	CDC42	Cell division control protein 42 homolog (EC 3.6.5.2) (G25K GTP-binding protein)	3 v 3	-0.197748	0.016843	0.340877			ENSG00000128000.16	ZNF780B	protein_coding	ENSG00000128000.16	383.714	-0.545065	0.129966	-4.19389	2.74205e-05	0.000158958
P01130	LDLR	Low-density lipoprotein receptor (LDL receptor)	3 v 3	0.643652	0.0168647	0.196722			ENSG00000131473.17	ACLY	protein_coding	ENSG00000131473.17	1644.55	-0.548735	0.0797449	-6.88114	5.93771e-12	9.83585e-11
O76024	WFS1	Wolframin	3 v 3	-0.125176	0.0168767	0.340878			ENSG00000145358.6	DDIT4L	protein_coding	ENSG00000145358.6	107.556	-0.550491	0.19055	-2.88897	0.00386512	0.0133644
F5H7A5	CLPB	Caseinolytic peptidase B protein homolog (Fragment)	3 v 3	0.160871	0.0168881	0.340878			ENSG00000168675.18	LDLRAD4	protein_coding	ENSG00000168675.18	118.859	-0.554854	0.185272	-2.99481	0.00274618	0.00991483
Q9NWU2	GID8	Glucose-induced degradation protein 8 homolog (Two hybrid-associated protein 1 with RanBPM) (Twa1)	3 v 3	-0.02382	0.0168969	0.340877			ENSG00000204991.11	SPIRE2	protein_coding	ENSG00000204991.11	144.631	-0.555042	0.165322	-3.35735	0.000786944	0.00327513
F8WCT1	ARL6IP4	ADP-ribosylation factor-like protein 6-interacting protein 4	3 v 3	1.10822	0.0168978	0.340878			ENSG00000107614.22	TRDMT1	protein_coding	ENSG00000107614.22	88.0975	-0.559877	0.222421	-2.51719	0.0118295	0.0350304
Q15070	OXA1L	Mitochondrial inner membrane protein OXA1L (Hsa) (OXA1Hs) (Oxidase assembly 1-like protein) (OXA1-like protein)	3 v 3	-0.203103	0.0169093	0.196722			ENSG00000006576.16	PHTF2	protein_coding	ENSG00000006576.16	1080.33	-0.560286	0.128798	-4.35011	1.36067e-05	8.4324e-05
Q9Y2A7	NCKAP1	Nck-associated protein 1 (NAP 1) (Membrane-associated protein HEM-2) (p125Nap1)	3 v 3	-0.246342	0.0169094	0.196722			ENSG00000101871.14	MID1	protein_coding	ENSG00000101871.14	275.712	-0.563253	0.135433	-4.15889	3.19793e-05	0.000182856
Q9HCS7	XAB2	Pre-mRNA-splicing factor SYF1 (Protein HCNP) (XPA-binding protein 2)	3 v 3	0.252309	0.016921	0.340877			ENSG00000198018.7	ENTPD7	protein_coding	ENSG00000198018.7	833.305	-0.566903	0.114452	-4.95318	7.3011e-07	5.7086e-06
Q9NQ84	GPRC5C	G-protein coupled receptor family C group 5 member C (Retinoic acid-induced gene 3 protein) (RAIG-3)	3 v 3	-0.411459	0.0169547	0.340877			ENSG00000185989.11	RASA3	protein_coding	ENSG00000185989.11	456.337	-0.568716	0.10956	-5.19092	2.09259e-07	1.79301e-06
Q96RS0	TGS1	Trimethylguanosine synthase (EC 2.1.1.-) (CLL-associated antigen KW-2) (Cap-specific guanine-N2 methyltransferase) (Hepatocellular carcinoma-associated antigen 137) (Nuclear receptor coactivator 6-interacting protein) (PRIP-interacting protein with methyltransferase motif) (PIMT) (PIPMT)	3 v 3	-0.123031	0.0169619	0.197014			ENSG00000142453.11	CARM1	protein_coding	ENSG00000142453.11	339.079	-0.569198	0.124405	-4.57535	4.75414e-06	3.22448e-05
Q92552	MRPS27	28S ribosomal protein S27, mitochondrial (MRP-S27) (S27mt) (Mitochondrial ribosomal protein S27) (Mitochondrial small ribosomal subunit protein mS27)	3 v 3	0.278118	0.016983	0.197014			ENSG00000136709.12	WDR33	protein_coding	ENSG00000136709.12	1097.36	-0.572883	0.0856815	-6.6862	2.29042e-11	3.53495e-10
Q9GZZ1	NAA50	N-alpha-acetyltransferase 50 (hNaa50p) (EC 2.3.1.258) (N-acetyltransferase 13) (N-acetyltransferase 5) (hNAT5) (N-acetyltransferase san homolog) (hSAN) (N-epsilon-acetyltransferase 50) (EC 2.3.1.-) (NatE catalytic subunit)	3 v 3	-0.321087	0.0170363	0.340877			ENSG00000103494.14	RPGRIP1L	protein_coding	ENSG00000103494.14	368.347	-0.573043	0.141787	-4.04158	5.30915e-05	0.000290364
Q86UD0	SAPCD2	Suppressor APC domain-containing protein 2 (Tumor specificity and mitosis phase-dependent expression protein) (TS/MDEP) (p42.3)	3 v 3	-0.1601	0.0170616	0.340877			ENSG00000119547.6	ONECUT2	protein_coding	ENSG00000119547.6	405.999	-0.573393	0.129084	-4.44203	8.91151e-06	5.74576e-05
Q8IUS5	EPHX4	Epoxide hydrolase 4 (EC 3.3.-.-) (Abhydrolase domain-containing protein 7) (Epoxide hydrolase-related protein)	2 v 2	0.29682	0.0170675	0.340877			ENSG00000166845.15	C18orf54	protein_coding	ENSG00000166845.15	298.693	-0.574175	0.129807	-4.4233	9.72061e-06	6.21365e-05
Q86WQ0	NR2C2AP	Nuclear receptor 2C2-associated protein (TR4 orphan receptor-associated 16 kDa protein)	3 v 3	-0.273195	0.0170733	0.197014			ENSG00000196208.14	GREB1	protein_coding	ENSG00000196208.14	757.111	-0.575193	0.101488	-5.66757	1.44837e-08	1.49598e-07
Q9NPI6	DCP1A	mRNA-decapping enzyme 1A (EC 3.-.-.-) (Smad4-interacting transcriptional co-activator) (Transcription factor SMIF)	3 v 3	-0.113573	0.0171241	0.340877			ENSG00000100418.8	DESI1	protein_coding	ENSG00000100418.8	310.498	-0.575303	0.126599	-4.5443	5.51186e-06	3.69725e-05
Q96QE5	TEFM	Transcription elongation factor, mitochondrial	3 v 3	0.0462889	0.0172084	0.340877			ENSG00000162769.13	FLVCR1	protein_coding	ENSG00000162769.13	532.722	-0.575526	0.130804	-4.3999	1.08301e-05	6.85747e-05
O75628	REM1	GTP-binding protein REM 1 (GTPase-regulating endothelial cell sprouting) (Rad and Gem-like GTP-binding protein 1)	2 v 2	0.270611	0.0172249	0.197899			ENSG00000171302.17	CANT1	protein_coding	ENSG00000171302.17	347.068	-0.577336	0.117301	-4.92182	8.57448e-07	6.62239e-06
O94903	PLPBP	Pyridoxal phosphate homeostasis protein (PLP homeostasis protein) (Proline synthase co-transcribed bacterial homolog protein) (Pyridoxal phosphate-binding protein)	3 v 3	0.474807	0.0172314	0.197899			ENSG00000243156.8	MICAL3	protein_coding	ENSG00000243156.8	467.157	-0.582651	0.115692	-5.03623	4.74785e-07	3.85775e-06
P15927	RPA2	Replication protein A 32 kDa subunit (RP-A p32) (Replication factor A protein 2) (RF-A protein 2) (Replication protein A 34 kDa subunit) (RP-A p34)	3 v 3	-0.137456	0.017266	0.340878			ENSG00000174915.12	PTDSS2	protein_coding	ENSG00000174915.12	145.037	-0.584272	0.173722	-3.36325	0.000770312	0.00321723
Q9NXE4	SMPD4	Sphingomyelin phosphodiesterase 4 (EC 3.1.4.12) (Neutral sphingomyelinase 3) (nSMase-3) (nSMase3) (Neutral sphingomyelinase III)	3 v 3	-0.070459	0.017272	0.340877			ENSG00000139133.7	ALG10	protein_coding	ENSG00000139133.7	281.03	-0.58495	0.165995	-3.5239	0.000425245	0.00189406
Q96DF8	ESS2	Splicing factor ESS-2 homolog (DiGeorge syndrome critical region 13) (DiGeorge syndrome critical region 14) (DiGeorge syndrome protein H) (DGS-H) (Protein ES2)	3 v 3	-0.105026	0.0172742	0.340877			ENSG00000137801.10	THBS1	protein_coding	ENSG00000137801.10	11487.3	-0.589383	0.0868001	-6.79012	1.12039e-11	1.80104e-10
Q9NRX1	PNO1	RNA-binding protein PNO1 (Partner of NOB1)	3 v 3	-0.220982	0.0172867	0.340877			ENSG00000154917.11	RAB6B	protein_coding	ENSG00000154917.11	150.583	-0.590302	0.164568	-3.58699	0.000334523	0.00152615
P51452	DUSP3	Dual specificity protein phosphatase 3 (EC 3.1.3.16) (EC 3.1.3.48) (Dual specificity protein phosphatase VHR) (Vaccinia H1-related phosphatase) (VHR)	3 v 3	0.17862	0.0173072	0.198369			ENSG00000205213.14	LGR4	protein_coding	ENSG00000205213.14	813.871	-0.592797	0.104434	-5.67626	1.37675e-08	1.42494e-07
Q7Z7B1	PIGW	Phosphatidylinositol-glycan biosynthesis class W protein (PIG-W) (EC 2.3.-.-)	3 v 3	-0.439535	0.0173439	0.198369			ENSG00000100596.6	SPTLC2	protein_coding	ENSG00000100596.6	1320.24	-0.593007	0.0957571	-6.19282	5.90955e-10	7.44151e-09
Q9NPR2	SEMA4B	Semaphorin-4B (Semaphorin-C)	3 v 3	-0.183833	0.0173538	0.198369			ENSG00000177181.15	RIMKLA	protein_coding	ENSG00000177181.15	210.335	-0.593723	0.162795	-3.64707	0.00026525	0.00123419
Q96EY1	DNAJA3	DnaJ homolog subfamily A member 3, mitochondrial (DnaJ protein Tid-1) (hTid-1) (Hepatocellular carcinoma-associated antigen 57) (Tumorous imaginal discs protein Tid56 homolog)	3 v 3	0.134573	0.0173909	0.340877			ENSG00000176597.12	B3GNT5	protein_coding	ENSG00000176597.12	533.389	-0.59406	0.119489	-4.97169	6.63731e-07	5.23848e-06
Q00688	FKBP3	Peptidyl-prolyl cis-trans isomerase FKBP3 (PPIase FKBP3) (EC 5.2.1.8) (25 kDa FK506-binding protein) (25 kDa FKBP) (FKBP-25) (FK506-binding protein 3) (FKBP-3) (Immunophilin FKBP25) (Rapamycin-selective 25 kDa immunophilin) (Rotamase)	3 v 3	0.0872872	0.0174155	0.198574			ENSG00000178234.13	GALNT11	protein_coding	ENSG00000178234.13	527.516	-0.59494	0.113234	-5.25407	1.48778e-07	1.30766e-06
Q15382	RHEB	GTP-binding protein Rheb (Ras homolog enriched in brain)	3 v 3	-0.256803	0.0174184	0.198574			ENSG00000171208.9	NETO2	protein_coding	ENSG00000171208.9	737.935	-0.596544	0.105557	-5.65141	1.59138e-08	1.62864e-07
Q96EY5	MVB12A	Multivesicular body subunit 12A (CIN85/CD2AP family-binding protein) (ESCRT-I complex subunit MVB12A) (Protein FAM125A)	3 v 3	-0.154194	0.0174577	0.340877			ENSG00000075213.11	SEMA3A	protein_coding	ENSG00000075213.11	1425.7	-0.600558	0.0996593	-6.02611	1.67954e-09	1.97518e-08
P46379	BAG6	Large proline-rich protein BAG6 (BAG family molecular chaperone regulator 6) (BCL2-associated athanogene 6) (BAG-6) (HLA-B-associated transcript 3) (Protein G3) (Protein Scythe)	3 v 3	-0.103081	0.0175067	0.198643			ENSG00000103319.12	EEF2K	protein_coding	ENSG00000103319.12	539.963	-0.603495	0.113885	-5.29915	1.1634e-07	1.04353e-06
A0A2R8YDH4		Uncharacterized protein	3 v 3	0.576845	0.0175072	0.340878			ENSG00000205476.9	CCDC85C	protein_coding	ENSG00000205476.9	434.835	-0.604535	0.114532	-5.2783	1.30386e-07	1.15713e-06
P55072	VCP	Transitional endoplasmic reticulum ATPase (TER ATPase) (EC 3.6.4.6) (15S Mg(2+)-ATPase p97 subunit) (Valosin-containing protein) (VCP)	3 v 3	-0.137166	0.01751	0.340877			ENSG00000263002.8	ZNF234	protein_coding	ENSG00000263002.8	177.183	-0.606631	0.153392	-3.95477	7.66091e-05	0.00040521
Q6P6C2	ALKBH5	RNA demethylase ALKBH5 (EC 1.14.11.53) (Alkylated DNA repair protein alkB homolog 5) (Alpha-ketoglutarate-dependent dioxygenase alkB homolog 5)	3 v 3	-0.0931908	0.0175163	0.198643			ENSG00000139163.15	ETNK1	protein_coding	ENSG00000139163.15	2424.96	-0.608883	0.100568	-6.05443	1.40915e-09	1.68178e-08
Q9HAW4	CLSPN	Claspin (hClaspin)	3 v 3	-0.305127	0.0175177	0.198643			ENSG00000157193.17	LRP8	protein_coding	ENSG00000157193.17	551.483	-0.609022	0.110376	-5.51769	3.43479e-08	3.35309e-07
O14907	TAX1BP3	Tax1-binding protein 3 (Glutaminase-interacting protein 3) (Tax interaction protein 1) (TIP-1) (Tax-interacting protein 1)	3 v 3	-0.300634	0.0175518	0.198765			ENSG00000131018.23	SYNE1	protein_coding	ENSG00000131018.23	144.151	-0.612249	0.17417	-3.51523	0.000439375	0.00194879
P54725	RAD23A	UV excision repair protein RAD23 homolog A (HR23A) (hHR23A)	3 v 3	-0.107007	0.0175625	0.340877			ENSG00000162664.17	ZNF326	protein_coding	ENSG00000162664.17	521.758	-0.612337	0.106406	-5.75474	8.67743e-09	9.24764e-08
Q7Z3B3	KANSL1	KAT8 regulatory NSL complex subunit 1 (MLL1/MLL complex subunit KANSL1) (MSL1 homolog 1) (hMSL1v1) (NSL complex protein NSL1) (Non-specific lethal 1 homolog)	3 v 3	0.285861	0.0175785	0.340877			ENSG00000213463.5	SYNJ2BP	protein_coding	ENSG00000213463.5	1145.66	-0.612789	0.103964	-5.89424	3.76406e-09	4.2217e-08
P51572	BCAP31	B-cell receptor-associated protein 31 (BCR-associated protein 31) (Bap31) (6C6-AG tumor-associated antigen) (Protein CDM) (p28)	3 v 3	-0.135166	0.0175911	0.340877			ENSG00000143401.15	ANP32E	protein_coding	ENSG00000143401.15	1309.2	-0.613108	0.0903988	-6.78226	1.18309e-11	1.89577e-10
Q9UQ35	SRRM2	Serine/arginine repetitive matrix protein 2 (300 kDa nuclear matrix antigen) (Serine/arginine-rich splicing factor-related nuclear matrix protein of 300 kDa) (SR-related nuclear matrix protein of 300 kDa) (Ser/Arg-related nuclear matrix protein of 300 kDa) (Splicing coactivator subunit SRm300) (Tax-responsive enhancer element-binding protein 803) (TaxREB803)	3 v 3	1.03693	0.0176111	0.340877			ENSG00000198668.12	CALM1	protein_coding	ENSG00000198668.12	5566.31	-0.613711	0.0827698	-7.41467	1.21924e-13	2.42762e-12
Q9NWU2	GID8	Glucose-induced degradation protein 8 homolog (Two hybrid-associated protein 1 with RanBPM) (Twa1)	3 v 3	-0.277596	0.0176128	0.199005			ENSG00000182141.10	ZNF708	protein_coding	ENSG00000182141.10	247.187	-0.618234	0.137912	-4.4828	7.36688e-06	4.82409e-05
P48163	ME1	NADP-dependent malic enzyme (NADP-ME) (EC 1.1.1.40) (Malic enzyme 1)	3 v 3	0.10712	0.0176197	0.199005			ENSG00000196177.12	ACADSB	protein_coding	ENSG00000196177.12	235.478	-0.62552	0.152394	-4.10464	4.04949e-05	0.000227283
A0A024QZB4		Sulfotransferase (EC 2.8.2.-)	3 v 3	0.40029	0.0176439	0.199014			ENSG00000152056.17	AP1S3	protein_coding	ENSG00000152056.17	113.88	-0.626816	0.182312	-3.43814	0.000585718	0.00251415
Q8N5W9	RFLNB	Refilin-B (Regulator of filamin protein B) (RefilinB)	2 v 2	0.499531	0.0176706	0.340877			ENSG00000122484.9	RPAP2	protein_coding	ENSG00000122484.9	672.827	-0.628041	0.0985165	-6.37498	1.8299e-10	2.48981e-09
O15066	KIF3B	Kinesin-like protein KIF3B (HH0048) (Microtubule plus end-directed kinesin motor 3B) [Cleaved into: Kinesin-like protein KIF3B, N-terminally processed]	3 v 3	0.382376	0.0176779	0.199133			ENSG00000140836.17	ZFHX3	protein_coding	ENSG00000140836.17	651.118	-0.630094	0.118592	-5.31312	1.07767e-07	9.70528e-07
P51648	ALDH3A2	Aldehyde dehydrogenase family 3 member A2 (EC 1.2.1.3) (EC 1.2.1.94) (Aldehyde dehydrogenase 10) (Fatty aldehyde dehydrogenase) (Microsomal aldehyde dehydrogenase)	3 v 3	-0.295998	0.0176966	0.340877			ENSG00000033011.12	ALG1	protein_coding	ENSG00000033011.12	173.109	-0.633857	0.158299	-4.00416	6.2237e-05	0.000334917
Q09666	AHNAK	Neuroblast differentiation-associated protein AHNAK (Desmoyokin)	3 v 3	-0.323944	0.017711	0.340877			ENSG00000137713.15	PPP2R1B	protein_coding	ENSG00000137713.15	336.096	-0.634121	0.12472	-5.08435	3.68883e-07	3.04525e-06
Q9H6Z4	RANBP3	Ran-binding protein 3 (RanBP3)	3 v 3	0.316101	0.017739	0.199399			ENSG00000132600.16	PRMT7	protein_coding	ENSG00000132600.16	233.119	-0.634524	0.13966	-4.54334	5.53707e-06	3.71044e-05
Q12959	DLG1	Disks large homolog 1 (Synapse-associated protein 97) (SAP-97) (SAP97) (hDlg)	2 v 2	0.451294	0.0177774	0.199399			ENSG00000113532.13	ST8SIA4	protein_coding	ENSG00000113532.13	121.972	-0.635426	0.206957	-3.07033	0.00213823	0.00796144
Q9H9A5	CNOT10	CCR4-NOT transcription complex subunit 10	3 v 3	-0.110634	0.0177784	0.199399			ENSG00000095002.14	MSH2	protein_coding	ENSG00000095002.14	920.52	-0.635525	0.0958184	-6.63259	3.29839e-11	4.96859e-10
Q16254	E2F4	Transcription factor E2F4 (E2F-4)	3 v 3	-0.140228	0.0177878	0.340877			ENSG00000102144.15	PGK1	protein_coding	ENSG00000102144.15	1838.06	-0.635821	0.108546	-5.8576	4.69613e-09	5.18897e-08
O75821	EIF3G	Eukaryotic translation initiation factor 3 subunit G (eIF3g) (Eukaryotic translation initiation factor 3 RNA-binding subunit) (eIF-3 RNA-binding subunit) (Eukaryotic translation initiation factor 3 subunit 4) (eIF-3-delta) (eIF3 p42) (eIF3 p44)	3 v 3	0.347024	0.0178006	0.340878			ENSG00000099385.11	BCL7C	protein_coding	ENSG00000099385.11	240.556	-0.63745	0.150453	-4.23688	2.26643e-05	0.000133974
Q969M3	YIPF5	Protein YIPF5 (Five-pass transmembrane protein localizing in the Golgi apparatus and the endoplasmic reticulum 5) (Smooth muscle cell-associated protein 5) (SMAP-5) (YIP1 family member 5) (YPT-interacting protein 1 A)	3 v 3	0.0714214	0.0178397	0.199399			ENSG00000077264.15	PAK3	protein_coding	ENSG00000077264.15	71.2368	-0.638935	0.230367	-2.77356	0.00554467	0.0181779
Q8N5F7	NKAP	NF-kappa-B-activating protein	3 v 3	0.797084	0.0178428	0.340877			ENSG00000144554.10	FANCD2	protein_coding	ENSG00000144554.10	715.766	-0.640441	0.1236	-5.18158	2.20014e-07	1.87717e-06
Q86T03	PIP4P1	Type 1 phosphatidylinositol 4,5-bisphosphate 4-phosphatase (Type 1 PtdIns-4,5-P2 4-Ptase) (EC 3.1.3.78) (PtdIns-4,5-P2 4-Ptase I) (Transmembrane protein 55B)	3 v 3	-0.146764	0.0178803	0.340877			ENSG00000126803.9	HSPA2	protein_coding	ENSG00000126803.9	102.48	-0.641171	0.197564	-3.24539	0.00117291	0.00467813
Q9NPH2	ISYNA1	Inositol-3-phosphate synthase 1 (IPS 1) (EC 5.5.1.4) (Myo-inositol 1-phosphate synthase) (MI-1-P synthase) (MIP synthase) (hIPS) (Myo-inositol 1-phosphate synthase A1) (hINO1)	3 v 3	-0.246997	0.0179342	0.340877			ENSG00000104490.18	NCALD	protein_coding	ENSG00000104490.18	472.759	-0.642328	0.146933	-4.37157	1.23356e-05	7.72322e-05
Q9BZL1	UBL5	Ubiquitin-like protein 5	3 v 3	-0.134629	0.0179596	0.199802			ENSG00000169105.7	CHST14	protein_coding	ENSG00000169105.7	214.21	-0.642513	0.147991	-4.34157	1.4147e-05	8.72689e-05
P62633	CNBP	Cellular nucleic acid-binding protein (CNBP) (Zinc finger protein 9)	3 v 3	-0.736624	0.017986	0.199802			ENSG00000116455.14	WDR77	protein_coding	ENSG00000116455.14	228.804	-0.650936	0.140842	-4.62175	3.80509e-06	2.62506e-05
Q15738	NSDHL	Sterol-4-alpha-carboxylate 3-dehydrogenase, decarboxylating (EC 1.1.1.170) (Protein H105e3)	3 v 3	0.315009	0.0180139	0.199802			ENSG00000166881.10	NEMP1	protein_coding	ENSG00000166881.10	1215.97	-0.652801	0.129819	-5.02855	4.9421e-07	3.99942e-06
Q9UBQ7	GRHPR	Glyoxylate reductase/hydroxypyruvate reductase (EC 1.1.1.79) (EC 1.1.1.81)	3 v 3	-0.209444	0.0180316	0.340877			ENSG00000163344.6	PMVK	protein_coding	ENSG00000163344.6	53.2185	-0.653761	0.249158	-2.62388	0.00869343	0.0268754
Q8WVL7	ANKRD49	Ankyrin repeat domain-containing protein 49 (Fetal globin-inducing factor)	3 v 3	-0.414893	0.0180481	0.340877			ENSG00000146530.14	VWDE	protein_coding	ENSG00000146530.14	215.945	-0.655837	0.142824	-4.59192	4.39193e-06	2.997e-05
Q9H6E4	CCDC134	Coiled-coil domain-containing protein 134	3 v 3	-0.12872	0.0180526	0.340877			ENSG00000197296.6	FITM2	protein_coding	ENSG00000197296.6	126.895	-0.656294	0.177027	-3.7073	0.000209477	0.000999189
Q16890	TPD52L1	Tumor protein D53 (hD53) (Tumor protein D52-like 1)	3 v 3	0.783091	0.0180624	0.199802			ENSG00000186575.17	NF2	protein_coding	ENSG00000186575.17	1001.09	-0.65702	0.0973629	-6.74815	1.49739e-11	2.36548e-10
Q6PKG0	LARP1	La-related protein 1 (La ribonucleoprotein domain family member 1)	3 v 3	0.387686	0.0181345	0.341667			ENSG00000100154.14	TTC28	protein_coding	ENSG00000100154.14	1356.69	-0.658621	0.0923165	-7.13438	9.72233e-13	1.75194e-11
Q13416	ORC2	Origin recognition complex subunit 2	3 v 3	-0.168914	0.0181468	0.199802			ENSG00000167065.13	DUSP18	protein_coding	ENSG00000167065.13	79.8342	-0.664249	0.230267	-2.88469	0.00391797	0.013517
P08243	ASNS	Asparagine synthetase [glutamine-hydrolyzing] (EC 6.3.5.4) (Cell cycle control protein TS11) (Glutamine-dependent asparagine synthetase)	3 v 3	0.115328	0.0181513	0.199802			ENSG00000078140.14	UBE2K	protein_coding	ENSG00000078140.14	1255.55	-0.665162	0.0905396	-7.34664	2.03255e-13	3.93025e-12
Q8N4Q1	CHCHD4	Mitochondrial intermembrane space import and assembly protein 40 (Coiled-coil-helix-coiled-coil-helix domain-containing protein 4)	3 v 3	-0.14758	0.0181624	0.199802			ENSG00000142166.13	IFNAR1	protein_coding	ENSG00000142166.13	551.63	-0.668027	0.108555	-6.15383	7.56356e-10	9.37173e-09
P61513	RPL37A	60S ribosomal protein L37a (Large ribosomal subunit protein eL43)	3 v 3	0.219112	0.018165	0.199802			ENSG00000009830.11	POMT2	protein_coding	ENSG00000009830.11	388.05	-0.673382	0.11236	-5.99308	2.059e-09	2.3893e-08
P39019	RPS19	40S ribosomal protein S19 (Small ribosomal subunit protein eS19)	3 v 3	0.288371	0.018166	0.199802			ENSG00000169814.13	BTD	protein_coding	ENSG00000169814.13	63.2582	-0.67541	0.241592	-2.79567	0.00517926	0.0171845
P51513	NOVA1	RNA-binding protein Nova-1 (Neuro-oncological ventral antigen 1) (Onconeural ventral antigen 1) (Paraneoplastic Ri antigen) (Ventral neuron-specific protein 1)	3 v 3	0.843703	0.0182014	0.199802			ENSG00000079308.19	TNS1	protein_coding	ENSG00000079308.19	147.342	-0.67799	0.178712	-3.79375	0.000148392	0.00073357
Q6YHK3	CD109	CD109 antigen (150 kDa TGF-beta-1-binding protein) (C3 and PZP-like alpha-2-macroglobulin domain-containing protein 7) (Platelet-specific Gov antigen) (p180) (r150) (CD antigen CD109)	3 v 3	0.289121	0.0182024	0.199802			ENSG00000065413.20	ANKRD44	protein_coding	ENSG00000065413.20	117.551	-0.679305	0.197949	-3.43171	0.000599781	0.00257012
P01111	NRAS	GTPase NRas (EC 3.6.5.2) (Transforming protein N-Ras)	3 v 3	-0.234533	0.0182499	0.342635			ENSG00000165060.14	FXN	protein_coding	ENSG00000165060.14	88.6062	-0.680847	0.199353	-3.41529	0.000637142	0.00270885
Q9NPA8	ENY2	Transcription and mRNA export factor ENY2 (Enhancer of yellow 2 transcription factor homolog)	3 v 3	-0.15816	0.0182663	0.342635			ENSG00000044524.11	EPHA3	protein_coding	ENSG00000044524.11	391.617	-0.681934	0.137146	-4.97232	6.61569e-07	5.22672e-06
Q12874	SF3A3	Splicing factor 3A subunit 3 (SF3a60) (Spliceosome-associated protein 61) (SAP 61)	3 v 3	-0.197922	0.0183508	0.201029			ENSG00000108848.16	LUC7L3	protein_coding	ENSG00000108848.16	885.195	-0.689201	0.109166	-6.31336	2.73046e-10	3.622e-09
Q567V2	MPV17L2	Mpv17-like protein 2	3 v 3	-0.553431	0.0183655	0.201029			ENSG00000165416.14	SUGT1	protein_coding	ENSG00000165416.14	1280.51	-0.692159	0.0847232	-8.16965	3.09276e-16	8.15144e-15
P18031	PTPN1	Tyrosine-protein phosphatase non-receptor type 1 (EC 3.1.3.48) (Protein-tyrosine phosphatase 1B) (PTP-1B)	3 v 3	-0.155342	0.0184222	0.343458			ENSG00000187741.15	FANCA	protein_coding	ENSG00000187741.15	659.135	-0.692402	0.0973834	-7.11006	1.15996e-12	2.07166e-11
O75367	MACROH2A1	Core histone macro-H2A.1 (Histone macroH2A1) (mH2A1) (Histone H2A.y) (H2A/y) (Medulloblastoma antigen MU-MB-50.205)	3 v 3	0.210442	0.018423	0.343458			ENSG00000059145.18	UNKL	protein_coding	ENSG00000059145.18	323.352	-0.694741	0.135513	-5.12673	2.94817e-07	2.46621e-06
Q8NBA8	DTWD2	tRNA-uridine aminocarboxypropyltransferase 2 (EC 2.5.1.25) (DTW domain-containing protein 2)	3 v 3	0.210074	0.0184312	0.343458			ENSG00000115221.12	ITGB6	protein_coding	ENSG00000115221.12	121.78	-0.696287	0.215277	-3.23438	0.00121908	0.00484498
Q8IUR5	TMTC1	Protein O-mannosyl-transferase TMTC1 (EC 2.4.1.109) (Transmembrane and TPR repeat-containing protein 1)	2 v 2	-0.296247	0.0184931	0.201293			ENSG00000196950.14	SLC39A10	protein_coding	ENSG00000196950.14	1287.87	-0.696933	0.107806	-6.4647	1.01497e-10	1.43135e-09
Q9NVS9	PNPO	Pyridoxine-5'-phosphate oxidase (EC 1.4.3.5) (Pyridoxamine-phosphate oxidase)	3 v 3	-0.158194	0.018517	0.201293			ENSG00000215790.7	SLC35E2A	protein_coding	ENSG00000215790.7	89.2541	-0.699858	0.222501	-3.14542	0.00165847	0.00636608
Q8IV63	VRK3	Inactive serine/threonine-protein kinase VRK3 (Serine/threonine-protein pseudokinase VRK3) (Vaccinia-related kinase 3)	3 v 3	-0.22425	0.018535	0.201293			ENSG00000011523.14	CEP68	protein_coding	ENSG00000011523.14	202.671	-0.701603	0.161347	-4.34841	1.37126e-05	8.49014e-05
Q9NYV4	CDK12	Cyclin-dependent kinase 12 (EC 2.7.11.22) (EC 2.7.11.23) (Cdc2-related kinase, arginine/serine-rich) (CrkRS) (Cell division cycle 2-related protein kinase 7) (CDC2-related protein kinase 7) (Cell division protein kinase 12) (hCDK12)	3 v 3	0.293385	0.0185721	0.343854			ENSG00000144868.13	TMEM108	protein_coding	ENSG00000144868.13	37.6473	-0.70164	0.287469	-2.44075	0.0146567	0.0419688
Q8TAA9	VANGL1	Vang-like protein 1 (Loop-tail protein 2 homolog) (LPP2) (Strabismus 2) (Van Gogh-like protein 1)	3 v 3	0.136551	0.0185995	0.343854			ENSG00000188112.9	C6orf132	protein_coding	ENSG00000188112.9	142.171	-0.703031	0.183571	-3.82975	0.000128273	0.000643768
Q9UHR4	BAIAP2L1	Brain-specific angiogenesis inhibitor 1-associated protein 2-like protein 1 (BAI1-associated protein 2-like protein 1) (Insulin receptor tyrosine kinase substrate)	3 v 3	-0.151787	0.0186125	0.201293			ENSG00000152926.14	ZNF117	protein_coding	ENSG00000152926.14	310.8	-0.703468	0.155433	-4.52585	6.01529e-06	4.00554e-05
O15439	ABCC4	ATP-binding cassette sub-family C member 4 (EC 7.6.2.-) (EC 7.6.2.2) (EC 7.6.2.3) (MRP/cMOAT-related ABC transporter) (Multi-specific organic anion transporter B) (MOAT-B) (Multidrug resistance-associated protein 4)	3 v 3	-0.105839	0.0186141	0.343854			ENSG00000163909.8	HEYL	protein_coding	ENSG00000163909.8	48.9021	-0.705969	0.257637	-2.74017	0.0061408	0.0198923
Q5VZE5	NAA35	N-alpha-acetyltransferase 35, NatC auxiliary subunit (Embryonic growth-associated protein homolog) (Protein MAK10 homolog)	3 v 3	-0.309414	0.0186182	0.201293			ENSG00000137135.18	ARHGEF39	protein_coding	ENSG00000137135.18	135.539	-0.706127	0.202329	-3.48999	0.000483032	0.00212091
A0A1B0GVL4	FAM193A	Protein FAM193A	3 v 3	-0.225203	0.018637	0.343854			ENSG00000169435.14	RASSF6	protein_coding	ENSG00000169435.14	64.5606	-0.711635	0.250411	-2.84187	0.00448496	0.0151967
Q9Y3T9	NOC2L	Nucleolar complex protein 2 homolog (Protein NOC2 homolog) (NOC2-like protein) (Novel INHAT repressor)	3 v 3	0.0979515	0.0186418	0.201293			ENSG00000117697.15	NSL1	protein_coding	ENSG00000117697.15	428.849	-0.711865	0.143167	-4.97227	6.61722e-07	5.22672e-06
Q8TDM6	DLG5	Disks large homolog 5 (Discs large protein P-dlg) (Placenta and prostate DLG)	3 v 3	0.708133	0.0186454	0.201293			ENSG00000213967.10	ZNF726	protein_coding	ENSG00000213967.10	97.7629	-0.71341	0.194681	-3.66451	0.000247809	0.00116056
Q7LBR1	CHMP1B	Charged multivesicular body protein 1b (CHMP1.5) (Chromatin-modifying protein 1b) (CHMP1b) (Vacuolar protein sorting-associated protein 46-2) (Vps46-2) (hVps46-2)	3 v 3	-0.188282	0.0186461	0.201293			ENSG00000115207.13	GTF3C2	protein_coding	ENSG00000115207.13	541.461	-0.715896	0.106859	-6.69945	2.09207e-11	3.24876e-10
P48643	CCT5	T-complex protein 1 subunit epsilon (TCP-1-epsilon) (CCT-epsilon)	3 v 3	-0.180883	0.0186497	0.201293			ENSG00000185651.14	UBE2L3	protein_coding	ENSG00000185651.14	583.387	-0.717175	0.109843	-6.52909	6.61722e-11	9.60118e-10
Q8WVE0	EEF1AKMT1	EEF1A lysine methyltransferase 1 (EC 2.1.1.-) (N(6)-adenine-specific DNA methyltransferase 2) (Protein-lysine N-methyltransferase N6AMT2)	3 v 3	0.446099	0.0187146	0.20157			ENSG00000168763.16	CNNM3	protein_coding	ENSG00000168763.16	336.277	-0.71739	0.131169	-5.46921	4.52042e-08	4.32024e-07
P20226	TBP	TATA-box-binding protein (TATA sequence-binding protein) (TATA-binding factor) (TATA-box factor) (Transcription initiation factor TFIID TBP subunit)	3 v 3	-0.21858	0.0188011	0.20157			ENSG00000164241.13	C5orf63	protein_coding	ENSG00000164241.13	103.015	-0.72279	0.218884	-3.30216	0.000959442	0.00390653
Q52LW3	ARHGAP29	Rho GTPase-activating protein 29 (PTPL1-associated RhoGAP protein 1) (Rho-type GTPase-activating protein 29)	3 v 3	-0.0909968	0.0188038	0.343854			ENSG00000146122.17	DAAM2	protein_coding	ENSG00000146122.17	34.3719	-0.723531	0.286267	-2.52747	0.0114889	0.0341626
Q9P265	DIP2B	Disco-interacting protein 2 homolog B (DIP2 homolog B)	3 v 3	-0.128389	0.0188044	0.20157			ENSG00000104886.11	PLEKHJ1	protein_coding	ENSG00000104886.11	202.124	-0.723671	0.147573	-4.9038	9.39985e-07	7.23148e-06
P35221	CTNNA1	Catenin alpha-1 (Alpha E-catenin) (Cadherin-associated protein) (Renal carcinoma antigen NY-REN-13)	3 v 3	-0.152865	0.0188072	0.343854			ENSG00000185619.18	PCGF3	protein_coding	ENSG00000185619.18	568.79	-0.724776	0.128075	-5.659	1.52261e-08	1.56382e-07
Q9NRN7	AASDHPPT	L-aminoadipate-semialdehyde dehydrogenase-phosphopantetheinyl transferase (EC 2.7.8.7) (4'-phosphopantetheinyl transferase) (Alpha-aminoadipic semialdehyde dehydrogenase-phosphopantetheinyl transferase) (AASD-PPT) (LYS5 ortholog)	3 v 3	-0.0989204	0.0188371	0.343854			ENSG00000178951.9	ZBTB7A	protein_coding	ENSG00000178951.9	179.285	-0.726001	0.157431	-4.61154	3.99697e-06	2.74706e-05
P62330	ARF6	ADP-ribosylation factor 6	3 v 3	-0.144019	0.0188593	0.20157			ENSG00000120647.10	CCDC77	protein_coding	ENSG00000120647.10	287.913	-0.726461	0.126732	-5.73228	9.90906e-09	1.0476e-07
P31323	PRKAR2B	cAMP-dependent protein kinase type II-beta regulatory subunit	3 v 3	0.405031	0.0188667	0.20157			ENSG00000154518.9	ATP5MC3	protein_coding	ENSG00000154518.9	396.347	-0.729143	0.129155	-5.64548	1.64725e-08	1.68153e-07
Q9Y3T6	R3HCC1	R3H and coiled-coil domain-containing protein 1	3 v 3	0.119839	0.0188724	0.20157			ENSG00000269343.8	ZNF587B	protein_coding	ENSG00000269343.8	332.87	-0.733146	0.129519	-5.66053	1.50907e-08	1.5523e-07
Q9H1B7	IRF2BPL	Probable E3 ubiquitin-protein ligase IRF2BPL (EC 2.3.2.27) (Enhanced at puberty protein 1) (Interferon regulatory factor 2-binding protein-like)	3 v 3	-0.221641	0.0188899	0.20157			ENSG00000112146.16	FBXO9	protein_coding	ENSG00000112146.16	584.396	-0.733765	0.117146	-6.26368	3.76006e-10	4.891e-09
P11172	UMPS	Uridine 5'-monophosphate synthase (UMP synthase) [Includes: Orotate phosphoribosyltransferase (OPRT) (OPRTase) (EC 2.4.2.10); Orotidine 5'-phosphate decarboxylase (ODC) (EC 4.1.1.23) (OMPdecase)]	3 v 3	-0.118749	0.0189389	0.343854			ENSG00000184661.14	CDCA2	protein_coding	ENSG00000184661.14	809.072	-0.737476	0.093662	-7.8738	3.44042e-15	8.20721e-14
Q9UKV8	AGO2	Protein argonaute-2 (Argonaute2) (hAgo2) (EC 3.1.26.n2) (Argonaute RISC catalytic component 2) (Eukaryotic translation initiation factor 2C 2) (eIF-2C 2) (eIF2C 2) (PAZ Piwi domain protein) (PPD) (Protein slicer)	3 v 3	0.401065	0.0189562	0.343854			ENSG00000153029.14	MR1	protein_coding	ENSG00000153029.14	34.0539	-0.739169	0.309966	-2.38467	0.0170942	0.0476657
P0DI83	RAB34	Ras-related protein Rab-34, isoform NARR (Nine amino-acid residue-repeats)	3 v 3	-0.328001	0.0189567	0.20157			ENSG00000215271.7	HOMEZ	protein_coding	ENSG00000215271.7	63.0243	-0.745038	0.247812	-3.00646	0.00264305	0.00959766
Q59ER5		WD repeat-containing protein 1 isoform 1 variant (Fragment)	3 v 3	0.238175	0.018994	0.20157			ENSG00000137812.19	KNL1	protein_coding	ENSG00000137812.19	2157.67	-0.747314	0.0984532	-7.59056	3.18538e-14	6.7858e-13
P35556	FBN2	Fibrillin-2 [Cleaved into: Fibrillin-2 C-terminal peptide]	3 v 3	0.397501	0.019	0.343854			ENSG00000197020.11	ZNF100	protein_coding	ENSG00000197020.11	174.942	-0.750116	0.156993	-4.77803	1.77018e-06	1.30063e-05
O95067	CCNB2	G2/mitotic-specific cyclin-B2	3 v 3	-0.194076	0.0190134	0.20157			ENSG00000053770.12	AP5M1	protein_coding	ENSG00000053770.12	552.53	-0.751422	0.148219	-5.06966	3.98532e-07	3.27255e-06
Q9P1U1	ACTR3B	Actin-related protein 3B (ARP3-beta) (Actin-like protein 3B) (Actin-related protein ARP4)	3 v 3	-0.0924554	0.019036	0.20157			ENSG00000168792.5	ABHD15	protein_coding	ENSG00000168792.5	110.299	-0.752945	0.201482	-3.73703	0.000186204	0.000898625
Q9NXU5	ARL15	ADP-ribosylation factor-like protein 15 (ADP-ribosylation factor-related protein 2) (ARF-related protein 2)	3 v 3	-0.247879	0.0190562	0.343854			ENSG00000185838.14	GNB1L	protein_coding	ENSG00000185838.14	33.8045	-0.754608	0.29897	-2.52402	0.0116021	0.0344584
Q5FBB7	SGO1	Shugoshin 1 (Serologically defined breast cancer antigen NY-BR-85) (Shugoshin-like 1)	2 v 2	0.170465	0.0190665	0.343854			ENSG00000204519.11	ZNF551	protein_coding	ENSG00000204519.11	201.694	-0.754987	0.152258	-4.95861	7.10003e-07	5.56003e-06
Q8N3U4	STAG2	Cohesin subunit SA-2 (SCC3 homolog 2) (Stromal antigen 2)	3 v 3	-0.135386	0.0190886	0.20157			ENSG00000147099.21	HDAC8	protein_coding	ENSG00000147099.21	438.701	-0.757762	0.119263	-6.35369	2.1021e-10	2.83333e-09
P60520	GABARAPL2	Gamma-aminobutyric acid receptor-associated protein-like 2 (GABA(A) receptor-associated protein-like 2) (Ganglioside expression factor 2) (GEF-2) (General protein transport factor p16) (Golgi-associated ATPase enhancer of 16 kDa) (GATE-16) (MAP1 light chain 3-related protein)	3 v 3	-0.345107	0.0190942	0.343854			ENSG00000145604.15	SKP2	protein_coding	ENSG00000145604.15	924.278	-0.758181	0.0983133	-7.71188	1.23973e-14	2.76704e-13
P60602	ROMO1	Reactive oxygen species modulator 1 (ROS modulator 1) (Epididymis tissue protein Li 175) (Glyrichin) (Mitochondrial targeting GxxxG motif protein) (MTGM) (Protein MGR2 homolog)	3 v 3	-0.406486	0.0191111	0.20157			ENSG00000123643.13	SLC36A1	protein_coding	ENSG00000123643.13	226.814	-0.759718	0.158334	-4.79819	1.60102e-06	1.18309e-05
Q6NUQ4	TMEM214	Transmembrane protein 214	3 v 3	-0.216861	0.0191247	0.343854			ENSG00000170144.20	HNRNPA3	protein_coding	ENSG00000170144.20	1126.49	-0.761	0.0887024	-8.57924	9.55004e-18	2.92761e-16
Q32MZ4	LRRFIP1	Leucine-rich repeat flightless-interacting protein 1 (LRR FLII-interacting protein 1) (GC-binding factor 2) (TAR RNA-interacting protein)	3 v 3	-0.0674209	0.0191339	0.20157			ENSG00000065328.16	MCM10	protein_coding	ENSG00000065328.16	522.814	-0.763711	0.102519	-7.44946	9.37212e-14	1.88662e-12
A0A024R3H2	SORL1	Low-density lipoprotein receptor relative with 11 ligand-binding repeats (Sortilin-related receptor) (Sorting protein-related receptor containing LDLR class A repeats)	3 v 3	0.46053	0.0191749	0.20157			ENSG00000136492.8	BRIP1	protein_coding	ENSG00000136492.8	785.414	-0.76623	0.104097	-7.36074	1.829e-13	3.57098e-12
P82675	MRPS5	28S ribosomal protein S5, mitochondrial (MRP-S5) (S5mt) (Mitochondrial small ribosomal subunit protein uS5m)	3 v 3	0.374611	0.019176	0.343854			ENSG00000085840.13	ORC1	protein_coding	ENSG00000085840.13	296.987	-0.768349	0.139058	-5.52539	3.28759e-08	3.21876e-07
P19447	ERCC3	General transcription and DNA repair factor IIH helicase subunit XPB (TFIIH subunit XPB) (EC 3.6.4.12) (Basic transcription factor 2 89 kDa subunit) (BTF2 p89) (DNA excision repair protein ERCC-3) (DNA repair protein complementing XP-B cells) (TFIIH basal transcription factor complex 89 kDa subunit) (TFIIH 89 kDa subunit) (TFIIH p89) (Xeroderma pigmentosum group B-complementing protein)	3 v 3	0.0475767	0.0191896	0.343854			ENSG00000104290.11	FZD3	protein_coding	ENSG00000104290.11	518.936	-0.769442	0.148197	-5.19201	2.08035e-07	1.78481e-06
A6NEM2	HCFC1	Host cell factor 1	3 v 3	0.278515	0.0191904	0.20157			ENSG00000058668.14	ATP2B4	protein_coding	ENSG00000058668.14	704.646	-0.770702	0.103852	-7.42115	1.16106e-13	2.31867e-12
Q6NXT1	ANKRD54	Ankyrin repeat domain-containing protein 54 (Lyn-interacting ankyrin repeat protein)	3 v 3	-0.0942364	0.0191978	0.343854			ENSG00000094916.16	CBX5	protein_coding	ENSG00000094916.16	6960.62	-0.781761	0.0958574	-8.15545	3.47876e-16	9.12098e-15
O14530	TXNDC9	Thioredoxin domain-containing protein 9 (ATP-binding protein associated with cell differentiation) (Protein 1-4)	3 v 3	-0.133683	0.0192455	0.20157			ENSG00000119408.16	NEK6	protein_coding	ENSG00000119408.16	359.987	-0.784054	0.115827	-6.76918	1.29517e-11	2.05896e-10
A0A494C0R8	CLUH	Clustered mitochondria protein homolog	3 v 3	-0.164938	0.0192518	0.20157			ENSG00000139233.7	LLPH	protein_coding	ENSG00000139233.7	322.085	-0.785561	0.142338	-5.51897	3.40988e-08	3.33362e-07
Q9UBH6	XPR1	Xenotropic and polytropic retrovirus receptor 1 (Protein SYG1 homolog) (Xenotropic and polytropic murine leukemia virus receptor X3) (X-receptor)	3 v 3	0.02724	0.01926	0.343854			ENSG00000092847.12	AGO1	protein_coding	ENSG00000092847.12	1109.47	-0.788421	0.0897235	-8.78723	1.53293e-18	4.98016e-17
P68036	UBE2L3	Ubiquitin-conjugating enzyme E2 L3 (EC 2.3.2.23) (E2 ubiquitin-conjugating enzyme L3) (L-UBC) (UbcH7) (Ubiquitin carrier protein L3) (Ubiquitin-conjugating enzyme E2-F1) (Ubiquitin-protein ligase L3)	3 v 3	0.0896847	0.0192677	0.20157			ENSG00000100028.12	SNRPD3	protein_coding	ENSG00000100028.12	664.037	-0.789629	0.117092	-6.74364	1.54463e-11	2.43258e-10
A8MWY0	ELAPOR2	Endosome/lysosome-associated apoptosis and autophagy regulator family member 2 (Estrogen-induced gene 121-like protein) (hEIG121L)	3 v 3	0.381744	0.019274	0.20157			ENSG00000188312.14	CENPP	protein_coding	ENSG00000188312.14	150.323	-0.795199	0.166488	-4.77632	1.78528e-06	1.31125e-05
Q9H6T3	RPAP3	RNA polymerase II-associated protein 3	3 v 3	-0.320187	0.0193018	0.20157			ENSG00000213625.9	LEPROT	protein_coding	ENSG00000213625.9	443.885	-0.795773	0.134061	-5.93588	2.92275e-09	3.32071e-08
Q9NUA8	ZBTB40	Zinc finger and BTB domain-containing protein 40	3 v 3	-0.158757	0.0193281	0.20157			ENSG00000140025.16	EFCAB11	protein_coding	ENSG00000140025.16	114.941	-0.807745	0.184143	-4.3865	1.1519e-05	7.25938e-05
Q86Y79	PTRH1	Probable peptidyl-tRNA hydrolase (PTH) (EC 3.1.1.29)	3 v 3	-0.389844	0.019338	0.20157			ENSG00000184949.16	FAM227A	protein_coding	ENSG00000184949.16	95.5845	-0.823625	0.207024	-3.97842	6.93761e-05	0.000369871
Q9NZD8	SPG21	Maspardin (Acid cluster protein 33) (Spastic paraplegia 21 autosomal recessive Mast syndrome protein) (Spastic paraplegia 21 protein)	3 v 3	-0.146149	0.0193503	0.344199			ENSG00000188042.8	ARL4C	protein_coding	ENSG00000188042.8	857.382	-0.825843	0.101552	-8.13221	4.21525e-16	1.08817e-14
Q9H3Z4	DNAJC5	DnaJ homolog subfamily C member 5 (Ceroid-lipofuscinosis neuronal protein 4) (Cysteine string protein) (CSP)	3 v 3	-0.131217	0.0193796	0.344199			ENSG00000183850.14	ZNF730	protein_coding	ENSG00000183850.14	53.3363	-0.829986	0.256493	-3.2359	0.0012126	0.00482115
P30876	POLR2B	DNA-directed RNA polymerase II subunit RPB2 (EC 2.7.7.6) (DNA-directed RNA polymerase II 140 kDa polypeptide) (DNA-directed RNA polymerase II subunit B) (RNA polymerase II subunit 2) (RNA polymerase II subunit B2)	3 v 3	-0.151201	0.0193952	0.201676			ENSG00000122952.17	ZWINT	protein_coding	ENSG00000122952.17	963.108	-0.831367	0.0898997	-9.24773	2.2932e-20	9.20485e-19
Q9H3U1	UNC45A	Protein unc-45 homolog A (Unc-45A) (GCUNC-45) (Smooth muscle cell-associated protein 1) (SMAP-1)	3 v 3	0.101543	0.0194062	0.201676			ENSG00000179240.10	GVQW3	protein_coding	ENSG00000179240.10	126.04	-0.83382	0.185935	-4.48447	7.30959e-06	4.7897e-05
O75828	CBR3	Carbonyl reductase [NADPH] 3 (EC 1.1.1.184) (NADPH-dependent carbonyl reductase 3) (Short chain dehydrogenase/reductase family 21C member 2)	3 v 3	-0.210062	0.0194094	0.344199			ENSG00000138650.9	PCDH10	protein_coding	ENSG00000138650.9	40.3527	-0.835703	0.280292	-2.98154	0.00286801	0.0102956
Q9P2G3	KLHL14	Kelch-like protein 14 (Protein interactor of Torsin-1A) (Printor) (Protein interactor of torsinA)	3 v 3	0.466841	0.0194776	0.201676			ENSG00000104147.9	OIP5	protein_coding	ENSG00000104147.9	127.506	-0.839484	0.193365	-4.34145	1.41544e-05	8.72876e-05
Q96PV6	LENG8	Leukocyte receptor cluster member 8	3 v 3	0.220842	0.0194873	0.201676			ENSG00000243667.7	WDR92	protein_coding	ENSG00000243667.7	51.5867	-0.849639	0.24869	-3.41645	0.000634426	0.0026996
P35606	COPB2	Coatomer subunit beta' (Beta'-coat protein) (Beta'-COP) (p102)	3 v 3	-0.073281	0.0195038	0.344199			ENSG00000171033.13	PKIA	protein_coding	ENSG00000171033.13	198.491	-0.850576	0.158381	-5.37046	7.85374e-08	7.28202e-07
P09629	HOXB7	Homeobox protein Hox-B7 (Homeobox protein HHO.C1) (Homeobox protein Hox-2C)	2 v 2	0.43918	0.0195177	0.344199			ENSG00000248905.8	FMN1	protein_coding	ENSG00000248905.8	1115.95	-0.855435	0.107317	-7.9711	1.57271e-15	3.85227e-14
Q9NWK9	ZNHIT6	Box C/D snoRNA protein 1 (Serologically defined breast cancer antigen NY-BR-75) (Zinc finger HIT domain-containing protein 6)	3 v 3	-0.239343	0.0195218	0.344199			ENSG00000125848.10	FLRT3	protein_coding	ENSG00000125848.10	97.545	-0.856089	0.230637	-3.71185	0.000205752	0.000983052
Q8IX90	SKA3	Spindle and kinetochore-associated protein 3	3 v 3	-0.0994933	0.0195653	0.201676			ENSG00000165186.12	PTCHD1	protein_coding	ENSG00000165186.12	217.149	-0.857476	0.161929	-5.29538	1.18769e-07	1.06386e-06
Q96QF0	RAB3IP	Rab-3A-interacting protein (Rab3A-interacting protein) (Rabin-3) (SSX2-interacting protein)	3 v 3	0.113014	0.0195756	0.201676			ENSG00000088367.22	EPB41L1	protein_coding	ENSG00000088367.22	263.419	-0.865723	0.143816	-6.01967	1.74772e-09	2.04579e-08
Q8TBZ3	WDR20	WD repeat-containing protein 20 (Protein DMR)	3 v 3	0.181596	0.019612	0.201676			ENSG00000204388.7	HSPA1B	protein_coding	ENSG00000204388.7	186.84	-0.871305	0.172337	-5.05581	4.28564e-07	3.502e-06
Q8NEW0	SLC30A7	Zinc transporter 7 (ZnT-7) (Solute carrier family 30 member 7) (Znt-like transporter 2)	3 v 3	-0.382254	0.0196212	0.201676			ENSG00000198682.13	PAPSS2	protein_coding	ENSG00000198682.13	117.06	-0.871531	0.185369	-4.7016	2.58135e-06	1.84605e-05
Q9H869	YY1AP1	YY1-associated protein 1 (Hepatocellular carcinoma susceptibility protein) (Hepatocellular carcinoma-associated protein 2)	3 v 3	-0.189231	0.0196716	0.201676			ENSG00000116205.14	TCEANC2	protein_coding	ENSG00000116205.14	147.833	-0.87374	0.185796	-4.70267	2.56775e-06	1.83698e-05
P06493	CDK1	Cyclin-dependent kinase 1 (CDK1) (EC 2.7.11.22) (EC 2.7.11.23) (Cell division control protein 2 homolog) (Cell division protein kinase 1) (p34 protein kinase)	3 v 3	-0.125096	0.0196759	0.345101			ENSG00000205269.6	TMEM170B	protein_coding	ENSG00000205269.6	683.331	-0.878108	0.107956	-8.13396	4.15478e-16	1.07394e-14
Q96T60	PNKP	Bifunctional polynucleotide phosphatase/kinase (DNA 5'-kinase/3'-phosphatase) (Polynucleotide kinase-3'-phosphatase) [Includes: Polynucleotide 3'-phosphatase (EC 3.1.3.32) (2'(3')-polynucleotidase); Polynucleotide 5'-hydroxyl-kinase (EC 2.7.1.78)]	3 v 3	-0.0752889	0.0196795	0.345101			ENSG00000155016.18	CYP2U1	protein_coding	ENSG00000155016.18	236.016	-0.883041	0.165553	-5.33388	9.61377e-08	8.75206e-07
Q15942	ZYX	Zyxin (Zyxin-2)	3 v 3	-0.251064	0.0196946	0.345101			ENSG00000121060.18	TRIM25	protein_coding	ENSG00000121060.18	620.233	-0.88572	0.105245	-8.41579	3.90259e-17	1.11006e-15
O43242	PSMD3	26S proteasome non-ATPase regulatory subunit 3 (26S proteasome regulatory subunit RPN3) (26S proteasome regulatory subunit S3) (Proteasome subunit p58)	3 v 3	-0.0548181	0.0197155	0.201676			ENSG00000183579.15	ZNRF3	protein_coding	ENSG00000183579.15	287.556	-0.887927	0.144686	-6.13695	8.41232e-10	1.03596e-08
Q86WC4	OSTM1	Osteopetrosis-associated transmembrane protein 1 (Chloride channel 7 beta subunit)	3 v 3	0.427306	0.019733	0.201676			ENSG00000106012.18	IQCE	protein_coding	ENSG00000106012.18	216.921	-0.888712	0.149403	-5.94844	2.70711e-09	3.08267e-08
Q6P597	KLC3	Kinesin light chain 3 (KLC2-like) (kinesin light chain 2)	3 v 3	0.151233	0.0197339	0.201676			ENSG00000169692.13	AGPAT2	protein_coding	ENSG00000169692.13	163.163	-0.893653	0.160035	-5.5841	2.34913e-08	2.35029e-07
Q9H3F6	KCTD10	BTB/POZ domain-containing adapter for CUL3-mediated RhoA degradation protein 3 (hBACURD3) (BTB/POZ domain-containing protein KCTD10) (Potassium channel tetramerization domain-containing protein 10)	3 v 3	0.187732	0.0198081	0.201676			ENSG00000119737.5	GPR75	protein_coding	ENSG00000119737.5	29.6455	-0.897316	0.311777	-2.87806	0.00400123	0.0137594
P21291	CSRP1	Cysteine and glycine-rich protein 1 (Cysteine-rich protein 1) (CRP) (CRP1) (Epididymis luminal protein 141) (HEL-141)	3 v 3	-0.140875	0.0198311	0.201676			ENSG00000133256.12	PDE6B	protein_coding	ENSG00000133256.12	50.9344	-0.901174	0.260209	-3.46327	0.000533648	0.00231785
O75380	NDUFS6	NADH dehydrogenase [ubiquinone] iron-sulfur protein 6, mitochondrial (Complex I-13kD-A) (CI-13kD-A) (NADH-ubiquinone oxidoreductase 13 kDa-A subunit)	3 v 3	-0.21369	0.0198652	0.346747			ENSG00000113361.13	CDH6	protein_coding	ENSG00000113361.13	1508.28	-0.901382	0.227236	-3.96672	7.28672e-05	0.000386945
Q5HYC2	KIAA2026	Uncharacterized protein KIAA2026	2 v 2	-0.26978	0.0199132	0.346747			ENSG00000173914.12	RBM4B	protein_coding	ENSG00000173914.12	185.239	-0.901639	0.165639	-5.44339	5.22762e-08	4.94485e-07
Q6NZI2	CAVIN1	Caveolae-associated protein 1 (Cavin-1) (Polymerase I and transcript release factor)	3 v 3	-0.269999	0.0199144	0.201676			ENSG00000161010.15	MRNIP	protein_coding	ENSG00000161010.15	135.086	-0.903689	0.181139	-4.98892	6.07177e-07	4.82812e-06
Q96P48	ARAP1	Arf-GAP with Rho-GAP domain, ANK repeat and PH domain-containing protein 1 (Centaurin-delta-2) (Cnt-d2)	3 v 3	-0.10722	0.0199157	0.201676			ENSG00000108219.15	TSPAN14	protein_coding	ENSG00000108219.15	470.405	-0.907024	0.116486	-7.78654	6.88714e-15	1.58649e-13
Q9NRP4	SDHAF3	Succinate dehydrogenase assembly factor 3, mitochondrial (SDH assembly factor 3) (SDHAF3)	3 v 3	-0.453141	0.0199472	0.201676			ENSG00000175591.11	P2RY2	protein_coding	ENSG00000175591.11	71.4564	-0.915042	0.219066	-4.17701	2.95364e-05	0.000170243
Q9NX24	NHP2	H/ACA ribonucleoprotein complex subunit 2 (Nucleolar protein family A member 2) (snoRNP protein NHP2)	3 v 3	0.276252	0.0199651	0.346747			ENSG00000178538.10	CA8	protein_coding	ENSG00000178538.10	71.8217	-0.919892	0.217877	-4.22207	2.42064e-05	0.000142253
Q9NPA8	ENY2	Transcription and mRNA export factor ENY2 (Enhancer of yellow 2 transcription factor homolog)	3 v 3	0.500429	0.0199822	0.201676			ENSG00000138185.20	ENTPD1	protein_coding	ENSG00000138185.20	20.6154	-0.925706	0.349439	-2.64912	0.00807011	0.0252788
P26599	PTBP1	Polypyrimidine tract-binding protein 1 (PTB) (57 kDa RNA-binding protein PPTB-1) (Heterogeneous nuclear ribonucleoprotein I) (hnRNP I)	3 v 3	0.352929	0.0200185	0.346747			ENSG00000072422.17	RHOBTB1	protein_coding	ENSG00000072422.17	254.132	-0.93418	0.151128	-6.18138	6.3542e-10	7.96156e-09
Q9UBI6	GNG12	Guanine nucleotide-binding protein G(I)/G(S)/G(O) subunit gamma-12	3 v 3	0.195446	0.0200318	0.201676			ENSG00000050438.17	SLC4A8	protein_coding	ENSG00000050438.17	92.0081	-0.937493	0.206471	-4.54055	5.61088e-06	3.7574e-05
Q9H307	PNN	Pinin (140 kDa nuclear and cell adhesion-related phosphoprotein) (Desmosome-associated protein) (Domain-rich serine protein) (DRS protein) (DRSP) (Melanoma metastasis clone A protein) (Nuclear protein SDK3) (SR-like protein)	3 v 3	0.825396	0.0200468	0.346747			ENSG00000102290.22	PCDH11X	protein_coding	ENSG00000102290.22	27.4857	-0.943566	0.317741	-2.9696	0.00298186	0.0106562
Q9BRX5	GINS3	DNA replication complex GINS protein PSF3 (GINS complex subunit 3)	3 v 3	-0.215731	0.0200481	0.346747			ENSG00000237190.4	CDKN2AIPNL	protein_coding	ENSG00000237190.4	128.526	-0.945733	0.189377	-4.99392	5.91673e-07	4.7179e-06
Q96N11	C7orf26	Uncharacterized protein C7orf26	3 v 3	0.164798	0.0200949	0.201676			ENSG00000273274.2	ZBTB8B	protein_coding	ENSG00000273274.2	140.753	-0.946137	0.170613	-5.54551	2.93102e-08	2.89788e-07
Q7Z3V4	UBE3B	Ubiquitin-protein ligase E3B (EC 2.3.2.26) (HECT-type ubiquitin transferase E3B)	3 v 3	-0.109491	0.0201078	0.346747			ENSG00000185630.18	PBX1	protein_coding	ENSG00000185630.18	966.001	-0.950507	0.112176	-8.47338	2.38383e-17	6.91758e-16
Q5VV41	ARHGEF16	Rho guanine nucleotide exchange factor 16 (Ephexin-4)	3 v 3	-0.114087	0.0201225	0.346747			ENSG00000183208.12	GDPGP1	protein_coding	ENSG00000183208.12	50.279	-0.954702	0.276434	-3.45364	0.000553081	0.00238884
Q6ZWJ1	STXBP4	Syntaxin-binding protein 4 (Syntaxin 4-interacting protein) (STX4-interacting protein) (Synip)	3 v 3	0.224766	0.0201363	0.201676			ENSG00000132646.11	PCNA	protein_coding	ENSG00000132646.11	1155.66	-0.955571	0.098709	-9.68069	3.64242e-22	1.69952e-20
Q9BW61	DDA1	DET1- and DDB1-associated protein 1 (Placenta cross-immune reaction antigen 1) (PCIA-1)	3 v 3	-0.362117	0.0201501	0.201676			ENSG00000116830.12	TTF2	protein_coding	ENSG00000116830.12	810.934	-0.956702	0.107239	-8.92117	4.61383e-19	1.61084e-17
Q99595	TIMM17A	Mitochondrial import inner membrane translocase subunit Tim17-A (Inner membrane preprotein translocase Tim17a)	3 v 3	-0.327446	0.0201522	0.201676			ENSG00000162415.7	ZSWIM5	protein_coding	ENSG00000162415.7	49.7734	-0.971522	0.25296	-3.84062	0.000122726	0.00061886
Q9Y508	RNF114	E3 ubiquitin-protein ligase RNF114 (EC 2.3.2.27) (RING finger protein 114) (RING-type E3 ubiquitin transferase RNF114) (Zinc finger protein 228) (Zinc finger protein 313)	3 v 3	0.637616	0.0201645	0.201676			ENSG00000244462.8	RBM12	protein_coding	ENSG00000244462.8	1423.82	-0.978908	0.0835842	-11.7116	1.11109e-31	9.93065e-30
P17544	ATF7	Cyclic AMP-dependent transcription factor ATF-7 (cAMP-dependent transcription factor ATF-7) (Activating transcription factor 7) (Transcription factor ATF-A)	3 v 3	0.190115	0.0201947	0.201676			ENSG00000182287.14	AP1S2	protein_coding	ENSG00000182287.14	659.601	-0.979701	0.112078	-8.74127	2.30514e-18	7.42889e-17
Q9H7S9	ZNF703	Zinc finger protein 703 (Zinc finger elbow-related proline domain protein 1)	3 v 3	0.130942	0.0201966	0.201676			ENSG00000172339.10	ALG14	protein_coding	ENSG00000172339.10	45.07	-0.984848	0.268129	-3.67304	0.000239682	0.00112716
O00244	ATOX1	Copper transport protein ATOX1 (Metal transport protein ATX1)	3 v 3	-0.182908	0.0202291	0.346747			ENSG00000110169.11	HPX	protein_coding	ENSG00000110169.11	9.95552	-1.0154	0.417528	-2.43194	0.0150182	0.0428331
Q9NWB6	ARGLU1	Arginine and glutamate-rich protein 1	3 v 3	0.482795	0.0202426	0.346747			ENSG00000163293.12	NIPAL1	protein_coding	ENSG00000163293.12	179.114	-1.01734	0.162021	-6.27909	3.40567e-10	4.45306e-09
O14966	RAB29	Ras-related protein Rab-7L1 (Rab-7-like protein 1) (Ras-related protein Rab-29)	3 v 3	0.237087	0.0202426	0.201676			ENSG00000183742.12	MACC1	protein_coding	ENSG00000183742.12	212.239	-1.02768	0.15386	-6.67929	2.40096e-11	3.68857e-10
Q8N9V3	WDSUB1	WD repeat, SAM and U-box domain-containing protein 1	3 v 3	0.234868	0.0202465	0.201676			ENSG00000112246.9	SIM1	protein_coding	ENSG00000112246.9	31.3286	-1.02877	0.311402	-3.30368	0.00095424	0.00389087
A8K900		Mitochondrial GTPase 1	2 v 2	-0.233444	0.0202624	0.201676			ENSG00000139910.20	NOVA1	protein_coding	ENSG00000139910.20	181.609	-1.03385	0.165496	-6.247	4.18401e-10	5.39016e-09
P13995	MTHFD2	Bifunctional methylenetetrahydrofolate dehydrogenase/cyclohydrolase, mitochondrial [Includes: NAD-dependent methylenetetrahydrofolate dehydrogenase (EC 1.5.1.15); Methenyltetrahydrofolate cyclohydrolase (EC 3.5.4.9)]	3 v 3	0.111384	0.0202635	0.201676			ENSG00000196247.11	ZNF107	protein_coding	ENSG00000196247.11	373.502	-1.03526	0.132653	-7.80431	5.98285e-15	1.38612e-13
Q9P2J5	LARS1	Leucine--tRNA ligase, cytoplasmic (EC 6.1.1.4) (Leucyl-tRNA synthetase) (LeuRS)	3 v 3	0.0799697	0.0202651	0.346747			ENSG00000081148.12	IMPG2	protein_coding	ENSG00000081148.12	29.5747	-1.04871	0.308458	-3.39984	0.000674249	0.00285135
Q92538	GBF1	Golgi-specific brefeldin A-resistance guanine nucleotide exchange factor 1 (BFA-resistant GEF 1)	3 v 3	0.154316	0.0202676	0.201676			ENSG00000101003.10	GINS1	protein_coding	ENSG00000101003.10	426.268	-1.04998	0.123824	-8.47966	2.25844e-17	6.57268e-16
Q5JPI3	C3orf38	Uncharacterized protein C3orf38	3 v 3	0.315828	0.0202844	0.201676			ENSG00000170961.7	HAS2	protein_coding	ENSG00000170961.7	8.31449	-1.05221	0.430471	-2.44431	0.0145128	0.0416396
Q6ICB0	DESI1	Desumoylating isopeptidase 1 (DeSI-1) (EC 3.4.-.-) (PPPDE peptidase domain-containing protein 2) (Polyubiquitinated substrate transporter) (POST)	3 v 3	-0.192529	0.0203167	0.346747			ENSG00000188807.13	TMEM201	protein_coding	ENSG00000188807.13	165.859	-1.05346	0.161196	-6.53526	6.34976e-11	9.23309e-10
P16333	NCK1	Cytoplasmic protein NCK1 (NCK adaptor protein 1) (Nck-1) (SH2/SH3 adaptor protein NCK-alpha)	3 v 3	-0.174529	0.0203178	0.346747			ENSG00000196172.9	ZNF681	protein_coding	ENSG00000196172.9	183.964	-1.05375	0.157912	-6.67304	2.50566e-11	3.84648e-10
Q9NPH2	ISYNA1	Inositol-3-phosphate synthase 1 (IPS 1) (EC 5.5.1.4) (Myo-inositol 1-phosphate synthase) (MI-1-P synthase) (MIP synthase) (hIPS) (Myo-inositol 1-phosphate synthase A1) (hINO1)	3 v 3	0.182989	0.0203283	0.201676			ENSG00000180263.14	FGD6	protein_coding	ENSG00000180263.14	153.652	-1.06073	0.164901	-6.43254	1.2549e-10	1.74765e-09
Q14691	GINS1	DNA replication complex GINS protein PSF1 (GINS complex subunit 1)	3 v 3	-0.096499	0.0203661	0.346875			ENSG00000168077.14	SCARA3	protein_coding	ENSG00000168077.14	40.2311	-1.06169	0.278969	-3.80577	0.000141362	0.000702965
P41236	PPP1R2	Protein phosphatase inhibitor 2 (IPP-2)	3 v 3	0.383898	0.0204045	0.201676			ENSG00000189241.7	TSPYL1	protein_coding	ENSG00000189241.7	1093.92	-1.06525	0.0861743	-12.3616	4.21521e-35	4.4381e-33
Q96R06	SPAG5	Sperm-associated antigen 5 (Astrin) (Deepest) (Mitotic spindle-associated protein p126) (MAP126)	3 v 3	-0.178519	0.0204128	0.201676			ENSG00000153404.14	PLEKHG4B	protein_coding	ENSG00000153404.14	173.278	-1.06544	0.154457	-6.89798	5.27484e-12	8.78849e-11
Q8N5I9	NOPCHAP1	NOP protein chaperone 1	3 v 3	-0.160388	0.020438	0.347405			ENSG00000162999.12	DUSP19	protein_coding	ENSG00000162999.12	45.8979	-1.07614	0.286888	-3.75109	0.000176069	0.000855068
Q99470	SDF2	Stromal cell-derived factor 2 (SDF-2)	3 v 3	0.155093	0.0204483	0.201676			ENSG00000119508.18	NR4A3	protein_coding	ENSG00000119508.18	45.0172	-1.077	0.274162	-3.92831	8.55432e-05	0.000446708
Q96B01	RAD51AP1	RAD51-associated protein 1 (HsRAD51AP1) (RAD51-interacting protein)	3 v 3	-0.489675	0.0204515	0.201676			ENSG00000101191.16	DIDO1	protein_coding	ENSG00000101191.16	1033.68	-1.08375	0.101381	-10.6899	1.13553e-26	7.53645e-25
Q8TF46	DIS3L	DIS3-like exonuclease 1 (EC 3.1.13.-)	3 v 3	-0.101214	0.0204619	0.201676			ENSG00000131153.9	GINS2	protein_coding	ENSG00000131153.9	227.429	-1.09549	0.169023	-6.48133	9.09189e-11	1.29123e-09
P49137	MAPKAPK2	MAP kinase-activated protein kinase 2 (MAPK-activated protein kinase 2) (MAPKAP kinase 2) (MAPKAP-K2) (MAPKAPK-2) (MK-2) (MK2) (EC 2.7.11.1)	3 v 3	-0.234414	0.0205307	0.201676			ENSG00000145242.13	EPHA5	protein_coding	ENSG00000145242.13	151.809	-1.099	0.164749	-6.67078	2.54442e-11	3.89705e-10
Q9NRA8	EIF4ENIF1	Eukaryotic translation initiation factor 4E transporter (4E-T) (eIF4E transporter) (Eukaryotic translation initiation factor 4E nuclear import factor 1)	3 v 3	-0.111136	0.0205525	0.201676			ENSG00000153395.10	LPCAT1	protein_coding	ENSG00000153395.10	1311.01	-1.10386	0.117166	-9.42136	4.45297e-21	1.9053e-19
A0A024R7X7	STAU2	Double-stranded RNA-binding protein Staufen homolog 2	3 v 3	0.48545	0.0205574	0.347929			ENSG00000078900.15	TP73	protein_coding	ENSG00000078900.15	79.488	-1.14176	0.213582	-5.34576	9.00382e-08	8.21538e-07
Q10570	CPSF1	Cleavage and polyadenylation specificity factor subunit 1 (Cleavage and polyadenylation specificity factor 160 kDa subunit) (CPSF 160 kDa subunit)	3 v 3	0.52117	0.020563	0.347929			ENSG00000180198.16	RCC1	protein_coding	ENSG00000180198.16	572.396	-1.14403	0.107686	-10.6238	2.30974e-26	1.49353e-24
Q01469	FABP5	Fatty acid-binding protein 5 (Epidermal-type fatty acid-binding protein) (E-FABP) (Fatty acid-binding protein, epidermal) (Psoriasis-associated fatty acid-binding protein homolog) (PA-FABP)	3 v 3	0.184383	0.0205726	0.201676			ENSG00000135899.17	SP110	protein_coding	ENSG00000135899.17	9.09381	-1.14615	0.427328	-2.68213	0.00731548	0.0231895
O00258	GET1	Guided entry of tail-anchored proteins factor 1 (Congenital heart disease 5 protein) (Tail-anchored protein insertion receptor WRB) (Tryptophan-rich basic protein)	3 v 3	0.325038	0.0205744	0.201676			ENSG00000196296.13	ATP2A1	protein_coding	ENSG00000196296.13	21.5937	-1.15426	0.345206	-3.34368	0.000826757	0.00342523
Q9H0R3	TMEM222	Transmembrane protein 222	3 v 3	-0.207574	0.0205929	0.347929			ENSG00000254726.3	MEX3A	protein_coding	ENSG00000254726.3	298.135	-1.1553	0.141544	-8.16213	3.29161e-16	8.64155e-15
Q9H0C5	BTBD1	BTB/POZ domain-containing protein 1 (Hepatitis C virus NS5A-transactivated protein 8) (HCV NS5A-transactivated protein 8)	2 v 2	-0.499984	0.0205934	0.201676			ENSG00000131368.8	MRPS25	protein_coding	ENSG00000131368.8	356.585	-1.15865	0.141809	-8.17048	3.07172e-16	8.10659e-15
Q9H1D9	POLR3F	DNA-directed RNA polymerase III subunit RPC6 (RNA polymerase III subunit C6) (DNA-directed RNA polymerase III subunit F) (RNA polymerase III 39 kDa subunit) (RPC39)	3 v 3	-0.118397	0.02063	0.201676			ENSG00000102384.13	CENPI	protein_coding	ENSG00000102384.13	351.13	-1.16549	0.155884	-7.47663	7.6253e-14	1.54581e-12
Q9NZB2	FAM120A	Constitutive coactivator of PPAR-gamma-like protein 1 (Oxidative stress-associated Src activator) (Protein FAM120A)	3 v 3	0.233358	0.0206322	0.347929			ENSG00000181634.8	TNFSF15	protein_coding	ENSG00000181634.8	29.357	-1.16744	0.336524	-3.46911	0.000522189	0.0022725
Q96GG9	DCUN1D1	DCN1-like protein 1 (DCNL1) (DCUN1 domain-containing protein 1) (Defective in cullin neddylation protein 1-like protein 1) (Squamous cell carcinoma-related oncogene)	3 v 3	0.453896	0.020654	0.201676			ENSG00000146776.14	ATXN7L1	protein_coding	ENSG00000146776.14	91.7798	-1.17399	0.205362	-5.71669	1.08616e-08	1.14002e-07
Q9BQS8	FYCO1	FYVE and coiled-coil domain-containing protein 1 (Zinc finger FYVE domain-containing protein 7)	3 v 3	0.794218	0.0206571	0.201676			ENSG00000171435.13	KSR2	protein_coding	ENSG00000171435.13	170.128	-1.18156	0.20573	-5.74327	9.28657e-09	9.84464e-08
Q9BR76	CORO1B	Coronin-1B (Coronin-2)	3 v 3	-0.149342	0.0206706	0.201676			ENSG00000123612.16	ACVR1C	protein_coding	ENSG00000123612.16	39.6467	-1.18184	0.292431	-4.04141	5.31297e-05	0.000290495
P12110	COL6A2	Collagen alpha-2(VI) chain	3 v 3	0.330313	0.0206885	0.201676			ENSG00000173218.15	VANGL1	protein_coding	ENSG00000173218.15	715.763	-1.18308	0.135662	-8.72079	2.76273e-18	8.87515e-17
O94905	ERLIN2	Erlin-2 (Endoplasmic reticulum lipid raft-associated protein 2) (Stomatin-prohibitin-flotillin-HflC/K domain-containing protein 2) (SPFH domain-containing protein 2)	3 v 3	0.200591	0.0206955	0.347982			ENSG00000041353.10	RAB27B	protein_coding	ENSG00000041353.10	171.089	-1.1841	0.191342	-6.18839	6.07827e-10	7.63962e-09
O00418	EEF2K	Eukaryotic elongation factor 2 kinase (eEF-2 kinase) (eEF-2K) (EC 2.7.11.20) (Calcium/calmodulin-dependent eukaryotic elongation factor 2 kinase)	3 v 3	0.286347	0.0206966	0.201676			ENSG00000164048.14	ZNF589	protein_coding	ENSG00000164048.14	128.57	-1.19058	0.180629	-6.59129	4.36024e-11	6.48074e-10
Q8WXE0	CASKIN2	Caskin-2 (CASK-interacting protein 2)	3 v 3	-0.25924	0.0207138	0.201676			ENSG00000115232.14	ITGA4	protein_coding	ENSG00000115232.14	16.5975	-1.19569	0.380515	-3.14228	0.00167636	0.00642493
Q9UL25	RAB21	Ras-related protein Rab-21	3 v 3	0.442193	0.0207217	0.201676			ENSG00000166263.13	STXBP4	protein_coding	ENSG00000166263.13	468.954	-1.20525	0.115473	-10.4375	1.6708e-25	9.88231e-24
Q93096	PTP4A1	Protein tyrosine phosphatase type IVA 1 (EC 3.1.3.48) (PTP(CAAXI)) (Protein-tyrosine phosphatase 4a1) (Protein-tyrosine phosphatase of regenerating liver 1) (PRL-1)	3 v 3	-0.120264	0.0207332	0.347982			ENSG00000174804.4	FZD4	protein_coding	ENSG00000174804.4	151.562	-1.21295	0.198016	-6.12551	9.03951e-10	1.10904e-08
Q13131	PRKAA1	5'-AMP-activated protein kinase catalytic subunit alpha-1 (AMPK subunit alpha-1) (EC 2.7.11.1) (Acetyl-CoA carboxylase kinase) (ACACA kinase) (EC 2.7.11.27) (Hydroxymethylglutaryl-CoA reductase kinase) (HMGCR kinase) (EC 2.7.11.31) (Tau-protein kinase PRKAA1) (EC 2.7.11.26)	3 v 3	0.339666	0.0207799	0.201807			ENSG00000176945.17	MUC20	protein_coding	ENSG00000176945.17	10.816	-1.21808	0.416588	-2.92395	0.00345619	0.0121129
P63167	DYNLL1	Dynein light chain 1, cytoplasmic (8 kDa dynein light chain) (DLC8) (Dynein light chain LC8-type 1) (Protein inhibitor of neuronal nitric oxide synthase) (PIN)	3 v 3	0.182822	0.0207826	0.201807			ENSG00000050628.20	PTGER3	protein_coding	ENSG00000050628.20	325.742	-1.22389	0.137556	-8.89741	5.71628e-19	1.97177e-17
Q9H115	NAPB	Beta-soluble NSF attachment protein (SNAP-beta) (N-ethylmaleimide-sensitive factor attachment protein beta)	3 v 3	-0.218743	0.0208172	0.347982			ENSG00000152578.13	GRIA4	protein_coding	ENSG00000152578.13	5.07161	-1.22525	0.447998	-2.73494	0.00623917	0.0201439
Q86TU7	SETD3	Actin-histidine N-methyltransferase (EC 2.1.1.85) (Protein-L-histidine N-tele-methyltransferase) (SET domain-containing protein 3) (hSETD3)	3 v 3	-0.10627	0.0208722	0.201952			ENSG00000140807.7	NKD1	protein_coding	ENSG00000140807.7	76.2159	-1.25297	0.239461	-5.23244	1.67284e-07	1.45821e-06
A0A024RAJ8	IQGAP2	IQ motif containing GTPase activating protein 2, isoform CRA_b	3 v 3	0.28542	0.0208816	0.347982			ENSG00000186871.7	ERCC6L	protein_coding	ENSG00000186871.7	246.073	-1.25654	0.139018	-9.03867	1.58594e-19	5.79876e-18
A0A3B3ITT1	RAB12	Ras-related protein Rab-12	3 v 3	-0.0502607	0.020895	0.347982			ENSG00000169247.12	SH3TC2	protein_coding	ENSG00000169247.12	7.77114	-1.26117	0.438853	-2.87378	0.00405586	0.0139139
Q9GZP4	PITHD1	PITH domain-containing protein 1	3 v 3	-0.176931	0.0209089	0.201952			ENSG00000140450.9	ARRDC4	protein_coding	ENSG00000140450.9	135.772	-1.27286	0.184109	-6.91361	4.72468e-12	7.91778e-11
P08237	PFKM	ATP-dependent 6-phosphofructokinase, muscle type (ATP-PFK) (PFK-M) (EC 2.7.1.11) (6-phosphofructokinase type A) (Phosphofructo-1-kinase isozyme A) (PFK-A) (Phosphohexokinase)	3 v 3	0.39193	0.0209112	0.201952			ENSG00000156103.16	MMP16	protein_coding	ENSG00000156103.16	72.1198	-1.2904	0.230182	-5.606	2.0706e-08	2.0866e-07
B2R5H0		Protein S100 (S100 calcium-binding protein)	3 v 3	0.411796	0.0209423	0.201952			ENSG00000070413.20	DGCR2	protein_coding	ENSG00000070413.20	699.129	-1.29404	0.117386	-11.0238	2.93564e-28	2.18651e-26
P38571	LIPA	Lysosomal acid lipase/cholesteryl ester hydrolase (Acid cholesteryl ester hydrolase) (LAL) (EC 3.1.1.13) (Cholesteryl esterase) (Lipase A) (Sterol esterase)	3 v 3	-0.183847	0.0209438	0.347982			ENSG00000170522.9	ELOVL6	protein_coding	ENSG00000170522.9	667.03	-1.30178	0.126104	-10.3231	5.54319e-25	3.16686e-23
O95573	ACSL3	Long-chain-fatty-acid--CoA ligase 3 (EC 6.2.1.3) (Arachidonate--CoA ligase) (EC 6.2.1.15) (Long-chain acyl-CoA synthetase 3) (LACS 3)	3 v 3	-0.279926	0.0209668	0.201952			ENSG00000167703.14	SLC43A2	protein_coding	ENSG00000167703.14	173.018	-1.33138	0.172853	-7.70236	1.33579e-14	2.96825e-13
Q8IZV5	RDH10	Retinol dehydrogenase 10 (EC 1.1.1.300) (Short chain dehydrogenase/reductase family 16C member 4)	3 v 3	0.396349	0.0209785	0.201952			ENSG00000149781.12	FERMT3	protein_coding	ENSG00000149781.12	10.002	-1.34924	0.432613	-3.11882	0.00181574	0.00690255
Q96G74	OTUD5	OTU domain-containing protein 5 (EC 3.4.19.12) (Deubiquitinating enzyme A) (DUBA)	3 v 3	-0.240458	0.0209786	0.347982			ENSG00000082175.14	PGR	protein_coding	ENSG00000082175.14	414.497	-1.36488	0.147105	-9.27828	1.7224e-20	6.98336e-19
P30039	PBLD	Phenazine biosynthesis-like domain-containing protein (EC 5.1.-.-) (MAWD-binding protein) (MAWDBP) (Unknown protein 32 from 2D-page of liver tissue)	3 v 3	-0.14785	0.021002	0.201952			ENSG00000101846.7	STS	protein_coding	ENSG00000101846.7	63.4155	-1.39221	0.233006	-5.975	2.30095e-09	2.64412e-08
Q96T17	MAP7D2	MAP7 domain-containing protein 2	3 v 3	0.0627234	0.0210093	0.347982			ENSG00000111846.17	GCNT2	protein_coding	ENSG00000111846.17	42.03	-1.40216	0.274598	-5.10622	3.28672e-07	2.72673e-06
Q5T4B2	CERCAM	Inactive glycosyltransferase 25 family member 3 (Cerebral endothelial cell adhesion molecule)	3 v 3	0.171093	0.021012	0.201952			ENSG00000084710.14	EFR3B	protein_coding	ENSG00000084710.14	98.9155	-1.40755	0.196712	-7.15535	8.34569e-13	1.50928e-11
P68400	CSNK2A1	Casein kinase II subunit alpha (CK II alpha) (EC 2.7.11.1)	3 v 3	0.103821	0.0210335	0.347982			ENSG00000112769.19	LAMA4	protein_coding	ENSG00000112769.19	16.0021	-1.4079	0.379692	-3.70801	0.000208897	0.000996657
Q08999	RBL2	Retinoblastoma-like protein 2 (130 kDa retinoblastoma-associated protein) (p130) (Retinoblastoma-related protein 2) (RBR-2) (pRb2)	2 v 2	0.367868	0.021074	0.201952			ENSG00000150873.11	C2orf50	protein_coding	ENSG00000150873.11	6.35228	-1.41594	0.44684	-3.16879	0.00153074	0.00592211
Q5VWQ8	DAB2IP	Disabled homolog 2-interacting protein (DAB2 interaction protein) (DAB2-interacting protein) (ASK-interacting protein 1) (AIP-1) (DOC-2/DAB-2 interactive protein)	3 v 3	-0.224039	0.0210807	0.201952			ENSG00000091986.15	CCDC80	protein_coding	ENSG00000091986.15	18.6525	-1.42666	0.366429	-3.89341	9.88459e-05	0.000508085
Q9Y605	MRFAP1	MORF4 family-associated protein 1 (Protein PGR1) (Protein associated with MRG of 14 kDa)	3 v 3	-0.313422	0.0210948	0.347982			ENSG00000164976.9	MYORG	protein_coding	ENSG00000164976.9	189.956	-1.47548	0.166073	-8.88449	6.42149e-19	2.19246e-17
P09960	LTA4H	Leukotriene A-4 hydrolase (LTA-4 hydrolase) (EC 3.3.2.6) (Leukotriene A(4) hydrolase) (Tripeptide aminopeptidase LTA4H) (EC 3.4.11.4)	3 v 3	-0.158176	0.0211173	0.347982			ENSG00000197705.9	KLHL14	protein_coding	ENSG00000197705.9	995.337	-1.53086	0.11926	-12.8363	1.02636e-37	1.24338e-35
Q02040	AKAP17A	A-kinase anchor protein 17A (AKAP-17A) (721P) (B-lymphocyte antigen) (Protein XE7) (Protein kinase A-anchoring protein 17A) (PRKA17A) (Splicing factor, arginine/serine-rich 17A)	3 v 3	0.461636	0.0211448	0.347982			ENSG00000176102.13	CSTF3	protein_coding	ENSG00000176102.13	275.961	-1.54661	0.145692	-10.6156	2.52106e-26	1.61976e-24
Q9NRA2	SLC17A5	Sialin (H(+)/nitrate cotransporter) (H(+)/sialic acid cotransporter) (AST) (Membrane glycoprotein HP59) (Solute carrier family 17 member 5) (Vesicular H(+)/Aspartate-glutamate cotransporter)	3 v 3	-0.105903	0.0211666	0.347982			ENSG00000145721.12	LIX1	protein_coding	ENSG00000145721.12	45.0568	-1.56449	0.280607	-5.57537	2.47e-08	2.46387e-07
P63146	UBE2B	Ubiquitin-conjugating enzyme E2 B (EC 2.3.2.23) (E2 ubiquitin-conjugating enzyme B) (RAD6 homolog B) (HR6B) (hHR6B) (Ubiquitin carrier protein B) (Ubiquitin-conjugating enzyme E2-17 kDa) (Ubiquitin-protein ligase B)	3 v 3	-0.358973	0.0211699	0.202187			ENSG00000136542.9	GALNT5	protein_coding	ENSG00000136542.9	19.2687	-1.56665	0.379741	-4.12558	3.69799e-05	0.00020913
P56282	POLE2	DNA polymerase epsilon subunit 2 (DNA polymerase II subunit 2) (DNA polymerase epsilon subunit B)	3 v 3	-0.165337	0.0212057	0.202187			ENSG00000066382.16	MPPED2	protein_coding	ENSG00000066382.16	165.768	-1.67709	0.169068	-9.91957	3.42226e-23	1.73792e-21
Q6NUQ4	TMEM214	Transmembrane protein 214	3 v 3	0.52269	0.0212389	0.202187			ENSG00000167183.3	PRR15L	protein_coding	ENSG00000167183.3	32.8484	-1.71239	0.345668	-4.95386	7.27555e-07	5.69083e-06
Q9UBS0	RPS6KB2	Ribosomal protein S6 kinase beta-2 (S6K-beta-2) (S6K2) (EC 2.7.11.1) (70 kDa ribosomal protein S6 kinase 2) (P70S6K2) (p70-S6K 2) (S6 kinase-related kinase) (SRK) (Serine/threonine-protein kinase 14B) (p70 ribosomal S6 kinase beta) (S6K-beta) (p70 S6 kinase beta) (p70 S6K-beta) (p70 S6KB) (p70-beta)	3 v 3	0.184581	0.0212936	0.202187			ENSG00000178935.5	ZNF552	protein_coding	ENSG00000178935.5	61.2816	-1.72347	0.258988	-6.65463	2.84017e-11	4.32369e-10
Q9NT62	ATG3	Ubiquitin-like-conjugating enzyme ATG3 (EC 2.3.2.-) (Autophagy-related protein 3) (APG3-like) (hApg3) (Protein PC3-96)	3 v 3	-0.106037	0.021295	0.202187			ENSG00000163435.16	ELF3	protein_coding	ENSG00000163435.16	190.34	-1.72855	0.16599	-10.4136	2.1489e-25	1.25623e-23
Q02880	TOP2B	DNA topoisomerase 2-beta (EC 5.6.2.2) (DNA topoisomerase II, beta isozyme)	3 v 3	0.616417	0.0212985	0.348948			ENSG00000163817.16	SLC6A20	protein_coding	ENSG00000163817.16	103.135	-1.76448	0.223144	-7.90738	2.62872e-15	6.33098e-14
Q9UPN6	SCAF8	SR-related and CTD-associated factor 8 (CDC5L complex-associated protein 7) (RNA-binding motif protein 16)	3 v 3	-0.102918	0.0213403	0.348948			ENSG00000120251.20	GRIA2	protein_coding	ENSG00000120251.20	76.1382	-1.81498	0.25109	-7.2284	4.88701e-13	9.06621e-12
Q9NZ08	ERAP1	Endoplasmic reticulum aminopeptidase 1 (EC 3.4.11.-) (ARTS-1) (Adipocyte-derived leucine aminopeptidase) (A-LAP) (Aminopeptidase PILS) (Puromycin-insensitive leucyl-specific aminopeptidase) (PILS-AP) (Type 1 tumor necrosis factor receptor shedding aminopeptidase regulator)	3 v 3	-0.10908	0.0213483	0.348948			ENSG00000148734.7	NPFFR1	protein_coding	ENSG00000148734.7	86.2821	-2.01149	0.238036	-8.45034	2.9045e-17	8.35616e-16
Q01780	EXOSC10	Exosome component 10 (EC 3.1.13.-) (Autoantigen PM/Scl 2) (P100 polymyositis-scleroderma overlap syndrome-associated autoantigen) (Polymyositis/scleroderma autoantigen 100 kDa) (PM/Scl-100) (Polymyositis/scleroderma autoantigen 2)	3 v 3	-0.228727	0.0213504	0.202187			ENSG00000104368.17	PLAT	protein_coding	ENSG00000104368.17	10.0653	-2.01343	0.429026	-4.69302	2.69206e-06	1.91772e-05
O95376	ARIH2	E3 ubiquitin-protein ligase ARIH2 (ARI-2) (Protein ariadne-2 homolog) (EC 2.3.2.31) (RING-type E3 ubiquitin transferase ARIH2) (Triad1 protein)	3 v 3	-0.191573	0.021376	0.202187			ENSG00000162998.5	FRZB	protein_coding	ENSG00000162998.5	8.87836	-2.02757	0.43922	-4.61631	3.9063e-06	2.69004e-05
Q9H0H0	INTS2	Integrator complex subunit 2 (Int2)	3 v 3	0.251766	0.0214313	0.202187			ENSG00000128655.18	PDE11A	protein_coding	ENSG00000128655.18	110.735	-2.08453	0.204006	-10.218	1.64753e-24	9.22893e-23
O95379	TNFAIP8	Tumor necrosis factor alpha-induced protein 8 (TNF alpha-induced protein 8) (Head and neck tumor and metastasis-related protein) (MDC-3.13) (NF-kappa-B-inducible DED-containing protein) (NDED) (SCC-S2) (TNF-induced protein GG2-1)	3 v 3	0.483145	0.0214391	0.202187			ENSG00000137959.16	IFI44L	protein_coding	ENSG00000137959.16	26.143	-2.45467	0.358911	-6.83922	7.96274e-12	1.30719e-10
O00442	RTCA	RNA 3'-terminal phosphate cyclase (RNA cyclase) (RNA-3'-phosphate cyclase) (EC 6.5.1.4) (RNA terminal phosphate cyclase domain-containing protein 1) (RTC domain-containing protein 1)	3 v 3	-0.0362997	0.0214525	0.349046			ENSG00000130487.8	KLHDC7B	protein_coding	ENSG00000130487.8	29.3474	4.06021	0.410038	9.90202	4.07945e-23	2.05608e-21
Q5W0B1	OBI1	ORC ubiquitin ligase 1 (OBI1) (EC 2.3.2.27) (RING finger protein 219)	3 v 3	-0.0331263	0.021457	0.349046			ENSG00000081181.8	ARG2	protein_coding	ENSG00000081181.8	212.4	3.9171	0.206494	18.9696	3.04119e-80	1.79878e-77
Q96BW1	UPRT	Uracil phosphoribosyltransferase homolog	3 v 3	0.190376	0.0214772	0.349046			ENSG00000143333.7	RGS16	protein_coding	ENSG00000143333.7	146.882	3.82922	0.23798	16.0905	2.97404e-58	8.19287e-56
Q5JTW2	CEP78	Centrosomal protein of 78 kDa (Cep78)	3 v 3	-0.32816	0.0214963	0.202206			ENSG00000162772.17	ATF3	protein_coding	ENSG00000162772.17	1125.04	3.72627	0.292936	12.7204	4.55392e-37	5.35552e-35
Q86WB0	ZC3HC1	Nuclear-interacting partner of ALK (Nuclear-interacting partner of anaplastic lymphoma kinase) (hNIPA) (Zinc finger C3HC-type protein 1)	3 v 3	0.0922139	0.0215123	0.202206			ENSG00000176697.19	BDNF	protein_coding	ENSG00000176697.19	38.5363	3.16076	0.371355	8.51141	1.71831e-17	5.06674e-16
Q9UBW7	ZMYM2	Zinc finger MYM-type protein 2 (Fused in myeloproliferative disorders protein) (Rearranged in atypical myeloproliferative disorder protein) (Zinc finger protein 198)	3 v 3	0.252386	0.0215729	0.349933			ENSG00000185950.9	IRS2	protein_coding	ENSG00000185950.9	295.772	2.85794	0.319592	8.94244	3.80676e-19	1.34305e-17
Q9C0I4	THSD7B	Thrombospondin type-1 domain-containing protein 7B	2 v 2	0.0610269	0.0215845	0.202294			ENSG00000140297.13	GCNT3	protein_coding	ENSG00000140297.13	62.0431	2.60522	0.269077	9.68205	3.59444e-22	1.68888e-20
P24534	EEF1B2	Elongation factor 1-beta (EF-1-beta)	3 v 3	-0.326673	0.0216293	0.202294			ENSG00000139269.3	INHBE	protein_coding	ENSG00000139269.3	667.082	2.51644	0.112109	22.4464	1.38659e-111	1.64026e-108
P49770	EIF2B2	Translation initiation factor eIF-2B subunit beta (S20I15) (S20III15) (eIF-2B GDP-GTP exchange factor subunit beta)	3 v 3	-0.159178	0.0216297	0.202294			ENSG00000090339.9	ICAM1	protein_coding	ENSG00000090339.9	48.4416	2.50358	0.300995	8.31769	8.96946e-17	2.4709e-15
O75962	TRIO	Triple functional domain protein (EC 2.7.11.1) (PTPRF-interacting protein)	2 v 2	0.192796	0.0216527	0.202294			ENSG00000178860.8	MSC	protein_coding	ENSG00000178860.8	42.8793	2.31893	0.307756	7.53495	4.88516e-14	1.01593e-12
Q86XR8	CEP57	Centrosomal protein of 57 kDa (Cep57) (FGF2-interacting protein) (Testis-specific protein 57) (Translokin)	3 v 3	-0.164068	0.0216626	0.350514			ENSG00000116285.13	ERRFI1	protein_coding	ENSG00000116285.13	703.547	2.20651	0.136318	16.1865	6.27991e-59	1.83028e-56
Q8N7X1	RBMXL3	RNA-binding motif protein, X-linked-like-3	2 v 2	0.669952	0.0216642	0.202294			ENSG00000112182.15	BACH2	protein_coding	ENSG00000112182.15	89.3342	2.07134	0.230275	8.99506	2.36097e-19	8.49359e-18
O60216	RAD21	Double-strand-break repair protein rad21 homolog (hHR21) (Nuclear matrix protein 1) (NXP-1) (SCC1 homolog) [Cleaved into: 64-kDa C-terminal product (64-kDa carboxy-terminal product) (65-kDa carboxy-terminal product)]	3 v 3	0.350372	0.021691	0.350514			ENSG00000188620.10	HMX3	protein_coding	ENSG00000188620.10	14.488	1.96661	0.409564	4.80171	1.57316e-06	1.16481e-05
Q9Y680	FKBP7	Peptidyl-prolyl cis-trans isomerase FKBP7 (PPIase FKBP7) (EC 5.2.1.8) (23 kDa FK506-binding protein) (23 kDa FKBP) (FKBP-23) (FK506-binding protein 7) (FKBP-7) (Rotamase)	3 v 3	0.327057	0.021804	0.202995			ENSG00000128283.7	CDC42EP1	protein_coding	ENSG00000128283.7	177.538	1.90609	0.174769	10.9063	1.07525e-27	7.64073e-26
O75052	NOS1AP	Carboxyl-terminal PDZ ligand of neuronal nitric oxide synthase protein (C-terminal PDZ ligand of neuronal nitric oxide synthase protein) (Nitric oxide synthase 1 adaptor protein)	3 v 3	0.115821	0.021807	0.202995			ENSG00000214944.9	ARHGEF28	protein_coding	ENSG00000214944.9	218.289	1.89604	0.179145	10.5838	3.54202e-26	2.23994e-24
R4RYZ7	EGLN1	Hypoxia-inducible factor prolyl hydroxylase 2	3 v 3	-0.132147	0.0218099	0.350934			ENSG00000135919.13	SERPINE2	protein_coding	ENSG00000135919.13	209.33	1.87511	0.17568	10.6734	1.35523e-26	8.93561e-25
P62847	RPS24	40S ribosomal protein S24 (Small ribosomal subunit protein eS24)	3 v 3	0.535079	0.0218108	0.202995			ENSG00000158014.14	SLC30A2	protein_coding	ENSG00000158014.14	10.9446	1.83353	0.430641	4.25769	2.06554e-05	0.000123221
O60493	SNX3	Sorting nexin-3 (Protein SDP3)	3 v 3	-0.384883	0.0218158	0.350933			ENSG00000137285.10	TUBB2B	protein_coding	ENSG00000137285.10	70.8787	1.82634	0.261209	6.99187	2.71243e-12	4.66213e-11
Q5VWC8	HACD4	Very-long-chain (3R)-3-hydroxyacyl-CoA dehydratase 4 (EC 4.2.1.134) (3-hydroxyacyl-CoA dehydratase 4) (HACD4) (Protein-tyrosine phosphatase-like A domain-containing protein 2)	3 v 3	0.336272	0.0218972	0.203405			ENSG00000152527.14	PLEKHH2	protein_coding	ENSG00000152527.14	531.974	1.75634	0.148568	11.8218	3.01247e-32	2.77893e-30
Q92747	ARPC1A	Actin-related protein 2/3 complex subunit 1A (SOP2-like protein)	3 v 3	0.411216	0.0219025	0.203405			ENSG00000156453.13	PCDH1	protein_coding	ENSG00000156453.13	132.978	1.69116	0.209854	8.05874	7.70869e-16	1.94263e-14
O75312	ZPR1	Zinc finger protein ZPR1 (Zinc finger protein 259)	3 v 3	-0.160843	0.0219394	0.203511			ENSG00000198380.12	GFPT1	protein_coding	ENSG00000198380.12	3946.57	1.67631	0.107058	15.6579	2.9338e-55	7.56393e-53
Q7L8J4	SH3BP5L	SH3 domain-binding protein 5-like (SH3BP-5-like)	3 v 3	-0.168973	0.0219618	0.203511			ENSG00000211584.14	SLC48A1	protein_coding	ENSG00000211584.14	1112.36	1.66127	0.0946967	17.5431	6.71867e-69	2.93723e-66
Q9NQ88	TIGAR	Fructose-2,6-bisphosphatase TIGAR (EC 3.1.3.46) (TP53-induced glycolysis and apoptosis regulator) (TP53-induced glycolysis regulatory phosphatase)	3 v 3	-0.186122	0.0219667	0.350934			ENSG00000149599.15	DUSP15	protein_coding	ENSG00000149599.15	15.3421	1.65608	0.396905	4.17248	3.01297e-05	0.000173414
Q16222	UAP1	UDP-N-acetylhexosamine pyrophosphorylase (Antigen X) (AGX) (Sperm-associated antigen 2) [Includes: UDP-N-acetylgalactosamine pyrophosphorylase (EC 2.7.7.83) (AGX-1); UDP-N-acetylglucosamine pyrophosphorylase (EC 2.7.7.23) (AGX-2)]	3 v 3	-0.13494	0.0220009	0.350934			ENSG00000185561.10	TLCD2	protein_coding	ENSG00000185561.10	339.297	1.65351	0.13478	12.2682	1.3416e-34	1.3907e-32
Q9HCS7	XAB2	Pre-mRNA-splicing factor SYF1 (Protein HCNP) (XPA-binding protein 2)	3 v 3	0.260598	0.0220605	0.204059			ENSG00000007062.11	PROM1	protein_coding	ENSG00000007062.11	2321.13	1.63637	0.0866563	18.8835	1.55958e-79	8.96088e-77
Q03701	CEBPZ	CCAAT/enhancer-binding protein zeta (CCAAT-box-binding transcription factor) (CBF) (CCAAT-binding factor)	3 v 3	0.091407	0.0220715	0.204059			ENSG00000126561.16	STAT5A	protein_coding	ENSG00000126561.16	61.5361	1.59988	0.271866	5.88483	3.98455e-09	4.44422e-08
Q969S8	HDAC10	Polyamine deacetylase HDAC10 (EC 3.5.1.48) (EC 3.5.1.62) (Histone deacetylase 10) (HD10)	2 v 2	0.131403	0.0220827	0.350934			ENSG00000176438.12	SYNE3	protein_coding	ENSG00000176438.12	211.706	1.58444	0.154072	10.2838	8.33546e-25	4.72186e-23
Q9BTM9	URM1	Ubiquitin-related modifier 1	3 v 3	-0.5977	0.0220928	0.204059			ENSG00000171988.19	JMJD1C	protein_coding	ENSG00000171988.19	3452.04	1.55409	0.101884	15.2535	1.56076e-52	3.5667e-50
Q08495	DMTN	Dematin (Dematin actin-binding protein) (Erythrocyte membrane protein band 4.9)	3 v 3	-0.360925	0.0221089	0.350934			ENSG00000137193.14	PIM1	protein_coding	ENSG00000137193.14	418.05	1.53872	0.141394	10.8825	1.39711e-27	9.78949e-26
Q9H0B6	KLC2	Kinesin light chain 2 (KLC 2)	3 v 3	-0.133084	0.0221202	0.350934			ENSG00000242247.11	ARFGAP3	protein_coding	ENSG00000242247.11	172.257	1.48759	0.221837	6.70576	2.00354e-11	3.12093e-10
A0A0U1RQE4	SH3D19	SH3 domain-containing protein 19	3 v 3	0.434445	0.0221254	0.204139			ENSG00000196517.11	SLC6A9	protein_coding	ENSG00000196517.11	252.022	1.47591	0.139893	10.5503	5.06503e-26	3.17314e-24
P53999	SUB1	Activated RNA polymerase II transcriptional coactivator p15 (Positive cofactor 4) (PC4) (SUB1 homolog) (p14)	3 v 3	0.434491	0.0221366	0.350934			ENSG00000115844.11	DLX2	protein_coding	ENSG00000115844.11	23.9914	1.47087	0.346844	4.24071	2.2281e-05	0.000132058
O96013	PAK4	Serine/threonine-protein kinase PAK 4 (EC 2.7.11.1) (p21-activated kinase 4) (PAK-4)	3 v 3	-0.0426089	0.0221827	0.204156			ENSG00000104375.17	STK3	protein_coding	ENSG00000104375.17	742.406	1.4541	0.115521	12.5873	2.48013e-36	2.78634e-34
P78560	CRADD	Death domain-containing protein CRADD (Caspase and RIP adapter with death domain) (RIP-associated protein with a death domain)	3 v 3	-0.420126	0.0221952	0.204156			ENSG00000124762.13	CDKN1A	protein_coding	ENSG00000124762.13	1633.03	1.44797	0.0956759	15.1341	9.65194e-52	2.08622e-49
Q86X76	NIT1	Deaminated glutathione amidase (dGSH amidase) (EC 3.5.1.128) (Nitrilase homolog 1)	3 v 3	-0.204194	0.0222187	0.350934			ENSG00000111186.13	WNT5B	protein_coding	ENSG00000111186.13	10.4004	1.3844	0.422257	3.27857	0.00104334	0.00421655
Q9HBE1	PATZ1	POZ-, AT hook-, and zinc finger-containing protein 1 (BTB/POZ domain zinc finger transcription factor) (Protein kinase A RI subunit alpha-associated protein) (Zinc finger and BTB domain-containing protein 19) (Zinc finger protein 278) (Zinc finger sarcoma gene protein)	3 v 3	0.17565	0.0222229	0.350934			ENSG00000140044.13	JDP2	protein_coding	ENSG00000140044.13	312.524	1.36531	0.128447	10.6294	2.17612e-26	1.41167e-24
Q14980	NUMA1	Nuclear mitotic apparatus protein 1 (Nuclear matrix protein-22) (NMP-22) (Nuclear mitotic apparatus protein) (NuMA protein) (SP-H antigen)	3 v 3	0.998545	0.0222682	0.350934			ENSG00000108950.12	FAM20A	protein_coding	ENSG00000108950.12	3.8378	1.35687	0.440606	3.07955	0.00207314	0.00775789
Q9NW68	BSDC1	BSD domain-containing protein 1	3 v 3	-0.0139251	0.0222725	0.204388			ENSG00000141068.14	KSR1	protein_coding	ENSG00000141068.14	145.274	1.32833	0.184471	7.20076	5.988e-13	1.10072e-11
Q13277	STX3	Syntaxin-3	3 v 3	-0.242793	0.0222779	0.350934			ENSG00000172575.12	RASGRP1	protein_coding	ENSG00000172575.12	250.734	1.32275	0.146248	9.04457	1.50259e-19	5.50402e-18
Q96G01	BICD1	Protein bicaudal D homolog 1 (Bic-D 1)	3 v 3	0.0659484	0.0223079	0.204493			ENSG00000172059.11	KLF11	protein_coding	ENSG00000172059.11	317.171	1.32249	0.143881	9.19156	3.87187e-20	1.50898e-18
P31948	STIP1	Stress-induced-phosphoprotein 1 (STI1) (Hsc70/Hsp90-organizing protein) (Hop) (Renal carcinoma antigen NY-REN-11) (Transformation-sensitive protein IEF SSP 3521)	3 v 3	-0.149485	0.0223206	0.350933			ENSG00000059728.11	MXD1	protein_coding	ENSG00000059728.11	203.644	1.29467	0.186988	6.9238	4.39696e-12	7.39869e-11
Q9NQ66	PLCB1	1-phosphatidylinositol 4,5-bisphosphate phosphodiesterase beta-1 (EC 3.1.4.11) (PLC-154) (Phosphoinositide phospholipase C-beta-1) (Phospholipase C-I) (PLC-I) (Phospholipase C-beta-1) (PLC-beta-1)	3 v 3	-0.160794	0.022357	0.350934			ENSG00000152439.12	ZNF773	protein_coding	ENSG00000152439.12	121.717	1.29422	0.182033	7.10981	1.16205e-12	2.07353e-11
Q9P0P0	RNF181	E3 ubiquitin-protein ligase RNF181 (EC 2.3.2.27) (RING finger protein 181) (RING-type E3 ubiquitin transferase RNF181)	3 v 3	-0.389083	0.0223792	0.350934			ENSG00000104231.11	ZFAND1	protein_coding	ENSG00000104231.11	911.476	1.29016	0.101459	12.7161	4.81579e-37	5.63056e-35
Q03113	GNA12	Guanine nucleotide-binding protein subunit alpha-12 (G alpha-12) (G-protein subunit alpha-12)	3 v 3	0.44956	0.0224353	0.205329			ENSG00000175556.16	LONRF3	protein_coding	ENSG00000175556.16	109.328	1.26687	0.197598	6.41135	1.44234e-10	1.999e-09
A0A494C039	HYOU1	Hypoxia up-regulated protein 1	2 v 2	-0.545836	0.0224379	0.350933			ENSG00000111907.21	TPD52L1	protein_coding	ENSG00000111907.21	739.651	1.2591	0.09611	13.1006	3.2685e-39	4.18659e-37
Q96E22	NUS1	Dehydrodolichyl diphosphate synthase complex subunit NUS1 (EC 2.5.1.87) (Cis-prenyltransferase subunit NgBR) (Nogo-B receptor) (NgBR) (Nuclear undecaprenyl pyrophosphate synthase 1 homolog)	3 v 3	-0.25957	0.0224473	0.205329			ENSG00000013588.8	GPRC5A	protein_coding	ENSG00000013588.8	67.1793	1.25875	0.247143	5.09321	3.52054e-07	2.9147e-06
Q3V6T2	CCDC88A	Girdin (Akt phosphorylation enhancer) (APE) (Coiled-coil domain-containing protein 88A) (G alpha-interacting vesicle-associated protein) (GIV) (Girders of actin filament) (Hook-related protein 1) (HkRP1)	3 v 3	0.267854	0.0224587	0.350934			ENSG00000187800.13	PEAR1	protein_coding	ENSG00000187800.13	13.4547	1.25259	0.396828	3.1565	0.00159673	0.00615492
Q96AE4	FUBP1	Far upstream element-binding protein 1 (FBP) (FUSE-binding protein 1) (DNA helicase V) (hDH V)	3 v 3	0.188915	0.0225129	0.205438			ENSG00000134030.14	CTIF	protein_coding	ENSG00000134030.14	298.877	1.24756	0.133599	9.33806	9.8113e-21	4.05978e-19
Q99986	VRK1	Serine/threonine-protein kinase VRK1 (EC 2.7.11.1) (Vaccinia-related kinase 1)	3 v 3	-0.118669	0.0225214	0.351268			ENSG00000157873.17	TNFRSF14	protein_coding	ENSG00000157873.17	7.3031	1.21727	0.439674	2.76858	0.00563018	0.0184342
Q7L5N7	LPCAT2	Lysophosphatidylcholine acyltransferase 2 (LPC acyltransferase 2) (LPCAT-2) (LysoPC acyltransferase 2) (EC 2.3.1.23) (1-acylglycerol-3-phosphate O-acyltransferase 11) (1-AGP acyltransferase 11) (1-AGPAT 11) (EC 2.3.1.51) (1-acylglycerophosphocholine O-acyltransferase) (1-alkenylglycerophosphocholine O-acyltransferase) (EC 2.3.1.25) (1-alkylglycerophosphocholine O-acetyltransferase) (EC 2.3.1.67) …	3 v 3	0.183766	0.0225316	0.205438			ENSG00000167528.12	ZNF641	protein_coding	ENSG00000167528.12	851.482	1.20685	0.109941	10.9772	4.91879e-28	3.55816e-26
Q14964	RAB39A	Ras-related protein Rab-39A (Rab-39)	2 v 2	-0.386703	0.0226765	0.206375			ENSG00000145919.10	BOD1	protein_coding	ENSG00000145919.10	544.56	1.1929	0.113412	10.5183	7.11695e-26	4.43102e-24
Q9NQR4	NIT2	Omega-amidase NIT2 (EC 3.5.1.3) (Nitrilase homolog 2)	3 v 3	0.186336	0.0226829	0.206375			ENSG00000175175.6	PPM1E	protein_coding	ENSG00000175175.6	157.709	1.18199	0.162804	7.26015	3.86657e-13	7.26698e-12
Q2TAA2	IAH1	Isoamyl acetate-hydrolyzing esterase 1 homolog (EC 3.1.-.-)	3 v 3	-0.156096	0.0226836	0.351922			ENSG00000171451.14	DSEL	protein_coding	ENSG00000171451.14	767.088	1.15992	0.115207	10.0681	7.64443e-24	4.01382e-22
P49354	FNTA	Protein farnesyltransferase/geranylgeranyltransferase type-1 subunit alpha (EC 2.5.1.58) (EC 2.5.1.59) (CAAX farnesyltransferase subunit alpha) (FTase-alpha) (Ras proteins prenyltransferase subunit alpha) (Type I protein geranyl-geranyltransferase subunit alpha) (GGTase-I-alpha)	3 v 3	-0.112438	0.0227039	0.351922			ENSG00000135241.17	PNPLA8	protein_coding	ENSG00000135241.17	536.598	1.15188	0.129493	8.89536	5.82294e-19	2.0017e-17
A3KN83	SBNO1	Protein strawberry notch homolog 1 (Monocyte protein 3) (MOP-3)	3 v 3	-0.268292	0.022718	0.206429			ENSG00000164823.11	OSGIN2	protein_coding	ENSG00000164823.11	750.611	1.15131	0.104397	11.0282	2.79459e-28	2.08919e-26
O75874	IDH1	Isocitrate dehydrogenase [NADP] cytoplasmic (IDH) (EC 1.1.1.42) (Cytosolic NADP-isocitrate dehydrogenase) (IDP) (NADP(+)-specific ICDH) (Oxalosuccinate decarboxylase)	3 v 3	0.592214	0.0227372	0.206429			ENSG00000169087.11	HSPBAP1	protein_coding	ENSG00000169087.11	149.93	1.14554	0.168852	6.78427	1.16673e-11	1.87254e-10
Q13443	ADAM9	Disintegrin and metalloproteinase domain-containing protein 9 (ADAM 9) (EC 3.4.24.-) (Cellular disintegrin-related protein) (Meltrin-gamma) (Metalloprotease/disintegrin/cysteine-rich protein 9) (Myeloma cell metalloproteinase)	3 v 3	0.482573	0.0228049	0.206718			ENSG00000143367.16	TUFT1	protein_coding	ENSG00000143367.16	305.913	1.14415	0.299603	3.8189	0.00013405	0.000670083
P50552	VASP	Vasodilator-stimulated phosphoprotein (VASP)	3 v 3	-0.0913916	0.0228123	0.351922			ENSG00000149591.16	TAGLN	protein_coding	ENSG00000149591.16	322.651	1.13565	0.144882	7.83847	4.56077e-15	1.07271e-13
O43847	NRDC	Nardilysin (EC 3.4.24.61) (N-arginine dibasic convertase) (NRD convertase) (NRD-C) (Nardilysin convertase)	3 v 3	0.285143	0.0228176	0.206718			ENSG00000125775.15	SDCBP2	protein_coding	ENSG00000125775.15	5.21755	1.1338	0.447742	2.53225	0.0113332	0.0337695
Q8N3C0	ASCC3	Activating signal cointegrator 1 complex subunit 3 (EC 3.6.4.12) (ASC-1 complex subunit p200) (ASC1p200) (Helicase, ATP binding 1) (Trip4 complex subunit p200)	3 v 3	0.392388	0.0228436	0.351922			ENSG00000166900.17	STX3	protein_coding	ENSG00000166900.17	658.983	1.11565	0.116486	9.57755	9.93769e-22	4.44104e-20
Q13158	FADD	FAS-associated death domain protein (FAS-associating death domain-containing protein) (Growth-inhibiting gene 3 protein) (Mediator of receptor induced toxicity)	3 v 3	-0.158808	0.0228618	0.206898			ENSG00000176222.8	ZNF404	protein_coding	ENSG00000176222.8	17.5573	1.11058	0.366798	3.02778	0.00246354	0.00903057
Q5W111	SPRYD7	SPRY domain-containing protein 7 (Chronic lymphocytic leukemia deletion region gene 6 protein) (CLL deletion region gene 6 protein)	3 v 3	-0.152642	0.0229064	0.351922			ENSG00000223547.10	ZNF844	protein_coding	ENSG00000223547.10	209.38	1.0775	0.164988	6.53081	6.54169e-11	9.5053e-10
O95140	MFN2	Mitofusin-2 (EC 3.6.5.-) (Transmembrane GTPase MFN2)	3 v 3	0.103499	0.0229081	0.207007			ENSG00000138413.13	IDH1	protein_coding	ENSG00000138413.13	2363.85	1.07165	0.075369	14.2188	7.00758e-46	1.21485e-43
Q9UH17	APOBEC3B	DNA dC->dU-editing enzyme APOBEC-3B (A3B) (EC 3.5.4.38) (Phorbolin-1-related protein) (Phorbolin-2/3)	3 v 3	0.241916	0.0229119	0.351922			ENSG00000188026.13	RILPL1	protein_coding	ENSG00000188026.13	188.269	1.05012	0.164162	6.3969	1.58563e-10	2.17659e-09
Q9Y399	MRPS2	28S ribosomal protein S2, mitochondrial (MRP-S2) (S2mt) (Mitochondrial small ribosomal subunit protein uS2m)	3 v 3	0.155239	0.022923	0.207007			ENSG00000100271.17	TTLL1	protein_coding	ENSG00000100271.17	49.8744	1.04171	0.264416	3.93967	8.15929e-05	0.000428528
Q6Q0C0	TRAF7	E3 ubiquitin-protein ligase TRAF7 (EC 2.3.2.27) (RING finger and WD repeat-containing protein 1) (RING finger protein 119) (RING-type E3 ubiquitin transferase TRAF7) (TNF receptor-associated factor 7)	3 v 3	0.193825	0.0229353	0.351922			ENSG00000179912.20	R3HDM2	protein_coding	ENSG00000179912.20	516.559	1.02405	0.115461	8.86922	7.36629e-19	2.4855e-17
P20618	PSMB1	Proteasome subunit beta type-1 (Macropain subunit C5) (Multicatalytic endopeptidase complex subunit C5) (Proteasome component C5) (Proteasome gamma chain)	3 v 3	-0.0623665	0.0229467	0.207007			ENSG00000115112.8	TFCP2L1	protein_coding	ENSG00000115112.8	279.719	0.98602	0.148303	6.6487	2.957e-11	4.48456e-10
Q96Q11	TRNT1	CCA tRNA nucleotidyltransferase 1, mitochondrial (EC 2.7.7.72) (Mitochondrial tRNA nucleotidyl transferase, CCA-adding) (mt CCA-adding enzyme) (mt tRNA CCA-diphosphorylase) (mt tRNA CCA-pyrophosphorylase) (mt tRNA adenylyltransferase)	3 v 3	0.319067	0.0230484	0.207496			ENSG00000132823.11	OSER1	protein_coding	ENSG00000132823.11	434.1	0.982256	0.146335	6.71238	1.9148e-11	2.98732e-10
P08865	RPSA	40S ribosomal protein SA (37 kDa laminin receptor precursor) (37LRP) (37/67 kDa laminin receptor) (LRP/LR) (67 kDa laminin receptor) (67LR) (Colon carcinoma laminin-binding protein) (Laminin receptor 1) (LamR) (Laminin-binding protein precursor p40) (LBP/p40) (Multidrug resistance-associated protein MGr1-Ag) (NEM/1CHD4) (Small ribosomal subunit protein uS2)	3 v 3	0.269107	0.0230497	0.207496			ENSG00000119729.12	RHOQ	protein_coding	ENSG00000119729.12	651.034	0.975169	0.102557	9.50859	1.93264e-21	8.50446e-20
P52789	HK2	Hexokinase-2 (EC 2.7.1.1) (Hexokinase type II) (HK II) (Hexokinase-B) (Muscle form hexokinase)	3 v 3	-0.20561	0.0230898	0.352322			ENSG00000173281.5	PPP1R3B	protein_coding	ENSG00000173281.5	187.951	0.971455	0.17083	5.68667	1.29542e-08	1.34769e-07
Q9NYJ8	TAB2	TGF-beta-activated kinase 1 and MAP3K7-binding protein 2 (Mitogen-activated protein kinase kinase kinase 7-interacting protein 2) (TAK1-binding protein 2) (TAB-2) (TGF-beta-activated kinase 1-binding protein 2)	3 v 3	0.132133	0.0230947	0.207599			ENSG00000159256.13	MORC3	protein_coding	ENSG00000159256.13	527.124	0.958234	0.117106	8.18262	2.77748e-16	7.35903e-15
P08651	NFIC	Nuclear factor 1 C-type (NF1-C) (Nuclear factor 1/C) (CCAAT-box-binding transcription factor) (CTF) (Nuclear factor I/C) (NF-I/C) (NFI-C) (TGGCA-binding protein)	3 v 3	0.202281	0.0231251	0.352322			ENSG00000167693.17	NXN	protein_coding	ENSG00000167693.17	677.574	0.954901	0.121957	7.8298	4.8864e-15	1.14529e-13
Q14692	BMS1	Ribosome biogenesis protein BMS1 homolog (Ribosome assembly protein BMS1 homolog)	3 v 3	0.229148	0.0231558	0.352322			ENSG00000119801.13	YPEL5	protein_coding	ENSG00000119801.13	385.495	0.948801	0.12395	7.65471	1.93749e-14	4.21676e-13
Q8N543	OGFOD1	Prolyl 3-hydroxylase OGFOD1 (EC 1.14.11.-) (2-oxoglutarate and iron-dependent oxygenase domain-containing protein 1) (Termination and polyadenylation 1 homolog) (uS12 prolyl 3-hydroxylase)	3 v 3	-0.198078	0.0231682	0.352322			ENSG00000134954.14	ETS1	protein_coding	ENSG00000134954.14	201.899	0.947496	0.177235	5.346	8.99208e-08	8.20839e-07
Q9BUP3	HTATIP2	Oxidoreductase HTATIP2 (EC 1.1.1.-) (30 kDa HIV-1 TAT-interacting protein) (HIV-1 TAT-interactive protein 2)	3 v 3	-0.157074	0.0232437	0.352841			ENSG00000138674.17	SEC31A	protein_coding	ENSG00000138674.17	771.203	0.941579	0.123328	7.63476	2.26241e-14	4.88165e-13
Q9NXD2	MTMR10	Myotubularin-related protein 10 (Inactive phosphatidylinositol 3-phosphatase 10)	3 v 3	0.149488	0.0232781	0.208211			ENSG00000176381.6	PRR18	protein_coding	ENSG00000176381.6	13.7422	0.936278	0.390989	2.39464	0.0166366	0.0466289
A0A6Q8NVI4	ARID1B	AT-rich interactive domain-containing protein 1B	3 v 3	0.133747	0.0233036	0.208211			ENSG00000122741.16	DCAF10	protein_coding	ENSG00000122741.16	704.099	0.930051	0.0972854	9.56003	1.17723e-21	5.23764e-20
Q9BW61	DDA1	DET1- and DDB1-associated protein 1 (Placenta cross-immune reaction antigen 1) (PCIA-1)	3 v 3	-0.19928	0.0233285	0.353498			ENSG00000176658.17	MYO1D	protein_coding	ENSG00000176658.17	953.612	0.929111	0.0950154	9.77853	1.39213e-22	6.76225e-21
Q15555	MAPRE2	Microtubule-associated protein RP/EB family member 2 (APC-binding protein EB2) (End-binding protein 2) (EB2)	3 v 3	0.314964	0.023336	0.208211			ENSG00000204186.10	ZDBF2	protein_coding	ENSG00000204186.10	1353.36	0.92828	0.0859998	10.794	3.67503e-27	2.51377e-25
Q99933	BAG1	BAG family molecular chaperone regulator 1 (BAG-1) (Bcl-2-associated athanogene 1)	3 v 3	-0.355068	0.0234086	0.208211			ENSG00000185104.20	FAF1	protein_coding	ENSG00000185104.20	925.27	0.927573	0.0949322	9.7709	1.50111e-22	7.25657e-21
Q8NFY9	KBTBD8	Kelch repeat and BTB domain-containing protein 8 (T-cell activation kelch repeat protein) (TA-KRP)	2 v 2	0.278869	0.0234109	0.208211			ENSG00000157077.14	ZFYVE9	protein_coding	ENSG00000157077.14	705.221	0.921223	0.103419	8.90769	5.21069e-19	1.80979e-17
Q9NR12	PDLIM7	PDZ and LIM domain protein 7 (LIM mineralization protein) (LMP) (Protein enigma)	3 v 3	-0.0641997	0.0234173	0.208211			ENSG00000181915.4	ADO	protein_coding	ENSG00000181915.4	483.569	0.908151	0.117052	7.75855	8.59033e-15	1.96532e-13
Q9UBB6	NCDN	Neurochondrin	3 v 3	-0.148221	0.0234423	0.208211			ENSG00000164292.13	RHOBTB3	protein_coding	ENSG00000164292.13	679.615	0.901619	0.0958345	9.40808	5.05286e-21	2.15282e-19
P78318	IGBP1	Immunoglobulin-binding protein 1 (B-cell signal transduction molecule alpha 4) (Protein alpha-4) (CD79a-binding protein 1) (Protein phosphatase 2/4/6 regulatory subunit) (Renal carcinoma antigen NY-REN-16)	3 v 3	-0.2123	0.0234712	0.353631			ENSG00000134759.14	ELP2	protein_coding	ENSG00000134759.14	1021.63	0.901359	0.127209	7.08564	1.38399e-12	2.44355e-11
Q96IU2	ZBED3	Zinc finger BED domain-containing protein 3 (Axin-interacting protein)	2 v 2	0.224148	0.0235033	0.208211			ENSG00000185112.5	FAM43A	protein_coding	ENSG00000185112.5	66.4168	0.895953	0.226431	3.95685	7.59439e-05	0.000402221
O60291	MGRN1	E3 ubiquitin-protein ligase MGRN1 (EC 2.3.2.27) (Mahogunin RING finger protein 1) (RING finger protein 156) (RING-type E3 ubiquitin transferase MGRN1)	3 v 3	0.311993	0.023522	0.208211			ENSG00000162676.12	GFI1	protein_coding	ENSG00000162676.12	116.566	0.895141	0.185123	4.83538	1.32893e-06	9.9645e-06
P43121	MCAM	Cell surface glycoprotein MUC18 (Cell surface glycoprotein P1H12) (Melanoma cell adhesion molecule) (Melanoma-associated antigen A32) (Melanoma-associated antigen MUC18) (S-endo 1 endothelial-associated antigen) (CD antigen CD146)	3 v 3	-0.0862441	0.0235443	0.208211			ENSG00000114115.9	RBP1	protein_coding	ENSG00000114115.9	125.224	0.88569	0.183799	4.81879	1.44429e-06	1.07652e-05
Q8WUB8	PHF10	PHD finger protein 10 (BRG1-associated factor 45a) (BAF45a) (XAP135)	3 v 3	0.112434	0.0235574	0.208211			ENSG00000100330.15	MTMR3	protein_coding	ENSG00000100330.15	920.555	0.875766	0.103788	8.43806	3.22644e-17	9.24269e-16
P52848	NDST1	Bifunctional heparan sulfate N-deacetylase/N-sulfotransferase 1 (EC 2.8.2.8) (Glucosaminyl N-deacetylase/N-sulfotransferase 1) (NDST-1) (N-heparan sulfate sulfotransferase 1) (N-HSST 1) ([Heparan sulfate]-glucosamine N-sulfotransferase 1) (HSNST 1) [Includes: Heparan sulfate N-deacetylase 1 (EC 3.-.-.-); Heparan sulfate N-sulfotransferase 1 (EC 2.8.2.-)]	3 v 3	-0.179059	0.023565	0.208211			ENSG00000064933.17	PMS1	protein_coding	ENSG00000064933.17	683.614	0.870077	0.102245	8.5097	1.74382e-17	5.13444e-16
Q15631	TSN	Translin (EC 3.1.-.-) (Component 3 of promoter of RISC) (C3PO)	3 v 3	-0.161428	0.0235761	0.353631			ENSG00000144655.15	CSRNP1	protein_coding	ENSG00000144655.15	130.049	0.862038	0.221184	3.89737	9.72417e-05	0.000500648
P51825	AFF1	AF4/FMR2 family member 1 (ALL1-fused gene from chromosome 4 protein) (Protein AF-4) (Protein FEL) (Proto-oncogene AF4)	3 v 3	0.218687	0.0236077	0.353631			ENSG00000086544.3	ITPKC	protein_coding	ENSG00000086544.3	167.903	0.859938	0.173273	4.96292	6.94424e-07	5.45289e-06
Q96HE7	ERO1A	ERO1-like protein alpha (ERO1-L) (ERO1-L-alpha) (EC 1.8.4.-) (Endoplasmic oxidoreductin-1-like protein) (Endoplasmic reticulum oxidoreductase alpha) (Oxidoreductin-1-L-alpha)	3 v 3	-0.119455	0.0236328	0.353631			ENSG00000186866.16	POFUT2	protein_coding	ENSG00000186866.16	331.3	0.849781	0.149786	5.67329	1.40077e-08	1.4483e-07
Q9NZ45	CISD1	CDGSH iron-sulfur domain-containing protein 1 (MitoNEET)	3 v 3	-0.162012	0.0236992	0.353631			ENSG00000105281.12	SLC1A5	protein_coding	ENSG00000105281.12	2157.73	0.845662	0.0767949	11.012	3.34653e-28	2.46515e-26
Q9H1P3	OSBPL2	Oxysterol-binding protein-related protein 2 (ORP-2) (OSBP-related protein 2)	3 v 3	-0.339371	0.0237106	0.20834			ENSG00000144645.13	OSBPL10	protein_coding	ENSG00000144645.13	1168	0.845554	0.123711	6.8349	8.20643e-12	1.3461e-10
P07919	UQCRH	Cytochrome b-c1 complex subunit 6, mitochondrial (Complex III subunit 6) (Complex III subunit VIII) (Cytochrome c1 non-heme 11 kDa protein) (Mitochondrial hinge protein) (Ubiquinol-cytochrome c reductase complex 11 kDa protein)	3 v 3	-0.227612	0.0237124	0.20834			ENSG00000168159.12	RNF187	protein_coding	ENSG00000168159.12	1218.89	0.843535	0.0852598	9.8937	4.43345e-23	2.22892e-21
Q01082	SPTBN1	Spectrin beta chain, non-erythrocytic 1 (Beta-II spectrin) (Fodrin beta chain) (Spectrin, non-erythroid beta chain 1)	3 v 3	0.146849	0.023729	0.20834			ENSG00000106665.15	CLIP2	protein_coding	ENSG00000106665.15	201.575	0.835907	0.158728	5.26628	1.39215e-07	1.2306e-06
P0C0S5	H2AZ1	Histone H2A.Z (H2A/z)	3 v 3	-0.970828	0.0237434	0.20834			ENSG00000073792.15	IGF2BP2	protein_coding	ENSG00000073792.15	915.85	0.834346	0.111341	7.49358	6.70217e-14	1.36556e-12
P43250	GRK6	G protein-coupled receptor kinase 6 (EC 2.7.11.16) (G protein-coupled receptor kinase GRK6)	3 v 3	-0.166332	0.0237566	0.353631			ENSG00000181982.18	CCDC149	protein_coding	ENSG00000181982.18	217.299	0.828637	0.145806	5.68314	1.32245e-08	1.37297e-07
A6NDU8	C5orf51	UPF0600 protein C5orf51	3 v 3	0.213797	0.0237626	0.20834			ENSG00000213782.7	DDX47	protein_coding	ENSG00000213782.7	75.9883	0.823425	0.235557	3.49565	0.000472914	0.00207921
P35244	RPA3	Replication protein A 14 kDa subunit (RP-A p14) (Replication factor A protein 3) (RF-A protein 3)	3 v 3	-0.148385	0.0237665	0.353632			ENSG00000164088.18	PPM1M	protein_coding	ENSG00000164088.18	108.181	0.820726	0.199726	4.10927	3.96916e-05	0.00022346
Q9Y3A5	SBDS	Ribosome maturation protein SBDS (Shwachman-Bodian-Diamond syndrome protein)	3 v 3	-0.193882	0.0237814	0.353631			ENSG00000129474.16	AJUBA	protein_coding	ENSG00000129474.16	578.801	0.819425	0.1025	7.99441	1.302e-15	3.22452e-14
Q14126	DSG2	Desmoglein-2 (Cadherin family member 5) (HDGC)	3 v 3	0.224645	0.0237859	0.20834			ENSG00000188517.16	COL25A1	protein_coding	ENSG00000188517.16	54.8762	0.812492	0.248259	3.27275	0.00106506	0.00429568
O14530	TXNDC9	Thioredoxin domain-containing protein 9 (ATP-binding protein associated with cell differentiation) (Protein 1-4)	3 v 3	-0.299821	0.0237941	0.353632			ENSG00000140262.17	TCF12	protein_coding	ENSG00000140262.17	2092.15	0.806217	0.0903101	8.9272	4.36908e-19	1.5307e-17
Q6DKI1	RPL7L1	60S ribosomal protein L7-like 1 (Large ribosomal subunit protein uL30-like 1)	3 v 3	-0.116481	0.0238021	0.20834			ENSG00000175224.16	ATG13	protein_coding	ENSG00000175224.16	617.904	0.805505	0.127448	6.32027	2.61111e-10	3.47055e-09
Q9H9A6	LRRC40	Leucine-rich repeat-containing protein 40	3 v 3	-0.118698	0.0238042	0.20834			ENSG00000107863.18	ARHGAP21	protein_coding	ENSG00000107863.18	1090.73	0.802981	0.0895856	8.96328	3.15171e-19	1.1198e-17
Q13485	SMAD4	Mothers against decapentaplegic homolog 4 (MAD homolog 4) (Mothers against DPP homolog 4) (Deletion target in pancreatic carcinoma 4) (SMAD family member 4) (SMAD 4) (Smad4) (hSMAD4)	3 v 3	-0.135742	0.0238308	0.20834			ENSG00000053254.15	FOXN3	protein_coding	ENSG00000053254.15	642.361	0.80104	0.105797	7.57146	3.69051e-14	7.80698e-13
Q5RKV6	EXOSC6	Exosome complex component MTR3 (Exosome component 6) (mRNA transport regulator 3 homolog) (hMtr3) (p11)	3 v 3	-0.269102	0.0238529	0.20834			ENSG00000150687.12	PRSS23	protein_coding	ENSG00000150687.12	223.502	0.791128	0.147773	5.35366	8.61939e-08	7.90045e-07
Q9UKV3	ACIN1	Apoptotic chromatin condensation inducer in the nucleus (Acinus)	3 v 3	0.832129	0.023895	0.353682			ENSG00000107282.8	APBA1	protein_coding	ENSG00000107282.8	57.4675	0.786967	0.242343	3.24733	0.00116492	0.00465181
Q9BZX2	UCK2	Uridine-cytidine kinase 2 (UCK 2) (EC 2.7.1.48) (Cytidine monophosphokinase 2) (Testis-specific protein TSA903) (Uridine monophosphokinase 2)	3 v 3	-0.181796	0.0239156	0.353682			ENSG00000059122.16	FLYWCH1	protein_coding	ENSG00000059122.16	267.295	0.778529	0.155553	5.0049	5.58922e-07	4.48878e-06
Q96PB1	CASD1	N-acetylneuraminate 9-O-acetyltransferase (EC 2.3.1.45) (CAS1 domain-containing protein 1) (Sialate O-acetyltransferase) (SOAT)	3 v 3	-0.296226	0.0239592	0.209054			ENSG00000128849.10	CGNL1	protein_coding	ENSG00000128849.10	133.624	0.778397	0.181465	4.28951	1.79072e-05	0.000108147
P52294	KPNA1	Importin subunit alpha-5 (Karyopherin subunit alpha-1) (Nucleoprotein interactor 1) (NPI-1) (RAG cohort protein 2) (SRP1-beta) [Cleaved into: Importin subunit alpha-5, N-terminally processed]	3 v 3	0.145612	0.0240036	0.353682			ENSG00000167604.14	NFKBID	protein_coding	ENSG00000167604.14	58.9012	0.777058	0.242997	3.1978	0.00138479	0.00542318
Q13472	TOP3A	DNA topoisomerase 3-alpha (EC 5.6.2.1) (DNA topoisomerase III alpha)	3 v 3	-0.212776	0.0240074	0.20926			ENSG00000134324.11	LPIN1	protein_coding	ENSG00000134324.11	396.282	0.77594	0.123866	6.26434	3.74408e-10	4.87336e-09
B2R5H0		Protein S100 (S100 calcium-binding protein)	3 v 3	-0.117571	0.0240664	0.353682			ENSG00000114737.15	CISH	protein_coding	ENSG00000114737.15	123.131	0.772523	0.193228	3.99799	6.38826e-05	0.00034313
P18754	RCC1	Regulator of chromosome condensation (Cell cycle regulatory protein) (Chromosome condensation protein 1)	3 v 3	-0.382967	0.024071	0.353682			ENSG00000138386.17	NAB1	protein_coding	ENSG00000138386.17	1029.47	0.766871	0.0895859	8.56018	1.1269e-17	3.3976e-16
O95251	KAT7	Histone acetyltransferase KAT7 (EC 2.3.1.48) (Histone acetyltransferase binding to ORC1) (Lysine acetyltransferase 7) (MOZ, YBF2/SAS3, SAS2 and TIP60 protein 2) (MYST-2)	3 v 3	0.168373	0.0240803	0.353682			ENSG00000187554.14	TLR5	protein_coding	ENSG00000187554.14	53.2963	0.765082	0.260562	2.93628	0.00332175	0.011707
P53004	BLVRA	Biliverdin reductase A (BVR A) (EC 1.3.1.24) (Biliverdin-IX alpha-reductase)	3 v 3	-0.138381	0.0240883	0.353682			ENSG00000159921.16	GNE	protein_coding	ENSG00000159921.16	470.714	0.752329	0.116397	6.46347	1.02331e-10	1.44109e-09
Q9BQ15	NABP2	SOSS complex subunit B1 (Nucleic acid-binding protein 2) (Oligonucleotide/oligosaccharide-binding fold-containing protein 2B) (Sensor of single-strand DNA complex subunit B1) (Sensor of ssDNA subunit B1) (SOSS-B1) (Single-stranded DNA-binding protein 1) (hSSB1)	3 v 3	-0.22624	0.0241244	0.209947			ENSG00000147421.18	HMBOX1	protein_coding	ENSG00000147421.18	628.779	0.752117	0.129287	5.81741	5.9767e-09	6.52505e-08
Q96BR5	COA7	Cytochrome c oxidase assembly factor 7 (Beta-lactamase hcp-like protein) (Respiratory chain assembly factor 1) (Sel1 repeat-containing protein 1)	3 v 3	0.232037	0.0241859	0.209947			ENSG00000092148.13	HECTD1	protein_coding	ENSG00000092148.13	4725.35	0.741173	0.0835628	8.86965	7.33759e-19	2.47998e-17
Q86UK7	ZNF598	E3 ubiquitin-protein ligase ZNF598 (EC 2.3.2.27) (Zinc finger protein 598)	3 v 3	0.223191	0.0242631	0.209947			ENSG00000171606.18	ZNF274	protein_coding	ENSG00000171606.18	469.637	0.739956	0.113754	6.50489	7.7752e-11	1.11526e-09
Q9BSL1	UBAC1	Ubiquitin-associated domain-containing protein 1 (UBA domain-containing protein 1) (E3 ubiquitin-protein ligase subunit KPC2) (Glialblastoma cell differentiation-related protein 1) (Kip1 ubiquitination-promoting complex protein 2)	3 v 3	-0.178928	0.0242771	0.209947			ENSG00000173812.11	EIF1	protein_coding	ENSG00000173812.11	2151.46	0.737978	0.129846	5.68351	1.31962e-08	1.37074e-07
Q9UM22	EPDR1	Mammalian ependymin-related protein 1 (MERP-1) (Upregulated in colorectal cancer gene 1 protein)	3 v 3	0.946176	0.0242784	0.209947			ENSG00000027075.15	PRKCH	protein_coding	ENSG00000027075.15	187.593	0.732793	0.157544	4.65135	3.29762e-06	2.30481e-05
Q9Y6J9	TAF6L	TAF6-like RNA polymerase II p300/CBP-associated factor-associated factor 65 kDa subunit 6L (TAF6L) (PCAF-associated factor 65-alpha) (PAF65-alpha)	3 v 3	-0.103648	0.0243081	0.209947			ENSG00000128604.20	IRF5	protein_coding	ENSG00000128604.20	61.6711	0.727913	0.236381	3.07941	0.00207413	0.00776016
Q16342	PDCD2	Programmed cell death protein 2 (Zinc finger MYND domain-containing protein 7) (Zinc finger protein Rp-8)	3 v 3	-0.635777	0.0243702	0.210057			ENSG00000124571.18	XPO5	protein_coding	ENSG00000124571.18	1480.03	0.724175	0.107476	6.73803	1.60545e-11	2.52626e-10
Q92620	DHX38	Pre-mRNA-splicing factor ATP-dependent RNA helicase PRP16 (EC 3.6.4.13) (ATP-dependent RNA helicase DHX38) (DEAH box protein 38)	3 v 3	0.361119	0.0243732	0.354527			ENSG00000119446.14	RBM18	protein_coding	ENSG00000119446.14	619.387	0.72336	0.0988879	7.31496	2.57467e-13	4.91705e-12
B7Z2V6		H(+)-transporting two-sector ATPase (EC 7.1.2.2)	2 v 2	-0.144547	0.0243751	0.354527			ENSG00000149260.18	CAPN5	protein_coding	ENSG00000149260.18	56.6409	0.717311	0.257213	2.78878	0.00529063	0.0174786
M0QY77	KXD1	KxDL motif-containing protein 1	3 v 3	-0.321959	0.024393	0.354527			ENSG00000075420.13	FNDC3B	protein_coding	ENSG00000075420.13	2882.63	0.71499	0.114265	6.25727	3.91768e-10	5.08287e-09
Q9Y2I8	WDR37	WD repeat-containing protein 37	3 v 3	0.239845	0.0244149	0.354527			ENSG00000147394.18	ZNF185	protein_coding	ENSG00000147394.18	207.529	0.711864	0.156124	4.5596	5.12509e-06	3.45626e-05
Q01650	SLC7A5	Large neutral amino acids transporter small subunit 1 (4F2 light chain) (4F2 LC) (4F2LC) (CD98 light chain) (Integral membrane protein E16) (E16) (L-type amino acid transporter 1) (hLAT1) (Solute carrier family 7 member 5) (y+ system cationic amino acid transporter)	3 v 3	-0.204905	0.0244372	0.354527			ENSG00000101335.10	MYL9	protein_coding	ENSG00000101335.10	798.656	0.709628	0.118022	6.01269	1.8247e-09	2.1297e-08
O15287	FANCG	Fanconi anemia group G protein (Protein FACG) (DNA repair protein XRCC9)	3 v 3	-0.213148	0.0244411	0.210426			ENSG00000073008.15	PVR	protein_coding	ENSG00000073008.15	945.184	0.707045	0.10007	7.06554	1.59996e-12	2.8076e-11
P30566	ADSL	Adenylosuccinate lyase (ADSL) (ASL) (EC 4.3.2.2) (Adenylosuccinase) (ASase)	3 v 3	-0.129774	0.0244624	0.210426			ENSG00000039560.14	RAI14	protein_coding	ENSG00000039560.14	1350.65	0.697265	0.0816424	8.54047	1.33673e-17	3.97659e-16
Q86TB9	PATL1	Protein PAT1 homolog 1 (PAT1-like protein 1) (Protein PAT1 homolog b) (Pat1b) (hPat1b)	3 v 3	0.200495	0.02449	0.210451			ENSG00000076513.16	ANKRD13A	protein_coding	ENSG00000076513.16	902.535	0.695795	0.0921321	7.55215	4.28137e-14	8.9873e-13
Q8NBP0	TTC13	Tetratricopeptide repeat protein 13 (TPR repeat protein 13)	3 v 3	-0.153117	0.0245424	0.210688			ENSG00000181754.7	AMIGO1	protein_coding	ENSG00000181754.7	132.931	0.692926	0.176867	3.91777	8.93722e-05	0.000464172
B4DTB1		cDNA FLJ52936, weakly similar to Tropomyosin alpha-4 chain	3 v 3	-0.127707	0.0245454	0.354631			ENSG00000184014.8	DENND5A	protein_coding	ENSG00000184014.8	962.657	0.691407	0.0979506	7.05873	1.6803e-12	2.94344e-11
[truncated: 1,039 more rows]
