# Supplementary material for: MicroRNAs emerging coordinate with placental mammals alter pathways in endometrial epithelia important for endometrial function
Source: iScience. 2023 Mar 4;26(4):106339. doi: 10.1016/j.isci.2023.106339 (PMC10034127; doi:10.1016/j.isci.2023.106339)
Supplement: Table S18. S18A) List of gene names in segments of Venn diagram related to Figure 14. S18B) RNA-Seq data for human endometrial biopsies for mRNAs matching 1,080 proteins changed in response to miR-542-3p mimic, related to Figure 14. S18C) RNA-Seq data for human endometrial biopsies for mRNAs matchin — 18A) List of gene names in segments of Venn diagram related to Figure 14.18B) RNA-Seq data for human endometrial biopsies for mRNAs matching 1,080 proteins changed in response to miR-542-3p mimic, related to Figure 14.18C) RNA-Seq data for human endometrial biopsies for mRNAs matching 714 proteins changed in response to miR-542-3p inhibitor, related to Figure 14.18D) RNA-Seq data for human endometrial biopsies for mRNAs matching 181 proteins changed in response to miR-542-3p mimic AND inhibitor, related to Figure 14. [file mmc19.xlsx]

## Sheet: Supplementary Table 18A
	Supplementary Table 18A: List of gene names in segments of Venn diagram in Figure 14
67 elements included exclusively in "miR-542-3p mimic":	37 elements included exclusively in "miR-542-3p inhibitor":	32162 elements included exclusively in "Endometrial Biopsy mRNA":	14 common elements in "miR-542-3p mimic" and "miR-542-3p inhibitor":	1080 common elements in "miR-542-3p mimic" and "Endometrial Biopsy mRNA":	714 common elements in "miR-542-3p inhibitor" and "Endometrial Biopsy mRNA":	181 common elements in "miR-542-3p mimic", "miR-542-3p inhibitor" and "Endometrial Biopsy mRNA":
CRYBG1	ARPIN-AP3S2	MTARC1	RTF2	FN3K	CDK9	RCC1
ADSS2	YAE1	MARCHF1	INTS13	ADGRG1	SMARCB1	PPIF
MRTFB	PATJ	SEPTIN1	HEL-S-265	TRMT5	DNALI1	HEATR6
FHIP2A	DKFZp686M0430	DELEC1	NSD3	COPS7A	XRN1	PALLD
EEF1AKNMT	JPT1	MARCHF2	LRATD2	ASF1A	UBA6	DPH5
DKFZp451C205	PAAT	MTARC2	RBP2	CKS1B	SAFB2	DNAJC7
RETREG3	NECTIN2	SEPTIN2	PLPBP	MBOAT7	RAP2C	ATP6V1H
H2BC12	CDIN1	MARCHF3	NRDC	POM121	DHX8	PRIM1
BOP1	PRIC295	SEPTIN3	H2AX	RPS6KA3	CYB5R1	OGFOD1
ACACA	KNL1	MARCHF4	NA	PARVA	PPP2CB	HK2
NAXD	ECPAS	SEPTIN4	PCNX3	OXLD1	MVD	P3H4
UTP4	CIAO2B	MARCHF5	NIBAN1	EPHA2	HAGH	PPP2R1B
PSME3IP1	DCP1A	SEPTIN5	FHIP2B	ACLY	RILPL2	GRB2
SELENOO	ESS2	MARCHF6	METTL26	PDIA6	RALGAPB	MYO5C
GSDME	RFLNB	SEPTIN6		PPP1R7	TPM1	TCAF1
H2BU1	PIP4P1	MARCHF7		CHUK	HSPH1	DPY19L1
p14ARF	MACROH2A1	SEPTIN7		DDR1	CAD	TMX2
RBM8A	SGO1	MARCHF8		COL4A3	SNAPC3	STX17
ITPRID2	LARS1	SEPTIN8		EIF2B3	TRAF2	TOM1L2
CBSL	NOPCHAP1	MARCHF9		PTPN2	CDC5L	TRMT112
SELENOS	OBI1	MARCHF10		MAP4	LARP7	B3GNT2
INTS11	TARS3	SEPTIN10		HPS5	HYPK	PHF12
NCBP2AS2	TSPYL	MARCHF11		SLC7A6OS	NUP54	UQCC3
NARS1	C9orf89	SEPTIN11		MED30	NUF2	EPB41
C14orf102	PEDS1-UBE2V1	SEPTIN12		NCOA7	GMNN	EPHB2
HEL-S-95n	PIMREG	SEPTIN14		BCL7B	CERK	IRGQ
PIGW	PNMA8A	SEPTIN15		MGAT1	ABCF1	CCDC174
EEF1AKMT1	MDIG	A1BG		UBR4	EHMT1	HSPA8
ELAPOR2	HIKESHI	A1BG-AS1		RMI1	STXBP2	RAB12
CAVIN1	EPRS1	A2M		MRPS28	UBTF	EAF1
GET1	HZGJ	A2M-AS1		LAD1	POLE	HLTF
RBMXL3	NAXE	A2ML1		URGCP	LSM5	GLT8D2
H2AZ1	TEPSIN	A2ML1-AS1		CLPX	AKAP8	PTPN1
SRGAP2	KIAA0528	A2ML1-AS2		SPTLC1	RECQL	BIRC5
CIP2A	KIAA0415	A2MP1		TYW1	GNA11	ERLIN1
VPS35L	ATP5MG	A3GALT2		ATP8B1	PIBF1	PPP6R3
TOMM70	NME1-NME2	A4GALT		RAD51C	PSMG2	RANBP6
FMC1		A4GNT		FOXK1	RPL38	PPID
RMC1		AAAS		NCAPH2	MTOR	ZYX
MLLT6		AACS		DIS3	UBE2F	SASH1
C6orf11		AACSP1		CSK	TEAD1	STX3
PPP4R3B		AADAC		ABR	TPP2	EIF5A2
ABRAXAS2		AADACL2		ETF1	UQCC1	COL4A1
GGNBP2		AADACL2-AS1		NF2	NUDT21	WDR37
PCLAF		AADACL3		ORC4	MED25	THOC3
RCC1L		AADACL4		VPS41	PPP1R3D	ZWINT
H3C1; H3C2; H3C3; H3C4; H3C6; H3C7; H3C8; H3C10; H3C11; H3C12		AADACP1		ISCA1	SERBP1	PDCD10
CKMT1A; CKMT1B		AADAT		PEX5	GABPA	CYGB
LOC340312		AAED1		SENP6	ASAP2	ADPGK
NEPRO		AAK1		AP3S1	SNRPD1	NT5DC2
H2AC11; H2AC13; H2AC15; H2AC16; H2AC17		AAMDC		AFAP1L2	CAP2	ARMC6
GAPD		AANAT		ZNF277	NDUFAF1	CHMP2B
QARS1		AAR2		AK6	DCTN2	LACTB2
AATF		AARD		DDX42	DHRS13	TBC1D15
RBIS		AARS		RBM33	RCCD1	PDLIM5
RACK1		AASDH		GCLC	CGN	CUEDC2
BOLA2; BOLA2B		AATBC		MBD2	GTF2E1	DUT
RIOX2		AATK		NCAPD3	CBX8	ILK
ILRUN		AB015752.3		OTUD6B	XIAP	STIP1
DCAF1		AB019441.29		UFL1	ELMOD2	NKTR
ZUBR1		ABAT		VCPIP1	POLA2	AHSA1
H2AC20		ABCA1		CPSF3	RALGPS2	TRPT1
RIOX1		ABCA10		SLC25A11	ESYT1	FADS2
SARS1		ABCA11P		CMPK1	STXBP3	SCYL2
ELOA		ABCA12		ECD	TTC26	ATP6V1C1
STEEP1		ABCA13		MTMR1	PHKB	RPS7
SPART		ABCA17P		ALDOA	LIAS	FARSB
		ABCA2		SUN2	PAXBP1	S100A6
		ABCA3		ESYT2	CCDC51	COPS6
		ABCA4		PSMC6	COG3	CHEK2
		ABCA5		EIF4G2	CPSF6	CUL4A
		ABCA6		TMTC3	RGPD8	UBE2E1
		ABCA7		PRKAR2A	CPSF2	CDK1
		ABCA8		FLCN	PPM1H	NAA50
		ABCA9		UBE2Q1	LYPLA2	ITPKA
		ABCA9-AS1		PGM3	PAPOLA	HSP90AB1
		ABCB1		CFAP20	UBE2W	NAA15
		ABCB10		FRG1	SET	AP3D1
		ABCB4		EML4	TTC21B	IQGAP2
		ABCB5		STK3	ALKBH1	VASN
		ABCB6		PRDX6	ATAD1	POMK
		ABCB7		DNAJA1	FAM50A	CALD1
		ABCB8		KPNA3	CNDP2	USP1
		ABCB9		METTL3	WDR26	AKAP12
		ABCC10		SH3KBP1	PDIA5	LDLR
		ABCC11		POP5	CKAP4	NR2C2AP
		ABCC12		TOMM34	SNX1	BAG6
		ABCC13		MFN1	BLOC1S2	GID8
		ABCC2		TFCP2	RAD50	UBL5
		ABCC3		PLCG1	ZMYM4	NSDHL
		ABCC5		STX2	ADO	DLG5
		ABCC5-AS1		DHCR24	MRRF	CHMP1B
		ABCC6		PRKAG1	RASAL2	CCT5
		ABCC6P1		C9orf78	AHCTF1	IRF2BPL
		ABCC6P2		TXNRD2	NDUFA9	CCNB2
		ABCC8		TCP1	CDK11B	STAG2
		ABCC9		AQR	NAE1	TXNDC9
		ABCD1		TRMT2A	TWSG1	CLUH
		ABCD2		DCDC2	AIFM2	UNC45A
		ABCD3		FPGS	S100A4	LENG8
		ABCD4		FAM120B	TDRKH	SKA3
		ABCE1		UCHL5	SON	KLC3
		ABCF2		NPC1L1	ATIC	KCTD10
		ABCF3		RPS10	MYL6B	SDHAF3
		ABCG1		TMED1	HAT1	ENY2
		ABCG2		LSM14B	ERP44	STXBP4
		ABCG4		RPS16	S100A2	DDA1
		ABCG5		DCAF11	CDCA3	ISYNA1
		ABCG8		RCL1	BUB1B	POLE2
		ABHD1		SHPRH	ANK3	TMEM214
		ABHD10		NCAPH	RSBN1	RPS24
		ABHD11		PARP4	METTL2B	XAB2
		ABHD11-AS1		SNTB2	SMARCA5	SBNO1
		ABHD12		ADD1	STX8	PDLIM7
		ABHD12B		EPN2	MRPS18B	PHF10
		ABHD13		PSMD2	ZNF768	ATP6V1F
		ABHD14A		PDRG1	ANKRD22	PTRH2
		ABHD14A-ACY1		GOPC	DCTN1	SLC39A14
		ABHD15		TRMT10C	SUGT1	LIPA
		ABHD15-AS1		TNFRSF10A	ZSCAN16	SMARCA2
		ABHD16B		C2CD5	ANP32B	MAPK7
		ABHD17AP3		AVL9	MEN1	PJA1
		ABHD17AP4		TMCO1	PAPSS2	CTDSPL2
		ABHD17AP6		UBE2D4	AKR1A1	NCK2
		ABHD17B		CTSB	KMT2E	POLE3
		ABHD17C		TPP1	GNPAT	PES1
		ABHD18		RAB34	MAPRE1	IGBP1
		ABHD2		PTPN11	RAB3GAP2	BLVRA
		ABHD3		MRPL12	RNF34	LRWD1
		ABHD4		WDR45B	CCDC47	UBE2G1
		ABHD6		RPS20	CCT4	LSS
		ABHD8		ERMP1	MIS12	PDS5B
		ABI1		KMT2B	PTTG1	HSPA2
		ABI2		RPS8	CC2D1A	ACSL1
		ABI3		GJA1	VPS37A	RNGTT
		ABI3BP		SPTLC2	GCFC2	VAPB
		ABL1		PSAT1	TBCD	KXD1
		ABL2		CTSZ	LTBP4	SAAL1
		ABLIM1		EIF2B1	TRAPPC13	VBP1
		ABLIM2		EDF1	UBA1	GPT2
		ABLIM3		MORC3	NIPBL	PTPRJ
		ABO		ORC5	SREBF2	LMNB2
		ABRA		DERL1	TFIP11	NT5DC3
		ABRACL		ATXN10	C6orf132	ABHD14B
		ABT1		MED4	GPATCH1	VANGL1
		ABT1P1		POLRMT	C12orf10	FAM193A
		ABTB1		FBXO3	WDR55	FYTTD1
		ABTB2		RPIA	DCAF7	GPD1L
		AC000032.2		PCDHB11	FAM76B	CCT6A
		AC000036.4		TIMELESS	OBSL1	OCRL
		AC000067.1		DBT	ACTN1	MAP3K1
		AC000068.10		ARMT1	RAD17	SRM
		AC000068.5		NFATC2	PUF60	MAP1LC3B
		AC000068.9		SMG8	ZNF629	PPP1R13L
		AC000078.5		TFRC	MPRIP	DIAPH3
		AC000089.3		NCKAP5L	AMER1	TSPAN2
		AC000095.11		KLC1	YWHAZ	PNKP
		AC000095.9		RNF14	TLCD1	PPP2R1A
		AC000111.4		HEATR3	OSBPL9	CA2
		AC000111.6		GIPC1	RPRD1A	TRIM33
		AC000120.7		RPS17	CLIC6	LCP1
		AC000123.4		LAMC2	MAP4K4	PNO1
		AC002044.4		CHEK1	PNP	MAPK1
		AC002056.3		MIS18A	WBP4	TTC19
		AC002059.10		STAM2	CAMKK1	PLCB1
		AC002064.5		KIAA1522	NUDC	VRK1
		AC002066.1		HMG20A	IQGAP1	CWC22
		AC002075.4		MDN1	KIAA1143	PLEKHG5
		AC002076.10		KIF1A	PPP5C	TRMT61B
		AC002115.9		CHMP4C	TOR1AIP1	DNAL1
		AC002116.7		RPS6KA1	YIPF4	MAGOHB
		AC002117.1		ARHGAP17	DAG1	TMEM41A
		AC002127.4		MAFG	HGD	VPS25
		AC002128.5		DNAJA4	GPHN	HEATR1
		AC002310.10		LGALS8	DNM2	DESI1
		AC002310.12		FARP1	LAMB3	EIF6
		AC002310.13		ASH2L	SERF2	SRBD1
		AC002310.7		CAV1	CLNS1A	IGF2BP2
		AC002331.1		JAG1	SLC23A2	PTP4A1
		AC002383.2		CAPS	CTNNBL1	SMNDC1
		AC002395.1		C4orf33	TTI1	MAT2A
		AC002398.11		ANKRD27	CHERP
		AC002398.12		RPAP1	NAA20
		AC002398.13		PRR15	IGF2BP3
		AC002398.9		PRR11	RFC1
		AC002400.1		CCDC12	CCNL2
		AC002401.1		GSR	REXO2
		AC002429.5		RRM1	HOOK2
		AC002451.3		ZFYVE21	YIPF3
		AC002454.1		BMPR1A	FRMD8
		AC002456.2		CDK4	PRPF4B
		AC002465.2		CKB	NDUFA8
		AC002467.7		TAF11	IDH3A
		AC002472.11		SEC23B	KIAA2013
		AC002480.3		TPT1	TAF5L
		AC002480.4		FAM83G	IDE
		AC002480.5		RPS2	RHOD
		AC002486.2		EEF1G	PCSK9
		AC002486.3		RAB13	MTAP
		AC002511.2		GET4	SH3BP1
		AC002511.3		EFNB1	IRAK4
		AC002519.6		CDC123	HSD17B10
		AC002519.8		PUS7	SLTM
		AC002550.5		ALDH1L2	RWDD1
		AC002551.1		NUDCD1	GNB1
		AC002558.1		SLC9A1	TJP1
		AC002979.1		CDK16	PHAX
		AC002984.2		BRD8	ETAA1
		AC002985.3		RPS25	CCNA2
		AC003002.6		CABLES2	CLTC
		AC003003.5		C6orf120	GOSR1
		AC003005.2		FRAS1	SDAD1
		AC003005.4		AKAP1	MFAP1
		AC003006.1		MTMR6	ETV6
		AC003006.7		PIGU	GTF3C3
		AC003075.4		GTPBP3	PPCS
		AC003080.4		APEX2	COPS3
		AC003084.2		GFER	PARP1
		AC003088.1		CHMP3	NELFA
		AC003090.1		DHRS2	FIP1L1
		AC003092.1		MADD	SUPT6H
		AC003092.2		RCOR3	ECH1
		AC003101.1		HAUS5	PREPL
		AC003104.1		PCBP2	OGDH
		AC003682.16		IBA57	ZNF143
		AC003682.17		PSMC3IP	ARMC9
		AC003956.1		TOR3A	LMNA
		AC003973.4		IK	XRN2
		AC003985.1		RAPGEF6	GNAQ
		AC003986.5		ELAC2	CSE1L
		AC003986.6		GTF2E2	PDZD8
		AC003986.7		DMXL1	GYS1
		AC003991.3		INPP1	GSTT2B
		AC004000.1		UTP14A	ANXA11
		AC004004.2		TONSL	USP14
		AC004012.1		DNAJA2	SAE1
		AC004014.3		TMCO6	PRPSAP1
		AC004019.10		TRAFD1	DHRS7
		AC004019.13		CDCA8	TYSND1
		AC004022.7		TRIM4	FH
		AC004051.2		GSPT1	FAM83H
		AC004057.1		CHMP2A	GNB1L
		AC004066.2		ELL	GCNT1
		AC004066.3		SIRT6	MRPS23
		AC004067.5		RREB1	GSTO1
		AC004069.2		UBE2O	SART1
		AC004076.7		GPX8	PDXK
		AC004076.9		PDCD4	PBRM1
		AC004112.4		PPP2R5E	MRPS18C
		AC004156.3		ZFP36L2	NARF
		AC004158.3		SHROOM3	ENGASE
		AC004160.4		SPCS3	CBX4
		AC004221.2		ZZEF1	COL1A1
		AC004231.2		TXNL4A	RPS21
		AC004257.1		GTF2A2	GPN1
		AC004381.6		PIK3R1	PRMT7
		AC004381.7		RPL23	UTP6
		AC004383.3		INTS1	CRYZ
		AC004448.2		KBTBD7	HINT3
		AC004449.6		AAMP	ANLN
		AC004453.8		FTO	CNOT1
		AC004471.10		CHORDC1	SPR
		AC004471.9		EIF3J	MKNK1
		AC004485.3		EXOSC5	FAHD2A
		AC004490.1		CBX5	CDC42
		AC004510.3		POLR2L	WFS1
		AC004538.3		UBAP1	CLPB
		AC004540.4		HUS1	ARL6IP4
		AC004540.5		MLF2	GPRC5C
		AC004543.1		NAA25	SAPCD2
		AC004543.2		OSBPL11	EPHX4
		AC004549.6		ERO1B	TEFM
		AC004603.4		UNC13B	RPA2
		AC004623.2		CD44	SMPD4
		AC004637.1		POLA1	DNAJA3
		AC004692.4		DDX47	MVB12A
		AC004692.5		FLNB	VCP
		AC004702.2		PHLDA3	RAD23A
		AC004754.3		TBCA	KANSL1
		AC004775.5		SMARCAD1	BCAP31
		AC004791.2		UBXN2B	SRRM2
		AC004812.1		PCNA	ALDH3A2
		AC004837.5		TMEM209	AHNAK
		AC004840.8		TARDBP	E2F4
		AC004854.4		ATG7	EIF3G
		AC004854.5		RTF1	NKAP
		AC004870.4		PLAA	GRHPR
		AC004870.5		QSER1	ANKRD49
		AC004893.10		SPTY2D1	CCDC134
		AC004893.11		SGTA	LARP1
		AC004895.4		DOK7	NRAS
		AC004899.3		THNSL1	DTWD2
		AC004901.1		TMCC1	CDK12
		AC004906.3		AP1M1	ABCC4
		AC004924.1		VPS18	ARHGAP29
		AC004941.3		SUCO	CTNNA1
		AC004947.2		CHPF2	AASDHPPT
		AC004951.5		TBC1D2	UMPS
		AC004951.6		RPS13	AGO2
		AC004967.7		CCDC43	FBN2
		AC004969.1		PRKAR1A	ARL15
		AC004980.10		TMPRSS2	GABARAPL2
		AC004980.7		RAF1	MRPS5
		AC004980.8		USP22	ERCC3
		AC004980.9		TMEM41B	ANKRD54
		AC004985.12		BANF1	XPR1
		AC004987.9		LANCL1	SPG21
		AC004988.1		RPL22	DNAJC5
		AC005009.1		RPS15A	CBR3
		AC005009.2		NPM3	COPB2
		AC005013.5		PKMYT1	HOXB7
		AC005014.5		TMEM167A	ZNHIT6
		AC005020.1		DCAKD	NDUFS6
		AC005033.6		DIS3L2	KIAA2026
		AC005037.1		KATNA1	NHP2
		AC005037.3		PPME1	PTBP1
		AC005040.3		RFK	PNN
		AC005041.11		HMOX1	GINS3
		AC005042.2		SEMA3B	UBE3B
		AC005042.4		SFXN1	ARHGEF16
		AC005062.2		CEBPB	ATOX1
		AC005071.1		LRPAP1	ARGLU1
		AC005076.5		MAPT	NCK1
		AC005077.14		HABP4	GINS1
		AC005077.7		RPL22L1	STAU2
		AC005077.8		BRF1	CPSF1
		AC005082.12		LIMS1	TMEM222
		AC005083.1		MDH2	FAM120A
		AC005102.1		EEF2	ERLIN2
		AC005104.3		RABGAP1	NAPB
		AC005150.1		TIMM13	OTUD5
		AC005154.6		TERF2IP	MAP7D2
		AC005154.7		ERCC2	CSNK2A1
		AC005154.8		FBXO9	MRFAP1
		AC005162.5		SNTB1	LTA4H
		AC005176.2		GPAT4	AKAP17A
		AC005189.6		FHOD1	SLC17A5
		AC005197.2		CLPTM1L	TOP2B
		AC005220.3		PIH1D1	SCAF8
		AC005224.2		CHM	ERAP1
		AC005235.1		BCL2L12	RTCA
		AC005237.4		FANCA	UPRT
		AC005251.3		BRD3	ZMYM2
		AC005253.2		GDI1	CEP57
		AC005253.4		SLC12A7	RAD21
		AC005255.3		BIN3	EGLN1
		AC005255.5		TUBA1A	SNX3
		AC005256.1		PLS3	TIGAR
		AC005262.2		PLOD1	UAP1
		AC005262.3		MEGF9	HDAC10
		AC005262.4		FAF1	DMTN
		AC005264.2		SFT2D3	KLC2
		AC005276.1		AGPAT5	SUB1
		AC005281.1		WRNIP1	NIT1
		AC005281.2		SF3A2	PATZ1
		AC005288.1		CDC34	NUMA1
		AC005300.5		ELP4	RNF181
		AC005301.8		RAB18	HYOU1
		AC005304.1		YIPF2	CCDC88A
		AC005306.3		WRAP53	IAH1
		AC005307.3		RAB3GAP1	FNTA
		AC005324.6		WNK3	VASP
		AC005329.7		RANBP2	ASCC3
		AC005336.4		INTS4	SPRYD7
		AC005339.2		MED8	APOBEC3B
		AC005351.1		TRADD	TRAF7
		AC005355.1		ITPR2	NFIC
		AC005355.2		FAAH	BMS1
		AC005387.3		AAGAB	HTATIP2
		AC005391.2		SFXN2	TSN
		AC005392.13		NFYB	AFF1
		AC005481.5		PDCD2L	ERO1A
		AC005487.2		FGD4	CISD1
		AC005488.11		CDK5	GRK6
		AC005498.3		S100A10	RPA3
		AC005498.4		PROM1	SBDS
		AC005517.3		ERGIC2	ACIN1
		AC005519.4		BLM	UCK2
		AC005523.2		NFU1	KPNA1
		AC005523.3		CSTF3	KAT7
		AC005532.5		TRAP1	DHX38
		AC005534.8		MOB1B	SLC7A5
		AC005537.2		DNAJC30	CEP85
		AC005540.3		PRADC1	PDLIM1
		AC005546.2		CAMK2D	DOCK9
		AC005550.5		METTL17	TMEM109
		AC005562.1		ASXL1	LGALS3
		AC005592.1		EHBP1	TFE3
		AC005592.2		OTUB1	NDUFA13
		AC005592.3		C2CD2	NOP9
		AC005606.14		SYF2	COG8
		AC005606.15		BYSL	HERC2
		AC005614.3		GNG10	TAX1BP1
		AC005616.2		DYNLL2	ZFYVE26
		AC005618.6		TMEM65	PRRC1
		AC005624.2		DYNLRB1	LMNB1
		AC005631.1		PPP6C	GCC2
		AC005682.5		AKT1	APEH
		AC005682.6		SLC1A5	AK2
		AC005702.1		POLD1	UQCRC1
		AC005702.2		USP15	PEA15
		AC005702.3		GTPBP2	PIR
		AC005702.4		FBXO2	MRPS11
		AC005740.5		ABCC1	GOLGA7
		AC005740.6		PUM2	MCM6
		AC005754.7		SRCAP	DDX46
		AC005754.8		KIF21A	WDR61
		AC005758.1		MCM7	RNPEP
		AC005775.2		SCD	NUDT16
		AC005776.1		KIAA0100	TIMM8A
		AC005779.2		GOLM1	GBA2
		AC005785.2		FANCB	CAPNS1
		AC005786.3		EMC1	ASPM
		AC005786.5		VAMP7	HNRNPM
		AC005786.7		UBP1	POLE4
		AC005789.9		UPP1	NUDT5
		AC005795.1		GORAB	NDUFAF2
		AC005822.1		SMCR8	INIP
		AC005838.2		MKRN2	PAFAH1B2
		AC005932.1		RAD18	NDUFAF3
		AC005943.2		KDM1A	UBR7
		AC005944.2		AASS	DOCK7
		AC005954.3		NAP1L5	GOLGA8O
		AC005954.4		ARFGEF1	FXYD6
		AC006003.3		CCDC91	ATL2
		AC006014.8		TRABD	MYO5A
		AC006019.3		GHDC	TXNL4B
		AC006026.13		ENO1	WDHD1
		AC006033.22		INA	AMPD2
		AC006041.1		GNAI3	IFRD1
		AC006042.6		NMRAL1	ANXA2
		AC006042.7		POLDIP2	THOP1
		AC006042.8		SNAP23	ZNF669
		AC006050.2		ATP6V0D1	EML2
		AC006116.1		VDAC1	CPSF7
		AC006116.12		MSN	CUL3
		AC006116.13		STK38	LACTB
		AC006116.14		COASY	AP5B1
		AC006116.15		PLEKHA2	AKAP9
		AC006116.17		OPHN1	SNRNP40
		AC006116.19		EPN1	POLR2A
		AC006116.20		DYNLT3	METAP1D
		AC006116.21		CPTP	SLC19A1
		AC006116.22		FSCN1	SAP30BP
		AC006116.24		RPS3A	CAB39
		AC006116.27		RABGGTA	PSMC1
		AC006126.3		NOTCH2	CORO1C
		AC006126.4		PKM	CAMLG
		AC006129.1		OXA1L	ABCB11
		AC006129.2		NCKAP1	CYP2U1
		AC006145.4		TGS1	UCKL1
		AC006159.4		MRPS27	KANK1
		AC006159.5		REM1	MSL1
		AC006160.5		DUSP3	CD9
		AC006195.2		SEMA4B	RBM17
		AC006262.10		FKBP3	TERF1
		AC006272.1		RHEB	RAP1A
		AC006272.2		ALKBH5	CHRAC1
		AC006273.4		CLSPN	RTN1
		AC006273.5		TAX1BP3	TAGLN2
		AC006277.2		ME1	AARSD1
		AC006369.2		KIF3B	ACBD5
		AC006372.4		RANBP3	BCLAF1
		AC006372.5		DLG1	COPS4
		AC006372.6		CNOT10	WDR33
		AC006373.1		YIPF5	ELP2
		AC006378.2		CNBP	DGAT1
		AC006427.2		TPD52L1	SMS
		AC006460.2		ORC2	LMAN2L
		AC006480.1		ASNS	PTGES2
		AC006483.5		CHCHD4	LRRC59
		AC006486.9		RPL37A	CACUL1
		AC006487.1		RPS19	CNIH4
		AC006509.7		NOVA1	VPS4A
		AC006534.1		CD109	RAB5C
		AC006538.1		SF3A3	PPP2CA
		AC006539.1		MPV17L2	ACTN4
		AC006547.13		TMTC1	COMMD8
		AC006547.15		PNPO	CHST14
		AC006547.8		VRK3	LAMTOR5
		AC006548.19		BAIAP2L1	PDS5A
		AC006552.1		NAA35	USP47
		AC006557.1		NOC2L	CSNK1G1
		AC006942.4		TBP	MRPL23
		AC006946.15		DIP2B	TJAP1
		AC006946.16		ARF6	DSG1
		AC006946.17		PRKAR2B	SLC4A1AP
		AC006947.1		R3HCC1	TBL1XR1
		AC006960.5		ACTR3B	RWDD4
		AC006978.6		ROMO1	AGO1
		AC006994.1		LRRFIP1	UBIAD1
		AC006994.2		SORL1	CHMP7
		AC007000.10		HCFC1	TRAPPC9
		AC007000.11		UBE2L3	PPIG
		AC007009.1		RPAP3	NOP2
		AC007009.2		ZBTB40	MAGT1
		AC007036.4		PTRH1	TES
		AC007036.6		POLR2B	PFKFB2
		AC007038.7		KLHL14	TK1
		AC007040.11		RAB3IP	FAM114A1
		AC007040.6		WDR20	CERS1
		AC007040.8		SLC30A7	CTCF
		AC007041.2		YY1AP1	RRAGD
		AC007064.24		PSMD3	ZC3H18
		AC007096.1		OSTM1	ICOSLG
		AC007098.1		CSRP1	PAN2
		AC007099.1		ARAP1	AVEN
		AC007126.1		GNG12	RBM7
		AC007128.1		C7orf26	LIMCH1
		AC007161.5		TIMM17A	MTHFS
		AC007163.6		RNF114	PAPOLG
		AC007182.6		ATF7	FOXM1
		AC007192.4		ZNF703	CASP2
		AC007192.6		RAB29	FLYWCH2
		AC007193.6		WDSUB1	IKBKB
		AC007193.8		MTHFD2	RPUSD4
		AC007193.9		GBF1	FTSJ3
		AC007204.2		C3orf38	EXOC8
		AC007228.11		PPP1R2	GART
		AC007228.5		SPAG5	HPCAL1
		AC007228.8		SDF2	SDCBP
		AC007228.9		RAD51AP1	APPL1
		AC007229.3		DIS3L	RBM39
		AC007238.1		MAPKAPK2	ACTR2
		AC007246.3		EIF4ENIF1	PRPF40A
		AC007249.3		FABP5	PTGES3
		AC007250.4		BTBD1	FAU
		AC007255.8		POLR3F	RUFY1
		AC007256.5		DCUN1D1	KIF23
		AC007271.3		FYCO1	KRBA1
		AC007272.3		CORO1B	CNEP1R1
		AC007277.3		COL6A2	CEP131
		AC007278.2		EEF2K	CTNNAL1
		AC007278.3		CASKIN2	PRKD3
		AC007285.6		RAB21	ARHGAP18
		AC007292.3		PRKAA1	ATP6V1B2
		AC007292.4		DYNLL1	LETM1
		AC007292.6		SETD3	NAPG
		AC007292.7		PITHD1	PAX6
		AC007308.7		PFKM	ACTR5
		AC007318.5		ACSL3	KIAA0753
		AC007319.1		RDH10	SKIV2L
		AC007365.1		PBLD	CHTOP
		AC007365.3		CERCAM	CELF1
		AC007381.3		RBL2	GTPBP1
		AC007383.3		DAB2IP	AGRN
		AC007383.4		UBE2B	SYMPK
		AC007386.2		RPS6KB2	NAMPT
		AC007386.3		ATG3	LAMB2
		AC007386.4		EXOSC10	PPP2R5A
		AC007389.3		ARIH2	RBM15
		AC007391.2		INTS2	RPS27A
		AC007392.3		TNFAIP8	RPS23
		AC007392.4		CEP78	ENDOD1
		AC007395.4		ZC3HC1	PHC3
		AC007403.2		THSD7B	HSPB1
		AC007403.3		EEF1B2	MSX1
		AC007405.4		EIF2B2	PABPN1
		AC007405.6		TRIO	SREK1
		AC007405.8		FKBP7	ULBP3
		AC007422.1		NOS1AP	EIF5B
		AC007450.1		HACD4	PRPF18
		AC007551.1		ARPC1A	MT-ND6
		AC007551.2		ZPR1	ELMO3
		AC007557.3		SH3BP5L	CHCHD2
		AC007563.3		CEBPZ	NXF1
		AC007563.5		URM1	ARID2
		AC007566.10		SH3D19	PMPCA
		AC007618.3		PAK4	NIFK
		AC007620.3		CRADD	GOLGA4
		AC007679.3		BSDC1	ZNF512B
		AC007682.1		BICD1	OFD1
		AC007731.1		GNA12	C2orf15
		AC007743.1		NUS1	PCYT1A
		AC007750.5		FUBP1	PLD3
		AC007773.1		LPCAT2	CCDC137
		AC007773.2		RAB39A	SYAP1
		AC007796.1		NIT2	BTF3L4
		AC007842.1		IDH1	DTYMK
		AC007875.2		ADAM9	DDX23
		AC007879.1		FADD	NFATC2IP
		AC007879.2		MFN2	PUM1
		AC007879.3		MRPS2	TSPAN14
		AC007879.4		PSMB1	IGHMBP2
		AC007879.5		TRNT1	LRPPRC
		AC007879.7		RPSA	USP36
		AC007880.1		TAB2	ZNF654
		AC007881.4		MTMR10	ESD
		AC007919.18		ARID1B	NPLOC4
		AC007950.1		MAPRE2	SMARCC1
		AC007952.5		BAG1	SMURF2
		AC007952.6		KBTBD8	YOD1
		AC007966.1		NCDN	MEPCE
		AC007969.4		ZBED3	AP3B1
		AC007969.5		MGRN1	PLRG1
		AC008060.7		MCAM	TSSC4
		AC008063.2		NDST1	SPINT2
		AC008065.1		OSBPL2	LYSMD2
		AC008067.2		UQCRH	DNPEP
		AC008072.1		SPTBN1	CRELD1
		AC008073.9		C5orf51	UBL7
		AC008074.3		DSG2	RAB2A
		AC008074.4		RPL7L1	BPIFB1
		AC008088.4		LRRC40	SAFB
		AC008132.13		SMAD4	VWA3B
		AC008132.14		EXOSC6	ARL3
		AC008154.4		CASD1	DVL3
		AC008154.5		TOP3A	METTL1
		AC008163.4		NABP2	DSCC1
		AC008264.4		COA7	PRKRIP1
		AC008268.1		ZNF598	ESRP2
		AC008268.2		UBAC1	AP4S1
		AC008269.2		EPDR1	DGCR8
		AC008277.1		TAF6L	REEP4
		AC008278.2		PDCD2	TSPAN3
		AC008278.3		FANCG	FBXW4
		AC008281.1		ADSL	TPI1
		AC008391.1		PATL1	MDH1
		AC008427.2		TTC13	USP33
		AC008440.10		MINK1	CEP55
		AC008440.5		SARS2	PLBD2
		AC008565.1		RIOK2	NONO
		AC008581.1		GGCX	TRMT1L
		AC008592.3		NAGK	IPO8
		AC008592.4		FLAD1	PLS1
		AC008592.5		PIEZO1	MED15
		AC008592.8		SHTN1	RHOU
		AC008694.2		SEC24C	LAPTM4A
		AC008697.1		UBE2R2	BNIP1
		AC008746.10		RUNDC1	SH3BP4
		AC008746.12		LRRC8A	HNRNPU
		AC008746.3		OAT	TRUB1
		AC008752.1		GEMIN8	GMPPA
		AC008753.4		VDAC2	ICE2
		AC008753.6		CDC42BPA	ABHD17A
		AC008781.7		EPM2AIP1	EIF3A
		AC008850.3		MARK1	MYOF
		AC008937.3		RAB27B	RAPH1
		AC008982.2		GSKIP	IPO13
		AC008984.7		DTWD1	MRPL15
		AC008992.1		DGKE	ALKBH7
		AC009005.2		HECTD4	RPL19
		AC009014.3		ZDHHC17	PAK2
		AC009110.1		FBXL18	GTF3C1
		AC009120.10		BRAT1	NSRP1
		AC009120.3		SPRY4	TNFRSF10B
		AC009120.4		AP1M2	PLCB3
		AC009120.5		RBMS2	IFT140
		AC009120.6		TBPL1	HCCS
		AC009121.1		ARL2BP	ARHGEF2
		AC009133.12		BUB3	NEURL4
		AC009133.15		FRMPD3	BRD7
		AC009133.17		CCAR2	ZNF326
		AC009159.1		FKBP15	PAIP2
		AC009166.5		CTSH	INCENP
		AC009227.2		EARS2	ENOSF1
		AC009227.3		ENTPD5	BCKDK
		AC009228.1		DSTN	ARHGAP1
		AC009229.5		CTU2	RAVER1
		AC009229.6		RBM42	ODC1
		AC009237.8		PYCR2	AIP
		AC009238.6		UBE2S	C5orf22
		AC009245.3		FOXJ2	MTERF3
		AC009264.1		THEM6	RBM25
		AC009274.6		UBE2T	GLOD4
		AC009297.1		CNN3	GNAI2
		AC009299.2		CA13	DOLPP1
		AC009299.3		PARN	SREK1IP1
		AC009299.4		FUCA2	HEBP1
		AC009299.5		MED13L	COBLL1
		AC009302.2		VWA8	MCCC1
		AC009303.1		IPO4	ATP6V1E1
		AC009303.3		POLR2J	SLC9A3R2
		AC009312.1		NTPCR	GIT2
		AC009403.2		GSN	THEM4
		AC009404.2		WBP2	URB2
		AC009410.1		MTHFSD	RALA
		AC009473.1		NLE1	TMF1
		AC009480.1		PIGN	HELB
		AC009487.6		RSPRY1	HINT1
		AC009495.2		GCAT	KIAA1217
		AC009495.3		CD47	CHMP1A
		AC009495.4		PYGO2	TMA16
		AC009501.4		MED26	BCL2L13
		AC009502.4		ARPP19	TOMM40
		AC009505.2		RHOC	CISD2
		AC009506.1		HCFC2	NR2F6
		AC009518.4		USP13	APLP2
		AC009541.1		MTA1	HELLS
		AC009542.2		ZNHIT2	UPF3B
		AC009784.3		EDRF1	PFDN6
		AC009892.10		YEATS4	C1orf52
		AC009892.5		APOOL	HACL1
		AC009948.5		MIA3	PET100
		AC009948.7		TNK1	MIER3
		AC009950.2		FUOM	PSPC1
		AC009955.8		SPAST	DEF6
		AC009961.2		VPS39	RHOT2
		AC009961.3		NOL9	MRPS18A
		AC009961.5		CNOT6	STX7
		AC009963.3		NBEA	PIGS
		AC009963.5		UGT8	NCEH1
		AC009967.3		SAR1A	COMMD9
		AC010084.1		THUMPD1	ILVBL
		AC010086.2		EDC3	RBX1
		AC010091.1		MARS2	EIF4G1
		AC010096.1		MAP1B	RPL13
		AC010127.3		AP5S1	S100A13
		AC010132.11		BTBD2	CLIC1
		AC010136.2		CUL1	TTF2
		AC010148.1		HMGN1	PAN3
		AC010150.1		CDC45	MRPL19
		AC010226.4		IGLL5	RNF187
		AC010311.1		PML	MPI
		AC010329.1		SLC7A6
		AC010458.1		DNA2
		AC010468.1		PEX1
		AC010492.2		XRCC6
		AC010492.4		WNT11
		AC010504.2		BAG4
		AC010522.1		TELO2
		AC010524.2		FARSA
		AC010524.4		STAT2
		AC010525.1		SF1
		AC010547.9		SEC13
		AC010642.1		DOHH
		AC010646.3		SLC36A4
		AC010649.1		VPS26A
		AC010729.1		ERF
		AC010729.2		INTS10
		AC010733.5		ERH
		AC010746.3		HSPD1
		AC010761.10		RMI2
		AC010761.13		ADA
		AC010761.14		PRDX5
		AC010761.6		MOCS2
		AC010761.8		HJURP
		AC010761.9		RPLP1
		AC010878.3		RPTOR
		AC010883.5		MRPS34
		AC010884.1		CCNT1
		AC010886.2		NAT14
		AC010890.1		FAM83B
		AC010894.3		EXOSC8
		AC010894.5		WDR7
		AC010900.2		R3HDM4
		AC010907.2		CLCN5
		AC010907.5		LEPROT
		AC010969.1		MAPK8
		AC010975.1		MRPS36
		AC010976.2		APAF1
		AC010980.2		ALDH18A1
		AC010983.1		WDR82
		AC010987.5		FBXO28
		AC010987.6		TRIM3
		AC011239.1		CNTN1
		AC011247.3		CNKSR1
		AC011288.2		ARL1
		AC011290.4		CCNDBP1
		AC011290.5		EHHADH
		AC011294.3		HDAC2
		AC011298.2		NCAPG2
		AC011330.5		DEK
		AC011343.1		TGFBR2
		AC011366.3		RPS3
		AC011450.1		POMP
		AC011453.1		ITGA2
		AC011477.1		MBD3
		AC011499.1		COQ9
		AC011515.2		TRA2B
		AC011518.1		TSPAN13
		AC011525.2		C17orf75
		AC011525.4		ARID3A
		AC011530.4		NEK7
		AC011551.3		MALT1
		AC011738.4		PM20D2
		AC011742.5		ZC3HAV1
		AC011747.3		ATRN
		AC011747.4		DDX39B
		AC011747.6		USP9X
		AC011753.5		XPO4
		AC011816.1		VPS13A
		AC011893.3		VDAC3
		AC011899.10		RAB32
		AC011899.9		HARS2
		AC011933.2		RNASET2
		AC011994.1		SESN2
		AC011997.1		FITM2
		AC011999.1		FLVCR1
		AC012065.5		OSBPL8
		AC012066.1		SYNJ2BP-COX16
		AC012074.2		NIPSNAP1
		AC012123.1		MSH6
		AC012146.7		CHAF1B
		AC012307.2		GAK
		AC012314.8		UBN1
		AC012322.1		EXOSC9
		AC012354.6		TGOLN2
		AC012354.8		ZNF446
		AC012358.4		CENPU
		AC012358.7		EIF4A3
		AC012358.8		PPP1R1B
		AC012360.4		RAPGEF5
		AC012360.6		SRD5A3
		AC012361.1		VAV2
		AC012363.13		RNASEL
		AC012363.4		COPS5
		AC012368.1		SKP2
		AC012370.2		PCID2
		AC012370.3		RBM5
		AC012442.5		ACOX1
		AC012442.6		NDUFB5
		AC012445.1		APOB
		AC012451.1		ANKHD1-EIF4EBP3
		AC012454.4		MMACHC
		AC012456.4		PICALM
		AC012462.1		SEPTIN9
		AC012462.2		RAB1A
		AC012485.2		USP39
		AC012499.1		RPL36A
		AC012501.2		MSMO1
		AC012501.3		SLC35B1
		AC012506.2		ARHGAP19
		AC012506.4		RPS5
		AC012507.3		GPAT3
		AC012507.4		CD46
		AC012513.6		NOP14
		AC012531.25		COMT
		AC012593.1		DENND4C
		AC012594.1		TYK2
		AC012613.2		PRKAB1
		AC012627.1		SNCA
		AC012668.1		DUS2
		AC012668.2		SLC7A1
		AC013264.2		RABEPK
		AC013267.1		CASP8
		AC013268.3		MAD2L1BP
		AC013271.3		GTF2A1
		AC013275.2		SNX12
		AC013429.4		MT1F
		AC013436.6		AGPAT2
		AC013439.4		OGG1
		AC013448.1		GATAD2B
		AC013460.1		TSEN54
		AC013461.1		PTPRF
		AC013470.6		RAB11FIP1
		AC013470.8		TBC1D7
		AC013472.3		MTFR1L
		AC013472.4		RANBP9
		AC013474.4		PRR12
		AC013480.2		RPS19BP1
		AC015688.3		VHL
		AC015691.13		ARHGAP5
		AC015884.1		CAMK1
		AC015922.5		AS3MT
		AC015922.6		CENPH
		AC015922.7		GBP1
		AC015923.1		CAPRIN1
		AC015933.2		AK3
		AC015969.3		SRFBP1
		AC015971.2		HS6ST1
		AC015977.6		DIAPH2
		AC015987.1		BDH1
		AC016292.3		SF3A1
		AC016582.2		NDUFB11
		AC016629.3		RANGAP1
		AC016670.1		VEZT
		AC016682.1		ERCC4
		AC016683.5		ATG16L1
		AC016700.2		SLC12A2
		AC016700.4		MON2
		AC016700.5		TATDN1
		AC016700.6		CARM1
		AC016708.2		UBXN8
		AC016712.1		EIF3L
		AC016712.2		TXNDC5
		AC016712.3		GOT1
		AC016716.1		DDB1
		AC016716.2		NHSL1
		AC016717.1		CWC27
		AC016722.3		ADD3
		AC016722.4		GAMT
		AC016723.4		COPG2
		AC016734.2		CCT3
		AC016735.2		EIF1AD
		AC016738.3		ANAPC4
		AC016738.4		CASP6
		AC016739.1		TSC22D2
		AC016739.2		NRGN
		AC016745.3		ABHD5
		AC016747.3		EPHB4
		AC016757.3		GNAI1
		AC016768.1		PLEKHA1
		AC016772.4		NR3C1
		AC016831.3		NRBP1
		AC016831.5		SLC25A22
		AC016831.6		PXMP4
		AC016831.7		RFX5
		AC016894.1		LPCAT1
		AC016907.3		CINP
		AC016910.1		FBXO30
		AC016995.3		ATP7B
		AC016999.2		EXOSC3
		AC017002.1		DDX4
		AC017002.2		LBR
		AC017028.2		OMA1
		AC017028.3		COG4
		AC017028.4		GRB10
		AC017028.6		TMSB4X
		AC017028.7		PFDN1
		AC017035.2		SREBF1
		AC017048.2		SDC1
		AC017060.1		COL6A1
		AC017074.2		MCM3AP
		AC017074.3		RAB17
		AC017079.3		RBPJ
		AC017079.4		MBP
		AC017081.2		MMP14
		AC017084.1		BCL2L1
		AC017101.10		GLS2
		AC017104.1		TBC1D13
		AC017104.2		VWF
		AC017104.6		CBWD2
		AC018442.1		TRIM27
		AC018462.2		NLN
		AC018463.4		TDP2
		AC018641.7		FPGT
		AC018647.3		SNX7
		AC018696.4		DESI2
		AC018735.1		BLVRB
		AC018737.3		HSPE1
		AC018738.2		HSP90AA1
		AC018755.16		KIF2C
		AC018755.17		FCHO2
		AC018766.4		TARBP1
		AC018766.6		SPIN3
		AC018804.1		NEXN
		AC018804.6		ABHD16A
		AC018804.7		EEF1D
		AC018816.3		HMGB2
		AC018865.5		SGSM3
		AC018866.1		DDX43
		AC018890.6		TTPAL
		AC019097.7		MMAA
		AC019109.1		SCPEP1
		AC019117.1		PTBP2
		AC019117.2		PRPF6
		AC019118.3		NOL11
		AC019172.2		GNL3L
		AC019181.2		UBXN7
		AC019181.3		CRABP2
		AC019185.4		UBE2M
		AC019186.1		COQ6
		AC019349.5		RRP36
		AC020550.7		EXOSC7
		AC020571.3		NUSAP1
		AC020594.5		PPP3CA
		AC020743.2		USP11
		AC020915.1		ATG4B
		AC020931.1		TMEM87A
		AC020983.5		CDIPT
		AC021016.7		ACOT4
		AC021188.4		GPCPD1
		AC021218.2		H3F3AP6
		AC021224.1		KBTBD4
		AC022007.5		KRT19
		AC022153.1		FARP2
		AC022154.7		SCFD2
		AC022182.1		AARS2
		AC022182.2		CPE
		AC022182.3		RPS6
		AC022201.5		UBXN6
		AC022210.2		MMS22L
		AC022384.1		ALKBH8
		AC022431.3		FAM126B
		AC022538.1		OCLN
		AC022816.2		HMGN2
		AC022819.1		ADIPOR1
		AC022819.3		TMX3
		AC023050.1		SLC16A3
		AC023115.2		ATXN7L3B
		AC023115.4		TM7SF3
		AC023137.2		AGPAT1
		AC023469.2		EXOSC2
		AC023590.1		DPYSL4
		AC023593.1		LSM4
		AC024028.1		NDUFB10
		AC024067.1		COL9A2
		AC024084.1		NAA10
		AC024162.2		SCAF4
		AC024475.1		CETN3
		AC024560.2		CHMP5
		AC024560.3		SEC11A
		AC024568.1		SPC24
		AC024569.1		PHF20L1
		AC024592.9		EIF3F
		AC024704.2		KAT2B
		AC024937.6		MAP4K2
		AC025016.1		SMARCA1
		AC025165.8		TWF2
		AC025166.1		MEA1
		AC025171.1		NCOA1
		AC025280.1		PCK2
		AC025335.1		DNAJB1
		AC025442.3		G6PD
		AC025811.3		CDK5RAP3
		AC025918.2		ADAP2
		AC026150.6		TMCO4
		AC026150.8		NAA16
		AC026167.1		CLDN1
		AC026188.1		FASTKD1
		AC026202.3		MOXD1
		AC026271.5		SARAF
		AC026471.6		STX12
		AC026703.1		SRP54
		AC026904.1		SUGP2
		AC026954.6		SS18
		AC026956.1		SPCS1
		AC027119.1		FBXL20
		AC027288.2		CXorf38
		AC027307.1		SDC3
		AC027319.1		INPP5K
		AC027320.1		PFN2
		AC027348.1		SF3B1
		AC027601.1		MINPP1
		AC027612.1		NUP155
		AC027612.4		KATNBL1
		AC027612.6		DDX19A
		AC027811.1		PDPK1
		AC034187.2		DDT
		AC034220.3		TSC2
		AC034236.2		TBC1D22B
		AC034243.1		SPAG7
		AC037459.4		SNX10
		AC046143.3		HOMEZ
		AC051649.12		PRKD2
		AC053503.11		VRK2
		AC053503.4		DNAAF5
		AC053503.6		MTHFD1L
		AC055764.1		RNF5
		AC055876.1		C11orf68
		AC058791.1		MOSPD2
		AC060226.1		DCBLD1
		AC060834.2		GATB
		AC061992.2		ATRX
		AC062017.1		RMND5A
		AC062021.1		LZIC
		AC062028.1		RAP1GAP
		AC062029.1		EIF3K
		AC063976.2		HMGN3
		AC063976.7		GRAMD1A
		AC064834.1		SNAP29
		AC064834.2		ENPP1
		AC064834.3		FKBP1A
		AC064836.3		UTRN
		AC064850.4		EXOC4
		AC064852.4		CSNK1G3
		AC064853.2		CCDC115
		AC064875.2		MT1X
		AC066615.1		SLC9A6
		AC067717.1		ACAT2
		AC067718.1		GSTM3
		AC067940.1		RRP1
		AC067945.3		MRPL10
		AC067945.4		GSTM2
		AC067956.1		FDXR
		AC067959.1		EPCAM
		AC067968.3		EIF4EBP1
		AC068057.1		RPS6KA4
		AC068134.10		ZNF618
		AC068134.6		LPCAT4
		AC068134.8		EPHA5
		AC068138.1		FIS1
		AC068279.3		RPS11
		AC068282.3		C1orf109
		AC068286.1		SLC27A1
		AC068491.2		CAPN6
		AC068492.1		SPCS2
		AC068499.10		CTF1
		AC068522.4		ZNF614
		AC068533.7
		AC068580.5
		AC068580.6
		AC068587.2
		AC068641.1
		AC068643.1
		AC068657.2
		AC068669.1
		AC068706.2
		AC068831.10
		AC068831.15
		AC068831.3
		AC068831.6
		AC069154.4
		AC069257.6
		AC069277.2
		AC069282.6
		AC069286.1
		AC069294.1
		AC069368.3
		AC069394.1
		AC069513.4
		AC072052.7
		AC072062.1
		AC072062.3
		AC073043.1
		AC073046.25
		AC073052.1
		AC073063.10
		AC073065.3
		AC073069.2
		AC073071.1
		AC073072.5
		AC073072.7
		AC073109.2
		AC073115.6
		AC073115.7
		AC073130.1
		AC073130.3
		AC073133.1
		AC073133.2
		AC073135.7
		AC073150.6
		AC073218.3
		AC073254.1
		AC073257.2
		AC073283.4
		AC073283.7
		AC073316.1
		AC073316.2
		AC073321.4
		AC073326.3
		AC073333.8
		AC073342.12
		AC073343.1
		AC073343.13
		AC073410.1
		AC073415.2
		AC073464.4
		AC073464.7
		AC073465.1
		AC073551.1
		AC073621.2
		AC073635.5
		AC073636.1
		AC073641.2
		AC073648.1
		AC073834.3
		AC073842.19
		AC073869.1
		AC073869.20
		AC073934.6
		AC073957.15
		AC074011.2
		AC074019.2
		AC074091.1
		AC074117.10
		AC074117.13
		AC074183.4
		AC074212.5
		AC074212.6
		AC074286.1
		AC074289.1
		AC074338.4
		AC074363.1
		AC074367.1
		AC074389.5
		AC074391.1
		AC078794.1
		AC078819.1
		AC078842.3
		AC078852.1
		AC078852.2
		AC078864.1
		AC078883.3
		AC078883.4
		AC078899.1
		AC078899.3
		AC078899.4
		AC078917.1
		AC078941.1
		AC078942.1
		AC079135.1
		AC079145.4
		AC079150.2
		AC079150.3
		AC079233.1
		AC079250.1
		AC079305.10
		AC079305.11
		AC079305.8
		AC079325.6
		AC079354.3
		AC079354.5
		AC079354.6
		AC079448.1
		AC079466.1
		AC079586.1
		AC079610.1
		AC079610.2
		AC079612.1
		AC079613.1
		AC079630.4
		AC079741.2
		AC079742.4
		AC079753.4
		AC079753.5
		AC079767.4
		AC079776.1
		AC079776.2
		AC079776.3
		AC079779.4
		AC079779.6
		AC079781.1
		AC079781.7
		AC079781.8
		AC079807.2
		AC079807.4
		AC079922.2
		AC079922.3
		AC079949.1
		AC080002.1
		AC080037.1
		AC083811.1
		AC083843.1
		AC083843.2
		AC083862.6
		AC083864.4
		AC083873.4
		AC083884.8
		AC083899.3
		AC083900.1
		AC083906.2
		AC083949.1
		AC084082.3
		AC084117.3
		AC084121.17
		AC084125.1
		AC084149.1
		AC084219.2
		AC084219.4
		AC084809.2
		AC084809.3
		AC087163.2
		AC087294.2
		AC087491.2
		AC087499.10
		AC087499.4
		AC087499.5
		AC087499.7
		AC087499.8
		AC087793.1
		AC090044.2
		AC090206.1
		AC090286.2
		AC090420.1
		AC090505.6
		AC090587.4
		AC090587.5
		AC090602.2
		AC090616.2
		AC090617.1
		AC090804.1
		AC090810.1
		AC090945.1
		AC090952.5
		AC090954.1
		AC090954.5
		AC091038.1
		AC091133.1
		AC091492.2
		AC091633.2
		AC091633.3
		AC091729.9
		AC091801.1
		AC091814.2
		AC091814.3
		AC091878.1
		AC092066.6
		AC092071.1
		AC092155.1
		AC092155.4
		AC092159.2
		AC092162.1
		AC092168.2
		AC092168.3
		AC092168.4
		AC092171.2
		AC092171.4
		AC092198.1
		AC092295.4
		AC092301.3
		AC092316.1
		AC092332.1
		AC092338.5
		AC092415.1
		AC092421.1
		AC092431.3
		AC092484.1
		AC092535.3
		AC092566.1
		AC092569.2
		AC092573.2
		AC092574.2
		AC092580.3
		AC092580.4
		AC092597.3
		AC092610.12
		AC092614.2
		AC092620.2
		AC092620.3
		AC092634.1
		AC092634.2
		AC092636.1
		AC092651.1
		AC092652.1
		AC092667.2
		AC092669.3
		AC092669.6
		AC092675.3
		AC092675.4
		AC092687.3
		AC092687.5
		AC092755.4
		AC092835.2
		AC092839.3
		AC092839.4
		AC092865.1
		AC092933.4
		AC093063.2
		AC093107.7
		AC093110.3
		AC093142.2
		AC093159.1
		AC093162.5
		AC093166.2
		AC093323.3
		AC093326.3
		AC093375.1
		AC093382.1
		AC093388.3
		AC093390.1
		AC093484.4
		AC093495.4
		AC093585.6
		AC093609.1
		AC093616.4
		AC093620.5
		AC093627.10
		AC093627.12
		AC093627.7
		AC093627.8
		AC093627.9
		AC093642.3
		AC093642.4
		AC093642.5
		AC093668.2
		AC093673.5
		AC093690.1
		AC093700.1
		AC093702.1
		AC093724.2
		AC093787.1
		AC093788.1
		AC093802.1
		AC093807.1
		AC093818.1
		AC093838.4
		AC093843.1
		AC093844.1
		AC093850.1
		AC093899.3
		AC093901.1
		AC093911.1
		AC096574.4
		AC096579.13
		AC096582.8
		AC096582.9
		AC096633.1
		AC096649.1
		AC096649.2
		AC096669.1
		AC096669.3
		AC096670.3
		AC096753.1
		AC096772.6
		AC097359.2
		AC097374.2
		AC097381.1
		AC097382.1
		AC097382.5
		AC097467.2
		AC097468.4
		AC097495.2
		AC097523.1
		AC097533.1
		AC097662.2
		AC097711.1
		AC097713.4
		AC097721.1
		AC097721.2
		AC097724.3
		AC098614.2
		AC098617.1
		AC098820.2
		AC098820.3
		AC098820.4
		AC098823.3
		AC098824.6
		AC098826.5
		AC098828.2
		AC098831.4
		AC098973.2
		AC099326.1
		AC099332.1
		AC099342.1
		AC099535.1
		AC099535.4
		AC099552.2
		AC099668.5
		AC099754.1
		AC099796.1
		AC099850.1
		AC100787.1
		AC100830.3
		AC100830.4
		AC100830.5
		AC100832.1
		AC102953.4
		AC103563.8
		AC103564.7
		AC103740.1
		AC104058.1
		AC104076.3
		AC104088.1
		AC104134.2
		AC104135.2
		AC104169.1
		AC104297.1
		AC104306.1
		AC104389.28
		AC104405.1
		AC104451.2
		AC104532.2
		AC104532.4
		AC104634.3
		AC104653.1
		AC104654.1
		AC104654.2
		AC104655.3
		AC104667.3
		AC104695.4
		AC104699.1
		AC104777.4
		AC104794.4
		AC104809.2
		AC104809.4
		AC104820.2
		AC104841.1
		AC104843.3
		AC104986.1
		AC105053.3
		AC105081.1
		AC105247.1
		AC105339.1
		AC105461.1
		AC105760.2
		AC105760.3
		AC106782.20
		AC106786.1
		AC106801.1
		AC106875.1
		AC106876.2
		AC106900.6
		AC107072.2
		AC107079.1
		AC107081.5
		AC107218.3
		AC107983.4
		AC108004.1
		AC108004.2
		AC108004.3
		AC108039.1
		AC108066.1
		AC108142.1
		AC108218.1
		AC108448.2
		AC108456.1
		AC108463.2
		AC108479.2
		AC108488.4
		AC108676.1
		AC108868.5
		AC108938.3
		AC108938.5
		AC109333.10
		AC109642.1
		AC109815.2
		AC109826.1
		AC109829.1
		AC110299.5
		AC110769.3
		AC110781.3
		AC110926.4
		AC112198.1
		AC112229.1
		AC112715.2
		AC112719.1
		AC112721.1
		AC112721.2
		AC113167.1
		AC113189.5
		AC113208.1
		AC113404.1
		AC114730.11
		AC114730.2
		AC114730.3
		AC114730.5
		AC114730.7
		AC114730.8
		AC114737.3
		AC114765.1
		AC114776.3
		AC114803.3
		AC114808.2
		AC114812.10
		AC114812.8
		AC114812.9
		AC114877.3
		AC115099.1
		AC115115.4
		AC115522.3
		AC115617.2
		AC116035.1
		AC116366.5
		AC116366.6
		AC116407.1
		AC116533.1
		AC116533.2
		AC116533.3
		AC116562.1
		AC116609.1
		AC116609.2
		AC116609.3
		AC116614.1
		AC117490.2
		AC118344.1
		AC118345.1
		AC118754.4
		AC119403.1
		AC119674.1
		AC120104.1
		AC122714.1
		AC123886.2
		AC124861.1
		AC124914.3
		AC124944.3
		AC124944.5
		AC125232.1
		AC125238.2
		AC125634.1
		AC126365.1
		AC127391.3
		AC127526.1
		AC127904.2
		AC128709.2
		AC128709.4
		AC129492.6
		AC129778.2
		AC130469.2
		AC130689.5
		AC130709.1
		AC131097.4
		AC131160.1
		AC131951.1
		AC132008.1
		AC133528.2
		AC133633.2
		AC133680.1
		AC133785.1
		AC135048.13
		AC135050.5
		AC135178.7
		AC136289.1
		AC137723.5
		AC137932.4
		AC137932.5
		AC137932.6
		AC137934.1
		AC138035.2
		AC138430.4
		AC138623.1
		AC138744.2
		AC138965.1
		AC138969.4
		AC139099.4
		AC139099.5
		AC139099.6
		AC139100.3
		AC139103.1
		AC139451.1
		AC139530.1
		AC139887.4
		AC140725.4
		AC141586.5
		AC141928.1
		AC141930.2
		AC142119.1
		AC142528.1
		AC144449.1
		AC144450.1
		AC144450.2
		AC144522.1
		AC144530.1
		AC144568.4
		AC144652.1
		AC144831.1
		AC144835.1
		AC144836.1
		AC145110.1
		AC145124.1
		AC145124.2
		AC145343.2
		AC145676.2
		AC147651.4
		AC147651.5
		AC156455.1
		AC159540.1
		AC159540.14
		AC159540.3
		AC195454.1
		AC216130.1
		AC226118.1
		AC226119.4
		AC226119.5
		AC244250.2
		AC246787.1
		AC246787.2
		AC246787.3
		AC246787.4
		AC246787.5
		AC253576.1
		AC253576.2
		ACA59
		ACA64
		ACAA1
		ACAA2
		ACACB
		ACAD10
		ACAD11
		ACAD8
		ACAD9
		ACADL
		ACADM
		ACADS
		ACADSB
		ACADVL
		ACAN
		ACAP1
		ACAP2
		ACAP2-IT1
		ACAP3
		ACAT1
		ACBD3
		ACBD4
		ACBD6
		ACBD7
		ACCS
		ACCSL
		ACD
		ACE
		ACE2
		ACER1
		ACER2
		ACER3
		ACHE
		ACKR1
		ACKR2
		ACKR3
		ACKR4
		ACMSD
		ACO1
		ACO2
		ACOT1
		ACOT11
		ACOT12
		ACOT13
		ACOT2
		ACOT6
		ACOT7
		ACOT8
		ACOT9
		ACOX2
		ACOX3
		ACOXL
		ACP1
		ACP2
		ACP5
		ACP6
		ACPP
		ACR
		ACRBP
		ACRC
		ACRV1
		ACSBG1
		ACSBG2
		ACSF2
		ACSF3
		ACSL4
		ACSL5
		ACSL6
		ACSM1
		ACSM2A
		ACSM2B
		ACSM3
		ACSM4
		ACSM5
		ACSM6
		ACSS1
		ACSS2
		ACSS3
		ACTA1
		ACTA2
		ACTA2-AS1
		ACTB
		ACTBL2
		ACTBP11
		ACTBP12
		ACTBP13
		ACTBP14
		ACTBP2
		ACTBP9
		ACTC1
		ACTG1
		ACTG1P1
		ACTG1P14
		ACTG1P15
		ACTG1P16
		ACTG1P17
		ACTG1P20
		ACTG1P24
		ACTG1P3
		ACTG1P9
		ACTG2
		ACTL10
		ACTL6A
		ACTL6B
		ACTL7B
		ACTN1-AS1
		ACTN2
		ACTN3
		ACTN4P1
		ACTR10
		ACTR1A
		ACTR1B
		ACTR3
		ACTR3C
		ACTR6
		ACTR8
		ACTRT3
		ACVR1
		ACVR1B
		ACVR1C
		ACVR2A
		ACVR2B
		ACVR2B-AS1
		ACVRL1
		ACY1
		ACY3
		ACYP1
		ACYP2
		AD000091.2
		AD000671.6
		AD000684.2
		ADAD2
		ADAL
		ADAM10
		ADAM11
		ADAM12
		ADAM15
		ADAM17
		ADAM18
		ADAM19
		ADAM1A
		ADAM1B
		ADAM2
		ADAM20
		ADAM20P1
		ADAM21
		ADAM21P1
		ADAM22
		ADAM23
		ADAM28
		ADAM32
		ADAM33
		ADAM3A
		ADAM3B
		ADAM5
		ADAM8
		ADAMDEC1
		ADAMTS1
		ADAMTS10
		ADAMTS12
		ADAMTS13
		ADAMTS14
		ADAMTS15
		ADAMTS16
		ADAMTS17
		ADAMTS18
		ADAMTS19
		ADAMTS19-AS1
		ADAMTS2
		ADAMTS20
		ADAMTS3
		ADAMTS4
		ADAMTS5
		ADAMTS6
		ADAMTS7
		ADAMTS7P3
		ADAMTS7P4
		ADAMTS8
		ADAMTS9
		ADAMTS9-AS1
		ADAMTS9-AS2
		ADAMTSL1
		ADAMTSL2
		ADAMTSL3
		ADAMTSL4
		ADAMTSL4-AS1
		ADAMTSL5
		ADAP1
		ADAR
		ADARB1
		ADARB2
		ADAT1
		ADAT2
		ADAT3
		ADCK1
		ADCK2
		ADCK3
		ADCK4
		ADCK5
		ADCY1
		ADCY10
		ADCY10P1
		ADCY2
		ADCY3
		ADCY4
		ADCY5
		ADCY6
		ADCY7
		ADCY9
		ADCYAP1
		ADCYAP1R1
		ADD2
		ADD3-AS1
		ADGB
		ADGRA1
		ADGRA2
		ADGRA3
		ADGRB1
		ADGRB2
		ADGRB3
		ADGRD1
		ADGRE1
		ADGRE2
		ADGRE3
		ADGRE4P
		ADGRE5
		ADGRF1
		ADGRF2
		ADGRF3
		ADGRF4
		ADGRF5
		ADGRF5P1
		ADGRF5P2
		ADGRG2
		ADGRG3
		ADGRG4
		ADGRG5
		ADGRG6
		ADGRG7
		ADGRL1
		ADGRL2
		ADGRL3
		ADGRL4
		ADGRV1
		ADH1A
		ADH1B
		ADH1C
		ADH4
		ADH5
		ADH5P4
		ADH6
		ADH7
		ADHFE1
		ADI1
		ADIG
		ADIPOQ
		ADIPOQ-AS1
		ADIPOR2
		ADIRF
		ADIRF-AS1
		ADK
		ADM
		ADM2
		ADM5
		ADNP
		ADNP-AS1
		ADNP2
		ADORA1
		ADORA2A
		ADORA2A-AS1
		ADORA2B
		ADORA2BP1
		ADPGK-AS1
		ADPRH
		ADPRHL1
		ADPRHL2
		ADPRM
		ADRA1A
		ADRA1B
		ADRA1D
		ADRA2A
		ADRA2C
		ADRB1
		ADRB2
		ADRB3
		ADRBK1
		ADRBK2
		ADRM1
		ADSS
		ADSSL1
		ADTRP
		AE000658.22
		AE000661.37
		AE000662.93
		AEBP1
		AEBP2
		AEN
		AES
		AF001548.5
		AF001548.6
		AF003625.3
		AF011889.2
		AF011889.5
		AF015262.2
		AF015720.3
		AF038458.3
		AF038458.5
		AF064858.10
		AF064858.11
		AF064858.6
		AF064858.7
		AF064858.8
		AF064860.5
		AF064860.7
		AF067845.1
		AF121898.3
		AF124730.4
		AF127577.10
		AF127577.12
		AF127577.8
		AF127936.3
		AF127936.5
		AF127936.9
		AF129075.5
		AF129408.17
		AF131215.2
		AF131215.3
		AF131215.4
		AF131215.6
		AF131215.8
		AF131215.9
		AF131216.5
		AF131216.6
		AF131217.1
		AF146191.4
		AF146191.8
		AF165138.7
		AF178030.2
		AF186192.1
		AF186192.5
		AF186192.6
		AF196970.3
		AF196972.4
		AF196972.9
		AF213884.2
		AF228730.1
		AF228730.8
		AF230666.2
		AF235103.1
		AF277315.13
		AFAP1
		AFAP1-AS1
		AFAP1L1
		AFF2
		AFF2-IT1
[truncated: 30,164 more rows]

## Sheet: Supplementary Table 18B
Supplementary Table 18B: RNASeq data for human endometrial biopsies for mRNAs matching 1080 proteins changed in response to miR-542-3p mimic. Refers to Figure 14.
PC1	PC2	GeneID	Associated.Gene.Name	Description			A240-A-LB-LH7	A235-A-LB-LH8	A245-B-LB-LH9	A247-B-LB-LH8	A237-A-O-LH8	A263-A-LB-LH8	A264-A-O-LH8	A233-A-LB-LH9	A252-A-LB-LH8	A301-A-O-LH8	A249-A-LB-LH8	A262-A-O-LH7	A241-B-LB-LH6	A234-B-LB-LH9	A248-B-LB-LH9	A259-B-O-LH8	A246-B-LB-LH8	A244-B-LB-LH9	A261-B-LB-LHNA	A250-B-LB-LH7	A238-B-LB-LH7	A231-B-LB-LH7	A254-B-LB-LH8	A242-C-LB-LH7	A266-C-M-LH7	A236-C-M-LH8	A239-C-M-LH8	A256-C-M-LH6	A258-C-M-LH9	A257-C-M-LH8	A255-C-M-LH7	A232-C-M-LH7	A243-C-M-LH8	A251-C-M-LH7	A265-C-M-LH7	A253-C-M-LH6	Number of samples expression = 0 (of 36)
0.000643993	-1.09602e-05	ENSG00000103591	AAGAB	alpha- and gamma-adaptin binding protein [Source:HGNC Symbol;Acc:HGNC:25662]			47.8864	43.8622	41.6919	37.3175	39.4121	37.6081	37.4888	36.6444	40.2603	35.9809	38.8045	43.9123	41.8051	35.5993	41.5468	38.298	40.4383	34.4603	37.2176	40.102	40.7911	34.3938	41.2605	36.5434	37.9686	35.9655	41.0858	42.0759	42.6787	40.6869	40.5518	45.7967	36.7215	40.7129	38.489	43.2039	0
-0.000464121	-0.000362637	ENSG00000127837	AAMP	angio-associated, migratory cell protein [Source:HGNC Symbol;Acc:HGNC:18]			119.499	122.796	115.944	94.8925	123.886	117.457	108.507	115.73	106.467	124.302	119.725	116.179	126.708	129.591	121.32	117.353	122.084	107.866	109.992	130.357	122.153	127.459	136.346	104.336	109.208	126.827	101.257	113.482	119.104	125.214	131.722	119.035	98.6003	103.769	82.9389	105.612	0
0.00667476	-0.00622189	ENSG00000124608	AARS2	alanyl-tRNA synthetase 2, mitochondrial [Source:HGNC Symbol;Acc:HGNC:21022]			59.8047	53.8008	22.3349	17.465	20.5076	23.6528	22.9506	17.2219	23.8257	22.7212	22.0898	25.0758	64.7642	20.2685	23.9356	24.7279	24.4551	21.0807	21.6639	23.8015	22.8994	18.5789	19.7579	32.3344	64.8578	17.6866	22.874	24.0267	23.6979	22.102	20.5619	20.506	19.4237	21.026	24.267	31.1718	0
-0.00687812	0.00329796	ENSG00000008311	AASS	aminoadipate-semialdehyde synthase [Source:HGNC Symbol;Acc:HGNC:17366]			15.1347	12.0356	44.8191	45.0875	47.6891	72.1338	76.8614	11.4691	58.1239	35.3194	54.2283	18.3975	18.0609	14.9926	51.7069	42.7503	40.6505	51.8348	34.3535	57.3386	37.7889	19.0012	17.2512	25.5195	31.0374	29.6003	22.9343	35.5098	30.9551	71.5541	50.6625	13.9761	36.6388	32.6874	25.9412	23.5039	0
-0.00032259	0.000920924	ENSG00000103222	ABCC1	ATP-binding cassette, sub-family C (CFTR/MRP), member 1 [Source:HGNC Symbol;Acc:HGNC:51]			29.1219	21.6587	30.2993	38.4723	29.9142	29.2869	43.0741	22.3818	31.763	32.7049	31.0679	22.0266	33.0915	20.782	32.3273	30.9483	31.7885	28.4434	27.1639	40.4102	29.7096	34.2501	29.3147	30.5168	44.198	25.6854	25.917	25.6629	32.0952	42.6672	30.6229	29.6373	33.079	29.1535	29.9508	32.2909	0
-0.000570807	0.00337984	ENSG00000204427	ABHD16A	abhydrolase domain containing 16A [Source:HGNC Symbol;Acc:HGNC:13921]			4.85548	5.67511	8.25767	6.08938	6.75298	8.44706	8.35526	5.04492	8.10473	7.594	6.66084	6.61274	5.85142	6.05332	8.64849	6.99871	7.41422	7.29413	7.19369	7.82034	8.50824	5.80455	7.09534	9.18343	7.04348	6.90035	7.05064	6.76125	6.73511	7.72533	6.33291	7.81306	7.35873	8.21409	8.73237	8.07869	0
0.00313823	0.00675793	ENSG00000011198	ABHD5	abhydrolase domain containing 5 [Source:HGNC Symbol;Acc:HGNC:21396]			19.0331	42.3524	22.8637	27.7566	24.7041	32.9448	39.5667	16.2956	34.7114	25.4159	32.9989	43.0969	27.9513	20.1314	23.2463	22.2601	22.5734	25.3376	23.6247	28.6856	34.088	26.9315	24.6157	51.6841	25.2915	19.5904	18.3189	23.2818	23.2031	40.0184	32.7336	19.3068	38.8515	33.3482	48.5217	45.1674	0
-0.00353677	-0.000849909	ENSG00000159842	ABR	active BCR-related [Source:HGNC Symbol;Acc:HGNC:81]			13.601	11.3616	23.3709	23.3351	16.0718	20.9934	21.772	13.8086	21.45	20.5172	20.2415	13.4993	16.9051	22.1935	20.7106	20.9619	21.9737	21.4078	18.8279	18.327	21.5257	16.3545	16.7455	16.7899	20.6906	29.6141	21.0297	21.8641	21.8494	26.6977	17.8524	22.9308	14.9705	18.426	16.9976	14.7625	0
0.00731432	-0.000995334	ENSG00000120437	ACAT2	acetyl-CoA acetyltransferase 2 [Source:HGNC Symbol;Acc:HGNC:94]			29.966	25.954	11.6321	10.3092	9.80626	9.82765	11.8037	10.4309	13.1406	9.5751	12.1083	23.5239	24.5127	10.3577	11.7463	12.1491	11.4304	11.4491	11.7252	14.2191	12.6549	13.8815	12.3651	20.3558	17.1494	8.24135	10.7527	12.9098	12.176	8.77011	9.71758	10.5594	9.62832	13.5799	14.3935	26.4581	0
-0.000331543	-0.00059769	ENSG00000131473	ACLY	ATP citrate lyase [Source:HGNC Symbol;Acc:HGNC:115]			122.662	128.152	119.401	94.1279	137.307	116.207	135.787	90.5717	144.345	120.263	120.729	104.86	121.222	82.3569	159.19	114.269	118.382	123.009	118.015	162.465	119.879	105.439	118.375	119.834	130.709	160.657	119.029	127.716	145.871	134.279	116.691	100.298	116.635	108.837	106.19	126.753	0
-0.00328107	0.00212695	ENSG00000177465	ACOT4	acyl-CoA thioesterase 4 [Source:HGNC Symbol;Acc:HGNC:19748]			4.57716	10.2555	13.091	9.51705	8.93005	10.1454	7.04916	13.4221	9.78191	9.44528	7.17989	11.3168	6.92122	12.5215	14.7027	13.8592	14.3176	12.4783	12.0686	9.63068	8.15397	6.82519	6.73778	10.0482	5.02726	8.93979	10.5341	13.3686	11.4832	9.39006	7.86301	9.65328	7.67896	9.56496	10.809	8.39787	0
0.000504624	0.000280883	ENSG00000161533	ACOX1	acyl-CoA oxidase 1, palmitoyl [Source:HGNC Symbol;Acc:HGNC:119]			26.6895	24.8295	22.276	23.1806	20.7866	27.0384	29.1855	20.0555	28.4644	26.0672	26.6852	18.302	25.0492	19.2455	24.6271	25.1906	23.9348	24.2143	22.454	23.9491	24.5326	18.6413	17.9157	24.7144	24.9514	18.6084	19.4463	22.8875	21.8441	24.6884	23.2865	20.3595	22.7143	24.1513	20.8687	26.1244	0
0.00955953	-0.00171003	ENSG00000123983	ACSL3	acyl-CoA synthetase long-chain family member 3 [Source:HGNC Symbol;Acc:HGNC:3570]			112.918	107.499	24.2468	38.0717	28.6779	41.7147	45.6856	22.6178	41.6048	25.2399	33.331	54.2005	97.8059	15.2261	25.9874	26.4801	27.7522	31.4558	30.2949	34.2889	40.4054	33.2752	33.8996	57.2445	100.207	21.9991	20.662	23.6254	31.59	41.6936	35.5864	27.4758	52.9869	43.4804	52.595	49.7851	0
0.00223431	-0.000580999	ENSG00000133627	ACTR3B	ARP3 actin-related protein 3 homolog B (yeast) [Source:HGNC Symbol;Acc:HGNC:17256]			5.7269	5.62962	4.36301	3.42065	3.87312	3.87548	4.69177	3.82124	4.35634	5.0502	5.21508	3.84972	6.35664	3.90541	3.84986	4.65439	4.40103	4.23584	3.2856	5.58786	5.08525	4.35186	4.97415	3.93988	5.38469	3.70558	3.85336	3.55144	3.93973	3.77445	5.0281	3.51814	3.93893	3.89943	3.75659	5.17439	0
-0.00212128	0.000547246	ENSG00000196839	ADA	adenosine deaminase [Source:HGNC Symbol;Acc:HGNC:186]			8.98709	8.40167	15.7207	4.83238	11.858	11.5208	13.3441	12.6626	16.5026	11.3426	12.0876	11.4695	12.8068	9.89883	12.552	10.0369	9.77164	10.478	11.3482	14.4306	14.9418	11.4108	20.882	10.7751	8.53016	12.1106	14.895	13.3077	16.1477	7.82567	20.2355	8.86598	10.4106	9.07576	4.11993	10.3332	0
-0.0018522	0.00208362	ENSG00000168615	ADAM9	ADAM metallopeptidase domain 9 [Source:HGNC Symbol;Acc:HGNC:216]			33.6151	34.5669	56.6021	69.293	56.728	79.4959	80.4528	24.884	65.0085	65.1164	65.2307	54.3631	50.7475	34.3041	62.244	50.2628	53.5852	58.7815	52.1116	66.1917	56.8829	35.5466	38.5967	61.8575	69.4408	65.89	47.5802	57.3864	56.932	90.1365	60.0066	40.4463	69.8338	58.6528	64.8824	49.3363	0
-0.00425188	-0.00610031	ENSG00000184060	ADAP2	ArfGAP with dual PH domains 2 [Source:HGNC Symbol;Acc:HGNC:16487]			4.3407	6.35483	7.90826	7.45741	6.91309	6.71967	5.89517	4.41085	7.53047	7.73405	3.11376	3.28739	5.45912	5.91516	5.58183	6.96792	6.01213	5.2034	5.27798	5.50502	4.44843	3.77666	5.80221	3.29256	6.75779	13.8761	8.86026	8.03642	8.81508	7.4396	5.01913	3.62478	4.57169	4.50851	3.63622	3.98982	0
7.89905e-05	-0.00114646	ENSG00000087274	ADD1	adducin 1 (alpha) [Source:HGNC Symbol;Acc:HGNC:243]			70.2192	51.5418	62.1889	57.7958	58.298	73.0245	67.1721	48.2216	64.7384	63.8346	71.678	50.43	77.9545	61.135	65.3549	67.2713	67.5354	67.6121	64.7763	66.0557	62.8775	61.4797	54.4823	64.1147	85.2439	66.0803	59.617	63.3878	63.0346	74.3549	64.3399	58.3371	55.4802	61.1901	55.4747	66.9308	0
-0.00179905	-0.00235453	ENSG00000148700	ADD3	adducin 3 (gamma) [Source:HGNC Symbol;Acc:HGNC:245]			76.6066	31.4282	68.9318	83.7689	68.097	82.8651	93.606	37.2151	80.5237	71.0522	83.7317	41.7616	86.4622	42.8114	75.4024	82.2965	102.239	89.2023	67.7308	63.4028	73.055	36.9924	31.4967	59.4818	96.9678	54.7414	66.3369	75.903	60.9041	108.037	61.1707	41.9198	62.1059	77.52	68.1067	49.2656	0
0.00184037	0.0113142	ENSG00000205336	ADGRG1	adhesion G protein-coupled receptor G1 [Source:HGNC Symbol;Acc:HGNC:4512]			12.6016	27.3554	36.1384	21.5208	26.0065	35.6063	20.4519	31.0838	29.8481	29.0242	26.8691	46.745	18.9431	35.6652	23.6604	24.669	26.3233	35.8068	38.8451	32.6076	30.2792	33.2697	42.924	61.5779	22.9252	20.8681	25.6782	20.4499	28.7154	16.0302	27.6894	85.1944	40.7233	53.2002	54.9628	54.1189	0
-0.000437123	0.00528123	ENSG00000159346	ADIPOR1	adiponectin receptor 1 [Source:HGNC Symbol;Acc:HGNC:24040]			84.3818	116.585	103.178	131.961	102.411	132.228	139.61	117.593	162.321	145.681	141.619	144.992	102.076	120.247	117.441	131.487	130.659	138.803	129.237	127.289	144.574	130.941	124.255	135.514	101.226	101.701	98.737	113.84	117.73	132.109	136.593	120.16	146.953	155.757	144.608	134.398	0
-0.00171098	-0.00330727	ENSG00000239900	ADSL	adenylosuccinate lyase [Source:HGNC Symbol;Acc:HGNC:291]			27.0751	27.6184	28.969	23.5343	32.6248	27.7574	27.421	25.3426	26.459	25.533	25.8806	20.5353	34.6854	29.495	31.9006	27.6477	30.8919	27.1274	25.843	31.36	25.7663	24.2474	25.3994	20.1421	27.0571	30.5863	28.6248	30.971	31.0643	28.8901	28.8173	25.6345	23.666	18.6868	17.6118	20.8961	0
0.00120573	-0.00515957	ENSG00000169129	AFAP1L2	actin filament associated protein 1-like 2 [Source:HGNC Symbol;Acc:HGNC:25901]			26.5905	25.2497	24.3623	23.1482	17.7112	21.5148	19.4773	12.8616	21.9401	20.0838	28.1847	18.4685	34.5911	19.0533	25.0939	23.9642	23.6024	20.5322	19.1074	21.7528	23.125	12.7665	18.0605	26.3631	38.1257	45.6691	24.2573	35.605	33.2268	23.8272	22.0878	13.638	17.0222	20.677	23.8518	27.0029	0
0.000255853	-0.00254304	ENSG00000204310	AGPAT1	1-acylglycerol-3-phosphate O-acyltransferase 1 [Source:HGNC Symbol;Acc:HGNC:324]			78.2176	83.8779	73.0812	58.9244	77.0433	71.6102	64.4289	46.617	63.1609	78.1157	66.0007	67.3311	88.7484	79.3432	78.7415	75.7227	76.6947	70.9134	70.074	74.9609	72.8393	68.299	69.9224	71.9765	85.5458	89.5575	79.3891	73.4801	77.8896	91.548	68.3826	66.4585	58.6427	65.4763	57.2098	74.1393	0
-0.00050681	0.00951956	ENSG00000169692	AGPAT2	1-acylglycerol-3-phosphate O-acyltransferase 2 [Source:HGNC Symbol;Acc:HGNC:325]			80.0599	85.1312	89.2701	97.4144	89.1968	112.394	102.642	161.298	142.543	158.598	173.489	125.519	89.6941	96.8264	75.7375	132.263	130.152	134.556	157.851	153.429	164.134	219.544	175.92	98.0472	57.9883	72.4775	133.069	82.4901	71.4979	66.8758	139.622	132.829	148.69	149.286	147.644	113.284	0
-0.0100991	0.0070407	ENSG00000155189	AGPAT5	1-acylglycerol-3-phosphate O-acyltransferase 5 [Source:HGNC Symbol;Acc:HGNC:20886]			27.2741	16.9231	62.0028	88.527	81.3856	140.148	104.856	64.7235	124.585	92.0059	99.8085	50.0898	35.6162	50.5749	119.084	121.269	119.384	128.32	104.988	86.0397	94.1785	96.6235	59.5502	27.5786	31.0284	54.1637	76.458	99.1198	52.0887	95.0016	111.36	59.1699	109.661	82.4006	55.9671	29.9531	0
0.00250671	-0.00139129	ENSG00000147853	AK3	adenylate kinase 3 [Source:HGNC Symbol;Acc:HGNC:17376]			87.429	64.3496	68.8233	69.5711	41.587	54.3714	58.2489	47.4681	56.4802	59.4074	64.0087	57.7682	91.5246	48.2589	71.8754	70	61.5929	53.4537	62.728	64.9954	64.7001	65.1913	59.2884	87.6979	94.3223	52.1557	63.3234	86.0423	57.3018	68.9515	71.6455	49.553	49.0199	70.3869	65.5053	79.9647	0
0.000355412	-0.000719036	ENSG00000085231	AK6	adenylate kinase 6 [Source:HGNC Symbol;Acc:HGNC:49151]			54.0188	45.4887	46.017	35.7805	46.4364	45.8104	43.0115	44.7212	42.9629	42.3159	45.2031	48.2801	52.0384	35.1524	47.4256	46.0324	45.6167	40.9695	44.5979	48.44	43.4733	41.4792	45.6502	39.2939	43.4071	46.1792	44.6534	47.6689	48.1704	47.1175	45.6732	37.8213	36.9932	43.9251	39.0056	44.7512	0
0.000278151	0.00521458	ENSG00000121057	AKAP1	A kinase (PRKA) anchor protein 1 [Source:HGNC Symbol;Acc:HGNC:367]			29.3844	17.8739	32.2543	26.419	27.7841	41.7769	38.4066	29.4877	36.6925	34.0155	38.2598	29.9094	35.0806	26.6182	29.3418	40.7027	34.6635	38.4666	40.3023	37.9928	42.2455	35.1057	31.2042	32.5759	28.9673	20.3934	28.972	23.6992	24.0461	17.724	34.3074	40.5535	39.7382	40.3214	38.771	32.9398	0
0.000576752	-4.33086e-06	ENSG00000142208	AKT1	v-akt murine thymoma viral oncogene homolog 1 [Source:HGNC Symbol;Acc:HGNC:391]			56.1981	54.6922	47.4378	42.9268	48.1219	49.7946	52.2074	46.4085	49.9666	52.5566	56.0749	50.0479	53.9894	42.0374	48.2725	47.8124	50.0024	44.3554	47.6767	57.2764	50.1632	51.6997	53.597	46.4304	55.0752	45.9523	49.527	47.7264	48.1883	47.7503	54.1579	45.987	45.1509	45.3495	38.8822	47.3344	0
0.0048828	0.000327561	ENSG00000059573	ALDH18A1	aldehyde dehydrogenase 18 family, member A1 [Source:HGNC Symbol;Acc:HGNC:9722]			96.2161	142.163	73.8671	57.854	77.3656	61.5644	65.6373	58.7174	75.754	59.8566	71.9833	79.6162	114.027	67.1104	71.6246	82.0354	74.0033	62.777	58.1971	84.3338	70.7786	67.1091	85.1066	111.22	116.588	79.7504	68.5876	76.4294	79.4347	72.6802	61.1953	130.128	71.4096	89.9864	173.99	107.131	0
0.0017456	-0.00427835	ENSG00000136010	ALDH1L2	aldehyde dehydrogenase 1 family, member L2 [Source:HGNC Symbol;Acc:HGNC:26777]			10.6314	8.11717	9.52318	1.99897	11.2278	9.00888	13.8584	3.16182	11.0394	6.0599	9.92559	7.66712	9.33809	3.22607	6.19768	5.49126	5.59887	5.26485	6.38438	8.01217	4.81659	3.5978	7.69312	6.92324	12.1285	7.02594	7.67418	10.5989	12.3137	21.4465	4.82401	2.71655	4.66176	6.79366	5.88712	7.57337	0
-0.00130967	0.00014215	ENSG00000149925	ALDOA	aldolase A, fructose-bisphosphate [Source:HGNC Symbol;Acc:HGNC:414]			254.104	400.367	359.449	324.477	327.541	289.546	272.262	364.816	305.365	335.538	288.655	380.035	299.512	445.693	419.284	370.581	384.786	331.23	419.892	328.157	407.213	380.42	398.904	315.918	296.633	393.43	465.087	433.854	383.692	302.789	335.634	398.527	295.525	291.797	262.729	371.837	0
0.00129279	-0.00205485	ENSG00000091542	ALKBH5	alkB homolog 5, RNA demethylase [Source:HGNC Symbol;Acc:HGNC:25996]			99.9978	101.425	72.9624	73.0266	77.0556	78.6832	60.7038	78.7282	75.7375	77.7885	65.4075	82.8377	116.53	80.0291	83.0281	90.7927	82.1275	79.4335	78.2005	80.9958	90.3726	78.6383	81.4596	84.4642	88.52	97.7775	85.7033	75.0617	92.5545	67.3412	82.6813	94.6149	64.9194	75.3254	69.5298	83.5003	0
-0.00150546	0.000682373	ENSG00000137760	ALKBH8	alkB homolog 8, tRNA methyltransferase [Source:HGNC Symbol;Acc:HGNC:25189]			7.19791	5.60829	8.88962	6.53288	8.47295	9.18338	9.8122	6.97455	7.59641	7.20163	9.19312	5.79674	5.8833	4.17687	9.29067	9.61049	8.10742	5.81424	6.54726	10.3301	7.2359	6.75415	6.95338	6.485	8.3235	6.6945	9.12455	7.46419	8.52746	8.14171	8.04979	6.64956	6.50654	7.17214	6.50301	6.69116	0
0.0123927	0.002795	ENSG00000053900	ANAPC4	anaphase promoting complex subunit 4 [Source:HGNC Symbol;Acc:HGNC:19990]			99.835	196.633	40.8108	32.014	34.4201	37.6965	63.4611	45.505	58.6173	44.1951	89.9263	86.6481	87.6517	21.0784	54.3395	76.8848	39.3608	38.8565	79.8311	36.0745	53.4037	61.1584	43.8169	174.737	176.094	26.4461	45.8349	26.3932	50.9347	21.983	43.9109	88.4296	32.2761	46.5188	137.745	172.048	0
-0.00154815	0.00321242	ENSG00000254996	ANKHD1-EIF4EBP3	ANKHD1-EIF4EBP3 readthrough [Source:HGNC Symbol;Acc:HGNC:33530]			0.76822	0.575044	0.938232	1.17528	0.641711	1.31281	1.33957	0.677997	0.914489	0.694758	1.29423	0.578924	0.698554	0.484133	0.804365	0.967037	0.705933	0.838972	0.907501	1.09719	0.825856	0.913118	0.578801	0.795303	0.864915	0.476924	0.493063	0.560125	1.01747	1.3355	1.0401	1.14258	0.763826	0.867356	0.866423	0.627218	0
0.000435236	0.00295949	ENSG00000105186	ANKRD27	ankyrin repeat domain 27 (VPS9 domain) [Source:HGNC Symbol;Acc:HGNC:25310]			15.2481	14.919	16.0321	15.2799	18.0768	20.6161	20.7337	15.565	17.3943	18.5904	21.6784	17.1081	20.2121	11.6208	16.4429	18.4079	16.61	19.3171	17.7807	19.7025	19.6538	16.8407	18.8043	18.8974	18.3432	16.878	14.6405	15.1893	18.0383	17.7052	21.5018	14.9789	22.2841	21.2381	16.6392	20.5338	0
-0.00224811	0.000805175	ENSG00000072958	AP1M1	adaptor-related protein complex 1, mu 1 subunit [Source:HGNC Symbol;Acc:HGNC:13667]			43.4863	38.5979	49.2827	42.9875	55.5344	53.5495	52.9872	59.1772	47.2042	60.6107	50.6376	45.071	44.4192	54.7191	51.5275	50.1255	48.3699	44.196	43.7788	51.6922	49.7947	61.7989	59.1829	41.7362	39.3451	64.3576	54.5512	52.6819	55.1658	56.9604	53.2521	47.2252	46.2648	48.0679	37.093	43.2521	0
0.00316449	0.00332471	ENSG00000129354	AP1M2	adaptor-related protein complex 1, mu 2 subunit [Source:HGNC Symbol;Acc:HGNC:558]			110.666	157.373	100.746	103.104	75.2047	98.138	92.33	123.146	115.76	104.889	89.6578	182.148	122.2	134.678	116.353	115.832	126.676	105.822	130.384	88.491	115.553	112.284	118.156	156.275	105.827	75.2092	101.898	113.401	92.0088	84.4264	94.921	153.62	106.275	157.796	130.123	178.519	0
-0.00210009	-0.00351156	ENSG00000177879	AP3S1	adaptor-related protein complex 3, sigma 1 subunit [Source:HGNC Symbol;Acc:HGNC:2013]			62.8646	49.3779	63.9022	48.9113	65.8087	61.5299	58.1456	53.2737	58.6456	57.1728	56.0724	43.9678	68.8037	57.4651	60.8415	58.847	63.7752	61.2715	54.4944	60.7285	54.344	47.8659	52.1359	40.7108	57.5978	75.7908	65.6111	67.8304	70.8545	71.7527	57.7244	48.8116	48.6746	43.978	40.4613	44.4103	0
-0.000350096	-0.000352239	ENSG00000125843	AP5S1	adaptor-related protein complex 5, sigma 1 subunit [Source:HGNC Symbol;Acc:HGNC:15875]			18.3335	25.2734	22.3667	17.5843	21.7163	20.2913	19.5367	17.6898	22.4038	22.1244	18.482	21.2408	22.2279	25.6035	25.7643	20.7233	19.8788	22.065	19.9374	22.8149	20.1631	20.2639	18.4457	24.0153	17.7667	20.2083	24.7669	26.6642	24.439	22.4133	18.1084	22.7344	18.3668	18.7408	19.3615	22.4018	0
0.00116991	0.000856994	ENSG00000120868	APAF1	apoptotic peptidase activating factor 1 [Source:HGNC Symbol;Acc:HGNC:576]			12.2074	6.87749	10.5488	14.0901	9.97757	15.0554	12.9097	4.72781	11.986	9.12556	13.1073	7.81681	11.7249	6.19346	8.98644	11.0548	11.8764	10.3104	10.3511	9.90206	10.8829	7.68482	6.78237	13.7172	15.1023	8.22763	7.66168	10.9742	9.54775	11.2286	10.8698	6.34515	10.9907	12.6687	13.2926	12.194	0
0.00253942	0.00197096	ENSG00000169188	APEX2	APEX nuclease (apurinic/apyrimidinic endonuclease) 2 [Source:HGNC Symbol;Acc:HGNC:17889]			33.691	53.7469	27.3303	32.9462	37.7295	32.2417	36.5207	29.6067	34.3261	34.4381	34.6983	41.0366	34.7659	30.3257	32.9489	32.1187	32.3585	30.5705	28.0417	37.1574	38.8358	31.8508	40.346	57.1589	39.5382	32.7218	32.2603	36.863	37.6132	34.9054	34.9166	31.3491	32.5795	35.5028	40.0988	47.9586	0
0.00500552	-0.000911693	ENSG00000084674	APOB	apolipoprotein B [Source:HGNC Symbol;Acc:HGNC:603]			0.712727	0.450352	0.341232	0.180476	0.460921	0.508155	0.61334	0.31606	0.615582	0.294075	0.721848	0.370417	0.68534	0.0815969	0.433118	0.534596	0.344921	0.239262	0.377774	0.771485	0.214774	0.294663	0.276706	0.49036	0.810575	0.091546	0.419503	0.457812	0.619259	0.348073	0.201749	0.226712	0.393772	0.443973	0.29349	0.420428	0
-0.00117346	-0.00122799	ENSG00000155008	APOOL	apolipoprotein O-like [Source:HGNC Symbol;Acc:HGNC:24009]			5.50863	3.48075	6.92309	6.90473	5.06726	9.17492	12.4711	2.04765	12.4892	4.59864	6.52106	3.0538	7.48483	3.25841	7.43901	8.03419	7.58958	9.06841	7.20217	6.88803	3.08282	3.53396	2.91633	7.07938	9.51057	3.89155	3.44002	9.56979	6.29573	9.37949	5.94486	4.57109	6.31353	4.3283	8.27954	5.58317	0
-0.00100081	0.000478397	ENSG00000021776	AQR	aquarius intron-binding spliceosomal factor [Source:HGNC Symbol;Acc:HGNC:29513]			15.0679	11.9837	17.5633	18.4719	16.4121	24.2146	23.3219	9.11974	21.1476	15.4513	18.5078	13.118	17.2897	11.1766	19.5442	19.4998	19.4366	19.6328	18.4322	20.1826	15.4923	11.8942	10.2477	17.396	19.3247	13.5573	15.3439	16.8077	17.3641	21.896	16.6851	14.3635	16.6928	18.4365	16.7328	17.3979	0
0.000541137	8.38197e-05	ENSG00000186635	ARAP1	ArfGAP with RhoGAP domain, ankyrin repeat and PH domain 1 [Source:HGNC Symbol;Acc:HGNC:16925]			34.6553	38.0785	32.3294	35.6439	31.0254	39.1037	36.839	30.3956	37.977	43.2444	40.2717	30.6254	42.7005	37.8179	39.5429	44.4429	40.8187	38.6719	42.4613	38.0792	38.6545	58.0875	34.7836	38.2136	52.9491	35.1269	42.7799	39.6209	30.1522	32.9651	41.9808	36.1241	28.8091	33.1751	34.602	40.806	0
-0.00129943	-0.00148311	ENSG00000165527	ARF6	ADP-ribosylation factor 6 [Source:HGNC Symbol;Acc:HGNC:659]			120.247	97.7689	120.928	132.453	115.157	142.719	137.531	88.9903	120.369	124.278	116	101.701	140.115	120.593	143.799	144.849	135.301	137.315	138.871	130.991	116.588	98.8884	89.1459	114.31	124.044	131.104	125.265	135.992	124.669	128.213	111.655	122.616	108.535	114.837	101.351	109.123	0
-0.00224124	0.00521374	ENSG00000066777	ARFGEF1	ADP-ribosylation factor guanine nucleotide-exchange factor 1 (brefeldin A-inhibited) [Source:HGNC Symbol;Acc:HGNC:15772]			17.4848	16.0181	27.4437	34.5064	24.2441	42.1578	40.2022	19.011	36.0652	30.6535	31.4636	22.8202	19.3597	17.9901	29.6081	32.1694	30.5615	34.8782	34.7003	30.9845	30.7588	25.1611	21.4324	30.1267	26.8235	20.4173	21.1048	24.9121	30.2624	37.5498	30.6789	24.5821	35.3894	32.4879	33.4423	29.6025	0
0.00124889	0.00126847	ENSG00000140750	ARHGAP17	Rho GTPase activating protein 17 [Source:HGNC Symbol;Acc:HGNC:18239]			20.1271	16.7841	15.4019	17.9633	18.345	23.6882	21.4289	9.57294	23.2995	18.0324	21.0366	18.3356	22.5116	13.0467	18.9963	20.6126	18.1067	21.2294	17.4917	18.7291	18.0595	19.389	14.0899	25.0331	23.0712	17.565	16.2269	20.4109	16.8087	23.2535	22.3034	14.7017	23.6229	20.0107	21.2783	22.9628	0
0.00296076	-0.000529709	ENSG00000213390	ARHGAP19	Rho GTPase activating protein 19 [Source:HGNC Symbol;Acc:HGNC:23724]			11.8498	8.39479	6.91228	7.38416	6.44554	8.13999	8.13022	5.88406	9.07451	7.42331	7.42305	9.15275	11.8808	6.82979	7.66363	9.03031	8.62327	7.46382	9.39516	6.21058	9.99356	6.30927	6.74034	10.3321	10.3654	7.24636	8.59424	8.61439	9.76788	9.05649	7.89034	8.23206	7.48087	8.81539	10.8543	15.2884	0
-0.00101619	0.00810934	ENSG00000100852	ARHGAP5	Rho GTPase activating protein 5 [Source:HGNC Symbol;Acc:HGNC:675]			18.4215	13.2417	32.1972	33.651	27.2539	50.966	56.0079	18.8647	41.7375	28.1487	43.8715	33.3646	18.7497	11.4839	33.5262	34.4776	28.6853	32.1987	31.043	37.1146	34.7264	22.6405	20.6822	40.7146	29.6882	20.2405	20.7919	23.3448	31.7258	33.5951	31.1303	24.058	33.183	45.0904	49.7931	32.8163	0
-9.57253e-05	0.000927744	ENSG00000049618	ARID1B	AT rich interactive domain 1B (SWI1-like) [Source:HGNC Symbol;Acc:HGNC:18040]			15.5283	10.862	14.9292	16.1952	15.0344	23.1862	20.5841	9.0295	19.0175	16.6075	18.4844	12.4866	17.3661	10.9876	17.9554	20.6525	18.0075	17.9526	17.3377	17.7101	16.0248	12.6737	11.083	18.5115	20.6744	13.38	13.2917	15.1569	14.6162	17.3277	18.9176	12.6797	15.1048	17.2024	16.6075	17.4455	0
-0.00379586	0.000133003	ENSG00000116017	ARID3A	AT rich interactive domain 3A (BRIGHT-like) [Source:HGNC Symbol;Acc:HGNC:3031]			5.89244	7.66012	10.3202	14.2471	11.1179	15.4075	8.46513	8.5231	7.12733	11.1895	9.57713	6.52248	7.0656	6.87943	10.5238	11.9526	10.2513	12.1106	11.977	9.19935	12.2671	10.3	7.82052	9.08627	9.97689	14.3511	10.8976	12.199	8.6786	17.8269	14.1025	9.32981	7.44988	8.77296	6.41799	11.4495	0
0.000870565	0.000943891	ENSG00000177479	ARIH2	ariadne RBR E3 ubiquitin protein ligase 2 [Source:HGNC Symbol;Acc:HGNC:690]			41.5169	34.3635	34.7123	39.1385	38.6861	40.6763	41.3974	34.9713	38.3731	42.8426	45.6711	33.4639	46.8638	30.1335	35.4998	38.434	39.7745	37.2748	37.9793	39.7404	42.883	42.7731	36.5229	44.2868	48.1194	32.3591	34.9912	34.5374	36.493	40.4889	42.9898	35.4782	34.7419	44.044	35.6639	38.0746	0
-0.00123316	-0.00264673	ENSG00000120805	ARL1	ADP-ribosylation factor-like 1 [Source:HGNC Symbol;Acc:HGNC:692]			55.8701	65.1926	65.8571	56.8652	62.2435	62.8905	63.7621	50.7727	65.7399	55.6634	60.6395	46.4545	68.9213	55.27	78.4434	61.7375	65.1335	58.84	50.5023	68.1875	55.4338	51.3512	42.8261	54.887	68.2894	61.7667	56.311	71.8891	73.3149	92.0612	57.0538	54.7478	47.1823	51.9264	45.2463	52.2003	0
-5.20103e-05	0.00239744	ENSG00000102931	ARL2BP	ADP-ribosylation factor-like 2 binding protein [Source:HGNC Symbol;Acc:HGNC:17146]			126.565	150.973	171.915	144.704	151.346	150.566	171.01	153.025	175.727	172.594	182.66	166.132	167.04	158.803	181.756	184.048	187.181	169.474	173.183	153.776	175.57	169.036	145.231	176.977	144.81	156.934	170.717	177.333	153.572	159.655	149.882	158.685	162.483	195.406	174.088	211.379	0
0.000799878	-0.00854465	ENSG00000146476	ARMT1	acidic residue methyltransferase 1 [Source:HGNC Symbol;Acc:HGNC:17872]			93.6967	48.4328	63.8267	54.6252	47.9372	68.1371	45.9871	29.5934	43.9114	41.3265	46.4852	37.6231	123.154	40.0415	53.5829	46.0382	42.125	41.6206	37.255	63.1997	40.0054	27.5948	31.8631	35.5513	77.2318	70.0616	37.2494	60.0173	61.0133	106.644	39.2706	37.195	36.824	41.4535	41.6989	45.5827	0
0.00229389	-0.00295283	ENSG00000241685	ARPC1A	actin related protein 2/3 complex, subunit 1A, 41kDa [Source:HGNC Symbol;Acc:HGNC:703]			192.497	180.762	123.07	106.594	125.118	120.963	112.01	114.498	126.949	118.223	118.132	141.055	196.525	130.229	131.257	125.038	129.727	118.789	135.24	124.033	123.48	109.301	126.813	120.772	179.186	120.095	123.177	132.179	130.881	145.493	127.426	132.956	104.02	127.559	106.768	150.095	0
-0.00190652	0.00264821	ENSG00000128989	ARPP19	cAMP-regulated phosphoprotein, 19kDa [Source:HGNC Symbol;Acc:HGNC:16967]			68.0343	48.1953	79.6522	93.743	76.2182	102.701	97.155	59.165	102.704	80.5751	87.5804	66.6838	69.0934	56.2075	95.9083	86.6091	87.6726	87.9437	78.698	89.0789	91.4686	71.7927	63.254	72.7699	69.0238	68.6648	67.8635	79.6581	75.5863	94.6823	86.498	63.1172	94.6144	89.0964	79.2106	79.1809	0
0.00752294	-0.00346545	ENSG00000214435	AS3MT	arsenite methyltransferase [Source:HGNC Symbol;Acc:HGNC:17452]			0.757955	0.108933	0.11693	0.222638	0.196068	0	0.291009	0	0.237309	0.210915	0.462587	0.101545	0.857695	0.111843	0.0989443	0.0610633	0.217091	0	0.207123	0.109392	0.315414	0.125345	0	0.114135	0.240948	0.06274	0.0631101	0.17114	0.0587635	0	0.1037	0.121598	0.361737	0.186712	0.362052	0.188598	5
0.00182206	-0.00215636	ENSG00000111875	ASF1A	anti-silencing function 1A histone chaperone [Source:HGNC Symbol;Acc:HGNC:20995]			30.7427	27.9874	24.7372	20.8921	24.9063	24.7832	24.5147	15.4432	23.6854	22.3202	24.521	22.1127	30.193	18.9609	23.3893	24.7868	25.8351	20.8718	21.909	25.7023	24.4618	17.2393	19.6601	24.5819	32.4484	19.0556	24.5929	25.6627	22.3379	23.609	21.9878	16.724	18.5088	21.3996	21.67	26.5243	0
0.000193763	-0.00044017	ENSG00000129691	ASH2L	ash2 (absent, small, or homeotic)-like (Drosophila) [Source:HGNC Symbol;Acc:HGNC:744]			27.4183	22.4819	24.7629	24.429	25.4788	28.6694	30.6151	21.9544	28.8445	24.7964	24.6111	26.0331	34.3099	25.4488	29.348	29.7899	30.7998	27.4318	26.4428	29.0207	27.7133	22.0472	19.4384	26.8224	29.4117	23.2943	24.4003	27.7949	26.3764	27.3689	26.3276	25.9028	23.517	26.6964	25.0824	28.6155	0
0.000504001	-0.00318412	ENSG00000070669	ASNS	asparagine synthetase (glutamine-hydrolyzing) [Source:HGNC Symbol;Acc:HGNC:753]			29.1485	16.6354	17.3203	14.3266	20.3404	25.0928	16.9596	18.6261	17.4156	17.2769	21.6546	14.7673	28.497	14.6355	17.7796	20.4295	16.213	16.9992	18.1901	19.0962	20.8669	21.4414	15.4893	13.3341	26.329	14.8288	22.2722	16.7616	22.07	16.9708	21.2082	13.4186	15.2535	17.5647	13.6433	12.6705	0
-0.000722225	0.00251754	ENSG00000171456	ASXL1	additional sex combs like transcriptional regulator 1 [Source:HGNC Symbol;Acc:HGNC:18318]			32.8293	23.7487	30.6263	42.6693	33.9608	48.3364	46.3864	29.7429	45.1782	38.6808	47.2953	29.0981	40.0688	33.5339	35.4255	41.8081	43.327	45.1075	43.0666	42.8663	41.0007	38.6701	29.6408	42.7726	39.8584	27.0198	32.0285	36.1746	30.3026	43.1646	43.9846	36.3655	38.5212	35.0811	39.6814	40.0573	0
-0.00110419	0.0002028	ENSG00000170653	ATF7	activating transcription factor 7 [Source:HGNC Symbol;Acc:HGNC:792]			25.9075	19.038	25.2584	29.7606	25.2497	40.7619	39.5307	17.3831	37.2408	27.2411	32.5018	18.6792	30.3964	21.6511	30.6227	31.4366	30.4962	34.6387	29.3079	28.9655	28.0322	23.3025	16.9722	30.2041	34.2393	24.5932	22.8953	28.2481	26.6258	34.3272	29.3471	24.418	28.4712	26.8883	26.3782	26.1188	0
0.00524251	0.00339996	ENSG00000085978	ATG16L1	autophagy related 16-like 1 [Source:HGNC Symbol;Acc:HGNC:21498]			33.3669	49.4994	23.3823	23.6986	21.7083	24.9008	26.5858	19.9453	24.9772	23.696	32.5737	34.2735	26.2554	19.3861	22.5786	27.2132	26.6164	25.4763	24.5174	27.6808	25.7308	28.5532	31.0884	57.4214	38.8187	23.5956	22.2795	20.0199	23.9222	25.075	28.5491	24.1224	25.2899	37.4604	36.4394	47.2733	0
-0.000303879	-0.00072247	ENSG00000144848	ATG3	autophagy related 3 [Source:HGNC Symbol;Acc:HGNC:20962]			24.9072	26.0332	26.0354	22.4432	25.7617	26.2368	23.3767	20.9996	23.7821	25.7046	24.3166	26.844	27.4505	23.5609	27.5774	25.9674	27.3625	24.3833	25.6458	25.9493	24.3942	20.2168	24.7608	21.3721	23.3885	24.6072	25.1247	27.5526	27.3935	24.8352	23.8647	21.8129	22.0774	23.7245	20.6282	24.1496	0
0.00229247	0.00138872	ENSG00000168397	ATG4B	autophagy related 4B, cysteine peptidase [Source:HGNC Symbol;Acc:HGNC:20790]			48.3667	50.3393	32.6919	37.8356	31.5805	40.8457	39.1843	47.7391	35.473	42.0725	45.1491	42.5672	44.7737	36.8189	34.4359	42.3051	38.9645	39.6326	40.656	37.7155	45.4633	52.7938	43.0614	45.2821	55.1708	32.174	42.1689	33.8719	42.8612	39.864	44.1842	42.6944	34.3796	44.0427	44.6244	50.3386	0
0.00189652	-0.000729024	ENSG00000197548	ATG7	autophagy related 7 [Source:HGNC Symbol;Acc:HGNC:16935]			12.7347	14.4383	12.7454	11.0886	11.3661	11.6489	11.5317	8.3799	12.013	11.1362	11.0161	15.0757	18.0076	12.541	11.364	11.6167	12.8448	10.9681	12.0915	10.5394	11.0395	9.70543	12.0209	17.5195	14.3613	12.6187	11.3191	12.7506	12.3467	17.9715	11.134	10.1765	12.2642	12.3483	14.5341	12.6654	0
0.00370571	-0.00207571	ENSG00000159720	ATP6V0D1	ATPase, H+ transporting, lysosomal 38kDa, V0 subunit d1 [Source:HGNC Symbol;Acc:HGNC:13724]			60.4416	79.5957	40.9394	35.4555	34.1801	36.2508	33.9058	31.6567	35.0652	40.5904	40.7103	51.1442	61.7845	47.2292	41.5216	41.311	41.5373	37.6857	40.4729	39.0049	40.1657	39.0972	42.7868	50.5858	54.6828	42.6658	42.6773	43.3615	41.0797	42.4151	38.0529	53.769	31.9049	46.97	40.558	61.0077	0
0.000342116	-0.0076971	ENSG00000123191	ATP7B	ATPase, Cu++ transporting, beta polypeptide [Source:HGNC Symbol;Acc:HGNC:870]			22.8265	23.5699	19.767	19.8368	12.9512	18.4752	21.3776	11.9825	19.015	15.9985	13.6098	8.39551	38.1721	14.5001	14.5683	14.2435	14.9241	22.5657	13.645	17.6461	13.272	10.8925	8.09721	15.2188	29.5426	12.2948	11.6569	18.9664	24.9332	39.053	14.7395	10.8021	14.8902	9.94102	12.9076	11.7776	0
-0.0016785	0.00498766	ENSG00000081923	ATP8B1	ATPase, aminophospholipid transporter, class I, type 8B, member 1 [Source:HGNC Symbol;Acc:HGNC:3706]			8.12632	11.1214	14.3043	17.6811	12.0636	21.5219	23.5999	7.74983	20.7759	17.6382	20.7926	9.92672	11.2916	10.9739	14.7144	18.184	18.0605	19.4053	18.732	15.8135	20.9512	11.0303	9.83151	16.066	17.3502	12.2666	10.3547	13.4986	15.9489	16.3986	15.6277	19.2918	22	17.1841	21.5674	15.7105	0
-0.000216099	0.00183327	ENSG00000088812	ATRN	attractin [Source:HGNC Symbol;Acc:HGNC:885]			28.0198	25.4605	37.2208	32.1175	31.5021	42.802	43.9588	18.8972	41.9085	36.3437	39.6392	27.917	36.0582	24.0365	37.2161	37.4999	35.6192	37.8507	35.2124	42.2124	31.4113	27.6095	26.4348	38.8075	40.0696	28.4836	29.8129	33.6427	31.3909	43.2677	34.4336	29.2722	37.3558	39.5884	37.5541	37.4501	0
-0.000363749	0.0012011	ENSG00000085224	ATRX	alpha thalassemia/mental retardation syndrome X-linked [Source:HGNC Symbol;Acc:HGNC:886]			20.8586	9.53324	19.6613	25.2308	16.86	34.1043	31.3623	11.231	23.0665	15.5132	24.3695	13.0703	19.3134	6.49962	20.4607	24.1138	19.7927	19.9589	19.3992	20.556	16.9094	14.4699	9.49992	18.6189	29.1302	11.0554	14.7323	16.0543	19.5075	24.3747	19.884	14.0015	18.659	18.7758	23.8052	17.4416	0
-0.00195674	-0.00134112	ENSG00000130638	ATXN10	ataxin 10 [Source:HGNC Symbol;Acc:HGNC:10549]			78.4416	65.4431	90.7314	71.0496	85.939	82.8416	79.1253	72.2182	87.7613	78.5325	79.8379	65.8645	87.1884	85.3077	99.4281	82.7276	95.1024	87.605	96.2296	89.3962	81.8345	73.4408	76.629	60.0643	74.6489	74.0526	90.8277	96.4393	86.3177	80.9648	81.1258	94.7549	70.7906	71.0235	55.3444	71.2367	0
3.00635e-05	-0.00076064	ENSG00000253719	ATXN7L3B	ataxin 7-like 3B [Source:HGNC Symbol;Acc:HGNC:37931]			94.2232	80.2451	98.3427	88.7421	93.8074	105.666	96.8715	68.3004	104.88	84.7321	99.9505	76.4639	120.533	87.879	100.021	106.71	105.485	93.7672	92.5557	104.64	85.5489	93.1142	63.639	91.7711	105.976	84.6323	85.0902	93.9222	86.1912	96.9194	88.1659	82.2526	85.8759	93.8529	84.7545	94.7081	0
0.00107643	0.000530455	ENSG00000105778	AVL9	AVL9 homolog (S. cerevisiase) [Source:HGNC Symbol;Acc:HGNC:28994]			14.5252	10.1308	12.3056	14.924	9.86709	16.1107	15.5401	8.55031	14.6846	12.7983	16.2306	10.2368	18.2322	8.03299	12.787	13.5901	13.4247	14.8628	14.2092	13.6263	13.7551	10.4561	8.88688	13.7116	17.7132	9.19431	10.1023	11.9198	10.9963	14.0539	13.0342	11.4261	13.7147	14.9739	14.4304	12.217	0
-0.00182256	0.00767739	ENSG00000107262	BAG1	BCL2-associated athanogene [Source:HGNC Symbol;Acc:HGNC:937]			22.4219	29.087	33.4962	31.0982	34.3829	38.8748	37.1839	50.0123	42.2972	40.5889	41.2641	37.898	24.429	42.1009	35.6726	37.4425	43.4954	41.9456	47.1444	40.8638	48.9858	52.1009	47.5257	38.0804	18.7226	29.0917	33.2974	37.5361	35.5951	24.1777	40.6138	64.6495	44.7427	46.2665	41.0207	40.9664	0
-0.00111725	0.00198942	ENSG00000156735	BAG4	BCL2-associated athanogene 4 [Source:HGNC Symbol;Acc:HGNC:940]			12.2258	10.9183	13.4149	15.2197	15.0941	20.1634	18.3006	10.9778	19.2773	13.3481	17.7192	14.3909	13.3834	10.6508	16.2977	17.0942	18.362	14.5561	15.2721	17.3077	16.272	13.5971	10.4451	14.1498	15.8089	11.1027	13.2188	15.0358	14.1884	18.8833	15.0074	9.6954	16.1715	15.7739	13.2121	14.4483	0
-0.00662185	0.00688136	ENSG00000006453	BAIAP2L1	BAI1-associated protein 2-like 1 [Source:HGNC Symbol;Acc:HGNC:21649]			10.9373	10.4794	30.8752	43.5606	20.4581	27.5984	33.769	34.4167	35.9083	29.2938	33.3177	20.7837	12.5853	23.5921	34.2565	29.1267	32.5227	32.1935	33.7535	23.4861	29.3946	36.363	30.9667	21.8166	15.483	23.8595	28.1425	29.6261	28.4125	37.795	30.4993	37.7129	40.7026	25.6641	22.4335	20.6	0
0.00029433	-0.00297318	ENSG00000175334	BANF1	barrier to autointegration factor 1 [Source:HGNC Symbol;Acc:HGNC:17397]			241.694	189.68	164.644	116.805	158.166	144.248	130.901	216.856	150.599	151.403	142.725	163.608	208.249	201.776	182.554	150.009	172.904	139.356	156.944	168.898	161.239	196.459	189.334	121.928	156.87	157.337	191.191	186.14	163.939	134.913	143.818	191.386	125.213	123.151	107.231	138.428	0
-6.90594e-05	0.00297265	ENSG00000171552	BCL2L1	BCL2-like 1 [Source:HGNC Symbol;Acc:HGNC:992]			72.6503	90.2023	74.7704	111.76	83.5595	86.362	82.2023	86.0975	103.416	102.112	81.8776	78.7806	80.4388	90.6243	88.4626	80.2196	80.7238	87.1668	86.8435	85.2657	90.8808	101.883	99.9091	94.0955	85.3827	74.6853	72.1501	78.2742	91.0096	88.4351	100.387	113.215	104.438	93.8617	86.3632	104.557	0
0.00235681	-0.00533862	ENSG00000126453	BCL2L12	BCL2-like 12 (proline rich) [Source:HGNC Symbol;Acc:HGNC:13787]			34.4283	25.5415	18.6271	16.3514	16.8338	18.7092	14.9309	18.7423	17.8381	15.6505	16.3491	18.9772	37.0097	27.8435	16.649	18.8654	18.9232	18.3973	17.4973	16.2193	18.5322	16.7693	16.9059	16.4502	25.0073	17.9123	22.4572	17.9392	19.7758	18.1668	18.0928	21.2994	12.5442	13.6485	17.1445	19.7041	0
7.32597e-05	0.00113822	ENSG00000106635	BCL7B	B-cell CLL/lymphoma 7B [Source:HGNC Symbol;Acc:HGNC:1005]			25.6531	27.3926	23.7292	29.0881	24.2194	25.1092	23.5433	28.7587	23.6362	28.0003	27.4326	30.0145	29.6886	28.5419	27.567	28.4309	28.6433	27.4293	26.7447	28.4361	29.0286	27.7764	31.7678	27.2288	24.6937	26.0179	27.799	26.977	27.9583	25.9136	27.238	36.2306	27.2873	25.6405	25.5558	27.7448	0
0.00359085	0.000698895	ENSG00000161267	BDH1	3-hydroxybutyrate dehydrogenase, type 1 [Source:HGNC Symbol;Acc:HGNC:1027]			17.4107	24.055	12.5094	13.8475	9.09122	14.1119	10.718	14.0381	15.6835	13.0655	12.6772	17.4941	15.452	14.1635	16.2499	12.5982	12.0506	15.005	16.2022	11.804	16.3268	14.7986	11.5437	23.1259	17.1795	9.76602	13.7864	18.783	13.9066	12.2316	11.9832	16.9066	10.2799	14.2033	16.7318	24.8911	0
-0.00881541	0.00561348	ENSG00000151746	BICD1	bicaudal D homolog 1 (Drosophila) [Source:HGNC Symbol;Acc:HGNC:1049]			5.96556	5.53069	16.5942	21.5405	9.28501	27.0829	20.0678	15.7948	18.9801	17.4432	17.9448	6.60492	6.63315	10.9008	16.0693	21.3907	25.417	17.9275	34.8419	14.3311	18.5351	10.351	8.0885	7.5053	5.89556	8.63514	13.7433	9.9889	17.2061	19.5692	15.9747	37.4141	16.522	12.0304	14.5554	6.6624	0
-0.000708347	0.00450874	ENSG00000147439	BIN3	bridging integrator 3 [Source:HGNC Symbol;Acc:HGNC:1054]			16.7651	19.2844	20.3398	21.4743	18.168	22.4787	26.5931	24.8937	24.6047	20.4335	28.3935	18.1208	16.6966	24.4645	21.5727	24.138	23.3367	21.9261	23.9537	22.8395	25.2054	24.3285	26.9159	25.0469	19.2718	20.3105	22.584	22.6517	18.494	21.6445	22.2655	21.2959	29.6861	27.847	23.5955	24.6271	0
0.00283834	-0.0126042	ENSG00000197299	BLM	Bloom syndrome, RecQ helicase-like [Source:HGNC Symbol;Acc:HGNC:1058]			8.03774	2.15508	2.52358	1.64615	1.72396	1.80716	2.41918	1.05413	1.80205	1.83765	1.68704	1.46103	5.4602	0.961052	2.45178	1.65954	2.04763	1.88289	1.46935	1.20231	1.21018	0.676299	0.785479	1.32286	3.41862	1.62989	2.2953	2.25717	2.72436	2.08717	1.57493	1.11777	1.36313	1.49246	1.20584	1.35678	0
0.00214719	0.00222717	ENSG00000090013	BLVRB	biliverdin reductase B [Source:HGNC Symbol;Acc:HGNC:1063]			41.9508	57.9585	45.3304	32.065	43.8084	35.3136	31.4288	52.5693	40.0029	40.2587	38.3209	74.0403	43.5201	62.4136	47.7153	42.9368	50.7154	37.4528	43.5122	39.8022	43.7192	43.3443	60.785	59.9845	36.4416	40.0394	62.5091	52.3233	45.4771	30.3281	35.7846	54.8651	35.292	57.4213	49.8351	65.5576	0
0.00143603	0.000485261	ENSG00000107779	BMPR1A	bone morphogenetic protein receptor, type IA [Source:HGNC Symbol;Acc:HGNC:1076]			20.1139	11.6991	14.587	14.5231	12.2712	19.3005	19.0908	10.1559	17.5014	14.9523	19.3582	12.0445	20.1989	10.4614	14.835	16.8764	18.0547	15.5792	13.9822	16.3088	15.6457	14.8808	11.1418	17.3782	20.0898	12.1219	12.5407	14.5953	14.8729	15.828	14.5166	14.0242	15.9554	15.897	18.9372	17.3413	0
0.00177765	-0.000605859	ENSG00000106009	BRAT1	BRCA1-associated ATM activator 1 [Source:HGNC Symbol;Acc:HGNC:21701]			32.2396	29.0907	22.3982	19.3079	22.009	24.0572	22.9085	29.3368	23.5664	27.815	27.5753	24.9665	34.6068	25.089	23.7181	28.7888	25.8467	22.7319	26.6249	24.5193	27.7764	32.3387	31.1441	26.1816	32.3035	24.1496	26.5316	24.6332	23.619	21.6624	25.8344	25.3398	20.3777	23.6632	21.9592	25.8826	0
-0.000366821	0.00116686	ENSG00000169925	BRD3	bromodomain containing 3 [Source:HGNC Symbol;Acc:HGNC:1104]			27.4537	18.9475	25.0397	28.2556	24.2837	36.1983	32.6595	22.031	28.1678	32.5491	34.7316	20.325	30.2868	23.4812	27.415	33.454	32.3332	31.3548	32.5866	30.6923	31.6712	26.7541	23.1994	25.339	36.2656	20.1805	25.4185	21.6451	24.5102	23.2488	32.9202	25.3166	29.9917	27.2212	22.8479	27.051	0
-7.2521e-05	0.000188044	ENSG00000112983	BRD8	bromodomain containing 8 [Source:HGNC Symbol;Acc:HGNC:19874]			39.5319	32.7251	34.3295	41.7595	37.4448	47.9998	47.2215	26.801	48.2966	41.9823	49.7357	35.1826	53.5311	35.4882	41.0334	47.0223	51.0479	45.0453	47.2942	44.5825	44.9616	37.5057	32.5567	36.9941	49.366	28.2774	38.5859	44.8732	34.2442	41.04	43.7309	32.7129	41.4514	38.0948	38.1493	36.4204	0
0.00527106	0.000532095	ENSG00000185024	BRF1	BRF1, RNA polymerase III transcription initiation factor 90 kDa subunit [Source:HGNC Symbol;Acc:HGNC:11551]			8.4638	12.7976	5.66132	3.95803	5.12599	5.68433	6.10204	6.62379	5.7765	6.59634	7.28205	7.21648	10.1635	5.61911	6.3272	6.38031	6.39533	5.46599	6.01412	6.19209	6.65309	6.46478	7.15775	9.254	8.92629	4.93618	5.97633	5.79181	5.82621	4.57039	5.95294	6.67736	5.06839	6.77442	8.85593	9.34524	0
0.00165484	0.00154437	ENSG00000160058	BSDC1	BSD domain containing 1 [Source:HGNC Symbol;Acc:HGNC:25501]			46.7896	52.3959	42.6913	53.4368	46.1019	55.9448	54.0715	34.6849	57.6173	54.0088	56.201	51.254	63.5351	44.9689	45.9425	49.7118	53.3114	51.689	48.9195	48.1534	51.5976	47.6124	45.4336	62.7903	64.247	41.7268	38.7814	46.1086	40.6355	52.4848	54.5468	38.8053	54.9189	53.2429	52.3842	58.1458	0
-0.000794296	0.000432551	ENSG00000064726	BTBD1	BTB (POZ) domain containing 1 [Source:HGNC Symbol;Acc:HGNC:1120]			54.0212	45.5722	65.0662	57.9641	59.5261	71.08	69.2705	37.1627	63.9732	64.4107	64.1521	56.0658	60.7625	42.5008	68.8654	68.803	66.6972	58.9801	57.3286	73.2669	61.0751	49.3662	54.8449	54.3626	66.7604	57.1616	55.4608	62.0733	67.9737	66.7182	61.0828	45.9271	56.9453	63.5584	52.1583	60.7383	0
-0.000327666	-0.00194097	ENSG00000133243	BTBD2	BTB (POZ) domain containing 2 [Source:HGNC Symbol;Acc:HGNC:15504]			77.3864	75.0661	65.6154	54.3971	78.5792	75.1686	69.6916	74.1903	68.7335	82.029	76.0563	62.4362	94.4134	81.7602	72.7845	74.9047	84.8669	73.2954	71.681	75.5258	74.2966	75.2364	73.1995	58.3898	80.0991	68.6051	79.3998	77.9681	79.3458	59.1925	74.7883	74.3945	60.3439	57.8091	49.4871	60.8019	0
0.000335472	-0.00146184	ENSG00000154473	BUB3	BUB3 mitotic checkpoint protein [Source:HGNC Symbol;Acc:HGNC:1151]			97.506	70.8853	75.6502	74.6101	78.6559	83.9943	85.5752	69.8018	83.935	74.6867	82.1979	70.0024	113.528	64.8883	79.8691	80.5706	88.279	81.369	82.2747	88.0153	81.7675	71.969	62.6517	71.8287	91.0994	78.4037	74.8873	79.5096	82.7404	89.061	80.0108	56.8579	78.6188	80.8119	67.3454	80.472	0
-0.00252707	-0.00195756	ENSG00000112578	BYSL	bystin-like [Source:HGNC Symbol;Acc:HGNC:1157]			31.3414	23.182	31.5111	22.3802	40.1001	32.1446	29.8755	30.1063	30.7705	31.893	29.8668	26.8763	32.7577	28.2267	34.0181	32.7157	27.5801	26.1616	27.0779	40.8857	29.008	33.5778	35.8951	18.9185	25.8957	30.1923	34.8247	31.3415	29.5983	28.8541	38.0374	26.9175	24.8683	21.1649	14.5836	18.3534	0
-9.27142e-05	-0.0005736	ENSG00000175573	C11orf68	chromosome 11 open reading frame 68 [Source:HGNC Symbol;Acc:HGNC:28801]			89.1229	86.0277	73.1082	75.2987	83.3757	83.8219	69.9188	94.5541	72.6476	93.4612	81.7783	83.1731	93.0004	103.441	77.7341	89.9449	88.3146	76.0912	80.4424	71.0087	90.5945	94.7107	92.0672	78.2161	82.396	100.123	98.8183	81.5949	78.8562	86.3412	86.4957	87.8955	75.0605	78.5903	68.3711	83.5462	0
0.00212343	-0.00219285	ENSG00000108666	C17orf75	chromosome 17 open reading frame 75 [Source:HGNC Symbol;Acc:HGNC:30173]			15.4158	11.6038	11.0606	10.4824	7.81123	12.1728	10.9116	6.79179	12.336	9.27446	9.4117	13.0234	15.7668	9.57871	13.6596	11.3961	13.468	10.061	11.7376	10.1612	9.56891	9.88051	7.18408	12.936	15.7592	8.07334	10.5411	11.9226	10.6163	11.8181	10.1627	9.27428	8.41123	11.9334	10.6444	11.0896	0
0.000624268	0.000183305	ENSG00000116922	C1orf109	chromosome 1 open reading frame 109 [Source:HGNC Symbol;Acc:HGNC:26039]			14.0892	9.79885	13.3463	10.7395	13.0278	15.5277	13.4444	7.88454	13.8334	14.6048	15.0227	12.4181	17.082	8.41931	13.7135	14.2382	13.5693	13.3275	11.9893	18.6695	13.7148	11.4795	12.959	13.6166	15.9117	9.65048	11.5597	13.5342	12.9673	12.7729	14.9081	8.12921	12.1057	13.4633	10.2983	12.5828	0
-0.00219889	0.00419616	ENSG00000157617	C2CD2	C2 calcium-dependent domain containing 2 [Source:HGNC Symbol;Acc:HGNC:1266]			8.21883	6.33225	11.5681	12.1797	9.98639	16.3415	15.7939	10.1112	12.6838	11.671	17.388	8.17305	8.95451	8.00174	12.2222	15.5807	14.0998	11.9765	14.0225	13.4363	15.5847	13.1888	11.1585	10.4942	12.5416	9.08259	10.7588	9.02763	9.8043	10.1352	15.4469	10.3988	13.46	9.82732	12.6141	8.94708	0
-0.00322826	0.000611912	ENSG00000111731	C2CD5	C2 calcium-dependent domain containing 5 [Source:HGNC Symbol;Acc:HGNC:29062]			32.4591	21.8358	41.9365	43.3039	34.4633	64.462	48.4233	33.6352	50.1181	40.0988	48.9914	29.3693	33.067	25.6361	42.1617	51.5846	50.0301	49.2802	45.9862	37.8542	46.5481	34.8731	26.7215	28.3701	43.7424	33.7746	42.019	42.084	48.7654	48.8739	39.9534	31.4774	37.4711	35.935	35.3977	30.2538	0
-0.000924181	-0.000196063	ENSG00000179021	C3orf38	chromosome 3 open reading frame 38 [Source:HGNC Symbol;Acc:HGNC:28384]			14.5295	15.3978	17.2959	18.4665	17.0081	21.0253	19.7123	12.5633	18.3712	15.0742	20.5433	14.5991	20.4107	16.6208	19.9016	18.2334	18.9968	17.498	18.9334	19.8104	17.7028	14.3387	14.7999	16.5669	17.7785	16.7393	17.7977	17.596	18.5622	23.8637	16.5575	12.3551	17.1094	17.9818	15.6407	17.6637	0
0.00705356	-0.0015934	ENSG00000151470	C4orf33	chromosome 4 open reading frame 33 [Source:HGNC Symbol;Acc:HGNC:27025]			10.1648	9.78065	5.58993	3.3952	4.78738	5.28254	3.94919	3.34036	4.96079	4.22112	4.87467	7.37733	7.03326	3.69865	6.15424	5.69188	5.57968	4.9018	3.95712	4.49857	4.79922	3.45787	4.80317	8.21379	12.1793	3.54761	4.60665	5.48365	4.43034	3.45997	3.55373	5.75058	3.6127	6.76111	7.46506	9.09687	0
-0.00039496	0.00203712	ENSG00000205765	C5orf51	chromosome 5 open reading frame 51 [Source:HGNC Symbol;Acc:HGNC:27750]			24.7659	19.5983	27.0656	28.7206	27.1752	37.4427	38.1432	17.366	36.142	23.4592	31.7332	23.0882	26.9077	14.2108	28.0252	29.0325	30.3653	28.0154	29.4447	30.1113	25.9919	22.8755	17.9627	30.0134	28.5357	20.1121	20.3396	27.7812	25.4038	36.5254	27.5602	19.4636	28.1816	27.926	29.2884	28.2961	0
-0.00106282	0.0027271	ENSG00000185127	C6orf120	chromosome 6 open reading frame 120 [Source:HGNC Symbol;Acc:HGNC:21247]			24.3299	27.1674	37.2192	32.2558	39.0057	44.4139	46.0461	24.4665	47.7233	35.2216	41.3788	38.6751	32.3243	28.4091	39.3679	38.8381	36.6534	34.0396	37.3233	39.7086	34.8481	31.3327	29.1373	32.1174	39.9798	33.7181	31.5879	36.3657	39.7134	40.4525	42.2168	25.4878	39.0363	47.1574	36.0828	37.1662	0
0.000530169	0.000653782	ENSG00000146576	C7orf26	chromosome 7 open reading frame 26 [Source:HGNC Symbol;Acc:HGNC:21702]			32.1053	32.4464	30.552	29.4784	27.645	36.0427	34.1073	30.6197	31.1072	33.2698	35.9748	31.5432	35.7399	32.8697	29.3404	33.3628	35.8127	31.9124	31.8047	33.3543	38.2463	33.2478	32.4506	31.5818	38.8566	26.3173	30.9773	31.3693	30.8634	30.6802	33.1266	38.4689	27.961	29.836	29.2464	32.7411	0
0.000905877	-0.000142815	ENSG00000136819	C9orf78	chromosome 9 open reading frame 78 [Source:HGNC Symbol;Acc:HGNC:24932]			30.0888	30.1986	25.9103	22.4627	28.425	28.5855	26.3425	21.2476	26.0967	25.6354	27.4525	28.1264	31.5122	25.6532	26.7764	26.8603	28.6582	24.7537	27.147	28.7012	26.559	24.8202	25.3348	24.7797	28.428	25.4386	24.9043	27.1107	26.5413	23.4995	29.1389	27.0307	26.4834	28.2571	22.9584	29.4538	0
0.00916752	-0.000503109	ENSG00000185015	CA13	carbonic anhydrase XIII [Source:HGNC Symbol;Acc:HGNC:14914]			5.64744	9.49818	2.89845	2.63835	3.2614	3.06127	2.88541	2.16932	2.967	2.3114	4.52629	4.28346	5.96787	2.91828	2.47415	3.66459	2.90776	2.78929	2.65715	3.7582	2.57873	2.48019	3.28376	5.53425	11.107	1.96446	2.85429	2.77233	2.50438	2.52338	2.7509	2.40604	3.39343	4.70942	6.32416	6.3153	0
-0.000926512	-0.00431063	ENSG00000149679	CABLES2	Cdk5 and Abl enzyme substrate 2 [Source:HGNC Symbol;Acc:HGNC:16143]			10.2058	4.56638	6.72113	7.07029	5.01234	7.2776	7.2084	6.7736	5.38838	7.23386	5.43543	4.03093	10.1558	6.74841	7.94969	8.80389	6.2323	6.38102	6.34737	4.8288	6.57088	5.93104	3.81047	6.45173	7.11614	5.8976	7.97665	7.98928	7.91246	7.81306	6.9157	6.6419	5.12021	6.64094	5.94046	4.52191	0
-0.00499417	-0.00439514	ENSG00000134072	CAMK1	calcium/calmodulin-dependent protein kinase I [Source:HGNC Symbol;Acc:HGNC:1459]			17.5513	17.1855	29.7118	16.9716	26.6432	24.1597	16.7695	23.6658	20.9739	21.3628	20.5956	16.5135	20.7923	32.225	26.2785	24.3941	25.3652	19.7154	21.8757	24.1225	23.807	24.206	23.3124	12.9624	15.9717	45.2481	31.0685	29.0036	35.161	27.0267	22.9589	18.5387	15.6202	13.8067	9.70636	17.5438	0
0.00406619	0.00419519	ENSG00000145349	CAMK2D	calcium/calmodulin-dependent protein kinase II delta [Source:HGNC Symbol;Acc:HGNC:1462]			26.8588	23.6516	22.3337	20.7895	23.1897	26.6574	28.8651	17.279	27.5057	22.9314	29.6214	39.7848	29.2637	15.0813	23.0658	25.4795	27.402	27.2239	22.1641	26.0371	26.2398	21.0967	22.56	36.5566	35.932	19.2554	19.2659	23.4263	18.4762	19.7597	22.143	16.9525	27.7212	37.1456	40.6245	38.547	0
0.0427748	0.0170441	ENSG00000077274	CAPN6	calpain 6 [Source:HGNC Symbol;Acc:HGNC:1483]			51.4089	330.243	2.52107	0.600024	4.88785	2.70034	9.21538	0.965801	2.95798	7.16222	42.1541	125.033	43.1764	1.05499	1.13331	5.06052	2.48656	4.05381	2.23284	1.62151	5.27039	14.7371	50.8762	377.81	69.3609	2.02906	5.82545	1.09543	0.989822	0.508241	2.89958	12.1664	12.1515	18.912	122.051	336.674	0
-0.0049174	0.00393393	ENSG00000135387	CAPRIN1	cell cycle associated protein 1 [Source:HGNC Symbol;Acc:HGNC:6743]			125.488	113.108	255.234	264.965	229.942	260.606	342.941	174.697	323.586	267.572	281.07	182.14	154.615	147.181	378.479	319.843	286.158	281.513	220.954	338.018	244.527	232.551	173.474	153.997	166.468	184.351	256.768	304.164	235.703	280.872	262.442	157.87	278.465	299.607	199.133	179.286	0
0.00959099	0.00336151	ENSG00000105519	CAPS	calcyphosine [Source:HGNC Symbol;Acc:HGNC:1487]			218.489	283.064	104.632	104.412	83.7829	89.5145	82.509	88.6181	125.878	114.106	120.72	317.758	122.367	159.373	107.378	159.373	98.3138	104.013	117.462	106.135	132.773	113.964	241.868	383.174	340.87	89.3845	114.278	90.6792	90.4083	79.2285	79.9848	222.576	89.6633	179.82	252.628	289.884	0
-0.00177585	0.000348835	ENSG00000142453	CARM1	coactivator-associated arginine methyltransferase 1 [Source:HGNC Symbol;Acc:HGNC:23393]			58.6944	45.6173	73.5505	51.1816	74.5186	81.5278	73.5556	62.6602	68.2272	77.2133	67.0321	54.8111	63.908	63.9554	69.1812	71.6345	64.4771	63.8004	67.3249	80.3406	65.2588	62.4812	71.2182	58.5414	68.508	76.392	71.1559	64.9455	73.2133	71.9248	71.8174	70.5869	60.3245	65.8582	51.7581	61.7119	0
0.00203059	-0.00100971	ENSG00000127995	CASD1	CAS1 domain containing 1 [Source:HGNC Symbol;Acc:HGNC:16014]			21.3866	12.2715	15.2255	15.0026	12.9439	17.8805	18.6078	10.1202	16.343	13.9097	17.7484	12.3191	22.5766	8.77363	18.1183	18.8543	19.0695	17.6294	16.2007	14.9675	14.3279	12.6911	10.1193	17.5944	27.0059	10.4443	14.1038	15.9034	12.8644	15.5609	14.9454	13.6428	15.2961	15.2145	18.5765	16.9881	0
-0.000723223	-0.00118107	ENSG00000177303	CASKIN2	CASK interacting protein 2 [Source:HGNC Symbol;Acc:HGNC:18200]			18.8794	14.661	16.2925	17.7166	14.55	22.9525	16.2191	17.6116	15.553	17.8504	17.5699	15.2806	20.7146	19.4623	19.7095	19.109	18.7495	20.1527	21.2705	18.0197	19.194	17.3356	15.7151	17.1281	21.2129	15.852	21.5212	17.8932	18.1224	19.1404	18.5804	17.6708	15.4889	15.9563	15.0468	14.7937	0
0.00290443	-0.000133004	ENSG00000138794	CASP6	caspase 6, apoptosis-related cysteine peptidase [Source:HGNC Symbol;Acc:HGNC:1507]			40.3452	30.0967	30.2007	26.4017	23.8595	30.9446	22.7654	22.7833	26.7417	26.6091	31.8798	34.549	46.7853	31.1785	29.6713	28.4342	31.8092	30.871	34.3994	28.4577	33.8395	25.7593	28.1933	34.014	35.23	25.1638	28.5252	31.8766	26.9254	22.1199	25.5604	29.217	27.7851	38.7958	35.4413	38.7582	0
-0.00225633	0.000512539	ENSG00000064012	CASP8	caspase 8, apoptosis-related cysteine peptidase [Source:HGNC Symbol;Acc:HGNC:1509]			11.6693	11.0589	17.5274	13.4434	13.3968	19.2688	18.0445	10.0828	16.6966	15.5061	16.4367	11.9403	12.5689	10.9002	20.9108	15.4602	16.5427	16.6758	17.3154	17.1894	15.0805	11.7513	9.89843	12.6147	14.6767	15.6853	15.3544	17.8123	16.6417	19.0757	14.0063	13.3751	14.5435	14.8344	15.2562	14.4015	0
-0.00344845	-0.00604313	ENSG00000105974	CAV1	caveolin 1, caveolae protein, 22kDa [Source:HGNC Symbol;Acc:HGNC:1527]			33.46	24.9864	44.4022	74.9598	90.7837	52.7784	38.9859	32.1861	53.6278	44.5727	47.3927	41.1346	59.2799	101.791	43.8152	44.4313	47.3115	37.6525	35.8146	43.6685	31.7288	36.9178	37.0529	50.9456	108.723	182.827	94.5578	53.963	72.626	106.304	40.5402	32.0499	64.6293	41.6892	33.6948	46.6511	0
0.00230757	0.000749988	ENSG00000136682	CBWD2	COBW domain containing 2 [Source:HGNC Symbol;Acc:HGNC:17907]			6.38957	4.93301	4.92296	4.0264	4.12741	5.11459	6.8207	3.94869	4.84107	4.72375	5.93977	5.58275	6.80729	3.55992	5.29664	4.92972	5.66612	4.5988	5.15423	5.66601	4.91022	4.62439	4.66922	5.91165	6.9372	3.59458	4.34624	5.42255	4.67604	5.27211	5.31116	3.58892	5.15884	5.6008	5.83182	5.36176	0
0.00116927	-0.00464008	ENSG00000094916	CBX5	chromobox homolog 5 [Source:HGNC Symbol;Acc:HGNC:1555]			44.3051	21.4077	27.2604	22.1975	21.6398	28.8761	29.3861	17.9297	25.6214	22.6117	26.25	17.6722	41.8003	19.5828	33.4601	27.85	29.3988	26.564	24.0841	28.7304	24.0183	20.2123	17.0078	24.7552	40.2545	22.0549	25.654	27.416	27.7272	24.4681	20.6284	25.5793	20.0728	21.4356	20.6552	25.3645	0
0.000496345	-0.000889739	ENSG00000158941	CCAR2	cell cycle and apoptosis regulator 2 [Source:HGNC Symbol;Acc:HGNC:23360]			64.121	57.5933	52.5071	50.3971	52.1735	59.7767	56.5535	47.5286	55.4207	58.0294	58.2282	51.931	70.4385	56.9921	60.1026	61.1763	57.9554	55.7381	55.4391	63.2896	55.494	56.2859	55.9061	54.0235	65.0912	48.9599	58.9313	56.0713	54.6779	59.4349	59.9009	53.9546	49.2056	54.0405	46.5113	56.0838	0
0.00264504	0.000358699	ENSG00000136710	CCDC115	coiled-coil domain containing 115 [Source:HGNC Symbol;Acc:HGNC:28178]			34.7851	32.7863	28.4295	23.2443	26.359	29.852	22.7152	29.3027	28.3209	27.8858	30.0656	32.4344	40.0323	28.899	27.3271	32.5265	32.2349	31.4614	30.1163	27.327	28.59	26.2129	29.3245	40.1195	33.6179	26.64	30.0465	29.2901	27.1927	21.171	25.938	31.5354	26.0156	32.242	31.8738	38.6016	0
0.00270827	0.00064784	ENSG00000160799	CCDC12	coiled-coil domain containing 12 [Source:HGNC Symbol;Acc:HGNC:28332]			23.8912	29.2502	17.3839	16.4653	16.9046	17.0449	15.01	26.5878	15.9303	18.8353	18.5967	24.4164	23.8545	23.5276	18.8378	18.7741	19.321	17.5087	18.6957	18.8079	19.8097	24.3713	26.3626	23.7211	20.9569	20.0511	19.4353	18.3036	18.8396	14.7884	19.3762	27.0246	15.261	19.6701	20.3831	25.0346	0
-0.000368125	-0.000740195	ENSG00000180329	CCDC43	coiled-coil domain containing 43 [Source:HGNC Symbol;Acc:HGNC:26472]			23.0611	20.9592	26.5838	19.1217	25.5072	26.3488	22.9356	20.2293	23.9786	22.4483	24.6854	21.2477	25.3804	19.5885	26.9938	24.5774	24.7873	23.4192	21.4081	25.1925	22.2032	20.7922	20.4246	23.6899	24.4477	21.6071	25.0293	26.3713	23.3549	25.6999	22.9648	20.2219	18.0146	21.2244	19.6634	23.0665	0
0.00212322	0.000542262	ENSG00000123106	CCDC91	coiled-coil domain containing 91 [Source:HGNC Symbol;Acc:HGNC:24855]			12.8348	10.4539	10.0374	10.7809	8.02697	11.8298	10.5815	7.49647	8.25284	7.98488	11.3018	10.393	10.7877	4.99733	9.75666	12.0157	9.93886	9.89477	10.5311	10.1127	9.6639	6.48345	8.21905	10.6014	12.3039	8.47902	8.64016	8.32485	9.4937	8.78693	9.86039	6.79816	10.0777	11.3426	11.4488	10.8968	0
0.000194095	0.00304486	ENSG00000166946	CCNDBP1	cyclin D-type binding-protein 1 [Source:HGNC Symbol;Acc:HGNC:1587]			29.2257	47.8555	38.3536	44.2679	39.0353	43.5607	45.1528	36.3759	45.782	44.0244	48.8725	44.3747	38.8984	41.6302	40.6441	45.6776	45.8715	43.9474	48.983	42.2926	58.8961	38.1816	42.4104	47.9108	46.6389	46.5448	42.3418	36.1181	34.0178	45.9705	45.13	37.3841	48.7518	47.7398	45.4482	51.1711	0
-0.000867905	0.000627697	ENSG00000129315	CCNT1	cyclin T1 [Source:HGNC Symbol;Acc:HGNC:1599]			20.2152	17.5184	23.757	25.3613	21.8643	29.3294	26.539	16.6394	26.954	24.176	24.7209	17.8255	23.2726	16.358	25.5706	22.9742	23.3178	23.5717	22.96	26.4246	21.3752	19.8881	16.669	22.0372	25.9721	19.6397	18.1266	20.9391	21.2533	28.9738	23.0936	18.3078	20.4515	22.7981	21.7044	20.7816	0
-0.000442713	-0.00217756	ENSG00000163468	CCT3	chaperonin containing TCP1, subunit 3 (gamma) [Source:HGNC Symbol;Acc:HGNC:1616]			192.673	181.416	189.836	131.208	204.851	167.27	173.521	168.543	182.52	174.927	165.923	161.335	221.284	178.266	206.99	177.12	181.426	164.538	158.188	217.72	168.598	160.789	187.242	136.2	188.418	165.88	173.919	185.743	198.435	162.163	170.684	159.438	154.593	145.895	113.364	145.337	0
-0.00333511	-0.00511825	ENSG00000156535	CD109	CD109 molecule [Source:HGNC Symbol;Acc:HGNC:21685]			5.3859	2.58781	8.46561	6.46429	8.2312	8.03425	7.81299	2.98366	8.11322	2.90555	4.43347	2.38676	7.68503	3.43012	9.29013	11.0216	7.0618	6.12133	8.03144	8.77237	4.0121	3.41882	3.02934	2.84049	8.66163	5.63058	11.6925	11.1212	8.00658	3.73419	4.24919	2.61356	5.62501	7.22827	5.99179	4.95442	0
-0.00175448	0.0075828	ENSG00000026508	CD44	CD44 molecule (Indian blood group) [Source:HGNC Symbol;Acc:HGNC:1681]			74.2494	74.3324	167.276	182.512	163.578	126.347	289.208	122.959	177.3	172.394	232.181	175.744	146.561	116.422	121.284	134.043	194.654	231.78	150.627	222.578	225.321	141.319	157.221	184.374	140.794	146.269	129.05	152.064	180.642	144.318	212.26	98.7237	269.06	194.386	240.405	164.444	0
-0.00118873	0.0053902	ENSG00000117335	CD46	CD46 molecule, complement regulatory protein [Source:HGNC Symbol;Acc:HGNC:6953]			60.7932	67.5889	98.4719	120.022	89.1083	149.34	137.089	71.7688	142.655	104.098	131.856	92.2853	82.6708	67.0325	101.613	114.817	108.333	122.867	107.856	132.728	125.406	103.759	72.3325	113.511	113.43	86.7412	70.5444	90.1932	96.3304	119.165	109.374	81.7747	131.835	129.19	125.672	111.174	0
-0.000855949	0.00487529	ENSG00000196776	CD47	CD47 molecule [Source:HGNC Symbol;Acc:HGNC:1682]			15.094	18.2765	26.7926	41.2856	30.6569	33.9983	34.0976	23.6919	28.8136	31.983	71.6253	22.0305	32.1979	20.8933	24.4942	40.5526	25.6613	34.1867	27.6869	46.9498	37.6102	32.9573	26.3942	18.0545	47.5974	22.0653	26.6921	20.9749	23.8338	18.6049	29.0501	35.4155	39.3385	45.1225	31.401	23.1576	0
-0.000885845	-0.0023163	ENSG00000151465	CDC123	cell division cycle 123 [Source:HGNC Symbol;Acc:HGNC:16827]			85.2952	75.9263	81.9093	59.8895	83.0347	76.2001	67.9796	68.4609	77.3034	70.1503	74.6499	68.5425	87.8525	73.3132	81.5796	79.6876	80.584	72.0861	74.616	86.6386	72.1037	64.9913	77.6823	60.3202	69.2725	83.256	85.0093	82.3611	84.3843	79.3785	76.7379	69.3107	61.702	65.4116	49.4201	66.2921	0
-0.0027616	0.00340341	ENSG00000099804	CDC34	cell division cycle 34 [Source:HGNC Symbol;Acc:HGNC:1734]			56.0395	59.8623	59.2742	85.692	74.4346	88.3772	76.8513	111.376	79.3223	105.19	81.4716	71.8178	59.603	106.769	64.996	83.5359	84.8185	85.0003	94.9653	71.3142	98.7268	105.784	99.0314	59.7521	59.204	87.9825	76.7664	68.5701	66.7963	91.6464	98.306	78.5983	80.7615	73.9828	69.3253	66.7977	0
-0.00258376	0.00287653	ENSG00000143776	CDC42BPA	CDC42 binding protein kinase alpha (DMPK-like) [Source:HGNC Symbol;Acc:HGNC:1737]			15.1854	10.7042	21.0999	22.4294	18.1848	31.5861	30.7011	15.4168	24.8816	19.1344	23.1926	13.86	16.242	10.6841	22.4831	24.0117	24.5738	23.5722	21.566	21.1431	20.4144	20.2065	12.827	16.3691	20.7813	15.6461	17.0553	20.6149	21.6298	25.0501	21.0628	15.8276	23.1845	23.196	20.7866	18.5565	0
0.00465422	-0.0207238	ENSG00000093009	CDC45	cell division cycle 45 [Source:HGNC Symbol;Acc:HGNC:1739]			23.945	3.35855	3.55572	1.97464	3.47796	2.25693	2.35981	1.35611	2.55578	3.49191	1.41645	1.75837	17.8018	2.45631	3.42669	1.75371	2.3472	1.91782	2.09946	1.70945	2.50443	0.582329	1.79116	1.92818	9.05697	2.91479	4.79779	4.95121	4.61626	3.33292	2.84683	1.33527	2.00795	1.52458	1.47815	1.99134	0
0.00490411	-0.0141656	ENSG00000134690	CDCA8	cell division cycle associated 8 [Source:HGNC Symbol;Acc:HGNC:14629]			32.9148	8.53825	8.53886	7.3704	6.20444	7.20428	5.61028	3.7963	5.54547	4.51797	5.01079	4.94356	30.3027	5.22714	7.22546	5.58884	5.19984	5.80298	4.63841	4.63328	6.63358	3.17317	4.43147	5.66762	15.132	9.52978	7.00515	9.83144	10.0129	5.36727	5.60382	4.20308	4.17625	5.21151	5.22905	6.93213	0
-0.00116823	0.00307101	ENSG00000103502	CDIPT	CDP-diacylglycerol--inositol 3-phosphatidyltransferase [Source:HGNC Symbol;Acc:HGNC:1769]			57.8695	90.2977	75.2839	76.4199	83.6375	85.1104	72.336	105.587	83.4289	85.4877	89.3828	92.1389	76.5405	113.977	79.5855	89.8437	95.148	97.0559	94.1936	82.4132	93.3167	115.91	98.569	78.4354	64.2824	88.3189	96.5968	84.8207	86.7997	78.2837	99.6053	102.071	85.9715	89.5913	81.6274	87.0984	0
0.00480222	-0.00193368	ENSG00000102225	CDK16	cyclin-dependent kinase 16 [Source:HGNC Symbol;Acc:HGNC:8749]			114.195	103.562	55.4744	54.7404	53.2469	63.4468	59.3425	58.5035	61.4956	60.2324	62.8345	68.0441	113.665	57.8419	61.3614	63.9027	60.3641	59.3582	66.5716	60.2223	62.9942	62.3997	67.3884	83.6513	114.667	57.5196	58.1844	57.6865	57.6416	53.6461	57.9483	74.6485	55.9839	68.9614	70.8412	87.1127	0
-0.000596608	-0.00486888	ENSG00000135446	CDK4	cyclin-dependent kinase 4 [Source:HGNC Symbol;Acc:HGNC:1773]			141.606	92.2928	102.351	58.3286	122.151	90.498	91.688	87.1502	93.9563	101.344	94.3389	75.7459	145.977	107.659	105.867	89.3381	103.553	82.4403	86.1306	121.902	88.2238	98.7309	102.473	67.1225	104.768	104.122	115.033	123.147	103.988	89.4725	98.7184	88.0285	76.0365	68.6225	53.3909	71.3072	0
0.0016582	-0.00333272	ENSG00000164885	CDK5	cyclin-dependent kinase 5 [Source:HGNC Symbol;Acc:HGNC:1774]			16.0009	21.6595	17.4132	7.4235	15.3212	11.8983	11.5724	13.8402	12.136	12.3912	13.1532	17.7393	18.8986	16.976	17.7304	14.14	12.0435	12.0755	12.8802	13.9635	12.8527	10.9742	16.1235	15.7362	16.0188	17.1978	18.0222	17.6093	17.5983	11.5848	13.152	11.6411	10.4865	9.98138	11.0599	15.6634	0
0.000621774	0.00389278	ENSG00000108465	CDK5RAP3	CDK5 regulatory subunit associated protein 3 [Source:HGNC Symbol;Acc:HGNC:18673]			79.6291	94.2448	86.3674	94.9422	80.8356	96.397	97.3195	128.62	85.0332	100.589	96.3891	108.423	80.2874	83.6512	89.7371	106.772	106.647	89.4025	106.393	82.5329	117.773	120.532	110.65	106.678	104.444	65.4495	101.078	90.3838	90.1597	87.2575	104.728	116.399	86.5113	94.5778	119.109	105.467	0
-0.00420979	0.00242062	ENSG00000172216	CEBPB	CCAAT/enhancer binding protein (C/EBP), beta [Source:HGNC Symbol;Acc:HGNC:1834]			37.3616	47.3285	72.7614	93.0882	89.2916	68.2505	61.7706	70.0076	58.0739	88.8217	64.2445	63.2541	44.0954	83.5739	60.2748	70.3215	63.4104	66.1837	64.3749	69.1446	57.8701	85.3793	86.9045	52.2023	51.6333	109.775	81.5157	73.236	57.6758	104.942	84.885	87.9986	72.0228	59.538	58.9093	59.1726	0
-0.00138289	0.0011029	ENSG00000115816	CEBPZ	CCAAT/enhancer binding protein (C/EBP), zeta [Source:HGNC Symbol;Acc:HGNC:24218]			41.8752	38.9313	53.7567	42.5124	53.9666	61.2	50.0447	31.6016	50.1085	43.1172	44.7781	40.6631	35.389	27.5984	51.6821	58.856	46.5656	45.2336	42.1911	53.0088	47.5137	38.5691	39.8798	38.0306	44.0534	35.743	44.2315	42.5989	49.2431	54.2364	52.8609	35.4023	44.3999	41.8471	40.0929	41.9157	0
0.0049237	-0.0117561	ENSG00000153044	CENPH	centromere protein H [Source:HGNC Symbol;Acc:HGNC:17268]			29.286	5.3682	5.01068	4.35284	4.93612	4.73396	5.29989	4.23837	3.877	4.8806	4.08845	3.86186	20.7398	5.21207	5.82996	4.71004	4.65139	3.28362	5.54727	4.92206	5.67678	2.68564	4.15552	4.82977	9.80886	3.62953	6.28772	6.0503	6.86192	3.41894	4.44375	3.51723	3.59849	4.13385	3.16758	5.00062	0
0.00539325	-0.012592	ENSG00000151725	CENPU	centromere protein U [Source:HGNC Symbol;Acc:HGNC:21348]			37.449	8.12594	10.3255	6.32893	8.02444	7.50008	5.11605	4.39273	7.65502	4.93262	4.15017	6.83778	25.3451	5.05091	9.09637	5.46608	5.14708	4.30277	5.9714	4.94022	4.93464	2.88087	6.08944	7.40945	13.9418	8.04479	9.97534	7.97033	8.67223	5.75565	4.55771	3.57924	5.54267	6.67538	5.20686	6.88221	0
0.00269989	-0.00387754	ENSG00000148019	CEP78	centrosomal protein 78kDa [Source:HGNC Symbol;Acc:HGNC:25740]			9.57921	3.06479	4.85633	3.3929	4.30139	5.80831	5.68245	3.15911	4.38151	3.85004	4.60937	3.46061	8.91571	2.36936	4.6396	4.47905	4.69715	4.11592	3.8762	4.47	4.05671	3.24314	3.08342	4.4153	7.6566	2.8789	3.75196	4.04829	4.6351	4.02298	4.30686	3.06474	3.79053	3.71051	4.09266	4.47704	0
-0.00170435	-0.00476118	ENSG00000167123	CERCAM	cerebral endothelial cell adhesion molecule [Source:HGNC Symbol;Acc:HGNC:23723]			31.5626	23.4234	33.106	11.6477	32.6027	29.9729	26.6707	28.301	25.3724	27.1359	29.5281	20.5645	32.7934	26.7139	36.4023	32.6375	26.9132	26.7316	35.3045	31.4497	24.4986	26.156	27.8692	21.2334	34.0855	45.3677	51.299	34.1661	40.3454	19.2856	26.8484	25.6155	23.4549	14.8284	18.6659	20.052	0
0.00383887	-0.00196616	ENSG00000153140	CETN3	centrin, EF-hand protein, 3 [Source:HGNC Symbol;Acc:HGNC:1868]			21.3539	22.6801	15.3401	9.47751	15.0236	18.2541	16.9828	10.0739	13.8214	13.8105	17.4095	16.5833	25.3683	11.643	18.0732	16.4472	15.996	13.7507	14.2676	17.0183	14.6476	13.9217	13.9304	17.491	25.0829	12.0429	15.1424	16.5906	13.2808	12.2606	13.9656	13.929	11.1992	15.0293	14.8518	20.0347	0
0.00247158	-0.00508075	ENSG00000070761	CFAP20	cilia and flagella associated protein 20 [Source:HGNC Symbol;Acc:HGNC:29523]			55.9983	34.184	29.3429	25.6211	29.7698	29.8519	23.6637	24.9401	28.2117	28.8698	30.1349	25.9454	55.2217	32.9426	28.2405	30.9566	29.9793	26.646	25.9357	30.7234	26.4798	28.9128	28.2122	30.6666	50.3261	28.5624	31.8663	30.1061	29.9098	34.1819	25.4972	31.5623	23.6306	25.1153	22.3925	32.0298	0
0.00944749	-0.00361982	ENSG00000159259	CHAF1B	chromatin assembly factor 1, subunit B (p60) [Source:HGNC Symbol;Acc:HGNC:1911]			12.6507	3.07005	2.80111	2.24839	2.41752	2.46178	2.87051	2.37004	2.75882	2.65507	2.41728	4.91279	10.2157	2.70552	2.78854	2.61009	2.73281	2.26622	2.60247	2.23516	2.19269	1.88404	3.6197	7.85397	5.88519	2.62282	3.43867	3.7179	3.06383	2.15317	2.33805	3.28418	2.16033	3.7127	7.28428	8.19431	0
-0.00118565	-0.00175654	ENSG00000163528	CHCHD4	coiled-coil-helix-coiled-coil-helix domain containing 4 [Source:HGNC Symbol;Acc:HGNC:26467]			26.5061	27.6086	26.8546	21.4058	26.778	25.3471	26.5755	28.0509	27.4119	28.6625	29.0745	21.3892	32.3863	28.3462	30.9933	24.3139	28.6167	29.003	24.4177	30.1779	26.8326	24.4436	31.136	19.6207	25.7858	24.8963	30.7893	31.6299	30.5054	27.2046	28.8894	26.1089	22.4023	22.0749	18.3685	21.8493	0
0.00140623	-0.0138557	ENSG00000149554	CHEK1	checkpoint kinase 1 [Source:HGNC Symbol;Acc:HGNC:1925]			14.9294	5.09757	5.53615	3.2481	5.18122	4.37518	4.63542	2.79887	3.87585	4.27307	2.82259	2.27342	12.1645	3.16077	4.7754	2.66698	4.81251	3.47903	2.8317	3.51307	2.8478	1.72517	2.96121	2.26206	7.4063	4.60541	5.32746	5.79444	5.47815	4.9621	3.76796	1.58434	2.95878	2.80964	2.34757	2.49191	0
-0.0027382	0.00156097	ENSG00000188419	CHM	choroideremia (Rab escort protein 1) [Source:HGNC Symbol;Acc:HGNC:1940]			7.36382	5.22599	11.8046	13.1576	9.69249	15.1618	14.8107	5.03901	12.7542	11.6612	12.5113	6.77778	8.77469	5.31894	12.3279	10.8348	11.4472	10.9712	9.74936	10.9372	9.91241	6.88483	5.76788	8.80846	10.1856	7.27613	7.89826	10.6377	11.44	14.9433	10.4546	7.20319	10.8077	10.0738	10.3544	9.06096	0
0.00195539	0.0024797	ENSG00000130724	CHMP2A	charged multivesicular body protein 2A [Source:HGNC Symbol;Acc:HGNC:30216]			150.688	249.882	134.806	126.892	143.131	139.073	135.251	200.252	145.704	148.373	150.433	235.972	156.825	219.176	148.538	146.658	161.836	153.117	163.597	141.865	185.13	171.541	207.085	190.932	139.64	148.348	166.325	157.061	153.145	143.424	148.593	187.97	146.521	178.362	166.048	220.519	0
0.00031666	3.69688e-05	ENSG00000115561	CHMP3	charged multivesicular body protein 3 [Source:HGNC Symbol;Acc:HGNC:29865]			37.545	34.1823	40.0375	32.8495	40.8834	41.102	40.3305	27.8736	40.4351	38.791	36.7966	36.8332	47.4327	33.8407	43.451	39.6725	41.508	40.1625	37.9857	38.4882	35.6923	29.5704	33.9381	43.7753	38.6655	38.3137	34.6406	42.5166	42.3821	37.7364	35.086	35.5071	40.4469	41.1234	37.6537	42.1928	0
-0.00108861	0.00706464	ENSG00000164695	CHMP4C	charged multivesicular body protein 4C [Source:HGNC Symbol;Acc:HGNC:30599]			21.7431	13.8235	34.8738	23.9501	29.8696	42.5646	37.7911	27.036	44.7893	37.2807	39.1098	7.98011	26.9142	29.7545	36.0108	24.938	37.2536	45.4112	41.8271	33.4008	42.8296	35.4457	40.3116	45.1418	34.3011	22.4705	23.8226	18.9064	28.0869	35.5086	39.3447	35.4044	50.5978	59.174	51.6191	52.3609	0
0.0010005	0.00383488	ENSG00000086065	CHMP5	charged multivesicular body protein 5 [Source:HGNC Symbol;Acc:HGNC:26942]			83.2458	109.749	105.742	98.8137	93.7637	118.995	103.077	91.749	117.248	108.752	114.835	139.789	93.3576	97.296	104.257	113.723	116.742	109.431	121.921	108.33	115.586	94.3589	112.939	139.275	111.731	87.7184	97.3917	92.5099	103.251	114.799	104.421	100.881	105.682	137.714	120.485	139.898	0
0.000531634	0.00363354	ENSG00000110172	CHORDC1	cysteine and histidine-rich domain (CHORD) containing 1 [Source:HGNC Symbol;Acc:HGNC:14525]			17.4089	13.0876	16.99	17.33	15.5383	29.3535	28.1541	15.1099	19.6901	16.0273	26.8752	16.7019	14.7901	7.4441	17.3346	18.9299	17.1627	18.198	16.2859	22.3612	20.0541	15.5967	11.9724	20.2791	24.4498	10.1354	14.5665	14.2482	15.2338	23.9186	19.7119	10.7134	17.5007	19.8415	19.9724	16.925	0
-0.00215615	-0.00188832	ENSG00000033100	CHPF2	chondroitin polymerizing factor 2 [Source:HGNC Symbol;Acc:HGNC:29270]			44.8878	57.176	63.0131	58.9699	59.0306	62.7616	58.965	48.9329	58.0678	57.6335	57.0592	41.9061	60.8401	61.5202	58.7859	54.4194	49.8028	54.4512	49.4366	65.4942	56.0026	61.5213	53.8184	48.8984	67.4055	83.1704	57.0021	56.3744	73.7281	99.1394	62.7985	63.6494	46.6161	45.6694	47.456	43.3688	0
-0.00174459	0.00238794	ENSG00000213341	CHUK	conserved helix-loop-helix ubiquitous kinase [Source:HGNC Symbol;Acc:HGNC:1974]			10.6431	9.24198	14.6676	15.2964	14.0662	19.6304	18.3984	9.74902	17.1691	13.5835	16.0918	13.2486	12.2661	10.0904	16.8577	16.4001	15.7138	15.087	14.3742	16.8727	15.2789	11.7217	10.9832	13.7031	14.9032	11.1683	14.0373	13.3765	15.3135	17.195	15.9587	15.0422	14.7757	15.3549	13.966	13.4485	0
0.000840563	-0.00140176	ENSG00000100865	CINP	cyclin-dependent kinase 2 interacting protein [Source:HGNC Symbol;Acc:HGNC:23789]			23.8611	20.8208	19.2419	14.6397	20.8419	18.4515	20.2261	17.5815	20.1321	18.7697	17.6911	20.066	24.6299	18.824	20.2601	20.0971	20.2068	18.9131	21.5936	21.2813	18.6985	17.4665	19.0658	20.5707	21.2617	18.7679	20.1687	24.2561	19.7806	18.939	17.6301	17.5243	16.4092	17.8966	16.8581	20.1442	0
0.0187324	-0.00380277	ENSG00000166165	CKB	creatine kinase, brain [Source:HGNC Symbol;Acc:HGNC:1991]			1462.3	1272.29	112.482	64.1704	128.698	102.882	116.169	206.888	134.767	124.661	234.266	490.147	892.666	158.059	172.983	177.816	125.808	152.966	124.154	181.691	171.367	182.559	290.685	706.355	675.164	156.535	146.317	148.059	157.94	76.0964	110.964	171.077	154.486	301.48	384.858	985.641	0
0.00283725	-0.00770804	ENSG00000173207	CKS1B	CDC28 protein kinase regulatory subunit 1B [Source:HGNC Symbol;Acc:HGNC:19083]			48.5276	20.7775	18.9964	14.9944	18.497	15.8499	16.2778	18.5122	18.3616	16.6989	14.6261	18.7418	49.8908	23.2301	21.8227	18.3338	19.2861	17.042	19.0608	17.4907	21.0807	15.9815	18.4532	16.0778	31.65	21.4822	23.6855	19.9287	20.8457	17.72	16.9004	16.8791	13.4433	14.7187	14.8288	19.9739	0
0.00692532	0.00111308	ENSG00000171365	CLCN5	chloride channel, voltage-sensitive 5 [Source:HGNC Symbol;Acc:HGNC:2023]			10.7645	13.8471	9.19879	6.7665	6.18091	8.14261	8.23506	5.45178	7.42728	5.8062	10.2629	8.73556	13.8971	5.27918	8.51188	9.98087	8.55148	10.6782	7.27965	7.8381	7.2548	6.62589	5.66694	17.8286	16.1597	5.09906	6.55786	10.1799	6.87779	5.9638	5.57561	7.51517	7.52241	12.089	15.8463	19.2452	0
-0.00229171	0.0245816	ENSG00000163347	CLDN1	claudin 1 [Source:HGNC Symbol;Acc:HGNC:2032]			8.05853	5.61212	23.2906	60.1996	38.5068	29.6078	26.6236	33.9424	30.0197	22.3136	54.343	72.5075	7.88059	12.1113	40.0008	10.9005	19.0347	53.7169	8.46184	49.5373	17.9679	87.61	102.61	6.85387	17.3155	7.3293	4.39038	26.4228	5.47637	13.062	45.4964	21.5071	120.907	134.016	76.4318	14.2032	0
0.00034438	0.00056251	ENSG00000049656	CLPTM1L	CLPTM1-like [Source:HGNC Symbol;Acc:HGNC:24308]			44.4253	51.7799	42.3985	38.2621	42.9151	43.2718	44.5122	42.0644	42.3713	46.7525	43.6717	45.6991	48.4714	48.0786	43.4769	45.85	45.0969	43.3478	41.2911	48.7696	46.1175	46.3689	47.8787	45.5277	42.2923	40.2543	42.3891	45.2236	46.1699	51.5465	44.597	49.3294	39.4841	42.9438	42.3881	44.4608	0
-0.00171069	0.0027935	ENSG00000166855	CLPX	caseinolytic mitochondrial matrix peptidase chaperone subunit [Source:HGNC Symbol;Acc:HGNC:2088]			22.6222	21.9868	31.3734	34.3273	29.6264	43.6776	39.1235	24.5591	39.0443	36.0062	36.2727	28.9663	31.2033	26.4391	34.475	37.2837	40.1568	35.3813	40.0955	35.1296	40.3773	27.5616	27.3665	29.9702	30.7598	25.3542	30.6434	33.2805	32.6201	32.338	38.3688	30.3241	34.8738	34.2471	32.8588	31.2997	0
0.000110045	-0.014878	ENSG00000092853	CLSPN	claspin [Source:HGNC Symbol;Acc:HGNC:19715]			5.18586	0.556563	2.05201	1.53316	1.9164	1.68929	1.81005	0.560425	1.52876	1.18069	0.976211	0.654156	4.08275	0.571432	2.21993	1.05804	0.829462	1.16001	0.828185	0.947715	0.924873	0.417662	0.735291	0.836678	2.99735	1.39371	1.68231	2.07193	2.76739	1.57255	0.944472	0.378164	1.10203	0.553017	0.750645	1.04738	0
-0.0017793	0.00303775	ENSG00000162368	CMPK1	cytidine monophosphate (UMP-CMP) kinase 1, cytosolic [Source:HGNC Symbol;Acc:HGNC:18170]			95.3723	110.193	137.332	168.196	123.171	164.366	141.846	122.743	164.253	151.901	177.014	106.276	109.846	105.303	132.761	193.119	161.128	128.359	155.763	137.27	154.294	117.545	91.5032	113.349	112.638	101.035	118.208	124.903	147.588	138.44	143.065	143.423	146.239	126.849	164.459	135.846	0
0.000747537	0.000229616	ENSG00000169714	CNBP	CCHC-type zinc finger, nucleic acid binding protein [Source:HGNC Symbol;Acc:HGNC:13164]			491.006	511.791	475.768	408.846	488.897	483.068	452.933	427.895	479.529	500.462	480.286	498.17	558.542	431.491	486.772	506.207	502.115	456.094	441.593	526.981	508.468	450.195	500.687	492.944	485.755	432.444	486.328	491.164	459.944	420.287	513.337	397.599	429.231	471.839	396.945	522.68	0
0.00133569	0.012382	ENSG00000142675	CNKSR1	connector enhancer of kinase suppressor of Ras 1 [Source:HGNC Symbol;Acc:HGNC:19700]			16.8857	23.7715	18.5291	29.4881	22.1509	30.3691	33.396	52.0264	29.5969	34.0618	38.5081	36.2275	15.5183	25.4373	21.7388	25.525	28.5017	32.1979	31.4666	27.4817	37.8471	52.8798	39.6402	34.2041	22.6724	12.4228	19.1006	18.4188	21.8033	17.1131	28.0556	39.5497	31.2498	44.6673	53.8556	36.2498	0
-0.000974208	-0.00370853	ENSG00000117519	CNN3	calponin 3, acidic [Source:HGNC Symbol;Acc:HGNC:2157]			158.36	114.229	145.269	195.292	197.228	164.479	173.895	96.1317	155.529	145.212	181.314	125.206	217.143	181.671	169.884	161.118	168.686	157.579	140.233	203.439	134.283	118.231	119.982	130.595	235.309	240.396	191.295	182.405	182.913	150.981	140.994	117.176	156.156	136.238	123.269	163.19	0
0.00170357	-0.000114145	ENSG00000182973	CNOT10	CCR4-NOT transcription complex, subunit 10 [Source:HGNC Symbol;Acc:HGNC:23817]			24.8503	22.9771	19.8851	18.4001	18.9865	22.7494	20.8263	16.3512	21.1482	18.4848	22.1088	18.9748	26.4567	16.5061	19.702	22.4049	21.9441	21.6252	23.2549	20.9876	21.3125	18.4133	18.4832	21.1719	25.3567	16.8662	20.6626	18.4766	17.6651	19.0241	19.613	21.1759	18.9608	21.79	21.3182	22.1599	0
-0.00094883	0.000852525	ENSG00000113300	CNOT6	CCR4-NOT transcription complex, subunit 6 [Source:HGNC Symbol;Acc:HGNC:14099]			27.9433	16.74	26.7399	28.9512	26.6054	37.0608	36.3283	20.7617	34.3455	26.961	33.1794	20.386	31.2402	19.1059	30.4641	30.0903	30.1119	29.5655	28.3134	32.1236	28.2763	25.2556	21.0872	24.8716	33.6629	19.5347	23.8655	28.5015	23.7877	35.8368	30.2628	23.0803	29.4449	27.5566	27.0037	24.9894	0
0.00396847	-0.00154177	ENSG00000018236	CNTN1	contactin 1 [Source:HGNC Symbol;Acc:HGNC:2171]			3.56707	2.46425	1.89476	3.53623	2.53226	5.34191	2.6706	1.17748	2.68417	1.62426	4.30455	0.879745	5.77948	0.771586	1.69856	7.87668	3.55261	3.26015	4.75194	2.86075	3.48158	2.3931	1.21147	2.72841	5.52797	1.24817	6.56116	0.658976	1.24448	1.2847	1.41418	1.71678	2.98472	3.47486	2.09112	3.07121	0
-0.00124996	-0.00129178	ENSG00000162377	COA7	cytochrome c oxidase assembly factor 7 (putative) [Source:HGNC Symbol;Acc:HGNC:25716]			17.7435	13.3144	23.8461	13.2302	25.752	27.4111	23.1099	11.6157	17.8679	18.4016	17.4931	11.8628	20.9334	11.0267	21.5813	20.2876	20.0545	17.0949	16.2245	22.6043	17.3802	12.8657	13.6906	15.877	20.9079	13.8117	15.4274	19.4731	21.3488	16.8488	22.3385	13.138	18.4252	16.4749	12.6318	14.837	0
0.00276559	-0.00053772	ENSG00000068120	COASY	CoA synthase [Source:HGNC Symbol;Acc:HGNC:29932]			75.6808	101.061	58.2486	51.2721	56.2004	57.2276	54.5857	62.4926	58.5418	60.6385	61.6087	81.5224	77.2555	63.6168	71.9132	64.4782	61.0938	57.1938	59.7397	64.2445	64.3163	64.4584	72.3118	77.0672	83.8977	58.1313	68.4832	70.1007	71.4045	59.6787	60.1287	68.9115	46.5558	63.0091	67.6381	82.5366	0
0.00268861	-0.000400781	ENSG00000103051	COG4	component of oligomeric golgi complex 4 [Source:HGNC Symbol;Acc:HGNC:18620]			63.9608	71.6791	57.0304	51.7496	49.8578	55.7997	48.6172	51.6105	53.7889	56.2977	53.3258	61.0282	85.8868	52.0495	54.918	56.9886	57.7498	56.3374	49.8339	52.5847	53.9936	57.5459	54.295	66.0151	77.2459	45.5065	51.4493	51.9434	52.1562	56.5723	58.8076	52.8939	49.2407	58.6158	57.4975	72.7071	0
-0.00496647	0.00541466	ENSG00000169031	COL4A3	collagen, type IV, alpha 3 (Goodpasture antigen) [Source:HGNC Symbol;Acc:HGNC:2204]			0.186393	0.502281	1.58665	1.08522	0.400366	0.55507	1.90155	0.830902	0.484579	0.144487	0.0761767	0.26755	0.161419	0.368357	0.299804	0.450492	0.76647	2.13862	0.545729	0.965562	0.548497	0.677032	0.286168	0.676627	1.04751	0.545517	0.681761	0.608744	3.23596	0.779715	0.669412	0.849025	0.803334	1.34467	0.938039	0.757802	0
0.000455714	-0.000278955	ENSG00000142156	COL6A1	collagen, type VI, alpha 1 [Source:HGNC Symbol;Acc:HGNC:2211]			917.431	679.036	775.102	485.082	997.618	896.446	1047.2	669.398	952.447	1059.35	1036.26	700.476	998.019	674.72	869.756	894.934	923.386	843.043	884.746	1071.29	878.866	868.55	968.843	837.423	1197.83	857.963	1048.72	956.688	1007.79	629.336	970.988	530.147	720.446	808.558	730.173	891.644	0
-0.000764272	-0.000190141	ENSG00000142173	COL6A2	collagen, type VI, alpha 2 [Source:HGNC Symbol;Acc:HGNC:2212]			765.025	679.29	831.868	446.158	1106.02	855.582	929.593	738.358	976.909	1085.42	924.092	775.51	769.452	746.584	792.396	856.493	751.667	736.278	945.139	934.17	822.565	931.205	899.395	777.443	979.334	962.762	1247.28	1009	1132.47	600.548	835.942	601.44	691.02	738.872	589.971	834.51	0
0.0236024	0.0109946	ENSG00000049089	COL9A2	collagen, type IX, alpha 2 [Source:HGNC Symbol;Acc:HGNC:2218]			7.90128	14.2577	3.11505	1.99854	1.87358	1.84496	2.42689	1.72673	0.9964	4.61723	15.3708	13.8199	11.4601	1.29545	1.03144	6.82526	1.73501	1.44638	1.10956	4.27633	7.85473	6.64216	8.56643	24.5891	30.6295	1.52607	2.01022	0.743352	0.918867	1.20976	2.61246	4.36615	2.75337	11.7143	19.8146	29.9274	0
-0.00079657	-0.00293225	ENSG00000093010	COMT	catechol-O-methyltransferase [Source:HGNC Symbol;Acc:HGNC:2228]			36.4541	41.6631	35.7935	34.7198	46.9305	34.596	35.2553	33.9358	34.9487	39.431	35.8556	35.5009	45.5869	48.3398	39.6284	36.4235	40.0431	37.3242	31.5335	40.0416	33.3078	38.4564	37.982	33.9079	41.868	49.1531	45.9385	44.7257	39.8105	48.4666	29.0324	36.2095	31.3746	28.1093	27.5604	33.8187	0
0.00211282	-0.00232298	ENSG00000158623	COPG2	coatomer protein complex, subunit gamma 2 [Source:HGNC Symbol;Acc:HGNC:2237]			33.892	22.8787	31.556	20.6144	27.2868	18.7983	17.35	22.5955	17.7525	23.1967	24.2887	23.5055	42.7516	18.9435	19.1608	22.2021	28.1411	23.586	20.5811	27.5454	27.424	22.6457	23.7687	22.6824	31.9003	16.8609	23.3027	22.03	23.2902	26.7978	24.5313	25.1267	14.5296	23.9643	22.5531	23.4255	0
0.00126173	-0.000337047	ENSG00000121022	COPS5	COP9 signalosome subunit 5 [Source:HGNC Symbol;Acc:HGNC:2240]			28.405	28.48	24.4277	23.4103	23.7673	27.2485	24.8214	20.9266	24.0913	23.8822	25.2854	26.4228	30.2168	20.2716	24.9512	25.3246	26.4599	25.3645	24.6593	25.304	25.2459	22.3121	22.5203	25.3428	29.338	22.3943	23.1115	24.6064	25.8781	26.9158	25.6858	17.6054	22.3261	26.254	23.7761	27.9616	0
0.00102686	0.000697342	ENSG00000111652	COPS7A	COP9 signalosome subunit 7A [Source:HGNC Symbol;Acc:HGNC:16758]			71.3709	96.6994	68.8978	55.7916	78.6966	69.162	68.8573	68.5875	71.38	74.2399	67.4273	91.7874	80.5703	78.3811	78.8544	67.9044	71.686	71.4043	69.818	78.5641	69.7605	74.6788	82.7156	80.0311	67.3111	65.3116	75.2004	82.0727	77.9171	70.3512	72.4339	77.9867	64.6096	73.1993	62.9084	86.9493	0
0.000862944	-0.000312864	ENSG00000119723	COQ6	coenzyme Q6 monooxygenase [Source:HGNC Symbol;Acc:HGNC:20233]			13.7073	12.5216	11.737	10.3728	10.3341	12.5335	11.2863	9.77788	13.1694	12.3535	14.0422	10.9051	13.8418	11.0252	12.7973	13.1594	13.3869	12.3751	10.6373	12.8105	13.7761	11.5219	11.2573	11.477	14.0432	9.57059	11.2164	12.8992	11.2473	11.6487	11.3231	9.27448	10.5788	11.0165	11.354	12.1286	0
-8.84312e-05	-0.00126027	ENSG00000088682	COQ9	coenzyme Q9 [Source:HGNC Symbol;Acc:HGNC:25302]			35.4817	37.2766	33.7397	33.2656	31.176	31.8807	32.0023	35.6711	33.3138	32.5284	32.1479	33.0546	41.7925	36.2516	45.0805	36.5632	39.1294	35.5964	36.3885	36.3086	33.3885	37.5616	32.1184	32.9014	37.8434	30.591	40.3853	44.006	37.9958	33.9376	33.6409	37.588	28.7018	30.9687	30.3946	34.1824	0
0.000242009	0.000341118	ENSG00000172725	CORO1B	coronin, actin binding protein, 1B [Source:HGNC Symbol;Acc:HGNC:2253]			136.669	163.783	120.783	120.37	109.391	128.869	121.328	149.722	135.149	136.171	79.1374	144.462	140.009	161.568	139.597	139.451	144.251	138.436	151.161	128.822	127.76	135.18	144.046	131.856	114.996	118.092	138.586	149.623	133.34	127.609	129.662	155.401	112.261	139.401	138.834	128.1	0
0.00983245	-0.00256838	ENSG00000109472	CPE	carboxypeptidase E [Source:HGNC Symbol;Acc:HGNC:2303]			18.6853	13.9879	4.94157	9.86124	7.13075	5.38692	6.00725	3.12212	8.72708	7.16507	11.7014	12.4615	34.2057	5.54467	6.15161	21.9847	18.5959	7.01177	8.66905	9.02378	7.58768	8.91355	7.31371	12.6152	27.4149	4.53807	10.0529	5.8069	6.35178	4.33851	5.73091	9.88239	7.64368	13.7075	13.5352	16.707	0
0.000353572	-0.00175321	ENSG00000119203	CPSF3	cleavage and polyadenylation specific factor 3, 73kDa [Source:HGNC Symbol;Acc:HGNC:2326]			41.3189	32.4478	35.8739	29.0047	37.9554	35.4937	33.6335	29.1112	35.1921	32.0717	30.9807	30.9918	44.039	36.0611	37.7399	35.9882	36.5279	31.8595	36.1321	38.2711	35.0057	31.9397	33.7471	32.614	40.7265	34.4553	36.309	37.9328	37.0691	33.1244	33.2701	29.5889	29.4344	34.8542	28.8277	35.7875	0
-0.00197958	0.00267248	ENSG00000224051	CPTP	ceramide-1-phosphate transfer protein [Source:HGNC Symbol;Acc:HGNC:28116]			36.6421	38.9329	36.2372	44.0783	40.7081	49.8249	41.0555	64.4436	48.0431	56.06	45.0305	54.3428	37.4535	56.8037	41.9237	51.057	46.2674	47.6731	53.328	38.7369	46.1005	62.2463	53.0702	36.8738	30.2537	48.4464	49.029	48.6107	45.9837	47.0978	47.6449	40.4286	45.8332	39.9218	41.9976	40.4432	0
0.00784977	-0.00675519	ENSG00000143320	CRABP2	cellular retinoic acid binding protein 2 [Source:HGNC Symbol;Acc:HGNC:2339]			179.01	140.341	25.0434	25.423	24.96	30.6562	74.4104	69.2955	31.6363	80.7576	121.063	42.9417	209.269	44.8526	36.5443	60.5868	50.101	48.7509	31.2334	89.0541	52.2507	80.9479	46.7944	40.7828	183.777	40.5862	66.3416	50.212	45.0771	92.1919	28.2156	54.3451	38.1727	71.409	53.4092	49.2545	0
0.00392061	-0.00198361	ENSG00000169372	CRADD	CASP2 and RIPK1 domain containing adaptor with death domain [Source:HGNC Symbol;Acc:HGNC:2340]			8.97709	11.6668	7.23127	4.34961	9.14916	6.5286	5.62809	5.48004	6.87097	6.49808	6.43673	8.76318	11.814	6.31935	7.45405	6.21378	6.15132	6.44609	6.11341	7.16488	8.40536	5.03859	8.66493	8.75885	11.1757	6.27858	7.73486	8.22649	7.0039	5.93724	6.50054	5.05888	5.83966	7.52293	7.56521	8.11138	0
-0.00218123	-0.00237268	ENSG00000103653	CSK	c-src tyrosine kinase [Source:HGNC Symbol;Acc:HGNC:2444]			41.4481	37.4598	46.2965	35.9975	50.0523	44.2274	38.4374	43.8058	38.0265	41.1443	35.1167	36.334	40.7818	42.2537	43.1034	48.6431	38.8789	41.6342	42.0381	42.852	43.6179	39.5445	45.0068	31.3868	39.053	58.49	50.4727	46.4108	51.2604	40.6701	43.0758	46.7701	33.7477	28.9944	27.3816	33.791	0
-0.000335187	0.00180606	ENSG00000151292	CSNK1G3	casein kinase 1, gamma 3 [Source:HGNC Symbol;Acc:HGNC:2456]			20.9423	13.6961	18.3558	21.0877	20.4329	25.7176	26.948	14.6385	23.5042	19.9977	25.4105	17.6005	20.5895	9.97511	26.5692	24.7205	21.0842	21.3139	21.5352	23.1947	20.6852	19.6466	17.2574	18.2188	25.1679	16.1988	18.2363	19.1311	21.5291	21.3982	22.1623	15.7561	22.7839	22.6822	21.8754	19.4957	0
-0.00150325	-0.00416351	ENSG00000159176	CSRP1	cysteine and glycine-rich protein 1 [Source:HGNC Symbol;Acc:HGNC:2469]			73.0639	63.6794	50.2644	87.4312	74.3703	60.0856	61.9714	58.4461	54.2679	56.6009	66.3916	54.3091	79.9769	91.2306	69.8164	64.5203	59.6947	57.4615	58.5366	81.4576	66.419	55.5318	52.9964	39.2237	70.3277	121.46	62.1689	65.862	72.9612	55.7808	45.1451	55.3308	64.5957	51.8547	45.9734	46.3034	0
0.00094065	-0.00192131	ENSG00000176102	CSTF3	cleavage stimulation factor, 3' pre-RNA, subunit 3, 77kDa [Source:HGNC Symbol;Acc:HGNC:2485]			32.7823	23.0162	27.7863	19.1066	23.583	24.6937	25.4	24.4125	22.9863	19.8012	23.0807	20.1041	30.16	14.5239	27.0406	25.1539	23.4774	22.2034	20.5585	25.1218	21.957	21.0136	21.1121	19.9847	27.3462	20.7358	24.2841	23.3855	23.8938	22.8524	22.0209	19.8354	16.8318	22.9215	19.4936	25.1688	0
0.00504831	-0.0102289	ENSG00000150281	CTF1	cardiotrophin 1 [Source:HGNC Symbol;Acc:HGNC:2499]			20.1485	21.5606	6.67273	6.43294	6.37338	5.93862	7.1472	6.54405	5.82833	6.58177	6.59951	9.31561	20.357	12.1186	8.36234	7.67504	7.96629	6.80624	5.68542	7.19082	7.56433	6.06642	5.3798	5.77121	21.0601	7.61387	11.3058	5.81033	7.98025	7.37701	6.21738	12.1215	4.47948	6.02432	4.35884	8.2422	0
-0.00558745	-0.00010967	ENSG00000164733	CTSB	cathepsin B [Source:HGNC Symbol;Acc:HGNC:2527]			227.614	261.012	462.049	731.773	483.292	417.568	376.617	434.403	450.475	529.767	441.093	279.575	334.258	534.362	392.035	460.578	417.537	383.015	457.155	489.169	430.935	421.65	349.965	268.57	323.047	663.757	523.359	468.739	406.196	654.704	456.342	484.09	438.165	381.993	269.042	311.469	0
0.0014085	-0.0011295	ENSG00000103811	CTSH	cathepsin H [Source:HGNC Symbol;Acc:HGNC:2535]			38.8629	58.4685	42.3653	41.8539	53.4385	46.9816	35.5254	61.0357	42.5302	56.5902	47.6098	58.9981	88.1871	58.3421	48.5454	60.6419	52.5783	36.3133	69.994	54.2293	58.7352	36.4131	25.8922	61.2139	64.2943	36.2732	70.9917	73.3882	42.8933	39.6081	51.3651	72.9066	41.9163	58.4306	49.3635	50.0944	0
0.000863276	-0.00309029	ENSG00000101160	CTSZ	cathepsin Z [Source:HGNC Symbol;Acc:HGNC:2547]			237.645	288.988	203.721	261.636	209.365	176.8	167.516	178.488	162.497	242.125	213.627	186.139	302.217	249.28	179.856	212.055	180.996	183.589	190.875	196.073	189.303	181.418	196.139	185.792	204.211	242.966	249.164	223.728	203.652	165.502	189.845	210.061	160.988	180.6	164.85	202.168	0
-0.000329146	0.000940933	ENSG00000174177	CTU2	cytosolic thiouridylase subunit 2 homolog (S. pombe) [Source:HGNC Symbol;Acc:HGNC:28005]			13.7227	12.8639	12.1767	8.5996	16.7814	12.5552	15.6476	14.8688	12.4371	13.6952	13.3025	14.5141	14.5527	15.1487	14.8159	14.5466	12.4413	10.9332	12.3001	15.9708	13.7396	18.2998	19.1146	9.86586	12.2998	11.9995	15.9792	12.9297	14.1987	12.5591	15.4927	13.9457	13.014	12.5812	10.8016	12.965	0
0.000350978	-0.00215651	ENSG00000055130	CUL1	cullin 1 [Source:HGNC Symbol;Acc:HGNC:2551]			67.1398	62.5533	66.8284	66.3369	62.4388	69.6995	64.5164	49.4947	62.8295	57.5636	63.9402	53.4943	81.0281	46.9463	62.583	67.1092	62.1027	65.3804	56.9426	66.5229	58.0873	51.0425	56.5947	58.0775	89.5061	70.6524	61.063	59.6316	65.1391	72.6163	62.6749	51.0408	51.0509	60.0078	50.739	61.4657	0
-0.000529033	-0.000471378	ENSG00000153015	CWC27	CWC27 spliceosome-associated protein homolog [Source:HGNC Symbol;Acc:HGNC:10664]			14.4211	12.5686	15.0696	11.2697	15.596	16.1505	16.1615	10.1352	14.5292	11.9575	14.0494	13.4784	14.2553	10.2085	16.3769	13.8161	16.7171	14.5574	14.4451	15.6803	13.9081	12.3674	13.5636	12.0316	15.4489	12.1388	14.2792	18.0134	16.0909	15.1055	13.7645	10.3954	13.3199	13.6817	11.2093	13.9714	0
-0.001755	0.00234477	ENSG00000185753	CXorf38	chromosome X open reading frame 38 [Source:HGNC Symbol;Acc:HGNC:28589]			7.39198	8.73138	15.5374	12.1117	9.23214	15.6597	14.758	6.81507	14.5009	10.4391	12.2301	8.8819	10.3065	7.22625	12.9365	15.4091	13.894	16.0879	14.5817	14.2358	12.3428	10.3907	7.34523	12.8355	11.8227	10.0959	11.3095	14.5259	14.6139	11.9545	11.2511	11.0065	13.4499	11.7222	13.5352	12.9326	0
-0.00135827	0.00693942	ENSG00000136848	DAB2IP	DAB2 interacting protein [Source:HGNC Symbol;Acc:HGNC:17294]			28.4327	23.3127	33.9004	49.5563	39.4658	50.5229	56.8288	36.6074	57.334	57.1083	53.9133	39.0935	33.2638	33.6888	36.8619	52.3075	44.9388	48.6219	53.4462	47.6665	55.3541	55.6211	49.4937	50.7283	41.8343	43.3395	38.4705	31.8181	38.7107	42.737	55.6821	38.8521	67.6266	61.3743	51.7931	46.3742	0
0.00308293	0.00245843	ENSG00000137992	DBT	dihydrolipoamide branched chain transacylase E2 [Source:HGNC Symbol;Acc:HGNC:2698]			10.5537	10.1363	11.042	8.02618	9.72677	13.0266	12.5644	5.56088	11.2554	9.70746	11.6096	11.4897	12.2873	6.11341	11.4691	10.5068	10.3611	10.2494	10.0439	11.796	10.7201	8.1044	8.47	15.2689	15.6558	7.13903	7.77174	11.1746	8.93622	10.4777	9.40671	7.69402	10.991	13.3033	14.7334	15.1424	0
0.00293969	-3.88063e-05	ENSG00000100897	DCAF11	DDB1 and CUL4 associated factor 11 [Source:HGNC Symbol;Acc:HGNC:20258]			42.9657	62.9943	40.1064	32.4715	33.6067	38.5743	35.5191	30.0424	40.0017	37.1297	37.324	49.726	53.345	45.2	42.7028	40.2707	42.3755	38.0134	40.9316	35.8024	40.695	34.0478	38.6509	51.5488	48.7792	34.6784	37.1288	44.6894	37.2857	34.3569	35.2546	47.2317	35.5868	45.7103	44.935	51.3722	0
-0.00252705	0.000263844	ENSG00000172992	DCAKD	dephospho-CoA kinase domain containing [Source:HGNC Symbol;Acc:HGNC:26238]			75.9325	57.3719	68.1889	77.9191	58.502	95.5014	82.6153	83.5315	74.7383	91.4822	77.4119	47.3562	67.9667	101.848	72.8716	74.5392	85.1246	92.7204	106.49	76.9422	98.1177	87.79	58.1685	59.4328	63.9619	59.3715	71.9448	62.549	65.6419	80.9846	86.1079	94.9785	62.2471	61.4336	54.1804	57.2344	0
-0.0023568	-0.000802664	ENSG00000164465	DCBLD1	discoidin, CUB and LCCL domain containing 1 [Source:HGNC Symbol;Acc:HGNC:21479]			10.5638	11.3099	17.2518	14.2851	14.0664	17.1907	13.4808	7.98452	14.3689	15.1688	11.9662	9.91631	12.419	11.8486	13.0634	12.12	13.5925	13.6873	11.9023	15.4262	12.8322	13.5441	11.5052	16.5175	12.678	21.6763	13.2382	13.8317	13.6316	38.5195	14.13	9.04528	11.769	11.1024	12.7427	13.3643	0
-0.00201889	-0.00318879	ENSG00000146038	DCDC2	doublecortin domain containing 2 [Source:HGNC Symbol;Acc:HGNC:18141]			15.7071	14.6767	23.6594	26.6753	15.7792	32.5127	15.2632	19.644	20.6112	20.1354	33.2772	10.3831	26.384	17.2484	33.1607	25.7687	21.6652	27.449	27.5821	27.6875	17.5145	14.8674	9.33244	9.5286	43.8255	16.6345	19.4353	20.5669	20.2457	17.4226	18.5624	31.9763	18.9728	17.9686	15.7954	20.2827	0
-0.000929708	0.000266652	ENSG00000043093	DCUN1D1	DCN1, defective in cullin neddylation 1, domain containing 1 [Source:HGNC Symbol;Acc:HGNC:18184]			14.3396	9.83744	15.3214	16.0178	12.6074	19.6181	16.0176	11.4211	14.1741	12.3806	15.3351	12.4349	13.6564	7.79892	17.0225	16.5259	15.2124	14.518	13.7621	14.662	14.8911	11.1225	10.1837	12.3784	15.4932	11.009	13.6531	15.2351	15.7691	15.3389	14.1213	10.9464	12.9813	14.1402	13.1059	13.4206	0
-0.000768715	0.000149277	ENSG00000167986	DDB1	damage-specific DNA binding protein 1, 127kDa [Source:HGNC Symbol;Acc:HGNC:2717]			51.6551	54.3555	58.4263	55.7474	58.9268	63.3201	62.1251	42.6066	68.5202	62.6403	64.2921	53.9323	65.5416	57.2049	64.1972	63.3381	63.9881	61.2619	60.652	68.1859	59.6494	57.0797	51.899	56.7936	59.9792	58.4063	53.8785	60.902	58.3804	72.0662	63.1993	55.0171	56.1399	57.0375	47.9381	59.2737	0
-0.00289999	0.00185441	ENSG00000204580	DDR1	discoidin domain receptor tyrosine kinase 1 [Source:HGNC Symbol;Acc:HGNC:2730]			71.6704	46.1626	67.8404	86.0742	59.293	105.825	99.4236	75.538	85.2577	82.2536	92.7884	58.4726	73.4455	94.2758	67.4447	91.7436	89.2618	92.3846	102.306	77.8096	95.2599	83.7227	75.1423	50.0513	69.5633	65.8401	61.3054	61.0907	83.9365	87.5002	87.3569	125.395	85.3083	63.7873	85.6665	47.2674	0
0.000441505	-0.0019084	ENSG00000099977	DDT	D-dopachrome tautomerase [Source:HGNC Symbol;Acc:HGNC:2732]			52.2487	59.0825	39.7676	38.241	39.8615	47.1404	30.7291	67.3863	34.659	46.6835	33.7011	50.6886	50.7451	63.9585	49.9334	48.2342	40.9054	44.2129	40.6178	35.7789	48.8778	42.7155	52.4851	39.2865	40.2295	43.7941	47.4277	53.7452	48.5128	34.0575	46.1472	56.6966	29.5518	33.1159	34.0106	47.8477	0
0.000159565	-0.000374491	ENSG00000168872	DDX19A	DEAD (Asp-Glu-Ala-Asp) box polypeptide 19A [Source:HGNC Symbol;Acc:HGNC:25628]			16.543	15.5716	17.678	13.1275	17.3338	16.1322	18.1311	10.9691	17.7396	16.2042	17.1488	15.29	18.8421	14.469	17.8117	15.1286	16.7184	14.028	15.1829	19.5256	17.342	14.5712	16.2222	16.2107	17.3683	15.3526	14.8077	16.6182	17.6965	17.9876	15.6145	14.8405	15.3574	15.0397	13.1272	16.9467	0
-0.00165318	0.00286914	ENSG00000198563	DDX39B	DEAD (Asp-Glu-Ala-Asp) box polypeptide 39B [Source:HGNC Symbol;Acc:HGNC:13917]			79.0553	59.3442	111.682	118.672	100.018	137.424	134.486	86.3179	129.28	125.507	127.42	88.8923	100.763	76.8659	106.709	121.442	121.385	120.22	132.111	115.407	134.563	104.762	99.6643	104.07	133.103	75.94	101.49	111.027	110.3	133.844	131.939	90.3044	111.326	106.709	110.873	109.502	0
0.00109637	0.000381054	ENSG00000152670	DDX4	DEAD (Asp-Glu-Ala-Asp) box polypeptide 4 [Source:HGNC Symbol;Acc:HGNC:18700]			0.031725	0.0341963	0	0	0	0.0645199	0	0.0359987	0.037248	0	0.0726076	0	0.038464	0.0702196	0	0.076676	0	0.0356367	0.06502	0.0343404	0.0396059	0	0.0324714	0	0	0	0.198115	0.0268621	0	0.0364306	0.0651069	0	0	0.0390752	0.0757702	0.088807	15
-0.000600562	0.000616438	ENSG00000198231	DDX42	DEAD (Asp-Glu-Ala-Asp) box helicase 42 [Source:HGNC Symbol;Acc:HGNC:18676]			74.6013	50.4327	71.1408	71.1503	67.6928	84.6731	82.7252	63.3953	79.5881	73.9287	81.3554	55.6065	78.3838	52.8055	70.0662	77.6274	81.6668	76.1612	72.3277	80.7052	75.3717	71.0091	61.2546	65.1253	80.7746	60.0228	62.9942	65.2667	71.1227	77.7596	78.1294	60.3956	64.6449	72.2546	62.8529	69.4104	0
-0.000486452	0.00121019	ENSG00000080007	DDX43	DEAD (Asp-Glu-Ala-Asp) box polypeptide 43 [Source:HGNC Symbol;Acc:HGNC:18677]			0.60586	0.606408	0.650925	0.0476684	1.00751	2.46431	0.199383	2.01333	2.99777	0.144507	0.198087	1.5219	1.67899	3.78354	2.33032	0.941336	1.22709	0.680563	2.83818	0.608964	1.62078	0.912467	1.94893	0	1.28972	0.42986	2.16198	0.183212	0.301961	0.0993891	3.064	1.24968	2.921	0.586323	0.77518	1.29217	1
-0.000872851	0.000173193	ENSG00000213782	DDX47	DEAD (Asp-Glu-Ala-Asp) box polypeptide 47 [Source:HGNC Symbol;Acc:HGNC:18682]			2.16919	1.74064	2.5377	3.39823	2.19775	3.03907	3.33136	2.35202	2.82981	2.69616	3.77857	1.91319	3.74041	2.00053	2.90249	2.8835	3.23072	3.27595	2.71684	3.54813	2.25671	3.31821	1.67751	2.4226	3.62024	2.48386	2.04697	2.38771	2.35446	2.49094	2.62155	3.91501	2.07051	2.01867	2.82065	2.18149	0
-0.00102577	-0.00301278	ENSG00000124795	DEK	DEK proto-oncogene [Source:HGNC Symbol;Acc:HGNC:2768]			109.358	44.8568	67.3259	85.8796	70.7939	93.641	87.9414	48.3907	72.2107	64.0863	84.1821	59.0831	94.831	49.3536	81.2691	83.5469	81.5439	72.56	78.4391	64.3125	87.0055	52.9278	46.5572	47.1875	82.7816	59.8674	69.1962	74.9303	76.5455	79.0703	72.0273	53.1889	63.7534	61.4463	58.3774	55.621	0
-0.000605209	0.00258108	ENSG00000137145	DENND4C	DENN/MADD domain containing 4C [Source:HGNC Symbol;Acc:HGNC:26079]			13.4466	11.985	21.3811	28.5058	14.5703	28.9204	27.1865	10.6246	23.3149	19.0527	23.7061	12.8707	18.0846	10.794	20.2059	23.9972	22.1582	22.4524	21.4953	20.8756	18.2481	14.0487	9.47705	25.7314	26.8815	14.0154	16.1446	17.4747	18.8286	22.6539	19.6025	18.2446	20.5079	21.7036	26.0432	22.4486	0
-0.00201605	-0.000248586	ENSG00000136986	DERL1	derlin 1 [Source:HGNC Symbol;Acc:HGNC:28454]			29.4209	30.6587	38.1098	34.4292	39.5063	38.9881	37.7802	29.4327	39.3365	35.9174	35.8659	30.0789	34.4433	34.3256	41.2841	36.0927	34.4632	36.3437	33.2253	38.8656	36.6867	32.7883	29.5513	31.7739	33.6819	43.0052	33.0387	38.725	36.9079	52.7948	36.4207	33.5626	34.9306	34.5047	29.3156	30.5098	0
-0.000983603	-0.00294886	ENSG00000121644	DESI2	desumoylating isopeptidase 2 [Source:HGNC Symbol;Acc:HGNC:24264]			38.9843	21.1388	31.7503	37.4099	33.3147	39.2545	35.7194	28.4374	34.5659	29.8025	35.5416	22.1443	47.2942	23.758	33.2979	35.1172	33.4768	32.7765	29.9251	35.5258	31.6138	26.7146	22.3137	25.9112	44.6572	31.7671	33.1434	33.9761	36.3409	38.3441	32.6515	25.1142	28.7941	31.0436	26.6023	24.5615	0
0.00296509	-0.00124827	ENSG00000153933	DGKE	diacylglycerol kinase, epsilon 64kDa [Source:HGNC Symbol;Acc:HGNC:2852]			9.37586	5.07267	4.88515	5.34368	4.5886	7.40574	8.63943	4.11829	5.85206	3.92866	7.84953	4.16944	9.93004	2.42335	6.24208	6.08178	5.66533	5.44942	5.12006	5.59167	5.98086	4.5765	3.97479	6.76317	10.3116	4.266	4.33649	5.67491	6.96418	5.65417	6.59174	4.38147	5.03555	6.46694	7.96028	5.46361	0
-8.36228e-05	0.00803159	ENSG00000116133	DHCR24	24-dehydrocholesterol reductase [Source:HGNC Symbol;Acc:HGNC:2859]			91.9336	114.368	154	118.53	134.792	107.474	189.57	137.312	181.867	147.556	121.573	186.946	94.3498	149.117	143.435	100.255	106.822	156.332	99.2539	165.805	181.292	210.747	129.036	190.354	89.1488	97.6419	96.8514	183.453	115.056	135.064	131.748	132.634	214.614	202.108	180.601	183.586	0
0.00149437	-0.00423495	ENSG00000100867	DHRS2	dehydrogenase/reductase (SDR family) member 2 [Source:HGNC Symbol;Acc:HGNC:18349]			0.080383	0.0173289	0.0186011	0.0177085	0.0311902	0	0.0185173	0.054727	0.0566262	0.0134209	0.0183969	0.0161536	0.0194916	0.0355838	0	0	0.0138138	0.0541766	0	0.017402	0.0200703	0	0.0164549	0	0.0574946	0.0399225	0	0.0680619	0	0.0553835	0.0494894	0.0193436	0	0.0198013	0.0383965	0.0450029	9
-0.000574984	0.00527053	ENSG00000147202	DIAPH2	diaphanous-related formin 2 [Source:HGNC Symbol;Acc:HGNC:2877]			6.5253	4.8536	10.3609	8.05634	9.7971	12.7533	13.098	5.81667	9.88651	7.90026	9.2429	9.01045	6.50801	3.88526	7.2604	9.37651	7.71626	8.74441	7.7165	10.1887	8.5274	8.99254	8.34529	8.94966	8.24884	8.73376	7.16484	5.69742	9.18607	7.65383	9.05813	5.96886	9.28804	10.4968	10.4657	9.23395	0
-0.000356263	0.00143871	ENSG00000066084	DIP2B	disco-interacting protein 2 homolog B [Source:HGNC Symbol;Acc:HGNC:29284]			15.9801	9.832	16.8752	19.8881	14.967	23.4862	21.8363	9.21943	22.8092	14.554	17.8706	13.4296	18.7918	10.977	16.5523	16.7467	18.0124	19.8733	16.772	19.8103	14.0952	13.858	10.5961	18.4977	19.4272	12.1116	13.9988	15.8437	12.8846	23.4799	15.5192	11.9061	18.9566	18.7583	18.397	16.6504	0
-0.000936426	0.00107615	ENSG00000083520	DIS3	DIS3 homolog, exosome endoribonuclease and 3'-5' exoribonuclease [Source:HGNC Symbol;Acc:HGNC:20604]			19.2711	16.5523	22.7039	23.5682	22.9721	29.4266	29.3012	13.8166	23.9768	20.6631	26.5142	19.0583	21.001	11.5301	24.5153	24.4853	22.2567	22.3652	22.3188	24.6824	22.2031	17.2426	16.2408	19.9053	24.4397	17.8167	18.4407	22.2028	24.0463	27.9095	22.3158	16.4964	20.6725	23.48	21.2002	19.6069	0
0.00106132	-0.00167702	ENSG00000166938	DIS3L	DIS3 like exosome 3'-5' exoribonuclease [Source:HGNC Symbol;Acc:HGNC:28698]			24.9609	19.1974	22.9595	14.6703	26.5761	22.9277	25.0955	10.9541	20.9106	22.8522	25.9296	13.4271	30.1547	13.8244	23.8256	24.439	24.9998	23.8968	18.5943	28.2039	22.5133	16.3802	16.0105	21.3255	29.4894	16.4256	19.7879	20.9267	21.2057	17.3724	23.5949	14.1697	19.7224	18.551	19.2135	21.998	0
0.000951438	0.000194384	ENSG00000144535	DIS3L2	DIS3 like 3'-5' exoribonuclease 2 [Source:HGNC Symbol;Acc:HGNC:28648]			8.94379	6.98503	6.85336	6.97283	6.89918	8.22327	8.5744	6.14995	8.43839	7.18914	8.3348	6.84489	9.09046	7.15978	7.9595	7.9993	8.14512	8.10944	8.13334	9.54199	7.70223	8.26323	6.31477	7.81453	10.7385	4.82764	7.3845	8.08076	7.10011	7.7489	7.82548	8.69926	7.12019	7.33516	7.50828	7.73572	0
0.00229239	0.00036278	ENSG00000075711	DLG1	discs, large homolog 1 (Drosophila) [Source:HGNC Symbol;Acc:HGNC:2900]			21.9408	17.5797	20.2245	21.0177	15.853	23.647	23.1987	14.2964	21.3266	17.3484	20.8366	18.7839	27.2708	10.4484	21.6111	20.5096	21.1392	19.6102	18.512	19.375	17.328	14.5583	13.6754	23.3825	32.4739	13.7789	14.7841	18.4561	19.4674	20.7698	18.1289	17.7901	20.6317	20.9855	25.0539	23.2959	0
-0.000424337	0.00419965	ENSG00000172869	DMXL1	Dmx-like 1 [Source:HGNC Symbol;Acc:HGNC:2937]			8.14961	5.75666	11.5512	12.5833	8.33943	16.5923	17.8155	5.83677	13.9692	9.22298	13.9018	8.57515	9.11068	4.1086	13.4968	13.4807	11.5377	12.7821	11.0831	11.8039	10.297	7.91102	5.39305	14.7808	12.5945	6.45339	8.63665	10.718	11.3397	13.2312	11.0979	7.20093	11.5823	14.1366	15.6717	12.2037	0
0.00256396	-0.00692138	ENSG00000138346	DNA2	DNA replication helicase/nuclease 2 [Source:HGNC Symbol;Acc:HGNC:2939]			7.37682	3.42645	3.73414	4.86467	3.17778	3.92333	4.13658	2.91869	2.84903	3.30194	3.91531	2.02371	8.44365	1.74557	3.49238	3.22564	4.23263	2.69853	3.13316	2.83677	3.12027	2.19706	1.91243	3.59007	7.1161	2.50073	4.27328	4.54075	4.37404	4.12403	2.34056	3.03649	2.92833	3.22789	3.5063	3.28313	0
-0.00058603	-0.00122018	ENSG00000164818	DNAAF5	dynein, axonemal, assembly factor 5 [Source:HGNC Symbol;Acc:HGNC:26013]			19.2836	13.3868	18.9911	13.4397	20.9527	20.1549	19.9301	15.8825	22.2663	20.049	19.0132	13.7604	24.621	14.6545	21.9525	21.9849	19.9727	19.8326	19.6576	25.9236	19.3178	18.7758	18.741	16.6607	25.8089	17.0873	19.9969	20.0936	19.8102	16.1694	18.7711	18.9415	17.198	17.4052	13.0873	16.4117	0
-0.00170063	-0.00044582	ENSG00000086061	DNAJA1	DnaJ (Hsp40) homolog, subfamily A, member 1 [Source:HGNC Symbol;Acc:HGNC:5229]			213.449	215.591	277.495	236.928	271.068	287.769	230.427	218.876	268.893	225.066	256.323	241.386	220.324	202.983	268.967	270.793	250.008	237.168	231.361	301.173	239.253	201.383	244.157	192.669	248.616	246.738	257.918	236.981	304.165	298.453	227.698	245.1	215.333	214.783	175.35	217.934	0
0.00119981	-0.00062142	ENSG00000069345	DNAJA2	DnaJ (Hsp40) homolog, subfamily A, member 2 [Source:HGNC Symbol;Acc:HGNC:14884]			54.3852	55.2957	43.3168	41.9552	45.5305	51.4292	45.7319	36.3267	48.456	44.4352	48.4691	44.2785	58.3385	38.5245	45.6937	49.0583	48.1597	43.1103	47.4307	49.24	46.4072	43.6834	44.1667	45.8751	52.6189	41.0367	43.7175	43.9671	43.8184	48.5829	51.9219	37.2435	42.5279	44.9836	39.8136	50.3641	0
0.00200846	-0.00137331	ENSG00000140403	DNAJA4	DnaJ (Hsp40) homolog, subfamily A, member 4 [Source:HGNC Symbol;Acc:HGNC:14885]			19.2598	16.4491	18.5096	19.2049	15.9118	17.1482	16.6644	11.2095	24.0842	16.709	20.1203	12.3334	20.5354	14.2778	19.4339	29.7557	17.1191	19.4193	13.7116	17.9349	16.3132	19.5674	13.7519	17.6925	42.4476	11.6936	16.0671	13.1397	14.2961	13.9895	14.8079	18.7829	12.3647	14.7099	16.0887	20.0864	0
-0.00130035	0.00149255	ENSG00000132002	DNAJB1	DnaJ (Hsp40) homolog, subfamily B, member 1 [Source:HGNC Symbol;Acc:HGNC:5270]			93.1572	110.933	107.173	119.193	105.546	128.233	102.232	115.279	105.18	110.19	104.445	115.774	94.4155	114.739	101.765	117.373	129.278	119.508	114.718	114.086	137.196	119.44	106.997	93.7015	107.227	105.48	105.111	105.628	99.218	106.443	121.253	230.704	118.141	95.8343	84.5405	99.3641	0
0.00162779	-0.00219562	ENSG00000176410	DNAJC30	DnaJ (Hsp40) homolog, subfamily C, member 30 [Source:HGNC Symbol;Acc:HGNC:16410]			29.4766	32.7212	22.6237	18.5766	22.7612	19.883	17.9612	22.1874	18.5955	22.6077	19.8023	23.871	26.5516	30.5117	23.6905	22.684	23.5636	18.45	21.2394	21.8002	18.1859	28.0109	22.3649	22.2485	27.3886	22.093	24.2991	28.9733	22.5687	19.1978	22.4215	24.115	17.6473	19.6281	19.8475	25.5887	0
0.00037799	-0.0018278	ENSG00000129932	DOHH	deoxyhypusine hydroxylase/monooxygenase [Source:HGNC Symbol;Acc:HGNC:28662]			18.6258	16.8952	12.2473	11.6036	16.044	11.9021	11.1957	18.1899	12.2487	15.294	13.4523	14.9822	16.2272	18.4729	12.2568	12.9146	11.7627	11.776	11.16	13.8816	13.6594	16.2215	17.9181	12.8741	12.8005	14.8489	15.0636	17.6668	14.0853	14.7849	14.0992	16.1652	10.8253	9.33943	11.5466	12.4411	0
0.00787103	0.00757902	ENSG00000175920	DOK7	docking protein 7 [Source:HGNC Symbol;Acc:HGNC:26594]			1.68548	2.01143	0.52236	0.364682	1.81018	0.520292	0.242671	6.83048	2.40296	0.703524	1.03326	1.63307	3.53965	1.33236	1.79752	3.09159	0.387923	0.473325	2.96089	3.64886	2.63022	3.24772	2.0332	1.42764	1.3993	0.971631	1.16532	0.356782	0.595031	1.0023	0.741212	3.04199	3.60134	4.70803	2.08464	2.97691	0
0.00224461	-0.0128642	ENSG00000151640	DPYSL4	dihydropyrimidinase-like 4 [Source:HGNC Symbol;Acc:HGNC:3016]			21.7247	9.64716	5.35469	15.7145	6.04767	9.33426	4.71383	5.38163	9.92431	6.70519	10.8545	3.99681	29.3073	14.434	4.83064	12.6644	9.33348	7.60458	6.58462	9.27381	4.63166	4.88616	7.20317	2.63494	24.8949	6.79102	10.0316	4.95492	1.9571	19.8522	5.84774	8.42172	4.96767	3.15632	5.20689	5.85295	0
0.00837439	0.00851363	ENSG00000046604	DSG2	desmoglein 2 [Source:HGNC Symbol;Acc:HGNC:3049]			53.4175	35.5372	36.8063	33.0946	25.8898	47.2143	54.0229	21.6	40.9896	25.9172	56.883	48.9015	58.3404	15.3113	25.746	36.1417	36.7765	48.2986	51.1598	40.2752	43.2904	32.6399	33.4836	108.245	67.3751	16.6178	23.1619	21.917	24.3509	19.4929	31.8565	44.4857	65.8283	84.5745	104.684	89.5242	0
-0.00368504	-0.00253158	ENSG00000125868	DSTN	destrin (actin depolymerizing factor) [Source:HGNC Symbol;Acc:HGNC:15750]			213.709	218.592	291.428	298.395	273.922	258.466	258.761	225.604	254.913	243.737	239.608	208.393	231.645	336.595	324.366	265.537	308.063	265.854	259.984	255.74	256.125	208.059	208.373	170.321	219.001	337.53	299.257	341.337	355.351	367.114	239.066	266.664	227.396	227.983	179.717	210.83	0
-0.000375828	0.000581851	ENSG00000104047	DTWD1	DTW domain containing 1 [Source:HGNC Symbol;Acc:HGNC:30926]			32.2399	21.856	28.5358	26.2204	35.6188	34.4368	44.0244	25.6186	35.4035	31.1138	38.4727	25.5517	35.332	20.7085	35.1688	36.2171	37.929	32.5971	27.5052	40.4761	30.7515	31.9211	25.8085	27.0915	33.1673	15.2351	30.918	33.7656	26.6838	25.7145	29.9657	21.7764	29.8342	23.463	20.6237	29.081	0
0.00171533	6.24549e-05	ENSG00000167264	DUS2	dihydrouridine synthase 2 [Source:HGNC Symbol;Acc:HGNC:26014]			11.6531	11.3311	9.14578	6.3731	10.3292	7.59591	8.166	10.0482	7.01632	9.68274	9.4806	10.9447	11.2303	8.80805	10.106	8.99422	9.70951	7.90279	9.21358	11.6141	10.2412	9.46706	11.2322	10.277	8.90489	8.33056	10.7206	10.3959	9.19249	7.76692	8.66844	9.57626	8.19501	9.26754	8.49872	10.4425	0
-0.00597762	0.00395275	ENSG00000108861	DUSP3	dual specificity phosphatase 3 [Source:HGNC Symbol;Acc:HGNC:3069]			31.8472	34.6937	88.4464	95.6019	79.3729	89.34	77.4959	68.7271	77.031	79.88	74.9952	65.7527	41.3156	69.3904	100.446	91.2057	83.0727	90.66	84.2952	89.2774	75.7348	62.1957	67.897	58.6588	44.379	84.4114	86.1504	95.8778	86.305	90.1191	85.7012	73.5468	81.3003	81.7053	60.896	60.9931	0
0.00109986	-0.00247242	ENSG00000088986	DYNLL1	dynein, light chain, LC8-type 1 [Source:HGNC Symbol;Acc:HGNC:15476]			270.022	263.779	210.658	155.344	219.454	191.948	162.44	262.486	190.18	199.181	192.457	211.71	257.351	201.494	219.803	211.73	198.518	189.428	169.819	216.733	193.551	195.451	236.388	186.136	247.944	220.043	238.375	214.511	208.581	192.516	192.345	207.996	155.656	195.714	142.658	202.507	0
0.00171668	0.00011635	ENSG00000264364	DYNLL2	dynein, light chain, LC8-type 2 [Source:HGNC Symbol;Acc:HGNC:24596]			71.6711	55.242	61.5072	41.3902	50.0265	62.043	60.4902	45.6966	55.2885	52.7381	60.3625	52.9479	74.4941	45.8325	49.7745	58.8047	59.758	57.609	54.3471	56.9433	55.7354	52.8045	54.9404	55.5009	64.7973	45.8133	48.915	51.0573	51.1303	52.6198	52.4599	60.9127	52.3759	59.5177	55.6373	61.579	0
-8.81053e-05	0.00352381	ENSG00000125971	DYNLRB1	dynein, light chain, roadblock-type 1 [Source:HGNC Symbol;Acc:HGNC:15468]			96.0369	124.093	93.4837	109.817	104.466	106.013	101.238	146.274	116.133	109.453	112.805	150.581	91.9358	134.063	106.716	105.719	120.265	113.333	108.251	107.027	121.153	137.646	138.785	105.086	85.1848	97.212	111.082	101.811	108.166	109.123	112.42	129.935	114.413	122.29	102.864	128.3	0
-0.00946175	0.0172812	ENSG00000165169	DYNLT3	dynein, light chain, Tctex-type 3 [Source:HGNC Symbol;Acc:HGNC:11694]			54.7514	63.3317	237.911	375.503	269.626	420.274	645.217	288.701	493.942	462.638	518.201	429.726	55.241	185.577	335.59	358.19	396.64	350.983	253.494	366.982	462.379	328.331	358.287	218.832	74.7683	190.546	221.861	309.502	361.061	464.275	338.418	177.815	543.754	496.287	330.692	216.591	0
-8.88262e-05	-0.000178776	ENSG00000103356	EARS2	glutamyl-tRNA synthetase 2, mitochondrial [Source:HGNC Symbol;Acc:HGNC:29419]			17.2566	21.4801	22.0268	14.2212	20.8117	19.8327	23.8811	16.3579	19.091	18.4587	20.2082	15.55	24.4693	15.602	24.658	19.3166	19.0356	16.0267	17.2926	26.0225	18.791	20.3515	16.6428	17.5258	18.5245	15.925	18.7461	19.512	20.3888	23.0053	18.5992	17.2179	17.9734	17.573	17.1391	19.3462	0
0.000258793	-0.00166105	ENSG00000122882	ECD	ecdysoneless homolog (Drosophila) [Source:HGNC Symbol;Acc:HGNC:17029]			29.718	35.6909	30.9537	26.3473	27.8052	31.7938	29.9036	20.0758	31.2168	25.7164	26.3537	24.1994	33.0748	26.5808	32.9343	31.2942	30.4327	29.2743	30.2171	30.5632	26.8587	24.1504	22.2565	27.0882	34.327	25.4856	27.035	30.7422	31.3417	33.2179	26.9782	25.0538	25.9783	29.0148	23.9213	29.0516	0
8.37595e-05	-0.00271894	ENSG00000179151	EDC3	enhancer of mRNA decapping 3 [Source:HGNC Symbol;Acc:HGNC:26114]			33.6359	26.557	26.3307	22.078	28.6798	27.3044	28.4056	24.5534	30.0449	28.4769	29.0109	19.4458	36.3362	24.6057	27.2915	25.9475	28.6562	25.9643	24.8815	28.4984	25.7655	25.0074	23.2439	23.6581	34.7055	27.2511	26.4902	26.5855	27.8216	30.233	25.9163	26.2648	23.7604	21.6087	20.1262	24.4775	0
-0.000765712	-0.00115813	ENSG00000107223	EDF1	endothelial differentiation-related factor 1 [Source:HGNC Symbol;Acc:HGNC:3164]			473.549	668.218	464.517	428.846	465.16	420.082	400.396	702.061	425.253	473.829	422.119	532.166	482.951	695.256	520.918	473.662	505.968	439.947	447.197	445.968	459.124	534.984	571.31	378.987	375.902	531.163	597.385	559.446	491.139	469.044	479.372	532.755	374.556	391.503	347.424	443.849	0
0.00128019	0.00160435	ENSG00000107938	EDRF1	erythroid differentiation regulatory factor 1 [Source:HGNC Symbol;Acc:HGNC:24640]			12.5696	11.519	12.4009	12.2725	10.336	15.2868	15.0925	8.13751	13.8182	11.7639	14.1503	12.4879	13.6795	7.79764	12.5369	13.7485	12.3645	13.0266	12.945	13.8437	12.3813	9.57588	9.92608	13.6818	15.9382	8.98221	10.6227	11.2541	12.1905	13.4429	11.3038	12.7071	12.4054	13.8582	15.4788	13.0757	0
-0.00236311	-0.00385215	ENSG00000114942	EEF1B2	eukaryotic translation elongation factor 1 beta 2 [Source:HGNC Symbol;Acc:HGNC:3208]			502.265	403.342	473.318	352.505	627.704	422.882	498.952	472.972	482.832	484.216	392.197	384.462	576.117	582.39	515.968	475.574	532.896	458.239	469.127	485.858	446.955	374.104	497.008	269.15	401.384	540.142	524.235	533.397	502.661	353.211	467.15	391.848	371.071	331.193	235.963	298.965	0
-0.00138537	-0.00232403	ENSG00000104529	EEF1D	eukaryotic translation elongation factor 1 delta (guanine nucleotide exchange protein) [Source:HGNC Symbol;Acc:HGNC:3211]			121.307	104.387	102.8	92.025	117.222	102.528	104.424	130.382	97.9372	108.374	99.8958	96.3843	121.305	140.434	116.423	112.387	116.716	97.8421	110.853	106.676	108.643	116.697	119.685	75.2426	101.814	115.682	132.15	127.315	110.697	95.4908	108.413	115.823	88.5095	84.2741	70.5691	83.568	0
0.0004224	-0.00689944	ENSG00000254772	EEF1G	eukaryotic translation elongation factor 1 gamma [Source:HGNC Symbol;Acc:HGNC:3213]			0.859202	0.396914	0.331373	0.540809	0.39689	0.208022	0.188504	0.557114	0.240186	0.648956	0.187278	0.575544	0.694476	0.452797	0.240346	0.543873	0.562491	0.275755	0.461195	0.265725	0.0510782	0.507459	0.460648	0.138622	0.536513	0.660408	0.459902	0.623575	0.190323	0.46983	0.335863	0.344602	0.543954	0.251968	0.342012	0.190885	0
-0.000815503	-0.00365101	ENSG00000167658	EEF2	eukaryotic translation elongation factor 2 [Source:HGNC Symbol;Acc:HGNC:3214]			2236.17	2098.32	2185.94	1868.82	2663.78	2186.7	2328.66	1472.45	2276.12	2054.93	1812.58	1860.58	2942.13	2645.44	2150.06	2274.85	2387.51	2240.31	2143.07	2176.94	2003.81	1719.34	1843.07	1765.24	2602.69	2653.24	2303.59	2368.81	2382.11	2019.54	2236.81	1786.95	1988.03	1745.86	1399.97	1804.8	0
0.00208321	0.00610196	ENSG00000103319	EEF2K	eukaryotic elongation factor 2 kinase [Source:HGNC Symbol;Acc:HGNC:24615]			25.1281	30.8549	39.9738	21.3432	27.8604	36.9385	43.9098	23.0491	39.6884	32.6541	39.8195	29.4917	25.4616	22.5011	30.7571	41.5888	36.5821	42.3719	31.9377	53.9237	34.2092	40.8598	29.8853	45.9242	52.2108	19.8351	29.5701	27.6999	26.6001	25.1907	33.804	27.7974	38.1076	46.9074	54.7891	42.9532	0
0.000493738	-0.005519	ENSG00000090776	EFNB1	ephrin-B1 [Source:HGNC Symbol;Acc:HGNC:3226]			24.5222	20.2688	14.5045	18.048	17.6364	18.3384	15.9591	15.3894	15.2349	19.3085	17.8268	8.21322	30.0868	15.1311	19.0562	26.0016	18.4251	13.917	16.3771	17.5769	16.6569	16.3667	16.8454	14.4062	25.7371	22.2099	21.0133	14.7424	17.4773	17.1314	20.085	16.1862	12.1457	14.0409	11.8186	16.5882	0
-0.0031553	0.00173683	ENSG00000115504	EHBP1	EH domain binding protein 1 [Source:HGNC Symbol;Acc:HGNC:29144]			14.4989	11.7571	21.4612	18.7871	23.6992	27.7586	30.4722	14.5906	26.5324	22.7517	29.327	16.4395	16.5395	14.4102	24.1075	22.5936	28.2056	22.3465	22.7031	27.277	22.2707	20.036	16.8218	18.3777	20.4908	17.25	22.9818	24.8034	22.963	29.8367	19.5486	14.5289	19.7856	18.3497	16.4671	18.9763	0
0.00077188	0.000974068	ENSG00000113790	EHHADH	enoyl-CoA, hydratase/3-hydroxyacyl CoA dehydrogenase [Source:HGNC Symbol;Acc:HGNC:3247]			8.32232	5.04249	11.6626	5.12446	7.47135	10.6966	10.985	5.36693	8.64839	7.29274	9.70094	10.4397	10.1842	5.97809	10.5014	10.5568	9.30511	9.23234	7.41588	10.1555	7.64709	5.54573	7.14254	7.82274	11.8929	6.25772	8.52196	8.64421	8.86678	7.09335	7.0545	6.46838	8.80189	10.8235	9.59879	8.24782	0
-0.000475869	3.4203e-05	ENSG00000175376	EIF1AD	eukaryotic translation initiation factor 1A domain containing [Source:HGNC Symbol;Acc:HGNC:28147]			26.9457	24.7943	24.4599	26.2221	27.4492	28.4768	25.3171	26.6812	24.4349	26.6093	27.1998	22.1587	26.3393	24.4869	24.6656	28.9445	26.8551	25.8797	28.9969	28.851	26.3008	25.4051	22.4226	27.0916	27.7693	24.9338	24.8073	23.2174	24.3725	32.1164	29.8973	23.6791	24.9806	24.5992	20.8415	24.734	0
-0.000145884	0.000727814	ENSG00000111361	EIF2B1	eukaryotic translation initiation factor 2B, subunit 1 alpha, 26kDa [Source:HGNC Symbol;Acc:HGNC:3257]			58.9121	48.5916	54.2513	45.4134	58.8696	58.4412	61.5681	54.7632	60.9498	58.6304	62.1643	54.3483	60.5438	53.8557	58.3015	60.5478	61.527	55.9054	54.9473	63.0801	61.6723	56.9094	56.4589	50.6471	57.5725	47.2816	54.5461	54.7029	58.6959	54.0356	62.6501	47.2291	51.7885	56.1019	46.8742	58.4393	0
-0.00081583	-0.000613182	ENSG00000119718	EIF2B2	eukaryotic translation initiation factor 2B, subunit 2 beta, 39kDa [Source:HGNC Symbol;Acc:HGNC:3258]			32.724	34.1448	29.279	32.8873	31.8764	32.9056	32.2926	31.0383	37.192	36.361	34.7388	32.6978	35.8678	40.648	35.9155	31.9003	36.2524	33.7426	36.0057	37.0968	36.3076	33.9828	32.6555	31.3547	34.3984	33.9064	39.3929	37.5735	39.485	41.1318	37.4549	31.1597	29.1377	31.0001	27.8819	33.4648	0
0.000450897	-0.00066802	ENSG00000070785	EIF2B3	eukaryotic translation initiation factor 2B, subunit 3 gamma, 58kDa [Source:HGNC Symbol;Acc:HGNC:3259]			18.8819	20.2667	19.907	11.4766	20.9109	16.6836	19.9553	18.8889	19.5444	18.6953	17.5415	22.0207	22.4088	17.5389	21.535	16.2571	19.8258	17.2192	15.2175	24.5435	17.8911	19.2601	21.41	17.5827	19.3206	15.4644	22.0371	22.1056	20.1943	18.6571	15.9342	16.5709	15.6768	15.9797	12.4421	20.0397	0
0.000235229	-0.00490856	ENSG00000175390	EIF3F	eukaryotic translation initiation factor 3, subunit F [Source:HGNC Symbol;Acc:HGNC:3275]			72.0013	59.7556	55.1707	43.4998	67.0586	50.5698	50.8722	52.996	45.6858	48.3545	48.7727	51.6647	82.6421	69.6196	53.671	53.4045	58.0267	50.8425	56.4526	46.832	49.607	46.2968	50.1366	43.0873	69.4798	67.1053	69.8499	57.4205	58.568	50.4516	50.8713	47.8884	43.2193	41.708	36.1156	46.7403	0
-0.0013666	0.00153483	ENSG00000104131	EIF3J	eukaryotic translation initiation factor 3, subunit J [Source:HGNC Symbol;Acc:HGNC:3270]			63.8741	63.8909	87.6731	68.3894	84.9014	88.3028	92.6649	69.2	81.065	68.7162	73.006	75.7553	68.8683	50.913	88.2584	80.6345	76.2492	74.953	70.2859	92.1866	75.6594	73.5167	79.075	66.5983	66.3541	68.4505	70.9911	75.8134	87.7228	84.8307	82.786	63.4506	71.3501	74.0367	63.4278	69.7467	0
0.00022438	-0.00147112	ENSG00000178982	EIF3K	eukaryotic translation initiation factor 3, subunit K [Source:HGNC Symbol;Acc:HGNC:24656]			153.49	165.682	131.365	104.162	142.8	113.366	117.761	152.341	123.009	129.19	123.484	154.006	160.393	166.053	147.116	128.506	141.143	123.567	128.548	132.434	137.221	136.004	161.209	111.772	120.735	138.967	160.324	161.392	138.072	113.197	129.57	142.697	110.046	120.716	99.9548	125.638	0
0.000734717	-0.0047017	ENSG00000100129	EIF3L	eukaryotic translation initiation factor 3, subunit L [Source:HGNC Symbol;Acc:HGNC:18138]			350.908	299.608	259.31	216.157	291.739	249.663	236.159	218.823	251.914	235.698	221.68	242.437	411.667	306.079	270.225	260.447	293.719	258.295	249.454	237.881	226.065	202.219	219.348	217.281	307.822	292.069	285.564	273.442	263.824	217.779	226.779	239.552	194.559	218.09	167.787	243.581	0
-0.00123028	-0.00196551	ENSG00000141543	EIF4A3	eukaryotic translation initiation factor 4A3 [Source:HGNC Symbol;Acc:HGNC:18683]			57.3258	54.5419	60.8096	47.2777	62.8447	51.1054	51.747	49.6465	58.3182	57.4516	57.0358	50.0316	64.3732	53.5901	63.2128	53.0204	57.936	55.9602	54.559	63.6401	53.2473	48.0173	64.0064	39.7179	53.1775	74.2748	55.1031	57.9194	65.3863	58.583	54.381	67.7394	45.4454	51.2988	37.8791	49.3598	0
-0.00166107	-0.00590004	ENSG00000187840	EIF4EBP1	eukaryotic translation initiation factor 4E binding protein 1 [Source:HGNC Symbol;Acc:HGNC:3288]			73.0208	47.5915	52.133	24.9404	68.5276	39.1407	45.7697	62.1754	43.8634	48.105	44.8244	38.3346	58.0604	59.763	54.4223	43.7789	49.4162	30.1392	35.8477	59.066	46.4988	48.3025	66.2801	27.4891	43.8613	59.1782	64.6175	69.8802	58.3238	43.8108	48.0931	42.6358	31.7234	20.916	24.7403	32.9584	0
-0.000336527	0.00032892	ENSG00000184708	EIF4ENIF1	eukaryotic translation initiation factor 4E nuclear import factor 1 [Source:HGNC Symbol;Acc:HGNC:16687]			17.7525	14.8568	17.7937	16.6323	14.6087	19.2688	18.9772	15.1646	17.5175	17.9171	18.4887	14.4504	18.7182	14.2824	18.904	19.7898	19.1101	19.8294	18.7028	19.2592	17.207	16.3282	15.5774	16.3546	18.1904	15.7266	15.8194	15.7238	16.1448	17.4996	17.7658	18.0721	15.1362	18.3768	14.006	17.3464	0
-0.00136375	-0.000207786	ENSG00000110321	EIF4G2	eukaryotic translation initiation factor 4 gamma, 2 [Source:HGNC Symbol;Acc:HGNC:3297]			297.841	268.244	355.166	377.468	347.152	424.732	391.719	268.48	386.457	344.728	363.025	248.795	371.523	244.236	352.753	364.455	364.253	366.791	344.95	381.433	312.151	289.683	262.356	304.766	375.819	320.701	310.217	330.503	347.953	432.048	363.601	295.31	344.071	312.601	284.426	314.688	0
0.000140532	0.000196155	ENSG00000006744	ELAC2	elaC ribonuclease Z 2 [Source:HGNC Symbol;Acc:HGNC:14198]			41.6977	34.3595	39.3849	29.0386	37.4775	38.8188	40.8394	34.9323	38.5272	35.0972	41.0997	40.7817	43.3363	35.341	44.8545	38.4516	40.5336	35.9358	33.9796	42.1512	38.9106	39.4648	42.0322	34.9623	40.6015	39.1984	35.8907	42.7307	39.9868	37.4399	42.3349	33.701	37.2203	39.4975	33.5849	37.6574	0
-0.0043699	0.00154202	ENSG00000105656	ELL	elongation factor RNA polymerase II [Source:HGNC Symbol;Acc:HGNC:23114]			8.30534	9.58986	14.7422	20.3328	16.2805	18.5448	16.379	14.5138	14.6703	16.7059	16.6673	10.7471	12.3404	16.2283	15.9492	15.7845	14.3574	15.8904	14.6478	15.7392	16.0297	17.8511	14.2772	11.2724	11.9867	19.8288	14.2821	14.4611	15.1614	19.2726	20.2308	13.848	13.9883	13.0526	11.5367	10.5552	0
0.00164366	-0.00030221	ENSG00000109911	ELP4	elongator acetyltransferase complex subunit 4 [Source:HGNC Symbol;Acc:HGNC:1171]			19.2696	17.4662	19.9518	14.3514	21.0821	19.4275	17.2138	13.4174	21.0174	17.5944	16.5381	16.9966	26.2168	17.327	21.5995	20.4416	19.9911	16.7261	15.1464	23.0506	18.2473	15.0732	16.9214	19.6604	21.3397	13.5262	16.1357	21.2292	15.852	13.8298	16.6271	11.7903	16.8515	19.4862	17.8468	22.6286	0
0.000211195	-4.07216e-05	ENSG00000127463	EMC1	ER membrane protein complex subunit 1 [Source:HGNC Symbol;Acc:HGNC:28957]			21.6944	18.0362	21.1154	15.6295	20.9119	22.4894	27.1689	13.6674	22.2839	21.1576	22.9982	18.1194	25.5559	14.6427	23.8979	19.7796	20.7382	21.6403	19.4728	26.7794	19.024	17.5846	17.9903	23.6508	21.8506	18.7649	20.2289	22.7923	20.5998	25.96	21.2778	17.6491	19.2237	22.0003	18.2383	20.8495	0
-0.00521131	-0.000968828	ENSG00000143924	EML4	echinoderm microtubule associated protein like 4 [Source:HGNC Symbol;Acc:HGNC:1316]			23.6496	18.9583	40.7	46.2242	31.8104	45.3623	40.9019	29.1776	44.1845	29.3291	34.9473	19.3374	30.0302	25.2077	55.1037	46.5841	47.1365	42.2731	36.3745	35.6533	38.1078	27.6918	19.0435	22.6707	31.277	33.5873	33.9307	47.766	45.8269	60.3906	35.0062	34.4195	35.5285	29.0572	32.1126	24.4272	0
-0.00268023	-0.00369913	ENSG00000074800	ENO1	enolase 1, (alpha) [Source:HGNC Symbol;Acc:HGNC:3350]			703.437	738.153	730.624	657.6	828.072	584.286	637.51	768.563	673.908	694.124	605.725	525.972	824.916	836.367	893.846	691.589	750.841	654.408	820.762	839.366	794.808	805.967	746.658	377.913	646.887	810.038	926.055	944.225	812.162	606.747	745.427	789.075	591.179	507.676	370.608	498.15	0
-0.0043402	0.00257543	ENSG00000197594	ENPP1	ectonucleotide pyrophosphatase/phosphodiesterase 1 [Source:HGNC Symbol;Acc:HGNC:3356]			9.76896	13.2611	19.8268	20.5532	15.1594	28.1331	25.2708	11.434	27.1351	19.7705	34.425	15.2019	14.9338	21.4118	29.5535	23.115	28.5168	33.0521	19.9914	18.0889	23.916	25.1229	12.862	26.118	15.2597	25.841	21.3838	25.6084	18.1055	27.7169	40.1714	16.0188	21.0746	16.8849	11.8582	21.7702	0
-0.00185904	0.00961648	ENSG00000187097	ENTPD5	ectonucleoside triphosphate diphosphohydrolase 5 [Source:HGNC Symbol;Acc:HGNC:3367]			11.3294	10.8242	19.9334	19.325	17.7226	24.6237	26.4762	16.0164	28.0051	19.1013	24.9648	26.848	9.39381	14.6753	21.554	19.4474	23.4821	24.2168	21.8402	19.4719	24.2402	19.4083	18.5439	22.0609	11.9431	12.5701	14.7785	21.8217	20.9744	19.6357	20.6564	17.7156	28.4035	28.8887	29.728	27.4113	0
0.00162114	0.00380601	ENSG00000119888	EPCAM	epithelial cell adhesion molecule [Source:HGNC Symbol;Acc:HGNC:11529]			284.036	367.55	324.732	278.978	244.328	330.507	244.619	346.595	295.89	292.67	283.036	373.341	272.866	325.388	269.07	310.434	331.695	327.454	355.899	327.758	330.273	290.144	319.495	339.026	285.308	187.351	265.911	247.849	247.765	233.743	275.966	387.015	316.224	376.393	348.402	352.821	0
-0.000888375	-0.00520676	ENSG00000086289	EPDR1	ependymin related 1 [Source:HGNC Symbol;Acc:HGNC:17572]			48.9886	34.9289	65.809	18.8748	51.7181	48.219	39.6203	29.3101	40.6355	37.8155	47.4197	27.0195	56.0008	28.2577	55.7282	49.7692	47.8881	44.5949	42.2904	54.2669	34.1533	32.1425	31.3871	49.1469	52.5845	41.2352	73.7394	61.9142	69.6472	57.2777	38.8217	29.5995	29.6697	27.3744	26.1861	46.7399	0
-0.00479996	0.00925078	ENSG00000142627	EPHA2	EPH receptor A2 [Source:HGNC Symbol;Acc:HGNC:3386]			4.35195	4.53354	10.7465	18.9818	14.3648	11.1376	16.9892	9.61129	18.0036	18.7504	13.7704	7.86515	5.73674	10.2144	10.0372	13.4478	9.76262	12.8611	14.9353	15.1123	13.3091	19.381	16.4123	14.6789	11.9775	13.672	10.6154	9.00199	9.8843	16.2333	17.3529	26.3574	21.1781	17.8075	11.6147	9.64774	0
0.0103842	-0.000524785	ENSG00000145242	EPHA5	EPH receptor A5 [Source:HGNC Symbol;Acc:HGNC:3389]			0.852412	0.559277	0.100056	0.258548	0.263644	1.24365	0.569173	0.364468	0.667206	0.185634	0.381694	0.198607	0.778855	0.0683593	0.302377	0.716589	0.12738	0.263664	0.227871	0.106978	0.308453	0.137901	0.139089	0.781311	1.10452	0.199405	0.169723	0.125522	0.114933	0.0709308	0.430998	0.118914	0.315852	0.45648	0.309804	0.599416	0
-0.0031263	-0.00328581	ENSG00000196411	EPHB4	EPH receptor B4 [Source:HGNC Symbol;Acc:HGNC:3395]			53.5679	42.0192	56.4565	53.038	56.006	65.1613	52.188	41.5258	48.3712	66.4615	49.486	36.3714	58.9757	65.8656	78.0943	74.9432	61.7181	63.4283	62.3666	64.8938	56.8485	56.9485	50.6599	38.4636	52.8839	71.4036	81.5717	63.4966	53.5067	52.9867	62.4499	57.7303	47.7707	37.6788	32.799	45.9893	0
0.000532049	-0.000796803	ENSG00000178567	EPM2AIP1	EPM2A (laforin) interacting protein 1 [Source:HGNC Symbol;Acc:HGNC:19735]			26.3557	15.8237	21.7466	19.7137	19.3253	26.1526	26.2192	15.9722	23.3518	16.7673	23.6942	14.3403	24.4111	11.349	21.6951	23.2064	22.0569	21.6813	18.1726	22.183	19.6113	16.6077	11.733	22.2041	26.1627	18.3693	16.6217	18.0574	21.2689	28.1273	21.0789	11.6905	17.1174	23.2101	21.5282	22.1849	0
-0.000304133	-0.000959574	ENSG00000063245	EPN1	epsin 1 [Source:HGNC Symbol;Acc:HGNC:21604]			105.285	107.839	86.0679	85.1709	95.7021	98.4272	93.8233	109.834	94.1924	109.47	102.025	94.658	109.78	135.868	94.2735	102.975	105.652	98.7679	102.424	99.3429	89.5565	107.763	114.836	82.1927	102.409	107.174	115.019	103.603	96.1969	100.932	95.1451	113.01	82.175	86.2961	83.3664	91.202	0
-0.000212597	-0.000321773	ENSG00000072134	EPN2	epsin 2 [Source:HGNC Symbol;Acc:HGNC:18639]			12.5621	10.2287	12.8356	10.7381	12.7964	14.9573	12.8205	10.5998	13.6914	11.7025	15.1095	9.83247	13.899	10.9662	14.063	13.2272	12.9888	14.4298	13.1385	13.2638	12.9714	12.5962	12.163	13.8249	18.3439	17.8958	13.1311	12.5591	13.6905	16.3384	13.9158	13.1105	12.5064	12.9191	12.3931	15.8668	0
0.00218824	-0.00232386	ENSG00000104884	ERCC2	excision repair cross-complementation group 2 [Source:HGNC Symbol;Acc:HGNC:3434]			14.4451	12.3223	10.307	7.0533	10.7789	9.38394	9.73996	9.18928	9.97253	10.5653	10.6249	10.7485	15.5042	10.2338	10.5471	11.3568	9.61241	9.24494	9.47598	11.9258	9.82793	10.3246	10.8719	10.6774	14.5932	7.43613	11.7375	11.8323	11.1481	8.34793	10.4936	10.5145	7.76202	8.62918	8.25392	10.5088	0
-0.000618043	0.000147025	ENSG00000175595	ERCC4	excision repair cross-complementation group 4 [Source:HGNC Symbol;Acc:HGNC:3436]			5.28401	3.49786	6.97764	5.97853	5.96148	8.29329	8.55048	3.61706	6.64224	5.89748	7.47616	4.38595	7.06798	2.86033	8.3786	6.69779	6.7364	6.51619	5.38534	8.14426	6.16643	4.39883	4.40897	6.24327	10.2017	4.88494	4.82409	5.75065	6.86299	8.12882	6.52703	4.75108	5.59479	5.87157	6.27574	5.78795	0
-0.000163024	-0.0041281	ENSG00000105722	ERF	Ets2 repressor factor [Source:HGNC Symbol;Acc:HGNC:3444]			64.9955	41.1688	52.2102	48.1212	50.4963	68.7157	40.595	44.0918	38.5233	50.7501	47.2076	36.4873	74.0639	49.6126	49.4493	62.5944	46.7876	51.6823	51.9835	46.57	50.3509	38.5463	46.1485	45.1748	65.483	53.6935	51.8922	55.3139	43.6878	52.7066	58.03	45.5116	32.0851	40.64	36.1004	43.1029	0
6.08236e-05	-0.00158	ENSG00000087502	ERGIC2	ERGIC and golgi 2 [Source:HGNC Symbol;Acc:HGNC:30208]			30.8795	35.0605	30.9759	29.0991	27.0826	32.948	30.044	21.7193	28.4951	25.2214	26.2219	28.8067	29.754	20.4445	34.8873	31.3699	28.9877	29.3001	28.5669	28.2795	28.1645	21.9816	22.4295	25.573	34.1021	29.28	26.8226	33.0139	33.0254	38.1414	25.3103	24.8117	26.3772	26.8112	27.2645	28.3465	0
0.000446304	-0.00295377	ENSG00000100632	ERH	enhancer of rudimentary homolog (Drosophila) [Source:HGNC Symbol;Acc:HGNC:3447]			192.265	154.339	141.234	105.518	149.795	120.689	112.576	142.632	137.068	132.507	127.117	130.884	184.866	149.767	133.322	132.913	136.823	130.095	128.03	143.285	126.763	134.739	141.798	108.187	140.782	141.177	137.157	150.42	142.741	145.41	134.269	118.311	110.235	119.549	95.8338	129.427	0
-0.000874787	0.00725233	ENSG00000099219	ERMP1	endoplasmic reticulum metallopeptidase 1 [Source:HGNC Symbol;Acc:HGNC:23703]			18.9618	21.6023	46.3332	57.146	42.2393	38.3551	38.3228	27.0906	48.4803	36.9717	39.9263	53.2127	26.3062	33.8354	41.9939	37.8684	41.7637	41.9308	30.0714	46.5691	33.8241	32.704	34.3021	69.2254	33.2077	48.3811	32.2119	35.1516	41.7007	52.6516	43.7067	35.1296	60.4407	57.7802	60.687	79.3153	0
-0.0015428	-0.00251732	ENSG00000086619	ERO1B	endoplasmic reticulum oxidoreductase beta [Source:HGNC Symbol;Acc:HGNC:14355]			3.80143	3.03863	4.57132	4.28139	5.67638	4.45188	5.48549	1.6721	4.63875	4.47493	4.25233	3.0042	4.42768	3.40343	5.01819	5.16161	5.96389	5.01383	3.61099	4.97015	4.93239	3.44346	2.36075	4.655	6.64475	4.90559	3.46751	3.74315	5.41425	7.5534	5.80723	2.0557	3.82215	2.94608	3.16239	4.96193	0
-0.00100689	0.00170261	ENSG00000117868	ESYT2	extended synaptotagmin-like protein 2 [Source:HGNC Symbol;Acc:HGNC:22211]			36.85	32.1899	50.284	68.5813	45.364	59.6374	59.5643	32.9734	59.2485	49.6605	59.8041	43.0828	50.2624	39.6446	49.8592	54.7744	53.0567	54.5696	54.7126	50.3604	52.8021	45.1314	38.6459	57.7458	65.7706	64.4853	43.2651	45.7295	49.6447	63.0607	50.6742	46.0074	57.5623	60.8472	48.4222	59.1342	0
-0.0020744	0.0013512	ENSG00000120705	ETF1	eukaryotic translation termination factor 1 [Source:HGNC Symbol;Acc:HGNC:3477]			78.8359	74.2767	107.008	104.782	104.007	119.228	102.604	82.6855	105.27	95.8758	93.5981	91.6551	84.4107	78.0433	110.815	106.851	104.173	102.406	94.3143	113.199	92.9155	89.5276	92.2837	82.5942	84.5379	99.9504	94.2747	105.56	104.3	110.296	113.648	105.88	96.987	104.125	81.4063	92.3826	0
0.00108295	-0.00217376	ENSG00000131558	EXOC4	exocyst complex component 4 [Source:HGNC Symbol;Acc:HGNC:30389]			23.9844	20.7624	22.2866	20.7507	20.5025	21.6877	20.3978	13.1345	21.2292	18.2119	21.8365	17.8069	30.1216	16.5595	23.1429	24.7348	23.3983	21.4496	20.5539	23.9059	20.5384	15.1842	17.0751	24.3916	29.9838	20.2197	20.5954	21.8727	21.8781	25.1841	20.5551	20.2426	19.5677	19.4729	19.738	23.6968	0
-0.000455311	0.000606527	ENSG00000171824	EXOSC10	exosome component 10 [Source:HGNC Symbol;Acc:HGNC:9138]			45.7327	37.4948	47.2011	44.5349	45.7959	54.4054	50.9509	36.4402	51.8887	48.094	56.0846	38.8556	50.1233	37.4664	47.9251	47.2936	53.71	51.7352	48.7306	50.2914	47.6957	44.6497	41.5686	42.8732	48.6317	41.3311	42.4342	44.4112	44.4299	49.3325	47.1762	40.2227	41.7828	45.2122	41.2012	48.3373	0
-0.00161196	-0.0010297	ENSG00000130713	EXOSC2	exosome component 2 [Source:HGNC Symbol;Acc:HGNC:17097]			18.8839	13.0408	20.3124	15.6801	23.108	21.4632	21.9836	15.1043	21.5612	19.3078	20.2216	14.5064	22.7552	14.7313	22.2766	21.2849	22.4534	19.0716	19.5287	25.4415	21.9168	14.9339	17.555	14.9353	19.9987	16.2766	17.2381	21.3436	21.9272	17.1091	20.5622	15.3213	17.0976	16.7152	14.0338	14.1987	0
-0.000436457	-0.0021955	ENSG00000107371	EXOSC3	exosome component 3 [Source:HGNC Symbol;Acc:HGNC:17944]			19.6096	17.5854	17.9	18.0591	20.2696	22.065	19.2542	15.7309	16.324	19.1209	19.083	14.4142	21.4365	16.054	18.8055	17.093	18.5759	17.2428	17.2535	18.5729	16.1032	13.7557	16.5339	16.2468	21.4125	15.5168	16.5619	21.5713	18.3185	19.1035	20.534	13.5862	14.6299	15.2935	12.2845	15.5229	0
0.00086773	-0.00221587	ENSG00000077348	EXOSC5	exosome component 5 [Source:HGNC Symbol;Acc:HGNC:24662]			32.8994	22.5269	20.3079	10.2512	25.3412	19.6741	17.5837	27.2344	19.8406	25.9653	20.8324	21.245	31.2769	22.4963	22.5394	24.466	22.7974	21.7334	21.1651	23.9473	24.4599	26.6295	27.9081	15.0282	20.5342	16.4207	25.0822	24.0548	16.0445	11.5306	20.607	21.0204	17.5326	14.6803	11.991	16.606	0
7.60679e-05	-0.000379358	ENSG00000223496	EXOSC6	exosome component 6 [Source:HGNC Symbol;Acc:HGNC:19055]			24.8666	28.2671	24.3068	23.2979	23.5673	31.6801	23.7859	20.5948	25.2526	24.5169	26.0843	24.4113	22.0918	23.4867	24.4159	22.9693	22.5946	30.8223	27.5322	25.9885	20.9635	21.2703	19.6007	20.3364	30.3249	24.1323	25.2564	25.5323	16.869	18.2981	24.1962	32.8431	21.3385	20.5946	19.5407	22.6028	0
0.000321748	5.87689e-08	ENSG00000075914	EXOSC7	exosome component 7 [Source:HGNC Symbol;Acc:HGNC:28112]			20.893	22.3732	21.7058	15.8446	25.5198	18.9095	17.5132	23.8007	21.5764	20.067	19.5587	20.1687	21.3524	17.8864	20.5358	20.3571	19.2212	17.7862	16.5339	22.9115	20.1086	25.8456	22.5322	18.5926	20.8641	19.3882	23.0888	23.8035	23.0887	15.0107	18.6887	20.96	17.116	19.0644	16.1325	20.3117	0
0.000690169	-0.00148661	ENSG00000120699	EXOSC8	exosome component 8 [Source:HGNC Symbol;Acc:HGNC:17035]			38.1826	25.0693	26.2514	23.3698	28.6314	30.4895	28.6772	27.2641	28.5245	29.2211	30.0608	25.2183	36.1908	23.8503	31.6167	33.4032	32.8084	29.0949	32.0975	29.8477	29.7871	25.6088	25.3119	25.0192	34.1879	20.6504	30.218	26.493	26.5411	24.3247	27.3674	21.3	22.1425	26.5852	20.9001	28.1026	0
0.000573815	-0.000832642	ENSG00000123737	EXOSC9	exosome component 9 [Source:HGNC Symbol;Acc:HGNC:9137]			23.3873	17.1767	18.4078	16.218	18.4347	20.9499	20.9682	14.8343	20.0114	17.7157	20.2123	15.4417	21.3837	13.2124	20.474	20.2854	19.6081	17.5237	18.6021	17.9189	19.9583	15.479	14.8851	17.3271	20.7793	14.2471	19.194	18.3179	17.962	17.8252	18.1507	14.3337	15.9541	18.611	15.9504	18.406	0
-0.00264771	4.32433e-05	ENSG00000117480	FAAH	fatty acid amide hydrolase [Source:HGNC Symbol;Acc:HGNC:3553]			18.9476	9.76371	21.366	19.4731	10.2301	17.0423	21.3706	24.2311	19.3178	22.1739	22.5837	27.3044	20.1606	23.778	19.2363	27.0219	23.4999	21.6771	24.1697	18.094	22.0156	20.6784	15.5416	8.69791	19.6662	13.0398	21.5879	18.6369	17.6584	18.3913	18.4097	35.7504	13.336	15.738	15.7813	10.8611	0
-0.00274812	0.00247803	ENSG00000164687	FABP5	fatty acid binding protein 5 (psoriasis-associated) [Source:HGNC Symbol;Acc:HGNC:3560]			76.6163	44.5704	73.7598	29.5054	104.447	85.4613	104.214	86.6721	78.8304	111.27	116.386	99.3729	59.2092	40.7773	51.0768	81.0665	38.5949	93.0928	120.046	133.705	94.4807	45.047	107.751	27.2134	44.2029	50.0336	69.3938	78.6394	135.146	21.6257	114.325	30.1891	68.6649	65.4087	33.9433	33.071	0
-0.00111793	0.000833912	ENSG00000168040	FADD	Fas (TNFRSF6)-associated via death domain [Source:HGNC Symbol;Acc:HGNC:3573]			39.1939	43.2428	45.1194	45.0621	50.2454	49.1812	41.3443	53.0093	46.8695	48.9689	42.5101	53.9011	47.5995	63.0919	49.3554	47.1247	48.3049	48.029	55.5802	52.0672	48.3537	48.9393	53.4207	51.7908	41.4529	63.9028	56.0388	54.9753	48.2657	60.7675	47.5298	44.2213	43.5921	49.1686	47.356	50.3629	0
0.000969305	-0.0014357	ENSG00000185104	FAF1	Fas (TNFRSF6) associated factor 1 [Source:HGNC Symbol;Acc:HGNC:3578]			26.7508	26.5955	24.4353	19.2458	24.4271	22.1558	22.8365	16.8927	21.7877	21.1949	21.4995	23.8176	29.271	21.9419	22.4394	21.0864	24.7308	23.2045	23.4392	24.3341	22.216	19.9817	20.86	23.9554	25.3135	20.7771	22.8598	26.7349	23.5669	22.9263	22.3337	24.3555	20.536	22.2595	17.8055	24.9394	0
0.00542573	-0.000631292	ENSG00000112584	FAM120B	family with sequence similarity 120B [Source:HGNC Symbol;Acc:HGNC:21109]			49.1219	62.7649	30.6789	31.1376	29.8843	41.591	38.6866	22.314	34.0175	30.7807	39.4957	38.7082	67.2024	23.9705	33.5942	34.9642	31.3876	33.8812	31.5693	34.3281	33.2028	30.2129	32.0474	44.9411	71.5522	30.0203	29.5431	28.3709	31.8431	38.0371	34.1131	25.6732	37.3372	43.1311	56.3983	50.1029	0
-0.00136819	0.00199913	ENSG00000155744	FAM126B	family with sequence similarity 126, member B [Source:HGNC Symbol;Acc:HGNC:28593]			5.77503	3.86373	6.72576	8.61743	5.25252	10.6263	10.7696	3.64773	9.05169	5.90557	8.5184	4.88798	5.41516	3.89349	8.05872	7.781	7.57773	7.06231	6.5107	7.13389	6.29808	4.92806	3.9309	7.96793	8.38788	4.81563	5.16382	7.00154	6.99169	12.4574	6.21776	5.4311	6.86615	7.56854	7.8363	7.01674	0
-0.00384593	0.00744352	ENSG00000168143	FAM83B	family with sequence similarity 83, member B [Source:HGNC Symbol;Acc:HGNC:21357]			1.68768	0.744198	6.56815	8.28097	3.01382	9.98484	5.92007	1.4798	7.25047	2.62566	8.38345	2.27387	3.67382	1.52816	4.54394	5.65492	3.52648	9.90974	4.00917	8.42827	4.21386	5.47092	2.08072	4.11526	7.17876	1.90498	2.49109	4.80662	3.25624	7.92822	2.637	3.09212	8.27683	8.31478	5.17588	3.6148	0
-0.0079646	0.0077099	ENSG00000188522	FAM83G	family with sequence similarity 83, member G [Source:HGNC Symbol;Acc:HGNC:32554]			1.94163	2.12609	4.99225	9.81091	6.20351	7.56841	8.32438	7.30899	8.64818	10.0083	8.44659	4.76892	3.40032	6.68511	6.56286	7.28115	7.94448	8.49909	7.53233	6.97229	7.77205	8.67711	5.99347	6.49141	2.36971	7.94028	6.23572	7.30672	7.20404	11.5197	9.80354	8.64021	7.5172	4.36539	6.44066	5.80899	0
0.00174055	-0.00904001	ENSG00000187741	FANCA	Fanconi anemia, complementation group A [Source:HGNC Symbol;Acc:HGNC:3582]			10.0938	1.95008	2.91609	2.57001	2.85635	2.2964	3.04667	2.16612	3.73549	2.40604	2.28443	1.49186	6.58034	1.93313	3.40815	2.63859	2.25136	1.93411	2.99183	2.34995	2.55452	2.56885	1.83894	1.62046	5.80072	2.02941	4.03601	3.61303	3.32274	2.1348	3.11106	1.83151	2.76891	2.01315	2.14554	2.15378	0
0.0046281	-0.00785417	ENSG00000181544	FANCB	Fanconi anemia, complementation group B [Source:HGNC Symbol;Acc:HGNC:3583]			2.64486	0.610906	0.612036	0.915619	0.549783	1.07579	1.43616	0.471611	1.59702	0.536216	0.907979	0.759294	2.29049	0.919932	1.03579	0.913195	0.649314	0.763966	0.387187	0.572582	0.518868	0.374904	0.386728	1.3655	2.07193	0.65679	0.755044	0.735822	0.746981	0.607433	0.697869	0.545545	0.618256	0.651528	0.541445	0.951906	0
0.00205309	-0.00318606	ENSG00000221829	FANCG	Fanconi anemia, complementation group G [Source:HGNC Symbol;Acc:HGNC:3588]			32.7048	19.0935	19.4841	13.1436	17.3788	17.1921	16.996	19.2227	17.2852	16.7797	15.27	14.59	27.0595	17.6693	18.8894	17.9535	19.6682	20.3886	20.1153	15.0627	17.9598	16.3421	17.1672	16.7786	26.1651	13.021	20.0666	17.6738	19.5054	14.3584	15.1067	17.35	16.6031	16.6841	15.012	19.1317	0
-0.00391082	0.00149476	ENSG00000152767	FARP1	FERM, RhoGEF (ARHGEF) and pleckstrin domain protein 1 (chondrocyte-derived) [Source:HGNC Symbol;Acc:HGNC:3591]			13.3589	11.1764	21.2489	23.1007	19.2238	23.7838	18.3585	20.399	24.9195	23.9533	22.6621	14.1887	18.6846	21.782	18.8018	24.6513	21.1049	23.4717	21.3846	26.0889	22.2741	27.1972	16.4983	13.5132	17.7477	22.0075	18.6337	21.011	19.2332	30.4994	20.9087	22.2708	20.6821	17.9316	17.9241	16.2568	0
-0.000164137	0.00383393	ENSG00000006607	FARP2	FERM, RhoGEF and pleckstrin domain protein 2 [Source:HGNC Symbol;Acc:HGNC:16460]			5.90813	6.72266	10.2587	9.02371	8.40464	11.1414	11.2706	7.24916	10.0933	9.611	11.9111	7.78255	8.23607	6.04414	9.94324	9.78777	10.8773	9.89337	8.49851	10.5918	8.5332	8.52995	7.41875	12.0599	11.4337	7.75431	7.57899	9.44129	10.0366	8.69107	10.7152	8.89355	10.3605	11.1386	9.69228	12.858	0
-2.19486e-05	-0.00147647	ENSG00000179115	FARSA	phenylalanyl-tRNA synthetase, alpha subunit [Source:HGNC Symbol;Acc:HGNC:3592]			75.479	96.4689	77.2879	59.2919	80.8161	70.6138	70.2745	81.1185	72.4535	72.6306	64.9081	72.4319	90.1816	75.2507	77.5128	76.0808	75.5288	69.039	70.5476	94.5535	77.2268	72.7026	87.9267	69.4682	79.0358	78.7274	79.3787	77.0463	84.4703	83.0654	80.7263	81.1536	61.5287	57.144	57.9057	69.6841	0
0.000481047	0.00153211	ENSG00000138399	FASTKD1	FAST kinase domains 1 [Source:HGNC Symbol;Acc:HGNC:26150]			15.9929	9.8843	16.6727	11.6941	15.408	18.7602	19.2068	12.4802	18.9053	15.5153	17.5828	14.479	17.2724	9.84632	17.4215	17.0179	16.7669	14.1327	17.0598	19.2611	17.4785	12.4228	14.0227	17.0755	20.9195	11.5552	17.8951	15.3439	16.6309	17.1741	15.0943	11.0335	13.8717	19.8999	18.9679	16.5526	0
-0.00121635	0.000239861	ENSG00000155034	FBXL18	F-box and leucine-rich repeat protein 18 [Source:HGNC Symbol;Acc:HGNC:21874]			2.99968	2.23443	5.38948	3.86829	3.71419	5.13337	5.28095	1.57736	5.55487	4.19395	4.43729	2.7935	5.41096	2.48305	5.15742	4.83328	4.35865	5.01322	4.47341	5.12125	3.62306	3.29701	2.27149	4.93013	5.40747	3.78506	2.95453	3.90276	4.36763	5.74101	5.02993	3.40386	4.53925	3.63459	4.45583	3.95953	0
-0.00228509	0.00285195	ENSG00000108306	FBXL20	F-box and leucine-rich repeat protein 20 [Source:HGNC Symbol;Acc:HGNC:24679]			8.08342	7.8699	11.1198	12.2275	9.359	17.8789	18.8358	9.34145	16.7508	15.2376	14.3227	8.87071	11.2006	10.1826	10.3577	14.9452	14.1474	18.2439	14.5819	13.2659	12.1842	10.5802	7.09167	12.0741	11.1016	8.88034	11.5846	10.7239	8.23085	15.2283	14.181	10.1743	12.0002	10.6445	12.7224	9.35002	0
0.00475447	-0.00426733	ENSG00000116661	FBXO2	F-box protein 2 [Source:HGNC Symbol;Acc:HGNC:13581]			1.09343	1.73985	0.963907	0.630886	0.151526	0.423569	0.719676	0.295412	0.366796	0.347734	0.536248	0.994031	1.13631	0.633858	0.9176	1.19551	0.715832	0.701858	1.01377	0.958131	0.455018	0.839536	0.426346	0.352824	0.931052	0.711143	1.10552	0.396784	1.33214	0.0597911	0.427423	1.50358	0.266247	0.577184	1.18139	0.583012	0
0.00309558	-0.00013365	ENSG00000143756	FBXO28	F-box protein 28 [Source:HGNC Symbol;Acc:HGNC:29046]			32.5192	42.2232	25.324	30.529	25.2089	33.6603	30.2567	21.0727	27.9157	25.5701	28.496	23.3652	35.2114	17.6385	28.0208	26.0852	28.0112	28.2433	26.8775	27.9556	24.765	20.8896	17.1153	40.8119	38.6702	19.8141	19.931	24.5055	26.8558	31.2266	27.6146	23.4331	25.508	24.0618	33.8654	42.7584	0
0.000689512	0.00082906	ENSG00000110429	FBXO3	F-box protein 3 [Source:HGNC Symbol;Acc:HGNC:13582]			10.5019	8.66885	9.85858	11.6754	9.41103	13.6267	11.9839	7.36486	12.0094	10.6411	12.3192	10.1305	13.1114	7.73387	11.8874	13.0685	12.8312	11.2706	11.2019	11.4734	10.8566	8.55855	8.2216	12.7754	14.0668	8.16788	10.1421	11.9747	10.5218	11.2302	11.0867	9.38311	10.9997	12.358	11.7136	11.9394	0
-0.00201235	0.000863613	ENSG00000118496	FBXO30	F-box protein 30 [Source:HGNC Symbol;Acc:HGNC:15600]			8.06327	5.50842	9.28261	10.8125	10.307	13.8619	14.5213	6.02826	10.971	8.73488	11.2946	6.63866	9.04041	3.99919	12.1717	11.0802	10.6706	10.1934	8.88457	11.0779	9.22464	7.30829	5.52039	8.37545	10.3837	7.60079	7.62878	9.4418	9.54954	12.6811	10.1694	5.75946	9.72169	9.79855	8.34079	7.58668	0
0.00126914	-0.000167494	ENSG00000112146	FBXO9	F-box protein 9 [Source:HGNC Symbol;Acc:HGNC:13588]			26.9613	25.1643	25.135	24.6501	22.8197	31.592	26.0159	17.289	24.4226	22.582	28.5541	21.9773	33.843	19.6614	25.2605	29.1111	28.7024	28.1965	28.2384	27.348	26.916	23.4375	20.9252	27.0044	37.6037	21.1904	23.8985	24.4287	26.6996	22.1268	28.2762	21.3583	25.0622	29.9458	26.3862	24.6854	0
-0.00278505	0.00688436	ENSG00000157107	FCHO2	FCH domain only 2 [Source:HGNC Symbol;Acc:HGNC:25180]			13.5455	14.1105	23.6804	39.12	19.6235	48.8021	42.524	17.1654	35.6382	26.6272	36.4999	19.3923	17.5018	13.0649	26.698	31.3761	32.878	33.6967	33.6988	27.2482	34.0678	21.9264	13.7428	24.3427	23.5967	15.3945	17.1401	21.733	27.1588	30.5417	30.7813	21.3899	39.6981	31.9794	37.9244	23.2119	0
0.0027292	-0.00579365	ENSG00000161513	FDXR	ferredoxin reductase [Source:HGNC Symbol;Acc:HGNC:3642]			13.8722	12.6972	8.59153	5.65112	8.77473	6.00628	5.55936	8.19605	6.4198	10.8762	5.94808	8.0037	11.9492	10.0108	7.69962	10.2786	6.11936	6.02834	8.61231	9.38949	6.06773	9.96336	8.77482	8.46239	18.6695	8.80069	13.4054	8.31644	8.5569	8.41064	6.78823	12.5895	5.00513	5.69541	7.53726	6.80273	0
0.000904223	0.0122108	ENSG00000139132	FGD4	FYVE, RhoGEF and PH domain containing 4 [Source:HGNC Symbol;Acc:HGNC:19125]			7.00575	11.5674	15.2596	19.3614	10.4101	21.8133	25.0637	10.9192	24.1931	14.893	22.0628	18.7293	8.31377	7.89235	16.0119	19.3077	18.0099	20.6817	18.9022	17.3191	15.8942	13.4519	10.8787	28.912	12.8202	6.75451	9.37792	11.9509	13.0116	16.6409	14.3305	12.2522	21.9265	25.0139	41.1753	27.7263	0
0.000353831	-0.00285326	ENSG00000135723	FHOD1	formin homology 2 domain containing 1 [Source:HGNC Symbol;Acc:HGNC:17905]			21.1182	16.4913	19.7814	12.3733	15.0156	17.0424	17.4929	16.5193	14.6658	19.6177	17.4048	13.9958	19.3393	12.904	21.3799	19.8461	17.1806	16.7064	18.0954	17.0958	17.2771	13.2915	19.3157	16.6444	23.9162	20.1679	24.4677	18.9085	21.6068	11.1192	16.1832	15.354	10.8676	15.6066	13.4143	14.5693	0
0.000459685	-0.000735868	ENSG00000214253	FIS1	fission, mitochondrial 1 [Source:HGNC Symbol;Acc:HGNC:21689]			117.347	170.766	118.312	87.7375	127.027	112.582	96.1881	134	113.304	112.65	111.128	148.44	141.043	164.094	125.888	104.597	115.6	114.94	121.984	125.776	126.897	127.834	159.936	113.038	113.912	137.803	143.349	135.173	128.046	107.398	113.884	135.656	100.838	110.776	96.3309	111.642	0
1.01464e-05	0.000588559	ENSG00000197296	FITM2	fat storage-inducing transmembrane protein 2 [Source:HGNC Symbol;Acc:HGNC:16135]			10.4906	11.4218	10.6093	6.28713	11.7145	12.3604	12.6616	8.15581	12.4101	12.0225	11.1883	12.3995	11.3414	8.42232	14.4104	11.2404	11.7842	10.6562	10.2899	13.4722	13.3936	11.5039	11.2784	10.3855	10.0803	10.4992	12.4093	13.089	10.9707	7.43434	12.744	9.50663	8.94505	11.1311	6.84761	11.4161	0
-0.000259611	-0.000437872	ENSG00000119321	FKBP15	FK506 binding protein 15, 133kDa [Source:HGNC Symbol;Acc:HGNC:23397]			14.8274	13.9225	17.2701	17.8326	15.5766	17.7355	16.623	10.0949	17.0219	16.614	16.6532	12.9009	18.1501	13.1275	16.1944	17.9978	16.1379	15.3849	15.3631	17.203	15.5216	13.8132	13.5912	16.1006	18.6839	16.3646	14.4172	14.9819	17.7159	17.6321	15.9134	14.7614	14.6471	16.0035	14.5324	16.2232	0
-0.00304789	-0.00245147	ENSG00000088832	FKBP1A	FK506 binding protein 1A, 12kDa [Source:HGNC Symbol;Acc:HGNC:3711]			299.149	292.772	359.65	263.657	403.102	351.956	328.501	334.91	353.637	324.685	336.751	306.661	325.952	374.819	356.894	342.049	336.615	316.22	334.769	347.401	338.062	309.597	320.621	249.478	280.206	484.251	435.681	425.444	394.94	568.687	337.005	310.151	274.21	237.091	219.767	273.966	0
0.000617284	-0.000405474	ENSG00000100442	FKBP3	FK506 binding protein 3, 25kDa [Source:HGNC Symbol;Acc:HGNC:3719]			104.666	95.222	90.8415	68.7364	95.8009	83.6595	84.7419	102.374	83.9847	84.9998	81.9172	101.822	100.465	87.3652	94.535	86.8966	99.7167	79.4467	93.0029	95.4489	91.8488	94.1153	103.116	76.722	88.6015	77.2139	101.681	92.2604	92.1173	74.063	81.9409	77.6033	72.7151	79.3734	74.006	92.4517	0
-0.000943588	-0.00185911	ENSG00000079150	FKBP7	FK506 binding protein 7 [Source:HGNC Symbol;Acc:HGNC:3723]			35.6931	25.3373	37.5103	15.1617	45.5661	37.3377	43.3833	27.0756	41.3513	35.3611	37.8208	26.9475	42.4621	21.693	43.5952	41.6081	40.0903	32.6955	29.1398	45.2101	32.9398	35.6116	29.1052	25.1663	38.1301	27.8149	40.5891	41.8433	33.3446	40.0815	27.0339	22.8732	27.5486	26.4748	22.56	29.6985	0
0.000797453	0.0019259	ENSG00000160688	FLAD1	flavin adenine dinucleotide synthetase 1 [Source:HGNC Symbol;Acc:HGNC:24671]			26.5679	29.452	28.8163	24.2374	24.5994	27.4155	25.9712	31.9647	27.1121	25.5349	27.7738	32.3743	29.6096	27.5293	29.1187	30.3527	28.5161	25.6337	30.1058	30.7866	29.4699	31.2275	31.9572	30.9949	25.8344	27.9587	28.7276	27.7676	29.1744	23.1157	26.6104	33.0579	25.0996	29.4473	30.7522	32.7717	0
0.00046039	0.0011227	ENSG00000154803	FLCN	folliculin [Source:HGNC Symbol;Acc:HGNC:27310]			13.8903	8.64353	16.6172	11.1709	12.4026	16.6869	17.0428	6.0567	12.9418	15.3573	16.861	9.74107	11.0316	14.0947	12.3233	10.3354	11.6046	14.8361	12.0207	11.851	12.8933	10.0535	9.65595	16.0097	21.7081	7.96828	10.5113	15.4609	10.769	14.6534	17.8704	11.844	11.4888	14.3106	15.5053	12.9957	0
-0.00551116	0.00765425	ENSG00000136068	FLNB	filamin B, beta [Source:HGNC Symbol;Acc:HGNC:3755]			35.2604	34.6671	82.4707	105.292	67.6404	127.037	114.442	67.8825	126.905	88.0671	95.8589	54.329	36.5241	82.1775	92.7008	100.883	94.8414	136.551	120.369	101.406	85.0402	100.076	66.6388	71.5735	58.5112	66.1841	69.651	83.0373	91.9108	101.271	93.0746	102.844	106.579	103.219	101.583	77.8633	0
0.000769322	-0.00222257	ENSG00000162769	FLVCR1	feline leukemia virus subgroup C cellular receptor 1 [Source:HGNC Symbol;Acc:HGNC:24682]			8.25923	6.17898	7.65801	7.20745	6.20097	8.41769	7.40635	4.75012	7.97022	5.52533	5.86929	5.15358	9.35065	4.79978	7.84628	9.04658	7.58282	6.9688	6.80181	7.04189	6.37961	6.17439	5.36551	7.96476	10.4527	6.57908	5.62873	7.72771	8.662	6.95081	6.61741	5.94444	5.39966	6.89798	6.66538	6.96764	0
-0.00193835	0.00398567	ENSG00000167363	FN3K	fructosamine 3 kinase [Source:HGNC Symbol;Acc:HGNC:24822]			9.85101	12.8841	19.0207	18.9028	9.89074	17.514	15.0324	18.7607	14.9547	17.9926	16.8015	16.9593	11.1448	15.8323	17.8151	18.3874	15.2846	17.0918	16.6532	19.1868	15.5098	15.9147	18.0784	16.4047	12.0425	14.3348	16.3785	19.551	17.6219	12.8973	17.0295	24.3475	15.2401	15.7656	15.9224	16.3054	0
0.000170845	0.000297261	ENSG00000065970	FOXJ2	forkhead box J2 [Source:HGNC Symbol;Acc:HGNC:24818]			21.0883	17.1783	19.7787	22.8464	20.7562	27.8398	25.9122	14.5151	23.8535	22.1468	26.2074	16.0519	26.7375	18.2137	20.3445	26.6966	23.4086	24.9022	20.5623	22.4927	23.2198	21.0825	17.4572	25.5815	27.2553	19.4044	20.1213	19.6856	17.8155	26.1216	23.6386	17.9218	19.1398	22.2907	19.953	23.0799	0
-0.00424746	-0.000289903	ENSG00000164916	FOXK1	forkhead box K1 [Source:HGNC Symbol;Acc:HGNC:23480]			7.49308	5.40079	10.8188	9.81059	9.42202	13.0369	14.0783	6.76499	11.723	12.8963	12.8463	5.86294	9.4253	9.28524	14.4151	11.9456	12.9547	12.6306	12.683	11.9259	12.7366	9.40599	7.24279	7.70522	9.75335	9.61864	10.6259	12.551	11.0742	10.5085	12.1049	9.70261	9.60896	9.29608	6.25389	7.34682	0
-0.00246784	0.00123889	ENSG00000136877	FPGS	folylpolyglutamate synthase [Source:HGNC Symbol;Acc:HGNC:3824]			51.2961	47.8376	64.5345	59.1525	55.1849	56.9308	63.3782	64.3477	61.0735	69.856	64.3769	46.9495	46.9177	66.3526	51.2228	60.7169	63.7631	63.1939	60.5457	65.0286	60.773	75.1085	66.8752	44.4848	44.0164	57.3442	58.0579	59.1672	54.5837	52.8276	62.9407	62.9503	49.3541	43.071	46.1757	42.9822	0
0.00101675	0.00187057	ENSG00000254685	FPGT	fucose-1-phosphate guanylyltransferase [Source:HGNC Symbol;Acc:HGNC:3825]			11.3103	9.44232	11.7713	10.1377	13.4993	14.2353	17.2102	8.27287	12.3355	12.5661	14.0213	13.0636	13.7128	8.40605	13.4347	13.8354	12.1003	12.7983	13.2946	13.563	12.3204	8.8707	8.76744	13.6188	14.904	7.71001	13.0528	11.9708	11.8959	13.3381	11.3497	6.83772	11.8221	14.238	15.7575	14.537	0
0.0160356	-0.00752241	ENSG00000138759	FRAS1	Fraser extracellular matrix complex subunit 1 [Source:HGNC Symbol;Acc:HGNC:19185]			19.8678	13.1145	3.23946	4.89772	1.83343	5.36831	2.00725	1.59213	2.31687	1.95756	4.23034	4.62218	22.387	2.83619	3.7511	3.87895	3.66641	3.98707	4.03118	2.44115	1.99162	2.07402	2.30174	22.9084	21.6985	3.90591	1.97648	2.67445	3.21875	3.29603	2.56395	5.39622	2.10328	5.01886	12.5246	17.9048	0
5.405e-05	-0.00091208	ENSG00000109536	FRG1	FSHD region gene 1 [Source:HGNC Symbol;Acc:HGNC:3954]			47.1809	44.0294	40.5922	33.7061	38.7957	43.0559	40.9833	42.9587	37.264	45.2088	40.6354	43.0451	46.3319	40.244	41.5249	44.7182	50.1402	39.489	50.682	44.1379	46.9967	36.5408	47.2713	37.1305	42.9254	37.6405	55.0162	49.4693	43.365	42.6568	37.1678	38.1884	35.7337	36.9884	35.097	42.8289	0
0.00217928	-0.00486961	ENSG00000147234	FRMPD3	FERM and PDZ domain containing 3 [Source:HGNC Symbol;Acc:HGNC:29382]			0.145908	0	0.0613888	0.0292215	0.0257342	0.013488	0.0611125	0.0150512	0.0311471	0.0442926	0.0151788	0.0133279	0.0804098	0.0587183	0.0129866	0.0480878	0.0569869	0.0148999	0.0543703	0.0287157	0.0662376	0.0822584	0.0271529	0.044941	0.0790618	0.0329389	0.0331332	0	0.0771278	0	0.0136107	0.0319197	0.0135653	0.0163375	0.0316799	0.0247537	3
0.000113551	-0.0101023	ENSG00000075618	FSCN1	fascin actin-bundling protein 1 [Source:HGNC Symbol;Acc:HGNC:11148]			116.101	80.0036	79.5829	66.4514	81.3127	72.3746	53.0681	62.7285	60.5579	75.8303	62.3602	44.2854	144.418	84.5707	66.0586	68.3887	67.5763	53.1161	51.2765	62.4991	55.4322	59.461	68.8578	50.7754	145.474	157.785	88.0751	77.8836	72.8249	131.553	60.8609	54.8841	46.817	42.7425	40.1102	62.7125	0
-0.00209136	-0.00325109	ENSG00000140718	FTO	fat mass and obesity associated [Source:HGNC Symbol;Acc:HGNC:24678]			8.14415	4.6723	9.0695	7.64571	8.39111	10.8543	10.3813	2.57846	10.9856	7.55598	8.87165	4.71994	10.5455	5.93828	10.3386	8.23803	9.74614	9.72748	8.56093	10.3141	7.27086	5.04465	4.28027	7.45093	9.15091	8.08489	6.85665	9.79804	9.58215	11.501	8.08252	5.91627	7.14745	7.53798	5.8604	7.1449	0
-0.000694782	-0.000975099	ENSG00000162613	FUBP1	far upstream element (FUSE) binding protein 1 [Source:HGNC Symbol;Acc:HGNC:4004]			70.8996	44.6704	71.6639	67.8472	61.8924	91.825	87.1209	36.8317	76.6225	54.1045	70.3869	45.4104	71.1179	41.2133	70.9263	75.2117	65.1943	70.9478	62.0427	78.7869	56.6082	47.2522	42.2636	61.5006	82.4234	51.5889	53.4195	64.643	67.5919	81.2435	71.4753	46.3039	59.6817	59.0712	59.3203	60.3545	0
-0.00226117	-0.00428256	ENSG00000001036	FUCA2	fucosidase, alpha-L- 2, plasma [Source:HGNC Symbol;Acc:HGNC:4008]			100.405	80.7707	109.862	74.9464	98.8332	96.5534	88.2388	89.4032	95.5695	88.5979	88.5564	73.9226	110.636	113.445	115.69	81.0462	106.419	86.5791	102.969	94.728	86.9356	60.3334	86.782	66.8135	83.478	116.155	127.055	129.764	103.946	110.512	84.6434	96.4875	69.2251	71.4275	58.3225	80.0227	0
0.0021919	-0.00297179	ENSG00000148803	FUOM	fucose mutarotase [Source:HGNC Symbol;Acc:HGNC:24733]			7.34189	10.4832	7.28122	5.14636	8.13943	5.04177	7.24845	8.00636	3.35846	6.44744	9.49265	7.95188	11.6759	8.0197	5.04104	7.37437	5.9808	3.96292	5.56939	9.90815	6.54695	7.09566	9.85686	6.99948	10.0026	6.39298	10.1224	6.13579	9.09256	8.32138	7.92498	4.35958	4.38806	4.93249	5.35158	6.67272	0
-0.00373197	0.00733346	ENSG00000163820	FYCO1	FYVE and coiled-coil domain containing 1 [Source:HGNC Symbol;Acc:HGNC:14673]			10.6581	10.2511	23.7938	34.3469	24.694	35.7926	31.0524	19.2882	32.4551	27.8786	27.9891	20.2787	16.4508	22.8797	26.3013	27.9061	28.1548	29.0711	28.6488	27.8805	28.4197	24.3707	20.3632	34.4286	15.3932	24.3461	21.3837	24.9675	22.0561	30.362	26.5138	20.6499	34.5024	30.3613	33.1571	27.7567	0
-0.000531374	0.00135937	ENSG00000160211	G6PD	glucose-6-phosphate dehydrogenase [Source:HGNC Symbol;Acc:HGNC:4057]			35.7973	44.7638	45.7004	31.1334	44.6058	44.5603	43.3067	38.2783	46.6436	44.2378	42.538	50.9748	36.3729	49.7654	52.2989	39.7763	43.0848	38.2245	42.1201	49.4193	44.3219	44.6022	55.4118	44.571	39.199	44.5283	50.6404	53.244	47.8382	51.3366	40.0928	40.5892	38.9875	40.5411	37.5464	54.8859	0
-0.000720732	0.000335599	ENSG00000178950	GAK	cyclin G associated kinase [Source:HGNC Symbol;Acc:HGNC:4113]			25.2248	22.9475	23.3801	26.1695	19.6252	26.3267	27.1432	24.9302	24.3555	28.5187	24.7471	23.3723	25.5976	25.9113	27.9769	27.2186	27.5424	26.3182	27.0071	24.3544	26.2775	26.2756	22.8648	24.3149	24.9583	22.8007	25.468	27.1543	27.5916	28.2943	27.0021	29.1742	22.0427	23.4177	24.4658	23.8661	0
0.00652834	-0.00661296	ENSG00000130005	GAMT	guanidinoacetate N-methyltransferase [Source:HGNC Symbol;Acc:HGNC:4136]			18.4413	9.9389	5.65755	2.4622	6.36955	3.83569	3.94246	5.94476	3.77265	5.015	4.95598	5.40446	16.9383	6.2618	7.9333	7.51286	6.78242	5.5711	7.58767	4.61233	5.05794	7.88411	6.72071	5.91675	10.5755	5.11719	12.7376	6.21035	7.4736	1.84493	3.79891	5.63126	3.71478	7.57128	6.58994	7.56083	0
-5.35993e-05	0.000260333	ENSG00000143614	GATAD2B	GATA zinc finger domain containing 2B [Source:HGNC Symbol;Acc:HGNC:30778]			23.3593	16.6167	21.37	24.9789	17.176	28.9399	24.5856	15.7783	21.8759	22.4432	24.054	16.8444	24.5989	18.6966	22.6952	27.3255	22.877	24.3236	25.7851	22.419	23.7474	19.6641	17.674	21.1894	28.0789	16.8011	19.1928	20.6866	18.3243	23.2425	24.5361	18.6268	20.9488	24.1295	19.3015	22.3724	0
-0.000472968	-0.00147477	ENSG00000059691	GATB	glutamyl-tRNA(Gln) amidotransferase, subunit B [Source:HGNC Symbol;Acc:HGNC:8849]			5.48636	4.93368	6.21637	3.34598	5.31202	5.36875	5.04591	4.6896	5.25267	5.02857	3.78348	5.29462	5.92521	5.64865	6.15039	5.78095	5.61082	5.18792	5.61153	5.12224	5.27561	4.57491	4.82231	4.56249	4.82822	4.86208	5.84568	6.41259	5.45508	5.30349	5.36459	4.72408	3.84622	4.4159	4.70092	5.11928	0
-0.00110316	-0.000460909	ENSG00000107862	GBF1	golgi brefeldin A resistant guanine nucleotide exchange factor 1 [Source:HGNC Symbol;Acc:HGNC:4181]			51.0337	51.0067	56.804	56.2139	51.8652	68.1694	66.7245	41.9059	66.3396	58.0717	57.3319	42.0333	58.4812	52.0859	67.7125	64.6336	62.5854	65.4834	55.9517	61.9926	55.97	56.3319	42.9671	62.4492	68.687	54.3032	52.1333	63.6863	68.2406	85.3843	56.9462	68.5794	48.4876	54.9046	51.8126	57.8086	0
-0.00897552	0.000138557	ENSG00000117228	GBP1	guanylate binding protein 1, interferon-inducible [Source:HGNC Symbol;Acc:HGNC:4182]			16.9364	19.436	66.6147	58.0841	70.6029	65.4486	65.1096	30.7598	61.1974	49.5461	42.4652	27.8979	22.6877	58.25	55.3916	52.6078	44.3268	50.5411	42.1918	78.9937	39.0064	35.8251	38.3559	20.6939	37.1017	61.3944	54.432	49.0169	68.4547	104.172	44.6702	24.3601	56.8645	36.5655	20.6028	31.8335	0
2.38818e-05	0.00177307	ENSG00000100116	GCAT	glycine C-acetyltransferase [Source:HGNC Symbol;Acc:HGNC:4188]			23.1738	47.4041	32.8974	23.9984	26.9085	28.8535	20.8345	36.2631	24.3585	23.1569	18.0538	30.0206	22.351	40.2923	35.023	25.4903	28.2047	34.9896	26.2345	30.2763	36.2895	28.599	30.9354	36.027	19.0829	24.1094	20.8592	46.3386	29.8395	18.0504	26.3289	38.8695	28.1322	23.0621	26.0863	31.761	0
-0.000268016	0.00019468	ENSG00000001084	GCLC	glutamate-cysteine ligase, catalytic subunit [Source:HGNC Symbol;Acc:HGNC:4311]			20.4683	11.4491	17.139	27.4314	16.3883	23.4845	23.6419	11.4988	20.796	17.111	18.462	14.8983	22.0317	12.4698	21.6839	21.3178	21.201	17.3811	17.6947	17.8209	22.1124	14.3312	11.3124	18.0099	22.9457	11.5486	14.1803	17.9993	21.1492	25.4162	15.2734	15.1808	16.6463	20.9675	25.4026	15.3889	0
-0.000986264	0.00312617	ENSG00000203879	GDI1	GDP dissociation inhibitor 1 [Source:HGNC Symbol;Acc:HGNC:4226]			96.319	114.374	113.05	125.164	115.098	142.961	143.222	141.122	123.929	135.256	141.152	121.847	97.531	111.129	125.094	129.82	136.591	128.498	125.501	128.659	147.664	156.778	143.022	127.65	122.905	113.53	125.934	114.651	129.668	143.054	143.099	132.266	113.391	122.198	111.678	136.993	0
0.00373375	0.000632651	ENSG00000046647	GEMIN8	gem (nuclear organelle) associated protein 8 [Source:HGNC Symbol;Acc:HGNC:26044]			37.8356	45.9686	28.0056	25.2817	21.1951	31.849	27.5909	28.6596	30.7133	31.6272	32.4006	29.9099	42.1664	22.7941	26.102	28.2813	33.8881	32.4244	26.1389	29.2922	31.9068	26.416	29.8009	37.7498	44.5063	23.0223	27.3516	24.7803	26.6916	26.7015	28.6421	29.3648	30.7502	35.6147	34.4702	38.2033	0
0.000848867	0.00626888	ENSG00000239857	GET4	golgi to ER traffic protein 4 [Source:HGNC Symbol;Acc:HGNC:21690]			5.88	5.36669	8.02843	8.06504	4.78602	10.2402	8.9524	8.18037	8.83456	8.12467	8.99732	7.19844	6.44617	5.65965	6.61709	8.68471	8.09155	8.68014	9.88089	7.26703	7.65005	9.36064	8.46258	10.8134	8.88947	5.31475	7.34385	7.07701	7.10005	6.67453	8.69202	7.75258	7.44187	12.5145	12.5907	9.64881	0
0.000882626	-0.000924226	ENSG00000127554	GFER	growth factor, augmenter of liver regeneration [Source:HGNC Symbol;Acc:HGNC:4236]			23.3275	25.1934	19.5106	18.425	16.1823	19.5376	17.1837	24.2642	17.4098	19.9646	19.6069	21.8948	24.5556	25.6163	22.2636	20.3231	20.588	20.1607	22.6076	20.7486	18.3991	22.0922	20.7762	19.1974	22.4194	17.9623	23.6581	20.7471	21.0297	17.2873	20.272	23.0093	17.6152	18.1525	18.3015	20.0794	0
0.0018142	0.00252252	ENSG00000115486	GGCX	gamma-glutamyl carboxylase [Source:HGNC Symbol;Acc:HGNC:4247]			16.1557	24.3799	16.5144	18.7957	16.695	20.4334	21.4228	15.5747	23.0755	18.5807	19.6792	20.0431	23.7964	16.4609	20.7456	22.2824	21.7978	20.3824	19.073	21.0574	20.4691	20.0047	16.7135	24.7448	23.3816	14.6384	17.7598	19.1172	18.2446	20.7292	18.2902	17.9929	25.0838	22.1353	24.8573	25.9261	0
0.00173976	-0.00128374	ENSG00000167925	GHDC	GH3 domain containing [Source:HGNC Symbol;Acc:HGNC:24438]			29.8332	18.4038	19.4362	17.7621	19.8571	20.9399	17.0579	19.1655	17.747	21.9675	21.0437	28.8385	34.5381	27.0564	21.0601	24.5893	23.8727	21.585	24.175	19.1769	23.6071	22.4289	23.4886	24.0169	25.132	22.795	25.9867	23.0064	23.592	19.536	20.785	27.9803	16.6476	21.2557	24.3719	25.2676	0
0.00132339	0.00394784	ENSG00000123159	GIPC1	GIPC PDZ domain containing family, member 1 [Source:HGNC Symbol;Acc:HGNC:1226]			68.8257	100.002	82.1117	73.3615	76.7018	75.9349	71.8091	77.1313	73.9071	93.9107	87.4649	101.801	73.1231	84.801	67.976	76.8	77.687	73.1163	88.3721	74.9754	93.2947	105.496	115.31	80.2109	81.6867	66.0188	77.9336	75.2054	74.7698	57.0838	92.8302	117.874	94.3739	88.1882	86.6175	97.6124	0
-0.0140769	0.000997361	ENSG00000152661	GJA1	gap junction protein, alpha 1, 43kDa [Source:HGNC Symbol;Acc:HGNC:4274]			137.194	77.9072	571.732	655.104	974.704	676.267	838.995	283.576	822.863	572.853	514.377	201.833	165.076	536.945	544.373	490.319	479.75	631.987	449.68	554.316	429.636	442.915	326.369	205.491	237.026	415.83	518.295	711.892	755.922	1434.7	561.056	233.222	496.76	213.122	170.33	138.166	0
0.00477939	0.000494788	ENSG00000135423	GLS2	glutaminase 2 (liver, mitochondrial) [Source:HGNC Symbol;Acc:HGNC:29570]			0.269147	0.0644695	0.103803	0.0329407	0.174057	0.060819	0.0344453	0.0339338	0.140446	0.14979	0.273771	0.300484	0.398834	0.264767	0.029279	0.180694	0.12848	0.235148	0.183871	0.388447	0.112002	0.445094	0.122435	0.236418	0.320849	0.185656	0.186751	0.430462	0.173889	0.137363	0.214803	0.323842	0.122335	0.221003	0.428544	0.223234	0
-0.00324358	-0.00562084	ENSG00000146535	GNA12	guanine nucleotide binding protein (G protein) alpha 12 [Source:HGNC Symbol;Acc:HGNC:4380]			35.2515	27.407	42.6242	40.1853	41.859	36.1084	39.7117	21.0362	34.6303	31.632	29.5504	22.038	42.3065	31.522	38.2639	28.3038	27.9874	30.9248	24.5911	34.6126	25.8947	28.385	26.1871	24.0306	33.5996	70.0656	29.4013	37.0077	41.8262	64.5495	37.9033	27.9186	27.8301	22.2717	19.389	23.5955	0
-0.00345565	-0.000820733	ENSG00000127955	GNAI1	guanine nucleotide binding protein (G protein), alpha inhibiting activity polypeptide 1 [Source:HGNC Symbol;Acc:HGNC:4384]			28.3717	26.6079	51.6513	35.4303	48.0987	50.2026	45.1107	29.5868	55.2361	30.9777	55.7008	26.8433	40.6498	25.9587	79.5926	44.4876	45.566	55.9976	46.5126	44.331	35.2196	33.4994	24.1447	36.9601	34.9046	32.2751	50.5166	80.099	42.4703	46.3237	41.3937	30.955	38.6872	37.4458	28.1064	34.3258	0
-0.00103648	0.000843082	ENSG00000065135	GNAI3	guanine nucleotide binding protein (G protein), alpha inhibiting activity polypeptide 3 [Source:HGNC Symbol;Acc:HGNC:4387]			97.5285	84.1333	115.035	62.0613	115.742	128.725	118.532	94.931	116.91	110.612	113.036	101.27	112.641	85.2906	113.478	119.781	119.158	113.129	111.939	112.049	109.174	103.482	89.6237	95.8959	98.2411	112.862	98.3367	110.908	112.406	134.881	118.077	101.209	106.406	115.318	87.9151	108.574	0
-0.00371527	-0.00235945	ENSG00000242616	GNG10	guanine nucleotide binding protein (G protein), gamma 10 [Source:HGNC Symbol;Acc:HGNC:4402]			10.5099	13.2606	18.0989	15.4356	20.4693	16.0721	16.7975	10.4466	16.6441	16.5273	18.9259	13.0161	18.5703	16.5903	17.3092	14.8667	18.6913	16.0156	16.2802	20.9889	14.9515	11.2165	13.3422	7.54498	11.9461	16.8934	17.8071	18.2808	20.0863	14.7819	17.6395	14.2141	14.9977	10.8376	8.2698	12.1634	0
-0.00340753	-0.00233024	ENSG00000172380	GNG12	guanine nucleotide binding protein (G protein), gamma 12 [Source:HGNC Symbol;Acc:HGNC:19663]			43.7659	40.6616	81.1939	81.8297	44.4008	72.3516	62.0504	42.9507	63.7334	43.4698	52.4367	37.4127	55.058	54.0417	77.5922	71.285	74.2174	71.4904	65.4025	53.0522	47.7682	30.522	32.0834	45.6525	62.4423	62.5466	56.1069	70.1958	61.6923	79.9927	57.2839	70.8216	55.8302	50.6436	55.5498	41.8934	0
-0.00305198	0.00154242	ENSG00000130119	GNL3L	guanine nucleotide binding protein-like 3 (nucleolar)-like [Source:HGNC Symbol;Acc:HGNC:25553]			8.07017	6.47354	12.7575	12.2487	11.1055	18.2255	22.752	4.04626	22.3106	12.534	14.1746	7.54308	11.1497	6.85418	15.6645	13.1544	13.7879	18.1305	12.6933	21.4832	10.6021	9.25286	6.62725	13.0884	14.5984	10.6028	8.08687	15.0568	12.4407	20.5279	14.7323	9.08916	15.3549	11.2113	11.5422	9.85057	0
-0.00352925	-0.00394118	ENSG00000135052	GOLM1	golgi membrane protein 1 [Source:HGNC Symbol;Acc:HGNC:15451]			113.382	85.1883	137.927	111.014	114.747	122.093	110.83	88.8319	155.628	98.9884	112.079	79.8139	121.567	128.115	150.989	138.23	153.003	133.133	143.213	121.611	114.643	85.1381	78.8353	73.6346	113.029	150.649	127.524	151.16	151.046	145.424	103.387	151.271	93.1511	85.7843	82.2121	90.5868	0
0.00136193	0.000795336	ENSG00000047932	GOPC	golgi-associated PDZ and coiled-coil motif containing [Source:HGNC Symbol;Acc:HGNC:17643]			50.1854	39.1119	45.759	43.1905	44.5317	67.3049	59.1967	33.246	50.9184	45.346	59.3098	39.5925	51.7307	25.3354	49.9866	53.5769	49.4364	46.3261	45.1847	50.1884	43.8506	43.5053	32.2895	57.3877	75.0129	37.9394	41.122	40.0163	44.5027	60.1553	45.3195	31.2391	41.7811	51.451	51.5007	57.9481	0
-0.00043492	0.00185138	ENSG00000120370	GORAB	golgin, RAB6-interacting [Source:HGNC Symbol;Acc:HGNC:25676]			12.492	12.8057	15.0868	16.6326	12.4926	17.5807	15.6493	11.5444	14.0619	12.6054	14.7371	13.8134	11.3982	9.54909	14.5945	16.3799	16.2666	13.6344	14.4507	14.5673	15.1531	10.8216	10.1826	13.4899	13.2413	12.2325	11.8221	13.0852	15.9501	17.8201	10.9021	10.8081	12.3803	15.8224	18.0318	14.9608	0
-0.000447558	-0.00336394	ENSG00000120053	GOT1	glutamic-oxaloacetic transaminase 1, soluble [Source:HGNC Symbol;Acc:HGNC:4432]			53.948	95.0879	56.1562	47.1957	45.7018	46.5078	44.8601	52.1061	54.3453	42.7001	38.1115	57.3407	54.2283	76.3561	92.7016	50.9462	61.0969	58.5387	52.6035	49.7554	48.4505	51.6629	43.6199	57.2488	52.0615	58.9524	65.1442	86.4636	80.1831	64.7418	52.3443	59.7779	36.4529	44.411	43.4967	56.2456	0
-0.00231496	-0.0101042	ENSG00000138678	GPAT3	glycerol-3-phosphate acyltransferase 3 [Source:HGNC Symbol;Acc:HGNC:28157]			1.1559	0.566339	0.891607	0.964571	1.01935	1.13978	0.524487	0.278222	1.15151	0.55558	0.84174	0.422341	1.3165	0.891585	0.788759	1.39685	0.963111	0.62954	0.538412	0.720386	1.2244	0.347554	0.215109	0.435146	1.0439	1.60917	1.26868	1.21599	0.814691	0.844678	0.431305	0.632182	0.967195	0.603998	0.33463	0.817094	0
-0.00443529	0.00244234	ENSG00000158669	GPAT4	glycerol-3-phosphate acyltransferase 4 [Source:HGNC Symbol;Acc:HGNC:20880]			44.3271	52.1507	68.9028	85.754	62.8888	83.8789	85.6879	74.7273	88.4408	82.0052	88.0899	49.5052	49.8102	74.3214	83.5469	82.6156	77.4382	90.6477	80.6248	72.8086	81.986	83.1985	66.9823	50.7528	50.0878	66.0949	73.8231	88.8501	69.8062	83.3371	78.8328	84.6696	72.2633	66.0366	55.7481	49.0567	0
-0.00130289	0.00266501	ENSG00000125772	GPCPD1	glycerophosphocholine phosphodiesterase 1 [Source:HGNC Symbol;Acc:HGNC:26957]			52.2215	38.7748	53.8906	79.6794	51.0847	73.341	90.0647	52.2219	62.8068	61.1771	78.0726	35.4072	49.9236	31.5055	47.1028	50.6078	46.1889	56.5713	47.1442	61.171	59.0637	62.2609	44.5335	40.9027	58.3245	42.1935	34.2921	40.3077	44.3951	83.422	63.8804	41.104	52.4719	61.2059	49.5229	48.697	0
-0.000865849	-0.00657115	ENSG00000164294	GPX8	glutathione peroxidase 8 (putative) [Source:HGNC Symbol;Acc:HGNC:33100]			52.1638	32.0912	47.0558	20.5136	49.5962	40.8764	45.5779	21.2389	44.0626	34.9737	36.1534	24.1715	57.6092	29.0211	41.0171	37.0786	41.0709	34.8893	34.8211	45.5861	34.4626	29.4863	32.3369	26.8847	56.4937	39.4615	53.1871	50.7894	59.1657	59.4683	28.8094	21.5764	27.589	31.6412	20.2517	33.6115	0
-0.00338918	7.43708e-05	ENSG00000089351	GRAMD1A	GRAM domain containing 1A [Source:HGNC Symbol;Acc:HGNC:29305]			32.2188	30.5859	46.8341	40.9838	41.9231	55.546	50.5086	39.8996	44.2125	47.4443	54.3677	28.3881	34.0808	44.0954	45.7951	47.6062	46.5499	41.5191	54.0702	49.5464	43.1575	38.9212	47.8124	29.1834	41.5518	43.9637	50.1467	46.0442	43.0316	48.9233	49.6533	53.8201	31.1727	31.8274	35.0815	32.3713	0
-0.00336929	-0.00261495	ENSG00000106070	GRB10	growth factor receptor-bound protein 10 [Source:HGNC Symbol;Acc:HGNC:4564]			16.015	8.78272	15.2648	19.0132	19.1497	23.5022	20.557	11.8516	16.996	14.43	16.1877	8.55525	17.1213	13.8167	17.4617	19.4272	19.0511	19.307	19.7662	16.3701	15.3573	16.0149	11.128	10.3058	19.8341	17.9888	18.1712	18.3906	13.5244	17.8434	20.3066	13.7871	15.2165	12.2175	10.2991	13.1197	0
0.000667737	-0.000296426	ENSG00000100744	GSKIP	GSK3B interacting protein [Source:HGNC Symbol;Acc:HGNC:20343]			18.8961	20.3392	22.791	23.1105	20.9487	22.612	17.9168	15.7097	20.9619	20.2816	24.2842	18.5032	23.6229	15.5584	24.8068	21.4461	22.3452	20.9858	20.6235	21.4665	22.4891	16.1107	18.1917	25.1137	28.6115	19.4798	21.8646	22.8341	20.7316	20.594	19.4718	16.5938	17.9581	22.1548	21.097	21.8714	0
0.0093768	0.00113854	ENSG00000148180	GSN	gelsolin [Source:HGNC Symbol;Acc:HGNC:4620]			189.213	485.756	117.346	66.1852	134.975	102.129	95.4971	100.439	108.23	109.431	109.369	234.203	181.122	125.313	80.3591	99.2266	102.863	100.621	120.633	119.865	114.124	119.505	181.631	323.856	240.71	130.385	124.715	105.84	128.715	65.2524	86.6252	113.167	118.645	179.295	181.05	297.929	0
-0.000970081	-0.000470603	ENSG00000103342	GSPT1	G1 to S phase transition 1 [Source:HGNC Symbol;Acc:HGNC:4621]			64.7522	55.1806	70.9935	57.1234	68.2066	72.8538	74.9667	53.946	62.7198	58.9755	63.7651	55.4567	68.8451	45.5216	69.1367	69.3702	64.1911	65.4014	63.3582	74.0919	63.9477	53.1215	56.2429	52.4086	65.6141	63.3556	59.2448	65.0509	76.2541	65.8319	72.5839	55.7991	61.4647	63.5572	52.666	53.8039	0
0.00487999	-0.00222621	ENSG00000104687	GSR	glutathione reductase [Source:HGNC Symbol;Acc:HGNC:4623]			139.29	114.854	88.4958	68.9726	66.6842	73.8388	69.2225	53.7795	74.8857	78.974	89.5892	75.1524	146.413	73.1658	75.3255	86.3427	82.8688	72.3217	84.8873	88.4054	76.3417	66.9879	68.3986	88.5876	166.092	50.3535	70.5539	66.2257	70.4151	59.5174	67.9543	103.787	80.4502	86.429	85.4125	111.208	0
0.00476221	0.000901753	ENSG00000213366	GSTM2	glutathione S-transferase mu 2 (muscle) [Source:HGNC Symbol;Acc:HGNC:4634]			32.4817	22.9543	19.3424	17.1364	21.16	23.782	24.7193	22.4952	19.6276	22.1181	32.168	22.334	32.7258	12.1735	20.4438	46.6874	28.9066	20.6168	23.2234	18.7009	25.2407	31.8081	18.0224	35.7246	48.5992	13.3748	26.4418	22.7671	19.152	9.42003	21.639	20.3638	16.7364	25.7955	26.3704	29.0907	0
0.00653341	0.00337561	ENSG00000134202	GSTM3	glutathione S-transferase mu 3 (brain) [Source:HGNC Symbol;Acc:HGNC:4635]			14.1892	30.5079	18.2189	10.9268	23.1435	5.92463	8.3308	7.2097	5.27795	10.5664	23.7666	24.5274	12.088	17.065	13.9659	23.6112	4.74736	8.71696	13.9999	14.3804	17.4005	18.0972	11.6185	16.7907	17.9927	4.11602	16.5298	12.2057	8.35279	9.9205	4.53544	12.4193	14.4341	26.6945	14.7251	22.3086	0
0.000790036	0.0017242	ENSG00000165417	GTF2A1	general transcription factor IIA, 1, 19/37kDa [Source:HGNC Symbol;Acc:HGNC:4646]			24.0848	19.4707	23.0024	28.5702	21.1515	35.4321	32.9735	13.9477	30.4948	20.8646	29.151	23.681	23.6501	12.8146	29.0046	26.8018	24.246	24.333	21.6504	25.6847	24.4634	16.77	15.9906	32.5522	31.4933	18.9557	17.4211	25.8382	27.0975	36.0647	23.5439	18.1977	23.447	29.1602	29.506	31.8483	0
0.000175758	-0.000848803	ENSG00000140307	GTF2A2	general transcription factor IIA, 2, 12kDa [Source:HGNC Symbol;Acc:HGNC:4647]			39.1267	39.8043	33.953	29.5257	36.5573	33.4639	29.3896	40.5688	31.872	30.7009	30.717	40.9903	38.9801	33.2312	35.5234	33.3086	36.2584	31.4301	31.0813	37.5508	34.3156	31.8822	38.0295	25.7766	33.2646	35.306	36.1771	37.72	36.1105	33.48	33.1848	34.9435	30.1659	34.883	28.9309	31.4146	0
7.66136e-05	0.00106262	ENSG00000197265	GTF2E2	general transcription factor IIE, polypeptide 2, beta 34kDa [Source:HGNC Symbol;Acc:HGNC:4651]			35.3424	43.0908	38.2382	29.4423	44.0015	36.6524	32.8899	43.1312	36.164	38.6874	40.6041	39.9329	35.869	33.311	37.123	39.2588	38.6537	38.2804	36.2649	43.9818	40.1481	41.3384	45.7086	34.5221	38.5043	37.1982	40.2824	38.3675	39.5766	33.7577	40.2041	35.822	34.4687	40.129	28.7888	39.0054	0
4.53239e-05	0.00367476	ENSG00000172432	GTPBP2	GTP binding protein 2 [Source:HGNC Symbol;Acc:HGNC:4670]			39.7899	32.4224	40.679	50.6698	37.1431	46.3213	48.68	43.657	43.1637	47.4087	50.2607	37.5742	43.6156	39.055	38.3898	46.4939	45.2467	46.5583	48.6219	40.9337	48.0645	53.4637	47.3791	51.5056	45.3628	36.4324	36.8774	37.7462	43.182	49.5598	52.0624	42.8096	50.5697	55.4912	52.9213	47.6864	0
0.000926826	0.00084279	ENSG00000130299	GTPBP3	GTP binding protein 3 (mitochondrial) [Source:HGNC Symbol;Acc:HGNC:14880]			13.5091	10.8633	11.4437	9.80215	10.8424	13.4916	12.3184	13.0479	11.7069	12.8214	12.4223	11.2576	14.4939	11.5985	13.3574	12.8592	13.3811	11.7424	14.4751	12.0986	13.2176	13.1316	13.7721	11.8664	14.7302	8.91916	13.9933	13.2995	11.5333	8.74137	13.8619	15.9964	10.6632	11.2577	13.0594	13.8058	0
0.00463947	-0.000157371	ENSG00000178458	H3F3AP6	H3 histone, family 3A, pseudogene 6 [Source:HGNC Symbol;Acc:HGNC:42982]			2.66003	0.318583	1.36788	0.32556	0.573415	0.300543	2.04258	0.67075	0	1.97388	1.69109	0.593949	0.716684	0.654187	0	1.0715	0	0	2.12011	0.319925	0.368981	1.09974	0.605027	1.66898	1.057	0.733952	1.10742	0.750768	0	1.01819	0.303278	0.355622	0.906794	0.364036	0.705898	1.6547	5
3.56505e-06	0.00145012	ENSG00000130956	HABP4	hyaluronan binding protein 4 [Source:HGNC Symbol;Acc:HGNC:17062]			10.9615	10.3949	13.4104	8.90715	12.4635	11.725	11.4528	11.7245	9.35346	12.501	13.7431	12.308	11.2202	8.91596	11.8169	12.0882	13.5361	9.99174	10.0358	11.7355	12.9741	12.3696	14.1315	12.1766	10.9607	14.4282	12.082	11.3354	11.7026	11.8995	13.4912	9.69358	9.98502	12.3576	10.4791	13.3859	0
0.00605713	-0.00711025	ENSG00000188921	HACD4	3-hydroxyacyl-CoA dehydratase 4 [Source:HGNC Symbol;Acc:HGNC:20920]			10.8318	4.63804	5.56846	3.94512	4.43938	5.09622	5.54339	1.94736	4.65772	4.10075	7.35737	3.0989	15.0626	2.05066	3.77443	6.49221	4.58413	4.49814	3.83586	4.69797	3.97448	1.86634	3.46218	4.70502	16.93	3.81391	5.03237	4.45411	3.97712	2.39914	3.45817	2.55871	5.17628	4.45732	3.8909	6.33575	0
0.000561229	0.0015207	ENSG00000112855	HARS2	histidyl-tRNA synthetase 2, mitochondrial [Source:HGNC Symbol;Acc:HGNC:4817]			43.6983	41.6306	45.1796	40.3527	43.7669	46.3844	44.8945	44.3486	42.4284	45.8144	49.3959	42.9802	46.4818	39.2071	41.8796	46.2867	46.2102	43.3044	44.0157	48.1846	46.7539	50.2802	42.1105	46.8658	49.9344	40.3733	42.8283	41.659	40.8693	44.799	45.0945	39.2951	45.089	48.2261	42.4334	50.1815	0
0.00128159	-0.000842037	ENSG00000249115	HAUS5	HAUS augmin-like complex, subunit 5 [Source:HGNC Symbol;Acc:HGNC:29130]			19.5078	10.733	13.4595	12.7082	11.5631	14.4334	14.226	13.0098	13.8829	13.7475	11.4767	13.781	18.5731	13.3243	15.4669	15.6486	15.5486	14.4116	14.4962	12.9287	15.5386	14.0719	13.597	15.6248	20.202	10.9665	13.7517	15.3624	13.7788	13.2484	15.0313	13.6224	11.5051	14.9177	14.0917	14.6291	0
-0.00166942	-0.00150776	ENSG00000172534	HCFC1	host cell factor C1 [Source:HGNC Symbol;Acc:HGNC:4839]			34.6454	25.6669	37.2915	35.1008	32.1682	46.8906	44.4117	21.9373	39.9641	38.0674	34.1189	23.0178	39.0278	29.7866	44.2888	42.5683	36.6665	39.1294	37.2032	40.9626	32.7758	32.3283	25.4493	32.5148	42.7964	30.1353	34.4581	36.4974	37.6702	45.6558	38.4158	36.6051	29.8849	28.0161	31.1101	28.5382	0
-0.00180517	0.000201775	ENSG00000111727	HCFC2	host cell factor C2 [Source:HGNC Symbol;Acc:HGNC:24972]			7.10782	4.99664	9.7092	9.37422	9.20095	14.1653	13.006	4.20801	9.96405	8.37459	10.3643	6.01922	8.70413	3.76209	10.1708	10.6291	8.6198	10.7881	8.55044	9.75234	8.16126	5.60201	4.64728	9.82612	10.6269	8.55966	6.50214	10.1044	8.57003	15.6417	9.41562	5.97799	8.1686	10.16	7.57957	8.29587	0
0.000104232	-0.00209556	ENSG00000196591	HDAC2	histone deacetylase 2 [Source:HGNC Symbol;Acc:HGNC:4853]			24.0263	18.0641	21.0902	17.8367	21.8738	23.5926	20.3889	16.8677	19.3903	17.7813	19.9327	17.9441	26.3865	15.5382	21.377	21.5338	19.8007	18.6132	19.0976	23.2855	18.9404	16.5564	19.1232	15.1644	24.2395	17.0035	21.186	19.1461	19.6628	19.9211	21.6546	17.9144	16.255	17.3318	14.843	18.5332	0
-0.000104501	3.36071e-06	ENSG00000155393	HEATR3	HEAT repeat containing 3 [Source:HGNC Symbol;Acc:HGNC:26087]			15.943	13.7104	16.0273	8.47679	15.4374	17.7474	15.3865	13.6422	16.8433	15.0063	13.9572	14.5021	18.0973	9.93081	14.1307	13.2303	15.845	16.4735	13.7783	21.6896	17.0757	15.4158	14.4159	12.1677	16.9285	12.5118	16.5753	13.4009	18.9122	12.5053	18.8625	15.8984	15.2059	16.525	8.80846	13.1421	0
0.00123241	0.0020897	ENSG00000173064	HECTD4	HECT domain containing E3 ubiquitin protein ligase 4 [Source:HGNC Symbol;Acc:HGNC:26611]			19.3902	12.5848	14.6079	19.3474	12.6026	24.3264	25.7487	11.6571	24.7549	17.2095	21.6648	13.1459	19.8453	10.4571	17.2079	19.6489	16.7692	21.2089	17.225	17.6496	17.8909	19.1729	11.0538	24.3225	28.0955	12.7626	12.8093	16.641	15.9005	20.919	18.769	15.8177	18.1444	19.8787	22.9912	18.9953	0
0.00602023	-0.0222592	ENSG00000123485	HJURP	Holliday junction recognition protein [Source:HGNC Symbol;Acc:HGNC:25444]			34.6389	4.73144	4.67395	3.74893	3.91863	2.58755	3.2607	1.94902	3.28641	2.76157	2.11114	1.78978	25.8769	2.60493	3.42561	2.92132	2.62378	2.67975	1.89052	2.23797	2.50171	0.90738	2.40918	2.40684	18.1628	5.92408	4.80694	5.03637	7.32415	4.05438	2.80693	0.99507	2.60237	2.429	1.97518	2.7899	0
0.00153587	-0.00192537	ENSG00000140382	HMG20A	high mobility group 20A [Source:HGNC Symbol;Acc:HGNC:5001]			27.9451	19.7746	20.1067	17.6582	21.5687	22.5517	24.7799	16.1024	23.1653	20.8264	24.1629	16.9465	34.5712	16.9225	20.3203	24.4164	23.0663	21.5452	23.9319	24.1909	20.5107	19.6478	15.5926	22.4115	31.6623	18.4677	20.7802	20.5453	19.8123	21.2191	19.9147	18.5811	18.4901	22.1052	19.2797	21.579	0
0.00466421	-0.00814591	ENSG00000164104	HMGB2	high mobility group box 2 [Source:HGNC Symbol;Acc:HGNC:5000]			190.639	64.5015	47.2551	45.325	51.2112	40.9964	51.2273	30.5481	51.1386	46.9217	51.7458	50.2741	155.664	46.5559	49.7153	43.4834	52.1698	38.6493	39.2507	35.9167	48.9655	41.1002	46.0592	45.0378	84.2766	52.3954	59.1012	58.0066	61.2922	44.9895	49.4995	28.284	50.4982	53.8628	40.356	53.8349	0
0.00198055	-0.00177215	ENSG00000205581	HMGN1	high mobility group nucleosome binding domain 1 [Source:HGNC Symbol;Acc:HGNC:4984]			225.212	172.487	161.899	153.606	149.063	169.766	151.462	153.644	151.4	148.395	167.425	168.252	238.44	146.056	155.739	161.556	164.688	155.843	168.593	153.086	134.738	138.232	147.923	157.357	204.754	145.683	159.746	158.274	151.844	146.054	151.521	146.59	134.993	161.848	145.403	192.237	0
0.00360844	-0.0066951	ENSG00000198830	HMGN2	high mobility group nucleosomal binding domain 2 [Source:HGNC Symbol;Acc:HGNC:4986]			933.599	575.52	383.276	297.102	347.78	315.332	288.422	400.113	320.602	351.634	327.158	330.9	844.636	438.724	381.11	370.998	397.207	326.965	348.239	315.438	353.047	373.328	389.104	334.089	575.833	370.004	424.432	416.094	373.973	292.217	332.409	378.596	271.288	315.517	273.878	418.287	0
0.00671576	-0.00110044	ENSG00000118418	HMGN3	high mobility group nucleosomal binding domain 3 [Source:HGNC Symbol;Acc:HGNC:12312]			364.007	297.312	176.171	113.55	165.944	151.004	148.421	195.694	169.937	158.857	177.585	272.807	316.851	139.986	182.488	174.573	165.663	173.539	167.878	185.322	176.694	170.707	194.342	261.636	363.021	123.498	180.773	198.515	175.45	110.218	150.234	167.95	133.919	201.951	246.705	314.825	0
-0.00514217	-0.0103592	ENSG00000100292	HMOX1	heme oxygenase 1 [Source:HGNC Symbol;Acc:HGNC:5013]			14.1931	29.9986	22.7334	159.342	33.9056	19.6713	24.9582	14.443	18.3838	42.7558	18.3802	16.4941	33.2525	25.3778	77.3918	71.1702	36.1089	17.9857	28.9334	11.3721	49.1841	15.5989	27.4515	11.9221	52.3242	37.8165	124.843	53.3735	21.5572	13.3982	29.6977	17.1382	13.0688	16.2994	8.80626	13.9504	0
-0.000958508	0.0042041	ENSG00000215271	HOMEZ	homeobox and leucine zipper encoding [Source:HGNC Symbol;Acc:HGNC:20164]			11.8101	13.9891	15.8419	17.2975	16.1984	20.0813	16.1692	17.4262	17.2183	18.8515	18.0937	16.1264	14.8695	16.4932	15.7347	18.8723	17.7865	18.2715	21.5226	17.279	20.9546	15.6674	14.5232	22.1565	12.3253	13.2135	14.0749	14.7616	17.4069	18.3308	17.3565	22.6424	17.0773	20.4873	17.7195	17.3169	0
0.00428671	-0.00137606	ENSG00000110756	HPS5	Hermansky-Pudlak syndrome 5 [Source:HGNC Symbol;Acc:HGNC:17022]			16.4865	17.8116	13.5628	12.183	11.7011	12.4773	14.0897	6.84369	12.0314	11.3167	13.9115	11.4173	18.7737	8.49507	12.3836	12.1321	12.0054	10.81	9.90034	13.9368	10.5035	9.33299	9.54026	19.0464	21.9525	10.0238	10.6969	10.6457	11.2134	11.8759	10.4568	9.28148	10.0738	12.5284	15.5109	17.0241	0
0.00991767	0.00638582	ENSG00000136720	HS6ST1	heparan sulfate 6-O-sulfotransferase 1 [Source:HGNC Symbol;Acc:HGNC:5201]			65.212	137.005	39.2867	37.8872	57.8993	48.4281	44.3982	43.0324	45.4699	57.6009	142.124	148.042	105.451	46.0175	37.7644	66.831	46.5162	36.2476	44.6834	61.6032	53.5944	65.5678	79.1452	143.752	113.269	32.2718	38.7472	32.3083	35.8372	32.1998	62.3103	68.4454	66.0018	95.1771	131.092	77.4286	0
0.000445843	9.64636e-05	ENSG00000080824	HSP90AA1	heat shock protein 90kDa alpha (cytosolic), class A member 1 [Source:HGNC Symbol;Acc:HGNC:5253]			523.698	476.57	513.885	496.67	518.634	572.614	536.979	391.35	577.937	462.133	536.72	490.482	552.126	330.53	660.512	557.618	543.545	500.102	539.361	602.927	464.085	427.332	476.792	457.343	631.832	380.775	497.531	435.429	498.716	473.632	448.07	509.501	473.441	486.86	423.3	519.285	0
-0.00034879	-0.00050362	ENSG00000144381	HSPD1	heat shock 60kDa protein 1 (chaperonin) [Source:HGNC Symbol;Acc:HGNC:5261]			231.189	192.134	216.801	168.352	256.382	199.878	226.702	195.865	234.681	199.209	212.686	220.622	244.909	150.555	257.726	203.129	220.753	189.909	188.114	264.311	213.24	193.894	254.729	161.396	203.041	186.926	203.111	216.662	216.976	186.319	210.006	158.59	190.517	188.072	148.411	167.738	0
0.00238024	-0.00296195	ENSG00000115541	HSPE1	heat shock 10kDa protein 1 [Source:HGNC Symbol;Acc:HGNC:5269]			123.871	123.321	79.1258	53.8064	91.7899	68.5408	62.7043	87.2214	76.1087	65.6048	70.8748	94.336	114.798	66.9117	88.4313	72.0244	80.1967	65.2931	69.5128	91.0515	74.0996	76.8183	103.139	68.5602	86.5049	68.0515	87.0241	82.409	83.317	60.9619	68.0295	74.6698	55.6745	62.8899	53.9305	81.5275	0
-0.000956614	0.00125201	ENSG00000136273	HUS1	HUS1 checkpoint clamp component [Source:HGNC Symbol;Acc:HGNC:5309]			9.18986	13.8241	12.6855	13.4862	13.0334	15.969	19.2273	9.96587	16.9358	11.0949	14.2435	12.7696	15.3026	11.0715	15.0052	13.6358	12.7692	14.6678	15.3776	14.3546	14.4136	11.0014	11.8469	13.5318	13.2433	12.602	11.6593	16.2273	14.6104	16.0632	14.1746	12.1071	14.9006	13.2891	12.5024	12.4012	0
-0.000669198	0.00122575	ENSG00000181873	IBA57	IBA57 homolog, iron-sulfur cluster assembly [Source:HGNC Symbol;Acc:HGNC:27302]			3.95842	4.49741	4.77255	4.4126	4.4049	5.29438	6.0381	3.31818	5.3733	5.35867	5.22349	4.72985	4.69838	4.47285	6.05188	5.20014	6.06713	5.43461	5.46941	5.15972	4.85272	4.26089	4.13673	5.14177	4.95972	4.45736	4.45396	5.69684	4.79692	5.67853	4.5497	3.87606	5.05725	5.05123	4.79802	4.96913	0
0.0141053	-0.0113674	ENSG00000138413	IDH1	isocitrate dehydrogenase 1 (NADP+), soluble [Source:HGNC Symbol;Acc:HGNC:5382]			575.494	989.561	92.3501	91.9149	73.0333	87.7563	97.0024	75.3575	113.862	104.737	111.624	146.747	764.22	98.9828	93.6888	79.6325	98.7172	88.849	73.6707	109.848	114.999	70.6569	84.9868	205.48	664.879	90.7646	81.3376	101.592	90.5176	95.1126	84.8319	68.1112	95.4954	119.416	104.871	230.632	0
-0.00172236	-0.00566697	ENSG00000254709	IGLL5	immunoglobulin lambda-like polypeptide 5 [Source:HGNC Symbol;Acc:HGNC:38476]			0.0909924	0.196161	0	0.100229	0.0882672	0	0.104807	0	0	0	0.208251	0	0	0	0.089087	0.219919	0.15637	0	0	0	0.227193	0.225715	0.0931334	0	0.108472	1.35575	0.113645	0.15409	0.211636	0	0	0.109484	0	0	0.108661	0	17
0.000744549	-0.000161115	ENSG00000113141	IK	IK cytokine, down-regulator of HLA II [Source:HGNC Symbol;Acc:HGNC:5958]			85.323	91.3302	79.2994	78.3035	78.1359	82.9621	81.846	69.8282	84.1947	85.0926	85.0809	86.3276	86.5477	79.5913	86.8754	92.8944	90.7184	79.4864	82.3895	88.0876	86.8958	81.3279	83.597	78.2411	110.34	76.3341	81.081	80.1296	74.5654	79.8268	79.7913	78.6826	71.366	75.5765	75.3997	83.6545	0
0.0134186	0.00946277	ENSG00000148798	INA	internexin neuronal intermediate filament protein, alpha [Source:HGNC Symbol;Acc:HGNC:6057]			0.78953	1.58049	0.565505	0.538368	1.09412	0.53523	0.562959	0.554599	0.441419	0.627719	0.645345	1.51107	0.911659	0.166432	0.110428	0.590638	0.419964	0.591253	0.423797	0.203481	0.281618	0.652833	1.50077	2.71747	1.56866	0.420131	0.0939132	0.222837	0.34978	0.302212	0.347207	0.497606	1.03814	1.06507	1.4367	2.13995	0
-0.00263794	0.000341204	ENSG00000151689	INPP1	inositol polyphosphate-1-phosphatase [Source:HGNC Symbol;Acc:HGNC:6071]			15.3734	12.7338	22.4165	19.2935	18.6412	18.7079	17.7073	17.5516	16.9401	17.4098	23.1439	13.0413	13.8265	18.199	20.1714	22.0423	20.8159	20.9138	19.1112	18.6868	19.5856	19.2629	18.4436	16.1881	17.275	19.8704	21.7975	20.1656	20.113	19.8242	17.5528	17.8531	16.1088	16.3743	13.9193	17.0785	0
0.00018447	0.00537114	ENSG00000132376	INPP5K	inositol polyphosphate-5-phosphatase K [Source:HGNC Symbol;Acc:HGNC:33882]			18.5463	27.294	20.5084	27.9672	21.111	27.8131	24.9092	29.0433	27.3996	29.6892	30.0726	30.9439	22.071	32.3907	21.0837	30.076	28.8924	26.8549	29.2442	25.1126	31.8396	32.6793	30.3536	28.1593	21.7011	20.7334	22.2803	23.5263	21.3294	23.6548	29.1663	31.2358	28.5556	33.2112	31.1373	28.2464	0
0.000388126	0.00128914	ENSG00000164880	INTS1	integrator complex subunit 1 [Source:HGNC Symbol;Acc:HGNC:24555]			36.1333	36.2714	34.8003	38.3776	31.3518	36.9617	50.258	33.3384	37.5894	36.7112	40.754	33.9258	37.7413	36.5954	37.3861	39.8224	39.6912	41.4283	41.2339	37.9328	35.4454	34.9162	33.3137	42.024	42.9234	29.8414	35.8246	35.1111	32.3406	38.1757	44.1231	42.9122	32.7162	34.9392	38.1718	41.3881	0
-0.0015479	0.00150031	ENSG00000104613	INTS10	integrator complex subunit 10 [Source:HGNC Symbol;Acc:HGNC:25548]			23.1313	23.5607	34.4161	26.8234	30.7587	38.1953	32.7539	29.9999	37.9552	31.7703	38.0049	24.8058	29.46	29.3374	37.1043	36.2663	36.6817	38.4388	36.3529	36.8875	35.4346	29.8741	27.5672	23.5873	37.0193	23.319	30.2815	31.3552	31.2191	23.2318	30.504	33.9389	30.1851	28.1856	29.6713	25.5935	0
0.000810246	-0.00118157	ENSG00000108506	INTS2	integrator complex subunit 2 [Source:HGNC Symbol;Acc:HGNC:29241]			8.04266	5.01416	7.74807	5.2929	7.40508	8.7674	10.3431	3.22894	8.3625	6.24465	8.11152	5.76982	8.73879	3.69608	8.90857	6.77457	7.97946	7.12028	7.35116	9.35126	6.21155	4.77629	4.04619	7.5821	10.6236	4.42178	6.04398	8.23822	7.41114	6.84842	5.92726	5.06405	6.51737	6.38016	6.02306	7.47275	0
-0.000384986	-0.00177362	ENSG00000149262	INTS4	integrator complex subunit 4 [Source:HGNC Symbol;Acc:HGNC:25048]			12.7395	12.6971	15.9432	11.301	12.1833	14.3778	14.9269	9.34964	13.5484	11.3195	11.9921	12.1574	15.3001	13.147	12.9622	13.8724	14.9159	13.9733	14.2024	12.9454	13.1827	10.5669	10.2963	13.1905	16.2595	11.7453	13.1634	14.2243	15.3268	16.1448	12.2718	12.2001	13.5603	9.48358	10.4605	13.2494	0
-0.00335622	0.000646166	ENSG00000196497	IPO4	importin 4 [Source:HGNC Symbol;Acc:HGNC:19426]			5.09481	4.4195	6.1194	3.9551	5.10696	5.72347	5.64474	8.67173	5.15572	4.719	4.27544	4.11974	4.32393	5.96059	5.77197	5.83432	5.64933	5.45048	6.71256	6.38145	5.63353	6.95097	7.47439	3.15095	3.52842	4.7896	5.87838	5.34099	5.84029	5.34903	6.99538	7.70649	4.39162	4.75123	3.21588	3.73523	0
-0.000742021	0.00141691	ENSG00000135070	ISCA1	iron-sulfur cluster assembly 1 [Source:HGNC Symbol;Acc:HGNC:28660]			41.8648	37.245	50.2423	44.1929	49.9357	50.4585	50.3581	41.8613	54.2951	48.2408	53.1311	49.4491	52.0177	42.676	52.1436	52.0716	52.3002	48.1942	49.2903	53.7527	52.2184	45.8944	45.6989	41.1611	45.6595	39.5385	47.9764	48.7721	46.1827	44.7075	50.5749	40.548	50.2161	50.8329	41.7502	45.0896	0
-0.0118194	0.0065752	ENSG00000164171	ITGA2	integrin, alpha 2 (CD49B, alpha 2 subunit of VLA-2 receptor) [Source:HGNC Symbol;Acc:HGNC:6137]			4.53035	3.3769	13.2731	46.908	17.0275	31.3571	41.7805	7.04008	33.6092	21.3713	23.3202	3.64164	4.85963	7.86898	9.80317	12.3784	13.0109	22.3224	9.28491	16.2741	19.5172	12.9331	9.13243	3.69424	7.81716	12.3941	5.44722	9.98644	13.073	55.4796	18.4843	8.37051	22.2862	12.2192	11.3886	5.86081	0
7.99154e-05	-0.00138779	ENSG00000123104	ITPR2	inositol 1,4,5-trisphosphate receptor, type 2 [Source:HGNC Symbol;Acc:HGNC:6181]			8.24791	5.54408	9.36523	7.00852	8.04065	13.6588	11.8958	2.63913	10.4778	8.71582	11.4667	4.56065	10.7701	3.26564	9.63005	11.6016	10.1683	8.26359	6.8141	11.5231	8.50607	6.04894	3.91162	9.90507	13.3866	8.35808	5.24661	8.58861	8.49558	11.3773	8.71563	4.88188	6.72707	8.84639	7.9652	8.40353	0
-0.00114354	0.000597672	ENSG00000101384	JAG1	jagged 1 [Source:HGNC Symbol;Acc:HGNC:6188]			43.1687	35.4189	53.9682	35.0675	54.4985	70.3604	51.5015	47.3192	82.0556	59.0203	50.4818	23.6276	42.9757	41.2366	50.7139	53.9404	45.7189	63.824	50.8052	73.3724	36.6595	93.842	29.0479	50.7376	116.939	31.7379	47.8636	40.753	50.0902	95.7072	60.7388	35.1231	53.4674	42.7788	48.8305	46.6936	0
0.00631287	0.00343463	ENSG00000114166	KAT2B	K(lysine) acetyltransferase 2B [Source:HGNC Symbol;Acc:HGNC:8638]			14.0794	24.4026	13.1968	9.45234	12.6119	15.3692	16.0182	7.41308	15.4672	11.7175	15.5686	20.1694	17.619	6.58576	14.84	14.3305	13.9688	14.4106	11.5555	13.7931	15.1813	11.8467	12.0714	31.071	26.6281	12.502	10.8254	14.0755	12.6875	12.2557	13.6063	9.91007	12.6789	22.7854	25.9794	31.2238	0
0.000652125	0.00116582	ENSG00000186625	KATNA1	katanin p60 (ATPase containing) subunit A 1 [Source:HGNC Symbol;Acc:HGNC:6216]			24.7259	24.2133	24.1209	21.5987	26.964	30.292	24.819	21.7609	24.5399	27.5668	25.8905	27.2259	31.8069	21.9389	22.2567	29.4243	26.5687	25.5963	28.3739	29.0968	29.9267	23.8524	29.1121	21.78	26.0079	20.5339	25.6337	23.5358	20.6106	22.8879	27.0852	21.1949	24.4054	27.2698	21.7432	27.9473	0
0.00139633	0.00168338	ENSG00000134152	KATNBL1	katanin p80 subunit B-like 1 [Source:HGNC Symbol;Acc:HGNC:26199]			19.7723	16.9784	17.3212	18.0274	17.1331	21.8966	23.0229	15.8936	21.3612	17.1995	23.4436	15.9436	22.26	11.6029	18.7726	18.9946	20.016	20.7544	18.0821	20.3592	21.1577	15.7857	15.1526	20.4537	26.2048	13.4715	15.9167	16.7275	17.7961	19.5568	20.5785	15.0939	20.9515	22.4909	20.675	21.9067	0
0.00129144	-0.00160415	ENSG00000123444	KBTBD4	kelch repeat and BTB (POZ) domain containing 4 [Source:HGNC Symbol;Acc:HGNC:23761]			23.2502	28.6698	21.7507	18.8024	18.664	23.5674	17.7968	18.6596	22.7194	18.4266	20.7543	21.2176	28.5904	23.3695	23.6998	22.8952	25.4463	21.9845	22.2799	22.6184	21.402	19.1639	19.3541	22.4772	27.3656	21.2857	23.0654	21.5242	20.7494	22.8967	20.3467	22.2206	19.0372	20.2543	19.6814	25.4362	0
0.00685983	-0.0014732	ENSG00000120696	KBTBD7	kelch repeat and BTB (POZ) domain containing 7 [Source:HGNC Symbol;Acc:HGNC:25266]			13.1123	12.3082	6.91763	4.52236	6.17311	7.54082	7.86183	4.94986	7.62221	6.98331	10.3654	8.55994	18.5731	4.40167	9.01907	9.3957	9.28238	6.6007	6.99448	8.69374	7.81641	6.46069	5.93563	14.8376	16.1206	6.21278	6.44171	6.69189	7.57962	6.98347	5.08173	5.15606	7.37407	10.4929	10.6636	12.1392	0
-0.00103804	0.000814129	ENSG00000163376	KBTBD8	kelch repeat and BTB (POZ) domain containing 8 [Source:HGNC Symbol;Acc:HGNC:30691]			0.666318	0.607727	1.12677	1.46791	0.820382	0.703614	0.560849	0.23264	0.872586	0.706005	0.527876	1.13301	0.341786	0.425429	1.27964	1.23879	1.01294	0.604538	0.525235	0.804471	0.895829	0.381429	0.813149	1.15772	0.733214	1.49554	0.800194	0.889675	1.37095	0.559147	0.447047	0.524204	0.602808	1.04165	1.04053	0.717388	0
0.00132125	-0.0019745	ENSG00000004487	KDM1A	lysine (K)-specific demethylase 1A [Source:HGNC Symbol;Acc:HGNC:29079]			77.1177	68.8702	60.0181	52.5444	64.6187	68.803	57.282	50.5604	63.6264	59.24	62.8812	53.712	88.9025	52.5451	61.8782	68.7223	64.4046	57.6424	57.9326	75.5575	57.6592	56.1223	62.4975	51.6319	86.7476	51.5033	61.9735	55.9878	51.5586	55.9046	66.2939	49.6414	59.1847	54.0847	46.259	60.6794	0
-0.00034501	0.000395615	ENSG00000007202	KIAA0100	KIAA0100 [Source:HGNC Symbol;Acc:HGNC:28960]			61.3228	67.3616	70.0389	72.7779	66.9379	83.731	86.647	47.9713	81.0949	66.6646	73.3646	61.5767	82.578	61.868	81.584	73.5332	78.2801	77.3799	73.044	79.5058	67.426	64.1649	54.4184	73.7275	74.4982	61.4741	61.8367	73.9087	69.3105	75.9921	71.4815	74.7342	69.3729	69.0175	67.0726	68.4379	0
0.000301255	0.00463709	ENSG00000162522	KIAA1522	KIAA1522 [Source:HGNC Symbol;Acc:HGNC:29301]			61.6233	69.3431	76.9312	91.7682	53.0611	99.7712	85.7094	87.6255	94.1094	84.4245	86.9932	79.925	71.4295	77.3258	90.1404	90.0218	86.354	98.1134	101.901	83.6109	84.05	83.7811	74.2872	107.544	89.6533	54.2371	68.7494	78.0768	83.742	77.5219	79.4691	116.757	92.8035	97.2961	113.739	99.2858	0
0.00299403	-0.00320663	ENSG00000130294	KIF1A	kinesin family member 1A [Source:HGNC Symbol;Acc:HGNC:888]			0.560336	0.964256	0.796186	0.866264	1.30644	0.44983	0.713342	0.345797	0.357797	0.18875	0.483719	0.15804	0.60785	0.184948	0.307987	0.439545	1.09808	0.287106	0.251843	0.404353	0.527717	0.134119	0.533273	5.76204	0.433597	0.744554	0.319223	0.482771	0.583041	0.225771	0.726277	0.366673	0.321711	0.290593	0.293482	0.357736	0
-0.00108618	0.00178024	ENSG00000139116	KIF21A	kinesin family member 21A [Source:HGNC Symbol;Acc:HGNC:19349]			7.23293	4.16924	9.43556	8.1254	6.238	8.07334	12.6069	5.63912	8.54836	6.6479	10.2501	5.48677	6.46086	3.07463	10.4229	10.7232	9.70304	8.60901	6.56518	8.42548	7.20582	5.25781	4.40019	8.43912	8.46531	4.02939	7.53798	7.51337	12.3665	6.54559	7.44639	7.59331	6.74795	7.86148	8.48007	6.72664	0
0.00475458	-0.019117	ENSG00000142945	KIF2C	kinesin family member 2C [Source:HGNC Symbol;Acc:HGNC:6393]			30.4849	6.2641	7.60766	5.30393	5.86284	5.67302	4.58995	3.24061	3.35307	3.71478	2.54606	3.4368	29.9952	4.33663	4.87689	4.05315	3.42407	3.20802	2.58626	2.94755	3.56533	2.22413	3.39894	3.26285	15.6765	7.42178	7.54851	6.52335	11.2767	4.49976	4.36163	1.2786	2.75087	3.23124	3.09318	3.99721	0
0.00217834	0.00246777	ENSG00000101350	KIF3B	kinesin family member 3B [Source:HGNC Symbol;Acc:HGNC:6320]			44.7047	55.6318	48.1779	43.1255	41.435	55.0522	48.3966	28.932	49.6597	41.9888	42.6839	55.7384	46.1407	43.1524	55.6558	41.8284	49.9909	52.4526	46.6267	47.6576	45.0008	43.7206	35.4073	83.1501	54.5973	38.2072	37.9603	50.6945	45.3222	51.884	43.7276	53.2385	50.0547	53.6157	64.1287	71.8566	0
0.000870951	0.00266728	ENSG00000126214	KLC1	kinesin light chain 1 [Source:HGNC Symbol;Acc:HGNC:6387]			33.4783	31.7103	28.9979	34.5692	30.7854	36.2295	37.1518	36.2635	31.885	37.0008	38.5648	32.3721	31.0829	27.1825	27.387	35.1701	31.7289	33.7748	31.9703	31.2621	38.9947	38.2352	40.755	38.5212	40.1083	29.4381	33.8486	30.6384	29.7496	37.7841	36.9015	28.505	32.7213	37.8785	34.5776	39.5756	0
0.00381063	-0.0112132	ENSG00000197705	KLHL14	kelch-like family member 14 [Source:HGNC Symbol;Acc:HGNC:29266]			5.49946	4.35409	2.64657	2.43916	1.95922	3.51368	1.76578	2.01568	2.28562	2.19392	1.58722	1.05137	5.57605	4.22804	1.9536	2.20547	1.73544	2.56942	2.84271	2.34426	2.36955	1.29779	0.921539	2.11611	8.09333	2.2056	1.94509	1.77194	3.96182	1.45305	1.19853	9.74989	1.21941	0.719321	2.78966	3.22422	0
-0.00336276	0.0073401	ENSG00000272333	KMT2B	lysine (K)-specific methyltransferase 2B [Source:HGNC Symbol;Acc:HGNC:15840]			0.0430253	0.015459	0.116157	0.173773	0.055649	0.175004	0.297344	0.0162738	0.11787	0.119726	0.246176	0.100873	0.0347765	0.0317439	0.0982902	0.103988	0.123232	0.128881	0.13227	0.0931448	0.143236	0.160092	0.0146792	0.0809857	0.136774	0.0178072	0.0358245	0.0728608	0.0500357	0.16469	0.132447	0.120794	0.0586686	0.0353291	0.119886	0.0936754	0
-9.67364e-06	0.00122105	ENSG00000102753	KPNA3	karyopherin alpha 3 (importin alpha 4) [Source:HGNC Symbol;Acc:HGNC:6396]			48.0736	32.3389	46.4726	48.4632	41.7569	55.4335	52.6802	34.8144	45.5946	37.319	45.9626	39.3202	43.4587	26.7668	43.9007	45.7794	44.7631	47.0716	44.9746	51.2132	41.1527	34.1439	36.0482	43.5509	54.0688	38.7359	39.3038	40.2907	46.2042	54.3303	46.5684	36.066	50.4983	52.8185	49.7495	45.0346	0
0.00664023	0.00990175	ENSG00000171345	KRT19	keratin 19, type I [Source:HGNC Symbol;Acc:HGNC:6436]			373.889	809.111	532.296	322.771	395.328	372.104	285.284	673.618	535.567	454.339	466.948	1238.9	402.305	421.665	366.823	458.298	439.045	452.759	467.549	445.859	476.441	722.815	1191.01	1430.8	589.033	350.208	415.532	379.19	410.679	360.794	466.947	552.357	571.589	931.979	847.893	1463.76	0
-0.00274881	-0.00270747	ENSG00000159166	LAD1	ladinin 1 [Source:HGNC Symbol;Acc:HGNC:6472]			67.3234	105.049	112.804	102.142	53.8401	95.2851	62.3726	113.482	89.398	94.6098	73.5189	55.4288	87.7665	150.093	126.72	106.027	123.756	100.959	111.214	83.1913	91.9183	66.8844	54.2733	65.8189	86.0269	74.6447	82.5841	111.244	113.511	91.3144	73.4714	182.509	67.9681	75.6183	70.3128	66.4256	0
-0.0091879	0.0045214	ENSG00000058085	LAMC2	laminin, gamma 2 [Source:HGNC Symbol;Acc:HGNC:6493]			13.293	7.24429	32.0495	85.2975	41.8903	47.0268	48.8416	27.7027	51.9004	40.8701	46.1658	18.7105	19.5606	30.5526	44.0061	39.4418	38.0946	50.4686	31.2771	47.005	39.6105	35.0698	27.4585	15.0965	22.5082	38.1736	28.4049	43.4183	39.7267	42.3829	40.3108	39.1816	40.385	33.7517	33.2115	18.6573	0
0.0037218	0.000264158	ENSG00000115365	LANCL1	LanC lantibiotic synthetase component C-like 1 (bacterial) [Source:HGNC Symbol;Acc:HGNC:6508]			46.4721	34.0926	36.9966	30.8918	34.3821	40.0616	38.6409	19.9387	36.6465	30.5729	38.1516	39.191	56.3157	20.5466	35.5163	36.8527	36.6532	34.308	30.7766	37.0643	31.8946	26.8695	26.8355	50.9958	53.6353	21.559	28.27	32.0272	34.6043	36.9042	32.2413	25.9272	35.3729	40.3806	42.9333	49.9858	0
-0.00319162	-0.000556863	ENSG00000143815	LBR	lamin B receptor [Source:HGNC Symbol;Acc:HGNC:6518]			37.4569	18.3816	38.4727	48.9457	31.2916	55.9227	46.2841	32.7489	48.8612	35.4359	40.6947	25.7022	42.3037	34.7277	46.2874	50.654	48.2871	44.8267	48.9209	40.3197	40.0114	29.5196	26.1106	29.5674	36.7465	30.8712	37.6045	37.1546	44.5273	48.2134	41.0907	37.9789	37.7395	38.1945	31.54	29.6035	0
-0.0092753	0.00175493	ENSG00000213625	LEPROT	leptin receptor overlapping transcript [Source:HGNC Symbol;Acc:HGNC:29477]			63.7475	52.888	164.833	209.03	149.321	228.391	203.065	128.848	181.596	153.234	143.8	89.4682	77.2022	140.545	214.985	168.046	212.844	217.817	179.394	165.772	158.81	127.29	89.627	79.5997	75.7095	151.95	160.038	213.165	209.756	244.474	177.363	143.584	143.431	123.124	95.3631	80.8862	0
-0.0014432	0.00120939	ENSG00000116977	LGALS8	lectin, galactoside-binding, soluble, 8 [Source:HGNC Symbol;Acc:HGNC:6569]			16.426	13.7006	20.8581	29.8065	20.3271	27.3125	28.8624	15.8565	25.1315	22.2346	27.3147	17.1457	23.7981	15.4511	23.7495	29.5406	25.8309	25.5059	26.0628	22.5875	25.7854	21.5989	15.0326	21.1648	24.8906	19.9135	22.6091	23.4734	19.4224	23.2583	21.0655	16.618	17.5151	23.0515	22.6333	22.0975	0
-0.00187704	-0.00248431	ENSG00000169756	LIMS1	LIM and senescent cell antigen-like domains 1 [Source:HGNC Symbol;Acc:HGNC:6616]			125.664	91.6528	107.836	136.525	94.5661	162.867	147.238	77.9932	99.8508	107.02	102.624	71.9919	126.189	88.1781	85.1669	74.553	118.762	115.715	118.539	99.0739	104.859	79.007	71.1499	57.909	116.744	78.9934	68.7162	82.9882	135.951	152.096	96.877	107.215	92.3505	84.2268	91.6102	54.5928	0
-0.00446227	-0.000641369	ENSG00000153395	LPCAT1	lysophosphatidylcholine acyltransferase 1 [Source:HGNC Symbol;Acc:HGNC:25718]			26.2254	26.615	44.6495	44.0317	53.5473	38.1184	44.664	42.0692	41.0693	48.4397	37.7807	27.9298	31.1612	35.1511	44.1001	39.875	36.7586	42.8017	34.1392	49.02	48.4564	37.6545	37.0472	28.3083	36.4366	55.7879	52.122	44.5695	42.3323	52.111	50.4808	30.5195	36.3472	28.6382	23.9685	30.6146	0
-0.0019912	-0.00413319	ENSG00000087253	LPCAT2	lysophosphatidylcholine acyltransferase 2 [Source:HGNC Symbol;Acc:HGNC:26032]			6.58077	4.13635	8.88	10.0008	4.81548	9.86327	5.22878	4.1135	5.29155	4.64849	5.10136	5.69345	10.1169	5.72873	12.1825	11.1888	9.24648	8.30933	7.76436	6.66373	6.60505	3.6861	3.35945	6.63911	7.70865	8.53585	5.73093	8.75216	10.4446	11.1384	4.97651	15.0896	5.74478	6.27518	7.60508	7.45084	0
0.0012348	-0.000518052	ENSG00000176454	LPCAT4	lysophosphatidylcholine acyltransferase 4 [Source:HGNC Symbol;Acc:HGNC:30059]			23.1641	32.2409	24.2737	13.5893	30.4487	25.1228	26.6808	22.9671	22.6702	24.4602	24.0809	20.9507	28.1625	17.5644	25.0067	25.8572	27.7437	23.891	26.5357	27.6124	29.0387	27.0168	25.5835	21.3713	35.8482	18.629	32.3015	22.633	27.2746	16.6388	23.1426	21.2225	18.8925	22.6347	19.0296	23.5628	0
0.00376041	-0.000567882	ENSG00000163956	LRPAP1	low density lipoprotein receptor-related protein associated protein 1 [Source:HGNC Symbol;Acc:HGNC:6701]			73.8123	106.128	48.7026	58.2829	51.8406	49.4575	47.056	40.132	46.6417	72.4293	78.108	65.967	110.864	56.5849	49.5001	52.432	49.2812	48.7063	41.5507	67.7493	59.5375	87.4558	71.7438	75.1839	65.5993	68.2733	51.1461	54.3397	47.2834	90.5327	53.2222	48.3013	50.9654	72.82	57.8486	76.6562	0
-0.00122412	0.00126236	ENSG00000066557	LRRC40	leucine rich repeat containing 40 [Source:HGNC Symbol;Acc:HGNC:26004]			19.5017	12.1676	21.5405	23.7546	21.9412	30.4954	28.8664	12.5221	29.1279	18.6008	26.7989	18.7909	21.9079	12.9588	25.1141	23.5159	28.3744	22.8999	23.0056	25.4863	23.3471	13.3216	15.5201	21.6916	22.2437	15.4279	18.9909	25.2145	24.0017	28.6337	19.5788	14.3931	21.1933	24.0718	22.5842	22.6773	0
-0.00149792	0.00169356	ENSG00000136802	LRRC8A	leucine rich repeat containing 8 family, member A [Source:HGNC Symbol;Acc:HGNC:19027]			56.5566	50.0467	56.8111	83.2253	72.482	82.8291	75.2288	47.4135	71.3659	73.5644	75.9357	58.6945	68.5141	64.2617	53.0073	57.5396	53.865	60.7906	61.7882	67.6554	58.9207	62.0519	65.1619	72.3985	74.8968	88.2468	53.1734	57.2095	62.8005	154.455	90.6135	46.9502	195.444	64.8825	52.4221	65.386	0
-0.00478225	0.000957378	ENSG00000124831	LRRFIP1	leucine rich repeat (in FLII) interacting protein 1 [Source:HGNC Symbol;Acc:HGNC:6702]			19.7303	14.699	31.8513	44.1183	27.8725	41.2263	41.2191	20.2224	33.7712	28.1362	34.9358	16.5634	22.5973	21.5644	38.9342	34.8827	33.4856	34.9015	32.7493	32.0741	33.1438	24.8639	20.5602	21.2108	27.5359	32.6342	24.5913	34.0863	39.7415	45.8763	31.7667	28.4805	33.6021	28.3875	27.8155	23.7057	0
0.00112273	-0.00107409	ENSG00000149657	LSM14B	LSM family member 14B [Source:HGNC Symbol;Acc:HGNC:15887]			49.5816	39.5407	36.7067	36.6075	37.9545	45.8874	37.9071	31.9219	37.5856	41.8409	39.6341	32.9599	55.7576	34.7123	36.513	40.4221	40.1949	41.7309	38.3641	40.4074	42.073	39.3929	36.296	41.4288	49.4263	36.4019	36.5269	40.3694	35.2228	43.527	44.7565	34.2814	37.6624	40.9781	33.5089	42.9452	0
0.00226529	-0.00195658	ENSG00000130520	LSM4	LSM4 homolog, U6 small nuclear RNA and mRNA degradation associated [Source:HGNC Symbol;Acc:HGNC:17259]			94.8458	78.7181	55.3568	45.0582	56.7203	55.7058	48.6407	76.6329	54.4782	59.057	46.9477	79.1413	94.7172	74.1637	65.0607	56.7024	60.1659	55.41	55.8499	53.3077	58.7279	62.7727	70.9302	61.7332	65.3532	57.4627	59.9554	74.1956	65.3402	55.8155	54.4843	67.1692	52.7438	61.5961	57.3256	63.952	0
0.000237225	-0.000187246	ENSG00000162441	LZIC	leucine zipper and CTNNBIP1 domain containing [Source:HGNC Symbol;Acc:HGNC:17497]			29.368	22.6514	30.4558	26.1189	25.9984	36.7208	35.0294	16.5881	35.6046	25.8242	31.8641	26.1425	36.3976	19.6453	32.2034	29.9166	33.2721	34.5531	29.4706	31.1769	27.7013	24.1754	20.4401	33.0199	34.5946	24.4716	26.7895	30.4292	29.2958	31.126	30.6261	20.7305	26.7417	28.4019	27.9006	28.621	0
0.000634663	-0.000646597	ENSG00000124688	MAD2L1BP	MAD2L1 binding protein [Source:HGNC Symbol;Acc:HGNC:21059]			31.7256	32.3165	31.1751	28.2557	33.4706	31.0122	26.6438	22.9488	29.4349	31.0697	30.0936	30.9686	40.1099	34.1809	35.4263	33.5757	32.3125	30.339	34.7619	29.5152	32.6695	27.8088	34.39	33.4947	31.6579	31.6095	32.1187	34.4127	31.9354	33.8344	31.9574	23.79	28.018	33.3459	28.2408	38.4657	0
0.000108093	0.000240992	ENSG00000110514	MADD	MAP-kinase activating death domain [Source:HGNC Symbol;Acc:HGNC:6766]			23.5737	20.3468	20.7468	27.4723	17.6339	27.7421	23.4842	14.7856	23.3578	23.0787	26.094	19.9896	25.0548	20.2949	22.4678	23.1978	24.6542	23.9973	24.5892	22.6521	26.3433	20.1656	19.1866	23.9134	23.5253	17.7858	21.8139	23.6174	21.7321	25.0829	22.9955	22.7998	19.9739	19.0404	22.6632	24.9546	0
-0.00190309	0.00187066	ENSG00000197063	MAFG	v-maf avian musculoaponeurotic fibrosarcoma oncogene homolog G [Source:HGNC Symbol;Acc:HGNC:6781]			11.0305	8.85459	13.4088	20.4297	14.0185	16.5408	15.4391	9.18928	15.4371	16.2214	15.0192	11.4808	12.1886	12.3104	14.6044	15.1577	13.4571	15.9195	15.3335	13.1237	14.3226	15.1819	13.1002	15.1645	14.259	17.1631	13.7184	13.3199	11.9347	16.675	17.336	15.8481	14.4698	13.5574	13.4502	14.2661	0
0.00442379	0.00162307	ENSG00000172175	MALT1	MALT1 paracaspase [Source:HGNC Symbol;Acc:HGNC:6819]			17.3855	19.8859	13.2521	17.1572	15.7429	20.9982	21.6579	9.46163	18.0687	14.4513	18.5286	16.6816	23.9509	7.72096	15.5787	19.5443	15.9643	15.8832	14.8528	14.5179	15.207	12.4705	12.334	27.2189	29.7313	12.8546	11.0666	12.9359	17.051	16.3227	16.6911	9.7186	17.3984	18.3577	24.0359	30.2689	0
-0.0009397	-0.00304052	ENSG00000131711	MAP1B	microtubule-associated protein 1B [Source:HGNC Symbol;Acc:HGNC:6836]			16.8341	7.22707	11.5307	13.086	14.4357	22.762	22.2595	8.62313	14.7841	12.4793	14.0681	8.35103	18.1357	6.74945	15.1913	13.4846	15.3739	14.3822	14.9736	14.4213	13.7264	10.7975	8.23111	14.3621	24.3452	17.7605	16.0751	19.0104	13.8493	21.3635	14.4803	6.06494	15.9371	10.2013	12.1421	16.1386	0
-0.00141898	-0.000708647	ENSG00000047849	MAP4	microtubule-associated protein 4 [Source:HGNC Symbol;Acc:HGNC:6862]			81.3419	50.2098	81.9189	64.1863	81.4917	88.1433	102.349	54.7065	88.3914	75.8875	84.5835	60.1723	86.9676	67.2583	92.0337	81.1364	88.0352	85.1995	77.6156	94.2865	74.2633	68.8056	64.4236	67.329	81.0783	83.1821	75.0082	84.2734	88.5184	87.4064	77.8867	63.708	73.9416	75.7884	65.3514	76.2799	0
0.00166778	-0.0011626	ENSG00000168067	MAP4K2	mitogen-activated protein kinase kinase kinase kinase 2 [Source:HGNC Symbol;Acc:HGNC:6864]			12.8773	15.3838	12.7602	12.5766	8.46411	10.7526	9.22817	11.5203	10.4349	11.1562	11.9891	14.1449	14.3542	12.3846	14.8307	12.3473	12.096	11.7324	13.894	10.7087	11.2979	8.81055	9.56153	15.862	14.9643	10.7532	13.0853	12.8809	12.3727	12.478	11.7824	16.7431	9.1556	11.546	12.0853	14.5884	0
-0.000973601	0.000713536	ENSG00000107643	MAPK8	mitogen-activated protein kinase 8 [Source:HGNC Symbol;Acc:HGNC:6881]			16.3264	11.3734	16.2437	21.1572	13.6677	21.4846	19.1543	12.9336	18.1598	16.5725	19.8107	12.4685	17.3278	12.9359	17.8774	17.9124	20.2283	20.5112	19.4238	18.3563	16.9903	14.8423	11.2136	16.4833	19.4626	11.3124	15.3879	17.344	15.489	18.5013	17.7382	15.7062	16.1928	17.6343	15.1807	15.3637	0
-0.00362891	-0.00016594	ENSG00000162889	MAPKAPK2	mitogen-activated protein kinase-activated protein kinase 2 [Source:HGNC Symbol;Acc:HGNC:6887]			72.3637	63.3931	103.025	88.64	115.252	113.188	108.998	94.3024	96.419	99.7158	88.5737	71.1099	84.9967	89.1536	93.3588	96.651	95.4697	89.1904	99.6736	102.559	94.4249	94.7085	102.519	59.7814	77.6	118.684	101.88	102.855	107.592	85.0921	117.13	84.8393	91.0039	74.9699	66.0128	62.0911	0
0.00162564	-0.00673129	ENSG00000166974	MAPRE2	microtubule-associated protein, RP/EB family, member 2 [Source:HGNC Symbol;Acc:HGNC:6891]			17.4546	14.026	10.7118	8.44402	12.5845	11.3929	14.3087	6.60201	11.9775	10.7972	9.94195	9.00611	18.2549	9.85425	13.5674	11.2829	12.2618	10.51	9.58784	11.234	10.0365	6.41177	7.26282	9.58997	22.3775	13.6428	12.9868	13.6641	14.0582	11.4664	9.07625	6.81136	8.44287	9.19986	9.38913	11.3531	0
0.00520311	0.000491479	ENSG00000186868	MAPT	microtubule-associated protein tau [Source:HGNC Symbol;Acc:HGNC:6893]			0.431397	0.719437	0.621568	0.887612	0.473747	0.819406	0.468765	0.350971	0.353594	0.434877	0.568175	0.875104	1.46055	0.639568	0.382518	0.413122	0.706385	0.786314	0.60055	0.660795	0.508078	0.494677	0.349905	3.50237	1.36814	0.707444	0.80311	0.516895	0.653139	1.16836	0.826861	0.303603	0.582696	1.32335	0.719284	1.29874	0
0.0103983	0.00198423	ENSG00000116141	MARK1	MAP/microtubule affinity-regulating kinase 1 [Source:HGNC Symbol;Acc:HGNC:6896]			19.0433	20.283	7.2486	10.7373	6.8451	10.7632	9.84707	7.51943	9.29397	8.23196	12.6817	13.1578	21.4707	5.05604	7.7944	9.34729	7.79282	8.53624	8.20447	10.2087	9.11996	8.02272	9.67626	35.581	28.1207	6.90811	7.48556	7.10468	7.23301	9.03806	8.30827	8.73534	10.7554	17.2991	19.149	29.7138	0
-0.000408629	-0.000614519	ENSG00000247626	MARS2	methionyl-tRNA synthetase 2, mitochondrial [Source:HGNC Symbol;Acc:HGNC:25133]			6.42087	5.49358	8.07917	6.10014	8.175	9.1	6.51744	3.64292	8.05698	5.12567	6.52099	7.05645	8.12538	3.37532	8.60453	7.41983	6.51711	5.99545	5.67504	10.6425	6.36263	5.17645	7.10592	6.29976	7.94133	6.27823	6.46563	8.08706	8.49377	6.77417	8.68866	5.06999	7.05904	6.57394	5.03189	6.02871	0
-0.00716504	0.00130141	ENSG00000134046	MBD2	methyl-CpG binding domain protein 2 [Source:HGNC Symbol;Acc:HGNC:6917]			40.793	41.7429	82.889	121.483	77.0876	101.771	76.9216	90.8472	78.3787	73.1336	62.6745	53.6301	43.9768	99.4971	83.6463	101.028	94.4101	107.026	99.3569	71.4215	84.6305	69.2762	68.169	44.8449	42.1925	86.1273	80.666	81.0023	111.914	115.314	85.1747	83.6491	77.0168	61.8268	51.614	52.4792	0
0.0010003	-0.00244594	ENSG00000071655	MBD3	methyl-CpG binding domain protein 3 [Source:HGNC Symbol;Acc:HGNC:6918]			60.3969	55.458	39.2604	28.9959	46.6062	38.9458	34.6479	60.3796	34.3254	47.048	39.6358	45.609	58.5925	60.3439	42.6708	41.5445	44.7936	35.9531	44.0844	44.711	45.7035	52.5418	57.66	39.2767	45.7412	42.8019	54.4338	48.813	45.0592	36.6731	44.1675	47.9761	31.2919	33.2904	32.1924	40.1635	0
0.000425347	-0.00255935	ENSG00000125505	MBOAT7	membrane bound O-acyltransferase domain containing 7 [Source:HGNC Symbol;Acc:HGNC:15505]			45.8487	53.5777	43.7242	40.3363	44.2305	49.0732	40.0632	37.0454	38.924	40.6897	41.5367	38.5478	55.9219	48.8602	44.8436	45.501	40.5199	40.7734	38.6547	40.2097	43.3371	40.5777	40.4182	47.061	58.2961	58.2955	42.1802	39.5986	47.2048	76.7987	41.8632	41.4918	36.37	36.0827	40.7139	46.3801	0
0.00657792	0.00248766	ENSG00000197971	MBP	myelin basic protein [Source:HGNC Symbol;Acc:HGNC:6925]			17.5736	6.85813	4.86242	7.72714	5.54526	8.61312	8.11015	5.97562	9.33196	8.20416	8.85644	8.36003	16.5278	4.27536	3.34144	7.08943	5.69126	7.68211	8.05798	6.92235	9.09988	8.12609	6.44541	11.2611	13.9092	4.86957	4.05882	2.83453	6.73894	7.96565	8.24955	7.07444	9.5901	11.4535	12.4996	9.79116	0
-0.00693395	-0.00673333	ENSG00000076706	MCAM	melanoma cell adhesion molecule [Source:HGNC Symbol;Acc:HGNC:6934]			20.5951	9.68796	31.0838	28.5103	39.5277	26.5692	30.6045	14.3969	23.0657	24.2586	22.481	16.3016	22.5483	35.1489	32.0569	23.3647	27.8527	22.2885	21.5912	29.6648	19.7841	13.0562	19.5548	14.3846	26.3858	58.1152	32.3267	36.1656	44.5125	53.7855	24.0223	10.5976	24.0927	15.224	13.7242	12.511	0
-0.000108833	0.000127654	ENSG00000160294	MCM3AP	minichromosome maintenance complex component 3 associated protein [Source:HGNC Symbol;Acc:HGNC:6946]			41.3531	33.3329	37.1323	34.0629	36.9775	49.7501	46.3149	34.0877	41.6599	38.8805	45.5084	29.9497	42.3585	33.6484	39.5462	46.4888	38.9364	42.7026	39.2754	41.2477	41.0543	42.6719	33.1138	40.8651	50.9381	34.3324	36.4814	37.2579	42.0192	42.1326	40.4474	39.2553	37.1378	37.0968	34.5091	37.7622	0
0.00193896	-0.00523037	ENSG00000166508	MCM7	minichromosome maintenance complex component 7 [Source:HGNC Symbol;Acc:HGNC:6950]			118.014	49.4858	44.5325	55.7852	42.8155	52.484	46.0862	46.5329	48.6354	52.6572	44.8676	37.5601	107.899	53.4432	41.6408	49.9917	56.0549	45.6916	57.062	39.9533	59.1118	52.8545	45.1476	42.436	72.7184	41.0159	55.679	49.4933	47.1106	43.5934	54.8936	45.2108	45.8184	40.3463	40.7377	40.5384	0
0.000820574	-0.000142533	ENSG00000146701	MDH2	malate dehydrogenase 2, NAD (mitochondrial) [Source:HGNC Symbol;Acc:HGNC:6971]			135.754	151.148	115.343	90.0365	124.536	113.346	116.015	117.964	126.171	126.057	124.08	157.054	138.541	142.743	150.256	123.614	133.474	117.565	116.652	138.062	128.16	119.298	148.51	129.013	118.878	118.599	131.549	164.467	130.248	120.643	111.535	125.607	105.84	112.923	116.536	135.637	0
-0.00434276	0.00504059	ENSG00000112159	MDN1	midasin AAA ATPase 1 [Source:HGNC Symbol;Acc:HGNC:18302]			8.67864	4.50489	14.5748	12.5807	14.0819	19.2769	25.4832	10.6999	19.3363	14.2828	15.8795	8.30026	8.74867	6.85836	15.6704	15.7828	14.7796	17.1648	13.6914	21.6015	14.014	14.3926	9.84532	11.3796	11.6147	9.04865	12.3562	12.8223	13.2443	14.9676	14.755	11.0944	15.1599	14.1881	13.6079	9.06681	0
0.000992818	-0.00696068	ENSG00000065833	ME1	malic enzyme 1, NADP(+)-dependent, cytosolic [Source:HGNC Symbol;Acc:HGNC:6983]			9.45763	5.96932	5.03449	6.29812	9.45345	5.70445	8.20117	2.89715	6.96647	8.58575	6.58412	3.54101	11.9026	3.54197	5.87966	7.47452	5.77813	4.84735	4.79056	7.31794	4.57916	3.88035	3.71748	5.52333	10.6314	4.77753	7.63524	6.2115	10.0786	7.06135	5.79325	2.72591	4.70739	4.60638	3.22074	6.54314	0
0.00221388	-0.00279786	ENSG00000124733	MEA1	male-enhanced antigen 1 [Source:HGNC Symbol;Acc:HGNC:6986]			170.779	152.7	96.6682	85.6403	101.173	96.1871	80.3013	111.132	94.034	103.922	95.7351	113.09	153.635	147.027	93.3757	101.908	102.748	91.0939	101.048	100.579	104.721	112.203	114.058	113.632	128.321	117.864	115.773	110.128	115.582	107.982	90.1947	135.021	94.1143	103.455	94.5768	110.745	0
-0.00461638	0.00363128	ENSG00000123066	MED13L	mediator complex subunit 13-like [Source:HGNC Symbol;Acc:HGNC:22962]			23.5119	13.8571	42.0014	43.5679	37.5315	64.8032	77.182	23.5703	58.8167	40.3875	58.7578	19.9379	28.8971	18.9068	56.2215	54.3855	52.1275	51.4054	49.5766	54.2562	39.9219	31.5016	19.9507	36.2221	37.1037	29.664	31.6861	38.8286	37.7727	48.664	46.6077	40.7009	44.2705	40.4729	37.0892	31.5723	0
-0.000245581	-0.000395813	ENSG00000105085	MED26	mediator complex subunit 26 [Source:HGNC Symbol;Acc:HGNC:2376]			4.96839	4.69213	4.5883	4.34302	4.51007	4.68137	4.90891	6.02561	4.60246	5.66971	4.98131	4.74028	5.38824	5.44804	4.03875	5.70109	4.79783	4.78737	4.85779	4.53922	5.20678	4.40969	5.22525	4.19549	4.75454	5.037	4.49742	4.78576	4.50571	4.42294	4.77074	5.64898	3.5661	4.01416	3.81026	4.57217	0
0.00126205	0.000188756	ENSG00000164758	MED30	mediator complex subunit 30 [Source:HGNC Symbol;Acc:HGNC:23032]			19.5709	20.1862	13.5669	16.7257	20.7851	17.8423	15.935	14.0711	18.5211	22.5351	21.4303	23.1399	21.3758	17.2712	19.5741	19.267	20.5855	18.0042	20.8332	21.0931	19.2723	22.3904	18.4773	20.8643	21.1181	15.5017	22.4414	17.4997	15.6964	15.1117	18.1777	15.6311	14.4936	16.7282	12.8944	20.7016	0
0.00123777	-0.000946046	ENSG00000136146	MED4	mediator complex subunit 4 [Source:HGNC Symbol;Acc:HGNC:17903]			78.9741	66.1906	58.3537	54.3052	61.8668	58.9329	56.1329	55.6501	60.2426	56.3378	61.4863	61.4941	80.1975	49.2018	61.8361	56.4026	65.6452	53.4701	59.0729	60.8375	60.326	58.2084	59.8465	54.3988	63.0702	52.7063	61.3172	60.5877	59.9697	58.5064	61.0021	53.555	56.2674	55.8374	53.7677	66.7682	0
0.000454275	-0.00107099	ENSG00000159479	MED8	mediator complex subunit 8 [Source:HGNC Symbol;Acc:HGNC:19971]			44.43	60.0937	43.9737	38.9935	43.0121	42.2556	41.499	42.8199	41.4049	42.4908	40.8694	48.3893	52.3427	44.8947	48.3817	43.3222	45.1246	39.1091	39.913	41.674	42.9603	42.0679	44.2799	42.3137	42.8431	48.5837	46.0088	46.1022	47.2284	54.0637	41.5798	44.486	35.698	41.6653	40.45	43.3017	0
0.000345665	0.00264085	ENSG00000106780	MEGF9	multiple EGF-like-domains 9 [Source:HGNC Symbol;Acc:HGNC:3234]			11.1788	10.8487	14.7257	17.0351	10.6608	19.816	12.2452	8.31363	14.4995	11.0188	13.8726	14.6475	11.2868	11.849	16.8977	12.5049	14.765	13.851	15.7318	11.4463	14.1679	11.6166	9.41243	18.0844	16.4101	11.5354	11.4383	13.5264	16.3381	15.981	11.9164	18.858	15.0437	13.1408	22.6399	19.3992	0
0.00137771	0.000174268	ENSG00000165792	METTL17	methyltransferase like 17 [Source:HGNC Symbol;Acc:HGNC:19280]			39.0884	39.6584	34.3784	34.0234	30.9971	37.6074	39.9853	39.7637	35.5594	37.7427	43.0723	35.1009	46.5962	31.1585	37.1994	39.705	43.0051	37.675	39.6355	38.1982	44.9425	38.9205	33.7132	41.4904	53.1143	29.5274	40.5921	39.2997	35.9844	34.8104	36.1825	34.4023	30.862	39.5258	35.2536	40.8346	0
0.00107411	0.00194103	ENSG00000165819	METTL3	methyltransferase like 3 [Source:HGNC Symbol;Acc:HGNC:17563]			39.7898	30.0596	34.3792	30.3866	35.1801	38.5601	39.1738	35.0327	39.5025	36.4631	45.5081	34.0005	41.0004	22.9686	35.4858	37.8804	34.8724	34.3425	35.2263	40.6515	38.409	39.3049	33.953	34.8919	39.929	24.6755	31.7172	29.0519	31.8314	32.2456	38.5361	27.6345	33.2439	39.2174	32.5325	37.1275	0
0.000180512	0.00204404	ENSG00000171109	MFN1	mitofusin 1 [Source:HGNC Symbol;Acc:HGNC:18262]			32.8922	30.0473	33.999	39.3532	35.1512	46.3653	40.1407	27.5817	35.7933	32.804	42.3299	34.1357	36.1212	24.6213	39.7302	43.2725	39.1436	40.4754	36.36	37.767	40.7067	29.4905	27.5716	39.7498	38.2383	27.7753	28.3466	34.2217	38.0618	40.6746	36.5551	30.4736	34.8897	38.8552	42.4204	41.2708	0
-0.00238908	-0.000676793	ENSG00000116688	MFN2	mitofusin 2 [Source:HGNC Symbol;Acc:HGNC:16877]			55.5223	54.8184	69.752	65.6515	64.1906	70.4677	71.3231	52.4138	69.1173	64.0504	68.2877	54.88	65.6282	66.0148	85.2822	77.0436	79.4845	68.3499	73.9926	74.2189	65.9909	64.3195	56.8037	59.8361	58.0054	72.4261	72.1516	73.9407	74.8521	92.7052	71.0587	67.5107	58.5806	58.4576	50.9307	58.9187	0
-0.00310088	0.00273886	ENSG00000131446	MGAT1	mannosyl (alpha-1,3-)-glycoprotein beta-1,2-N-acetylglucosaminyltransferase [Source:HGNC Symbol;Acc:HGNC:7044]			53.1048	78.558	100.393	111.884	90.854	92.754	87.1685	105.897	86.5984	103.204	80.0063	90.0369	65.7019	127.41	85.2984	92.3627	91.6014	90.8278	100.513	82.3475	91.4547	105.079	92.8704	81.2479	63.0571	109.626	97.8582	88.7627	106.102	118.03	95.205	134.15	87.2627	90.152	90.5984	84.8594	0
-0.00208992	0.000840288	ENSG00000102858	MGRN1	mahogunin ring finger 1, E3 ubiquitin protein ligase [Source:HGNC Symbol;Acc:HGNC:20254]			35.2249	30.5327	40.3672	39.686	35.7154	42.2247	45.9768	28.7586	45.8191	49.3435	48.0864	34.5712	33.7583	36.9127	45.8209	45.0403	38.5182	46.2833	43.4207	42.8278	37.0962	44.3056	39.0757	37.8671	36.0151	40.7964	40.3616	39.8748	38.6186	49.3788	49.5979	39.4814	34.0659	33.5387	31.1034	32.6772	0
-0.00139173	0.000707747	ENSG00000154305	MIA3	melanoma inhibitory activity family, member 3 [Source:HGNC Symbol;Acc:HGNC:24008]			23.3101	20.7819	28.2258	27.1209	24.7749	35.3911	34.5398	17.4531	29.1321	25.7999	29.2669	21.2772	22.4358	14.5282	30.0013	30.8203	28.0716	28.421	25.0232	29.749	25.9748	21.7538	19.3797	25.612	29.991	22.1474	22.8439	25.6532	30.6578	45.4569	27.0999	20.3288	24.0219	25.1568	25.2591	24.098	0
-0.00331442	0.00173068	ENSG00000141503	MINK1	misshapen-like kinase 1 [Source:HGNC Symbol;Acc:HGNC:17565]			39.9218	28.0903	53.8681	63.3508	41.3642	75.8175	59.8903	52.1944	53.2942	58.3125	56.5134	34.9603	39.6222	51.0604	60.8577	67.3606	61.7157	63.7664	70.0354	53.0364	60.8971	55.933	43.8991	46.2447	56.5938	47.1371	59.0214	54.6578	62.5465	58.8342	58.106	61.1417	48.1222	50.1856	55.0223	44.1673	0
0.000530113	-0.00510142	ENSG00000107789	MINPP1	multiple inositol-polyphosphate phosphatase 1 [Source:HGNC Symbol;Acc:HGNC:7102]			36.4908	18.5379	27.9142	22.0495	23.9893	26.1299	23.1958	16.5444	24.2591	23.4355	22.1232	17.1187	56.8897	19.4789	25.1191	25.0176	24.3985	25.8337	22.2877	30.2565	25.3422	22.23	18.3449	17.6491	41.58	22.104	25.6047	23.5994	26.8389	32.6531	24.1773	21.8078	23.9729	19.3969	24.5297	17.3253	0
0.00316712	-0.00311631	ENSG00000159055	MIS18A	MIS18 kinetochore protein A [Source:HGNC Symbol;Acc:HGNC:1286]			29.7518	16.8706	13.8673	12.5806	15.593	18.1378	13.0741	13.7599	13.5752	15.8321	11.4562	15.3722	30.7721	11.7816	14.9095	15.506	16.0534	12.8296	16.0387	14.2708	15.6668	13.9035	17.3186	15.8449	19.1623	11.9926	14.6169	14.0284	13.6922	13.6821	16.4219	11.5368	12.0409	14.328	12.3762	18.5513	0
4.88095e-05	0.00137324	ENSG00000075975	MKRN2	makorin ring finger protein 2 [Source:HGNC Symbol;Acc:HGNC:7113]			33.5677	35.263	38.5919	36.834	40.2581	45.4972	46.7209	34.605	67.1047	39.3454	41.9267	35.1855	51.1441	28.9357	36.3308	44.0182	47.9373	38.6648	40.7797	44.1837	37.9128	37.9835	40.5567	39.4999	43.5751	33.523	35.1591	40.1597	40.6739	39.6241	43.0663	30.8949	39.2147	42.8683	36.7239	41.3113	0
0.00116476	-0.00178948	ENSG00000089693	MLF2	myeloid leukemia factor 2 [Source:HGNC Symbol;Acc:HGNC:7126]			153.123	160.644	121.179	93.27	127.144	115.732	112.549	135.83	105.918	118.798	124.565	123.318	168.24	129.625	123.029	117.11	125.319	110.414	114.616	136.09	110.774	136.528	128.848	122.609	135.215	130.679	130.164	121.856	136.924	126.294	115.067	135.236	107.932	109.052	97.6564	125.514	0
-0.00407613	0.00278616	ENSG00000151611	MMAA	methylmalonic aciduria (cobalamin deficiency) cblA type [Source:HGNC Symbol;Acc:HGNC:18871]			4.35139	7.04405	9.79472	10.4402	7.9356	12.0354	10.4614	8.09762	9.23322	7.95201	8.11193	6.55038	5.67858	7.84513	11.0147	9.67551	10.4146	10.238	9.09648	9.11194	8.65223	7.04553	6.96408	6.62986	5.90405	7.21031	7.68761	9.78042	10.4888	11.3564	8.39424	7.2728	9.32095	8.75067	7.70944	7.26415	0
0.000344946	-0.00398413	ENSG00000132763	MMACHC	methylmalonic aciduria (cobalamin deficiency) cblC type, with homocystinuria [Source:HGNC Symbol;Acc:HGNC:24525]			9.37243	8.43341	9.90118	5.38632	8.18256	7.7487	9.95049	5.36375	8.56406	7.85818	8.58012	7.4929	12.7467	7.48618	11.4902	9.20861	8.85858	7.78161	6.43074	13.0122	7.07129	5.96391	6.54823	8.28385	11.3186	8.60134	8.09224	8.97093	8.90918	10.5754	7.90283	7.40363	5.58434	7.07691	5.54749	7.41453	0
-0.00544277	-0.006481	ENSG00000157227	MMP14	matrix metallopeptidase 14 (membrane-inserted) [Source:HGNC Symbol;Acc:HGNC:7160]			301.32	177.106	449.324	391.974	349.234	431.114	303.592	219.172	268.504	358.653	280.693	174.116	344.937	416.678	340.035	341.702	317.504	326.093	323.806	329.843	286.758	273.754	242.845	236.026	376.135	748.155	460.418	424.854	432.346	920.826	396.615	252.441	251.217	240.784	179.02	227.558	0
0.000445698	-0.00526956	ENSG00000146263	MMS22L	MMS22-like, DNA repair protein [Source:HGNC Symbol;Acc:HGNC:21475]			2.56405	0.81712	1.62522	1.3262	1.15712	1.53037	1.62433	0.746342	1.39396	1.0051	1.54998	0.92972	2.23692	0.715575	1.5717	1.52232	1.23569	1.34618	1.26806	1.23688	1.14819	0.919487	0.661801	0.94427	1.94692	1.0589	1.35057	1.43477	1.75669	1.20335	1.25259	0.824932	1.06599	1.27011	1.13158	1.01941	0
-0.00368256	0.0067196	ENSG00000173542	MOB1B	MOB kinase activator 1B [Source:HGNC Symbol;Acc:HGNC:29801]			9.91012	8.65875	28.1067	25.8154	16.9773	38.3721	29.4587	16.8677	26.4956	17.0069	23.8181	22.8137	10.643	11.609	34.905	25.4362	28.1668	29.1015	27.6372	24.9054	20.6257	16.6739	13.3925	27.6219	17.7865	14.8239	18.3936	28.3404	28.7799	29.4962	19.0207	17.2383	22.3308	26.0443	31.6793	26.6593	0
0.00285235	-0.00281217	ENSG00000164172	MOCS2	molybdenum cofactor synthesis 2 [Source:HGNC Symbol;Acc:HGNC:7193]			19.4238	18.9761	15.1775	10.3527	14.8815	13.0306	12.1525	12.2473	12.2926	12.6043	12.5592	17.1813	22.8392	12.7949	14.5052	14.0934	14.0675	11.4884	14.0429	12.7551	12.1624	11.3562	12.123	14.6092	18.6012	12.0712	16.7116	15.6593	15.349	13.4618	11.2825	11.8679	12.7538	13.6176	12.8408	18.3128	0
0.000958952	0.00151183	ENSG00000061987	MON2	MON2 homolog, regulator of endosome-to-Golgi trafficking [Source:HGNC Symbol;Acc:HGNC:29177]			20.2566	15.398	19.1099	19.0291	14.7374	27.5929	27.0002	12.9845	23.5766	18.5411	23.8901	14.614	20.4064	9.63108	20.3763	20.9773	20.5477	21.9223	18.8509	21.2952	21.0816	17.0518	12.2144	23.4	29.5667	12.9205	15.6793	18.9233	19.2182	27.7263	20.0541	15.6286	17.4497	21.6543	23.7919	23.7303	0
-0.000792413	0.00391824	ENSG00000159256	MORC3	MORC family CW-type zinc finger 3 [Source:HGNC Symbol;Acc:HGNC:23572]			16.7957	13.4043	20.7491	26.6024	18.4809	29.8977	28.4725	12.8202	26.6193	22.2502	24.6864	19.9047	17.3526	11.9582	24.0164	24.9929	24.9704	23.4023	23.175	22.551	28.2808	19.4679	13.97	22.9934	25.9202	16.8762	15.7683	19.3576	19.7307	29.2569	22.4474	17.3577	25.5712	25.6369	28.365	23.3841	0
-0.000133221	0.0037393	ENSG00000130150	MOSPD2	motile sperm domain containing 2 [Source:HGNC Symbol;Acc:HGNC:28381]			9.62177	11.5288	13.1455	12.9878	11.6253	18.9129	16.1538	13.5256	22.0137	20.1346	15.5081	12.4948	13.8269	7.2019	14.593	18.8686	16.2582	15.5126	22.5588	18.8307	14.8541	13.4255	8.26542	15.9602	17.8708	9.01336	12.7951	10.7656	15.2107	16.6227	11.3055	11.8613	16.4294	13.4911	17.9019	16.7937	0
0.00370493	-0.00840132	ENSG00000079931	MOXD1	monooxygenase, DBH-like 1 [Source:HGNC Symbol;Acc:HGNC:21063]			86.1776	71.4677	33.6438	35.973	45.9503	29.1247	37.0609	28.3855	38.1279	56.308	49.1371	26.8188	122.152	30.6055	112.527	87.5008	95.5821	55.7876	71.7769	53.2863	36.6163	36.7197	19.027	49.0908	99.5857	21.7136	97.3704	64.593	46.6799	11.5695	33.2754	47.5788	31.1692	35.7581	31.9833	38.7818	0
-1.28375e-05	0.000329517	ENSG00000254858	MPV17L2	MPV17 mitochondrial membrane protein-like 2 [Source:HGNC Symbol;Acc:HGNC:28177]			19.5156	32.8724	21.461	18.551	19.9798	20.7126	15.3352	24.8562	16.2329	18.6192	17.5794	25.326	17.1767	21.283	24.1205	18.3581	19.311	20.8993	16.0921	19.0921	18.0419	20.5355	24.1095	19.7271	16.2105	19.9925	19.1867	22.0163	23.4232	22.1489	23.2947	22.3862	16.9326	18.9914	16.7144	18.6346	0
0.000129842	-0.00215499	ENSG00000159111	MRPL10	mitochondrial ribosomal protein L10 [Source:HGNC Symbol;Acc:HGNC:14055]			40.0814	39.1297	37.985	33.2093	43.3148	36.4224	36.1435	32.6146	39.7837	35.2947	35.1039	35.7249	52.5919	39.4454	39.7584	38.5048	42.2191	37.5196	38.8665	36.8208	37.3641	32.6512	33.6923	37.0274	40.3413	38.1433	39.6857	39.6312	38.3834	36.9928	37.2499	32.5741	31.1925	35.4019	26.4513	36.2514	0
0.000933808	-0.00239156	ENSG00000262814	MRPL12	mitochondrial ribosomal protein L12 [Source:HGNC Symbol;Acc:HGNC:10378]			68.5364	73.4931	47.7158	29.0258	58.4598	35.6872	40.0152	86.0824	33.9908	52.6769	42.3242	59.1285	59.8856	71.2717	50.4416	46.4093	50.8686	43.5375	42.7449	59.0935	45.2888	70.6423	81.397	41.237	52.1202	61.622	65.2323	65.4351	56.7543	37.8584	50.6834	49.1941	38.3085	36.0948	38.2411	44.8758	0
-0.0134753	0.000132343	ENSG00000122140	MRPS2	mitochondrial ribosomal protein S2 [Source:HGNC Symbol;Acc:HGNC:14495]			57.1878	57.7634	176.543	238.178	178.142	180.021	162.12	248.994	198.074	199.606	158.696	67.6165	67.9011	218.239	388.553	210.722	205.408	202.741	193.693	176.102	216.768	233.334	137.806	51.2792	54.2449	246.441	231.454	431.75	230.19	233.129	229.161	223.393	147.827	93.7547	80.1845	54.2356	0
0.000572872	-0.00170061	ENSG00000113048	MRPS27	mitochondrial ribosomal protein S27 [Source:HGNC Symbol;Acc:HGNC:14512]			32.2204	27.6515	32.2502	21.8453	32.2689	29.6335	32.7712	22.6098	30.404	29.7636	28.6512	28.8504	43.6339	27.1514	36.0392	33.1424	34.0657	30.4509	31.0103	34.5132	28.6253	25.2689	27.1161	29.1405	36.8974	26.686	31.2008	36.1596	30.549	24.702	29.8074	25.9277	29.3262	25.3693	24.1956	31.1788	0
0.00176215	0.000216139	ENSG00000147586	MRPS28	mitochondrial ribosomal protein S28 [Source:HGNC Symbol;Acc:HGNC:14513]			41.0036	46.4292	33.6886	31.7043	34.6579	30.8978	30.1525	33.039	35.44	30.8294	34.3888	50.9967	39.9166	43.6047	41.518	31.7964	41.4295	31.4314	35.7224	37.6613	32.5145	34.4565	43.3354	48.6462	35.5058	31.7574	41.0361	46.0841	39.2194	35.7359	33.3032	40.8189	30.8699	34.3819	36.764	47.2332	0
0.0028633	-0.00248066	ENSG00000074071	MRPS34	mitochondrial ribosomal protein S34 [Source:HGNC Symbol;Acc:HGNC:16618]			137.531	159.464	91.9915	54.7662	96.9978	71.3891	78.5678	124.646	87.8878	88.836	86.1668	133.405	144.862	114.338	93.2368	84.0364	93.6255	74.1348	78.8643	105	85.2951	117.016	127.847	94.7948	107.584	107.655	109.12	112.419	104.437	68.5383	82.3785	96.7297	65.5694	82.379	71.2748	106.011	0
-0.000427907	0.000447969	ENSG00000134056	MRPS36	mitochondrial ribosomal protein S36 [Source:HGNC Symbol;Acc:HGNC:16631]			49.2251	51.1769	48.0441	44.1645	42.1286	49.7323	41.0606	47.9284	48.1002	42.9493	47.6986	57.4384	46.205	60.2763	58.6105	46.3415	53.4848	42.9871	53.9417	47.0096	49.1627	43.3283	55.1779	45.2816	35.7765	43.3751	55.2328	58.8224	53.183	48.7768	50.2662	48.8157	42.6282	48.6995	40.2002	56.081	0
0.00130984	-0.000112455	ENSG00000116062	MSH6	mutS homolog 6 [Source:HGNC Symbol;Acc:HGNC:7329]			18.0329	12.1425	13.242	11.4549	14.5047	20.2919	17.7794	9.10848	15.7604	14.5472	14.5633	17.4076	19.4645	8.23658	15.8061	17.0232	14.0844	15.167	13.8594	15.2603	14.6528	12.3962	13.8774	13.446	17.664	13.6938	12.7636	13.9171	13.6757	13.3748	12.8627	11.7821	12.8542	15.2734	13.6671	14.3821	0
0.00582297	0.00357921	ENSG00000052802	MSMO1	methylsterol monooxygenase 1 [Source:HGNC Symbol;Acc:HGNC:10545]			73.3385	86.522	40.9693	38.4945	36.4267	38.3127	70.2972	35.6513	56.9603	42.3585	55.7087	69.3426	60.9077	29.7971	38.2866	39.5416	41.9025	49.8723	38.7388	61.8345	45.0968	69.5495	41.1434	65.7961	61.2887	24.4077	35.8832	31.9733	37.0265	37.2848	43.8334	36.6412	51.9776	49.5625	65.3582	73.8795	0
-0.00844993	-0.00154513	ENSG00000147065	MSN	moesin [Source:HGNC Symbol;Acc:HGNC:7373]			107.066	85.8804	277.473	258.285	239.681	248.019	272.028	158.438	259.177	227.059	206.077	109.419	132.992	242.835	269.503	266.22	242.626	238.638	222.998	267.098	203.556	165.456	144.08	108.161	150.414	322.728	259.614	274.395	273.376	342.246	229.122	200.3	208.148	154.983	110.917	112.626	0
-0.00350857	0.0260416	ENSG00000198417	MT1F	metallothionein 1F [Source:HGNC Symbol;Acc:HGNC:7398]			12.8613	244.823	279.909	156.26	189.512	136.536	254.428	369.955	195.625	294.937	170.576	346.591	14.034	246.24	115.154	125.581	221.574	229.42	138.846	259.916	241.084	418.893	533.335	278.519	72.5965	108.589	120.313	108.681	114.195	94.6689	246.259	179.973	282.002	510.637	311.473	299.239	0
0.000573265	0.0269765	ENSG00000187193	MT1X	metallothionein 1X [Source:HGNC Symbol;Acc:HGNC:7405]			14.1823	127.688	161.715	96.8258	111.191	76.9844	179.217	150.667	107.47	190.919	92.9852	205.699	14.786	88.5621	45.2113	62.3449	77.5323	98.2029	63.3286	140.018	138.992	261.05	429.45	153.516	35.692	42.7046	39.7903	40.3183	49.3997	34.6961	131.607	70.4011	211.396	299.744	224.016	182.455	0
0.000462885	6.2004e-07	ENSG00000182979	MTA1	metastasis associated 1 [Source:HGNC Symbol;Acc:HGNC:7410]			49.4342	39.6347	43.0489	36.7945	43.7065	49.8953	54.3474	43.3667	45.9161	53.4853	55.8504	36.9289	56.3397	37.7014	43.8904	51.6021	48.7263	46.673	46.0279	53.5285	49.9987	46.8393	46.9016	43.3988	62.8396	37.6201	43.8114	41.5024	40.9562	42.5448	53.4995	39.4784	38.7106	38.7153	40.744	41.3415	0
0.00123154	-0.00138666	ENSG00000117640	MTFR1L	mitochondrial fission regulator 1-like [Source:HGNC Symbol;Acc:HGNC:28836]			38.6815	39.0831	32.89	31.8869	31.8094	34.3852	30.4805	33.2985	32.247	34.6628	34.9908	30.8709	46.0372	32.2682	35.8266	36.8505	36.1623	34.864	31.4412	33.9575	34.0276	36.6299	31.297	39.6048	47.0582	35.8655	35.2945	35.4581	37.2357	36.4801	36.7341	31.8909	28.879	31.8738	32.9981	38.0228	0
-0.00921335	0.00187828	ENSG00000120254	MTHFD1L	methylenetetrahydrofolate dehydrogenase (NADP+ dependent) 1-like [Source:HGNC Symbol;Acc:HGNC:21055]			20.4874	10.4062	36.0682	26.9505	38.1986	33.7472	37.6036	35.5121	33.543	38.4304	36.8812	13.9952	19.1209	26.724	41.8484	31.7044	36.5795	41.6947	42.8194	46.0279	37.8438	37.7499	37.6896	7.79582	12.8264	49.3505	35.2523	31.0125	33.6813	32.2145	33.9534	31.5967	38.2616	36.5802	20.8279	10.3376	0
-0.00433929	0.00123173	ENSG00000065911	MTHFD2	methylenetetrahydrofolate dehydrogenase (NADP+ dependent) 2, methenyltetrahydrofolate cyclohydrolase [Source:HGNC Symbol;Acc:HGNC:7434]			53.2294	46.0567	78.2691	60.0887	109.199	83.4987	116.358	67.3629	100.627	97.8264	107.438	70.4268	71.3409	57.9425	108.699	97.0301	87.8954	102.998	81.3598	95.7685	87.5653	95.9364	74.9828	62.2284	59.143	58.3487	75.4845	93.4989	101.237	77.3654	141.463	50.1508	62.5236	59.7554	36.4889	45.2691	0
0.000907249	0.000928067	ENSG00000103248	MTHFSD	methenyltetrahydrofolate synthetase domain containing [Source:HGNC Symbol;Acc:HGNC:25778]			13.6915	15.9328	14.5541	14.6811	16.4971	15.908	15.2993	15.8193	17.5412	16.0547	15.1219	14.2133	18.9122	15.7051	16.2502	15.7772	17.4417	15.5837	14.4258	15.7296	18.0281	17.2067	14.3157	16.4628	19.4884	11.6997	14.7747	15.2841	14.1795	12.6977	15.0043	10.7093	13.7467	15.8288	16.0517	15.6356	0
0.000755704	-0.00144039	ENSG00000063601	MTMR1	myotubularin related protein 1 [Source:HGNC Symbol;Acc:HGNC:7449]			14.7335	10.8977	12.6299	13.1439	10.5517	14.3968	14.2303	8.51155	12.7036	13.2445	14.072	10.5633	18.3982	10.3608	13.8052	14.6518	15.1159	13.7272	15.9434	14.5361	13.2204	10.8739	8.6986	14.4946	18.6158	12.1005	13.1063	13.2386	12.3598	12.1604	13.5435	13.942	12.6742	12.1217	11.9358	14.1595	0
-0.00311599	0.00619204	ENSG00000166912	MTMR10	myotubularin related protein 10 [Source:HGNC Symbol;Acc:HGNC:25999]			18.1861	15.5188	26.7486	33.7662	23.2947	36.6773	51.1934	25.5605	48.1232	40.5655	44.5542	17.4979	19.7774	19.0134	33.4253	36.2453	33.5612	35.3474	31.1873	37.2382	34.6061	35.8163	20.4754	22.1726	24.7673	16.4392	18.3086	26.7958	22.7194	32.1955	30.4514	23.5395	38.5641	33.7181	30.0423	23.7827	0
-0.00117158	0.00100932	ENSG00000139505	MTMR6	myotubularin related protein 6 [Source:HGNC Symbol;Acc:HGNC:7453]			15.1451	11.7573	18.9987	21.5013	18.6118	28.3872	27.4094	10.9078	24.4845	18.3753	21.574	16.6763	21.4068	11.6372	23.6249	23.0673	21.3575	20.0536	19.42	23.3377	19.0788	14.4533	13.1722	21.026	25.2341	16.5393	17.5925	20.9797	22.8829	28.9708	21.5999	16.3817	18.4179	23.0517	20.6161	19.6234	0
0.000973955	-0.000734414	ENSG00000102030	NAA10	N(alpha)-acetyltransferase 10, NatA catalytic subunit [Source:HGNC Symbol;Acc:HGNC:18704]			32.4309	28.6616	23.5929	18.1718	26.4648	23.2095	22.9556	34.9103	19.6399	25.9615	26.1188	25.8424	29.1638	24.8346	24.0521	21.7315	25.3569	19.4522	21.3418	27.4237	28.1108	28.5951	34.3214	21.9585	27.0869	21.8512	29.4987	26.679	27.2287	19.9737	25.1292	23.795	20.906	22.3387	19.1805	22.1101	0
-0.00238817	0.000449464	ENSG00000172766	NAA16	N(alpha)-acetyltransferase 16, NatA auxiliary subunit [Source:HGNC Symbol;Acc:HGNC:26164]			12.9612	8.14593	14.0382	17.7206	13.4969	21.8119	20.1994	11.1127	15.2176	13.4819	17.3433	8.44638	12.6267	8.01984	15.3048	16.914	17.2568	14.3965	14.5125	18.5569	16.0775	12.3007	10.4476	11.9956	18.4622	9.38331	12.5935	13.9898	15.3138	25.3688	14.9993	10.9614	12.0483	13.8985	12.4367	11.3019	0
-0.00157143	-0.000447672	ENSG00000111300	NAA25	N(alpha)-acetyltransferase 25, NatB auxiliary subunit [Source:HGNC Symbol;Acc:HGNC:25783]			11.1381	7.90464	13.5536	9.75677	11.5729	14.8653	14.9442	7.96719	13.1758	10.23	13.556	7.2479	11.6123	6.26949	14.4536	12.8652	12.2208	12.0935	10.8602	15.4861	11.5076	9.60168	8.88181	9.63758	13.1346	9.3736	9.39891	11.1382	12.1294	12.9969	14.5572	9.08358	9.90557	10.4072	7.72537	10.1353	0
0.00115935	0.000568339	ENSG00000135040	NAA35	N(alpha)-acetyltransferase 35, NatC auxiliary subunit [Source:HGNC Symbol;Acc:HGNC:24340]			22.1531	17.5494	20.845	19.3303	17.0557	23.3409	26.2849	12.0387	23.1502	18.9948	20.3109	18.5046	25.2004	15.0645	21.1992	20.8845	21.8444	21.774	18.8379	20.9458	20.9504	16.7589	14.3422	22.3061	26.5279	14.0015	15.2925	17.9947	19.3607	20.3052	22.8343	17.6228	20.4379	21.1217	21.9525	19.7369	0
0.00146823	-0.00300578	ENSG00000139579	NABP2	nucleic acid binding protein 2 [Source:HGNC Symbol;Acc:HGNC:28412]			36.2562	35.8927	27.4382	23.5275	27.7857	27.5115	23.8452	25.2933	26.2354	27.2037	26.8238	31.202	44.0242	32.3057	27.8292	30.3123	28.8943	22.7011	28.5666	27.8629	28.5115	26.3561	28.1403	27.0916	34.7334	29.7846	32.7648	31.0235	29.298	27.6721	27.1998	27.9405	24.0844	25.701	21.0595	30.0999	0
0.000492826	-0.000457463	ENSG00000124357	NAGK	N-acetylglucosamine kinase [Source:HGNC Symbol;Acc:HGNC:17174]			22.249	26.1021	25.0157	27.2756	21.9934	24.3047	23.0311	21.6817	24.2622	27.1022	22.2249	22.1085	26.5115	22.8392	22.7191	26.5567	25.6542	24.2099	24.563	21.4812	23.4621	23.1401	21.6122	26.2842	33.4752	26.8619	25.6728	25.0951	27.0177	27.7134	22.5077	23.2371	21.7341	23.2486	26.5365	28.8147	0
-0.00133552	-0.00316321	ENSG00000177432	NAP1L5	nucleosome assembly protein 1-like 5 [Source:HGNC Symbol;Acc:HGNC:19968]			14.5498	14.16	16.7739	11.8182	19.5971	13.7307	11.1524	9.68022	12.2283	11.7967	14.2541	14.2513	11.9295	11.9897	17.1658	10.5622	15.1552	11.8169	9.70746	15.3527	17.3148	9.02299	9.4281	11.4079	15.473	17.0257	13.3349	16.6181	18.016	22.8381	13.6408	10.4535	10.6514	10.0562	10.9375	12.2089	0
0.000910358	-0.00556667	ENSG00000090971	NAT14	N-acetyltransferase 14 (GCN5-related, putative) [Source:HGNC Symbol;Acc:HGNC:28918]			33.7524	42.3746	31.3849	18.6201	32.5236	22.2719	17.2066	34.7944	23.4078	25.5981	22.943	21.6688	39.2198	36.9806	30.5163	27.7576	25.7203	21.6382	18.934	30.5775	24.3988	34.2008	38.5703	22.5796	44.3199	41.5594	27.5657	27.1047	26.6468	28.4402	25.9322	27.2319	17.1155	16.8088	16.0957	23.7385	0
0.00112403	-0.000619686	ENSG00000172915	NBEA	neurobeachin [Source:HGNC Symbol;Acc:HGNC:7648]			2.85859	2.34659	2.05981	5.13213	2.24996	5.18258	4.12451	1.16588	3.59513	2.07215	2.61927	1.48214	2.60244	0.889407	2.85849	3.15942	3.16427	2.18261	1.72007	1.92703	1.8034	2.27113	1.0204	4.59559	4.0262	2.0336	1.68984	1.76579	1.71541	6.14464	3.42386	1.23626	2.29922	2.20525	1.83438	4.77462	0
0.0033377	-0.00445552	ENSG00000151503	NCAPD3	non-SMC condensin II complex, subunit D3 [Source:HGNC Symbol;Acc:HGNC:28952]			17.8055	7.53887	7.76799	7.52756	8.40304	10.2472	10.3312	3.75608	10.2019	8.16746	9.60725	8.01997	18.6424	5.62794	8.93845	8.91971	8.57863	9.05587	8.38443	9.40551	8.11494	5.56238	5.64219	10.5821	16.4842	7.40794	7.83506	8.66827	9.2357	8.18471	8.12172	5.89396	7.80794	8.72955	8.25647	8.76788	0
0.00159795	-0.0107833	ENSG00000146918	NCAPG2	non-SMC condensin II complex, subunit G2 [Source:HGNC Symbol;Acc:HGNC:21904]			19.8372	4.62882	6.65836	7.8326	6.52681	7.01857	7.7498	3.61021	7.471	5.35559	4.71515	5.18832	20.4887	5.44515	7.25127	6.34499	7.0511	6.0151	6.11091	5.53283	6.44631	3.25609	3.54119	4.79094	12.311	6.90778	7.46966	7.44879	8.55247	8.10562	5.15572	3.91184	5.03182	4.75388	4.879	5.67791	0
0.00182512	-0.0226997	ENSG00000121152	NCAPH	non-SMC condensin I complex, subunit H [Source:HGNC Symbol;Acc:HGNC:1112]			21.4193	3.39527	4.5878	2.93898	5.24837	3.2407	2.56102	1.51379	3.52423	2.62955	1.73865	1.63834	21.2965	2.91181	3.44675	3.58258	2.45181	2.3311	2.01265	1.92541	2.59074	0.827322	2.35163	1.33925	9.98383	5.42941	4.4432	5.27141	6.8522	4.0852	3.38426	1.02553	2.3876	1.3693	1.4161	1.41771	0
0.000686049	-0.00138557	ENSG00000025770	NCAPH2	non-SMC condensin II complex, subunit H2 [Source:HGNC Symbol;Acc:HGNC:25071]			54.1042	39.418	33.1909	36.5116	34.2805	37.8899	33.2187	43.4593	37.0665	41.1859	36.919	41.5355	53.0091	46.5141	39.3802	40.8464	43.1849	37.1477	40.7449	37.6695	44.9817	42.4474	41.4837	35.9152	40.202	37.7187	40.0063	39.462	43.2433	40.2714	37.0903	47.7485	30.9889	37.7955	34.3484	39.11	0
-0.00189405	-0.000639771	ENSG00000020129	NCDN	neurochondrin [Source:HGNC Symbol;Acc:HGNC:17597]			23.7663	19.9722	35.1874	16.3277	28.7103	31.176	31.7566	22.006	30.8044	25.0375	25.0762	21.9687	26.9576	21.7087	29.9444	26.332	28.0844	25.6421	24.5063	34.0155	28.6216	25.0648	28.2702	23.2416	28.9796	25.2145	29.9607	28.0514	29.0464	39.8307	30.4203	24.5236	22.4611	22.8217	19.2649	20.6547	0
-0.000574197	0.00197011	ENSG00000061676	NCKAP1	NCK-associated protein 1 [Source:HGNC Symbol;Acc:HGNC:7666]			23.0166	24.9258	32.0231	34.5921	27.6801	40.6717	38.3032	18.8947	34.4714	26.5948	33.4803	26.3516	28.7886	18.6729	36.7778	33.3355	34.7522	33.992	32.7619	29.9763	29.0305	23.1884	20.1406	33.8467	34.3698	26.0532	23.8017	30.7058	31.9106	36.9977	32.6341	27.6939	35.024	32.196	35.1898	33.4606	0
0.000233107	-0.00416691	ENSG00000167566	NCKAP5L	NCK-associated protein 5-like [Source:HGNC Symbol;Acc:HGNC:29321]			16.7873	12.1388	14.0202	11.7927	13.1383	16.3833	13.6804	9.62659	13.8568	16.659	13.0588	8.5696	18.733	10.4358	13.7748	14.2804	12.373	12.7682	11.4787	13.7991	11.2473	12.9992	11.6341	15.0756	22.5896	13.8149	15.3405	15.1676	18.3875	14.2941	15.5154	11.3098	9.32115	10.0054	9.27035	12.5817	0
-0.000172293	-0.00057756	ENSG00000084676	NCOA1	nuclear receptor coactivator 1 [Source:HGNC Symbol;Acc:HGNC:7668]			33.6719	24.3432	29.6956	30.6886	23.0678	40.2206	33.6138	18.2657	30.7614	25.1259	30.5935	20.5148	29.599	17.5032	31.9886	33.8381	34.736	34.5676	27.382	29.274	27.8077	24.9915	17.801	29.5102	32.4073	25.3854	24.674	35.4685	28.8164	30.0702	29.2812	21.2816	28.5502	28.0589	27.8765	30.4737	0
-0.0122601	0.00832527	ENSG00000111912	NCOA7	nuclear receptor coactivator 7 [Source:HGNC Symbol;Acc:HGNC:21081]			5.1749	3.47897	27.0585	45.0255	28.2479	28.236	30.3635	13.6059	29.2358	23.9032	23.0475	18.5522	5.7932	26.3603	18.1654	26.0603	25.0369	28.1129	18.3478	30.3887	30.0061	18.1817	18.0123	6.90327	8.64086	20.1939	14.4803	20.2901	26.1063	21.2645	23.6454	57.2753	40.2178	17.1006	14.0174	7.48694	0
0.000861811	-0.000979952	ENSG00000070614	NDST1	N-deacetylase/N-sulfotransferase (heparan glucosaminyl) 1 [Source:HGNC Symbol;Acc:HGNC:7680]			33.3139	30.0014	39.1823	26.2639	39.9131	36.0885	43.8952	26.5527	39.0347	34.7409	37.5841	26.2658	50.488	27.5472	32.6294	36.9466	30.9796	30.1032	30.5592	39.521	28.8109	29.6397	29.0243	44.9057	49.1293	34.3084	37.1952	35.6461	46.1778	38.7025	33.3982	29.7881	33.0669	37.2434	32.5319	39.3576	0
0.00181047	-0.00195443	ENSG00000140990	NDUFB10	NADH dehydrogenase (ubiquinone) 1 beta subcomplex, 10, 22kDa [Source:HGNC Symbol;Acc:HGNC:7696]			186.413	266.28	155.918	112.546	149.003	123.408	108.011	176.099	123.162	135.527	134.85	186.279	184.855	192.23	154.61	145.013	163.882	144.104	154.612	134.316	138.47	148.412	171.858	141.934	150.764	146.457	199.217	171.585	161.995	117.069	132.336	168.972	118.426	141.928	130.149	157.415	0
0.00251382	-0.00139266	ENSG00000147123	NDUFB11	NADH dehydrogenase (ubiquinone) 1 beta subcomplex, 11, 17.3kDa [Source:HGNC Symbol;Acc:HGNC:20372]			182.812	232.788	121.519	92.3804	132.546	108.279	108.342	193.247	115.466	123.649	121.068	195.738	186.331	190.371	134.112	127.437	152.517	120.286	147.744	127.038	133.042	148.539	171.857	156.54	144.708	141.68	167.98	163.06	134.593	119.916	116.121	168.425	115.207	125.773	120.612	160.269	0
0.000916312	-0.0022411	ENSG00000136521	NDUFB5	NADH dehydrogenase (ubiquinone) 1 beta subcomplex, 5, 16kDa [Source:HGNC Symbol;Acc:HGNC:7700]			32.236	35.9069	32.2228	24.9788	29.5043	26.3626	24.7137	26.6945	28.9326	26.7381	25.9026	32.2033	40.1121	32.9734	34.1134	30.0793	32.5523	28.0297	28.4328	26.6741	29.0335	25.0209	30.7921	29.2326	33.6187	30.8539	35.6099	36.1771	32.0745	27.8225	29.9145	25.3932	23.7205	30.6322	23.5717	33.342	0
-0.00135882	0.00286867	ENSG00000151414	NEK7	NIMA-related kinase 7 [Source:HGNC Symbol;Acc:HGNC:13386]			16.6986	13.0818	20.7301	28.9078	22.4287	35.5594	35.6361	11.6604	30.8127	22.3893	31.2481	20.5393	22.3401	12.6715	28.7733	29.1184	27.8403	27.2408	24.6011	27.065	26.6253	16.4536	14.6434	23.361	28.8827	18.7262	18.5601	26.3092	23.669	29.4244	27.4065	15.562	27.7453	27.3051	30.1232	23.93	0
-0.00941281	0.00134764	ENSG00000162614	NEXN	nexilin (F actin binding protein) [Source:HGNC Symbol;Acc:HGNC:29557]			1.44488	0.962776	4.10342	6.3951	5.3261	5.34271	5.53737	3.78581	3.05356	3.7721	4.87007	3.29954	1.40144	3.22715	5.47844	4.88897	3.54395	3.98381	3.31123	5.1754	3.57482	2.73698	2.04354	1.72081	3.25697	3.94682	7.3496	5.71665	7.17946	3.77088	3.50436	1.51724	5.29271	3.59163	1.66269	1.86297	0
0.000609627	-0.00195468	ENSG00000186575	NF2	neurofibromin 2 (merlin) [Source:HGNC Symbol;Acc:HGNC:7773]			23.2276	22.5717	23.7386	14.6869	20.642	18.1236	17.1335	20.7816	17.4847	20.3382	18.6506	19.3384	24.4026	22.6497	24.8478	20.9036	21.909	20.4584	20.4169	22.3734	21.3623	20.698	22.4562	20.5498	26.0334	19.0164	25.8998	24.8172	20.6877	18.9881	19.3142	21.4246	16.5988	17.4242	16.2664	21.5312	0
0.0033711	-0.00654687	ENSG00000101096	NFATC2	nuclear factor of activated T-cells, cytoplasmic, calcineurin-dependent 2 [Source:HGNC Symbol;Acc:HGNC:7776]			4.6473	4.78808	4.91907	3.4073	2.71625	3.77159	4.52543	1.63025	3.68347	3.35334	4.07661	2.35687	8.26509	3.5856	4.46386	5.22627	3.33816	3.54059	3.74073	3.63397	3.44079	2.54562	2.53588	4.81804	13.6666	6.95341	4.28454	4.35701	4.0065	6.81807	3.14401	4.0218	2.50381	4.67672	4.51678	7.64677	0
-0.00195073	0.000833269	ENSG00000169599	NFU1	NFU1 iron-sulfur cluster scaffold [Source:HGNC Symbol;Acc:HGNC:16287]			25.9869	34.0902	47.3403	28.8074	38.8856	39.6377	33.6896	32.4992	31.0303	31.7563	30.7499	39.7225	31.1718	43.5676	36.7566	33.542	40.6202	38.8179	39.095	37.5855	34.5132	35.1802	40.6332	27.9125	28.0787	41.3968	40.3289	39.8874	42.1809	41.0795	35.2326	39.9829	32.0048	35.8214	32.0233	35.2888	0
5.93353e-05	-0.00302421	ENSG00000120837	NFYB	nuclear transcription factor Y, beta [Source:HGNC Symbol;Acc:HGNC:7805]			30.6383	18.494	21.298	24.2718	21.494	23.4535	22.0491	15.881	20.8063	20.8709	24.1776	17.5105	29.5983	14.6479	23.5654	22.9554	21.819	19.3005	19.3905	22.7904	21.389	19.6691	18.7152	14.4775	27.5536	18.686	20.786	21.1272	23.7726	22.3481	20.4476	18.4323	18.2235	18.4759	16.157	18.228	0
0.0066545	0.00513815	ENSG00000135540	NHSL1	NHS-like 1 [Source:HGNC Symbol;Acc:HGNC:21021]			3.97458	7.11535	8.20047	5.15872	3.47808	4.26771	3.39348	4.32078	4.55231	3.16719	5.91588	5.79493	5.0379	2.89142	4.42199	4.29926	3.6898	4.40221	3.58874	4.61815	3.74747	3.84374	5.06379	12.3049	9.2111	2.12238	3.80116	4.11844	6.82014	2.69697	2.80923	10.0996	4.67589	5.83686	11.0527	12.9932	0
0.00245836	-0.00441353	ENSG00000184117	NIPSNAP1	nipsnap homolog 1 (C. elegans) [Source:HGNC Symbol;Acc:HGNC:7827]			65.312	52.1274	47.0637	29.9284	42.8392	40.2347	34.9907	29.4824	35.9463	47.7447	38.3437	39.7569	77.793	47.4272	49.5579	45.805	42.1661	38.5734	43.7529	39.8284	46.4793	38.0714	34.0527	36.7688	65.9599	38.9977	48.1318	49.0968	37.7235	35.7487	35.48	49.6574	29.8122	42.4904	38.8314	45.605	0
-0.00247742	5.80913e-05	ENSG00000114021	NIT2	nitrilase family, member 2 [Source:HGNC Symbol;Acc:HGNC:29878]			31.6186	31.3143	45.5262	30.4225	40.7644	36.5761	39.9051	45.7522	39.1221	35.1262	35.0688	34.7569	33.453	38.1922	43.4714	38.5687	43.1673	40.9814	38.7427	42.2989	38.8659	36.9036	39.2776	25.0268	30.0895	35.3663	42.3929	42.8582	41.1388	33.1741	39.571	37.4912	31.5621	29.7906	27.7861	30.4361	0
-0.000851684	-0.00234139	ENSG00000073536	NLE1	notchless homolog 1 (Drosophila) [Source:HGNC Symbol;Acc:HGNC:19889]			12.3187	10.0906	12.555	7.005	14.3225	11.102	12.0887	11.1523	12.3225	11.9544	10.0763	8.28903	15.4207	9.03127	11.843	11.1246	11.0052	9.91612	11.1424	14.5137	10.1045	10.7283	12.5858	7.55888	11.2391	9.96679	11.4975	9.99745	12.3089	8.40071	12.2753	8.69525	10.165	8.59973	5.76212	8.27852	0
-0.00570932	0.00508976	ENSG00000123213	NLN	neurolysin (metallopeptidase M3 family) [Source:HGNC Symbol;Acc:HGNC:16058]			7.82241	5.69294	16.9332	14.9963	14.3905	22.9039	20.1287	14.1641	18.2252	14.4313	13.8398	12.2079	9.41678	11.8988	18.4676	15.4734	18.9057	20.104	18.5334	15.1811	14.6969	13.7068	12.0608	9.96218	7.40714	11.8342	12.68	18.5173	15.2519	18.5005	17.5107	13.8043	18.8707	15.2653	14.5486	11.9891	0
0.00540983	-0.00107493	ENSG00000153406	NMRAL1	NmrA-like family domain containing 1 [Source:HGNC Symbol;Acc:HGNC:24987]			59.8969	84.3088	32.3093	26.1489	31.7803	28.9186	27.9755	39.238	26.5026	31.0152	30.149	49.6705	53.2382	37.5098	29.8923	31.4237	33.574	27.0516	35.2596	31.2663	36.2746	35.6557	45.3301	44.3223	45.6799	25.94	37.0187	34.7692	34.4292	22.8877	31.4346	38.8826	29.7158	33.7181	40.7616	45.5502	0
-0.00101927	0.000555144	ENSG00000188976	NOC2L	NOC2-like nucleolar associated transcriptional repressor [Source:HGNC Symbol;Acc:HGNC:24517]			55.3753	51.7462	54.9105	43.9415	60.6522	56.666	59.9428	62.2877	56.1839	58.9334	55.2114	53.1284	57.9914	48.323	62.74	58.5435	57.1352	56.0444	53.7566	70.9553	62.6974	68.6817	73.4685	45.8455	51.4768	51.5737	60.369	58.7903	58.4299	53.5154	66.678	58.3692	48.5575	49.8639	38.9434	48.9896	0
-0.000292434	-0.00104979	ENSG00000130935	NOL11	nucleolar protein 11 [Source:HGNC Symbol;Acc:HGNC:24557]			39.306	28.8101	35.786	26.5169	40.429	41.7248	42.839	26.4097	39.6729	34.4912	40.4074	31.0256	42.6555	25.0444	40.7793	38.0306	41.4142	35.8721	33.7284	45.1968	34.0756	30.1776	33.4509	29.953	42.8007	29.9542	34.9274	34.9398	38.9961	39.0094	35.9686	29.5236	29.4696	32.5396	26.8702	33.0927	0
-0.00107699	-0.000465864	ENSG00000162408	NOL9	nucleolar protein 9 [Source:HGNC Symbol;Acc:HGNC:26265]			15.5737	12.2266	15.0513	13.8704	14.7518	16.5477	14.5807	14.3453	14.0413	14.9755	15.4008	12.5688	14.3583	15.0602	16.862	17.0286	15.8863	14.8558	15.8737	16.7134	18.6939	14.5438	14.2694	11.851	16.3216	11.933	14.7494	15.4431	15.4962	13.714	15.3822	12.9867	12.2306	13.9094	10.721	12.7444	0
-0.0018775	-0.00138781	ENSG00000087269	NOP14	NOP14 nucleolar protein [Source:HGNC Symbol;Acc:HGNC:16821]			45.8363	31.5686	46.6777	33.9241	53.8225	47.1679	51.8065	32.1417	40.0295	45.946	48.5229	35.0507	50.3278	33.0959	48.3725	44.8521	44.5181	44.9315	40.9893	58.6462	44.4923	39.9018	46.8445	28.0351	39.7428	44.3785	44.7689	44.6248	44.2808	44.6313	52.2123	37.2218	37.2903	35.4383	27.5528	34.0554	0
0.00040014	0.00639985	ENSG00000198929	NOS1AP	nitric oxide synthase 1 (neuronal) adaptor protein [Source:HGNC Symbol;Acc:HGNC:16859]			0.38819	0.325445	0.482417	0.585962	0.404458	0.862573	0.579606	0.179457	0.573934	0.444087	0.542933	0.303372	0.400924	0.33414	0.57713	0.486483	0.296491	0.662157	0.515662	0.762573	0.35898	0.80245	0.500334	0.81187	0.634153	0.48199	0.233438	0.182605	0.21736	1.8326	0.840915	0.640068	0.646959	0.672922	0.841288	0.670773	0
-0.000539869	0.00400169	ENSG00000134250	NOTCH2	notch 2 [Source:HGNC Symbol;Acc:HGNC:7882]			35.2142	18.1176	33.8848	43.3993	32.8131	58.4352	56.623	23.0593	60.0436	43.7666	39.8251	35.8259	42.9223	28.8905	37.3221	41.9954	36.5255	54.8556	41.1824	41.2865	41.3717	36.2965	28.6285	44.8482	44.6072	30.2947	24.7669	30.7102	36.0672	46.9209	43.2033	39.9869	58.4446	44.0317	48.5267	43.2666	0
0.00192258	0.00107068	ENSG00000139910	NOVA1	neuro-oncological ventral antigen 1 [Source:HGNC Symbol;Acc:HGNC:7886]			1.14873	1.65529	1.53897	2.61057	1.58351	2.40997	2.15878	1.33092	1.97338	1.69585	1.52208	1.60377	2.12576	1.43187	1.75212	2.04574	1.83902	1.62994	1.36302	1.33505	1.90205	1.60473	0.668324	4.71138	2.56581	0.855778	1.22328	1.66886	1.57495	2.58268	1.55096	0.509219	1.40975	0.997856	1.90605	2.94482	0
0.00198645	0.00117823	ENSG00000015520	NPC1L1	NPC1-like 1 [Source:HGNC Symbol;Acc:HGNC:7898]			0.115646	0.024931	0.0267612	0.076431	0.0224365	0.0235193	0.106563	0.183716	0.0271559	0.0193084	0.0264675	0	0.0841271	0.102388	0.0226449	0.0838516	0.0794952	0.103924	0.0474032	0.100144	0.17325	0.114748	0.0473469	0.0783643	0.137861	0.258462	0.0288874	0	0.0806935	0.0531198	0	0.139147	0.094616	0.14244	0.193342	0.107909	3
-0.00084268	-0.00377547	ENSG00000107833	NPM3	nucleophosmin/nucleoplasmin 3 [Source:HGNC Symbol;Acc:HGNC:7931]			74.351	45.292	54.9779	31.1443	75.6796	40.5977	51.4135	58.2252	54.4056	47.6443	39.695	55.5041	70.9413	57.8015	57.415	57.8959	53.5383	44.9941	50.8386	65.603	55.0716	55.525	69.1335	28.3841	53.6795	51.0342	64.9047	58.1885	50.6918	37.4285	50.7722	54.4952	41.4995	38.5333	24.0728	37.986	0
-0.000560816	-0.00254688	ENSG00000113580	NR3C1	nuclear receptor subfamily 3, group C, member 1 (glucocorticoid receptor) [Source:HGNC Symbol;Acc:HGNC:7978]			7.54913	5.33914	8.65793	8.12577	7.32304	10.7066	8.67998	4.52351	7.35505	7.98262	9.72991	4.56448	9.89136	4.03072	10.3345	9.49085	10.2192	8.55434	8.26524	8.63024	8.73002	5.89714	4.48694	7.86762	12.3464	8.2057	9.16387	9.48708	9.36443	7.20884	7.33858	4.79659	6.02734	8.44991	6.07325	9.21904	0
-0.00024015	0.000225325	ENSG00000115216	NRBP1	nuclear receptor binding protein 1 [Source:HGNC Symbol;Acc:HGNC:7993]			85.5498	91.1575	99.0362	80.1727	94.7293	96.7511	94.8358	83.107	87.3025	103.311	90.9847	81.1725	97.1999	93.5675	87.3738	92.1436	96.7384	92.7439	87.2463	101.856	95.6748	91.179	87.8194	97.9817	94.8912	99.9381	89.9368	90.9657	88.8587	95.3073	93.1638	84.8055	85.1829	94.0838	75.784	92.1199	0
0.00707413	-0.0104342	ENSG00000154146	NRGN	neurogranin (protein kinase C substrate, RC3) [Source:HGNC Symbol;Acc:HGNC:8000]			27.7471	18.0052	5.47596	5.00875	4.77108	6.4168	4.91687	5.79156	5.88359	5.34542	3.82297	5.78113	18.002	7.29176	5.90567	6.84077	6.13983	5.00362	6.84692	3.01351	4.05484	3.33787	5.88896	23.4763	9.40323	5.30026	14.256	8.80044	6.69104	3.30349	3.33281	9.26763	4.74526	5.48641	3.32457	5.28204	0
0.0029797	-0.00292364	ENSG00000135778	NTPCR	nucleoside-triphosphatase, cancer-related [Source:HGNC Symbol;Acc:HGNC:28204]			9.36308	11.8681	6.80851	5.67157	7.17991	6.272	6.13361	4.48625	6.33319	6.05736	6.23402	5.0581	9.46618	7.50444	5.9188	6.08333	7.22226	5.57723	6.84668	7.38145	6.78192	6.95638	7.90512	9.40616	10.8329	5.65102	8.15331	6.92232	5.7651	6.7925	6.58066	5.16273	5.97881	5.66238	5.50822	7.38538	0
-0.000304324	-0.000222409	ENSG00000120526	NUDCD1	NudC domain containing 1 [Source:HGNC Symbol;Acc:HGNC:24306]			14.6678	12.9492	16.9711	12.2682	18.2635	15.4161	19.9521	9.43976	17.7355	13.7297	17.4738	16.6903	17.1864	8.81296	15.6735	15.675	14.4139	15.2468	11.6937	20.3795	14.8952	11.2006	11.3437	13.2276	17.7791	12.9795	13.2953	15.3391	18.0125	20.0801	15.5283	13.4998	15.9521	13.2126	13.0389	13.0992	0
-0.000471555	-0.00251941	ENSG00000113569	NUP155	nucleoporin 155kDa [Source:HGNC Symbol;Acc:HGNC:8063]			14.0381	7.30346	10.6101	9.37637	11.0524	12.8701	12.987	6.30002	12.6666	10.5549	10.84	6.97994	15.2335	7.68785	12.5848	11.4791	11.5535	11.7344	9.73412	12.931	10.5776	8.04479	7.0024	9.59868	12.9392	8.67423	9.547	10.1374	11.873	12.5397	11.4752	9.03906	9.78185	10.2252	8.27984	9.29318	0
0.00187984	0.00940163	ENSG00000153989	NUS1	NUS1 dehydrodolichyl diphosphate synthase subunit [Source:HGNC Symbol;Acc:HGNC:21042]			93.652	49.3676	70.9962	72.0534	65.3444	106.643	135.279	116.556	62.0085	125.415	145.339	76.5072	70.6471	55.2577	76.2014	82.0941	89.8456	88.3325	90.4322	93.2742	71.804	155.433	150.444	97.5526	85.102	68.1883	65.1837	64.7794	127.068	101.636	101.562	65.6722	137.09	204.366	196.063	218.623	0
0.00529202	-0.020766	ENSG00000137804	NUSAP1	nucleolar and spindle associated protein 1 [Source:HGNC Symbol;Acc:HGNC:18538]			107.025	16.4867	18.8214	11.9145	17.2964	12.3738	10.5607	6.18478	10.4673	11.6046	7.83276	9.08525	85.857	8.93119	14.7681	11.131	12.017	9.11268	9.91516	7.50061	10.7606	4.03519	7.82758	8.01666	50.2175	19.096	20.1585	20.0702	25.0596	12.615	9.3648	3.35534	9.50636	9.9399	7.36663	9.65916	0
0.00217875	-0.00335354	ENSG00000065154	OAT	ornithine aminotransferase [Source:HGNC Symbol;Acc:HGNC:8091]			137.538	123.942	94.3773	68.0874	111.854	94.2467	115.84	67.0888	87.3921	96.4094	130.884	86.3186	159.842	70.7096	116.93	103.815	89.3737	91.4653	78.5537	142.279	84.7778	76.0882	95.5618	120.952	145.878	135.335	98.2934	104.707	119.252	121.788	96.2815	68.3779	74.6192	114.555	72.7023	122.481	0
0.00302285	0.0073888	ENSG00000197822	OCLN	occludin [Source:HGNC Symbol;Acc:HGNC:8104]			20.7698	22.6783	16.3812	21.6313	18.3526	22.2894	21.2949	18.4098	30.2079	26.9981	22.8424	29.1195	19.7359	18.5319	17.4676	22.1682	22.5397	30.3341	23.4748	22.7933	23.7985	29.3039	24.2009	31.7763	23.3675	12.0242	13.8903	19.4727	18.408	21.7667	24.3542	20.7535	29.5464	33.6814	36.4747	41.5769	0
-0.00065415	-0.000221719	ENSG00000114026	OGG1	8-oxoguanine DNA glycosylase [Source:HGNC Symbol;Acc:HGNC:8125]			9.723	6.76203	9.59207	6.57305	8.46028	11.0327	10.6864	7.13424	9.08029	10.0328	10.1076	7.58922	9.14061	8.12801	9.76452	10.842	10.6493	8.82811	9.57873	10.2535	10.4018	8.62616	8.62771	8.46734	10.4963	8.42822	10.4237	10.3762	9.28518	9.3602	9.90555	6.3599	7.72442	9.61138	7.10942	9.44885	0
0.00121445	0.00259413	ENSG00000162600	OMA1	OMA1 zinc metallopeptidase [Source:HGNC Symbol;Acc:HGNC:29661]			12.8075	17.9608	16.1795	15.799	15.8468	19.3358	15.2411	14.7182	16.0345	16.1194	12.151	23.1769	15.6072	13.0169	20.6322	17.8066	17.4617	17.9466	20.5236	17.506	17.6614	14.6693	14.7809	17.1211	23.1353	11.7643	15.9551	18.1753	18.6938	13.7692	17.3997	18.1226	15.8045	21.3281	20.0933	22.9255	0
0.00617917	0.00632205	ENSG00000079482	OPHN1	oligophrenin 1 [Source:HGNC Symbol;Acc:HGNC:8148]			5.11069	4.60128	4.10164	4.1326	3.65374	5.49727	5.92061	2.91634	5.20267	3.99516	6.77796	5.55072	6.89473	2.94241	4.07813	5.64051	5.49554	5.02738	4.57116	4.82852	4.4625	4.5617	4.38431	11.4269	8.29345	2.58592	3.44978	3.86457	4.08823	3.76549	4.13773	4.3187	6.52574	10.4246	11.6946	9.75801	0
0.00019299	0.000310331	ENSG00000115942	ORC2	origin recognition complex, subunit 2 [Source:HGNC Symbol;Acc:HGNC:8488]			17.071	12.8133	16.4517	15.5017	15.7721	20.8307	18.3679	12.0713	18.1609	15.2416	18.6534	13.4712	18.4003	11.8884	17.1416	17.686	18.6215	16.8374	17.5788	18.1629	17.4912	12.8071	13.5733	16.9048	20.251	12.4332	15.6787	15.4415	14.9862	16.4714	16.6624	14.4282	15.2015	15.9491	15.8611	15.9483	0
-0.000271987	0.00110799	ENSG00000115947	ORC4	origin recognition complex, subunit 4 [Source:HGNC Symbol;Acc:HGNC:8490]			11.3285	11.7609	13.123	14.2589	11.6948	16.5876	13.6224	10.1186	13.9017	11.9198	13.4722	11.4233	12.0201	10.1222	14.019	15.2363	14.5952	14.9193	14.0659	14.0267	13.7727	11.3274	9.96815	12.2464	16.7965	9.95144	12.1131	13.6981	13.002	14.107	13.4765	14.1817	12.1641	13.6379	13.689	14.3035	0
0.00100108	-0.000648961	ENSG00000164815	ORC5	origin recognition complex, subunit 5 [Source:HGNC Symbol;Acc:HGNC:8491]			19.9305	19.4086	17.7008	12.1804	16.4225	16.5516	19.7251	15.7679	19.4555	16.7198	19.4476	17.0761	21.9494	12.4905	18.0441	17.6991	20.6848	17.6245	17.7161	19.8081	16.9813	15.738	15.9256	15.2883	19.9872	15.3905	17.6405	18.2841	19.043	14.6834	17.3047	14.8358	14.378	17.3163	15.1139	17.4708	0
-0.000494881	-0.00206251	ENSG00000144909	OSBPL11	oxysterol binding protein-like 11 [Source:HGNC Symbol;Acc:HGNC:16397]			24.2312	10.0913	22.0667	18.9007	17.2636	23.6967	22.9356	12.9584	19.4996	19.2121	20.4979	14.6782	28.7107	13.312	19.4955	21.0159	20.4222	18.656	21.3854	24.4091	18.9247	17.1479	14.2697	16.9564	32.0993	19.5776	16.3265	17.572	21.2356	28.258	20.3135	20.7157	17.7261	20.0277	16.891	17.3902	0
-0.00056202	0.00153487	ENSG00000130703	OSBPL2	oxysterol binding protein-like 2 [Source:HGNC Symbol;Acc:HGNC:15761]			33.4989	38.0915	37.3931	53.5342	36.491	45.8466	46.3333	34.9583	46.8746	42.4291	43.6754	37.7978	41.4138	33.9735	40.2979	40.2495	41.6423	42.5027	44.5981	37.0334	45.2828	39.6754	36.0858	42.4532	45.6295	36.0703	36.7632	38.1057	42.4696	52.3097	43.728	37.267	44.0312	40.7191	41.2496	38.7389	0
-0.00279252	-0.000392614	ENSG00000091039	OSBPL8	oxysterol binding protein-like 8 [Source:HGNC Symbol;Acc:HGNC:16396]			21.5929	11.0752	24.9988	45.0964	24.0465	41.4296	43.0642	12.1535	30.9031	19.834	30.7394	15.3931	25.4911	10.8887	29.1445	28.0569	24.0347	24.9377	21.7618	24.5024	22.835	15.5939	12.4901	22.8053	28.8738	22.8749	19.645	27.5309	26.5087	41.8417	26.8321	12.2198	25.2703	27.6042	23.8143	17.7082	0
-0.00371505	0.00055869	ENSG00000081087	OSTM1	osteopetrosis associated transmembrane protein 1 [Source:HGNC Symbol;Acc:HGNC:21652]			12.0905	10.2783	18.7663	18.9714	16.818	19.6246	19.549	12.3214	17.6236	15.7492	15.2451	13.5695	12.0035	11.386	20.2574	16.0718	15.5243	15.8106	15.452	20.2975	17.1159	12.0532	12.6318	12.8044	14.0323	17.3345	16.9524	18.6202	18.8887	28.1867	19.0072	11.8026	15.2343	15.847	15.2281	11.0687	0
-2.7289e-05	0.000169566	ENSG00000167770	OTUB1	OTU deubiquitinase, ubiquitin aldehyde binding 1 [Source:HGNC Symbol;Acc:HGNC:23077]			50.1075	56.1477	46.2435	44.0998	46.3301	47.2684	46.4553	53.8584	47.3536	48.8683	48.4739	47.2565	53.5408	57.8494	49.7275	54.219	49.2811	49.5029	51.9779	50.588	50.5788	59.5479	54.8782	40.4544	48.1069	44.5323	56.6056	49.2956	48.9971	44.849	51.4161	61.1949	42.0162	47.7961	43.6193	48.222	0
0.00134716	0.000534487	ENSG00000155100	OTUD6B	OTU domain containing 6B [Source:HGNC Symbol;Acc:HGNC:24281]			12.1261	8.65893	11.3797	12.7177	8.41479	13.2624	14.143	6.41193	11.7986	9.79147	15.4142	8.19439	12.8503	4.39442	12.0516	10.9996	11.1805	10.2245	9.35875	13.4234	9.8762	6.70546	6.81534	10.9697	15.6935	5.46118	8.04934	9.64671	10.1945	14.3807	11.1891	6.94602	9.43367	12.8288	11.4532	10.8873	0
-0.00135676	-0.00291209	ENSG00000155463	OXA1L	oxidase (cytochrome c) assembly 1-like [Source:HGNC Symbol;Acc:HGNC:8526]			113.001	99.5109	112.82	100.539	121.023	106.783	107.41	95.3098	108.435	109.074	103.636	89.7232	134.47	118.612	115.788	121.398	119.325	108.525	111.398	115.366	107.144	86.5371	92.6575	88.1995	108.407	108.926	120.571	121.631	116.391	118.187	106.835	94.1464	87.0838	90.6725	70.8816	85.3414	0
0.00390447	0.0027048	ENSG00000204237	OXLD1	oxidoreductase-like domain containing 1 [Source:HGNC Symbol;Acc:HGNC:27901]			39.5552	46.9738	29.8668	23.2487	31.6686	23.3922	31.3939	41.524	33.5163	37.1407	39.4433	48.9752	43.5392	34.8692	27.2055	32.9374	30.5956	28.4845	31.6648	33.9407	38.4815	44.3518	53.0747	40.814	41.1803	30.4482	33.2829	31.7565	32.2266	20.8367	33.421	29.8716	31.0577	37.9658	45.6946	42.7886	0
0.00230864	-0.00122635	ENSG00000130669	PAK4	p21 protein (Cdc42/Rac)-activated kinase 4 [Source:HGNC Symbol;Acc:HGNC:16059]			32.4422	32.7068	19.2125	19.9072	19.8988	26.8114	19.6764	24.8839	21.4395	21.0139	23.3371	24.4867	32.1124	28.1789	24.645	23.5724	24.5473	26.3397	26.547	22.038	22.541	24.0454	23.5286	31.5895	29.438	22.0371	24.6822	27.5128	29.0751	23.1246	21.3991	29.035	19.0064	24.2568	26.0859	29.0454	0
0.00129026	0.000924436	ENSG00000140694	PARN	poly(A)-specific ribonuclease [Source:HGNC Symbol;Acc:HGNC:8609]			36.3149	31.5242	31.8177	25.2221	30.3062	33.7138	31.0678	25.605	36.03	33.1393	36.4807	30.5559	38.5169	25.4636	29.1221	34.1698	31.8705	33.506	30.9924	33.6975	36.7534	39.815	29.1397	29.8361	35.7893	24.3691	31.1258	29.3872	24.7589	27.7903	32.1716	29.8191	26.9044	35.7829	27.7081	33.2903	0
-0.000266217	0.00614032	ENSG00000102699	PARP4	poly (ADP-ribose) polymerase family, member 4 [Source:HGNC Symbol;Acc:HGNC:271]			50.8676	54.0117	69.9743	78.1044	61.8449	118.383	99.3457	47.0195	103.988	75.7558	101.512	77.0482	59.8561	47.0303	76.1707	88.126	88.4459	102.519	106.3	89.988	91.8138	63.1155	65.7247	96.1908	80.1217	67.0784	68.8714	68.7844	62.455	91.542	85.3259	66.4934	97.2188	118.834	114.069	102.702	0
-0.00602963	-0.000760993	ENSG00000197702	PARVA	parvin, alpha [Source:HGNC Symbol;Acc:HGNC:14652]			30.9573	29.4598	61.0114	53.6864	64.3158	71.7467	65.6719	38.7616	65.3108	52.114	52.8954	31.4435	38.2779	56.4801	61.3625	58.5276	59.8972	62.0912	55.5046	68.8075	51.9195	40.1191	34.9635	30.9986	40.0767	65.5636	56.6723	68.0748	69.8429	67.1519	50.9573	46.3625	55.4829	41.894	34.7506	34.1256	0
-0.00223495	-6.58887e-05	ENSG00000166889	PATL1	protein associated with topoisomerase II homolog 1 (yeast) [Source:HGNC Symbol;Acc:HGNC:26721]			51.6226	26.9955	47.7698	60.2718	47.1016	58.9898	58.773	40.4367	52.8084	45.9394	49.8126	36.1205	46.201	36.0443	45.6208	51.8488	48.9192	54.2239	49.0008	57.6303	44.8431	40.8886	32.6382	41.0479	43.1924	45.0577	42.6991	45.9458	46.1975	57.6491	56.0301	38.3338	42.8913	44.2421	38.7578	38.7893	0
-0.000503203	-0.00312215	ENSG00000108187	PBLD	phenazine biosynthesis-like protein domain containing [Source:HGNC Symbol;Acc:HGNC:23301]			7.32795	6.557	8.28841	9.44295	5.05796	7.47541	5.81635	4.82384	4.79821	6.19585	4.83784	5.19188	7.91636	5.5365	9.40503	7.26601	6.92215	7.99405	7.38894	6.55921	7.97546	4.89397	3.41363	5.199	9.1556	5.77412	6.71754	7.65646	5.5174	6.76965	7.71212	5.93459	6.72557	6.04608	5.49733	6.53084	0
0.000225112	-0.000608644	ENSG00000197111	PCBP2	poly(rC) binding protein 2 [Source:HGNC Symbol;Acc:HGNC:8648]			138.293	111.468	123.031	122.782	121.049	129.802	127.141	129.782	122.944	128.824	130.386	113.643	160.323	133.779	124.368	129.303	140.114	123.539	133.313	126.558	138.4	133.177	122.172	115.566	153.24	111.684	130.982	122.079	126.905	119.465	133.833	114.144	110.669	121.904	106.811	129.54	0
-0.00537727	-0.00294606	ENSG00000197479	PCDHB11	protocadherin beta 11 [Source:HGNC Symbol;Acc:HGNC:8682]			1.34344	1.10512	3.10878	4.43941	2.40063	2.30078	4.80507	0.401162	2.44899	1.7708	1.78007	1.13673	1.41449	1.72153	2.14602	2.86244	1.91378	1.98563	2.49976	3.32933	2.07439	1.00852	0.723708	1.15789	2.27582	3.29221	2.20775	1.67634	2.17904	2.80122	2.9747	3.53065	1.19314	1.65469	1.6043	1.81435	0
-6.30012e-05	0.00137027	ENSG00000126226	PCID2	PCI domain containing 2 [Source:HGNC Symbol;Acc:HGNC:25653]			24.2754	20.3845	25.6863	23.4833	26.321	29.2435	29.3363	24.8355	29.7198	24.4327	29.3024	22.8573	28.2927	17.9175	27.1788	28.5549	28.4619	26.4989	26.3406	29.0103	28.4239	24.5968	24.3256	27.6148	29.1953	20.4668	24.304	25.5273	25.3393	25.628	27.099	21.5295	24.5058	26.6686	23.0276	25.647	0
0.00225767	-0.00321022	ENSG00000100889	PCK2	phosphoenolpyruvate carboxykinase 2 (mitochondrial) [Source:HGNC Symbol;Acc:HGNC:8725]			18.2111	18.5982	16.9102	9.45485	15.8372	12.7976	15.0305	9.27922	10.6907	16.8731	11.8466	16.3461	18.5988	12.837	13.1452	13.6669	10.8638	11.9547	13.5505	14.8471	11.3313	8.77587	14.4249	11.8555	16.2474	12.5659	16.5154	16.942	13.8603	12.4874	11.575	11.7933	7.59205	15.5726	8.69195	22.756	0
0.00418705	-0.00692133	ENSG00000132646	PCNA	proliferating cell nuclear antigen [Source:HGNC Symbol;Acc:HGNC:8729]			268.137	103.789	85.3235	69.9499	84.6726	76.4988	81.325	67.0923	82.5098	76.9349	73.7088	95.0896	236.687	87.8263	97.0206	89.1155	89.8311	79.7753	75.23	83.6669	91.3412	61.4539	79.2824	90.3718	136.737	79.9763	111.183	103.834	104.678	70.0782	75.4154	81.5756	77.2748	86.0486	74.3554	104.563	0
0.000189491	0.000631956	ENSG00000071994	PDCD2	programmed cell death 2 [Source:HGNC Symbol;Acc:HGNC:8762]			31.2878	29.0343	30.1674	25.8271	31.7701	32.5784	32.1705	29.5005	33.145	28.4212	31.8755	31.1361	34.4999	25.6997	30.5225	33.4122	30.4621	30.5523	27.6987	33.6236	31.1217	27.5458	28.933	25.739	28.622	23.8491	28.8159	28.5726	29.4707	26.6664	32.2589	21.3057	28.6598	31.7905	24.5951	29.0019	0
-0.000307746	-0.00293041	ENSG00000126249	PDCD2L	programmed cell death 2-like [Source:HGNC Symbol;Acc:HGNC:28194]			9.50747	4.84954	7.7592	6.54533	7.90519	7.25085	5.96432	9.43972	5.88032	5.95267	6.02268	8.27357	11.0124	7.89139	6.81506	8.61696	8.53398	8.39123	6.08921	9.28052	5.40476	7.68589	8.68854	6.42328	8.50036	7.06178	7.52752	7.11577	6.41676	7.01849	6.9684	9.4989	5.72972	4.705	3.8521	6.65351	0
-0.00176921	-0.00256047	ENSG00000150593	PDCD4	programmed cell death 4 (neoplastic transformation inhibitor) [Source:HGNC Symbol;Acc:HGNC:8763]			96.7513	79.7752	108.814	71.8742	118.019	125.185	131.494	66.7768	102.902	96.086	119.85	76.8404	109.574	79.268	108.913	108.924	109.648	93.1249	114.352	109.976	70.4918	86.3787	78.1639	65.5547	113.836	97.0149	124.25	120.138	102.049	99.0751	104.445	68.3586	87.6875	74.529	67.525	74.9817	0
-0.0015648	-0.00266466	ENSG00000143870	PDIA6	protein disulfide isomerase family A, member 6 [Source:HGNC Symbol;Acc:HGNC:30168]			382.138	368.292	377.575	275.963	425.229	358.13	371.884	279.14	347.393	325.465	314.521	328.817	391.306	390.063	423.465	330.175	344.335	325.777	307.575	471.964	352.41	294.569	310.999	349.013	284.605	460.683	380.161	467.827	454.012	584.569	313.031	295.671	311.743	276.107	275.232	302.95	0
-0.00224116	0.00167088	ENSG00000140992	PDPK1	3-phosphoinositide dependent protein kinase 1 [Source:HGNC Symbol;Acc:HGNC:8816]			15.1552	12.9584	20.5174	23.486	17.7623	29.9968	28.0269	12.9354	26.3773	22.2702	23.5726	14.6807	18.5226	14.4359	27.5762	24.4235	23.3997	25.8353	23.4206	23.6568	21.5416	17.5566	13.2601	22.8629	22.6095	18.5826	17.8319	22.5222	23.3227	28.7967	23.7255	20.5611	20.2487	21.8003	21.4681	20.372	0
0.00159012	0.00141953	ENSG00000088356	PDRG1	p53 and DNA-damage regulated 1 [Source:HGNC Symbol;Acc:HGNC:16119]			46.3973	50.5787	38.3594	40.1899	41.179	33.8909	37.3785	50.7567	42.4264	42.3204	42.2542	54.7271	49.341	40.2821	45.1681	44.7278	42.9567	38.5221	42.9616	42.8171	45.9881	49.605	54.4911	43.98	46.4227	35.5015	45.5698	45.8949	38.9633	36.963	40.6791	40.2073	44.6693	48.6126	42.3141	44.6842	0
0.00188319	0.00203155	ENSG00000127980	PEX1	peroxisomal biogenesis factor 1 [Source:HGNC Symbol;Acc:HGNC:8850]			12.0407	12.3781	12.4272	11.865	10.1788	16.2883	18.2004	7.14748	15.3362	11.3178	14.0973	11.7251	14.467	7.57045	13.9705	14.0456	13.6838	14.2381	13.9722	13.6867	12.037	9.07941	7.98367	14.5422	18.4863	7.66722	9.14282	12.2131	11.8428	11.6584	12.5775	10.4467	13.9441	14.6016	18.075	14.2677	0
-0.00204855	0.001441	ENSG00000139197	PEX5	peroxisomal biogenesis factor 5 [Source:HGNC Symbol;Acc:HGNC:9719]			21.869	19.6836	35.4191	21.5532	40.2165	37.5207	35.4127	22.3788	37.9686	27.477	29.6606	39.2769	30.5936	28.9301	33.8503	33.0345	29.8791	26.4551	27.7405	34.0943	42.1407	38.7368	46.2397	23.5733	30.3974	27.1533	26.4288	38.1584	40.0532	37.8979	38.9295	25.3544	23.5876	27.0993	19.005	30.7946	0
1.71633e-05	0.000826234	ENSG00000113068	PFDN1	prefoldin subunit 1 [Source:HGNC Symbol;Acc:HGNC:8866]			64.1743	71.8456	59.7792	65.3511	61.5418	61.3033	62.1709	70.5179	69.1945	66.9311	63.9588	72.0677	75.552	72.2061	76.897	70.198	78.1376	70.8846	67.6099	63.0002	75.4035	71.908	70.4708	65.5406	55.9492	61.0024	70.0881	81.0533	65.8505	66.0584	61.3986	68.5382	61.5968	72.1724	61.6985	74.3907	0
-0.00185448	-0.00155453	ENSG00000152556	PFKM	phosphofructokinase, muscle [Source:HGNC Symbol;Acc:HGNC:8877]			31.2859	20.7803	31.6449	16.3491	44.6822	33.9672	42.0481	22.9543	40.5703	37.1857	33.0724	22.2195	36.577	23.3103	38.664	36.4975	40.338	31.3782	33.6495	44.0825	33.0201	30.137	31.6978	22.5825	35.7452	22.094	35.1798	39.3544	29.7119	23.9573	37.6988	18.6413	27.5784	22.1224	16.7686	21.0853	0
-0.00147145	-0.00479006	ENSG00000070087	PFN2	profilin 2 [Source:HGNC Symbol;Acc:HGNC:8882]			45.1999	40.4993	58.8756	28.667	51.9646	51.1688	43.6427	44.1165	47.7205	42.7152	41.1365	29.1658	61.1805	45.3329	53.4153	54.6218	56.8916	43.2365	41.4695	59.3995	40.8224	48.4404	35.4927	29.2725	71.3945	56.4286	47.5438	54.298	51.4969	50.3228	48.0834	41.0864	29.866	32.5334	27.2835	43.0324	0
-0.00219772	-0.00200547	ENSG00000013375	PGM3	phosphoglucomutase 3 [Source:HGNC Symbol;Acc:HGNC:8907]			32.4607	35.793	40.0502	41.14	34.8479	42.6123	46.4927	31.0049	39.6682	33.4476	36.4062	23.076	35.117	23.6926	43.3317	36.704	37.4596	37.8591	30.1056	37.8272	33.5531	32.5128	21.6239	29.2307	42.4296	39.1109	29.9874	35.5665	48.1939	72.8764	37.3211	28.2711	31.1128	29.4299	32.1349	27.1811	0
-0.0011825	0.00156613	ENSG00000129292	PHF20L1	PHD finger protein 20-like 1 [Source:HGNC Symbol;Acc:HGNC:24280]			8.06637	5.5881	8.89477	11.4275	7.85923	13.3477	12.4471	5.49987	10.3739	7.9245	11.5061	6.68974	7.62008	4.42093	9.57197	10.7347	9.55494	9.27369	8.44184	9.91007	8.74029	7.15667	5.2396	8.43484	10.8293	6.7676	7.60579	8.15285	8.89889	12.4297	9.73446	6.4514	8.63672	10.3872	8.85525	8.60348	0
0.00830573	-0.00453288	ENSG00000174307	PHLDA3	pleckstrin homology-like domain, family A, member 3 [Source:HGNC Symbol;Acc:HGNC:8934]			61.1266	88.862	27.3618	21.8942	29.0381	19.3595	16.9638	32.7444	16.3781	32.2366	23.4305	28.2132	72.8045	27.4304	21.4533	35.6681	28.1391	21.7222	28.8349	23.7834	30.8684	38.7614	33.8255	38.405	84.3593	28.3962	32.2276	22.0513	20.3999	11.0687	23.5288	46.319	24.6747	24.4817	32.3155	41.4508	0
-0.0021066	-0.00117876	ENSG00000073921	PICALM	phosphatidylinositol binding clathrin assembly protein [Source:HGNC Symbol;Acc:HGNC:15514]			75.3673	59.3518	97.2739	99.0751	85.9584	111.262	95.7806	63.5672	90.1508	75.8517	80.4779	60.9759	85.2665	64.2331	95.83	98.6527	91.7796	93.5964	95.564	87.8023	81.0643	61.6296	59.5554	75.2157	97.0694	84.3215	87.914	98.6055	101.016	111.848	89.3878	81.2866	82.1674	79.7471	72.3197	81.2844	0
-0.00709261	0.000152162	ENSG00000103335	PIEZO1	piezo-type mechanosensitive ion channel component 1 [Source:HGNC Symbol;Acc:HGNC:28993]			10.8885	8.311	25.9735	22.2002	28.0832	27.6519	32.2112	17.1807	26.8822	24.691	30.9389	12.3237	14.3954	20.0136	27.8072	25.0858	26.039	19.5723	20.2174	34.7166	22.4089	19.8758	22.4498	14.1045	20.1573	27.9562	25.5074	23.859	26.9651	39.6182	23.9419	14.6228	19.4901	15.8096	11.5595	12.1753	0
0.000332575	0.000833238	ENSG00000197563	PIGN	phosphatidylinositol glycan anchor biosynthesis, class N [Source:HGNC Symbol;Acc:HGNC:8967]			21.6281	16.3768	23.4525	18.4484	23.9627	27.6274	27.7734	12.494	24.9107	15.3544	21.6815	20.4206	27.1759	12.5811	24.7102	26.1365	21.4099	25.2988	23.9034	28.3449	21.1098	14.7649	17.5266	19.9446	21.2228	18.6204	20.2259	21.2339	21.3897	18.0626	24.0271	15.9366	21.9726	23.799	23.0315	25.5348	0
0.000682631	0.000762503	ENSG00000101464	PIGU	phosphatidylinositol glycan anchor biosynthesis, class U [Source:HGNC Symbol;Acc:HGNC:15791]			38.6691	33.8394	30.8138	28.3638	39.3074	34.8825	31.6908	38.575	36.5487	30.8825	31.0811	36.9049	40.5216	35.9633	35.4419	33.3555	30.6501	35.5619	31.8544	35.8911	36.1651	37.6798	37.9994	36.1026	32.9567	28.5778	32.9867	37.894	30.8686	34.9364	33.752	34.3782	34.0451	38.3415	28.1173	36.9459	0
0.00133337	-0.00134232	ENSG00000104872	PIH1D1	PIH1 domain containing 1 [Source:HGNC Symbol;Acc:HGNC:26075]			50.0341	55.5433	37.3421	40.4107	34.8451	39.6417	34.9477	46.0567	34.2962	41.4339	40.0622	42.2489	56.6388	52.8702	38.9177	45.9647	44.8092	41.579	48.0957	39.8692	46.5288	51.5181	44.7166	41.5564	49.5161	35.8163	48.2797	41.0988	42.2402	37.8988	42.285	50.8117	34.0134	34.9006	35.4925	44.7128	0
-0.00618398	-0.000494654	ENSG00000145675	PIK3R1	phosphoinositide-3-kinase, regulatory subunit 1 (alpha) [Source:HGNC Symbol;Acc:HGNC:8979]			75.4898	61.3978	250.83	118.107	144.612	226.259	167.314	104.513	128.811	161.852	182.561	76.2471	103.945	96.5504	214.232	203.482	201.8	180.761	166.77	233.052	139.874	96.2264	106.808	99.2659	127.928	150.436	207.828	185.684	164.347	187.852	152.462	108.52	114.848	127.31	88.0777	97.2448	0
0.00168355	4.03552e-05	ENSG00000057757	PITHD1	PITH (C-terminal proteasome-interacting domain of thioredoxin-like) domain containing 1 [Source:HGNC Symbol;Acc:HGNC:25022]			60.404	59.6586	47.5143	44.3161	47.5444	45.9398	46.1483	57.8218	45.4748	48.7092	50.3631	56.1706	62.7247	52.6426	52.7736	50.2975	49.467	49.2504	49.1431	46.6168	52.6547	51.2783	52.6112	60.248	54.5189	49.0567	52.6775	50.1101	50.4711	41.9882	49.494	54.1583	48.2488	49.8958	48.3762	57.7625	0
0.000833746	-0.00273831	ENSG00000067225	PKM	pyruvate kinase, muscle [Source:HGNC Symbol;Acc:HGNC:9021]			198.622	299.803	219.137	202.378	202.008	171.25	156.452	175.74	184.701	191.719	173.889	188.681	251.604	226.668	258.133	229.305	208.316	190.528	237.78	204.075	225.194	196.873	203.905	184.323	289.281	212.024	269.54	258.194	221.344	141.25	176.385	255.73	176.361	174.404	154.81	229.709	0
0.00845124	-0.0233532	ENSG00000127564	PKMYT1	protein kinase, membrane associated tyrosine/threonine 1 [Source:HGNC Symbol;Acc:HGNC:29650]			23.962	3.87558	1.89856	1.94036	2.03651	1.6195	1.38972	1.45123	1.44493	1.65186	0.856024	1.13958	19.6605	1.76256	2.00817	1.31224	1.24407	1.08425	1.48368	1.54109	1.20501	0.658446	1.63011	1.66241	8.83126	2.54674	3.55633	2.49272	2.89045	1.60719	1.18853	0.406485	0.937777	1.27803	0.950943	1.57614	0
-0.000908928	-0.000842239	ENSG00000137055	PLAA	phospholipase A2-activating protein [Source:HGNC Symbol;Acc:HGNC:9043]			26.0825	21.4113	29.6538	27.1493	25.7898	29.876	27.2584	19.7403	26.6327	23.7284	24.1138	21.2492	26.3117	20.6181	29.6773	29.6939	27.1056	29.0439	27.5019	26.9247	24.5785	17.3928	20.7694	26.1016	27.9115	24.0386	25.784	27.0941	29.3953	31.3099	28.1586	22.4466	24.2282	26.8539	21.7067	26.4046	0
0.00409506	0.00161828	ENSG00000124181	PLCG1	phospholipase C, gamma 1 [Source:HGNC Symbol;Acc:HGNC:9065]			74.4551	63.3669	50.4205	51.7179	49.5592	63.5549	66.3844	43.6952	54.1902	63.8683	79.2443	55.9511	87.8038	38.5442	48.1767	67.968	59.3569	54.8554	56.906	63.1934	59.6952	69.8432	55.6757	87.8789	105.131	35.4962	56.5655	44.292	46.3201	52.5336	67.9609	50.8828	52.0056	75.2689	63.9658	77.1787	0
-0.00544548	6.17824e-05	ENSG00000107679	PLEKHA1	pleckstrin homology domain containing, family A (phosphoinositide binding specific) member 1 [Source:HGNC Symbol;Acc:HGNC:14335]			18.9088	11.697	39.666	44.4043	23.0201	42.9822	32.1058	25.2772	32.737	23.4828	27.5896	18.087	24.1973	23.0238	45.7341	36.4327	37.6985	41.5399	39.0877	27.5383	29.6259	20.238	14.8965	23.5453	22.6988	27.8997	25.2127	36.4546	32.9077	38.9628	29.8412	29.6033	28.876	23.3332	26.9386	20.6295	0
0.00241743	-0.0021322	ENSG00000169499	PLEKHA2	pleckstrin homology domain containing, family A (phosphoinositide binding specific) member 2 [Source:HGNC Symbol;Acc:HGNC:14336]			35.0061	24.5482	27.1057	24.134	29.4499	32.5113	24.2853	21.7675	22.32	28.6142	33.1587	25.6423	46.6328	16.7885	31.5658	31.7447	29.518	28.6236	26.0729	30.139	25.5069	23.3404	21.1087	43.2866	44.6149	33.2602	29.5951	33.445	32.3356	24.6747	27.152	22.7351	20.4433	32.2842	26.0268	40.4044	0
0.00866778	-0.00243448	ENSG00000083444	PLOD1	procollagen-lysine, 2-oxoglutarate 5-dioxygenase 1 [Source:HGNC Symbol;Acc:HGNC:9081]			333.188	294.782	95.0295	47.687	111.878	97.1005	113.564	112.603	108.2	141.361	138.406	172.921	330.851	93.0435	116.159	123.507	119.759	115.241	125.136	156.972	124.057	134.918	153.5	206.584	278.133	103.623	142.42	122.208	130.725	96.2289	91.3533	111.708	98.4506	224.26	151.47	207.541	0
0.00160492	0.00660695	ENSG00000102024	PLS3	plastin 3 [Source:HGNC Symbol;Acc:HGNC:9091]			62.4694	57.3999	81.0079	95.4227	85.2593	90.6276	100.153	57.4941	100.78	85.7973	104.877	139.636	85.954	71.4087	87.1433	84.9984	98.8783	92.8592	86.1558	96.345	90.265	77.9173	85.5729	154.164	81.3986	69.4359	84.8411	85.3066	82.8896	83.0618	79.373	68.8063	112.282	154.102	144.256	142.602	0
-0.00491571	-0.00148698	ENSG00000146281	PM20D2	peptidase M20 domain containing 2 [Source:HGNC Symbol;Acc:HGNC:21408]			17.2872	7.92634	28.4801	24.4703	25.1792	31.4318	36.8515	16.5419	25.8405	18.0932	28.7581	12.7293	23.9625	14.0204	30.4654	26.2225	27.5132	27.0703	22.5007	31.029	25.7369	16.5129	13.6798	15.0944	24.9757	24.3797	20.5275	24.25	26.6452	31.5547	23.6957	14.6223	21.1361	19.7034	14.3891	14.1323	0
-0.0016321	0.000614645	ENSG00000140464	PML	promyelocytic leukemia [Source:HGNC Symbol;Acc:HGNC:9113]			16.45	17.4625	20.9209	21.397	20.4634	20.8751	23.4024	17.9909	20.5646	21.7927	21.2844	17.7921	17.9778	21.0517	19.5447	23.7991	21.103	20.6129	21.2828	19.8631	19.8895	21.6408	17.3872	17.2232	18.935	21.0803	22.5951	19.3895	22.0434	24.0919	19.4992	21.2826	16.146	18.8546	18.9451	19.9435	0
0.00371463	-0.00265348	ENSG00000108439	PNPO	pyridoxamine 5'-phosphate oxidase [Source:HGNC Symbol;Acc:HGNC:30260]			34.8163	38.7641	27.7562	17.6318	23.6827	25.6459	21.1269	16.3807	23.1307	21.6923	22.1557	23.2509	42.8297	23.4475	27.1866	23.1405	29.1132	22.7024	26.6713	27.3917	22.9517	19.8007	19.7299	31.4084	38.7711	18.1351	23.651	28.2573	24.5403	19.2101	22.3938	26.4121	21.3637	24.7883	26.5178	31.0209	0
0.00114649	-0.00302804	ENSG00000101868	POLA1	polymerase (DNA directed), alpha 1, catalytic subunit [Source:HGNC Symbol;Acc:HGNC:9173]			12.4236	4.48444	6.65481	6.03982	7.40199	7.23282	7.64067	4.08992	9.07148	6.354	7.02057	5.0279	11.2272	3.88284	6.87007	7.48345	7.39668	6.76234	6.81736	6.97292	6.3906	4.30402	5.1413	5.41311	8.75349	4.80857	5.86657	6.67195	7.13471	5.39389	7.06256	5.19036	6.92132	5.62015	5.79241	6.61908	0
0.00104423	-0.00460922	ENSG00000062822	POLD1	polymerase (DNA directed), delta 1, catalytic subunit [Source:HGNC Symbol;Acc:HGNC:9175]			23.5145	8.76332	10.7091	9.09303	9.39102	11.0398	11.5253	10.389	11.1314	10.6712	9.41792	8.59624	18.6221	10.8523	10.4334	12.1826	11.2846	9.86304	12.3302	10.9394	11.9609	10.7662	11.1121	8.10821	17.0277	8.78996	12.3723	11.4801	13.2656	9.33589	10.8065	12.762	9.61919	8.78117	8.39424	9.10326	0
-6.42142e-05	-0.000817304	ENSG00000004142	POLDIP2	polymerase (DNA-directed), delta interacting protein 2 [Source:HGNC Symbol;Acc:HGNC:23781]			122.114	138.266	121.965	96.4081	123.813	112.944	119.208	121.425	119.584	114.208	111.958	128.751	140.639	143.677	132.066	123.746	131.511	114.873	120.132	129.958	117.014	116.366	124.66	116.421	112.769	121.761	131.256	142.653	125.347	127.964	119.684	118.927	103.65	110.668	101.522	119.692	0
-0.000435595	-0.000308577	ENSG00000047315	POLR2B	polymerase (RNA) II (DNA directed) polypeptide B, 140kDa [Source:HGNC Symbol;Acc:HGNC:9188]			59.6773	51.6561	67.7382	53.6264	65.0388	74.248	72.6734	37.5373	73.4261	61.2641	69.1621	51.3791	69.6085	42.5792	67.8599	68.0123	67.9575	63.7982	61.0907	75.3373	61.087	46.1364	49.5562	57.3542	68.3435	56.6145	58.5167	62.7484	63.5595	69.1435	62.8622	50.9989	57.8312	62.4489	53.5164	61.8694	0
0.00276268	-0.00150378	ENSG00000005075	POLR2J	polymerase (RNA) II (DNA directed) polypeptide J, 13.3kDa [Source:HGNC Symbol;Acc:HGNC:9197]			90.0328	99.0878	59.3172	49.2381	51.4464	51.8747	47.7056	78.3763	54.5583	57.6613	58.5218	74.2235	87.8772	73.6461	62.9272	51.1192	62.0621	50.4961	59.7818	59.5939	64.4754	75.1756	87.8861	64.0314	71.2006	60.2054	70.0231	62.7609	56.2426	50.1709	54.5494	73.8399	49.3307	53.6575	53.9836	68.2205	0
-0.000265179	-0.00189328	ENSG00000177700	POLR2L	polymerase (RNA) II (DNA directed) polypeptide L, 7.6kDa [Source:HGNC Symbol;Acc:HGNC:9199]			157.215	187.348	137.473	108.849	190.169	110.868	121.662	199.517	145.37	129.291	130.608	176.031	171.653	201.771	169.753	121.602	143.039	127.013	129.604	168.449	148.862	163.989	203.919	123.134	127.057	193.751	183.734	192.381	186.542	134.607	129.45	154.608	111.83	115.424	109.622	144.215	0
0.000468517	-0.000674117	ENSG00000132664	POLR3F	polymerase (RNA) III (DNA directed) polypeptide F, 39 kDa [Source:HGNC Symbol;Acc:HGNC:15763]			18.9182	15.5622	16.8007	16.223	17.1845	18.3091	16.056	15.3939	16.3665	16.0701	18.2779	14.6318	17.1523	11.0652	19.4969	16.6951	17.5388	15.1459	15.22	17.9181	16.8329	15.7457	14.6924	16.5396	21.5137	14.2173	16.9956	16.1589	19.0093	16.6267	14.3463	12.6293	15.0197	15.9941	12.6335	18.3105	0
-0.00066711	-0.000455264	ENSG00000099821	POLRMT	polymerase (RNA) mitochondrial (DNA directed) [Source:HGNC Symbol;Acc:HGNC:9200]			21.7125	24.9197	23.0017	22.4143	24.0799	24.9387	22.7755	29.6907	19.4383	26.8773	23.7978	22.4587	28.3913	26.1985	24.6165	29.5343	26.2179	25.2274	24.9355	28.0923	25.1909	33.5896	26.4543	23.3422	27.89	28.6257	25.2018	21.8484	26.3405	26.2298	25.6684	27.8682	18.9582	21.1529	19.3637	20.4983	0
-0.000365628	0.000403044	ENSG00000196313	POM121	POM121 transmembrane nucleoporin [Source:HGNC Symbol;Acc:HGNC:19702]			13.1274	8.3353	12.8696	13.0562	11.9541	15.6134	15.9897	9.35026	14.4831	12.4359	14.1018	9.13745	14.6258	8.58536	9.92102	13.008	12.6405	13.384	12.5647	15.7498	11.6773	12.0004	10.7136	14.0851	15.2804	10.6614	10.8943	13.5981	12.7771	14.6057	14.5621	11.8203	10.7301	12.6029	11.2143	12.0644	0
-0.000936658	-0.000245291	ENSG00000132963	POMP	proteasome maturation protein [Source:HGNC Symbol;Acc:HGNC:20330]			147.08	178.893	167.912	124.904	172.134	149.041	127.081	206.469	146.018	151.118	129.176	185.051	151.817	177.835	167.236	148.441	163.948	150.499	162.662	163.809	163.758	162.165	192.856	133.059	132.438	163.079	191.027	193.033	187.466	164.597	168.466	170.214	130.582	141.237	120.276	153.59	0
0.0031785	-0.00143656	ENSG00000167272	POP5	POP5 homolog, ribonuclease P/MRP subunit [Source:HGNC Symbol;Acc:HGNC:17689]			37.063	40.5527	25.4192	14.963	26.3004	20.0661	22.7937	27.2126	21.4623	25.0603	24.9484	32.3537	36.1249	27.0974	27.2015	25.8059	26.0823	21.9153	23.2005	27.2297	26.7291	26.2085	30.3823	27.337	30.0548	20.4758	32.2564	24.9446	28.1495	19.9	25.1818	23.5417	19.2664	23.4791	22.764	32.8097	0
0.00220964	-0.000727398	ENSG00000214517	PPME1	protein phosphatase methylesterase 1 [Source:HGNC Symbol;Acc:HGNC:30178]			29.3675	35.7238	23.7711	23.9487	28.4582	25.619	24.7598	24.2355	26.2655	25.4897	27.654	27.581	33.8943	22.0239	26.8297	28.0539	26.9348	25.8187	25.2829	28.4669	25.7253	24.987	23.9809	31.0354	38.6305	26.9763	27.0012	25.1649	26.8902	25.1428	24.4036	29.1324	22.9098	27.0814	24.2595	35.6922	0
0.0222058	-0.0086439	ENSG00000131771	PPP1R1B	protein phosphatase 1, regulatory (inhibitor) subunit 1B [Source:HGNC Symbol;Acc:HGNC:9287]			21.953	15.5549	1.69746	0.587638	1.52665	0.813724	1.25968	1.0291	3.03786	0.890716	1.98407	1.90294	16.9464	2.77491	0.757357	3.48133	0.985555	1.73787	0.656025	2.22325	3.03036	1.12486	3.54925	5.36227	30.9716	1.49039	1.13271	0.745327	0.372246	0.673877	0.87587	9.27545	1.44581	2.16839	6.78485	5.7495	0
-0.00147724	-0.00114062	ENSG00000184203	PPP1R2	protein phosphatase 1, regulatory (inhibitor) subunit 2 [Source:HGNC Symbol;Acc:HGNC:9288]			31.4584	23.2103	32.7255	35.7997	31.5273	38.9262	34.9247	24.4605	33.7366	28.694	35.5651	28.5624	37.3366	24.6168	33.7219	33.9509	32.5873	31.2394	32.3339	36.7186	32.2939	27.0597	28.1738	30.231	34.3386	32.8831	29.2013	35.3013	36.0606	52.9354	35.5857	26.6783	28.7078	29.0893	22.8852	29.8399	0
0.0016864	-0.000109329	ENSG00000115685	PPP1R7	protein phosphatase 1, regulatory subunit 7 [Source:HGNC Symbol;Acc:HGNC:9295]			54.1673	63.1658	49.8485	38.68	47.7455	41.1636	42.075	43.8198	45.9063	46.8284	43.3456	61.2704	53.9878	51.9111	47.8744	42.7072	46.212	43.0904	44.4127	45.6266	47.3684	43.3145	55.968	52.6481	48.2954	47.9886	51.0805	50.0266	49.5052	43.0911	43.7469	50.6015	40.0851	52.0362	43.2002	56.209	0
-0.00337539	0.00126699	ENSG00000154001	PPP2R5E	protein phosphatase 2, regulatory subunit B', epsilon isoform [Source:HGNC Symbol;Acc:HGNC:9313]			15.4554	14.9777	22.4714	29.1115	20.5586	30.9615	27.7763	15.9622	24.7587	20.6282	23.0872	16.26	17.7927	18.2457	25.6554	26.2661	28.4913	27.2223	27.1777	21.9244	25.4842	19.5628	17.1181	17.8281	22.0493	21.406	18.7417	22.8368	27.7061	26.0524	24.0938	28.0772	24.8245	22.8141	17.8249	17.4191	0
0.000944393	0.0004118	ENSG00000138814	PPP3CA	protein phosphatase 3, catalytic subunit, alpha isozyme [Source:HGNC Symbol;Acc:HGNC:9314]			22.277	22.6057	24.1574	21.5865	27.4643	28.4343	28.5846	17.3985	27.8515	24.8219	27.3588	22.3837	31.6707	17.1494	25.9171	26.6672	29.1527	23.6888	24.3804	30.1671	24.6691	22.1098	21.0601	24.7905	35.8066	23.9854	23.7776	26.0443	23.0071	22.0491	26.3976	15.7852	25.1178	26.4624	26.2409	28.5923	0
-2.81956e-05	0.000845644	ENSG00000119414	PPP6C	protein phosphatase 6, catalytic subunit [Source:HGNC Symbol;Acc:HGNC:9323]			47.2174	49.6284	51.595	49.1191	51.6646	57.1883	52.7169	42.0684	52.5807	47.5885	49.9963	53.7345	53.601	46.355	55.4369	56.2008	54.1502	53.4079	53.6811	55.934	49.8336	47.1695	46.1736	53.8508	52.8329	42.5018	50.8796	53.0365	52.1764	57.1094	52.1818	50.365	49.9384	53.0047	47.3745	54.1608	0
0.00316733	-0.002925	ENSG00000135617	PRADC1	protease-associated domain containing 1 [Source:HGNC Symbol;Acc:HGNC:16047]			30.1313	31.5478	19.7788	9.22467	19.6813	16.7683	12.8282	22.5323	16.9282	16.6491	12.3496	23.5091	28.6811	19.014	20.1177	16.7976	14.6143	16.1959	14.1556	18.7842	18.5387	18.7394	24.7429	21.5487	21.3046	23.6907	22.4286	24.7817	27.2093	15.367	16.1235	17.9714	16.2463	17.8649	18.455	23.04	0
0.000420235	0.00204691	ENSG00000126432	PRDX5	peroxiredoxin 5 [Source:HGNC Symbol;Acc:HGNC:9355]			583.841	806.739	687.481	585.117	626.791	623.426	497.935	959.163	671.588	603.451	671.064	998.321	589.444	984.104	660.58	662.802	715.796	607.849	773.091	601.788	808.693	711.48	868.243	745.403	611.995	812.575	768.437	730.007	675.172	619.672	628.54	900.041	597.365	686.102	699.32	879.742	0
0.00260828	-0.000427088	ENSG00000117592	PRDX6	peroxiredoxin 6 [Source:HGNC Symbol;Acc:HGNC:16753]			314.49	406.144	269.877	145.281	323.491	225.024	255.184	260.246	269.037	240.303	248.122	313.727	328.654	250.753	275.898	233.869	252.102	236.645	221.825	312.141	265.886	259.191	325.567	280.929	319.658	243.732	288.883	275.41	286.712	225.946	228.283	224.459	228.623	286.09	229.084	331.135	0
-0.00470762	0.00115774	ENSG00000132356	PRKAA1	protein kinase, AMP-activated, alpha 1 catalytic subunit [Source:HGNC Symbol;Acc:HGNC:9376]			34.0566	21.0083	53.6243	65.4041	52.7509	86.1069	85.4894	31.6927	64.6941	49.491	68.7729	31.6346	43.5126	30.5619	73.5187	64.3058	55.6954	63.2677	56.3132	66.1955	53.5851	39.738	29.1746	40.741	51.8517	45.2274	44.5233	69.6933	62.5726	80.7879	64.1374	39.8863	52.9633	53.1406	44.847	39.5843	0
-0.00662052	0.000143783	ENSG00000111725	PRKAB1	protein kinase, AMP-activated, beta 1 non-catalytic subunit [Source:HGNC Symbol;Acc:HGNC:9378]			42.7671	24.7997	55.9183	66.4528	47.2592	80.9052	60.0124	65.2342	63.091	57.8639	64.4739	31.7159	43.4337	67.0456	61.3887	70.6483	67.4959	66.8719	79.4796	54.9872	61.112	46.6032	40.6282	24.051	34.7302	47.5228	48.9934	50.1761	67.0828	70.2153	56.3168	108.836	56.5662	46.8068	40.295	22.5206	0
0.000468296	0.000720841	ENSG00000181929	PRKAG1	protein kinase, AMP-activated, gamma 1 non-catalytic subunit [Source:HGNC Symbol;Acc:HGNC:9385]			41.327	52.0186	47.4771	37.2399	50.3832	45.6299	50.2731	42.9613	47.7704	45.6069	45.095	53.8752	53.597	41.1332	52.2086	46.8485	48.0419	44.7755	41.448	49.4095	50.395	45.7681	49.3948	48.6608	47.7402	46.5789	46.5207	50.2762	50.6342	52.4475	46.6196	40.3898	42.8645	49.3256	41.8056	54.136	0
-0.00149237	0.000610389	ENSG00000108946	PRKAR1A	protein kinase, cAMP-dependent, regulatory, type I, alpha [Source:HGNC Symbol;Acc:HGNC:9388]			99.6923	93.6864	138.648	148.43	128.982	157.375	144.692	85.5057	145.098	118.369	138.394	115.862	126.307	88.7535	165.748	142.585	144.958	141.551	126.184	160.406	127.848	98.8472	87.9366	135.575	141.572	131.68	123.217	147.883	133.246	173.76	132.055	105.697	131.906	145.305	117.599	130.588	0
-0.000708487	0.000206304	ENSG00000114302	PRKAR2A	protein kinase, cAMP-dependent, regulatory, type II, alpha [Source:HGNC Symbol;Acc:HGNC:9391]			32.1605	24.1813	37.1471	29.0005	35.8263	45.4753	40.8547	20.7879	39.2835	31.9914	35.7352	29.0444	37.4181	26.0413	40.8848	34.5559	34.7976	38.1591	34.6613	43.5989	31.7499	25.3753	25.7125	38.1175	38.3602	35.255	27.5392	35.699	37.9959	44.9509	36.1147	31.4584	34.4234	33.8917	34.1913	36.6621	0
-0.00549442	0.000675195	ENSG00000005249	PRKAR2B	protein kinase, cAMP-dependent, regulatory, type II, beta [Source:HGNC Symbol;Acc:HGNC:9392]			7.98955	3.54787	8.46292	15.246	4.53008	13.3593	19.0207	3.22412	12.0559	13.7387	35.0899	8.2822	10.8805	7.5655	6.1972	14.9244	17.3801	7.67903	6.42872	27.4368	16.4365	12.1774	4.34791	3.78082	6.60665	6.00793	7.02717	12.1244	6.54318	17.1216	18.9655	5.88975	9.78196	5.92516	3.72902	5.38124	0
-0.000578477	0.00190035	ENSG00000105287	PRKD2	protein kinase D2 [Source:HGNC Symbol;Acc:HGNC:17293]			25.205	26.7597	31.1501	36.1908	25.8998	37.2884	30.2905	30.3722	28.1003	33.5171	35.5303	29.853	28.5038	41.9154	29.7874	32.6423	32.3903	30.2421	39.5888	31.7013	35.699	32.5896	34.6334	34.2093	34.9128	30.1876	34.2658	28.5373	30.531	32.5039	33.0958	35.2385	27.4877	30.9073	34.9204	32.6763	0
-0.0172538	-0.00567152	ENSG00000007062	PROM1	prominin 1 [Source:HGNC Symbol;Acc:HGNC:9454]			5.36995	3.929	39.9526	50.5287	22.2414	47.01	14.9945	23.8564	23.4425	21.708	13.2769	2.40352	6.90522	50.7127	23.2445	38.9162	18.876	39.5375	35.0514	25.1882	17.5318	18.2856	5.99597	4.52092	20.834	29.1754	24.3885	19.5928	52.4761	40.2127	28.0185	85.3272	20.5193	5.4917	7.55916	6.34684	0
0.000239789	-0.000326979	ENSG00000101161	PRPF6	pre-mRNA processing factor 6 [Source:HGNC Symbol;Acc:HGNC:15860]			116.686	120.7	106.197	104.442	107.733	113.703	101.031	123.213	102.938	112.768	108.822	116.683	126.57	129.357	108.968	118.97	128.688	115.922	119.205	112.526	121.211	115.226	108.771	109.337	124.306	113.913	113.887	109.174	109.06	112.822	107.326	133.244	96.5605	113.443	92.6892	114.799	0
0.00218103	-0.0159868	ENSG00000068489	PRR11	proline rich 11 [Source:HGNC Symbol;Acc:HGNC:25619]			9.88472	2.43903	4.58164	3.67309	4.01454	3.90552	4.62961	1.01352	3.49565	1.49129	1.70352	1.76503	13.3561	2.50419	6.06315	2.87836	2.45593	2.80932	1.73907	2.9005	1.74696	0.960117	0.853266	2.69	10.1154	4.69486	3.30951	4.48731	5.57452	3.41894	2.71902	1.32548	2.55769	2.34696	2.8088	2.41696	0
0.00130788	0.00123644	ENSG00000126464	PRR12	proline rich 12 [Source:HGNC Symbol;Acc:HGNC:29217]			23.2743	20.4169	25.9184	20.2226	19.0885	30.7372	27.9913	15.0024	24.4105	30.0235	27.4761	20.9766	26.474	15.7312	24.4972	28.1258	23.8833	23.6816	25.8684	25.675	24.0743	22.5158	20.6842	34.0412	33.6862	19.6056	23.1008	23.2015	22.9836	24.2288	24.3917	21.9869	18.9508	24.7431	27.6095	26.8786	0
0.0182493	-0.00426696	ENSG00000176532	PRR15	proline rich 15 [Source:HGNC Symbol;Acc:HGNC:22310]			197.351	172.888	17.5864	20.9282	20.3925	29.5409	16.519	31.5737	19.7168	20.9774	39.6262	47.788	201.672	39.2725	7.92074	22.7378	19.1165	24.9911	28.5766	23.1533	32.3655	25.1614	40.9007	118.086	163.514	18.7963	16.3046	7.00578	34.5684	20.3397	21.634	65.5584	24.6957	35.7817	66.2367	107.8	0
0.00886061	0.00640395	ENSG00000135069	PSAT1	phosphoserine aminotransferase 1 [Source:HGNC Symbol;Acc:HGNC:19129]			297.025	204.485	235.684	71.6115	147.673	150.452	124.314	177.906	138.255	217.74	176.745	193.572	309.298	137.323	59.5743	118.685	138.2	223.95	92.2227	419.708	209.595	316.685	188.545	226.225	327.41	81.2729	74.8182	74.3679	89.1637	61.6496	182.128	110.689	225.523	301.494	311.87	298.236	0
0.000242223	-0.000745015	ENSG00000008018	PSMB1	proteasome subunit beta 1 [Source:HGNC Symbol;Acc:HGNC:9537]			162.451	208.479	152.511	133.271	168.137	144.22	137.312	181.403	154.571	152.831	147.695	174.591	181.617	189.914	168.855	154.279	166.791	147.824	155.104	164.828	157.163	171.768	178.398	142.541	150.908	154.504	166.31	176.076	167.191	164.411	167.136	167.67	125.663	142.92	124.936	165.901	0
0.00292237	-0.00243799	ENSG00000131470	PSMC3IP	PSMC3 interacting protein [Source:HGNC Symbol;Acc:HGNC:17928]			16.9489	9.10914	9.55934	7.54052	7.46498	8.83338	8.04808	9.42856	8.03742	8.11894	8.96821	8.44386	13.3369	6.79231	9.05966	7.8162	8.11327	9.1216	7.20856	8.22767	9.19455	7.26094	7.44162	9.01091	12.2691	7.26877	9.37542	10.5134	8.29047	7.53574	8.86531	7.10069	7.04924	7.55944	10.8247	11.3215	0
-0.000517118	0.000233618	ENSG00000100519	PSMC6	proteasome 26S subunit, ATPase 6 [Source:HGNC Symbol;Acc:HGNC:9553]			32.2926	33.4781	36.2551	34.9982	32.8847	36.5683	34.5585	29.1632	34.674	33.5858	35.6715	33.9644	36.4555	28.8204	35.2565	37.1993	35.5876	35.9461	37.3675	36.3081	34.1934	30.3463	30.7426	30.291	32.5154	28.2423	34.2691	33.6527	37.0067	38.8909	36.4845	31.6466	30.7671	33.0953	29.0047	33.7224	0
4.04825e-05	-0.000860337	ENSG00000175166	PSMD2	proteasome 26S subunit, non-ATPase 2 [Source:HGNC Symbol;Acc:HGNC:9559]			90.733	100.85	98.3306	83.159	94.801	98.0394	95.1938	69.6653	95.8577	90.4359	90.8021	92.6	110.331	97.7018	102.05	90.4521	99.477	87.4569	96.9503	102.65	95.3903	83.1652	89.3565	96.4832	103.462	89.3954	94.7638	101.573	97.6669	117.467	96.2799	91.1593	86.4353	86.6763	76.3485	100.21	0
-0.000769697	-0.00200432	ENSG00000108344	PSMD3	proteasome 26S subunit, non-ATPase 3 [Source:HGNC Symbol;Acc:HGNC:9560]			64.7996	70.2431	63.1681	58.4387	65.114	62.1349	63.1092	57.6459	67.174	63.4515	63.595	58.7661	73.2239	69.0322	68.3063	63.7576	65.0991	59.4851	60.6104	71.6781	61.9252	62.4936	64.5961	59.8893	68.7875	71.5851	68.4926	72.5	71.1744	92.1989	66.517	63.8642	53.6815	52.023	44.1849	61.6971	0
0.000412142	0.00014248	ENSG00000117569	PTBP2	polypyrimidine tract binding protein 2 [Source:HGNC Symbol;Acc:HGNC:17662]			8.85197	4.92979	6.11317	6.66284	5.85874	7.96048	7.72124	6.20454	5.86773	7.0125	8.684	4.55836	6.99836	4.39819	6.56315	8.00058	8.64396	6.93968	7.62532	6.49761	7.49392	7.49091	5.03033	6.10242	9.2993	3.94985	7.88872	5.96488	5.70474	7.0731	7.0489	6.02438	5.36567	6.64392	6.52967	6.77124	0
-0.00263092	1.7109e-05	ENSG00000179295	PTPN11	protein tyrosine phosphatase, non-receptor type 11 [Source:HGNC Symbol;Acc:HGNC:9644]			69.6622	41.4935	87.1906	73.0803	97.1698	110.705	105.478	49.1185	99.7502	78.2013	87.6446	62.0925	72.9866	45.4844	95.3693	86.6592	78.5962	93.114	78.7168	100.102	73.6579	58.2543	54.9155	74.066	84.6586	81.8812	70.8055	99.6354	84.5666	100.133	101.681	53.3164	79.9261	71.0882	60.5255	68.8087	0
-0.00177563	0.00156222	ENSG00000175354	PTPN2	protein tyrosine phosphatase, non-receptor type 2 [Source:HGNC Symbol;Acc:HGNC:9650]			19.5876	12.2405	20.0031	22.4459	18.8988	23.9693	24.0372	20.2945	20.3599	20.4691	22.2339	14.3731	16.9176	14.2769	19.7617	21.4224	20.1787	22.6731	21.2594	20.8225	20.0711	18.6344	18.27	16.2939	20.4211	16.2355	18.8084	18.0714	21.9014	20.5178	19.829	16.8736	20.8936	21.6613	18.4655	15.6239	0
0.000433155	0.00524748	ENSG00000142949	PTPRF	protein tyrosine phosphatase, receptor type, F [Source:HGNC Symbol;Acc:HGNC:9670]			55.7341	59.1473	74.9755	73.3875	58.4402	101.317	92.547	51.0258	102.679	77.2362	84.0736	67.7181	68.2601	66.3461	76.7466	73.2132	80.2767	88.2953	85.3679	88.8249	81.9869	88.3268	64.9678	98.6784	82.8951	55.89	50.6572	57.7847	61.0458	78.7712	80.191	92.2179	88.8472	87.0578	105.87	91.6063	0
-0.00172512	0.000838419	ENSG00000187024	PTRH1	peptidyl-tRNA hydrolase 1 homolog [Source:HGNC Symbol;Acc:HGNC:27039]			11.5224	12.0193	11.8851	7.77894	13.5373	9.41457	11.7927	13.9948	10.0768	13.1167	10.5174	12.1887	8.64416	14.2101	11.1818	10.4125	9.31991	11.0453	10.8033	12.9478	11.0944	13.0338	16.1166	8.05203	7.04915	12.5025	13.9267	13.0751	12.0637	9.66166	11.962	10.4487	9.67584	9.19771	9.4018	8.38675	0
0.000161094	0.00136247	ENSG00000055917	PUM2	pumilio RNA-binding family member 2 [Source:HGNC Symbol;Acc:HGNC:14958]			70.8692	43.0349	56.9126	67.8587	54.3822	78.8366	76.5483	51.1922	72.2264	61.3801	75.8074	49.3886	69.5589	38.4605	66.385	73.184	68.6716	68.2861	62.5671	64.8819	69.3464	59.6902	42.8766	64.8941	75.8255	46.185	51.5456	55.8969	59.778	71.6583	63.4868	53.2171	67.6042	69.0716	67.6237	63.3343	0
-0.00320265	0.00103603	ENSG00000091127	PUS7	pseudouridylate synthase 7 (putative) [Source:HGNC Symbol;Acc:HGNC:26033]			15.964	9.21094	17.8032	13.3775	18.2579	19.0552	28.5151	14.8409	16.1947	16.0565	19.117	11.1538	13.4586	8.05822	20.7948	17.067	18.4153	17.8707	15.1201	25.1915	17.4942	15.5742	14.2585	7.85094	13.7571	11.1218	13.7269	13.424	15.6254	13.0311	18.2135	13.2573	15.5675	14.4509	9.28581	9.53748	0
0.0115278	-0.00064342	ENSG00000101417	PXMP4	peroxisomal membrane protein 4, 24kDa [Source:HGNC Symbol;Acc:HGNC:15920]			12.6894	26.6163	6.82511	3.32435	7.71827	8.23024	8.45348	4.28072	9.18068	7.04301	8.47701	13.7839	22.1209	5.76911	9.87175	8.45466	7.30817	6.62617	6.6774	7.57307	7.27857	5.01931	6.10783	35.0915	26.2473	5.53572	6.42504	9.58278	7.4981	4.33207	5.91212	7.26263	7.36546	10.3069	16.5458	22.4006	0
-0.00336232	0.000393631	ENSG00000143811	PYCR2	pyrroline-5-carboxylate reductase family, member 2 [Source:HGNC Symbol;Acc:HGNC:30262]			49.9767	50.0959	73.3527	77.6592	64.6953	75.6009	61.0432	84.168	65.1655	81.7797	57.1898	51.3541	49.8142	76.9994	74.2689	78.6867	79.6322	74.4148	66.7251	75.0518	76.1898	82.5483	71.6698	46.1305	73.2846	66.0588	74.0793	69.2579	69.0969	90.4987	74.0698	67.3602	56.3058	55.975	53.3274	53.3267	0
0.000666754	-0.00039748	ENSG00000163348	PYGO2	pygopus family PHD finger 2 [Source:HGNC Symbol;Acc:HGNC:30257]			53.5092	45.1247	44.8752	42.3532	42.4277	49.1711	43.9794	44.8832	45.93	43.4127	44.9955	44.7877	57.0856	45.0711	49.9969	49.2556	45.8339	47.2134	48.9693	46.4016	51.2188	47.8972	38.6015	49.1691	53.2963	44.334	44.7209	48.0557	45.4935	51.4163	45.5323	51.3374	44.1824	45.2154	44.4777	52.8329	0
-0.000492535	-0.00236606	ENSG00000060749	QSER1	glutamine and serine rich 1 [Source:HGNC Symbol;Acc:HGNC:26154]			19.9096	8.10205	15.6329	14.6161	15.1308	23.176	22.162	8.93463	16.811	12.5786	16.5827	10.1009	19.0231	6.35369	16.6032	16.6481	14.5615	14.3744	12.5343	18.294	12.1039	9.93753	8.70815	13.5927	22.566	11.122	11.6052	14.9251	16.0077	25.4176	16.2655	8.78045	11.4598	13.2054	13.4228	12.4997	0
0.000296597	-0.00226633	ENSG00000104679	R3HCC1	R3H domain and coiled-coil containing 1 [Source:HGNC Symbol;Acc:HGNC:27329]			36.1653	35.846	28.7512	30.5768	31.901	29.965	28.0898	34.486	29.3922	31.9262	34.3026	26.8246	46.9275	38.0815	33.8705	31.7593	33.4563	30.4036	31.7118	32.6474	35.6928	32.9399	32.9033	26.812	39.2032	34.0651	39.6309	33.0075	32.6043	31.5052	32.8443	33.0667	29.0029	30.834	25.8133	29.8237	0
-0.00426652	0.00424744	ENSG00000198858	R3HDM4	R3H domain containing 4 [Source:HGNC Symbol;Acc:HGNC:28270]			57.599	64.6507	96.6427	110.668	94.9937	112.635	111.045	147.382	97.2974	107.127	107.6	78.6504	65.1587	112.325	91.1363	99.401	102.509	105.485	117.796	99.9159	121.075	122.424	118.832	70.3787	58.2956	87.4603	103.092	86.0426	104.913	94.0315	117.112	127.65	104.847	90.6	74.2212	70.2056	0
-0.000256698	0.0137671	ENSG00000156675	RAB11FIP1	RAB11 family interacting protein 1 (class I) [Source:HGNC Symbol;Acc:HGNC:30265]			18.4198	28.2412	33.1247	39.4783	48.978	59.6005	65.4996	30.9069	71.0291	59.0473	90.1043	49.8548	24.1272	26.7275	31.1014	46.5522	36.8396	39.1368	52.7896	61.7871	72.0982	55.4675	53.2708	48.8637	41.1114	23.0592	26.1025	29.4683	33.441	45.1223	61.376	64.2972	114.346	71.7553	75.19	60.5928	0
-0.00280842	-0.00277439	ENSG00000143545	RAB13	RAB13, member RAS oncogene family [Source:HGNC Symbol;Acc:HGNC:9762]			104.236	109.267	152.983	111.858	144.375	133.995	108.819	135.4	102.459	116.808	93.7646	112.384	121.927	160.5	122.394	123.475	139.426	116.988	125.765	112.248	109.895	110.18	123.921	79.0371	111.183	159.333	159.043	141.98	149.963	125.662	121.707	121.109	98.8627	89.0654	83.412	90.7447	0
-0.00236605	0.000604186	ENSG00000124839	RAB17	RAB17, member RAS oncogene family [Source:HGNC Symbol;Acc:HGNC:16523]			4.90166	8.76019	8.99189	7.4414	5.8635	9.65874	3.9199	10.2018	6.17246	8.69272	9.79416	7.3239	6.43554	13.2665	9.39911	10.4043	8.09616	10.6983	10.3062	6.13049	13.2849	7.875	7.38252	6.45363	7.50843	7.8835	8.5644	10.4941	11.2825	6.59112	8.80844	18.06	5.6622	7.53881	7.4002	6.51694	0
-0.00197976	0.00127476	ENSG00000099246	RAB18	RAB18, member RAS oncogene family [Source:HGNC Symbol;Acc:HGNC:14244]			43.2105	35.2112	53.5866	55.5951	55.4446	66.9001	69.1565	38.3539	56.9463	48.1962	61.6723	43.7772	48.0476	33.5979	61.2185	50.8473	57.8639	54.2146	51.2112	58.5522	49.3003	41.5771	37.9352	46.8009	50.515	46.4881	51.036	60.9955	57.0298	82.8594	61.6295	36.6	60.3453	56.4072	51.5058	50.8819	0
-0.000104679	-0.000729702	ENSG00000138069	RAB1A	RAB1A, member RAS oncogene family [Source:HGNC Symbol;Acc:HGNC:9758]			201.941	252.981	237.101	206.197	214.713	224.867	214.251	192.947	208.323	212.363	215.896	205.37	231.367	188.363	243.461	217.183	227.917	222.711	202.92	216.688	212.638	187.393	198.205	215.057	245.115	224.668	221.759	243.719	257.549	284.051	220.417	206.61	190.816	212.354	196.326	240.758	0
-0.00745518	0.00314003	ENSG00000080371	RAB21	RAB21, member RAS oncogene family [Source:HGNC Symbol;Acc:HGNC:18263]			20.8711	19.7486	50.5937	62.6698	44.2374	62.0209	54.5404	47.0141	54.141	46.4622	46.0371	29.6632	23.6485	46.2361	59.7687	60.039	57.963	68.8197	54.5513	47.5688	52.8164	45.5382	34.5225	27.4585	27.1817	44.2305	48.2218	63.2243	54.1348	66.6093	55.1101	38.7205	48.7052	43.6743	34.9497	32.0329	0
0.0206211	0.0170177	ENSG00000041353	RAB27B	RAB27B, member RAS oncogene family [Source:HGNC Symbol;Acc:HGNC:9767]			1.97773	13.3369	2.87454	1.24227	2.44172	2.16066	3.38873	0.500761	1.65037	2.29232	15.4868	11.3319	5.15237	0.723549	1.2322	4.36517	1.34825	1.7993	0.820715	6.63462	3.28523	5.98036	7.59516	23.8495	15.2175	2.65855	1.04111	1.30091	1.69171	2.42122	1.03984	1.19965	2.35691	23.2521	45.2831	25.5458	0
-0.0046919	-0.00164638	ENSG00000117280	RAB29	RAB29, member RAS oncogene family [Source:HGNC Symbol;Acc:HGNC:9789]			4.44344	4.04753	12.3461	8.10001	10.8366	8.814	7.42475	5.78768	8.48682	9.40414	6.15901	7.57744	6.90487	5.81792	10.4471	8.09232	10.2172	6.88943	7.76001	7.72271	9.41471	6.01571	5.89317	7.91616	5.85655	11.8113	12.3109	9.08792	11.5721	6.86324	7.67406	6.13708	5.28029	5.28021	4.1852	5.89803	0
-0.00385947	-0.00264351	ENSG00000118508	RAB32	RAB32, member RAS oncogene family [Source:HGNC Symbol;Acc:HGNC:9772]			25.8521	23.8851	41.1139	27.0469	51.8017	34.8139	33.5709	34.205	26.251	36.7468	27.7558	32.5952	37.5155	45.5114	31.7606	34.9802	36.0217	34.7579	31.0946	35.9786	33.7695	29.8358	44.0325	18.9383	30.3422	51.1845	47.6218	42.1731	38.6541	41.7217	35.95	28.4635	33.6863	28.3993	18.3563	21.7008	0
0.000721982	-0.00393435	ENSG00000109113	RAB34	RAB34, member RAS oncogene family [Source:HGNC Symbol;Acc:HGNC:16519]			91.6536	88.249	75.8917	42.7791	76.0911	61.0936	56.4629	88.1375	57.5119	75.4465	74.8501	64.0356	108.113	87.6578	70.258	82.22	72.1357	55.639	69.796	70.1303	67.8511	83.9339	78.5301	63.6894	87.3296	86.5171	95.8259	70.9602	76.6613	78.1293	72.6609	86.7828	48.0797	53.4995	48.4703	68.0152	0
-0.00981917	-0.00650922	ENSG00000179331	RAB39A	RAB39A, member RAS oncogene family [Source:HGNC Symbol;Acc:HGNC:16521]			0.199139	0.143101	0.384015	0.658059	0.321958	0.539993	0.458744	0.075322	0.701423	0.277071	0.227881	0	0.16096	0.146924	0.389938	0.641732	0.51333	0.298258	0.408134	0.502965	0.331478	0.0823303	0	0	0.158262	0.164838	0.248716	0.33723	0.385976	0.609804	0.340566	0.239607	0.271543	0.163518	0.0792689	0.123877	3
-0.000435353	0.000581159	ENSG00000115839	RAB3GAP1	RAB3 GTPase activating protein subunit 1 (catalytic) [Source:HGNC Symbol;Acc:HGNC:17063]			25.0775	20.7538	30.0471	29.387	28.9516	35.8264	34.188	17.2428	33.6739	29.5792	33.5908	25.417	34.2878	23.4633	31.9822	34.0215	33.6353	31.4404	29.95	33.8622	29.6032	21.3526	23.1716	31.2402	34.9062	26.3693	28.0477	31.6963	31.0047	33.7708	29.6539	21.6339	31.7696	31.6945	31.2508	31.1939	0
-0.00114591	0.00526825	ENSG00000127328	RAB3IP	RAB3A interacting protein [Source:HGNC Symbol;Acc:HGNC:16508]			3.33256	3.63369	4.81426	6.25952	3.80269	6.55226	7.46623	4.31704	5.7334	4.39016	4.77245	4.4905	3.93537	3.45362	6.11064	5.35413	6.20702	5.14998	6.31682	4.95222	5.14642	5.76998	4.19964	5.53676	4.51239	3.16914	4.48702	4.5833	5.33169	5.40849	4.80325	5.77132	5.82147	6.89253	6.59059	5.03286	0
-0.000169923	0.000528751	ENSG00000136933	RABEPK	Rab9 effector protein with kelch motifs [Source:HGNC Symbol;Acc:HGNC:16896]			20.2875	17.0169	21.7375	13.9274	22.5903	17.6877	18.2661	20.0213	17.1097	18.8742	17.2482	22.8968	20.8728	19.5665	20.1074	21.0202	19.4576	17.8941	20.2039	23.4292	21.8046	21.5741	25.2614	16.7403	19.1178	17.8722	25.472	20.1113	20.1039	15.0526	19.5712	22.6912	18.8483	19.8407	15.6962	16.9971	0
0.00353658	0.00288295	ENSG00000011454	RABGAP1	RAB GTPase activating protein 1 [Source:HGNC Symbol;Acc:HGNC:17155]			31.7162	32.2982	29.0342	30.2742	27.4823	39.5136	29.8613	22.1392	31.1012	26.3033	36.4807	37.4778	38.2013	22.7592	31.6045	35.3129	31.8452	32.2743	25.3648	31.2611	30.4933	29.2084	24.4836	50.2744	43.9686	22.5476	21.234	28.7783	26.3333	28.0486	30.3962	30.0146	32.208	36.6686	43.5665	53.1337	0
0.00198772	0.000688678	ENSG00000100949	RABGGTA	Rab geranylgeranyltransferase, alpha subunit [Source:HGNC Symbol;Acc:HGNC:9795]			26.2482	39.6321	23.5901	22.4204	24.3319	24.7047	24.9048	30.4063	23.8978	24.029	22.3118	33.9141	28.8325	28.4798	26.0005	26.0051	26.9997	24.6731	27.4244	24.8513	31.4425	27.4554	25.077	32.6624	33.7004	22.2092	27.9039	26.577	27.7753	27.9379	28.1291	32.0357	23.6897	23.5085	27.9485	35.9386	0
0.00179646	-0.00164061	ENSG00000070950	RAD18	RAD18 E3 ubiquitin protein ligase [Source:HGNC Symbol;Acc:HGNC:18278]			9.44592	4.72523	3.88459	6.05506	4.89369	6.72188	6.51196	3.7702	6.12728	5.44579	4.95673	5.45348	6.7913	3.1958	4.99024	5.80205	5.45577	5.17829	5.34788	4.46269	5.40758	4.31518	3.95273	4.59722	7.21664	3.82305	5.1492	5.14055	4.91593	4.71434	4.60532	4.47921	4.69668	4.86374	5.08953	5.2916	0
0.00393523	-0.0138991	ENSG00000111247	RAD51AP1	RAD51 associated protein 1 [Source:HGNC Symbol;Acc:HGNC:16956]			20.6866	3.41089	3.98916	4.26595	5.03967	4.89867	4.46081	1.82214	4.26981	2.64165	2.64827	2.37279	13.8575	1.56807	5.41016	3.48156	3.57123	2.44045	2.9523	2.65842	3.125	0.820102	1.78862	3.94714	9.6277	4.28086	4.07016	6.91833	6.42624	4.60998	4.11937	2.15945	3.04298	3.5485	3.60963	3.78999	0
0.00275533	-0.00311141	ENSG00000108384	RAD51C	RAD51 paralog C [Source:HGNC Symbol;Acc:HGNC:9820]			17.2292	13.6841	12.5483	8.03071	10.802	10.3274	10.9042	10.1661	8.94319	9.47766	9.3391	13.5578	18.6902	11.5207	11.7901	11.7472	10.3473	9.41195	12.9722	9.03032	9.55461	8.05283	10.4322	11.3471	13.7502	11.0339	13.1829	11.7628	9.40657	7.99719	11.6496	11.6963	8.64311	10.9902	10.0058	12.6242	0
-0.00120482	0.000340796	ENSG00000132155	RAF1	Raf-1 proto-oncogene, serine/threonine kinase [Source:HGNC Symbol;Acc:HGNC:9829]			40.5432	38.4453	45.3155	48.6828	43.5487	52.183	50.1754	37.9071	73.1561	47.428	52.1344	38.7464	50.6757	40.9457	49.6216	49.7801	50.0138	49.4026	48.2726	49.3986	45.2808	49.4599	38.5025	42.414	51.7085	46.1304	43.4056	50.1365	47.2751	54.0052	49.7668	45.9511	47.7165	42.7101	40.5405	43.3773	0
-7.052e-05	0.0024924	ENSG00000153201	RANBP2	RAN binding protein 2 [Source:HGNC Symbol;Acc:HGNC:9848]			58.9798	39.3707	52.5547	60.2896	45.7956	98.6219	88.0765	35.7987	58.8484	46.8791	68.046	49.1619	47.0616	23.6371	51.1417	51.6567	54.3861	56.0253	57.5048	49.3593	51.4297	45.143	40.5785	39.221	66.5192	31.1536	35.3208	41.9547	59.8164	57.3414	57.3081	56.1498	50.4719	54	67.4606	42.9083	0
-0.00179358	-0.000461463	ENSG00000031823	RANBP3	RAN binding protein 3 [Source:HGNC Symbol;Acc:HGNC:9850]			29.8099	27.7	27.9778	31.4339	28.8696	33.5313	29.5057	30.6412	30.5551	33.3577	30.1727	24.8212	29.4755	31.6542	32.8918	32.9675	33.4231	31.0478	32.0189	31.614	35.2393	34.0993	30.1272	23.7894	30.4013	29.7805	31.6679	32.9772	31.7069	38.4284	35.5776	32.0984	28.634	26.7083	22.8553	25.7905	0
0.000293508	0.00274479	ENSG00000010017	RANBP9	RAN binding protein 9 [Source:HGNC Symbol;Acc:HGNC:13727]			44.0172	41.7269	49.9597	63.8266	46.7622	61.9746	57.7761	34.8559	61.6392	51.3451	52.8467	50.9972	50.955	41.4896	46.6155	51.2943	52.0686	49.9151	54.514	51.6889	59.1788	46.4982	43.195	67.2546	56.7171	41.9109	50.8774	50.8956	44.1257	55.2759	53.5123	44.7722	65.9352	58.6867	57.2328	57.1296	0
-0.00160045	0.00240675	ENSG00000100401	RANGAP1	Ran GTPase activating protein 1 [Source:HGNC Symbol;Acc:HGNC:9854]			57.1019	40.4341	50.8119	59.9344	54.5073	61.773	61.6219	62.3973	62.7874	61.8323	63.7149	56.0794	55.6979	51.3823	54.7523	52.9896	58.6943	53.4771	47.5091	53.8907	72.4527	73.1397	70.7126	40.3559	43.8697	54.9416	49.1003	48.5187	60.2772	67.5887	68.0848	59.1812	58.5565	60.2529	55.7359	43.1562	0
-0.005659	-0.00727219	ENSG00000076864	RAP1GAP	RAP1 GTPase activating protein [Source:HGNC Symbol;Acc:HGNC:9858]			10.75	23.3138	21.468	17.7854	8.09215	13.4017	7.89974	17.1506	11.2836	9.45876	9.93964	6.82652	12.4079	38.4985	26.1648	18.7587	26.6208	17.9442	26.174	14.3591	18.4665	9.19986	6.13963	10.5138	9.66252	20.7154	15.843	22.2276	30.5037	16.6157	10.3909	71.0366	8.48727	7.91788	9.70504	7.98446	0
-0.0136398	9.35232e-05	ENSG00000136237	RAPGEF5	Rap guanine nucleotide exchange factor (GEF) 5 [Source:HGNC Symbol;Acc:HGNC:16862]			1.9564	1.57202	11.661	14.3797	6.1305	12.491	9.60094	6.31006	13.2947	7.61178	5.61728	2.29936	3.01889	7.95197	10.8193	9.15595	10.0862	9.21673	7.87345	8.53494	7.60846	6.456	2.81555	2.81209	3.92944	7.46406	7.43404	9.15607	9.9418	15.304	7.34865	10.3575	6.56016	3.88469	3.78053	2.29018	0
-0.00251936	0.00527699	ENSG00000158987	RAPGEF6	Rap guanine nucleotide exchange factor (GEF) 6 [Source:HGNC Symbol;Acc:HGNC:20655]			2.53323	1.68306	3.89117	4.10136	2.56328	3.94164	4.56538	3.55594	4.01266	3.10832	4.14835	3.0281	3.15077	1.8247	4.62896	4.05091	4.25015	4.77125	3.67008	4.04219	5.04368	4.3608	3.28575	2.47867	2.62935	2.23699	3.15025	3.20816	3.09836	3.24751	3.89908	3.24509	4.6119	4.73401	3.44237	2.89354	0
-0.00238584	0.0040139	ENSG00000103479	RBL2	retinoblastoma-like 2 [Source:HGNC Symbol;Acc:HGNC:9894]			49.3481	39.3682	80.4661	96.187	74.9898	101.033	96.7898	50.7424	90.3087	77.8942	107.458	64.1891	59.3026	49.9536	92.0966	104.746	96.4484	98.6157	98.4274	92.968	85.7342	63.5672	53.0686	88.9821	76.4049	64.7976	73.0779	80.0303	92.2084	95.6441	78.7611	58.406	88.8919	103.938	89.2527	83.1966	0
-0.00152259	0.00408106	ENSG00000184863	RBM33	RNA binding motif protein 33 [Source:HGNC Symbol;Acc:HGNC:27223]			16.2528	12.2841	18.7193	26.6856	17.435	30.8056	33.0508	18.9146	26.2503	22.6415	28.7182	14.8156	19.2902	14.7826	20.5766	24.548	24.7431	28.845	24.0771	24.6818	24.7363	23.2215	15.7831	22.8162	25.914	15.0919	17.1912	17.7091	18.5782	27.6393	26.1596	19.7893	24.3788	25.3618	24.4016	19.3516	0
0.000278689	-0.00144101	ENSG00000126254	RBM42	RNA binding motif protein 42 [Source:HGNC Symbol;Acc:HGNC:28117]			102.918	103.515	78.8123	66.842	82.1545	70.6088	71.0367	102.661	72.9276	92.9037	85.7611	78.6783	92.0658	106.586	73.375	86.108	82.9434	76.515	80.8053	82.1957	80.6377	95.8898	91.1362	76.0576	79.9538	92.3696	90.3698	81.9671	82.6087	84.2267	81.3089	96.3361	69.6616	64.7037	63.7195	79.5383	0
0.00152002	0.00124803	ENSG00000003756	RBM5	RNA binding motif protein 5 [Source:HGNC Symbol;Acc:HGNC:9902]			80.2217	73.4629	69.9495	80.66	67.4197	101.244	88.9596	69.704	85.6726	82.4429	100.314	61.8876	98.7681	61.5644	71.4068	86.0275	88.4609	88.5996	81.3903	80.8238	86.3422	81.7843	61.5429	104.176	115.339	59.6587	71.3221	68.1832	67.2682	84.075	87.4502	63.043	70.6946	82.7752	87.2779	95.9101	0
-0.00341834	0.00212944	ENSG00000076067	RBMS2	RNA binding motif, single stranded interacting protein 2 [Source:HGNC Symbol;Acc:HGNC:9909]			12.0114	10.4163	27.2044	29.5346	22.5111	30.5521	30.5309	14.7492	27.9652	21.3042	25.5431	12.0005	21.4111	18.4896	25.0188	25.9463	25.4949	32.4123	26.5698	26.7398	20.6025	18.1473	15.1847	22.0195	26.8527	20.7018	20.6539	22.1268	21.1703	32.8609	24.4406	22.2311	26.6557	24.0983	24.5834	21.6535	0
-0.00194857	0.000385877	ENSG00000168214	RBPJ	recombination signal binding protein for immunoglobulin kappa J region [Source:HGNC Symbol;Acc:HGNC:5724]			26.6301	20.2322	29.8013	45.6279	32.0626	41.7802	40.5622	24.7138	38.0022	32.7969	35.8704	23.7336	33.2969	23.6426	35.1887	39.0818	35.6044	33.5963	32.7552	38.1335	34.5874	29.8463	21.3708	28.6489	38.1044	28.0934	31.9342	33.3218	30.3754	38.3254	31.31	25.5429	34.1872	30.3507	28.6723	27.7821	0
-0.00191899	-9.70565e-05	ENSG00000120158	RCL1	RNA terminal phosphate cyclase-like 1 [Source:HGNC Symbol;Acc:HGNC:17687]			10.9801	6.94554	9.16047	9.35746	10.5111	10.1957	12.9799	8.65593	11.5347	10.9995	12.2342	7.40352	11.666	9.75329	13.1831	11.8373	12.1658	11.3278	10.2451	13.2303	11.2187	11.0741	9.28653	6.52663	10.0237	8.21584	9.88829	11.6458	9.54327	9.3902	10.9704	11.5079	11.2588	9.89392	8.24687	7.41449	0
0.000784943	0.00049675	ENSG00000117625	RCOR3	REST corepressor 3 [Source:HGNC Symbol;Acc:HGNC:25594]			22.3791	16.3024	20.4981	22.6933	17.1726	30.6499	24.7609	16.2672	20.8004	21.8944	25.8231	15.2772	27.8779	12.7456	24.2257	25.5747	23.8557	22.7221	23.8638	21.3027	23.1847	17.6151	14.3177	25.3496	29.4971	15.2785	17.0373	20.114	22.2187	21.9395	24.5264	18.4871	19.0883	24.1082	23.2463	23.4249	0
-0.0169341	0.010739	ENSG00000121039	RDH10	retinol dehydrogenase 10 (all-trans) [Source:HGNC Symbol;Acc:HGNC:19975]			7.25973	5.1184	67.1712	94.6268	88.0952	67.9483	80.6738	64.995	66.232	47.912	80.1754	25.6683	7.44558	58.5897	72.3287	61.3559	39.1341	53.622	97.1797	105.221	47.0543	43.9167	43.672	24.4678	9.0353	44.2475	46.5899	47.0107	71.8416	142.534	67.5592	87.1579	47.7919	33.4611	25.3266	25.2214	0
-0.00537356	-0.00829843	ENSG00000088320	REM1	RAS (RAD and GEM)-like GTP-binding 1 [Source:HGNC Symbol;Acc:HGNC:15922]			9.7034	10.4593	26.8437	15.4298	14.013	12.8346	7.81518	23.1802	6.25312	8.28317	8.59925	8.35702	8.49173	19.4588	17.5004	15.0764	12.099	25.8154	7.62585	10.9772	9.56358	5.70082	7.16875	8.8988	14.5245	51.7251	28.2476	17.6058	24.4354	10.0535	9.05845	22.4727	6.78979	8.44695	6.53433	11.9815	0
-0.00491756	0.0067276	ENSG00000135002	RFK	riboflavin kinase [Source:HGNC Symbol;Acc:HGNC:30324]			14.1621	19.4532	38.3548	53.9432	33.2204	48.205	49.478	32.7799	44.2914	36.7234	41.7345	30.7896	22.5267	32.0398	45.2472	41.006	44.4754	46.9156	71.1181	42.3262	46.6258	24.6768	32.8391	31.8824	22.3359	21.5134	44.1415	36.5312	37.6397	41.4484	44.882	44.7115	53.4798	45.9238	38.3515	31.5747	0
0.00151672	-0.00424431	ENSG00000143390	RFX5	regulatory factor X, 5 (influences HLA class II expression) [Source:HGNC Symbol;Acc:HGNC:9986]			39.0966	27.4095	30.8621	18.0021	30.5769	29.4129	32.6453	17.4628	32.1259	26.0706	26.2495	21.7445	47.8511	21.1649	32.1835	28.2325	28.063	28.7426	24.6464	33.116	25.2972	18.7591	22.7194	23.4533	45.849	24.1402	31.7924	32.5656	27.354	18.0981	29.0825	19.8238	24.8407	22.544	21.5411	24.5182	0
-0.00142476	-0.000519597	ENSG00000106615	RHEB	Ras homolog enriched in brain [Source:HGNC Symbol;Acc:HGNC:10011]			82.438	69.5987	75.3044	81.1159	81.7023	83.304	75.7174	77.5955	76.7378	69.9385	70.1132	85.4568	80.5761	85.5291	72.9399	73.5434	77.4783	71.218	75.2871	72.6818	82.0246	68.1932	82.6542	63.608	61.8565	104.619	70.3863	76.7849	85.4797	115.264	83.0041	72.6048	77.9474	79.7403	59.6663	70.8621	0
-0.00117127	-0.00115801	ENSG00000155366	RHOC	ras homolog family member C [Source:HGNC Symbol;Acc:HGNC:669]			95.9012	149.271	114.833	93.079	139.105	114.446	111.225	152.896	96.982	129.554	105.946	106.118	112.689	152.925	111.963	109.878	118.189	103.559	110.358	116.212	119.536	117.861	136.711	106.06	116.516	157.492	140.153	126.347	148.106	126.645	122.326	118.402	96.2882	103.337	77.0327	112.981	0
0.0017287	-0.000945142	ENSG00000058729	RIOK2	RIO kinase 2 [Source:HGNC Symbol;Acc:HGNC:18999]			16.0951	14.1599	13.6922	10.0439	12.8717	12.9989	13.7323	10.4219	11.5612	11.7038	13.4662	13.865	16.0877	8.50301	13.9639	14.0339	13.7538	12.1027	11.3349	15.2233	12.5962	10.7891	13.0841	13.9633	16.2917	11.1571	12.3535	12.469	12.9919	13.9949	11.8485	9.56339	10.2058	12.781	11.0734	13.8027	0
0.00904477	-0.0046224	ENSG00000178966	RMI1	RecQ mediated genome instability 1 [Source:HGNC Symbol;Acc:HGNC:25764]			44.5604	20.0724	9.30845	8.70899	8.98156	12.0949	13.5803	6.09908	11.0743	9.08995	14.8809	10.3485	36.8301	4.64365	10.2193	10.8955	9.47529	9.34875	10.4119	10.923	12.5113	7.74182	7.31162	14.6472	29.7639	6.63071	7.49272	9.60138	12.5419	8.68095	9.39391	5.88314	10.391	15.1199	17.1441	18.2818	0
0.00269038	-0.00747057	ENSG00000175643	RMI2	RecQ mediated genome instability 2 [Source:HGNC Symbol;Acc:HGNC:28349]			15.6959	4.55688	5.25565	5.20161	6.06416	4.29885	4.19596	3.72538	4.64672	4.65553	2.98498	5.82943	15.7039	7.51565	6.73693	5.65228	5.87387	5.75921	7.09739	2.48277	6.96214	3.45842	6.8588	4.87605	6.8089	6.6451	7.97622	6.0167	7.84528	3.925	6.32235	3.95028	6.20924	6.09333	3.70577	8.51888	0
-0.000927643	0.00176415	ENSG00000153561	RMND5A	required for meiotic nuclear division 5 homolog A [Source:HGNC Symbol;Acc:HGNC:25850]			32.4754	24.2284	33.7534	35.1819	35.8325	43.353	47.9756	28.8279	49.1968	40.2264	41.2895	27.9489	39.3522	24.1644	38.9445	41.1219	41.3275	40.8917	40.5422	39.7908	40.8326	31.5766	27.1545	33.128	40.4165	23.697	30.5039	34.9351	30.8944	36.6568	41.8788	30.8905	41.0086	36.0413	32.236	31.6853	0
-0.00377296	0.00103509	ENSG00000135828	RNASEL	ribonuclease L (2',5'-oligoisoadenylate synthetase-dependent) [Source:HGNC Symbol;Acc:HGNC:10050]			8.26616	6.51696	16.3302	12.3805	13.3451	16.9724	14.0419	8.97484	17.4787	13.3379	13.6331	9.91908	9.99802	10.8812	15.798	14.4449	15.7383	13.0485	13.1428	15.9212	12.8686	9.31818	7.38532	14.7533	10.0667	13.5863	13.2455	13.4444	15.2379	23.355	9.19395	8.30024	14.4341	11.3044	11.4099	11.5789	0
0.0126585	0.0125137	ENSG00000026297	RNASET2	ribonuclease T2 [Source:HGNC Symbol;Acc:HGNC:21686]			155.961	282.431	68.6208	67.0279	75.6689	64.289	90.0535	123.941	78.2918	105.802	140.29	363.623	137.214	72.1436	48.9529	84.5678	72.8044	81.9848	105.854	99.2236	160.108	209.999	251.659	342.369	146.979	52.6826	68.4734	48.5117	60.9237	42.9222	92.377	102.398	176.511	241.915	326.302	334.494	0
-0.00161111	0.000301225	ENSG00000124226	RNF114	ring finger protein 114 [Source:HGNC Symbol;Acc:HGNC:13094]			81.9457	89.1878	106.91	107.318	102.672	115.069	92.5516	91.9681	103.694	98.8312	94.7984	91.3923	100.439	109.311	102.066	119.723	115.67	103.178	122.236	102.605	111.252	93.733	91.874	91.0288	94.6011	103.725	112.047	107.871	107.977	117.654	112.54	115.73	99.4865	98.8465	84.6592	106.89	0
0.00179498	-6.76955e-05	ENSG00000013561	RNF14	ring finger protein 14 [Source:HGNC Symbol;Acc:HGNC:10058]			56.3147	57.3427	45.4446	39.9976	43.8048	50.6717	52.4182	37.7532	53.8154	43.1099	53.8891	45.2978	64.5296	33.0388	54.6434	48.1627	53.4194	50.9228	49.8284	46.7584	44.4224	40.1751	37.2176	50.0626	52.6336	33.7286	42.025	56.5129	43.4849	42.1306	53.0408	36.9181	47.1327	51.4412	44.5629	57.2364	0
0.00291994	-0.00258022	ENSG00000204308	RNF5	ring finger protein 5, E3 ubiquitin protein ligase [Source:HGNC Symbol;Acc:HGNC:10068]			76.3454	81.5876	49.0513	44.9947	51.1606	51.3925	36.777	51.0066	39.8617	47.9491	44.975	67.9884	77.4239	68.3693	54.7211	62.153	58.8559	49.0242	53.5578	44.4734	51.2184	53.5401	53.7377	67.2855	65.7775	62.8262	57.5528	51.9562	52.8975	48.2728	43.6845	55.8028	41.8967	51.1179	49.2061	69.1846	0
0.00198448	-0.00142342	ENSG00000125995	ROMO1	reactive oxygen species modulator 1 [Source:HGNC Symbol;Acc:HGNC:16185]			181.347	212.074	124.933	99.6868	145.366	105.927	101.45	203.421	110.116	120.765	119.404	177.695	178.538	193.419	128.588	122.121	144.374	116.043	137.603	103.955	130.048	153.025	187.385	126.246	122.531	137.291	149.339	155.015	142.072	108.693	118.788	149.284	104.234	121.912	113.653	160.656	0
-0.000616344	0.000115055	ENSG00000103932	RPAP1	RNA polymerase II associated protein 1 [Source:HGNC Symbol;Acc:HGNC:24567]			12.9647	13.4728	16.4167	15.1352	15.3693	16.6194	17.3357	10.7791	16.8208	16.0474	15.2896	12.0913	16.8265	13.9473	16.9974	15.313	16.3395	15.3185	14.4692	18.0644	13.9039	13.6637	13.8167	14.5056	16.7499	12.8436	13.2208	16.3932	13.9142	16.2141	14.6123	14.0435	13.3117	16.3294	12.8674	13.3359	0
0.00033189	0.000386482	ENSG00000005175	RPAP3	RNA polymerase II associated protein 3 [Source:HGNC Symbol;Acc:HGNC:26151]			16.7514	14.962	19.8863	16.4505	16.0734	22.2808	22.7266	11.7512	18.6438	14.6515	18.5038	16.7951	17.358	9.65137	20.1361	19.9358	17.2037	16.3678	15.7137	19.9417	15.9227	13.6107	12.6453	16.1279	21.572	13.3096	17.3365	15.0452	18.8047	17.7756	15.1381	12.6355	14.9389	16.4254	18.1382	17.2581	0
0.000477743	0.00464444	ENSG00000153574	RPIA	ribose 5-phosphate isomerase A [Source:HGNC Symbol;Acc:HGNC:10297]			59.62	49.5267	54.7596	52.1319	67.7816	67.4432	49.2132	78.2431	60.0435	60.3619	82.6672	71.9261	70.7702	54.4144	72.0151	69.2674	70.2061	75.7579	76.9922	69.8003	76.2359	73.3755	83.3597	63.1756	47.4079	48.1537	54.9234	87.5493	50.3762	39.9305	66.3031	66.753	86.854	85.4155	80.6947	65.1992	0
5.55839e-05	-0.00397612	ENSG00000116251	RPL22	ribosomal protein L22 [Source:HGNC Symbol;Acc:HGNC:10315]			326.47	259.791	254.223	187.054	293.702	225.317	235.86	259.306	230.321	231.624	224.539	223.164	351.905	273.535	255.435	264.862	280.647	230.717	236.463	237.781	237.009	214.589	234.482	179.663	282.586	263.332	269.591	267.57	247.506	197.254	228.537	215.244	201.71	196.611	147.105	210.872	0
-0.00468088	-0.0040919	ENSG00000163584	RPL22L1	ribosomal protein L22-like 1 [Source:HGNC Symbol;Acc:HGNC:27610]			52.5904	30.6234	52.3889	22.8378	73.61	42.272	52.0929	64.001	53.3455	52.0119	32.5705	37.572	45.5892	57.0455	45.1488	36.8568	46.1306	39.4223	46.4528	58.2827	45.7692	42.1679	59.3335	19.2868	30.3191	46.1689	63.9871	65.3126	55.1465	42.5194	47.4795	43.4209	35.1435	25.6655	16.7139	21.88	0
-0.00082508	-0.00441348	ENSG00000125691	RPL23	ribosomal protein L23 [Source:HGNC Symbol;Acc:HGNC:10316]			385.493	334.319	320.121	228.984	391.961	262.686	284.233	354.984	281.977	284.617	263.67	280.389	428.066	407.174	321.745	294.795	345.829	292.304	281.419	295.021	298.762	307.855	344.427	189.482	309.722	360.053	392.347	341.595	320.905	240.84	291.99	283.912	242.374	224.115	162.361	239.718	0
-0.00224857	-0.00364911	ENSG00000241343	RPL36A	ribosomal protein L36a [Source:HGNC Symbol;Acc:HGNC:10359]			104.338	82.3903	92.4113	64.0234	127.199	78.9203	88.6462	126.537	78.7748	92.8863	75.893	80.6561	99.0483	121.084	91.7953	92.7803	98.2905	83.8801	87.2348	83.8425	90.5968	94.995	107.458	49.5379	81.2365	107.465	115.13	94.919	94.1063	73.0675	89.4464	82.7387	69.2808	57.9121	44.2168	60.0651	0
-0.00144019	-0.00559252	ENSG00000197756	RPL37A	ribosomal protein L37a [Source:HGNC Symbol;Acc:HGNC:10348]			379.573	319.212	304.949	201.224	335.611	242.527	263.372	369.491	265.113	275.527	231.096	266.34	377.837	414.746	313.736	279.819	328.303	240.476	272.8	269.224	271.765	277.584	342.239	169.703	270.224	368.309	372.416	343.783	303.59	215.49	283.689	273.726	212.035	194.645	100.555	221.558	0
-0.000650784	-0.00110248	ENSG00000146223	RPL7L1	ribosomal protein L7-like 1 [Source:HGNC Symbol;Acc:HGNC:21370]			67.2008	57.3114	67.4401	52.3638	77.743	71.4661	73.748	50.0062	73.1103	69.2675	67.7147	53.2835	79.2501	52.4727	69.0376	66.3017	73.2739	64.3035	61.9933	78.6175	63.4453	59.7526	58.815	51.8964	74.3612	56.2825	57.3916	66.0939	66.9523	67.2901	72.4036	51.6213	61.5984	59.1463	45.5304	54.5037	0
-0.00109234	-0.00701668	ENSG00000137818	RPLP1	ribosomal protein, large, P1 [Source:HGNC Symbol;Acc:HGNC:10372]			1057.72	841.71	737.498	562.849	942.143	715.882	630.024	930.932	630.199	690.645	545.812	607.754	1140.04	1145.42	820.199	738.444	847.816	694.938	740.854	672.164	661.681	627.123	791.237	439.117	874.422	1002.52	995.714	968.481	749.052	546.738	665.882	836.235	540.008	464.703	380.079	472.135	0
-0.000439222	-0.0048514	ENSG00000124614	RPS10	ribosomal protein S10 [Source:HGNC Symbol;Acc:HGNC:10383]			315.226	257.156	244.009	153.913	289.877	182.757	199.149	268.1	188.973	222.577	189.278	206.907	323.077	326.275	222.46	205.174	245.29	208.389	210.256	217.194	204.085	188.216	273.047	140.207	214.959	284.609	268.957	266.531	243.442	164.886	211.679	219.732	176.519	155.56	141.783	168.255	0
-0.000461268	-0.00500938	ENSG00000142534	RPS11	ribosomal protein S11 [Source:HGNC Symbol;Acc:HGNC:10384]			2713.43	2541.22	2150.51	1670.54	2315.11	1776.34	1815.5	2567.68	1734.15	1839.57	1814.8	1988.55	2961.89	3057.1	2275.52	1930	2373.64	1918.78	2024.2	1902.15	1926.19	1895.88	2261.34	1466.35	2080.57	2693.4	2645.87	2344.43	2145.94	1853.04	1929.07	2119.96	1486.21	1459.59	1175.11	1746.93	0
-0.00131837	-0.00417843	ENSG00000110700	RPS13	ribosomal protein S13 [Source:HGNC Symbol;Acc:HGNC:10386]			549.249	503.684	527.479	352.019	607.619	397.185	408.806	587.929	423.431	431.517	374.544	436.522	571.125	652.006	500.805	463.288	516.825	444.502	455.442	430.859	436.084	420.013	501.655	300.111	437.278	564.601	572.026	541.519	530.108	399.909	435.125	458.206	358.03	342.084	258.139	380.797	0
-0.00083469	-0.00440367	ENSG00000134419	RPS15A	ribosomal protein S15a [Source:HGNC Symbol;Acc:HGNC:10389]			223.58	194.671	188.192	128.036	236.432	151.228	166.983	201.981	153.833	169.17	157.697	164.819	239.253	246.73	190.603	171.017	203.722	168.651	166.21	170.706	174.834	161.425	210.132	120.942	171.044	216.654	228.222	200.197	189.513	132.768	173.711	160.669	138.237	125.896	91.1335	141.875	0
-0.00183373	-0.00303809	ENSG00000105193	RPS16	ribosomal protein S16 [Source:HGNC Symbol;Acc:HGNC:10396]			713.402	652.776	650.427	550.231	778.139	627.202	614.871	766.773	605.009	631.784	547.805	642.543	769.039	876.8	662.597	705.783	731.563	603.632	631.873	613.449	653.271	639.297	735.872	387.747	549.031	779.746	770.882	669.171	670.192	514.51	665.28	768.199	519.164	485.873	348.862	451.299	0
-0.000336648	0.00117058	ENSG00000182774	RPS17	ribosomal protein S17 [Source:HGNC Symbol;Acc:HGNC:10397]			0	0	0	0	0	0	0	0	0	0	0	0	0	0	0	0.0770179	0	0	0	0.0689871	0.0397826	0.0395237	0	0	0	0	0.0397998	0	0.0370586	0	0	0	0	0	0	0.0594687	29
-0.00194844	-0.00552892	ENSG00000105372	RPS19	ribosomal protein S19 [Source:HGNC Symbol;Acc:HGNC:10402]			505.916	389.165	404.768	276.894	501.758	321.096	334.109	486.549	328.088	374.663	277.467	337.364	493.509	529.474	416.243	366.122	414.683	349.147	368.241	358.391	347.183	335.501	439.855	201.476	333.842	544.523	487.487	469.701	432.824	306.517	371.55	398.993	291.004	253.074	192.26	261.756	0
0.0010696	-0.000587247	ENSG00000187051	RPS19BP1	ribosomal protein S19 binding protein 1 [Source:HGNC Symbol;Acc:HGNC:28749]			38.1243	51.4286	32.6069	27.0597	35.636	30.0356	25.9904	46.1173	28.5397	32.2037	31.9536	43.4642	38.5906	44.9071	33.3753	31.9885	34.3948	29.0819	33.7087	33.2305	34.2555	37.4759	43.5149	37.2232	30.5166	36.7147	37.2538	39.3053	38.2544	32.547	31.8988	39.4629	26.312	30.7349	30.1458	34.5795	0
-0.00163962	-0.00548089	ENSG00000140988	RPS2	ribosomal protein S2 [Source:HGNC Symbol;Acc:HGNC:10404]			1790.31	1375.58	1404.97	933.809	1925.19	1242.14	1399.87	1417.98	1350.98	1336.5	1141.09	1294.16	1971.57	1890.18	1363.89	1413.09	1621.98	1299.61	1331.99	1412.05	1369.45	1431.47	1573.51	810.46	1366.48	1873.81	1689.19	1607.83	1624.31	1097.04	1456.77	1162.8	1033.44	771.284	641.988	958.496	0
-0.000479419	-0.00463904	ENSG00000008988	RPS20	ribosomal protein S20 [Source:HGNC Symbol;Acc:HGNC:10405]			656.694	540.19	510.841	369.642	578.61	406.603	414.93	614.468	407.674	454.969	407.062	451.497	643.131	656.124	486.924	472.392	515.939	434.731	450.271	436.593	429.031	469.728	520.069	304.897	507.254	581.078	609.558	500.134	500.484	401.916	458.486	496.876	359.85	342.781	278.395	388.575	0
-0.00152481	-0.00425931	ENSG00000118181	RPS25	ribosomal protein S25 [Source:HGNC Symbol;Acc:HGNC:10413]			1065.06	905.393	1018.29	659.242	1115.34	812.143	852.196	1027.4	845.017	884.247	702.942	822.993	1181.22	1235.13	943.477	887.833	1011.76	907.961	913.168	870.305	872.019	789.331	945.924	540.307	827.778	1100.62	1090.37	1002.92	949.848	722.113	870.674	845.791	708.208	649.631	495.883	665.58	0
-0.00145948	-0.00469917	ENSG00000149273	RPS3	ribosomal protein S3 [Source:HGNC Symbol;Acc:HGNC:10420]			697.543	538.79	577.675	395.672	777.714	489.944	529.757	581.151	538.331	526.465	460.818	488.247	724.973	750.093	599.922	566.787	657.573	535	561.262	551.479	525.298	471.958	628.12	337.621	550.518	655.87	701.696	647.67	562.864	420.347	544.607	485.697	449.014	381.18	285.546	387.369	0
-0.000519597	-0.00456366	ENSG00000145425	RPS3A	ribosomal protein S3A [Source:HGNC Symbol;Acc:HGNC:10421]			1756.69	1468.78	1410.36	966.873	1758.64	1155.08	1253.28	1456.35	1206.78	1262.38	1055.59	1219.63	1827.93	1706.72	1375.51	1314.2	1468.41	1265.21	1254.7	1200.82	1286.41	1212.72	1474.1	812.356	1372.69	1513.75	1556.44	1425.87	1472.48	856.083	1236.36	1301.46	1054.08	931.267	715.954	1019.74	0
-0.00217487	-0.00480685	ENSG00000083845	RPS5	ribosomal protein S5 [Source:HGNC Symbol;Acc:HGNC:10426]			508.065	412.288	478.382	342.633	595.276	370.672	438.125	484.628	426.685	413.678	355.378	379.735	569.447	628.059	537.508	440.145	502.955	420.073	455.971	428.313	412.439	372.225	509.295	261.294	392.752	580.499	588.285	533.584	473.638	354.921	426.978	392.738	341.918	306.601	226.597	310.553	0
-0.00148714	-0.00464803	ENSG00000137154	RPS6	ribosomal protein S6 [Source:HGNC Symbol;Acc:HGNC:10429]			1728.08	1291.14	1386.65	1049.49	1840.06	1208.88	1386.64	1481.39	1319.34	1340.16	1058.13	1206.85	1791.16	1696.24	1495.58	1374.88	1579.7	1284.89	1386.3	1288.97	1271.38	1188.77	1347	831.631	1338.82	1536	1634.73	1638.63	1416.42	1011.55	1330.11	1422.99	1086.31	913.535	699.067	991.434	0
0.00421878	-0.00436118	ENSG00000117676	RPS6KA1	ribosomal protein S6 kinase, 90kDa, polypeptide 1 [Source:HGNC Symbol;Acc:HGNC:10430]			60.1387	27.9277	21.3309	24.8781	17.283	21.9588	18.8807	26.4012	19.1489	19.4233	21.4984	25.1	55.8427	26.2976	20.4552	25.5222	22.5819	20.3381	29.195	17.8329	23.2219	20.0749	23.0747	25.624	33.8644	23.9416	21.427	20.8542	22.7603	19.7954	18.8538	34.5777	20.0154	24.0804	26.5273	26.4682	0
-0.00582652	-0.00219813	ENSG00000177189	RPS6KA3	ribosomal protein S6 kinase, 90kDa, polypeptide 3 [Source:HGNC Symbol;Acc:HGNC:10432]			11.3744	7.89679	20.8664	24.051	17.6337	25.1641	22.8332	9.24658	19.4416	15.8402	15.8853	9.46063	12.1914	11.504	20.5847	18.89	18.9297	18.1311	16.0586	19.0689	15.6346	10.2041	9.22273	11.9905	15.77	23.1218	17.9085	19.284	23.0383	31.5365	16.4017	11.4232	14.8644	13.5593	12.0391	10.4184	0
-0.00322397	0.00268118	ENSG00000162302	RPS6KA4	ribosomal protein S6 kinase, 90kDa, polypeptide 4 [Source:HGNC Symbol;Acc:HGNC:10433]			26.6753	26.2081	44.4502	25.6926	51.8147	40.9473	46.1245	45.4395	40.273	48.8527	42.2097	34.7542	27.6607	34.2886	42.0492	40.7189	42.4692	37.2046	39.5971	49.8395	40.512	47.8074	56.3695	29.5136	27.4632	41.9162	51.5685	43.3629	46.2356	30.009	41.1562	36.8953	35.5365	32.2661	29.1877	31.5598	0
-0.000603552	0.00135493	ENSG00000175634	RPS6KB2	ribosomal protein S6 kinase, 70kDa, polypeptide 2 [Source:HGNC Symbol;Acc:HGNC:10437]			25.4648	18.2389	24.7019	23.4936	22.9594	23.4726	24.4945	34.5842	21.7061	26.8735	25.4349	27.4129	25.1247	26.9796	27.9176	25.9512	24.1064	23.7473	25.9879	26.2979	26.1575	29.252	27.9883	26.9897	21.8895	22.9288	29.1171	29.185	27.1845	22.9809	26.6228	33.7061	19.2061	23.0796	24.4473	26.5679	0
-0.000935364	-0.00410765	ENSG00000142937	RPS8	ribosomal protein S8 [Source:HGNC Symbol;Acc:HGNC:10441]			1466.23	1190.95	1162.41	845.224	1582.37	986.798	1151.13	1394.9	1035.98	1217.82	1005.72	1007.28	1558.5	1573.51	1206.1	1216.5	1411.64	1061.76	1026.02	1130.71	1125.53	1113.55	1331.24	761.314	1160.92	1344.31	1297.29	1373.57	1225.71	875.271	1140.87	1059.68	944.844	838.223	594.821	950.254	0
-0.000831187	-0.00529252	ENSG00000168028	RPSA	ribosomal protein SA [Source:HGNC Symbol;Acc:HGNC:6502]			611.078	530.969	501.029	305.583	625.169	405.876	427.074	500.472	448.45	474.5	373.264	394.11	735.719	593.893	510.201	477.311	521.965	423.711	460.889	456.705	441.391	419.916	488.645	267.687	426.924	571.043	585.358	583.238	522.754	321.513	447.286	446.057	357.069	325.999	260.493	366.507	0
-0.000980735	-0.000661885	ENSG00000141564	RPTOR	regulatory associated protein of MTOR, complex 1 [Source:HGNC Symbol;Acc:HGNC:30287]			11.2302	9.78998	11.2272	11.5578	11.9481	14.1955	14.3508	7.79557	12.5928	11.9348	13.2656	9.77596	14.149	12.7147	13.8704	12.5548	13.1403	14.1409	12.1842	14.0606	12.3078	11.9389	10.5807	11.6456	13.6651	9.55822	11.1659	14.7562	11.8563	16.8627	12.0014	11.5976	10.2147	10.6449	10.0581	11.2876	0
0.00191171	0.00129492	ENSG00000124782	RREB1	ras responsive element binding protein 1 [Source:HGNC Symbol;Acc:HGNC:10449]			14.9256	12.8023	15.9416	12.4313	10.8111	16.3156	15.2292	10.753	14.8706	13.1594	15.4766	10.4343	17.5498	10.3472	15.9089	14.8208	14.8816	15.2238	17.0914	15.1578	12.0414	11.6574	10.0092	22.2236	16.6849	10.5773	11.2816	12.1132	15.3516	12.6201	12.2596	20.8982	12.3698	16.0163	17.7397	20.2992	0
0.0049063	-0.00659835	ENSG00000167325	RRM1	ribonucleotide reductase M1 [Source:HGNC Symbol;Acc:HGNC:10451]			77.9788	34.035	28.628	24.3719	27.7246	26.9634	26.1884	17.1227	27.6165	22.8156	25.0533	32.5445	79.8787	23.5214	29.0069	24.63	25.3823	24.103	25.5338	23.4465	24.3919	20.0501	22.8847	34.8393	49.0786	32.2015	30.2852	30.3051	34.387	25.6415	25.2099	20.3603	24.085	31.7645	26.457	36.2451	0
-0.000447281	0.000143341	ENSG00000160214	RRP1	ribosomal RNA processing 1 [Source:HGNC Symbol;Acc:HGNC:18785]			26.661	21.1915	21.094	17.9729	25.5299	23.5366	22.6777	29.3123	21.2709	24.3083	22.4975	22.9699	25.1874	23.5286	23.8925	22.8603	21.9509	21.4421	22.0792	26.1061	25.3287	29.7359	31.968	18.5889	21.3927	21.1463	25.7322	21.2679	23.0959	19.6556	25.8912	24.2054	19.7261	19.0411	17.1645	18.5579	0
-0.000942473	-0.00121612	ENSG00000124541	RRP36	ribosomal RNA processing 36 [Source:HGNC Symbol;Acc:HGNC:21374]			47.6124	46.8226	47.2099	43.0088	48.1575	47.9686	41.8739	52.9671	45.1982	45.7069	43.1099	49.0544	51.7339	45.3993	50.2715	44.6627	47.989	42.0092	41.5874	51.1215	47.5795	47.7467	50.1941	37.3365	45.2367	50.1166	49.9321	51.1021	57.797	59.0889	47.8415	47.7731	37.9657	40.7867	35.2818	43.0433	0
-0.00111218	0.000879737	ENSG00000159579	RSPRY1	ring finger and SPRY domain containing 1 [Source:HGNC Symbol;Acc:HGNC:29420]			29.327	26.5589	35.8791	41.3066	31.3441	46.8916	39.8247	30.2319	42.8056	37.4594	39.9784	25.6834	35.5324	30.0174	36.3815	44.034	38.1948	38.1186	37.6275	39.4858	35.9871	33.8647	24.5222	38.5055	41.0501	28.9516	32.7752	37.2986	35.014	40.877	36.1978	31.7436	33.2908	33.531	33.5863	36.4491	0
-0.000451983	-0.000194124	ENSG00000137815	RTF1	RTF1 homolog, Paf1/RNA polymerase II complex component [Source:HGNC Symbol;Acc:HGNC:28996]			39.0741	30.5672	40.1675	40.0488	37.5975	49.0454	43.3088	28.6428	40.0184	40.8795	43.3886	30.9901	45.3577	31.71	39.6162	43.988	42.2936	40.1791	43.2986	42.5005	39.8183	32.274	32.193	38.6129	45.1746	36.622	36.1543	41.0351	40.495	41.9203	42.1467	33.0824	38.9056	40.3478	34.9205	39.976	0
-0.00025534	0.00250109	ENSG00000198863	RUNDC1	RUN domain containing 1 [Source:HGNC Symbol;Acc:HGNC:25418]			16.5984	20.5613	21.7457	23.3182	20.1638	27.0313	23.4715	17.9652	22.816	23.087	24.6338	18.6792	22.1367	20.2063	25.5263	23.3911	24.3335	24.6401	25.3567	26.9226	25.4718	21.1253	20.5697	25.1481	24.3531	17.5653	19.8377	23.0273	22.9853	22.4912	23.3992	23.7507	21.8063	25.8853	25.3104	24.1372	0
0.00392241	0.00813794	ENSG00000197747	S100A10	S100 calcium binding protein A10 [Source:HGNC Symbol;Acc:HGNC:10487]			324.589	158.008	219.706	227.374	253.849	262.257	221.709	429.865	342.646	404.843	354.951	456.822	371.68	351.031	176.354	272.282	172.699	306.068	188.778	355.78	394.804	421.821	580.489	360.712	331.101	196.476	171.775	185.646	159.578	214.889	314.324	333.905	365.527	496.273	410.085	498.273	0
-0.000912608	-9.36472e-05	ENSG00000079332	SAR1A	secretion associated, Ras related GTPase 1A [Source:HGNC Symbol;Acc:HGNC:10534]			64.6554	68.8965	71.8604	67.3477	76.524	74.4999	67.0849	65.1915	68.6709	64.3737	71.1523	66.748	67.1849	57.9819	81.0706	73.5467	73.8672	64.003	61.7543	68.6544	70.8246	69.4268	63.785	73.6944	66.8965	77.6823	67.6076	85.1672	82.6477	91.9796	75.2679	63.7576	60.7498	76.3459	56.124	67.3133	0
-0.00338091	0.000645237	ENSG00000133872	SARAF	store-operated calcium entry-associated regulatory factor [Source:HGNC Symbol;Acc:HGNC:28789]			177.071	243.126	286.742	363.41	287.318	318.086	266.072	227.81	327.999	291.298	246.065	266.001	223.258	365.481	298.462	296.539	309.989	306.551	278.156	286.778	299.345	275.924	234.565	268.321	237.732	435.476	273.232	298.793	303.85	653.921	275.025	305.524	282.418	285.422	250.765	272.921	0
0.000468996	-0.000821051	ENSG00000104835	SARS2	seryl-tRNA synthetase 2, mitochondrial [Source:HGNC Symbol;Acc:HGNC:17697]			6.29335	4.76972	5.91628	3.68271	5.08739	5.89952	4.87029	5.54183	4.84902	6.37562	4.80112	5.07196	6.31875	5.80401	6.64294	6.29805	6.47781	5.33882	6.28114	6.2445	5.6061	5.7729	6.24014	6.77435	6.2519	4.88377	7.57355	6.35559	5.71778	4.78024	4.1706	7.13844	3.72089	4.56204	5.91052	5.29117	0
-0.000883735	0.000709964	ENSG00000156304	SCAF4	SR-related CTD-associated factor 4 [Source:HGNC Symbol;Acc:HGNC:19304]			27.0493	20.8577	26.5094	27.9129	26.1593	36.9879	34.3094	22.5644	30.139	27.4442	29.9404	20.5392	26.3559	19.319	28.3572	32.6628	27.1335	30.8701	26.8116	31.5075	29.4256	25.5576	21.9126	27.7588	31.8037	23.0292	24.939	25.2388	24.9929	31.5342	30.2271	23.5551	25.0314	26.1408	24.091	23.3763	0
0.00804078	0.00387418	ENSG00000099194	SCD	stearoyl-CoA desaturase (delta-9-desaturase) [Source:HGNC Symbol;Acc:HGNC:10571]			66.1066	55.7009	36.3563	38.7791	21.9543	34.5552	34.9923	23.2388	47.0266	30.43	51.6417	60.2088	52.0776	28.256	17.0567	33.2632	27.9922	23.3868	27.3709	42.1296	39.341	42.3445	38.6309	94.5643	58.7935	20.7029	23.1168	16.7269	28.8489	34.3398	20.7823	26.0319	43.6963	44.0597	57.8138	54.5597	0
0.00186414	5.32741e-05	ENSG00000184178	SCFD2	sec1 family domain containing 2 [Source:HGNC Symbol;Acc:HGNC:30676]			21.5717	25.231	19.3389	8.63667	24.2649	20.5354	25.86	15.1033	22.6328	20.371	20.8774	20.3299	22.7688	14.8573	19.3975	20.8454	20.3102	18.3885	15.5209	29.7259	21.3438	20.0665	22.1184	18.4446	24.4845	13.3446	21.8785	26.1672	17.0357	15.2845	16.6798	12.1494	14.9421	18.2784	16.3515	19.4146	0
0.000614195	-0.00349188	ENSG00000121064	SCPEP1	serine carboxypeptidase 1 [Source:HGNC Symbol;Acc:HGNC:29507]			25.7263	25.3855	30.605	25.3858	29.7268	23.2748	24.9476	14.9895	24.6897	29.925	20.9251	22.6183	34.5931	23.8306	20.0019	29.4507	24.2725	21.2488	21.9368	27.8131	23.6549	19.0432	22.8143	27.1674	44.6869	29.2024	32.6035	26.6414	26.1049	48.7663	21.7073	16.3876	20.603	24.0369	22.8907	27.2704	0
-0.00343669	0.0148144	ENSG00000115884	SDC1	syndecan 1 [Source:HGNC Symbol;Acc:HGNC:10658]			14.5973	25.0584	65.7201	46.8225	40.1202	47.0385	62.1161	67.7885	59.112	61.691	59.0829	71.4345	13.97	51.9418	51.9724	40.5476	49.1545	48.1665	53.8782	54.3148	61.926	73.8025	67.4753	68.8811	21.3891	37.927	44.5233	61.3412	47.7047	31.3131	47.3625	81.5978	102.529	80.5736	65.0056	80.8092	0
-0.0100167	0.000243808	ENSG00000162512	SDC3	syndecan 3 [Source:HGNC Symbol;Acc:HGNC:10660]			54.5064	52.0637	204.928	106.749	153.203	180.697	182.504	113.205	119.293	178.938	115.364	74.923	62.125	183.572	164.471	125.65	131.022	158.986	156.169	183.493	146.673	122.672	109.361	63.5961	69.3414	294.697	184.327	180.211	181.067	195.175	174.545	138.343	133.495	100.924	68.867	64.7332	0
0.0011541	0.0021843	ENSG00000132581	SDF2	stromal cell-derived factor 2 [Source:HGNC Symbol;Acc:HGNC:10675]			39.6653	50.025	36.8247	34.8568	43.4638	39.1849	35.9031	44.8019	41.477	38.8954	40.3004	53.0792	42.389	46.4391	36.1933	40.1354	42.509	37.717	39.9743	40.8438	41.2808	47.4331	51.4198	43.3968	36.7674	41.3281	42.0727	37.9687	41.422	39.8969	39.5414	46.4099	36.9113	47.2386	46.6271	47.4548	0
-0.00124032	-0.00226806	ENSG00000140612	SEC11A	SEC11 homolog A, signal peptidase complex subunit [Source:HGNC Symbol;Acc:HGNC:17718]			76.0117	72.3782	75.6109	64.9219	75.3769	71.2056	65.9379	80.3222	69.9204	75.6056	66.9859	69.8711	87.5668	87.1887	85.7497	75.8779	79.2736	73.6921	70.3266	67.7369	74.2673	68.9037	70.2432	56.8877	66.3018	87.6541	78.5006	90.3162	77.7192	78.8563	71.2239	70.713	61.3365	63.3965	51.0572	66.6818	0
0.00315369	-0.0023146	ENSG00000157020	SEC13	SEC13 homolog, nuclear pore and COPII coat complex component [Source:HGNC Symbol;Acc:HGNC:10697]			85.2287	134.183	59.8742	54.2248	67.2487	54.2087	58.3458	63.2248	65.0523	65.3212	63.1991	75.1927	95.8419	76.3759	72.4375	59.9746	64.1864	55.9492	57.2346	63.5958	60.8164	67.9456	69.1069	89.1507	90.3266	66.5511	68.6152	78.4162	70.3483	82.5019	58.8904	67.2564	50.0938	58.2431	68.1627	87.1022	0
-0.000881139	-0.00175586	ENSG00000101310	SEC23B	Sec23 homolog B, COPII coat complex component [Source:HGNC Symbol;Acc:HGNC:10702]			57.8652	97.8708	82.402	77.0233	59.9249	69.5755	73.2321	42.3858	81.8871	67.5132	65.3565	62.5241	70.5945	74.6568	97.3769	75.6333	89.0268	85.1352	66.2315	73.5741	65.106	50.5821	48.9452	80.1265	76.9761	82.9381	65.0214	85.4622	96.0436	120.498	70.8566	74.4735	60.1315	69.1232	66.6948	79.7556	0
-0.000240218	-0.000870677	ENSG00000176986	SEC24C	SEC24 homolog C, COPII coat complex component [Source:HGNC Symbol;Acc:HGNC:10705]			92.1424	110.234	105.432	96.2809	92.4369	110.003	108.271	78.2879	106.163	96.0379	98.2097	85.5055	111.496	89.2894	107.666	101.605	102.548	101.697	97.6952	107.56	99.8471	98.0738	79.7512	108.77	123.802	103.692	94.685	100.515	119.404	160.431	100.615	101.001	85.3378	94.7428	92.5606	104.048	0
-0.00067074	-0.000546017	ENSG00000012171	SEMA3B	sema domain, immunoglobulin domain (Ig), short basic domain, secreted, (semaphorin) 3B [Source:HGNC Symbol;Acc:HGNC:10724]			13.1649	12.0789	18.0592	12.3666	14.3848	13.6867	11.3302	20.0054	16.2976	15.2631	21.5489	12.0004	14.8887	20.0476	17.1993	16.3163	15.2032	11.239	18.779	16.325	12.9378	18.6273	15.6952	27.1192	21.6198	28.2719	26.3867	14.4108	18.9598	30.2351	12.0605	30.4638	13.205	13.8281	15.7966	22.013	0
-0.00673955	0.00807026	ENSG00000185033	SEMA4B	sema domain, immunoglobulin domain (Ig), transmembrane domain (TM) and short cytoplasmic domain, (semaphorin) 4B [Source:HGNC Symbol;Acc:HGNC:10730]			20.2371	30.554	75.3768	78.3059	70.1205	79.1071	89.7456	66.9241	73.844	83.9064	77.3056	59.8357	28.7793	61.4365	68.0745	83.7519	80.8547	93.9269	83.0582	81.5455	93.2705	101.389	74.2345	45.6321	35.3401	61.7421	73.2724	63.8902	71.6512	51.2925	83.3648	82.8889	77.3275	60.5006	53.6508	45.4779	0
-0.00180202	0.000891267	ENSG00000112701	SENP6	SUMO1/sentrin specific peptidase 6 [Source:HGNC Symbol;Acc:HGNC:20944]			23.9077	15.0239	26.6524	27.565	23.749	35.3681	34.7801	18.8945	27.1329	25.1632	31.2666	17.0732	21.1817	12.6817	29.4802	29.8555	27.2257	26.7121	25.9821	28.6427	26.9909	19.7288	16.357	20.5358	29.1471	19.2216	20.8101	23.6215	26.8379	30.0562	28.0257	18.0508	22.5241	23.3792	24.1156	21.8911	0
0.00323772	0.000306411	ENSG00000184640	SEPTIN9	septin 9 [Source:HGNC Symbol;Acc:HGNC:7323]			75.3401	81.9022	56.0491	46.4631	53.1568	52.6446	62.7252	44.4511	62.328	66.3921	66.9495	63.6036	76.7582	57.5988	58.3451	59.4202	60.4777	54.0329	54.7002	62.1309	62.9321	58.2059	65.2061	84.4459	83.4877	62.4962	55.9783	58.0983	64.9693	50.3928	47.3492	74.7872	59.2621	67.7502	67.5842	83.925	0
-0.00279147	0.00017815	ENSG00000130766	SESN2	sestrin 2 [Source:HGNC Symbol;Acc:HGNC:20746]			11.3278	14.8267	17.4212	14.9577	21.0898	19.6035	15.1546	13.6123	12.226	17.6502	14.4925	16.0126	12.1133	16.9358	15.6715	16.4524	12.7864	15.4117	18.9623	17.7071	17.3918	15.1843	18.8678	15.336	15.4329	27.2563	18.4538	17.0681	15.4236	26.8239	20.4677	26.0321	13.7075	15.2955	10.8387	13.8853	0
-0.000762455	0.00218298	ENSG00000183576	SETD3	SET domain containing 3 [Source:HGNC Symbol;Acc:HGNC:20493]			31.53	34.2895	40.8511	40.002	35.1826	44.9197	40.8294	32.2636	40.8201	36.3486	37.9331	38.3047	34.1602	33.5699	39.7815	42.043	38.824	43.4024	38.4885	42.0268	39.7432	37.4188	38.3468	37.3046	35.3215	39.6147	36.01	36.5297	39.7229	35.6679	42.536	36.3566	40.3066	40.6265	37.8484	40.0809	0
-0.000976436	0.000283842	ENSG00000168066	SF1	splicing factor 1 [Source:HGNC Symbol;Acc:HGNC:12950]			176.802	148.193	175.64	193.045	167.422	209.588	193.967	163.759	181.264	178.602	192.334	134.646	178.525	146.006	191.361	204.831	195.034	191.907	187.555	201.021	198.147	175.237	159.851	154.557	204.896	145.22	166.375	150.545	177.223	189.525	198.221	188.721	163.693	174.497	141.346	151.762	0
-0.000832846	-0.000432079	ENSG00000099995	SF3A1	splicing factor 3a, subunit 1, 120kDa [Source:HGNC Symbol;Acc:HGNC:10765]			60.7854	56.1486	64.6897	66.6595	61.5715	74.9064	75.9385	41.7067	72.4268	67.2314	68.4165	54.0759	70.4163	67.0584	72.6102	70.9743	72.251	73.9721	68.8784	72.5072	66.9	55.3	51.0573	64.4872	73.6289	61.4843	62.1346	65.8832	64.4174	73.5923	64.4211	68.9349	59.2987	66.5472	55.6274	59.6734	0
0.00110675	-0.00262856	ENSG00000104897	SF3A2	splicing factor 3a, subunit 2, 66kDa [Source:HGNC Symbol;Acc:HGNC:10766]			115.461	80.252	62.8007	64.3171	63.3029	69.0405	67.7465	82.1048	66.5056	76.728	75.919	59.4884	98.6404	81.0649	63.8148	74.1248	73.7408	69.7735	72.9153	66.0176	69.6016	84.4029	75.4893	61.4309	89.1243	67.5374	77.5786	65.964	67.4979	76.986	68.9123	71.5164	55.9059	58.0125	61.2495	65.7421	0
-0.000332902	-0.000280747	ENSG00000183431	SF3A3	splicing factor 3a, subunit 3, 60kDa [Source:HGNC Symbol;Acc:HGNC:10767]			65.8117	53.7838	57.0798	49.8241	63.3434	59.7551	58.1807	52.6639	57.4402	63.0912	65.9258	49.0544	62.64	53.207	58.8885	57.0461	62.0978	54.6387	54.9921	76.924	58.5168	64.4297	57.9959	51.4317	60.4596	50.9439	59.5344	58.7186	57.9971	58.7399	61.4295	52.7905	55.4321	57.2908	40.4276	54.641	0
0.00129222	0.00121349	ENSG00000115524	SF3B1	splicing factor 3b, subunit 1, 155kDa [Source:HGNC Symbol;Acc:HGNC:10768]			189.914	149.827	160.825	201.832	152.529	232.799	212.67	127.761	197.701	159.814	213.411	141.103	206.148	102.03	159.228	191.296	190.177	183.446	175.066	175.267	173.528	161.384	122.244	199.811	248.408	135.422	137.379	144.361	154.771	199.923	180.306	129.142	179.595	187.954	211.863	186.954	0
0.000634081	-0.00179759	ENSG00000173349	SFT2D3	SFT2 domain containing 3 [Source:HGNC Symbol;Acc:HGNC:28767]			22.1259	17.3238	17.6884	17.2714	16.3932	19.7088	16.5051	13.8383	19.7391	19.8162	15.6003	19.3872	24.5024	17.4491	16.3322	16.5271	18.8994	17.2707	17.7192	18.8583	18.3787	16.1523	14.8897	16.6261	18.8995	18.0625	16.9723	19.0295	18.032	18.3556	16.6256	13.7304	14.5211	15.5037	15.3436	18.7761	0
-0.000580864	-0.00241233	ENSG00000164466	SFXN1	sideroflexin 1 [Source:HGNC Symbol;Acc:HGNC:16085]			15.7057	12.1219	16.4828	14.614	12.8699	15.9543	14.5239	9.86646	16.0479	15.8567	14.87	11.735	19.3921	11.4338	15.5967	16.091	13.7295	15.0833	15.5683	17.3999	16.2626	12.3962	9.93416	14.1864	19.4877	18.0068	14.246	16.6671	17.164	19.8407	16.2476	10.7323	12.994	14.7603	12.3567	13.9214	0
0.000157041	-0.000404645	ENSG00000156398	SFXN2	sideroflexin 2 [Source:HGNC Symbol;Acc:HGNC:16086]			10.5085	8.75198	6.15801	5.62935	8.50701	9.97842	6.32187	6.53681	7.36724	8.50746	7.37081	6.12258	10.1742	4.6686	11.9908	7.89345	9.78292	11.5494	9.80786	9.77087	10.0987	6.95749	6.43796	7.42813	5.89405	6.51444	8.06361	12.1368	8.194	5.59082	10.6277	10.0424	7.09758	7.39341	8.32383	8.19701	0
0.00265017	0.000629701	ENSG00000100359	SGSM3	small G protein signaling modulator 3 [Source:HGNC Symbol;Acc:HGNC:25228]			63.9717	89.6524	51.4465	47.0983	43.5526	51.1703	54.5588	59.3546	50.8897	51.6181	60.7902	61.5912	64.8396	52.1677	53.3071	52.6558	51.3571	46.886	52.0366	50.3078	60.4061	68.0359	61.3064	63.1878	67.5779	51.7934	54.1346	53.1526	54.9077	54.0132	53.9877	62.9992	44.171	54.5152	66.3575	64.9668	0
0.000266739	-0.000475038	ENSG00000104969	SGTA	small glutamine-rich tetratricopeptide repeat (TPR)-containing, alpha [Source:HGNC Symbol;Acc:HGNC:10819]			77.6915	82.1244	63.7484	67.2723	67.3973	66.1326	65.302	79.8532	62.9251	68.6725	64.5117	70.1961	75.2085	74.4152	66.2084	65.8092	66.7838	68.2803	71.0336	73.3379	64.8337	73.9251	80.599	67.1692	68.3855	71.4256	72.9246	68.2995	71.7301	70.2784	71.5877	75.099	59.1902	64.516	52.8574	70.555	0
0.00139815	0.00100291	ENSG00000175137	SH3BP5L	SH3-binding domain protein 5-like [Source:HGNC Symbol;Acc:HGNC:29360]			19.4457	21.7627	17.6979	19.0623	19.2243	21.2306	20.5975	15.963	20.8428	21.2975	24.2113	21.8385	25.697	20.882	19.7125	22.5546	21.3615	20.4428	20.0412	21.2703	22.4642	21.1872	21.3316	25.1557	26.5751	21.3487	22.5902	19.2223	17.983	22.1376	21.1373	18.1805	22.1134	22.9883	21.4215	24.1696	0
-0.00230667	0.0021502	ENSG00000109686	SH3D19	SH3 domain containing 19 [Source:HGNC Symbol;Acc:HGNC:30418]			12.3206	9.98548	22.8084	23.0539	32.5114	42.3427	29.8193	13.0778	34.6257	22.6667	26.0025	16.2815	26.245	17.95	18.6283	24.1802	26.9352	25.5772	24.5637	26.0649	17.6787	21.7031	17.6547	26.2438	31.9589	21.9008	19.1472	20.4284	21.1475	25.9858	35.7026	11.8219	26.6836	22.6666	18.177	21.188	0
-0.00195434	-0.00206962	ENSG00000147010	SH3KBP1	SH3-domain kinase binding protein 1 [Source:HGNC Symbol;Acc:HGNC:13867]			15.2104	14.6659	18.5391	11.269	20.2526	20.5307	17.7596	11.7743	20.5739	20.9252	15.1644	12.2056	17.3551	15.173	14.1167	15.6616	17.7244	15.5645	16.6544	16.3967	17.3501	16.3586	13.9262	13.8366	16.1203	19.8429	20.0641	19.7242	13.739	19.3806	21.6583	10.1284	14.1278	13.0884	8.48476	14.3871	0
-0.00041037	0.00165152	ENSG00000146414	SHPRH	SNF2 histone linker PHD RING helicase, E3 ubiquitin protein ligase [Source:HGNC Symbol;Acc:HGNC:19336]			5.31056	3.09599	4.8295	5.6827	4.28959	8.18073	7.97327	3.01689	6.27552	4.41029	6.5342	3.40507	4.45944	1.85996	5.24656	5.77662	5.84148	5.69456	4.95495	5.74092	5.12497	3.87852	2.92573	5.26636	6.74946	3.2755	4.06906	4.41491	4.83013	6.54119	5.0888	3.12443	5.20564	5.03933	5.41227	4.74316	0
0.00710625	0.0208071	ENSG00000138771	SHROOM3	shroom family member 3 [Source:HGNC Symbol;Acc:HGNC:30422]			25.0353	42.4684	27.5033	33.1996	41.3176	50.1453	82.9039	33.6768	76.8552	52.041	120.447	144.531	33.0842	24.3555	26.4994	40.1489	33.2271	63.669	38.7944	66.0594	48.8409	79.2995	91.575	173.252	40.2879	17.1241	20.6493	20.0411	29.78	39.646	57.7816	31.4447	118.821	148.641	158.478	128.852	0
0.00185856	0.00748643	ENSG00000187164	SHTN1	shootin 1 [Source:HGNC Symbol;Acc:HGNC:29319]			42.7923	34.5094	36.5664	51.7508	33.3119	52.33	64.1565	39.3512	45.4937	37.9269	47.3611	54.6772	34.8818	24.5768	38.7664	44.1325	42.242	47.6606	47.5489	39.5307	50.3387	41.3907	40.5768	56.506	36.0003	21.9204	28.4015	31.4348	37.767	30.952	48.0846	41.9308	61.3229	59.5373	67.9906	52.9451	0
-0.000133158	0.000534096	ENSG00000077463	SIRT6	sirtuin 6 [Source:HGNC Symbol;Acc:HGNC:14934]			25.498	24.4304	22.3911	22.0368	20.3371	22.4709	21.5373	35.9559	21.0838	24.8517	25.7366	25.0945	23.6216	29.9067	21.4221	21.7008	22.1338	22.9625	24.6996	22.7405	25.7921	27.0839	28.3285	23.9233	23.1737	20.7813	28.9606	22.217	25.1412	24.3749	25.2693	29.6307	21.2623	19.058	19.8309	22.1651	0
0.00201515	-0.00453193	ENSG00000145604	SKP2	S-phase kinase-associated protein 2, E3 ubiquitin protein ligase [Source:HGNC Symbol;Acc:HGNC:10901]			29.506	11.2612	17.8022	8.64835	17.5358	15.4847	19.8371	10.346	17.4701	14.5624	18.4401	12.6923	30.3999	8.8993	17.3887	15.9919	17.437	14.2961	14.5017	20.8354	14.7422	11.3479	11.0173	14.9811	26.8334	11.3209	15.8162	18.2014	20.728	13.3785	12.2796	8.95171	14.343	13.8818	11.0772	14.8589	0
0.00670234	0.00162456	ENSG00000064651	SLC12A2	solute carrier family 12 (sodium/potassium/chloride transporter), member 2 [Source:HGNC Symbol;Acc:HGNC:10911]			15.1502	13.2362	6.90623	8.55731	7.98912	15.0929	12.6482	3.45115	11.9967	8.12101	18.4839	8.0463	17.8712	3.98365	10.6953	15.5276	13.5268	9.94222	11.3812	10.456	10.3954	6.76747	6.33091	22.5005	21.7676	4.86539	8.33702	8.86383	6.915	8.73791	12.4951	5.83874	10.3681	16.8223	15.5754	20.4289	0
-0.000346704	0.0116965	ENSG00000113504	SLC12A7	solute carrier family 12 (potassium/chloride transporter), member 7 [Source:HGNC Symbol;Acc:HGNC:10915]			30.6066	41.8494	62.4171	71.2171	59.4191	59.1372	77.2912	57.9517	82.8737	65.6676	85.6606	81.4591	32.2486	50.9202	54.1839	66.4631	55.8499	70.8527	94.154	70.4227	71.6937	77.8303	87.0186	93.1592	41.6982	38.6053	59.8928	50.6477	59.699	41.1899	69.5416	78.0123	88.8309	121.321	94.879	90.9838	0
-0.00258976	0.0138061	ENSG00000141526	SLC16A3	solute carrier family 16 (monocarboxylate transporter), member 3 [Source:HGNC Symbol;Acc:HGNC:10924]			9.00764	53.3066	54.2354	57.955	47.7111	39.11	58.8134	66.644	55.0512	63.6858	58.8637	70.3029	18.5347	49.1261	44.5182	48.5186	52.206	52.3967	63.908	53.9114	67.792	75.1731	110.69	76.1674	29.4127	54.613	51.5449	48.769	56.2714	41.8555	62.8848	50.8434	74.2899	83.3009	64.6208	79.803	0
-0.0108558	-0.00274934	ENSG00000105281	SLC1A5	solute carrier family 1 (neutral amino acid transporter), member 5 [Source:HGNC Symbol;Acc:HGNC:10943]			29.676	14.8543	82.8872	45.6191	87.2105	81.2615	52.4899	49.9729	46.271	57.8257	42.1361	28.939	27.5816	53.2174	63.0349	57.6259	48.2729	53.1969	47.4835	68.7438	52.7957	56.7026	63.0994	25.157	26.2935	133.4	65.067	62.3243	78.8587	107.466	78.1103	44.3482	37.0977	27.8851	14.5846	22.5538	0
0.0017957	-0.00157743	ENSG00000108528	SLC25A11	solute carrier family 25 (mitochondrial carrier; oxoglutarate carrier), member 11 [Source:HGNC Symbol;Acc:HGNC:10981]			65.6756	80.5543	51.8701	38.5022	51.8323	45.6328	46.5516	57.1188	52.3146	48.3673	46.0406	64.2523	69.4179	62.609	60.8692	54.7804	55.2194	49.1823	52.9824	55.8177	56.8194	59.7803	61.7706	58.9572	61.2552	55.0979	62.1874	65.2045	56.1576	49.8076	48.6633	65.4409	39.0985	48.8826	47.3395	62.1308	0
-0.00223085	0.000519762	ENSG00000177542	SLC25A22	solute carrier family 25 (mitochondrial carrier: glutamate), member 22 [Source:HGNC Symbol;Acc:HGNC:19954]			22.1058	29.0491	36.5076	21.1365	31.8022	31.7041	30.8563	37.5953	29.4735	30.8983	25.4188	28.4503	24.6275	27.0411	37.1021	28.2014	26.1	26.4849	27.0408	38.2388	33.8116	36.9442	38.7873	22.1245	27.8517	45.1252	29.6481	33.5373	39.7752	30.732	33.5853	32.7485	22.5252	24.3596	24.96	26.0207	0
0.000131437	-0.00237537	ENSG00000130304	SLC27A1	solute carrier family 27 (fatty acid transporter), member 1 [Source:HGNC Symbol;Acc:HGNC:10995]			14.5493	12.9842	11.2283	8.24016	10.6709	13.4619	9.99044	11.1621	10.9444	12.4163	11.9982	8.59678	12.9085	13.983	12.5722	15.1619	13.8301	11.5461	13.9586	10.6479	13.6962	13.1322	11.5757	11.5253	17.1686	9.63582	15.431	11.5461	11.9535	15.439	12.3907	15.1317	8.70474	9.19587	9.67198	11.1163	0
-0.00138119	0.00285069	ENSG00000162695	SLC30A7	solute carrier family 30 (zinc transporter), member 7 [Source:HGNC Symbol;Acc:HGNC:19306]			15.2134	18.6495	24.0794	25.1763	21.4683	28.0494	29.283	15.2387	24.6729	23.5117	24.7777	19.7744	18.1636	14.0117	23.8686	22.6609	22.8294	20.9501	21.2372	25.5098	24.2432	18.1675	16.2541	21.7348	21.922	18.0071	16.8997	20.0037	25.2649	33.4742	24.0038	19.1426	24.5021	21.9355	25.3201	21.4759	0
-0.0015332	-0.000424399	ENSG00000121073	SLC35B1	solute carrier family 35, member B1 [Source:HGNC Symbol;Acc:HGNC:20798]			26.0112	31.3948	26.3247	24.6525	26.6528	25.9464	27.3704	30.8962	26.4466	25.9848	26.1775	27.1306	26.2095	32.302	31.303	28.1179	27.685	25.7891	23.7167	29.2273	27.8117	29.9845	30.0857	23.4823	20.7047	29.8376	29.0088	31.1936	29.8415	42.9445	28.9976	29.113	23.3526	22.9167	21.3319	25.1562	0
-0.00430195	-0.00192597	ENSG00000180773	SLC36A4	solute carrier family 36 (proton/amino acid symporter), member 4 [Source:HGNC Symbol;Acc:HGNC:19660]			2.77305	1.97468	4.52964	5.54239	4.33322	5.32065	4.9862	2.00757	4.11029	3.13201	4.10661	2.78633	2.96656	2.72176	4.12776	3.95763	4.22641	3.46735	3.96034	4.11541	4.13551	2.97251	2.41448	3.16014	4.83148	5.1413	4.0276	4.58976	4.29011	6.94509	4.58366	2.89875	3.34927	3.4619	1.94795	3.1378	0
0.0176995	-0.00546931	ENSG00000139514	SLC7A1	solute carrier family 7 (cationic amino acid transporter, y+ system), member 1 [Source:HGNC Symbol;Acc:HGNC:11057]			187.013	241.856	26.9515	29.259	24.7561	31.8604	32.2871	21.2887	28.2946	22.0561	37.318	64.8048	251.744	22.3535	30.8151	28.073	26.8542	28.6849	27.0744	32.8552	26.6158	24.6407	24.2297	143.093	195.565	25.7849	19.2309	22.0499	30.7071	26.9483	26.1545	51.2854	31.5261	49.9119	113.662	143.01	0
-0.00257532	-0.000430756	ENSG00000103064	SLC7A6	solute carrier family 7 (amino acid transporter light chain, y+L system), member 6 [Source:HGNC Symbol;Acc:HGNC:11064]			17.0899	15.3769	24.638	20.6276	22.5867	26.0101	27.2626	12.7642	23.3245	17.7631	27.6362	13.3504	19.0859	11.5078	18.6959	23.0957	19.8137	23.7215	19.9136	31.6304	20.6542	18.4101	16.5723	17.1442	22.4197	24.9452	18.2782	23.4108	25.5849	26.0558	30.3797	15.6394	18.0849	20.3181	12.8007	17.0994	0
-0.000726191	0.0013467	ENSG00000103061	SLC7A6OS	solute carrier family 7, member 6 opposite strand [Source:HGNC Symbol;Acc:HGNC:25807]			13.1147	13.7577	15.6076	15.9421	15.0164	18.694	18.2618	13.8185	18.175	17.6149	18.0894	14.1423	16.2696	13.2181	15.7062	17.9993	17.5069	17.415	15.8151	16.6548	16.4311	14.7266	15.1491	14.8113	17.0578	14.0155	15.0634	15.9825	15.5239	17.5341	16.0525	13.2438	15.4241	16.9608	14.5985	14.925	0
-0.00220086	0.00435863	ENSG00000090020	SLC9A1	solute carrier family 9, subfamily A (NHE1, cation proton antiporter 1), member 1 [Source:HGNC Symbol;Acc:HGNC:11071]			24.8277	27.6604	47.5714	35.0976	39.4499	41.7672	48.9967	33.433	53.5014	60.0402	44.6294	41.925	26.0585	38.5259	48.9142	44.7711	46.0385	41.548	40.6115	51.548	45.4141	46.5057	38.6694	51.8308	32.7482	38.8555	43.2751	42.5091	46.2299	55.6196	37.9325	39.317	36.3293	40.6731	39.0216	55.9716	0
0.00017825	0.00327031	ENSG00000198689	SLC9A6	solute carrier family 9, subfamily A (NHE6, cation proton antiporter 6), member 6 [Source:HGNC Symbol;Acc:HGNC:11079]			10.5227	9.67436	11.8766	12.926	10.933	16.4698	13.6946	9.65752	13.8383	13.7579	16.0847	11.3246	12.3514	8.30589	12.5496	15.0536	12.41	14.1668	13.2938	13.9027	14.0382	13.1791	10.6911	14.2724	14.8807	11.0478	10.1789	12.2072	9.98769	13.5642	12.8882	10.3026	13.9793	15.8196	14.9374	12.4417	0
0.000839521	0.000915864	ENSG00000141646	SMAD4	SMAD family member 4 [Source:HGNC Symbol;Acc:HGNC:6770]			24.035	19.9106	20.9515	23.0202	19.2676	28.5537	24.9407	17.3292	24.836	21.4609	27.2959	19.5557	28.1486	16.2775	23.4694	26.0351	27.3616	24.9052	25.198	24.5306	25.3527	22.3465	17.0827	23.623	29.2047	17.4609	20.5044	21.8826	20.2022	23.7376	23.3195	21.0988	22.3677	25.6512	24.8917	24.4202	0
0.000831509	-0.00392313	ENSG00000102038	SMARCA1	SWI/SNF related, matrix associated, actin dependent regulator of chromatin, subfamily a, member 1 [Source:HGNC Symbol;Acc:HGNC:11097]			71.86	37.8349	51.9564	41.8284	53.7032	60.5418	54.6567	30.1492	47.054	45.6966	63.9278	32.1139	77.033	28.0279	51.5919	58.9547	55.4846	51.0409	46.9573	57.5526	44.2269	33.6892	35.9872	42.8195	79.3434	46.7082	50.3873	47.4523	53.7374	45.0009	50.5154	33.0028	39.3201	44.9112	36.1859	49.2802	0
-0.000610246	0.000431715	ENSG00000163104	SMARCAD1	SWI/SNF-related, matrix-associated actin-dependent regulator of chromatin, subfamily a, containing DEAD/H box 1 [Source:HGNC Symbol;Acc:HGNC:18398]			28.5167	19.2268	32.104	30.3515	27.252	40.0722	40.7362	19.7381	33.3682	25.2034	33.5353	19.6822	28.5319	12.8835	32.7423	32.3914	32.0423	28.099	27.4082	33.8252	27.7935	24.7965	16.9769	26.7078	39.7751	20.5945	22.8068	26.1985	27.9268	38.5135	30.1104	19.9341	27.3335	26.3308	28.3552	27.6501	0
-0.00329791	0.00168672	ENSG00000176994	SMCR8	Smith-Magenis syndrome chromosome region, candidate 8 [Source:HGNC Symbol;Acc:HGNC:17921]			5.38785	3.13302	11.5655	14.1341	7.56466	17.8419	18.1276	2.37307	14.7742	8.67013	11.5603	3.73969	11.0448	3.80515	12.9099	12.8934	10.721	13.9758	10.7518	12.7768	7.34581	6.41874	3.44664	12.5701	12.8034	9.85855	4.4271	10.0544	9.31614	17.462	10.0023	10.2359	13.014	10.4345	13.1644	7.93795	0
0.000477351	-0.000262829	ENSG00000167447	SMG8	SMG8 nonsense mediated mRNA decay factor [Source:HGNC Symbol;Acc:HGNC:25551]			15.1844	15.7739	16.2951	15.9054	17.5876	18.4034	18.6829	9.1109	18.6261	16.9734	17.7835	14.7691	21.1575	14.1172	25.8022	19.3668	15.9682	17.7476	16.854	19.9757	16.6525	12.368	14.8789	20.8783	20.031	16.0394	15.3253	15.982	15.5499	18.775	16.2786	10.8685	16.7871	17.8251	15.8517	17.4915	0
[truncated: 204 more rows]

## Sheet: Supplementary Table 18C
Supplementary Table 18C: RNASeq data for human endometrial biopsies for mRNAs matching 714 proteins changed in response to miR-542-3p inhibitor. Refers to Figure 14.
[truncated: 715 more rows]

[truncated: 1 more sheets: Supplementary Table 18D]
