# Supplementary material for: MicroRNAs emerging coordinate with placental mammals alter pathways in endometrial epithelia important for endometrial function
Source: iScience. 2023 Mar 4;26(4):106339. doi: 10.1016/j.isci.2023.106339 (PMC10034127; doi:10.1016/j.isci.2023.106339)
Supplement: Table S19. List of proteins significantly altered in abundance in response to miR-671-5p mimic, inhibitor, both (p<0.05), n = 3, related to Figure 15 [file mmc20.xlsx]

## Sheet: Sheet1
Supplementary Table 19: List of proteins significantly altered in abundance in response to miR-671-5p mimic, inhibitor, both (p<0.05), n=3. Corresponds to figure 15.
MiR-671-5p Mimic							MiR-671-5p Inhibitor							MiR-671-5p Mimic and Inhibitor
Best Accession	Gene Name (Duplicate gene names with different accession numbers shown bold)	Protein Name	Replicate Number	Log Fold Change	T-Test	FDR	Best Accession	Gene Name (Duplicate gene names with different accession numbers shown bold)	Protein Name	Replicate Number	Log Fold Change	T-Test	FDR	Gene name (Missing gene names replaced with accession numbers aligned left)
Q05BQ5	MBTD1	MBT domain-containing protein 1	3 v 3	0.260263	2.98559e-08	0.000254253	P61106	RAB14	Ras-related protein Rab-14	3 v 3	-0.114702	0.000295703	0.655279	PFKP
Q14573	ITPR3	Inositol 1,4,5-trisphosphate receptor type 3 (IP3 receptor isoform 3) (IP3R 3) (InsP3R3) (Type 3 inositol 1,4,5-trisphosphate receptor) (Type 3 InsP3 receptor)	3 v 3	-0.162771	2.78098e-05	0.0669808	P62244	RPS15A	40S ribosomal protein S15a (Small ribosomal subunit protein uS8)	3 v 3	0.101603	0.000315387	0.655279	NDUFA3
Q13630	GFUS	GDP-L-fucose synthase (EC 1.1.1.271) (GDP-4-keto-6-deoxy-D-mannose-3,5-epimerase-4-reductase) (Protein FX) (Red cell NADP(H)-binding protein) (Short-chain dehydrogenase/reductase family 4E member 1)	3 v 3	-0.305581	2.91413e-05	0.0669808	O00471	EXOC5	Exocyst complex component 5 (Exocyst complex component Sec10) (hSec10)	3 v 3	-0.0595221	0.000476429	0.655279	UBE2G2
Q96PU5	NEDD4L	E3 ubiquitin-protein ligase NEDD4-like (EC 2.3.2.26) (HECT-type E3 ubiquitin transferase NED4L) (NEDD4.2) (Nedd4-2)	3 v 3	-0.0749675	3.5876e-05	0.0669808	Q96FX7	TRMT61A	tRNA (adenine(58)-N(1))-methyltransferase catalytic subunit TRMT61A (EC 2.1.1.220) (mRNA methyladenosine-N(1)-methyltransferase catalytic subunit TRMT61A) (EC 2.1.1.-) (tRNA(m1A58)-methyltransferase subunit TRMT61A) (tRNA(m1A58)MTase subunit TRMT61A)	3 v 3	0.486384	0.000535758	0.655279	HGD
Q01813	PFKP	ATP-dependent 6-phosphofructokinase, platelet type (ATP-PFK) (PFK-P) (EC 2.7.1.11) (6-phosphofructokinase type C) (Phosphofructo-1-kinase isozyme C) (PFK-C) (Phosphohexokinase)	3 v 3	-0.171198	3.93264e-05	0.0669808	O60942	RNGTT	mRNA-capping enzyme (HCAP1) (HCE) [Includes: Polynucleotide 5'-triphosphatase (EC 3.1.3.33) (mRNA 5'-triphosphatase) (TPase); mRNA guanylyltransferase (EC 2.7.7.50) (GTP--RNA guanylyltransferase) (GTase)]	3 v 3	-0.0832793	0.000633052	0.655279	ITGB4
P47736	RAP1GAP	Rap1 GTPase-activating protein 1 (Rap1GAP) (Rap1GAP1)	3 v 3	-0.387628	9.083e-05	0.102997	Q9NX24	NHP2	H/ACA ribonucleoprotein complex subunit 2 (Nucleolar protein family A member 2) (snoRNP protein NHP2)	3 v 3	0.791111	0.000871383	0.655279	HYOU1
Q9NRF9	POLE3	DNA polymerase epsilon subunit 3 (Arsenic-transactivated protein) (AsTP) (Chromatin accessibility complex 17 kDa protein) (CHRAC-17) (HuCHRAC17) (DNA polymerase II subunit 3) (DNA polymerase epsilon subunit p17)	3 v 3	0.524591	9.97387e-05	0.102997	Q53H79		Uncharacterized hypothalamus protein HARP11 variant (Fragment)	3 v 3	-0.193057	0.000873312	0.655279	ITPR2
Q96RL7	VPS13A	Vacuolar protein sorting-associated protein 13A (Chorea-acanthocytosis protein) (Chorein)	3 v 3	-0.16629	9.97762e-05	0.102997	Q9NX14	NDUFB11	NADH dehydrogenase [ubiquinone] 1 beta subcomplex subunit 11, mitochondrial (Complex I-ESSS) (CI-ESSS) (NADH-ubiquinone oxidoreductase ESSS subunit) (Neuronal protein 17.3) (Np17.3) (p17.3)	3 v 3	-0.25866	0.000894173	0.655279	KDM3B
P12004	PCNA	Proliferating cell nuclear antigen (PCNA) (Cyclin)	3 v 3	0.0931087	0.000120463	0.102997	P48147	PREP	Prolyl endopeptidase (PE) (EC 3.4.21.26) (Post-proline cleaving enzyme)	3 v 3	-0.0920209	0.0012289	0.655279	ASS1
Q8TEM1	NUP210	Nuclear pore membrane glycoprotein 210 (Nuclear pore protein gp210) (Nuclear envelope pore membrane protein POM 210) (POM210) (Nucleoporin Nup210) (Pore membrane protein of 210 kDa)	3 v 3	0.117455	0.000120946	0.102997	Q9UIA9	XPO7	Exportin-7 (Exp7) (Ran-binding protein 16)	3 v 3	-0.136723	0.00123535	0.655279	SUGP2
Q86YB8	ERO1B	ERO1-like protein beta (ERO1-L-beta) (EC 1.8.4.-) (Endoplasmic reticulum oxidoreductase beta) (Endoplasmic reticulum oxidoreductin-1-like protein B) (Oxidoreductin-1-L-beta)	3 v 3	0.19306	0.000190461	0.13759	P22695	UQCRC2	Cytochrome b-c1 complex subunit 2, mitochondrial (Complex III subunit 2) (Core protein II) (Ubiquinol-cytochrome-c reductase complex core protein 2)	3 v 3	-0.0521412	0.00129067	0.655279	SLC27A6
P10586	PTPRF	Receptor-type tyrosine-protein phosphatase F (EC 3.1.3.48) (Leukocyte common antigen related) (LAR)	3 v 3	0.56636	0.000197393	0.13759	Q12789	GTF3C1	General transcription factor 3C polypeptide 1 (TF3C-alpha) (TFIIIC box B-binding subunit) (Transcription factor IIIC 220 kDa subunit) (TFIIIC 220 kDa subunit) (TFIIIC220) (Transcription factor IIIC subunit alpha)	3 v 3	0.198528	0.00131638	0.655279	WFS1
Q9BSL1	UBAC1	Ubiquitin-associated domain-containing protein 1 (UBA domain-containing protein 1) (E3 ubiquitin-protein ligase subunit KPC2) (Glialblastoma cell differentiation-related protein 1) (Kip1 ubiquitination-promoting complex protein 2)	3 v 3	-0.144561	0.000232646	0.13759	Q9H4M3	FBXO44	F-box only protein 44 (F-box protein FBX30) (F-box/G-domain protein 3)	2 v 2	-0.0501163	0.00135776	0.655279	ZDHHC3
O15530	PDPK1	3-phosphoinositide-dependent protein kinase 1 (hPDK1) (EC 2.7.11.1)	3 v 3	0.299451	0.000234605	0.13759	P35754	GLRX	Glutaredoxin-1 (Thioltransferase-1) (TTase-1)	3 v 3	-0.187192	0.00159526	0.655279	GPAT3
Q04637	EIF4G1	Eukaryotic translation initiation factor 4 gamma 1 (eIF-4-gamma 1) (eIF-4G 1) (eIF-4G1) (p220)	3 v 3	-0.157166	0.000243499	0.13759	O95994	AGR2	Anterior gradient protein 2 homolog (AG-2) (hAG-2) (HPC8) (Secreted cement gland protein XAG-2 homolog)	3 v 3	-0.194798	0.00161505	0.655279	ARMCX3
Q8NEZ2	VPS37A	Vacuolar protein sorting-associated protein 37A (hVps37A) (ESCRT-I complex subunit VPS37A) (Hepatocellular carcinoma-related protein 1)	3 v 3	0.140922	0.00028519	0.137861	Q96FW1	OTUB1	Ubiquitin thioesterase OTUB1 (EC 3.4.19.12) (Deubiquitinating enzyme OTUB1) (OTU domain-containing ubiquitin aldehyde-binding protein 1) (Otubain-1) (hOTU1) (Ubiquitin-specific-processing protease OTUB1)	3 v 3	-0.064963	0.00166841	0.655279	COPB2
Q27J81	INF2	Inverted formin-2 (HBEBP2-binding protein C)	3 v 3	0.383438	0.000334674	0.137861	P35250	RFC2	Replication factor C subunit 2 (Activator 1 40 kDa subunit) (A1 40 kDa subunit) (Activator 1 subunit 2) (Replication factor C 40 kDa subunit) (RF-C 40 kDa subunit) (RFC40)	3 v 3	-0.0610817	0.00183151	0.655279	ACSL1
Q9NX63	CHCHD3	MICOS complex subunit MIC19 (Coiled-coil-helix-coiled-coil-helix domain-containing protein 3)	3 v 3	-0.0247738	0.000350577	0.137861	Q02040	AKAP17A	A-kinase anchor protein 17A (AKAP-17A) (721P) (B-lymphocyte antigen) (Protein XE7) (Protein kinase A-anchoring protein 17A) (PRKA17A) (Splicing factor, arginine/serine-rich 17A)	3 v 3	0.259201	0.00200558	0.655279	PTPN1
Q9UKX7	NUP50	Nuclear pore complex protein Nup50 (50 kDa nucleoporin) (Nuclear pore-associated protein 60 kDa-like) (Nucleoporin Nup50)	3 v 3	0.399451	0.000355007	0.137861	D7RF68		AGTRAP-BRAF fusion protein	3 v 3	-0.234102	0.00216164	0.655279	D7RF68
Q15173	PPP2R5B	Serine/threonine-protein phosphatase 2A 56 kDa regulatory subunit beta isoform (PP2A B subunit isoform B'-beta) (PP2A B subunit isoform B56-beta) (PP2A B subunit isoform PR61-beta) (PP2A B subunit isoform R5-beta)	3 v 3	-0.223519	0.000356147	0.137861	Q9Y342	PLLP	Plasmolipin (Plasma membrane proteolipid)	2 v 2	0.250849	0.002209	0.655279	HSD17B8
P50897	PPT1	Palmitoyl-protein thioesterase 1 (PPT-1) (EC 3.1.2.22) (Palmitoyl-protein hydrolase 1)	3 v 3	0.340503	0.000389834	0.143583	Q96JM3	CHAMP1	Chromosome alignment-maintaining phosphoprotein 1 (Zinc finger protein 828)	3 v 3	-0.117646	0.00221106	0.655279	SHCBP1
P07814	EPRS1	Bifunctional glutamate/proline--tRNA ligase (Bifunctional aminoacyl-tRNA synthetase) (Cell proliferation-inducing gene 32 protein) (Glutamatyl-prolyl-tRNA synthetase) [Includes: Glutamate--tRNA ligase (EC 6.1.1.17) (Glutamyl-tRNA synthetase) (GluRS); Proline--tRNA ligase (EC 6.1.1.15) (Prolyl-tRNA synthetase)]	3 v 3	-0.115315	0.000404649	0.143583	Q9NPE3	NOP10	H/ACA ribonucleoprotein complex subunit 3 (Nucleolar protein 10) (Nucleolar protein family A member 3) (snoRNP protein NOP10)	2 v 2	0.829391	0.00222708	0.655279	B4GALT3
O75152	ZC3H11A	Zinc finger CCCH domain-containing protein 11A	3 v 3	-0.447175	0.000423329	0.144203	Q16799	RTN1	Reticulon-1 (Neuroendocrine-specific protein)	3 v 3	-0.281735	0.00244297	0.655279	CAVIN1
O95167	NDUFA3	NADH dehydrogenase [ubiquinone] 1 alpha subcomplex subunit 3 (Complex I-B9) (CI-B9) (NADH-ubiquinone oxidoreductase B9 subunit)	3 v 3	0.414612	0.000492308	0.154343	Q8TAE6	PPP1R14C	Protein phosphatase 1 regulatory subunit 14C (Kinase-enhanced PP1 inhibitor) (PKC-potentiated PP1 inhibitory protein) (Serologically defined breast cancer antigen NY-BR-81)	3 v 3	-0.118672	0.00245659	0.655279	STX5
P61758	VBP1	Prefoldin subunit 3 (HIBBJ46) (von Hippel-Lindau-binding protein 1) (VBP-1) (VHL-binding protein 1)	3 v 3	-0.178215	0.000507468	0.154343	Q9H892	TTC12	Tetratricopeptide repeat protein 12 (TPR repeat protein 12)	3 v 3	-0.21828	0.00248113	0.655279	OTUB1
P07942	LAMB1	Laminin subunit beta-1 (Laminin B1 chain) (Laminin-1 subunit beta) (Laminin-10 subunit beta) (Laminin-12 subunit beta) (Laminin-2 subunit beta) (Laminin-6 subunit beta) (Laminin-8 subunit beta)	3 v 3	-0.116596	0.000542328	0.159258	P32455	GBP1	Guanylate-binding protein 1 (EC 3.6.5.-) (GTP-binding protein 1) (GBP-1) (HuGBP-1) (Guanine nucleotide-binding protein 1) (Interferon-induced guanylate-binding protein 1)	3 v 3	-0.1072	0.00267408	0.655279	NCK2
Q15833	STXBP2	Syntaxin-binding protein 2 (Protein unc-18 homolog 2) (Unc18-2) (Protein unc-18 homolog B) (Unc-18B)	3 v 3	-0.204693	0.000581986	0.162281	Q9H2H9	SLC38A1	Sodium-coupled neutral amino acid transporter 1 (Amino acid transporter A1) (N-system amino acid transporter 2) (Solute carrier family 38 member 1) (System A amino acid transporter 1) (System N amino acid transporter 1)	3 v 3	-0.327062	0.00270077	0.655279	PEX14
P49427	CDC34	Ubiquitin-conjugating enzyme E2 R1 (EC 2.3.2.23) ((E3-independent) E2 ubiquitin-conjugating enzyme R1) (EC 2.3.2.24) (E2 ubiquitin-conjugating enzyme R1) (Ubiquitin-conjugating enzyme E2-32 kDa complementing) (Ubiquitin-conjugating enzyme E2-CDC34) (Ubiquitin-protein ligase R1)	3 v 3	-0.273713	0.000591789	0.162281	Q9Y2V7	COG6	Conserved oligomeric Golgi complex subunit 6 (COG complex subunit 6) (Component of oligomeric Golgi complex 6)	3 v 3	-0.074812	0.00283638	0.655279	TMED10
Q9GZN8	C20orf27	UPF0687 protein C20orf27	3 v 3	0.289382	0.000639507	0.165031	Q08495	DMTN	Dematin (Dematin actin-binding protein) (Erythrocyte membrane protein band 4.9)	3 v 3	-0.321296	0.00298045	0.655279	PACS1
Q96S52	PIGS	GPI transamidase component PIG-S (Phosphatidylinositol-glycan biosynthesis class S protein)	3 v 3	-0.0886381	0.000706829	0.165868	Q9Y4E5	ZNF451	E3 SUMO-protein ligase ZNF451 (EC 2.3.2.-) (Coactivator for steroid receptors) (E3 SUMO-protein transferase ZNF451) (Zinc finger protein 451)	3 v 3	0.199777	0.00314994	0.655279	DSG2
Q8NBI6	XXYLT1	Xyloside xylosyltransferase 1 (EC 2.4.2.62) (UDP-xylose:alpha-xyloside alpha-1,3-xylosyltransferase)	3 v 3	0.641979	0.00071184	0.165868	Q9BVK2	ALG8	Probable dolichyl pyrophosphate Glc1Man9GlcNAc2 alpha-1,3-glucosyltransferase (EC 2.4.1.265) (Asparagine-linked glycosylation protein 8 homolog) (Dol-P-Glc:Glc(1)Man(9)GlcNAc(2)-PP-dolichyl alpha-1,3-glucosyltransferase) (Dolichyl-P-Glc:Glc1Man9GlcNAc2-PP-dolichyl glucosyltransferase)	3 v 3	-0.112616	0.00326441	0.655279	SLC12A4
P84101	SERF2	Small EDRK-rich factor 2 (Gastric cancer-related protein VRG107) (Protein 4F5-related) (4F5rel) (h4F5rel)	3 v 3	0.764506	0.000723677	0.165868	Q59GX9		Ribosomal protein L5 variant (Fragment)	2 v 2	0.325144	0.0033857	0.655279	PACSIN1
P60602	ROMO1	Reactive oxygen species modulator 1 (ROS modulator 1) (Epididymis tissue protein Li 175) (Glyrichin) (Mitochondrial targeting GxxxG motif protein) (MTGM) (Protein MGR2 homolog)	3 v 3	0.304419	0.000772841	0.165868	P14927	UQCRB	Cytochrome b-c1 complex subunit 7 (Complex III subunit 7) (Complex III subunit VII) (QP-C) (Ubiquinol-cytochrome c reductase complex 14 kDa protein)	3 v 3	-0.176004	0.00376147	0.655279	PYCR3
V9HWJ5	HEL-S-90n	Nicotinate-nucleotide pyrophosphorylase [carboxylating] (EC 2.4.2.19) (Quinolinate phosphoribosyltransferase [decarboxylating])	3 v 3	0.203383	0.00078568	0.165868	Q66K14	TBC1D9B	TBC1 domain family member 9B	3 v 3	-0.053243	0.00391166	0.655279	IMPACT
Q6ZRS2	SRCAP	Helicase SRCAP (EC 3.6.4.-) (Domino homolog 2) (Snf2-related CBP activator)	3 v 3	0.386815	0.000798425	0.165868	Q13561	DCTN2	Dynactin subunit 2 (50 kDa dynein-associated polypeptide) (Dynactin complex 50 kDa subunit) (DCTN-50) (p50 dynamitin)	3 v 3	-0.331468	0.00399543	0.655279	CEBPZ
P60604	UBE2G2	Ubiquitin-conjugating enzyme E2 G2 (EC 2.3.2.23) (E2 ubiquitin-conjugating enzyme G2) (Ubiquitin carrier protein G2) (Ubiquitin-protein ligase G2)	3 v 3	0.462134	0.000808374	0.165868	Q8NBQ5	HSD17B11	Estradiol 17-beta-dehydrogenase 11 (EC 1.1.1.62) (17-beta-hydroxysteroid dehydrogenase 11) (17-beta-HSD 11) (17bHSD11) (17betaHSD11) (17-beta-hydroxysteroid dehydrogenase XI) (17-beta-HSD XI) (17betaHSDXI) (Cutaneous T-cell lymphoma-associated antigen HD-CL-03) (CTCL-associated antigen HD-CL-03) (Dehydrogenase/reductase SDR family member 8) (Retinal short-chain dehydrogenase/reductase 2) (retSDR2…	3 v 3	-0.144072	0.00447199	0.655279	SIX5
A2VDF0	FUOM	Fucose mutarotase (EC 5.1.3.29)	3 v 3	-0.536156	0.000833353	0.165868	P55084	HADHB	Trifunctional enzyme subunit beta, mitochondrial (TP-beta) [Includes: 3-ketoacyl-CoA thiolase (EC 2.3.1.155) (EC 2.3.1.16) (Acetyl-CoA acyltransferase) (Beta-ketothiolase)]	3 v 3	-0.0851881	0.00455727	0.655279	RASAL2
Q13838	DDX39B	Spliceosome RNA helicase DDX39B (EC 3.6.4.13) (56 kDa U2AF65-associated protein) (ATP-dependent RNA helicase p47) (DEAD box protein UAP56) (HLA-B-associated transcript 1 protein)	3 v 3	0.49795	0.000872305	0.165868	Q6Y1H2	HACD2	Very-long-chain (3R)-3-hydroxyacyl-CoA dehydratase 2 (EC 4.2.1.134) (3-hydroxyacyl-CoA dehydratase 2) (HACD2) (Protein-tyrosine phosphatase-like member B)	3 v 3	-0.145786	0.00463083	0.655279	COX15
O15013	ARHGEF10	Rho guanine nucleotide exchange factor 10	3 v 3	-0.206073	0.000899116	0.165868	Q9H0E2	TOLLIP	Toll-interacting protein	3 v 3	-0.062679	0.00479847	0.655279	RNGTT
O95905	ECD	Protein ecdysoneless homolog (Human suppressor of GCR two) (hSGT1)	3 v 3	0.346273	0.000985117	0.165868	Q9Y3E2	BOLA1	BolA-like protein 1 (hBolA)	2 v 2	-0.350172	0.0051547	0.655279	GLT8D1
Q99986	VRK1	Serine/threonine-protein kinase VRK1 (EC 2.7.11.1) (Vaccinia-related kinase 1)	3 v 3	-0.149301	0.00100071	0.165868	Q5VV41	ARHGEF16	Rho guanine nucleotide exchange factor 16 (Ephexin-4)	3 v 3	-0.0552465	0.00527702	0.655279	ALDH4A1
Q9NWZ5	UCKL1	Uridine-cytidine kinase-like 1 (EC 2.7.1.48)	3 v 3	-0.171544	0.00100921	0.165868	A0A384MDZ8		Aldehyde dehydrogenase (NAD(+)) (EC 1.2.1.3)	3 v 3	-0.253348	0.00544336	0.655279	HSPA8
Q93099	HGD	Homogentisate 1,2-dioxygenase (EC 1.13.11.5) (Homogentisate oxygenase) (Homogentisic acid oxidase) (Homogentisicase)	3 v 3	-0.284167	0.00101117	0.165868	Q969R2	OSBP2	Oxysterol-binding protein 2 (Oxysterol-binding protein-related protein 4) (ORP-4) (OSBP-related protein 4)	3 v 3	-0.132865	0.00549663	0.655279	EXOC5
Q7LBR1	CHMP1B	Charged multivesicular body protein 1b (CHMP1.5) (Chromatin-modifying protein 1b) (CHMP1b) (Vacuolar protein sorting-associated protein 46-2) (Vps46-2) (hVps46-2)	3 v 3	0.217473	0.0010244	0.165868	Q15434	RBMS2	RNA-binding motif, single-stranded-interacting protein 2 (Suppressor of CDC2 with RNA-binding motif 3)	3 v 3	0.371052	0.00551332	0.655279	PFKM
Q96FJ2	DYNLL2	Dynein light chain 2, cytoplasmic (8 kDa dynein light chain b) (DLC8b) (Dynein light chain LC8-type 2)	3 v 3	-0.388291	0.0010399	0.165868	O95685	PPP1R3D	Protein phosphatase 1 regulatory subunit 3D (Protein phosphatase 1 regulatory subunit 6) (PP1 subunit R6) (Protein phosphatase 1-binding subunit R6)	3 v 3	0.153443	0.00555212	0.655279	VANGL1
Q5T1Z8	PUM1	Pumilio homolog 1 (Pumilio homolog 1 (Drosophila), isoform CRA_c)	3 v 3	0.118157	0.0010414	0.165868	O95848	NUDT14	Uridine diphosphate glucose pyrophosphatase NUDT14 (UDPG pyrophosphatase) (UGPPase) (EC 3.6.1.45) (Nucleoside diphosphate-linked moiety X motif 14) (Nudix motif 14)	3 v 3	-0.089214	0.0056381	0.655279	MYO6
P50416	CPT1A	Carnitine O-palmitoyltransferase 1, liver isoform (CPT1-L) (EC 2.3.1.21) (Carnitine O-palmitoyltransferase I, liver isoform) (CPT I) (CPTI-L) (Carnitine palmitoyltransferase 1A)	3 v 3	-0.154267	0.00106499	0.165868	P47755	CAPZA2	F-actin-capping protein subunit alpha-2 (CapZ alpha-2)	3 v 3	-0.0586682	0.00589177	0.655279	BOP1
Q969M7	UBE2F	NEDD8-conjugating enzyme UBE2F (EC 2.3.2.32) (NEDD8 carrier protein UBE2F) (NEDD8 protein ligase UBE2F) (NEDD8-conjugating enzyme 2) (RING-type E3 NEDD8 transferase UBE2F) (Ubiquitin-conjugating enzyme E2 F)	3 v 3	-0.107663	0.00108785	0.165868	Q86XZ4	SPATS2	Spermatogenesis-associated serine-rich protein 2 (Serine-rich spermatocytes and round spermatid 59 kDa protein) (p59scr)	3 v 3	0.0393627	0.00590428	0.655279	AACS
Q15797	SMAD1	Mothers against decapentaplegic homolog 1 (MAD homolog 1) (Mothers against DPP homolog 1) (JV4-1) (Mad-related protein 1) (SMAD family member 1) (SMAD 1) (Smad1) (hSMAD1) (Transforming growth factor-beta-signaling protein 1) (BSP-1)	3 v 3	0.334694	0.00108887	0.165868	Q8NEU8	APPL2	DCC-interacting protein 13-beta (Dip13-beta) (Adapter protein containing PH domain, PTB domain and leucine zipper motif 2)	3 v 3	-0.113583	0.00625416	0.655279	HACD3
Q8NC44	RETREG2	Reticulophagy regulator 2	3 v 3	-0.104592	0.00110285	0.165868	Q53R41	FASTKD1	FAST kinase domain-containing protein 1, mitochondrial	3 v 3	0.0892668	0.00638254	0.655279	RABGGTA
Q3ZCQ8	TIMM50	Mitochondrial import inner membrane translocase subunit TIM50	3 v 3	0.458253	0.00113813	0.165868	Q53H96	PYCR3	Pyrroline-5-carboxylate reductase 3 (P5C reductase 3) (P5CR 3) (EC 1.5.1.2) (Pyrroline-5-carboxylate reductase-like protein)	3 v 3	-0.0993086	0.00647057	0.655279	MED24
Q6UXN9	WDR82	WD repeat-containing protein 82 (Protein TMEM113) (Swd2)	3 v 3	0.131787	0.0011616	0.165868	Q9BQB6	VKORC1	Vitamin K epoxide reductase complex subunit 1 (EC 1.17.4.4) (Vitamin K1 2,3-epoxide reductase subunit 1)	3 v 3	-0.087348	0.00653238	0.655279	RETREG3
Q58F09	GCS1	Glucosidase I	3 v 3	0.257453	0.00116598	0.165868	Q68CQ7	GLT8D1	Glycosyltransferase 8 domain-containing protein 1 (EC 2.4.1.-)	3 v 3	-0.0961673	0.00688307	0.655279	DNAJC5
Q2NKX8	ERCC6L	DNA excision repair protein ERCC-6-like (EC 3.6.4.12) (ATP-dependent helicase ERCC6-like) (PLK1-interacting checkpoint helicase) (Tumor antigen BJ-HCC-15)	3 v 3	0.178449	0.00116863	0.165868	Q9NRA0	SPHK2	Sphingosine kinase 2 (SK 2) (SPK 2) (EC 2.7.1.91)	2 v 2	-0.193255	0.00689198	0.655279	QRSL1
P16144	ITGB4	Integrin beta-4 (GP150) (CD antigen CD104)	3 v 3	-0.322386	0.00121736	0.169952	Q6P1Q9	METTL2B	tRNA N(3)-methylcytidine methyltransferase METTL2B (EC 2.1.1.-) (Methyltransferase-like protein 2B)	3 v 3	-0.125439	0.00713747	0.655279	BAG6
Q9BXB4	OSBPL11	Oxysterol-binding protein-related protein 11 (ORP-11) (OSBP-related protein 11)	3 v 3	-0.310194	0.00127293	0.170436	P04899	GNAI2	Guanine nucleotide-binding protein G(i) subunit alpha-2 (Adenylate cyclase-inhibiting G alpha protein)	3 v 3	-0.177763	0.00735626	0.655279	TAF6
Q9Y4L1	HYOU1	Hypoxia up-regulated protein 1 (150 kDa oxygen-regulated protein) (ORP-150) (170 kDa glucose-regulated protein) (GRP-170)	3 v 3	0.342335	0.00128433	0.170436	P52434	POLR2H	DNA-directed RNA polymerases I, II, and III subunit RPABC3 (RNA polymerases I, II, and III subunit ABC3) (DNA-directed RNA polymerase II subunit H) (DNA-directed RNA polymerases I, II, and III 17.1 kDa polypeptide) (RPB17) (RPB8 homolog) (hRPB8)	3 v 3	-0.180168	0.00744137	0.655279	RAB34
P01111	NRAS	GTPase NRas (EC 3.6.5.2) (Transforming protein N-Ras)	3 v 3	0.271637	0.00129702	0.170436	Q92696	RABGGTA	Geranylgeranyl transferase type-2 subunit alpha (EC 2.5.1.60) (Geranylgeranyl transferase type II subunit alpha) (Rab geranyl-geranyltransferase subunit alpha) (Rab GG transferase alpha) (Rab GGTase alpha) (Rab geranylgeranyltransferase subunit alpha)	3 v 3	-0.0891972	0.00748169	0.655279	GNAQ
Q7L775	EPM2AIP1	EPM2A-interacting protein 1 (Laforin-interacting protein)	3 v 3	0.247827	0.00130089	0.170436	Q8IX04	UEVLD	Ubiquitin-conjugating enzyme E2 variant 3 (UEV-3) (EV and lactate/malate dehydrogenase domain-containing protein)	3 v 3	-0.0315307	0.007517	0.655279	DENND2D
Q96B36	AKT1S1	Proline-rich AKT1 substrate 1 (40 kDa proline-rich AKT substrate)	3 v 3	0.165773	0.00136886	0.173988	P35249	RFC4	Replication factor C subunit 4 (Activator 1 37 kDa subunit) (A1 37 kDa subunit) (Activator 1 subunit 4) (Replication factor C 37 kDa subunit) (RF-C 37 kDa subunit) (RFC37)	3 v 3	-0.110837	0.00762461	0.655279	ARL6
P04183	TK1	Thymidine kinase, cytosolic (EC 2.7.1.21)	3 v 3	0.329253	0.00141955	0.173994	Q9Y3B3	TMED7	Transmembrane emp24 domain-containing protein 7 (p24 family protein gamma-3) (p24gamma3) (p27)	3 v 3	-0.153058	0.00793971	0.655279	ND2
O00764	PDXK	Pyridoxal kinase (EC 2.7.1.35) (Pyridoxine kinase)	3 v 3	-0.181649	0.00150179	0.173994	A0A0S2Z3C0	ACTN4	Actinin alpha 4 isoform 3 (Fragment)	3 v 3	0.186191	0.00794963	0.655279	ASL
Q9P2J5	LARS1	Leucine--tRNA ligase, cytoplasmic (EC 6.1.1.4) (Leucyl-tRNA synthetase) (LeuRS)	3 v 3	-0.0949815	0.00151222	0.173994	P53007	SLC25A1	Tricarboxylate transport protein, mitochondrial (Citrate transport protein) (CTP) (Solute carrier family 25 member 1) (Tricarboxylate carrier protein)	3 v 3	-0.0813836	0.00816231	0.655279	COX17
A4D2P0	RAC1	Ras-related C3 botulinum toxin substrate 1 (Rho family, small GTP binding protein Rac1) (Ras-related C3 botulinum toxin substrate 1 (Rho family, small GTP binding protein Rac1), isoform CRA_e) (cDNA FLJ77333, highly similar to Homo sapiens ras-related C3 botulinum toxin substrate 1 (rho family, small GTP binding protein Rac1) (RAC1), transcript variant Rac1b, mRNA)	3 v 3	-0.0851117	0.00153199	0.173994	O00148	DDX39A	ATP-dependent RNA helicase DDX39A (EC 3.6.4.13) (DEAD box protein 39) (Nuclear RNA helicase URH49)	3 v 3	0.0703967	0.00816887	0.655279	AGO1
Q96KN1	LRATD2	Protein LRATD2 (Breast cancer membrane protein 101) (LRAT domain-containing 2) (Protein FAM84B) (Protein NSE2)	3 v 3	-0.273795	0.00164665	0.173994	Q9NVJ2	ARL8B	ADP-ribosylation factor-like protein 8B (EC 3.6.5.2) (ADP-ribosylation factor-like protein 10C) (Novel small G protein indispensable for equal chromosome segregation 1)	3 v 3	-0.246705	0.00839497	0.655279	ERCC3
Q9UHY1	NRBP1	Nuclear receptor-binding protein	3 v 3	-0.215469	0.0016657	0.173994	P78406	RAE1	mRNA export factor (Rae1 protein homolog) (mRNA-associated protein mrnp 41)	3 v 3	0.0593895	0.008581	0.655279	Q53H79
O75110	ATP9A	Probable phospholipid-transporting ATPase IIA (EC 7.6.2.1) (ATPase class II type 9A)	3 v 3	-0.309557	0.00168382	0.173994	O94906	PRPF6	Pre-mRNA-processing factor 6 (Androgen receptor N-terminal domain-transactivating protein 1) (ANT-1) (PRP6 homolog) (U5 snRNP-associated 102 kDa protein) (U5-102 kDa protein)	3 v 3	0.1883	0.00859101	0.655279	M6PR
P52306	RAP1GDS1	Rap1 GTPase-GDP dissociation stimulator 1 (Exchange factor smgGDS) (SMG GDS protein) (SMG P21 stimulatory GDP/GTP exchange protein)	3 v 3	-0.157277	0.00172553	0.173994	Q8IZQ1	WDFY3	WD repeat and FYVE domain-containing protein 3 (Autophagy-linked FYVE protein) (Alfy)	3 v 3	0.0449041	0.00864716	0.655279	LMBR1
Q9BVL4	SELENOO	Protein adenylyltransferase SelO, mitochondrial (EC 2.7.7.-) (EC 2.7.7.n1) (Selenoprotein O) (SelO)	3 v 3	0.176341	0.00175212	0.173994	O60427	FADS1	Acyl-CoA (8-3)-desaturase (EC 1.14.19.44) (Delta(5) fatty acid desaturase) (D5D) (Delta(5) desaturase) (Delta-5 desaturase) (Fatty acid desaturase 1)	3 v 3	-0.125208	0.0086777	0.655279	SHTN1
Q14571	ITPR2	Inositol 1,4,5-trisphosphate receptor type 2 (IP3 receptor isoform 2) (IP3R 2) (InsP3R2) (Type 2 inositol 1,4,5-trisphosphate receptor) (Type 2 InsP3 receptor)	3 v 3	0.110513	0.00175593	0.173994	Q96AP0	ACD	Adrenocortical dysplasia protein homolog (POT1 and TIN2-interacting protein)	2 v 2	-0.197455	0.00868324	0.655279	ARF1
Q15382	RHEB	GTP-binding protein Rheb (Ras homolog enriched in brain)	3 v 3	-0.101466	0.00176736	0.173994	B9A064	IGLL5	Immunoglobulin lambda-like polypeptide 5 (G lambda-1) (Germline immunoglobulin lambda 1)	2 v 2	0.571707	0.00869236	0.655279	FSCN1
Q6P6C2	ALKBH5	RNA demethylase ALKBH5 (EC 1.14.11.53) (Alkylated DNA repair protein alkB homolog 5) (Alpha-ketoglutarate-dependent dioxygenase alkB homolog 5)	3 v 3	0.11237	0.00179252	0.173994	Q9H3U1	UNC45A	Protein unc-45 homolog A (Unc-45A) (GCUNC-45) (Smooth muscle cell-associated protein 1) (SMAP-1)	3 v 3	-0.0995662	0.00871748	0.655279	Q59ER5
Q96S55	WRNIP1	ATPase WRNIP1 (EC 3.6.1.-) (Werner helicase-interacting protein 1)	3 v 3	-0.172047	0.00182056	0.173994	Q9P2R3	ANKFY1	Rabankyrin-5 (Rank-5) (Ankyrin repeat and FYVE domain-containing protein 1) (Ankyrin repeats hooked to a zinc finger motif)	3 v 3	-0.0694157	0.00874076	0.655279	PCYOX1
Q7LBC6	KDM3B	Lysine-specific demethylase 3B (EC 1.14.11.65) (JmjC domain-containing histone demethylation protein 2B) (Jumonji domain-containing protein 1B) (Nuclear protein 5qNCA) ([histone H3]-dimethyl-L-lysine(9) demethylase 3B)	3 v 3	0.200818	0.00184531	0.173994	Q53T59	HS1BP3	HCLS1-binding protein 3 (HS1-binding protein 3) (HSP1BP-3)	3 v 3	-0.243046	0.00885471	0.655279	ANKRD52
A0A024R6S6	FTS	Fused toes homolog (Mouse), isoform CRA_c	3 v 3	-0.199417	0.00184608	0.173994	Q9UP95	SLC12A4	Solute carrier family 12 member 4 (Electroneutral potassium-chloride cotransporter 1) (Erythroid K-Cl cotransporter 1) (hKCC1)	3 v 3	0.0426458	0.0088678	0.655279	LRRC8E
Q86YS3	RAB11FIP4	Rab11 family-interacting protein 4 (FIP4-Rab11) (Rab11-FIP4) (Arfophilin-2)	3 v 3	-0.141081	0.00185151	0.173994	Q5JPH6	EARS2	Probable glutamate--tRNA ligase, mitochondrial (EC 6.1.1.17) (Glutamyl-tRNA synthetase) (GluRS)	3 v 3	0.0689362	0.00896904	0.655279	ARHGAP18
O75477	ERLIN1	Erlin-1 (Endoplasmic reticulum lipid raft-associated protein 1) (Protein KE04) (Stomatin-prohibitin-flotillin-HflC/K domain-containing protein 1) (SPFH domain-containing protein 1)	3 v 3	-0.404875	0.00188001	0.173994	Q6ZXV5	TMTC3	Protein O-mannosyl-transferase TMTC3 (EC 2.4.1.109) (Protein SMILE) (Transmembrane and TPR repeat-containing protein 3)	3 v 3	-0.0732377	0.00919638	0.655279	SRFBP1
Q9NQ84	GPRC5C	G-protein coupled receptor family C group 5 member C (Retinoic acid-induced gene 3 protein) (RAIG-3)	3 v 3	0.423598	0.00192018	0.173994	Q9Y3E7	CHMP3	Charged multivesicular body protein 3 (Chromatin-modifying protein 3) (Neuroendocrine differentiation factor) (Vacuolar protein sorting-associated protein 24) (hVps24)	3 v 3	-0.123494	0.00922131	0.655279	B4E2J2
P00966	ASS1	Argininosuccinate synthase (EC 6.3.4.5) (Citrulline--aspartate ligase)	3 v 3	-0.431056	0.00204729	0.173994	Q92871	PMM1	Phosphomannomutase 1 (PMM 1) (EC 5.4.2.8) (PMMH-22)	3 v 3	-0.141887	0.00927155	0.655279	STX2
Q8IX01	SUGP2	SURP and G-patch domain-containing protein 2 (Arginine/serine-rich-splicing factor 14) (Splicing factor, arginine/serine-rich 14)	3 v 3	0.131829	0.00208141	0.173994	B4DHD2		cDNA FLJ55458, highly similar to Programmed cell death 6-interacting protein	3 v 3	0.0395726	0.00947415	0.655279	ATOX1
Q9NQ34	TMEM9B	Transmembrane protein 9B	3 v 3	-0.180599	0.00212649	0.173994	Q9UPT9	USP22	Ubiquitin carboxyl-terminal hydrolase 22 (EC 3.4.19.12) (Deubiquitinating enzyme 22) (Ubiquitin thioesterase 22) (Ubiquitin-specific-processing protease 22)	3 v 3	-0.256905	0.00947678	0.655279	TTC12
Q9H8H3	METTL7A	Methyltransferase-like protein 7A (EC 2.1.1.-) (Protein AAM-B)	3 v 3	0.161681	0.00214984	0.173994	Q9NWZ3	IRAK4	Interleukin-1 receptor-associated kinase 4 (IRAK-4) (EC 2.7.11.1) (Renal carcinoma antigen NY-REN-64)	3 v 3	-0.159875	0.00965726	0.655279	GSTM3
Q8WVB3	HEXD	Hexosaminidase D (EC 3.2.1.52) (Beta-N-acetylhexosaminidase) (Beta-hexosaminidase D) (Hexosaminidase domain-containing protein) (N-acetyl-beta-galactosaminidase)	3 v 3	-0.7092	0.00215874	0.173994	P43307	SSR1	Translocon-associated protein subunit alpha (TRAP-alpha) (Signal sequence receptor subunit alpha) (SSR-alpha)	3 v 3	-0.095978	0.00992795	0.655279	PPAT
Q9Y2P4	SLC27A6	Long-chain fatty acid transport protein 6 (FATP-6) (Fatty acid transport protein 6) (Arachidonate--CoA ligase) (EC 6.2.1.15) (Fatty-acid-coenzyme A ligase, very long-chain 2) (EC 6.2.1.-) (Solute carrier family 27 member 6) (Very long-chain acyl-CoA synthetase homolog 1) (VLCSH1) (hVLCS-H1)	3 v 3	-0.0878376	0.00218322	0.173994	P62314	SNRPD1	Small nuclear ribonucleoprotein Sm D1 (Sm-D1) (Sm-D autoantigen) (snRNP core protein D1)	3 v 3	0.242144	0.0099779	0.655279	FADS1
Q8IWV8	UBR2	E3 ubiquitin-protein ligase UBR2 (EC 2.3.2.27) (N-recognin-2) (RING-type E3 ubiquitin transferase UBR2) (Ubiquitin-protein ligase E3-alpha-2) (Ubiquitin-protein ligase E3-alpha-II)	3 v 3	0.113177	0.00224382	0.173994	O14653	GOSR2	Golgi SNAP receptor complex member 2 (27 kDa Golgi SNARE protein) (Membrin)	3 v 3	-0.11547	0.0100735	0.655279	CGN
Q96BP3	PPWD1	Peptidylprolyl isomerase domain and WD repeat-containing protein 1 (EC 5.2.1.8) (Spliceosome-associated cyclophilin)	3 v 3	0.220945	0.00226948	0.173994	Q3ZCQ3	FAM174B	Membrane protein FAM174B	2 v 2	-0.299207	0.0102439	0.655279	CLIC3
Q96QK1	VPS35	Vacuolar protein sorting-associated protein 35 (hVPS35) (Maternal-embryonic 3) (Vesicle protein sorting 35)	3 v 3	0.101299	0.00227375	0.173994	O00258	GET1	Guided entry of tail-anchored proteins factor 1 (Congenital heart disease 5 protein) (Tail-anchored protein insertion receptor WRB) (Tryptophan-rich basic protein)	3 v 3	-0.131427	0.0105526	0.655279	RPS6KA5
O76024	WFS1	Wolframin	3 v 3	0.120575	0.00230664	0.173994	P49848	TAF6	Transcription initiation factor TFIID subunit 6 (RNA polymerase II TBP-associated factor subunit E) (Transcription initiation factor TFIID 70 kDa subunit) (TAF(II)70) (TAFII-70) (TAFII70) (Transcription initiation factor TFIID 80 kDa subunit) (TAF(II)80) (TAFII-80) (TAFII80)	3 v 3	-0.052149	0.0105985	0.655279	FASTKD1
Q9BSJ6	PIMREG	Protein PIMREG (CALM-interactor expressed in thymus and spleen) (PICALM-interacting mitotic regulator) (Regulator of chromosome segregation protein 1)	2 v 2	0.42414	0.00233525	0.173994	Q9H0B6	KLC2	Kinesin light chain 2 (KLC 2)	3 v 3	-0.165426	0.0107115	0.655279	CHMP3
Q9UK73	FEM1B	Protein fem-1 homolog B (FEM1b) (FEM1-beta) (Fem-1-like death receptor-binding protein alpha) (Fem-1-like in apoptotic pathway protein alpha) (F1A-alpha)	3 v 3	0.0941723	0.00235321	0.173994	P04259	KRT6B	Keratin, type II cytoskeletal 6B (Cytokeratin-6B) (CK-6B) (Keratin-6B) (K6B) (Type-II keratin Kb10)	3 v 3	-0.200853	0.0107671	0.655279	TMED7
Q14527	HLTF	Helicase-like transcription factor (EC 2.3.2.27) (EC 3.6.4.-) (DNA-binding protein/plasminogen activator inhibitor 1 regulator) (HIP116) (RING finger protein 80) (RING-type E3 ubiquitin transferase HLTF) (SWI/SNF-related matrix-associated actin-dependent regulator of chromatin subfamily A member 3) (Sucrose nonfermenting protein 2-like 3)	3 v 3	-0.131241	0.00238113	0.173994	O75381	PEX14	Peroxisomal membrane protein PEX14 (PTS1 receptor-docking protein) (Peroxin-14) (Peroxisomal membrane anchor protein PEX14)	3 v 3	-0.14137	0.0107958	0.655279	UNC45A
Q96AJ9	VTI1A	Vesicle transport through interaction with t-SNAREs homolog 1A (Vesicle transport v-SNARE protein Vti1-like 2) (Vti1-rp2)	3 v 3	0.38921	0.00239544	0.173994	P11233	RALA	Ras-related protein Ral-A (EC 3.6.5.2)	3 v 3	-0.181687	0.0108451	0.655279	DIS3
Q96MV1	TLCD4	TLC domain-containing protein 4 (Transmembrane protein 56)	3 v 3	-0.110209	0.00239982	0.173994	Q969Q0	RPL36AL	60S ribosomal protein L36a-like (Large ribosomal subunit protein eL42-like)	3 v 3	0.356231	0.01087	0.655279	DDX43
A0A2R8Y5A6	ATXN2	Ataxin-2	3 v 3	-0.300041	0.00241608	0.173994	P42336	PIK3CA	Phosphatidylinositol 4,5-bisphosphate 3-kinase catalytic subunit alpha isoform (PI3-kinase subunit alpha) (PI3K-alpha) (PI3Kalpha) (PtdIns-3-kinase subunit alpha) (EC 2.7.1.137) (EC 2.7.1.153) (Phosphatidylinositol 4,5-bisphosphate 3-kinase 110 kDa catalytic subunit alpha) (PtdIns-3-kinase subunit p110-alpha) (p110alpha) (Phosphoinositide 3-kinase alpha) (Phosphoinositide-3-kinase catalytic alpha…	3 v 3	-0.0581509	0.0110302	0.655279	ZNF414
Q9BW60	ELOVL1	Elongation of very long chain fatty acids protein 1 (EC 2.3.1.199) (3-keto acyl-CoA synthase ELOVL1) (ELOVL fatty acid elongase 1) (ELOVL FA elongase 1) (Very long chain 3-ketoacyl-CoA synthase 1) (Very long chain 3-oxoacyl-CoA synthase 1)	3 v 3	-0.191919	0.00247977	0.173994	P31749	AKT1	RAC-alpha serine/threonine-protein kinase (EC 2.7.11.1) (Protein kinase B) (PKB) (Protein kinase B alpha) (PKB alpha) (Proto-oncogene c-Akt) (RAC-PK-alpha)	3 v 3	-0.0375892	0.0110862	0.655279	COPS7B
Q96AY4	TTC28	Tetratricopeptide repeat protein 28 (TPR repeat protein 28) (TPR repeat-containing big gene cloned at Keio)	3 v 3	0.363985	0.00248341	0.173994	Q562R1	ACTBL2	Beta-actin-like protein 2 (Kappa-actin)	3 v 3	-0.0844246	0.0111054	0.655279	A8K0T9
Q9Y2I8	WDR37	WD repeat-containing protein 37	3 v 3	-0.238301	0.00249455	0.173994	Q03701	CEBPZ	CCAAT/enhancer-binding protein zeta (CCAAT-box-binding transcription factor) (CBF) (CCAAT-binding factor)	3 v 3	0.235411	0.0113724	0.655279	ESCO2
Q9NYG2	ZDHHC3	Palmitoyltransferase ZDHHC3 (EC 2.3.1.225) (Acyltransferase ZDHHC3) (EC 2.3.1.-) (Protein DHHC1) (Zinc finger DHHC domain-containing protein 3) (DHHC-3)	2 v 2	0.239072	0.00251284	0.173994	Q8N392	ARHGAP18	Rho GTPase-activating protein 18 (MacGAP) (Rho-type GTPase-activating protein 18)	3 v 3	-0.0736978	0.0114671	0.655279
P61006	RAB8A	Ras-related protein Rab-8A (Oncogene c-mel)	3 v 3	0.117129	0.00252623	0.173994	Q8IX01	SUGP2	SURP and G-patch domain-containing protein 2 (Arginine/serine-rich-splicing factor 14) (Splicing factor, arginine/serine-rich 14)	3 v 3	-0.131665	0.011565	0.655279
P42858	HTT	Huntingtin (Huntington disease protein) (HD protein) [Cleaved into: Huntingtin, myristoylated N-terminal fragment]	3 v 3	0.276544	0.00254569	0.173994	Q16891	IMMT	MICOS complex subunit MIC60 (Cell proliferation-inducing gene 4/52 protein) (Mitochondrial inner membrane protein) (Mitofilin) (p87/89)	3 v 3	-0.112313	0.0118085	0.655279
P40123	CAP2	Adenylyl cyclase-associated protein 2 (CAP 2)	3 v 3	-0.325394	0.00258052	0.173994	Q14344	GNA13	Guanine nucleotide-binding protein subunit alpha-13 (G alpha-13) (G-protein subunit alpha-13)	3 v 3	-0.103025	0.0120367	0.655279
Q53GA4	PHLDA2	Pleckstrin homology-like domain family A member 2 (Beckwith-Wiedemann syndrome chromosomal region 1 candidate gene C protein) (Imprinted in placenta and liver protein) (Tumor-suppressing STF cDNA 3 protein) (Tumor-suppressing subchromosomal transferable fragment candidate gene 3 protein) (p17-Beckwith-Wiedemann region 1 C) (p17-BWR1C)	3 v 3	-0.646819	0.00258228	0.173994	O95167	NDUFA3	NADH dehydrogenase [ubiquinone] 1 alpha subcomplex subunit 3 (Complex I-B9) (CI-B9) (NADH-ubiquinone oxidoreductase B9 subunit)	3 v 3	-0.198043	0.0122188	0.655279
O95202	LETM1	Mitochondrial proton/calcium exchanger protein (Leucine zipper-EF-hand-containing transmembrane protein 1)	3 v 3	0.278512	0.00260224	0.173994	P27338	MAOB	Amine oxidase [flavin-containing] B (EC 1.4.3.4) (Monoamine oxidase type B) (MAO-B)	3 v 3	-0.17476	0.0122743	0.655279
P12109	COL6A1	Collagen alpha-1(VI) chain	3 v 3	-0.563797	0.00261925	0.173994	Q13480	GAB1	GRB2-associated-binding protein 1 (GRB2-associated binder 1) (Growth factor receptor bound protein 2-associated protein 1)	3 v 3	-0.077856	0.0123113	0.655279
Q6PK18	OGFOD3	2-oxoglutarate and iron-dependent oxygenase domain-containing protein 3 (EC 1.14.11.-)	3 v 3	0.146752	0.00261933	0.173994	Q8N9A8	CNEP1R1	Nuclear envelope phosphatase-regulatory subunit 1 (NEP1-R1) (Transmembrane protein 188)	3 v 3	-0.0932661	0.0124414	0.655279
Q9NYF8	BCLAF1	Bcl-2-associated transcription factor 1 (Btf) (BCLAF1 and THRAP3 family member 1)	3 v 3	-0.295912	0.00263094	0.173994	P21266	GSTM3	Glutathione S-transferase Mu 3 (EC 2.5.1.18) (GST class-mu 3) (GSTM3-3) (hGSTM3-3)	3 v 3	-0.170125	0.0124642	0.655279
Q8NHH9	ATL2	Atlastin-2 (EC 3.6.5.-) (ADP-ribosylation factor-like protein 6-interacting protein 2) (ARL-6-interacting protein 2) (Aip-2)	3 v 3	-0.258763	0.00263944	0.173994	Q9UHQ1	NARF	Nuclear prelamin A recognition factor (Iron-only hydrogenase-like protein 2) (IOP2)	3 v 3	-0.143175	0.012485	0.655279
Q12893	TMEM115	Transmembrane protein 115 (Placental protein 6) (Protein PL6)	3 v 3	0.361332	0.00265609	0.173994	Q9Y3A5	SBDS	Ribosome maturation protein SBDS (Shwachman-Bodian-Diamond syndrome protein)	3 v 3	-0.144596	0.0125609	0.655279
Q13085	ACACA	Acetyl-CoA carboxylase 1 (ACC1) (EC 6.4.1.2) (Acetyl-Coenzyme A carboxylase alpha) (ACC-alpha)	3 v 3	0.0851743	0.0027203	0.176578	P30049	ATP5F1D	ATP synthase subunit delta, mitochondrial (ATP synthase F1 subunit delta) (F-ATPase delta subunit)	3 v 3	-0.133193	0.0126055	0.655279
Q96P48	ARAP1	Arf-GAP with Rho-GAP domain, ANK repeat and PH domain-containing protein 1 (Centaurin-delta-2) (Cnt-d2)	3 v 3	-0.109602	0.00273923	0.176578	Q9Y2L1	DIS3	Exosome complex exonuclease RRP44 (EC 3.1.13.-) (EC 3.1.26.-) (Protein DIS3 homolog) (Ribosomal RNA-processing protein 44)	3 v 3	-0.0509537	0.0127419	0.655279
O75940	SMNDC1	Survival of motor neuron-related-splicing factor 30 (30 kDa splicing factor SMNrp) (SMN-related protein) (Survival motor neuron domain-containing protein 1)	3 v 3	0.249418	0.00275773	0.176578	Q9BTY2	FUCA2	Plasma alpha-L-fucosidase (EC 3.2.1.51) (Alpha-L-fucoside fucohydrolase 2) (Alpha-L-fucosidase 2)	3 v 3	-0.147038	0.0127693	0.655279
Q9NP72	RAB18	Ras-related protein Rab-18	3 v 3	0.324461	0.00281568	0.176677	Q9BSQ5	CCM2	Cerebral cavernous malformations 2 protein (Malcavernin)	3 v 3	0.0534279	0.0127884	0.655279
Q16204	CCDC6	Coiled-coil domain-containing protein 6 (Papillary thyroid carcinoma-encoded protein) (Protein H4)	3 v 3	0.48069	0.00286204	0.176677	Q9Y2S7	POLDIP2	Polymerase delta-interacting protein 2 (38 kDa DNA polymerase delta interaction protein) (p38)	3 v 3	-0.125621	0.0130206	0.655279
Q9NRV9	HEBP1	Heme-binding protein 1 (p22HBP)	3 v 3	0.378641	0.00288239	0.176677	P24390	KDELR1	ER lumen protein-retaining receptor 1 (KDEL endoplasmic reticulum protein retention receptor 1) (KDEL receptor 1) (Putative MAPK-activating protein PM23)	3 v 3	-0.179756	0.0130634	0.655279
O43813	LANCL1	Glutathione S-transferase LANCL1 (EC 2.5.1.18) (40 kDa erythrocyte membrane protein) (p40) (LanC-like protein 1)	3 v 3	0.251033	0.00288708	0.176677	Q9BY11	PACSIN1	Protein kinase C and casein kinase substrate in neurons protein 1 (Syndapin-1)	3 v 3	-0.137572	0.0133089	0.655279
Q53GS9	USP39	U4/U6.U5 tri-snRNP-associated protein 2 (Inactive ubiquitin-specific peptidase 39) (SAD1 homolog) (U4/U6.U5 tri-snRNP-associated 65 kDa protein) (65K)	3 v 3	0.226617	0.00290663	0.176677	Q15057	ACAP2	Arf-GAP with coiled-coil, ANK repeat and PH domain-containing protein 2 (Centaurin-beta-2) (Cnt-b2)	3 v 3	-0.139973	0.0134006	0.655279
P54920	NAPA	Alpha-soluble NSF attachment protein (SNAP-alpha) (N-ethylmaleimide-sensitive factor attachment protein alpha)	3 v 3	0.31664	0.00292525	0.176677	Q13286	CLN3	Battenin (Batten disease protein) (Protein CLN3)	3 v 3	-0.1697	0.0135841	0.655279
P25440	BRD2	Bromodomain-containing protein 2 (O27.1.1) (Really interesting new gene 3 protein)	3 v 3	-0.163655	0.00299026	0.178077	O43633	CHMP2A	Charged multivesicular body protein 2a (Chromatin-modifying protein 2a) (CHMP2a) (Putative breast adenocarcinoma marker BC-2) (Vacuolar protein sorting-associated protein 2-1) (Vps2-1) (hVps2-1)	3 v 3	-0.152219	0.01368	0.655279
P16615	ATP2A2	Sarcoplasmic/endoplasmic reticulum calcium ATPase 2 (SERCA2) (SR Ca(2+)-ATPase 2) (EC 7.2.2.10) (Calcium pump 2) (Calcium-transporting ATPase sarcoplasmic reticulum type, slow twitch skeletal muscle isoform) (Endoplasmic reticulum class 1/2 Ca(2+) ATPase)	3 v 3	0.215393	0.00305283	0.179672	Q6FHJ9	COX5B	Cytochrome c oxidase polypeptide Vb (Cytochrome c oxidase subunit 5B, mitochondrial) (Fragment)	3 v 3	-0.210529	0.0137265	0.655279
B7ZB83		cDNA, FLJ79447, highly similar to Nucleosome assembly protein 1-like 4	3 v 3	-0.31596	0.00306037	0.179672	Q9UBA4		Peroxisomal multifunctional protein 2 (Fragment)	2 v 2	-0.314468	0.0137643	0.655279
A0A2R8Y566	RELCH	RAB11-binding protein RELCH	3 v 3	-0.0965223	0.00309591	0.179672	Q9BTU6	PI4K2A	Phosphatidylinositol 4-kinase type 2-alpha (EC 2.7.1.67) (Phosphatidylinositol 4-kinase type II-alpha)	3 v 3	-0.115797	0.0137792	0.655279
F5H875	CHMP1A	Charged multivesicular body protein 1a (Chromatin-modifying protein 1a)	3 v 3	0.715586	0.00316539	0.179672	P17612	PRKACA	cAMP-dependent protein kinase catalytic subunit alpha (PKA C-alpha) (EC 2.7.11.11)	3 v 3	-0.094285	0.0137822	0.655279
O94973	AP2A2	AP-2 complex subunit alpha-2 (100 kDa coated vesicle protein C) (Adaptor protein complex AP-2 subunit alpha-2) (Adaptor-related protein complex 2 subunit alpha-2) (Alpha-adaptin C) (Alpha2-adaptin) (Clathrin assembly protein complex 2 alpha-C large chain) (Huntingtin yeast partner J) (Huntingtin-interacting protein 9) (HIP-9) (Huntingtin-interacting protein J) (Plasma membrane adaptor HA2/AP2 ada…	3 v 3	-0.0812044	0.00320666	0.179672	P54802	NAGLU	Alpha-N-acetylglucosaminidase (EC 3.2.1.50) (N-acetyl-alpha-glucosaminidase) (NAG) [Cleaved into: Alpha-N-acetylglucosaminidase 82 kDa form; Alpha-N-acetylglucosaminidase 77 kDa form]	3 v 3	-0.171929	0.0139099	0.655279
Q6NXG1	ESRP1	Epithelial splicing regulatory protein 1 (RNA-binding motif protein 35A) (RNA-binding protein 35A)	3 v 3	0.294593	0.00323653	0.179672	Q8N5C6	SRBD1	S1 RNA-binding domain-containing protein 1	3 v 3	0.16767	0.0139207	0.655279
P50991	CCT4	T-complex protein 1 subunit delta (TCP-1-delta) (CCT-delta) (Stimulator of TAR RNA-binding)	3 v 3	-0.152609	0.00324019	0.179672	Q6P444	MTFR2	Mitochondrial fission regulator 2 (DUF729 domain-containing protein 1)	2 v 2	-0.233471	0.014085	0.655279
P43490	NAMPT	Nicotinamide phosphoribosyltransferase (NAmPRTase) (Nampt) (EC 2.4.2.12) (Pre-B-cell colony-enhancing factor 1) (Pre-B cell-enhancing factor) (Visfatin)	3 v 3	-0.130188	0.00324828	0.179672	Q86VR2	RETREG3	Reticulophagy regulator 3	3 v 3	-0.149445	0.0142863	0.655279
Q9Y296	TRAPPC4	Trafficking protein particle complex subunit 4 (Hematopoietic stem/progenitor cell protein 172) (Synbindin) (TRS23 homolog)	3 v 3	-0.285554	0.00325976	0.179672	P49005	POLD2	DNA polymerase delta subunit 2 (DNA polymerase delta subunit p50)	3 v 3	-0.020316	0.0143052	0.655279
Q9NP84	TNFRSF12A	Tumor necrosis factor receptor superfamily member 12A (Fibroblast growth factor-inducible immediate-early response protein 14) (FGF-inducible 14) (Tweak-receptor) (TweakR) (CD antigen CD266)	2 v 2	-0.716774	0.00331242	0.179672	Q8TBR7	TLCD3A	TLC domain-containing protein 3A (Protein CT120) (Protein FAM57A)	3 v 3	-0.176646	0.014472	0.655279
Q92667	AKAP1	A-kinase anchor protein 1, mitochondrial (A-kinase anchor protein 149 kDa) (AKAP 149) (Dual specificity A-kinase-anchoring protein 1) (D-AKAP-1) (Protein kinase A-anchoring protein 1) (PRKA1) (Spermatid A-kinase anchor protein 84) (S-AKAP84)	3 v 3	0.133913	0.0033511	0.179827	Q96BW9	TAMM41	Phosphatidate cytidylyltransferase, mitochondrial (EC 2.7.7.41) (CDP-diacylglycerol synthase) (CDP-DAG synthase) (Mitochondrial translocator assembly and maintenance protein 41 homolog) (TAM41)	3 v 3	0.0333294	0.014634	0.655279
O14562	UBFD1	Ubiquitin domain-containing protein UBFD1 (Ubiquitin-binding protein homolog)	3 v 3	0.227428	0.00336587	0.179827	P29323	EPHB2	Ephrin type-B receptor 2 (EC 2.7.10.1) (Developmentally-regulated Eph-related tyrosine kinase) (ELK-related tyrosine kinase) (EPH tyrosine kinase 3) (EPH-like kinase 5) (EK5) (hEK5) (Renal carcinoma antigen NY-REN-47) (Tyrosine-protein kinase TYRO5) (Tyrosine-protein kinase receptor EPH-3) [Cleaved into: EphB2/CTF1; EphB2/CTF2]	3 v 3	-0.116899	0.0147264	0.655279
P20339	RAB5A	Ras-related protein Rab-5A (EC 3.6.5.2)	3 v 3	0.41801	0.00343138	0.179827	Q02978	SLC25A11	Mitochondrial 2-oxoglutarate/malate carrier protein (OGCP) (Solute carrier family 25 member 11)	3 v 3	-0.146455	0.0147415	0.655279
B3KU38	IQCJ-SCHIP1	IQCJ-SCHIP1 readthrough transcript protein	3 v 3	-0.263333	0.00345862	0.179827	Q9H7C9	AAMDC	Mth938 domain-containing protein (Adipogenesis associated Mth938 domain-containing protein)	3 v 3	-0.202805	0.0149571	0.655279
Q6ZQX7	LIAT1	Protein LIAT1 (Ligand of ATE1 protein)	3 v 3	0.546822	0.00347811	0.179827	Q16566	CAMK4	Calcium/calmodulin-dependent protein kinase type IV (CaMK IV) (EC 2.7.11.17) (CaM kinase-GR)	3 v 3	-0.12679	0.0151311	0.655279
Q96EM0	L3HYPDH	Trans-3-hydroxy-L-proline dehydratase (EC 4.2.1.77) (Trans-L-3-hydroxyproline dehydratase)	3 v 3	-0.304134	0.00351026	0.179827	Q8IYU2	HACE1	E3 ubiquitin-protein ligase HACE1 (EC 2.3.2.26) (HECT domain and ankyrin repeat-containing E3 ubiquitin-protein ligase 1) (HECT-type E3 ubiquitin transferase HACE1)	2 v 2	0.108131	0.0151422	0.655279
Q9BUR5	APOO	MICOS complex subunit MIC26 (Apolipoprotein O) (MICOS complex subunit MIC23) (Protein FAM121B)	3 v 3	-0.17935	0.00352902	0.179827	O43292	GPAA1	Glycosylphosphatidylinositol anchor attachment 1 protein (GPI anchor attachment protein 1) (GAA1 protein homolog) (hGAA1)	3 v 3	-0.047072	0.0152194	0.655279
O94876	TMCC1	Transmembrane and coiled-coil domains protein 1	3 v 3	0.188966	0.00352983	0.179827	Q8N335	GPD1L	Glycerol-3-phosphate dehydrogenase 1-like protein (GPD1-L) (EC 1.1.1.8)	3 v 3	-0.11077	0.0154313	0.655279
B3KMX1		cDNA FLJ12848 fis, clone NT2RP2003391, highly similar to Transportin-3	2 v 2	0.27417	0.00356866	0.179827	Q9Y2G3	ATP11B	Phospholipid-transporting ATPase IF (EC 7.6.2.1) (ATPase IR) (ATPase class VI type 11B) (P4-ATPase flippase complex alpha subunit ATP11B)	3 v 3	-0.150207	0.0157354	0.655279
Q5JVF3	PCID2	PCI domain-containing protein 2 (CSN12-like protein)	3 v 3	-0.17932	0.00361411	0.181045	Q13416	ORC2	Origin recognition complex subunit 2	3 v 3	-0.065125	0.0159649	0.655279
Q13685	AAMP	Angio-associated migratory cell protein	3 v 3	-0.289536	0.00371745	0.183072	P84077	ARF1	ADP-ribosylation factor 1	3 v 3	-0.120687	0.0159999	0.655279
P33993	MCM7	DNA replication licensing factor MCM7 (EC 3.6.4.12) (CDC47 homolog) (P1.1-MCM3)	3 v 3	-0.0557719	0.00374166	0.183072	P60981	DSTN	Destrin (Actin-depolymerizing factor) (ADF)	3 v 3	-0.141205	0.0163416	0.655279
Q969G3	SMARCE1	SWI/SNF-related matrix-associated actin-dependent regulator of chromatin subfamily E member 1 (BRG1-associated factor 57) (BAF57)	3 v 3	0.272533	0.00375373	0.183072	Q96N64	PWWP2A	PWWP domain-containing protein 2A	3 v 3	0.190715	0.0164152	0.655279
Q53EU6	GPAT3	Glycerol-3-phosphate acyltransferase 3 (GPAT-3) (EC 2.3.1.15) (1-acyl-sn-glycerol-3-phosphate O-acyltransferase 10) (AGPAT 10) (1-acyl-sn-glycerol-3-phosphate O-acyltransferase 9) (1-AGP acyltransferase 9) (1-AGPAT 9) (EC 2.3.1.51) (Acyl-CoA:glycerol-3-phosphate acyltransferase 3) (hGPAT3) (Lung cancer metastasis-associated protein 1) (Lysophosphatidic acid acyltransferase theta) (LPAAT-theta) (M…	3 v 3	-0.356022	0.00380803	0.183072	Q56NI9	ESCO2	N-acetyltransferase ESCO2 (EC 2.3.1.-) (Establishment factor-like protein 2) (EFO2) (EFO2p) (hEFO2) (Establishment of cohesion 1 homolog 2) (ECO1 homolog 2)	3 v 3	0.111002	0.0164182	0.655279
Q99798	ACO2	Aconitate hydratase, mitochondrial (Aconitase) (EC 4.2.1.3) (Citrate hydro-lyase)	3 v 3	0.843846	0.0038143	0.183072	Q9NRL3	STRN4	Striatin-4 (Zinedin)	3 v 3	-0.17777	0.0164276	0.655279
Q9ULR3	PPM1H	Protein phosphatase 1H (EC 3.1.3.16)	3 v 3	0.416571	0.00383544	0.183072	Q8N0Z6	TTC5	Tetratricopeptide repeat protein 5 (TPR repeat protein 5) (Stress-responsive activator of p300) (Strap)	3 v 3	-0.163238	0.0165588	0.655279
Q96JJ7	TMX3	Protein disulfide-isomerase TMX3 (EC 5.3.4.1) (Thioredoxin domain-containing protein 10) (Thioredoxin-related transmembrane protein 3)	3 v 3	0.196032	0.00389537	0.183072	P51153	RAB13	Ras-related protein Rab-13 (Cell growth-inhibiting gene 4 protein)	3 v 3	-0.152448	0.016719	0.655279
Q9UH62	ARMCX3	Armadillo repeat-containing X-linked protein 3 (ARM protein lost in epithelial cancers on chromosome X 3) (Protein ALEX3)	3 v 3	0.134697	0.00399523	0.183072	O75191	XYLB	Xylulose kinase (Xylulokinase) (EC 2.7.1.17)	3 v 3	-0.212767	0.0167846	0.655279
Q13751	LAMB3	Laminin subunit beta-3 (Epiligrin subunit bata) (Kalinin B1 chain) (Kalinin subunit beta) (Laminin B1k chain) (Laminin-5 subunit beta) (Nicein subunit beta)	3 v 3	-0.554026	0.0040186	0.183072	Q5JUR7	TEX30	Testis-expressed protein 30	3 v 3	-0.119831	0.0168021	0.655279
Q9NR09	BIRC6	Baculoviral IAP repeat-containing protein 6 (EC 2.3.2.27) (BIR repeat-containing ubiquitin-conjugating enzyme) (BRUCE) (RING-type E3 ubiquitin transferase BIRC6) (Ubiquitin-conjugating BIR domain enzyme apollon) (APOLLON)	3 v 3	0.129277	0.00402001	0.183072	P42126	ECI1	Enoyl-CoA delta isomerase 1, mitochondrial (EC 5.3.3.8) (3,2-trans-enoyl-CoA isomerase) (Delta(3),Delta(2)-enoyl-CoA isomerase) (D3,D2-enoyl-CoA isomerase) (Dodecenoyl-CoA isomerase)	3 v 3	-0.182793	0.017066	0.655279
Q13569	TDG	G/T mismatch-specific thymine DNA glycosylase (EC 3.2.2.29) (Thymine-DNA glycosylase) (hTDG)	2 v 2	-0.483473	0.00403707	0.183072	Q12857	NFIA	Nuclear factor 1 A-type (NF1-A) (Nuclear factor 1/A) (CCAAT-box-binding transcription factor) (CTF) (Nuclear factor I/A) (NF-I/A) (NFI-A) (TGGCA-binding protein)	3 v 3	0.307124	0.017105	0.655279
Q96JJ3	ELMO2	Engulfment and cell motility protein 2 (Protein ced-12 homolog A) (hCed-12A)	3 v 3	0.507129	0.00405765	0.183072	Q86V21	AACS	Acetoacetyl-CoA synthetase (EC 6.2.1.16) (Acyl-CoA synthetase family member 1) (Protein sur-5 homolog)	3 v 3	-0.170032	0.0171121	0.655279
Q9NVC6	MED17	Mediator of RNA polymerase II transcription subunit 17 (Activator-recruited cofactor 77 kDa component) (ARC77) (Cofactor required for Sp1 transcriptional activation subunit 6) (CRSP complex subunit 6) (Mediator complex subunit 17) (Thyroid hormone receptor-associated protein complex 80 kDa component) (Trap80) (Transcriptional coactivator CRSP77) (Vitamin D3 receptor-interacting protein complex 80…	3 v 3	0.102641	0.00407588	0.183072	A8K900		Mitochondrial GTPase 1	2 v 2	-0.130752	0.0171206	0.655279
Q96KA5	CLPTM1L	Cleft lip and palate transmembrane protein 1-like protein (CLPTM1-like protein) (Cisplatin resistance-related protein 9) (CRR9p)	3 v 3	-0.353747	0.00408319	0.183072	Q6UB28	METAP1D	Methionine aminopeptidase 1D, mitochondrial (MAP 1D) (MetAP 1D) (EC 3.4.11.18) (Methionyl aminopeptidase type 1D, mitochondrial) (Peptidase M 1D)	3 v 3	-0.347871	0.0171642	0.655279
Q92575	UBXN4	UBX domain-containing protein 4 (Erasin) (UBX domain-containing protein 2)	3 v 3	0.172635	0.00409286	0.183072	A0A3B3ITY6	CLSTN1	Calsyntenin-1 (Fragment)	2 v 2	-0.0319558	0.0172326	0.655279
Q14204	DYNC1H1	Cytoplasmic dynein 1 heavy chain 1 (Cytoplasmic dynein heavy chain 1) (Dynein heavy chain, cytosolic)	3 v 3	0.0661179	0.0041275	0.183072	Q9Y282	ERGIC3	Endoplasmic reticulum-Golgi intermediate compartment protein 3 (Serologically defined breast cancer antigen NY-BR-84)	3 v 3	-0.0395843	0.017318	0.655279
Q8NFJ9	BBS1	Bardet-Biedl syndrome 1 protein (BBS2-like protein 2)	2 v 2	-0.323583	0.00424067	0.184907	Q6PI47	KCTD18	BTB/POZ domain-containing protein KCTD18	3 v 3	0.0850109	0.0173218	0.655279
Q8NG68	TTL	Tubulin--tyrosine ligase (TTL) (EC 6.3.2.25)	3 v 3	0.139858	0.00424136	0.184907	O75157	TSC22D2	TSC22 domain family protein 2 (TSC22-related-inducible leucine zipper protein 4)	3 v 3	-0.141573	0.0174299	0.655279
Q9Y5Z0	BACE2	Beta-secretase 2 (EC 3.4.23.45) (Aspartic-like protease 56 kDa) (Aspartyl protease 1) (ASP1) (Asp 1) (Beta-site amyloid precursor protein cleaving enzyme 2) (Beta-site APP cleaving enzyme 2) (Down region aspartic protease) (DRAP) (Memapsin-1) (Membrane-associated aspartic protease 1) (Theta-secretase)	3 v 3	-0.109188	0.00425573	0.184907	Q9BY77	POLDIP3	Polymerase delta-interacting protein 3 (46 kDa DNA polymerase delta interaction protein) (p46) (S6K1 Aly/REF-like target) (SKAR)	3 v 3	-0.0422001	0.0175648	0.655279
Q96K49	TMEM87B	Transmembrane protein 87B	3 v 3	0.0852583	0.00428403	0.185192	Q6ZSS3	ZNF621	Zinc finger protein 621	2 v 2	-0.16653	0.0176029	0.655279
O14579	COPE	Coatomer subunit epsilon (Epsilon-coat protein) (Epsilon-COP)	3 v 3	0.100222	0.00435375	0.187177	Q15650	TRIP4	Activating signal cointegrator 1 (ASC-1) (Thyroid receptor-interacting protein 4) (TR-interacting protein 4) (TRIP-4)	3 v 3	0.118475	0.0179335	0.655279
Q53GQ0	HSD17B12	Very-long-chain 3-oxoacyl-CoA reductase (EC 1.1.1.330) (17-beta-hydroxysteroid dehydrogenase 12) (17-beta-HSD 12) (3-ketoacyl-CoA reductase) (KAR) (Estradiol 17-beta-dehydrogenase 12) (EC 1.1.1.62) (Short chain dehydrogenase/reductase family 12C member 1)	3 v 3	-0.225351	0.0043739	0.187177	O15155	BET1	BET1 homolog (hBET1) (Golgi vesicular membrane-trafficking protein p18)	3 v 3	-0.177954	0.0181432	0.655279
Q13439	GOLGA4	Golgin subfamily A member 4 (256 kDa golgin) (Golgin-245) (Protein 72.1) (Trans-Golgi p230)	3 v 3	-0.0841789	0.00449639	0.189362	P19447	ERCC3	General transcription and DNA repair factor IIH helicase subunit XPB (TFIIH subunit XPB) (EC 3.6.4.12) (Basic transcription factor 2 89 kDa subunit) (BTF2 p89) (DNA excision repair protein ERCC-3) (DNA repair protein complementing XP-B cells) (TFIIH basal transcription factor complex 89 kDa subunit) (TFIIH 89 kDa subunit) (TFIIH p89) (Xeroderma pigmentosum group B-complementing protein)	3 v 3	0.11829	0.0184815	0.655279
J3KPF0	HECTD4	Probable E3 ubiquitin-protein ligase HECTD4	3 v 3	0.209791	0.00451605	0.189362	Q9BWW4	SSBP3	Single-stranded DNA-binding protein 3 (Sequence-specific single-stranded-DNA-binding protein)	3 v 3	0.223404	0.0185025	0.655279
Q9NXR7	BABAM2	BRISC and BRCA1-A complex member 2 (BRCA1-A complex subunit BRE) (BRCA1/BRCA2-containing complex subunit 45) (Brain and reproductive organ-expressed protein)	3 v 3	0.376674	0.00453614	0.189362	Q14061	COX17	Cytochrome c oxidase copper chaperone	3 v 3	-0.0829447	0.0185096	0.655279
A6NEM2	HCFC1	Host cell factor 1	3 v 3	0.231058	0.00463715	0.190099	O75582	RPS6KA5	Ribosomal protein S6 kinase alpha-5 (S6K-alpha-5) (EC 2.7.11.1) (90 kDa ribosomal protein S6 kinase 5) (Nuclear mitogen- and stress-activated protein kinase 1) (RSK-like protein kinase) (RSKL)	3 v 3	-0.121646	0.0188186	0.655279
Q01650	SLC7A5	Large neutral amino acids transporter small subunit 1 (4F2 light chain) (4F2 LC) (4F2LC) (CD98 light chain) (Integral membrane protein E16) (E16) (L-type amino acid transporter 1) (hLAT1) (Solute carrier family 7 member 5) (y+ system cationic amino acid transporter)	3 v 3	0.789211	0.00466798	0.190099	Q8TB03	CXorf38	Uncharacterized protein CXorf38	3 v 3	-0.1827	0.0188738	0.655279
B4DPV7		Cysteinyl-tRNA synthetase (EC 6.1.1.16)	3 v 3	-0.22606	0.00472578	0.190099	Q8N196	SIX5	Homeobox protein SIX5 (DM locus-associated homeodomain protein) (Sine oculis homeobox homolog 5)	3 v 3	-0.136681	0.0188903	0.655279
Q9Y5N5	N6AMT1	Methyltransferase N6AMT1 (HemK methyltransferase family member 2) (M.HsaHemK2P) (Lysine N-methyltransferase 9) (EC 2.1.1.-) (Methylarsonite methyltransferase N6AMT1) (EC 2.1.1.-) (Protein N(5)-glutamine methyltransferase) (EC 2.1.1.-)	3 v 3	-0.275015	0.00472599	0.190099	Q9NS91	RAD18	E3 ubiquitin-protein ligase RAD18 (EC 2.3.2.27) (Postreplication repair protein RAD18) (hHR18) (hRAD18) (RING finger protein 73) (RING-type E3 ubiquitin transferase RAD18)	3 v 3	-0.123687	0.0189301	0.655279
P23921	RRM1	Ribonucleoside-diphosphate reductase large subunit (EC 1.17.4.1) (Ribonucleoside-diphosphate reductase subunit M1) (Ribonucleotide reductase large subunit)	3 v 3	0.327129	0.00475151	0.190099	Q9NWT1	PAK1IP1	p21-activated protein kinase-interacting protein 1 (PAK/PLC-interacting protein 1) (hPIP1) (PAK1-interacting protein 1) (WD repeat-containing protein 84)	3 v 3	0.658411	0.019069	0.655279
P35606	COPB2	Coatomer subunit beta' (Beta'-coat protein) (Beta'-COP) (p102)	3 v 3	0.184338	0.00484643	0.190099	A0A2R8YGK2	MIGA1	Mitoguardin 1	3 v 3	0.129096	0.0190828	0.655279
Q7L5Y1	ENOSF1	Mitochondrial enolase superfamily member 1 (EC 4.2.1.68) (Antisense RNA to thymidylate synthase) (rTS) (L-fuconate dehydratase)	3 v 3	-0.175421	0.0048611	0.190099	C9JRZ8	AKR1B15	Aldo-keto reductase family 1 member B15 (EC 1.1.1.-) (EC 1.1.1.300) (EC 1.1.1.54) (Estradiol 17-beta-dehydrogenase AKR1B15) (Farnesol dehydrogenase) (EC 1.1.1.216) (Testosterone 17beta-dehydrogenase) (EC 1.1.1.64)	3 v 3	-0.203582	0.0192821	0.655279
Q9BWU0	SLC4A1AP	Kanadaptin (Human lung cancer oncogene 3 protein) (HLC-3) (Kidney anion exchanger adapter protein) (Solute carrier family 4 anion exchanger member 1 adapter protein)	3 v 3	0.341039	0.00486388	0.190099	Q9Y2T3	GDA	Guanine deaminase (Guanase) (Guanine aminase) (EC 3.5.4.3) (Guanine aminohydrolase) (GAH) (p51-nedasin)	3 v 3	-0.177192	0.0194744	0.655279
O00154	ACOT7	Cytosolic acyl coenzyme A thioester hydrolase (EC 3.1.2.2) (Acyl-CoA thioesterase 7) (Brain acyl-CoA hydrolase) (BACH) (hBACH) (CTE-IIa) (CTE-II) (Long chain acyl-CoA thioester hydrolase)	3 v 3	-0.0800695	0.00494151	0.190099	P53597	SUCLG1	Succinate--CoA ligase [ADP/GDP-forming] subunit alpha, mitochondrial (EC 6.2.1.4) (EC 6.2.1.5) (Succinyl-CoA synthetase subunit alpha) (SCS-alpha)	3 v 3	-0.103341	0.0194929	0.655279
P49441	INPP1	Inositol polyphosphate 1-phosphatase (IPP) (IPPase) (EC 3.1.3.57)	3 v 3	0.0832004	0.00494686	0.190099	Q96K19	RNF170	E3 ubiquitin-protein ligase RNF170 (EC 2.3.2.27) (Putative LAG1-interacting protein) (RING finger protein 170) (RING-type E3 ubiquitin transferase RNF170)	2 v 2	-0.258217	0.0195162	0.655279
P33121	ACSL1	Long-chain-fatty-acid--CoA ligase 1 (EC 6.2.1.3) (Acyl-CoA synthetase 1) (ACS1) (Arachidonate--CoA ligase) (EC 6.2.1.15) (Long-chain acyl-CoA synthetase 1) (LACS 1) (Long-chain acyl-CoA synthetase 2) (LACS 2) (Long-chain fatty acid-CoA ligase 2) (Palmitoyl-CoA ligase 1) (Palmitoyl-CoA ligase 2) (Phytanate--CoA ligase) (EC 6.2.1.24)	3 v 3	-0.297572	0.00503143	0.190099	Q13596	SNX1	Sorting nexin-1	3 v 3	-0.0750281	0.0197016	0.655279
Q00653	NFKB2	Nuclear factor NF-kappa-B p100 subunit (DNA-binding factor KBF2) (H2TF1) (Lymphocyte translocation chromosome 10 protein) (Nuclear factor of kappa light polypeptide gene enhancer in B-cells 2) (Oncogene Lyt-10) (Lyt10) [Cleaved into: Nuclear factor NF-kappa-B p52 subunit]	3 v 3	-0.169213	0.00503342	0.190099	Q9BRP4	PAAF1	Proteasomal ATPase-associated factor 1 (Protein G-16) (WD repeat-containing protein 71)	3 v 3	-0.0919384	0.0197332	0.655279
P22670	RFX1	MHC class II regulatory factor RFX1 (Enhancer factor C) (EF-C) (Regulatory factor X 1) (RFX) (Transcription factor RFX1)	3 v 3	0.26001	0.00503834	0.190099	Q96B23	C18orf25	Uncharacterized protein C18orf25 (ARKadia-like protein 1)	3 v 3	-0.197683	0.0198397	0.655279
Q9NR50	EIF2B3	Translation initiation factor eIF-2B subunit gamma (eIF-2B GDP-GTP exchange factor subunit gamma)	3 v 3	0.157016	0.00505791	0.190099	Q8N9N8	EIF1AD	Probable RNA-binding protein EIF1AD (Eukaryotic translation initiation factor 1A domain-containing protein) (Haponin)	3 v 3	-0.256841	0.0200655	0.655279
Q9NQE9	HINT3	Histidine triad nucleotide-binding protein 3 (HINT-3) (EC 3.-.-.-)	3 v 3	-0.188618	0.00506742	0.190099	Q9BT23	LIMD2	LIM domain-containing protein 2	3 v 3	-0.162007	0.0201349	0.655279
Q9BQS8	FYCO1	FYVE and coiled-coil domain-containing protein 1 (Zinc finger FYVE domain-containing protein 7)	3 v 3	0.178122	0.00509608	0.190099	Q9UNY4	TTF2	Transcription termination factor 2 (EC 3.6.4.-) (Lodestar homolog) (RNA polymerase II termination factor) (Transcription release factor 2) (F2) (HuF2)	3 v 3	-0.167286	0.0202199	0.655279
Q9UP38	FZD1	Frizzled-1 (Fz-1) (hFz1) (FzE1)	3 v 3	0.507471	0.00511546	0.190099	P28161	GSTM2	Glutathione S-transferase Mu 2 (EC 2.5.1.18) (GST class-mu 2) (GSTM2-2)	3 v 3	-0.102981	0.0202572	0.655279
Q96G74	OTUD5	OTU domain-containing protein 5 (EC 3.4.19.12) (Deubiquitinating enzyme A) (DUBA)	3 v 3	0.189729	0.00511882	0.190099	Q15907	RAB11B	Ras-related protein Rab-11B (EC 3.6.5.2) (GTP-binding protein YPT3)	3 v 3	-0.20629	0.0202672	0.655279
O43747	AP1G1	AP-1 complex subunit gamma-1 (Adaptor protein complex AP-1 subunit gamma-1) (Adaptor-related protein complex 1 subunit gamma-1) (Clathrin assembly protein complex 1 gamma-1 large chain) (Gamma1-adaptin) (Golgi adaptor HA1/AP1 adaptin subunit gamma-1)	3 v 3	-0.200274	0.00514047	0.190099	Q7Z6I8	C5orf24	UPF0461 protein C5orf24	3 v 3	-0.106285	0.0203	0.655279
Q9NPH3	IL1RAP	Interleukin-1 receptor accessory protein (IL-1 receptor accessory protein) (IL-1RAcP) (EC 3.2.2.6) (Interleukin-1 receptor 3) (IL-1R-3) (IL-1R3)	3 v 3	0.266085	0.00515227	0.190099	P28356	HOXD9	Homeobox protein Hox-D9 (Homeobox protein Hox-4C) (Homeobox protein Hox-5.2)	2 v 2	0.27019	0.0204188	0.655279
Q9H3S5	PIGM	GPI mannosyltransferase 1 (EC 2.4.1.-) (GPI mannosyltransferase I) (GPI-MT-I) (Phosphatidylinositol-glycan biosynthesis class M protein) (PIG-M)	3 v 3	0.203284	0.00515264	0.190099	Q9UH62	ARMCX3	Armadillo repeat-containing X-linked protein 3 (ARM protein lost in epithelial cancers on chromosome X 3) (Protein ALEX3)	3 v 3	-0.135609	0.0206707	0.655279
Q9BVA1	TUBB2B	Tubulin beta-2B chain	3 v 3	0.194816	0.0051896	0.190099	P16885	PLCG2	1-phosphatidylinositol 4,5-bisphosphate phosphodiesterase gamma-2 (EC 3.1.4.11) (Phosphoinositide phospholipase C-gamma-2) (Phospholipase C-IV) (PLC-IV) (Phospholipase C-gamma-2) (PLC-gamma-2)	3 v 3	0.134575	0.0208161	0.655279
O94808	GFPT2	Glutamine--fructose-6-phosphate aminotransferase [isomerizing] 2 (EC 2.6.1.16) (D-fructose-6-phosphate amidotransferase 2) (Glutamine:fructose-6-phosphate amidotransferase 2) (GFAT 2) (GFAT2) (Hexosephosphate aminotransferase 2)	3 v 3	-0.311166	0.00524479	0.190099	Q8WUR7	C15orf40	UPF0235 protein C15orf40	3 v 3	0.0495601	0.0208718	0.655279
Q05086	UBE3A	Ubiquitin-protein ligase E3A (EC 2.3.2.26) (E6AP ubiquitin-protein ligase) (HECT-type ubiquitin transferase E3A) (Human papillomavirus E6-associated protein) (Oncogenic protein-associated protein E6-AP) (Renal carcinoma antigen NY-REN-54)	3 v 3	-0.0644704	0.00527285	0.190099	A1A5C4	RRBP1	RRBP1 protein	2 v 2	-0.107873	0.0210612	0.655279
Q9C0D5	TANC1	Protein TANC1 (Tetratricopeptide repeat, ankyrin repeat and coiled-coil domain-containing protein 1)	3 v 3	-0.169871	0.0052786	0.190099	A0A024R563	PPP1R14B	Protein phosphatase 1, regulatory (Inhibitor) subunit 14B, isoform CRA_a	3 v 3	-0.226701	0.0210948	0.655279
P28482	MAPK1	Mitogen-activated protein kinase 1 (MAP kinase 1) (MAPK 1) (EC 2.7.11.24) (ERT1) (Extracellular signal-regulated kinase 2) (ERK-2) (MAP kinase isoform p42) (p42-MAPK) (Mitogen-activated protein kinase 2) (MAP kinase 2) (MAPK 2)	3 v 3	0.28706	0.00529754	0.190099	Q8N5S1	SLC25A41	Mitochondrial carrier protein SCaMC-3L (Mitochondrial ATP-Mg/Pi carrier protein SLC25A41) (Small calcium-binding mitochondrial carrier protein 3-like) (SCaMC-3-like) (SCaMC-3L) (Solute carrier family 25 member 41)	2 v 2	-0.317446	0.0211421	0.655279
P04920	SLC4A2	Anion exchange protein 2 (AE 2) (Anion exchanger 2) (Non-erythroid band 3-like protein) (BND3L) (Solute carrier family 4 member 2)	3 v 3	-0.102841	0.00531511	0.190099	Q9NUD5	ZCCHC3	Zinc finger CCHC domain-containing protein 3	3 v 3	0.53808	0.021198	0.655279
B9EH95	ARVCF	Armadillo repeat gene deletes in velocardiofacial syndrome (Armadillo repeat gene deletes in velocardiofacial syndrome, isoform CRA_b)	3 v 3	-0.106028	0.00535194	0.190099	P40925	MDH1	Malate dehydrogenase, cytoplasmic (EC 1.1.1.37) (Cytosolic malate dehydrogenase) (Diiodophenylpyruvate reductase) (EC 1.1.1.96)	3 v 3	-0.163745	0.0212218	0.655279
P63173	RPL38	60S ribosomal protein L38 (Large ribosomal subunit protein eL38)	3 v 3	-0.147671	0.00544105	0.190099	O15270	SPTLC2	Serine palmitoyltransferase 2 (EC 2.3.1.50) (Long chain base biosynthesis protein 2) (LCB 2) (Long chain base biosynthesis protein 2a) (LCB2a) (Serine-palmitoyl-CoA transferase 2) (SPT 2)	3 v 3	-0.192755	0.0213312	0.655279
Q8NEW0	SLC30A7	Zinc transporter 7 (ZnT-7) (Solute carrier family 30 member 7) (Znt-like transporter 2)	3 v 3	-0.325678	0.00546554	0.190099	B2RXF3		Peptidyl-prolyl cis-trans isomerase (PPIase) (EC 5.2.1.8)	2 v 2	-0.892212	0.0214163	0.655279
Q9NV64	TMEM39A	Transmembrane protein 39A	2 v 2	0.18324	0.00548528	0.190099	Q7L5D6	GET4	Golgi to ER traffic protein 4 homolog (Conserved edge-expressed protein) (Transmembrane domain recognition complex 35 kDa subunit) (TRC35)	3 v 3	-0.20351	0.0215471	0.655279
Q9H7Z6	KAT8	Histone acetyltransferase KAT8 (EC 2.3.1.48) (Lysine acetyltransferase 8) (MOZ, YBF2/SAS3, SAS2 and TIP60 protein 1) (MYST-1) (hMOF)	3 v 3	0.114233	0.00555916	0.190099	P16144	ITGB4	Integrin beta-4 (GP150) (CD antigen CD104)	3 v 3	0.0774077	0.0218482	0.655279
Q8NDX5	PHC3	Polyhomeotic-like protein 3 (Early development regulatory protein 3) (Homolog of polyhomeotic 3) (hPH3)	3 v 3	-0.423252	0.00556076	0.190099	Q9Y394	DHRS7	Dehydrogenase/reductase SDR family member 7 (EC 1.1.-.-) (Retinal short-chain dehydrogenase/reductase 4) (retSDR4) (Short chain dehydrogenase/reductase family 34C member 1)	3 v 3	-0.202008	0.0221787	0.655279
Q9H6T3	RPAP3	RNA polymerase II-associated protein 3	3 v 3	-0.296784	0.00557831	0.190099	Q9UBT6	POLK	DNA polymerase kappa (EC 2.7.7.7) (DINB protein) (DINP)	3 v 3	-0.0807312	0.0222769	0.655279
P45984	MAPK9	Mitogen-activated protein kinase 9 (MAP kinase 9) (MAPK 9) (EC 2.7.11.24) (JNK-55) (Stress-activated protein kinase 1a) (SAPK1a) (Stress-activated protein kinase JNK2) (c-Jun N-terminal kinase 2)	3 v 3	-0.212274	0.00558513	0.190099	G4U4J3	PAPD5	PAP associated domain containing 5	3 v 3	0.187606	0.0223027	0.655279
P49327	FASN	Fatty acid synthase (EC 2.3.1.85) (Type I fatty acid synthase) [Includes: [Acyl-carrier-protein] S-acetyltransferase (EC 2.3.1.38); [Acyl-carrier-protein] S-malonyltransferase (EC 2.3.1.39); 3-oxoacyl-[acyl-carrier-protein] synthase (EC 2.3.1.41); 3-oxoacyl-[acyl-carrier-protein] reductase (EC 1.1.1.100); 3-hydroxyacyl-[acyl-carrier-protein] dehydratase (EC 4.2.1.59); Enoyl-[acyl-carrier-protein]…	3 v 3	-0.199621	0.00559051	0.190099	Q9NWB7	IFT57	Intraflagellar transport protein 57 homolog (Dermal papilla-derived protein 8) (Estrogen-related receptor beta-like protein 1) (HIP1-interacting protein) (MHS4R2)	2 v 2	0.0295819	0.0223148	0.655279
P43250	GRK6	G protein-coupled receptor kinase 6 (EC 2.7.11.16) (G protein-coupled receptor kinase GRK6)	3 v 3	0.245587	0.00564679	0.190099	Q8IYI6	EXOC8	Exocyst complex component 8 (Exocyst complex 84 kDa subunit)	3 v 3	-0.117561	0.0223166	0.655279
P18031	PTPN1	Tyrosine-protein phosphatase non-receptor type 1 (EC 3.1.3.48) (Protein-tyrosine phosphatase 1B) (PTP-1B)	3 v 3	0.386605	0.00570066	0.190099	Q9H6Y2	WDR55	WD repeat-containing protein 55	3 v 3	-0.111709	0.0223291	0.655279
Q8NC74	RBBP8NL	RBBP8 N-terminal-like protein	2 v 2	0.264048	0.00570204	0.190099	Q16181	SEPTIN7	Septin-7 (CDC10 protein homolog)	3 v 3	-0.0865727	0.0225014	0.655279
Q92508	PIEZO1	Piezo-type mechanosensitive ion channel component 1 (Membrane protein induced by beta-amyloid treatment) (Mib) (Protein FAM38A)	3 v 3	-0.210255	0.00577768	0.190099	Q8WVD5	RNF141	RING finger protein 141 (Zinc finger protein 230)	3 v 3	-0.222679	0.0225217	0.655279
P61160	ACTR2	Actin-related protein 2 (Actin-like protein 2)	3 v 3	0.0838746	0.00580316	0.190099	P60842	EIF4A1	Eukaryotic initiation factor 4A-I (eIF-4A-I) (eIF4A-I) (EC 3.6.4.13) (ATP-dependent RNA helicase eIF4A-1)	3 v 3	0.0943777	0.0225361	0.655279
Q07864	POLE	DNA polymerase epsilon catalytic subunit A (EC 2.7.7.7) (3'-5' exodeoxyribonuclease) (EC 3.1.11.-) (DNA polymerase II subunit A)	3 v 3	0.205566	0.00580529	0.190099	Q9NYV4	CDK12	Cyclin-dependent kinase 12 (EC 2.7.11.22) (EC 2.7.11.23) (Cdc2-related kinase, arginine/serine-rich) (CrkRS) (Cell division cycle 2-related protein kinase 7) (CDC2-related protein kinase 7) (Cell division protein kinase 12) (hCDK12)	3 v 3	0.0890851	0.0225604	0.655279
D7RF68		AGTRAP-BRAF fusion protein	3 v 3	0.26336	0.00582031	0.190099	B3KS36		cDNA FLJ35376 fis, clone SKMUS2004044, highly similar to Homo sapiens ribosomal protein L3 (RPL3), transcript variant 2, mRNA	3 v 3	0.4013	0.0227205	0.655279
Q68CP9	ARID2	AT-rich interactive domain-containing protein 2 (ARID domain-containing protein 2) (BRG1-associated factor 200) (BAF200) (Zinc finger protein with activation potential) (Zipzap/p200)	3 v 3	0.182718	0.00583537	0.190099	Q8WV92	MITD1	MIT domain-containing protein 1	3 v 3	0.252081	0.0227257	0.655279
Q6AWC2	WWC2	Protein WWC2 (BH-3-only member B) (WW domain-containing protein 2)	3 v 3	-0.219831	0.00591157	0.190099	P49755	TMED10	Transmembrane emp24 domain-containing protein 10 (Protein TMED10) (21 kDa transmembrane-trafficking protein) (S31I125) (S31III125) (Tmp-21-I) (Transmembrane protein Tmp21) (p23) (p24 family protein delta-1) (p24delta1) (p24delta)	3 v 3	-0.0839661	0.0228433	0.655279
Q9NPA8	ENY2	Transcription and mRNA export factor ENY2 (Enhancer of yellow 2 transcription factor homolog)	3 v 3	0.278869	0.00596064	0.190099	Q01844	EWSR1	RNA-binding protein EWS (EWS oncogene) (Ewing sarcoma breakpoint region 1 protein)	3 v 3	0.523704	0.0232197	0.655279
Q9UK59	DBR1	Lariat debranching enzyme (EC 3.1.-.-)	3 v 3	0.153285	0.00600725	0.190099	Q9H3S7	PTPN23	Tyrosine-protein phosphatase non-receptor type 23 (EC 3.1.3.48) (His domain-containing protein tyrosine phosphatase) (HD-PTP) (Protein tyrosine phosphatase TD14) (PTP-TD14)	3 v 3	-0.11281	0.0232996	0.655279
Q92506	HSD17B8	(3R)-3-hydroxyacyl-CoA dehydrogenase (EC 1.1.1.n12) (17-beta-hydroxysteroid dehydrogenase 8) (17-beta-HSD 8) (HSD17B8) (3-ketoacyl-[acyl-carrier-protein] reductase alpha subunit) (KAR alpha subunit) (3-oxoacyl-[acyl-carrier-protein] reductase) (Estradiol 17-beta-dehydrogenase 8) (EC 1.1.1.62) (Protein Ke6) (Ke6) (Short chain dehydrogenase/reductase family 30C member 1) (Testosterone 17-beta-dehyd…	3 v 3	-0.22484	0.00601702	0.190099	Q14137	BOP1	Ribosome biogenesis protein BOP1 (Block of proliferation 1 protein)	3 v 3	0.0604968	0.0233061	0.655279
A0A024R9W8	SLC30A9	Solute carrier family 30 member 9 (Zinc transporter 9)	3 v 3	0.104039	0.00602825	0.190099	Q9NSG2	C1orf112	Uncharacterized protein C1orf112	3 v 3	-0.102665	0.0234138	0.655279
Q6IBS0	TWF2	Twinfilin-2 (A6-related protein) (hA6RP) (Protein tyrosine kinase 9-like) (Twinfilin-1-like protein)	3 v 3	-0.190069	0.00607326	0.190099	P07996	THBS1	Thrombospondin-1 (Glycoprotein G)	3 v 3	0.106157	0.0234507	0.655279
A0A024QZB4		Sulfotransferase (EC 2.8.2.-)	3 v 3	-0.324536	0.00608133	0.190099	Q9ULG1	INO80	Chromatin-remodeling ATPase INO80 (hINO80) (EC 3.6.4.-) (DNA helicase-related INO80 complex homolog 1) (DNA helicase-related protein INO80) (INO80 complex subunit A)	2 v 2	0.0905373	0.0235392	0.655279
O75177	SS18L1	Calcium-responsive transactivator (SS18-like protein 1) (SYT homolog 1)	3 v 3	-0.343487	0.00608886	0.190099	Q8NBM8	PCYOX1L	Prenylcysteine oxidase-like (EC 1.8.3.-)	3 v 3	-0.103333	0.0239365	0.655279
A0A024R6R1	SHCBP1	SHC SH2-domain binding protein 1, isoform CRA_a	3 v 3	-0.317483	0.00616617	0.190099	Q9BXK1	KLF16	Krueppel-like factor 16 (Basic transcription element-binding protein 4) (BTE-binding protein 4) (Novel Sp1-like zinc finger transcription factor 2) (Transcription factor BTEB4) (Transcription factor NSLP2)	3 v 3	0.350113	0.0239967	0.655279
Q9UKA9	PTBP2	Polypyrimidine tract-binding protein 2 (Neural polypyrimidine tract-binding protein) (Neurally-enriched homolog of PTB) (PTB-like protein)	3 v 3	-0.669034	0.00617128	0.190099	P84085	ARF5	ADP-ribosylation factor 5	3 v 3	-0.109989	0.0240765	0.655279
Q99567	NUP88	Nuclear pore complex protein Nup88 (88 kDa nucleoporin) (Nucleoporin Nup88)	3 v 3	-0.0959595	0.0061855	0.190099	Q12770	SCAP	Sterol regulatory element-binding protein cleavage-activating protein (SCAP) (SREBP cleavage-activating protein)	3 v 3	-0.150117	0.0242329	0.655279
A7E2D6	NAV2	NAV2 protein	3 v 3	0.508369	0.00625754	0.190099	Q9UDY8	MALT1	Mucosa-associated lymphoid tissue lymphoma translocation protein 1 (EC 3.4.22.-) (MALT lymphoma-associated translocation) (Paracaspase)	3 v 3	0.0240423	0.0243974	0.655279
O60512	B4GALT3	Beta-1,4-galactosyltransferase 3 (Beta-1,4-GalTase 3) (Beta4Gal-T3) (b4Gal-T3) (EC 2.4.1.-) (Beta-N-acetylglucosaminyl-glycolipid beta-1,4-galactosyltransferase) (Beta-N-acetylglucosaminylglycopeptide beta-1,4-galactosyltransferase) (EC 2.4.1.38) (N-acetyllactosamine synthase) (EC 2.4.1.90) (Nal synthase) (Neolactotriaosylceramide beta-1,4-galactosyltransferase) (EC 2.4.1.275) (UDP-Gal:beta-GlcNA…	3 v 3	0.345608	0.00632524	0.190099	Q6NZI2	CAVIN1	Caveolae-associated protein 1 (Cavin-1) (Polymerase I and transcript release factor)	3 v 3	0.299147	0.0244134	0.655279
Q99959	PKP2	Plakophilin-2	3 v 3	0.192104	0.00638918	0.190099	P0C2W1	FBXO45	F-box/SPRY domain-containing protein 1 (F-box only protein 45) (hFbxo45)	2 v 2	-0.384023	0.02443	0.655279
Q96T51	RUFY1	RUN and FYVE domain-containing protein 1 (FYVE-finger protein EIP1) (La-binding protein 1) (Rab4-interacting protein) (Zinc finger FYVE domain-containing protein 12)	3 v 3	0.166278	0.00639817	0.190099	Q92831	KAT2B	Histone acetyltransferase KAT2B (EC 2.3.1.48) (Histone acetyltransferase PCAF) (Histone acetylase PCAF) (Lysine acetyltransferase 2B) (P300/CBP-associated factor) (P/CAF) (Spermidine acetyltransferase KAT2B) (EC 2.3.1.57)	2 v 2	-0.191517	0.0245444	0.655279
Q9BVC5	C2orf49	Ashwin	3 v 3	0.362341	0.00640411	0.190099	A0A0B4J1W3	NAA15	N-alpha-acetyltransferase 15, NatA auxiliary subunit	3 v 3	-0.335167	0.0245808	0.655279
P50613	CDK7	Cyclin-dependent kinase 7 (EC 2.7.11.22) (EC 2.7.11.23) (39 kDa protein kinase) (p39 Mo15) (CDK-activating kinase 1) (Cell division protein kinase 7) (Serine/threonine-protein kinase 1) (TFIIH basal transcription factor complex kinase subunit)	3 v 3	-0.179369	0.00643625	0.190099	Q5T280	SPOUT1	Putative methyltransferase C9orf114 (EC 2.1.1.-) (Centromere protein 32) (CENP-32) (Kinetochore-associated protein) (SPOUT domain-containing methyltransferase 1)	3 v 3	0.225703	0.0245999	0.655279
Q9NV66	TYW1	S-adenosyl-L-methionine-dependent tRNA 4-demethylwyosine synthase TYW1 (EC 4.1.3.44) (Radical S-adenosyl methionine and flavodoxin domain-containing protein 1) (tRNA wybutosine-synthesizing protein 1 homolog) (tRNA-yW-synthesizing protein)	3 v 3	0.085554	0.00644347	0.190099	Q9H0R6	QRSL1	Glutamyl-tRNA(Gln) amidotransferase subunit A, mitochondrial (Glu-AdT subunit A) (EC 6.3.5.7) (Glutaminyl-tRNA synthase-like protein 1)	3 v 3	-0.0983441	0.0247048	0.655279
Q15147	PLCB4	1-phosphatidylinositol 4,5-bisphosphate phosphodiesterase beta-4 (EC 3.1.4.11) (Phosphoinositide phospholipase C-beta-4) (Phospholipase C-beta-4) (PLC-beta-4)	3 v 3	0.140633	0.0064832	0.190099	Q86XP3	DDX42	ATP-dependent RNA helicase DDX42 (EC 3.6.4.13) (DEAD box protein 42) (RNA helicase-like protein) (RHELP) (RNA helicase-related protein) (RNAHP) (SF3b DEAD box protein) (Splicing factor 3B-associated 125 kDa protein) (SF3b125)	3 v 3	-0.0770011	0.0247321	0.655279
Q6P996	PDXDC1	Pyridoxal-dependent decarboxylase domain-containing protein 1 (EC 4.1.1.-)	3 v 3	0.156096	0.00653532	0.190099	Q8N2S1	LTBP4	Latent-transforming growth factor beta-binding protein 4 (LTBP-4)	3 v 3	-0.60393	0.0247458	0.655279
Q6NZI2	CAVIN1	Caveolae-associated protein 1 (Cavin-1) (Polymerase I and transcript release factor)	3 v 3	0.334336	0.0065356	0.190099	O95674	CDS2	Phosphatidate cytidylyltransferase 2 (EC 2.7.7.41) (CDP-DAG synthase 2) (CDP-DG synthase 2) (CDP-diacylglycerol synthase 2) (CDS 2) (CDP-diglyceride pyrophosphorylase 2) (CDP-diglyceride synthase 2) (CTP:phosphatidate cytidylyltransferase 2)	3 v 3	-0.0576524	0.0250653	0.655279
Q8ND76	CCNY	Cyclin-Y (Cyc-Y) (Cyclin box protein 1) (Cyclin fold protein 1) (cyclin-X)	3 v 3	-0.187006	0.00654934	0.190099	Q86XA9	HEATR5A	HEAT repeat-containing protein 5A	3 v 3	-0.0627331	0.0251487	0.655279
P28676	GCA	Grancalcin	3 v 3	-0.141694	0.00657383	0.190099	Q8N5K1	CISD2	CDGSH iron-sulfur domain-containing protein 2 (Endoplasmic reticulum intermembrane small protein) (MitoNEET-related 1 protein) (Miner1) (Nutrient-deprivation autophagy factor-1) (NAF-1)	3 v 3	-0.161444	0.025154	0.655279
O00212	RHOD	Rho-related GTP-binding protein RhoD (Rho-related protein HP1) (RhoHP1)	3 v 3	-0.622157	0.00661625	0.190099	Q9Y3A2	UTP11	Probable U3 small nucleolar RNA-associated protein 11 (U3 snoRNA-associated protein 11) (UTP11-like protein)	3 v 3	0.23757	0.0253414	0.655279
P07902	GALT	Galactose-1-phosphate uridylyltransferase (Gal-1-P uridylyltransferase) (EC 2.7.7.12) (UDP-glucose--hexose-1-phosphate uridylyltransferase)	3 v 3	-0.237885	0.00661707	0.190099	Q8WVP7	LMBR1	Limb region 1 protein homolog (Differentiation-related gene 14 protein)	3 v 3	-0.365696	0.0253704	0.655279
Q9NPI6	DCP1A	mRNA-decapping enzyme 1A (EC 3.-.-.-) (Smad4-interacting transcriptional co-activator) (Transcription factor SMIF)	3 v 3	0.312237	0.00666469	0.190099	P22059	OSBP	Oxysterol-binding protein 1	3 v 3	-0.148486	0.025408	0.655279
Q5CZB5	DKFZp686M0430	Uncharacterized protein DKFZp686M0430	3 v 3	-0.135282	0.00669916	0.190099	P49642	PRIM1	DNA primase small subunit (EC 2.7.7.-) (DNA primase 49 kDa subunit) (p49)	3 v 3	-0.142896	0.0255552	0.655279
Q9BZD4	NUF2	Kinetochore protein Nuf2 (hNuf2) (hNuf2R) (hsNuf2) (Cell division cycle-associated protein 1)	3 v 3	0.155846	0.00673746	0.190099	P0DI83	RAB34	Ras-related protein Rab-34, isoform NARR (Nine amino-acid residue-repeats)	3 v 3	-0.123029	0.0257602	0.655279
P0DPD8	EEF1AKMT4-ECE2	EEF1AKMT4-ECE2 readthrough transcript protein (EC 3.4.24.71) [Includes: Methyltransferase-like region (EC 2.1.1.-); Endothelin-converting enzyme 2 region (EC 3.4.24.71)]	3 v 3	0.378994	0.00676109	0.190099	Q69YU5	BRAWNIN	Protein BRAWNIN	3 v 3	-0.21118	0.0258636	0.655279
Q7Z7E8	UBE2Q1	Ubiquitin-conjugating enzyme E2 Q1 (EC 2.3.2.23) (E2 ubiquitin-conjugating enzyme Q1) (Protein NICE-5) (Ubiquitin carrier protein Q1) (Ubiquitin-protein ligase Q1)	3 v 3	-0.35361	0.00679911	0.190099	Q5VUM1	SDHAF4	Succinate dehydrogenase assembly factor 4, mitochondrial (SDH assembly factor 4) (SDHAF4)	3 v 3	-0.208017	0.0260722	0.655279
P20962	PTMS	Parathymosin	3 v 3	-0.055085	0.00680703	0.190099	P52630	STAT2	Signal transducer and activator of transcription 2 (p113)	3 v 3	-0.0739838	0.0263824	0.655279
Q71U36	TUBA1A	Tubulin alpha-1A chain (Alpha-tubulin 3) (Tubulin B-alpha-1) (Tubulin alpha-3 chain) [Cleaved into: Detyrosinated tubulin alpha-1A chain]	3 v 3	0.12045	0.00687687	0.190099	K7EPR4	AP1M2	AP-1 complex subunit mu-2 (Fragment)	2 v 2	0.412492	0.0265626	0.655279
Q5U0J5	CREB1	cAMP responsive element binding protein 1 (cAMP responsive element binding protein 1, isoform CRA_a) (cDNA, FLJ93156, Homo sapiens cAMP responsive element binding protein 1 (CREB1),transcript variant B, mRNA)	3 v 3	0.268344	0.00692465	0.190099	A0A059RW21	ND2	NADH-ubiquinone oxidoreductase chain 2 (EC 7.1.1.2)	3 v 3	-0.302013	0.0266111	0.655279
L0R6Q1	SLC35A4	SLC35A4 upstream open reading frame protein	3 v 3	0.467576	0.00701194	0.190099	E9PK54	HSPA8	Heat shock cognate 71 kDa protein (Fragment)	3 v 3	-0.230932	0.0267656	0.655279
P40222	TXLNA	Alpha-taxilin	3 v 3	0.467556	0.00709004	0.190099	Q8N806	UBR7	Putative E3 ubiquitin-protein ligase UBR7 (EC 2.3.2.27) (N-recognin-7) (RING-type E3 ubiquitin transferase UBR7)	3 v 3	-0.170771	0.0269438	0.655279
Q9BTI9	NPM1	Nucleophosmin (Fragment)	3 v 3	-0.115071	0.00710141	0.190099	Q5F1R6	DNAJC21	DnaJ homolog subfamily C member 21 (DnaJ homolog subfamily A member 5) (Protein GS3)	3 v 3	0.260998	0.0272067	0.655279
Q14508	WFDC2	WAP four-disulfide core domain protein 2 (Epididymal secretory protein E4) (Major epididymis-specific protein E4) (Putative protease inhibitor WAP5)	3 v 3	-0.956126	0.00710317	0.190099	Q6XE24	RBMS3	RNA-binding motif, single-stranded-interacting protein 3	2 v 2	0.38867	0.027207	0.655279
P42224	STAT1	Signal transducer and activator of transcription 1-alpha/beta (Transcription factor ISGF-3 components p91/p84)	3 v 3	-0.154106	0.00711732	0.190099	P17707	AMD1	S-adenosylmethionine decarboxylase proenzyme (AdoMetDC) (SAMDC) (EC 4.1.1.50) [Cleaved into: S-adenosylmethionine decarboxylase alpha chain; S-adenosylmethionine decarboxylase beta chain]	2 v 2	-0.346976	0.0272342	0.655279
Q13200	PSMD2	26S proteasome non-ATPase regulatory subunit 2 (26S proteasome regulatory subunit RPN1) (26S proteasome regulatory subunit S2) (26S proteasome subunit p97) (Protein 55.11) (Tumor necrosis factor type 1 receptor-associated protein 2)	3 v 3	-0.0860199	0.00713246	0.190099	A4UCS8		2-phospho-D-glycerate hydro-lyase (EC 4.2.1.11) (Fragment)	3 v 3	-0.142132	0.0273926	0.655279
Q99757	TXN2	Thioredoxin, mitochondrial (MTRX) (Mt-Trx) (Thioredoxin-2)	3 v 3	0.702156	0.00716105	0.190099	P33121	ACSL1	Long-chain-fatty-acid--CoA ligase 1 (EC 6.2.1.3) (Acyl-CoA synthetase 1) (ACS1) (Arachidonate--CoA ligase) (EC 6.2.1.15) (Long-chain acyl-CoA synthetase 1) (LACS 1) (Long-chain acyl-CoA synthetase 2) (LACS 2) (Long-chain fatty acid-CoA ligase 2) (Palmitoyl-CoA ligase 1) (Palmitoyl-CoA ligase 2) (Phytanate--CoA ligase) (EC 6.2.1.24)	3 v 3	-0.134868	0.027566	0.655279
Q49B96	COX19	Cytochrome c oxidase assembly protein COX19 (hCOX19)	3 v 3	0.220063	0.00716704	0.190099	Q9H0F7	ARL6	ADP-ribosylation factor-like protein 6 (Bardet-Biedl syndrome 3 protein)	3 v 3	-0.169735	0.0276808	0.655279
Q13309	SKP2	S-phase kinase-associated protein 2 (Cyclin-A/CDK2-associated protein p45) (F-box protein Skp2) (F-box/LRR-repeat protein 1) (p45skp2)	3 v 3	0.262944	0.00720851	0.190099	Q9BUE0	MED18	Mediator of RNA polymerase II transcription subunit 18 (Mediator complex subunit 18) (p28b)	3 v 3	-0.0987632	0.0279438	0.655279
Q96EA4	SPDL1	Protein Spindly (hSpindly) (Arsenite-related gene 1 protein) (Coiled-coil domain-containing protein 99) (Rhabdomyosarcoma antigen MU-RMS-40.4A) (Spindle apparatus coiled-coil domain-containing protein 1)	3 v 3	0.185837	0.00721658	0.190099	Q9H492	MAP1LC3A	Microtubule-associated proteins 1A/1B light chain 3A (Autophagy-related protein LC3 A) (Autophagy-related ubiquitin-like modifier LC3 A) (MAP1 light chain 3-like protein 1) (MAP1A/MAP1B light chain 3 A) (MAP1A/MAP1B LC3 A) (Microtubule-associated protein 1 light chain 3 alpha)	2 v 2	-0.245246	0.0279682	0.655279
Q9NV70	EXOC1	Exocyst complex component 1 (Exocyst complex component Sec3)	3 v 3	0.0433014	0.00722631	0.190099	Q9H7E2	TDRD3	Tudor domain-containing protein 3	3 v 3	0.335463	0.0280089	0.655279
Q13190	STX5	Syntaxin-5	3 v 3	0.114919	0.00728799	0.190099	P61599	NAA20	N-alpha-acetyltransferase 20 (EC 2.3.1.254) (Methionine N-acetyltransferase) (N-acetyltransferase 5) (N-terminal acetyltransferase B complex catalytic subunit NAA20) (N-terminal acetyltransferase B complex catalytic subunit NAT5) (NatB complex subunit NAT5) (NatB catalytic subunit)	3 v 3	-0.202584	0.0280489	0.655279
P04150	NR3C1	Glucocorticoid receptor (GR) (Nuclear receptor subfamily 3 group C member 1)	3 v 3	-0.0110025	0.00732327	0.190099	Q9BVA0	KATNB1	Katanin p80 WD40 repeat-containing subunit B1 (Katanin p80 subunit B1) (p80 katanin)	3 v 3	-0.140232	0.0281916	0.655279
Q9NVG8	TBC1D13	TBC1 domain family member 13	3 v 3	0.763476	0.00732725	0.190099	Q8N4C8	MINK1	Misshapen-like kinase 1 (EC 2.7.11.1) (GCK family kinase MiNK) (MAPK/ERK kinase kinase kinase 6) (MEK kinase kinase 6) (MEKKK 6) (Misshapen/NIK-related kinase) (Mitogen-activated protein kinase kinase kinase kinase 6)	3 v 3	-0.0683304	0.0282041	0.655279
Q96FW1	OTUB1	Ubiquitin thioesterase OTUB1 (EC 3.4.19.12) (Deubiquitinating enzyme OTUB1) (OTU domain-containing ubiquitin aldehyde-binding protein 1) (Otubain-1) (hOTU1) (Ubiquitin-specific-processing protease OTUB1)	3 v 3	0.0423608	0.00734399	0.190099	Q9NXZ2	DDX43	Probable ATP-dependent RNA helicase DDX43 (EC 3.6.4.13) (Cancer/testis antigen 13) (CT13) (DEAD box protein 43) (DEAD box protein HAGE) (Helical antigen)	3 v 3	-0.169263	0.028281	0.655279
P12270	TPR	Nucleoprotein TPR (Megator) (NPC-associated intranuclear protein) (Translocated promoter region protein)	3 v 3	-0.125252	0.00738597	0.190099	Q8TBC4	UBA3	NEDD8-activating enzyme E1 catalytic subunit (EC 6.2.1.64) (NEDD8-activating enzyme E1C) (Ubiquitin-activating enzyme E1C) (Ubiquitin-like modifier-activating enzyme 3) (Ubiquitin-activating enzyme 3)	3 v 3	-0.10739	0.0283709	0.655279
Q6UXH1	CRELD2	Protein disulfide isomerase CRELD2 (EC 5.3.4.1) (Cysteine-rich with EGF-like domain protein 2)	3 v 3	-0.284583	0.00743344	0.190099	P51178	PLCD1	1-phosphatidylinositol 4,5-bisphosphate phosphodiesterase delta-1 (EC 3.1.4.11) (Phosphoinositide phospholipase C-delta-1) (Phospholipase C-III) (PLC-III) (Phospholipase C-delta-1) (PLC-delta-1)	3 v 3	-0.180065	0.0284956	0.655279
Q6GQQ9	OTUD7B	OTU domain-containing protein 7B (EC 3.4.19.12) (Cellular zinc finger anti-NF-kappa-B protein) (Cezanne) (Zinc finger A20 domain-containing protein 1) (Zinc finger protein Cezanne)	3 v 3	0.200152	0.00745	0.190099	Q96G61	NUDT11	Diphosphoinositol polyphosphate phosphohydrolase 3-beta (DIPP-3-beta) (DIPP3-beta) (hDIPP3beta) (EC 3.6.1.52) (Diadenosine 5',5'''-P1,P6-hexaphosphate hydrolase 3-beta) (Diadenosine hexaphosphate hydrolase (AMP-forming)) (EC 3.6.1.60) (Nucleoside diphosphate-linked moiety X motif 11) (Nudix motif 11) (hAps1)	3 v 3	-0.0691535	0.0285082	0.655279
P49815	TSC2	Tuberin (Tuberous sclerosis 2 protein)	3 v 3	-0.117957	0.00748458	0.190099	Q99442	SEC62	Translocation protein SEC62 (Translocation protein 1) (TP-1) (hTP-1)	3 v 3	-0.190652	0.0286189	0.655279
P07384	CAPN1	Calpain-1 catalytic subunit (EC 3.4.22.52) (Calcium-activated neutral proteinase 1) (CANP 1) (Calpain mu-type) (Calpain-1 large subunit) (Cell proliferation-inducing gene 30 protein) (Micromolar-calpain) (muCANP)	3 v 3	-0.122763	0.0074961	0.190099	Q53EU6	GPAT3	Glycerol-3-phosphate acyltransferase 3 (GPAT-3) (EC 2.3.1.15) (1-acyl-sn-glycerol-3-phosphate O-acyltransferase 10) (AGPAT 10) (1-acyl-sn-glycerol-3-phosphate O-acyltransferase 9) (1-AGP acyltransferase 9) (1-AGPAT 9) (EC 2.3.1.51) (Acyl-CoA:glycerol-3-phosphate acyltransferase 3) (hGPAT3) (Lung cancer metastasis-associated protein 1) (Lysophosphatidic acid acyltransferase theta) (LPAAT-theta) (M…	3 v 3	-0.121224	0.0286482	0.655279
Q8IV48	ERI1	3'-5' exoribonuclease 1 (EC 3.1.-.-) (3'-5' exonuclease ERI1) (Eri-1 homolog) (Histone mRNA 3'-end-specific exoribonuclease) (Histone mRNA 3'-exonuclease 1) (Protein 3'hExo) (HEXO)	3 v 3	0.703529	0.00750021	0.190099	Q96J42	TXNDC15	Thioredoxin domain-containing protein 15	3 v 3	-0.226914	0.0289087	0.655279
Q5D0E6	DALRD3	DALR anticodon-binding domain-containing protein 3	3 v 3	-0.278949	0.00753992	0.190099	P06493	CDK1	Cyclin-dependent kinase 1 (CDK1) (EC 2.7.11.22) (EC 2.7.11.23) (Cell division control protein 2 homolog) (Cell division protein kinase 1) (p34 protein kinase)	3 v 3	-0.146808	0.0289175	0.655279
Q96PY5	FMNL2	Formin-like protein 2 (Formin homology 2 domain-containing protein 2)	3 v 3	0.107441	0.00756037	0.190099	A6NJ78	METTL15	12S rRNA N4-methylcytidine (m4C) methyltransferase (12S rRNA m4C methyltransferase) (EC 2.1.1.-) (Methyltransferase 5 domain-containing protein 1) (Methyltransferase-like protein 15)	3 v 3	-0.103345	0.0289786	0.655279
Q8WVX9	FAR1	Fatty acyl-CoA reductase 1 (EC 1.2.1.84) (Male sterility domain-containing protein 2)	3 v 3	-0.16732	0.00756516	0.190099	Q9NYU1	UGGT2	UDP-glucose:glycoprotein glucosyltransferase 2 (UGT2) (hUGT2) (EC 2.4.1.-) (UDP--Glc:glycoprotein glucosyltransferase 2) (UDP-glucose ceramide glucosyltransferase-like 1)	3 v 3	-0.131595	0.0289873	0.655279
P04083	ANXA1	Annexin A1 (Annexin I) (Annexin-1) (Calpactin II) (Calpactin-2) (Chromobindin-9) (Lipocortin I) (Phospholipase A2 inhibitory protein) (p35)	3 v 3	-0.178299	0.00756713	0.190099	Q8N1G2	CMTR1	Cap-specific mRNA (nucleoside-2'-O-)-methyltransferase 1 (EC 2.1.1.57) (Cap methyltransferase 1) (Cap1 2'O-ribose methyltransferase 1) (MTr1) (hMTr1) (FtsJ methyltransferase domain-containing protein 2) (Interferon-stimulated gene 95 kDa protein) (ISG95)	3 v 3	-0.0991555	0.0289894	0.655279
H3BRM5	COX5A	Cytochrome c oxidase polypeptide Va (Cytochrome c oxidase subunit 5A, mitochondrial)	3 v 3	-0.215212	0.0075882	0.190099	A0A384MDZ1		Epididymis secretory sperm binding protein	3 v 3	0.0597396	0.0291478	0.655279
Q99714	HSD17B10	3-hydroxyacyl-CoA dehydrogenase type-2 (EC 1.1.1.35) (17-beta-estradiol 17-dehydrogenase) (EC 1.1.1.62) (2-methyl-3-hydroxybutyryl-CoA dehydrogenase) (MHBD) (3-alpha-(17-beta)-hydroxysteroid dehydrogenase (NAD(+))) (EC 1.1.1.239) (3-hydroxy-2-methylbutyryl-CoA dehydrogenase) (EC 1.1.1.178) (3-hydroxyacyl-CoA dehydrogenase type II) (3alpha(or 20beta)-hydroxysteroid dehydrogenase) (EC 1.1.1.53) (7-…	3 v 3	0.0671159	0.00760176	0.190099	Q14126	DSG2	Desmoglein-2 (Cadherin family member 5) (HDGC)	3 v 3	-0.0772295	0.0292505	0.655279
Q03252	LMNB2	Lamin-B2	3 v 3	0.41161	0.0076071	0.190099	Q8TAA9	VANGL1	Vang-like protein 1 (Loop-tail protein 2 homolog) (LPP2) (Strabismus 2) (Van Gogh-like protein 1)	3 v 3	0.114673	0.029278	0.655279
Q5W111	SPRYD7	SPRY domain-containing protein 7 (Chronic lymphocytic leukemia deletion region gene 6 protein) (CLL deletion region gene 6 protein)	3 v 3	-0.446833	0.00764439	0.190099	Q9H3U7	SMOC2	SPARC-related modular calcium-binding protein 2 (Secreted modular calcium-binding protein 2) (SMOC-2) (Smooth muscle-associated protein 2) (SMAP-2)	2 v 2	0.217858	0.0293031	0.655279
P78344	EIF4G2	Eukaryotic translation initiation factor 4 gamma 2 (eIF-4-gamma 2) (eIF-4G 2) (eIF4G 2) (Death-associated protein 5) (DAP-5) (p97)	3 v 3	-0.533971	0.00766067	0.190099	A0A024RC24	IMPACT	Protein IMPACT	3 v 3	-0.0753062	0.0293302	0.655279
Q13613	MTMR1	Myotubularin-related protein 1 (Phosphatidylinositol-3,5-bisphosphate 3-phosphatase) (EC 3.1.3.95) (Phosphatidylinositol-3-phosphate phosphatase) (EC 3.1.3.64)	3 v 3	0.41431	0.00766246	0.190099	P35606	COPB2	Coatomer subunit beta' (Beta'-coat protein) (Beta'-COP) (p102)	3 v 3	-0.113529	0.0294437	0.655279
O43639	NCK2	Cytoplasmic protein NCK2 (Growth factor receptor-bound protein 4) (NCK adaptor protein 2) (Nck-2) (SH2/SH3 adaptor protein NCK-beta)	3 v 3	0.235538	0.0076633	0.190099	P57081	WDR4	tRNA (guanine-N(7)-)-methyltransferase non-catalytic subunit WDR4 (Protein Wuho homolog) (hWH) (WD repeat-containing protein 4)	3 v 3	-0.155907	0.0295258	0.655279
Q15392	DHCR24	Delta(24)-sterol reductase (EC 1.3.1.72) (24-dehydrocholesterol reductase) (3-beta-hydroxysterol Delta-24-reductase) (Diminuto/dwarf1 homolog) (Seladin-1)	3 v 3	0.71559	0.00767397	0.190099	Q12788	TBL3	Transducin beta-like protein 3 (WD repeat-containing protein SAZD)	3 v 3	-0.117896	0.029625	0.655279
Q9BQE9	BCL7B	B-cell CLL/lymphoma 7 protein family member B (allergen Hom s 3)	3 v 3	0.292306	0.00770556	0.190099	Q8NHU3	SGMS2	Phosphatidylcholine:ceramide cholinephosphotransferase 2 (EC 2.7.8.27) (Sphingomyelin synthase 2)	2 v 2	0.121539	0.0297056	0.655279
Q9HCJ3	RAVER2	Ribonucleoprotein PTB-binding 2 (Protein raver-2)	3 v 3	0.0950522	0.00771692	0.190099	O60830	TIMM17B	Mitochondrial import inner membrane translocase subunit Tim17-B	3 v 3	-0.247699	0.029746	0.655279
O60488	ACSL4	Long-chain-fatty-acid--CoA ligase 4 (EC 6.2.1.3) (Arachidonate--CoA ligase) (EC 6.2.1.15) (Long-chain acyl-CoA synthetase 4) (LACS 4)	3 v 3	0.283276	0.0077348	0.190099	P04818	TYMS	Thymidylate synthase (TS) (TSase) (EC 2.1.1.45)	3 v 3	-0.14697	0.0298124	0.655279
P08651	NFIC	Nuclear factor 1 C-type (NF1-C) (Nuclear factor 1/C) (CCAAT-box-binding transcription factor) (CTF) (Nuclear factor I/C) (NF-I/C) (NFI-C) (TGGCA-binding protein)	3 v 3	0.327704	0.00773723	0.190099	P30711	GSTT1	Glutathione S-transferase theta-1 (EC 2.5.1.18) (GST class-theta-1) (Glutathione transferase T1-1)	3 v 3	-0.117681	0.0298924	0.655279
Q9UJX3	ANAPC7	Anaphase-promoting complex subunit 7 (APC7) (Cyclosome subunit 7)	3 v 3	0.0727519	0.00775848	0.190099	Q5NDL2	EOGT	EGF domain-specific O-linked N-acetylglucosamine transferase (EC 2.4.1.255) (Extracellular O-linked N-acetylglucosamine transferase)	3 v 3	-0.0792379	0.0299366	0.655279
Q92692	NECTIN2	Nectin-2 (Herpes virus entry mediator B) (Herpesvirus entry mediator B) (HveB) (Nectin cell adhesion molecule 2) (Poliovirus receptor-related protein 2) (CD antigen CD112)	3 v 3	0.171644	0.00775883	0.190099	Q93099	HGD	Homogentisate 1,2-dioxygenase (EC 1.13.11.5) (Homogentisate oxygenase) (Homogentisic acid oxidase) (Homogentisicase)	3 v 3	-0.0724562	0.0299381	0.655279
O60684	KPNA6	Importin subunit alpha-7 (Karyopherin subunit alpha-6)	3 v 3	0.129021	0.0077641	0.190099	Q96JM7	L3MBTL3	Lethal(3)malignant brain tumor-like protein 3 (H-l(3)mbt-like protein 3) (L(3)mbt-like protein 3) (L3mbt-like 3) (MBT-1)	3 v 3	0.0566509	0.0300232	0.655279
Q9UBS9	SUCO	SUN domain-containing ossification factor (Membrane protein CH1) (Protein osteopotentia homolog) (SUN-like protein 1)	3 v 3	-0.410241	0.00778172	0.190099	P46379	BAG6	Large proline-rich protein BAG6 (BAG family molecular chaperone regulator 6) (BCL2-associated athanogene 6) (BAG-6) (HLA-B-associated transcript 3) (Protein G3) (Protein Scythe)	3 v 3	-0.132708	0.0300716	0.655279
O75381	PEX14	Peroxisomal membrane protein PEX14 (PTS1 receptor-docking protein) (Peroxin-14) (Peroxisomal membrane anchor protein PEX14)	3 v 3	0.224426	0.00779057	0.190099	K4EN11		GAPDH (Fragment)	3 v 3	-0.0795591	0.0301008	0.655279
Q9H2C2	ARV1	Protein ARV1 (hARV1)	3 v 3	0.0480983	0.00782004	0.190273	O15258	RER1	Protein RER1	3 v 3	-0.133771	0.030277	0.655279
O43396	TXNL1	Thioredoxin-like protein 1 (32 kDa thioredoxin-related protein)	3 v 3	-0.120321	0.00785222	0.190511	Q4LE39	ARID4B	AT-rich interactive domain-containing protein 4B (ARID domain-containing protein 4B) (180 kDa Sin3-associated polypeptide) (Sin3-associated polypeptide p180) (Breast cancer-associated antigen BRCAA1) (Histone deacetylase complex subunit SAP180) (Retinoblastoma-binding protein 1-like 1)	3 v 3	-0.155849	0.0303832	0.655279
O60701	UGDH	UDP-glucose 6-dehydrogenase (UDP-Glc dehydrogenase) (UDP-GlcDH) (UDPGDH) (EC 1.1.1.22)	3 v 3	0.241461	0.00799658	0.19076	Q96NY7	CLIC6	Chloride intracellular channel protein 6 (Parchorin)	3 v 3	-0.113683	0.0305099	0.655279
P11171	EPB41	Protein 4.1 (P4.1) (4.1R) (Band 4.1) (EPB4.1) (Erythrocyte membrane protein band 4.1)	3 v 3	0.218957	0.0080505	0.19076	Q86WQ0	NR2C2AP	Nuclear receptor 2C2-associated protein (TR4 orphan receptor-associated 16 kDa protein)	3 v 3	-0.248	0.0308135	0.655279
O75347	TBCA	Tubulin-specific chaperone A (TCP1-chaperonin cofactor A) (Tubulin-folding cofactor A) (CFA)	3 v 3	-0.0824683	0.00805579	0.19076	Q96EY4	TMA16	Translation machinery-associated protein 16	3 v 3	0.670066	0.0308504	0.655279
Q96RS0	TGS1	Trimethylguanosine synthase (EC 2.1.1.-) (CLL-associated antigen KW-2) (Cap-specific guanine-N2 methyltransferase) (Hepatocellular carcinoma-associated antigen 137) (Nuclear receptor coactivator 6-interacting protein) (PRIP-interacting protein with methyltransferase motif) (PIMT) (PIPMT)	3 v 3	0.0949993	0.00807041	0.19076	Q9UI43	MRM2	rRNA methyltransferase 2, mitochondrial (EC 2.1.1.-) (16S rRNA (uridine(1369)-2'-O)-methyltransferase) (16S rRNA [Um1369] 2'-O-methyltransferase) (Protein ftsJ homolog 2)	3 v 3	-0.261908	0.0308514	0.655279
Q16563	SYPL1	Synaptophysin-like protein 1 (Pantophysin)	3 v 3	0.164985	0.00816787	0.19076	O60502	OGA	Protein O-GlcNAcase (OGA) (EC 3.2.1.169) (Beta-N-acetylglucosaminidase) (Beta-N-acetylhexosaminidase) (Beta-hexosaminidase) (Meningioma-expressed antigen 5) (N-acetyl-beta-D-glucosaminidase) (N-acetyl-beta-glucosaminidase) (Nuclear cytoplasmic O-GlcNAcase and acetyltransferase) (NCOAT)	3 v 3	0.109847	0.0308609	0.655279
B3KQ18		cDNA FLJ32632 fis, clone SYNOV1000190, highly similar to Alpha-1,3-mannosyl-glycoprotein2-beta-N- acetylglucosaminyltransferase	2 v 2	0.485531	0.00828896	0.19076	O14672	ADAM10	Disintegrin and metalloproteinase domain-containing protein 10 (ADAM 10) (EC 3.4.24.81) (CDw156) (Kuzbanian protein homolog) (Mammalian disintegrin-metalloprotease) (CD antigen CD156c)	3 v 3	-0.123994	0.0309414	0.655279
O60243	HS6ST1	Heparan-sulfate 6-O-sulfotransferase 1 (HS6ST-1) (EC 2.8.2.-)	3 v 3	-0.342787	0.00831416	0.19076	O43156	TTI1	TELO2-interacting protein 1 homolog (Protein SMG10)	3 v 3	-0.155735	0.0310474	0.655279
Q676U5	ATG16L1	Autophagy-related protein 16-1 (APG16-like 1)	3 v 3	-0.197493	0.00832394	0.19076	Q7Z4G1	COMMD6	COMM domain-containing protein 6	3 v 3	-0.114817	0.0311235	0.655279
Q9Y6I9	TEX264	Testis-expressed protein 264 (Putative secreted protein Zsig11)	3 v 3	0.239885	0.00832974	0.19076	Q8N9T8	KRI1	Protein KRI1 homolog	3 v 3	0.336021	0.0311755	0.655279
Q6NYC8	PPP1R18	Phostensin (Protein phosphatase 1 F-actin cytoskeleton-targeting subunit) (Protein phosphatase 1 regulatory subunit 18)	3 v 3	0.556509	0.00833415	0.19076	B7Z2R7	ACBD5	Acyl-CoA-binding domain-containing protein 5	3 v 3	-0.115513	0.0314692	0.655279
H0YKT5	TLE3	Transducin-like enhancer protein 3	3 v 3	-0.356456	0.00833685	0.19076	Q99735	MGST2	Microsomal glutathione S-transferase 2 (Microsomal GST-2) (EC 2.5.1.18) (Glutathione peroxidase MGST2) (EC 1.11.1.-) (Leukotriene C4 synthase MGST2) (EC 4.4.1.20) (Microsomal glutathione S-transferase II) (Microsomal GST-II)	2 v 2	-0.283857	0.031535	0.655279
Q9NXR1	NDE1	Nuclear distribution protein nudE homolog 1 (NudE)	3 v 3	0.33326	0.00835569	0.19076	A0A024R0H5	DENND2D	DENN/MADD domain containing 2D, isoform CRA_d	3 v 3	-0.113546	0.0315971	0.655279
Q3SY69	ALDH1L2	Mitochondrial 10-formyltetrahydrofolate dehydrogenase (Mitochondrial 10-FTHFDH) (mtFDH) (EC 1.5.1.6) (Aldehyde dehydrogenase family 1 member L2)	3 v 3	0.120025	0.00835883	0.19076	P05023	ATP1A1	Sodium/potassium-transporting ATPase subunit alpha-1 (Na(+)/K(+) ATPase alpha-1 subunit) (EC 7.2.2.13) (Sodium pump subunit alpha-1)	3 v 3	-0.119643	0.0319375	0.655279
Q6NUQ4	TMEM214	Transmembrane protein 214	3 v 3	0.537672	0.00836129	0.19076	Q9Y3D0	CIAO2B	Cytosolic iron-sulfur assembly component 2B (MSS19-interacting protein of 18 kDa) (Mitotic spindle-associated MMXD complex subunit MIP18) (Protein FAM96B)	3 v 3	-0.217215	0.0319481	0.655279
Q969S3	ZNF622	Zinc finger protein 622 (Zinc finger-like protein 9)	3 v 3	-0.237652	0.00840605	0.19076	Q9H9Q2	COPS7B	COP9 signalosome complex subunit 7b (SGN7b) (Signalosome subunit 7b) (JAB1-containing signalosome subunit 7b)	3 v 3	-0.0795689	0.0319987	0.655279
Q14146	URB2	Unhealthy ribosome biogenesis protein 2 homolog	3 v 3	-0.081688	0.00841642	0.19076	P55854	SUMO3	Small ubiquitin-related modifier 3 (SUMO-3) (SMT3 homolog 1) (SUMO-2) (Ubiquitin-like protein SMT3A) (Smt3A)	3 v 3	-0.237029	0.0320554	0.655279
P53992	SEC24C	Protein transport protein Sec24C (SEC24-related protein C)	3 v 3	0.337167	0.00842253	0.19076	Q13162	PRDX4	Peroxiredoxin-4 (EC 1.11.1.24) (Antioxidant enzyme AOE372) (AOE37-2) (Peroxiredoxin IV) (Prx-IV) (Thioredoxin peroxidase AO372) (Thioredoxin-dependent peroxide reductase A0372) (Thioredoxin-dependent peroxiredoxin 4)	3 v 3	-0.12674	0.0321887	0.655279
P63010	AP2B1	AP-2 complex subunit beta (AP105B) (Adaptor protein complex AP-2 subunit beta) (Adaptor-related protein complex 2 subunit beta) (Beta-2-adaptin) (Beta-adaptin) (Clathrin assembly protein complex 2 beta large chain) (Plasma membrane adaptor HA2/AP2 adaptin beta subunit)	3 v 3	-0.203708	0.00843334	0.19076	Q9NVK5	FGFR1OP2	FGFR1 oncogene partner 2	3 v 3	-0.163821	0.0321897	0.655279
Q99081	TCF12	Transcription factor 12 (TCF-12) (Class B basic helix-loop-helix protein 20) (bHLHb20) (DNA-binding protein HTF4) (E-box-binding protein) (Transcription factor HTF-4)	3 v 3	0.202713	0.00845099	0.19076	Q5TA31	RNF187	E3 ubiquitin-protein ligase RNF187 (EC 2.3.2.27) (RING domain AP1 coactivator 1) (RACO-1) (RING finger protein 187) (RING-type E3 ubiquitin transferase RNF187)	2 v 2	-0.160137	0.0323094	0.655279
P61221	ABCE1	ATP-binding cassette sub-family E member 1 (2'-5'-oligoadenylate-binding protein) (HuHP68) (RNase L inhibitor) (Ribonuclease 4 inhibitor) (RNS4I)	3 v 3	-0.147	0.00850674	0.19076	Q8WVK2	SNRNP27	U4/U6.U5 small nuclear ribonucleoprotein 27 kDa protein (U4/U6.U5 snRNP 27 kDa protein) (U4/U6.U5-27K) (Nucleic acid-binding protein RY-1) (U4/U6.U5 tri-snRNP-associated 27 kDa protein) (27K) (U4/U6.U5 tri-snRNP-associated protein 3)	3 v 3	0.312634	0.0323311	0.655279
Q9UHY7	ENOPH1	Enolase-phosphatase E1 (EC 3.1.3.77) (2,3-diketo-5-methylthio-1-phosphopentane phosphatase) (MASA homolog)	3 v 3	-0.198324	0.00851535	0.19076	P06396	GSN	Gelsolin (AGEL) (Actin-depolymerizing factor) (ADF) (Brevin)	3 v 3	-0.0334987	0.0323544	0.655279
O00411	POLRMT	DNA-directed RNA polymerase, mitochondrial (MtRPOL) (EC 2.7.7.6)	3 v 3	-0.315453	0.00853259	0.19076	Q9UJF2	RASAL2	Ras GTPase-activating protein nGAP (RAS protein activator-like 2)	3 v 3	-0.137427	0.0323616	0.655279
A0A3B3ITT1	RAB12	Ras-related protein Rab-12	3 v 3	0.434536	0.00853448	0.19076	P54274	TERF1	Telomeric repeat-binding factor 1 (NIMA-interacting protein 2) (TTAGGG repeat-binding factor 1) (Telomeric protein Pin2/TRF1)	2 v 2	-0.0878651	0.0325683	0.655279
Q13619	CUL4A	Cullin-4A (CUL-4A)	3 v 3	-0.217946	0.00857882	0.191249	P50548	ERF	ETS domain-containing transcription factor ERF (Ets2 repressor factor) (PE-2)	3 v 3	-0.136282	0.0327775	0.655279
Q96EY5	MVB12A	Multivesicular body subunit 12A (CIN85/CD2AP family-binding protein) (ESCRT-I complex subunit MVB12A) (Protein FAM125A)	3 v 3	-0.223378	0.00862948	0.191818	O75394	MRPL33	39S ribosomal protein L33, mitochondrial (L33mt) (MRP-L33) (Mitochondrial large ribosomal subunit protein bL33m)	3 v 3	0.177795	0.0328721	0.655279
P27144	AK4	Adenylate kinase 4, mitochondrial (AK 4) (EC 2.7.4.10) (EC 2.7.4.6) (Adenylate kinase 3-like) (GTP:AMP phosphotransferase AK4)	3 v 3	0.339522	0.0086494	0.191818	A0A1B0GV12	GOLGA8N	Golgin subfamily A member 8N	3 v 3	-0.125608	0.0331107	0.655279
P32322	PYCR1	Pyrroline-5-carboxylate reductase 1, mitochondrial (P5C reductase 1) (P5CR 1) (EC 1.5.1.2)	3 v 3	0.194243	0.00873905	0.192616	Q8N5M9	JAGN1	Protein jagunal homolog 1	3 v 3	-0.299247	0.0331234	0.655279
O15392	BIRC5	Baculoviral IAP repeat-containing protein 5 (Apoptosis inhibitor 4) (Apoptosis inhibitor survivin)	3 v 3	0.153536	0.00875321	0.192616	Q9NYG2	ZDHHC3	Palmitoyltransferase ZDHHC3 (EC 2.3.1.225) (Acyltransferase ZDHHC3) (EC 2.3.1.-) (Protein DHHC1) (Zinc finger DHHC domain-containing protein 3) (DHHC-3)	2 v 2	-0.139661	0.0331382	0.655279
Q15438	CYTH1	Cytohesin-1 (PH, SEC7 and coiled-coil domain-containing protein 1) (SEC7 homolog B2-1)	3 v 3	0.295183	0.00888549	0.193526	P08237	PFKM	ATP-dependent 6-phosphofructokinase, muscle type (ATP-PFK) (PFK-M) (EC 2.7.1.11) (6-phosphofructokinase type A) (Phosphofructo-1-kinase isozyme A) (PFK-A) (Phosphohexokinase)	3 v 3	-0.079058	0.0332495	0.655279
P42684	ABL2	Tyrosine-protein kinase ABL2 (EC 2.7.10.2) (Abelson murine leukemia viral oncogene homolog 2) (Abelson tyrosine-protein kinase 2) (Abelson-related gene protein) (Tyrosine-protein kinase ARG)	3 v 3	0.115533	0.00893484	0.194105	Q92783	STAM	Signal transducing adapter molecule 1 (STAM-1)	3 v 3	-0.0934152	0.0333159	0.655279
O75182	SIN3B	Paired amphipathic helix protein Sin3b (Histone deacetylase complex subunit Sin3b) (Transcriptional corepressor Sin3b)	3 v 3	0.122703	0.00899625	0.194204	Q9NPL8	TIMMDC1	Complex I assembly factor TIMMDC1, mitochondrial (Protein M5-14) (Translocase of inner mitochondrial membrane domain-containing protein 1) (TIMM domain containing-protein 1)	3 v 3	-0.145329	0.0333352	0.655279
Q92574	TSC1	Hamartin (Tuberous sclerosis 1 protein)	3 v 3	-0.109573	0.00901093	0.194204	O00232	PSMD12	26S proteasome non-ATPase regulatory subunit 12 (26S proteasome regulatory subunit RPN5) (26S proteasome regulatory subunit p55)	3 v 3	-0.1403	0.0335679	0.655279
Q9NU22	MDN1	Midasin (Dynein-related AAA-ATPase MDN1) (MIDAS-containing protein)	3 v 3	-0.157761	0.00904025	0.194204	P20645	M6PR	Cation-dependent mannose-6-phosphate receptor (CD Man-6-P receptor) (CD-MPR) (46 kDa mannose 6-phosphate receptor) (MPR 46)	3 v 3	-0.171297	0.033775	0.655279
Q96FK6	WDR89	WD repeat-containing protein 89	3 v 3	-0.136975	0.00909957	0.194204	Q9UKM7	MAN1B1	Endoplasmic reticulum mannosyl-oligosaccharide 1,2-alpha-mannosidase (EC 3.2.1.113) (ER alpha-1,2-mannosidase) (ER mannosidase 1) (ERMan1) (Man9GlcNAc2-specific-processing alpha-mannosidase) (Mannosidase alpha class 1B member 1)	3 v 3	0.0468061	0.0337811	0.655279
O43896	KIF1C	Kinesin-like protein KIF1C	3 v 3	0.158515	0.00914871	0.194204	Q9Y3L5	RAP2C	Ras-related protein Rap-2c (EC 3.6.5.2)	3 v 3	-0.126269	0.0337955	0.655279
Q6KC79	NIPBL	Nipped-B-like protein (Delangin) (SCC2 homolog)	3 v 3	0.300937	0.00915835	0.194204	Q8NB46	ANKRD52	Serine/threonine-protein phosphatase 6 regulatory ankyrin repeat subunit C (PP6-ARS-C) (Serine/threonine-protein phosphatase 6 regulatory subunit ARS-C) (Ankyrin repeat domain-containing protein 52)	3 v 3	-0.0834599	0.0339592	0.655279
O14879	IFIT3	Interferon-induced protein with tetratricopeptide repeats 3 (IFIT-3) (CIG49) (ISG-60) (Interferon-induced 60 kDa protein) (IFI-60K) (Interferon-induced protein with tetratricopeptide repeats 4) (IFIT-4) (Retinoic acid-induced gene G protein) (P60) (RIG-G)	3 v 3	-0.457843	0.00916804	0.194204	O95081	AGFG2	Arf-GAP domain and FG repeat-containing protein 2 (HIV-1 Rev-binding protein-like protein) (Rev/Rex activation domain-binding protein related) (RAB-R)	3 v 3	-0.303749	0.0341447	0.655279
Q3B7T1	EDRF1	Erythroid differentiation-related factor 1	3 v 3	0.125333	0.00921464	0.194204	P18085	ARF4	ADP-ribosylation factor 4	3 v 3	-0.0695977	0.0341471	0.655279
P0DN79	CBSL	Cystathionine beta-synthase-like protein (EC 4.2.1.22) (Beta-thionase) (Serine sulfhydrase)	3 v 3	0.198619	0.00924218	0.194204	P50148	GNAQ	Guanine nucleotide-binding protein G(q) subunit alpha (Guanine nucleotide-binding protein alpha-q)	3 v 3	-0.129774	0.0342571	0.655279
P49755	TMED10	Transmembrane emp24 domain-containing protein 10 (Protein TMED10) (21 kDa transmembrane-trafficking protein) (S31I125) (S31III125) (Tmp-21-I) (Transmembrane protein Tmp21) (p23) (p24 family protein delta-1) (p24delta1) (p24delta)	3 v 3	0.155661	0.00924989	0.194204	Q9NX08	COMMD8	COMM domain-containing protein 8	3 v 3	-0.182836	0.0344491	0.655279
Q9H147	DNTTIP1	Deoxynucleotidyltransferase terminal-interacting protein 1 (Terminal deoxynucleotidyltransferase-interacting factor 1) (TdIF1) (TdT-interacting factor 1)	3 v 3	0.168754	0.00925155	0.194204	P04424	ASL	Argininosuccinate lyase (ASAL) (EC 4.3.2.1) (Arginosuccinase)	3 v 3	-0.160202	0.0344748	0.655279
Q96PB1	CASD1	N-acetylneuraminate 9-O-acetyltransferase (EC 2.3.1.45) (CAS1 domain-containing protein 1) (Sialate O-acetyltransferase) (SOAT)	3 v 3	-0.504977	0.00929879	0.194204	O94991	SLITRK5	SLIT and NTRK-like protein 5 (Leucine-rich repeat-containing protein 11)	2 v 2	0.235516	0.0347016	0.655279
Q6ZVM7	TOM1L2	TOM1-like protein 2 (Target of Myb-like protein 2)	3 v 3	0.606061	0.00931003	0.194204	Q9Y5Q9	GTF3C3	General transcription factor 3C polypeptide 3 (Transcription factor IIIC 102 kDa subunit) (TFIIIC 102 kDa subunit) (TFIIIC102) (Transcription factor IIIC subunit gamma) (TF3C-gamma)	3 v 3	0.133695	0.0347433	0.655279
Q5TKA1	LIN9	Protein lin-9 homolog (HuLin-9) (hLin-9) (Beta subunit-associated regulator of apoptosis) (TUDOR gene similar protein) (Type I interferon receptor beta chain-associated protein) (pRB-associated protein)	3 v 3	0.542937	0.00942288	0.195244	P34897	SHMT2	Serine hydroxymethyltransferase, mitochondrial (SHMT) (EC 2.1.2.1) (Glycine hydroxymethyltransferase) (Serine methylase)	3 v 3	-0.129379	0.0348253	0.655279
Q8NI27	THOC2	THO complex subunit 2 (Tho2) (hTREX120)	3 v 3	-0.17494	0.00952949	0.195402	Q92854	SEMA4D	Semaphorin-4D (A8) (BB18) (GR3) (CD antigen CD100)	2 v 2	-0.156372	0.0348565	0.655279
Q07960	ARHGAP1	Rho GTPase-activating protein 1 (CDC42 GTPase-activating protein) (GTPase-activating protein rhoGAP) (Rho-related small GTPase protein activator) (Rho-type GTPase-activating protein 1) (p50-RhoGAP)	3 v 3	0.43396	0.00954242	0.195402	Q12843	BCR	Breakpoint cluster region protein (Fragment)	3 v 3	-0.131371	0.0349134	0.655279
Q9NVI7	ATAD3A	ATPase family AAA domain-containing protein 3A	3 v 3	-0.0655709	0.00954295	0.195402	P08779	KRT16	Keratin, type I cytoskeletal 16 (Cytokeratin-16) (CK-16) (Keratin-16) (K16)	3 v 3	-0.434663	0.0350641	0.655279
Q9Y5Z7	HCFC2	Host cell factor 2 (HCF-2) (C2 factor)	3 v 3	-0.33355	0.00955388	0.195402	Q9UI15	TAGLN3	Transgelin-3 (Neuronal protein 22) (NP22) (Neuronal protein NP25)	3 v 3	-0.156323	0.0352455	0.655279
Q32Q12	NME1-NME2	Nucleoside diphosphate kinase (EC 2.7.4.6)	3 v 3	0.179447	0.00956817	0.195402	Q9BTW9	TBCD	Tubulin-specific chaperone D (Beta-tubulin cofactor D) (tfcD) (SSD-1) (Tubulin-folding cofactor D)	3 v 3	-0.1081	0.0353623	0.655279
Q9BR61	ACBD6	Acyl-CoA-binding domain-containing protein 6	3 v 3	1.25977	0.00961071	0.195714	Q9UKV5	AMFR	E3 ubiquitin-protein ligase AMFR (EC 2.3.2.36) (Autocrine motility factor receptor) (AMF receptor) (RING finger protein 45) (gp78)	3 v 3	-0.165851	0.0356975	0.655279
Q15437	SEC23B	Protein transport protein Sec23B (hSec23B) (SEC23-related protein B)	3 v 3	0.420345	0.00965616	0.195714	Q13190	STX5	Syntaxin-5	3 v 3	-0.157439	0.0357022	0.655279
Q9UHV9	PFDN2	Prefoldin subunit 2	3 v 3	-0.109877	0.00967539	0.195714	A0A0A0MRM8	MYO6	Unconventional myosin-6 (Unconventional myosin-VI)	2 v 2	-0.102914	0.0357179	0.655279
Q5BJD5	TMEM41B	Transmembrane protein 41B (Protein stasimon)	3 v 3	-0.128811	0.00969835	0.195714	Q16658	FSCN1	Fascin (55 kDa actin-bundling protein) (Singed-like protein) (p55)	3 v 3	-0.119568	0.0357637	0.655279
P28331	NDUFS1	NADH-ubiquinone oxidoreductase 75 kDa subunit, mitochondrial (EC 7.1.1.2) (Complex I-75kD) (CI-75kD)	3 v 3	0.0576993	0.00978492	0.196994	Q96EK4	THAP11	THAP domain-containing protein 11	3 v 3	0.106948	0.035769	0.655279
Q8IZR5	CMTM4	CKLF-like MARVEL transmembrane domain-containing protein 4 (Chemokine-like factor superfamily member 4)	3 v 3	0.387375	0.00981329	0.197099	O15400	STX7	Syntaxin-7	3 v 3	-0.186961	0.0359145	0.655279
A0A1S5UZ07	TLN1	Talin-1	3 v 3	0.185134	0.00987062	0.197297	Q96RQ1	ERGIC2	Endoplasmic reticulum-Golgi intermediate compartment protein 2	3 v 3	0.15165	0.0360002	0.655279
Q92925	SMARCD2	SWI/SNF-related matrix-associated actin-dependent regulator of chromatin subfamily D member 2 (60 kDa BRG-1/Brm-associated factor subunit B) (BRG1-associated factor 60B) (BAF60B)	3 v 3	0.4357	0.00987499	0.197297	Q01813	PFKP	ATP-dependent 6-phosphofructokinase, platelet type (ATP-PFK) (PFK-P) (EC 2.7.1.11) (6-phosphofructokinase type C) (Phosphofructo-1-kinase isozyme C) (PFK-C) (Phosphohexokinase)	3 v 3	-0.0595187	0.0360332	0.655279
Q969Y2	GTPBP3	tRNA modification GTPase GTPBP3, mitochondrial (GTP-binding protein 3) (Mitochondrial GTP-binding protein 1)	3 v 3	-0.160639	0.00995629	0.197297	O00483	NDUFA4	Cytochrome c oxidase subunit NDUFA4 (Complex I-MLRQ) (CI-MLRQ) (NADH-ubiquinone oxidoreductase MLRQ subunit)	3 v 3	-0.118114	0.0360672	0.655279
Q6VY07	PACS1	Phosphofurin acidic cluster sorting protein 1 (PACS-1)	3 v 3	0.813936	0.0099798	0.197297	P23677	ITPKA	Inositol-trisphosphate 3-kinase A (EC 2.7.1.127) (Inositol 1,4,5-trisphosphate 3-kinase A) (IP3 3-kinase A) (IP3K A) (InsP 3-kinase A)	2 v 2	-0.442842	0.0360814	0.655279
Q96DG6	CMBL	Carboxymethylenebutenolidase homolog (EC 3.1.-.-)	3 v 3	-0.138563	0.010077	0.197297	Q13144	EIF2B5	Translation initiation factor eIF-2B subunit epsilon (eIF-2B GDP-GTP exchange factor subunit epsilon)	3 v 3	-0.0770201	0.0361358	0.655279
A0A494C1L5	LRBA	Lipopolysaccharide-responsive and beige-like anchor protein	3 v 3	0.0489349	0.0101007	0.197297	O95613	PCNT	Pericentrin (Kendrin) (Pericentrin-B)	3 v 3	0.374309	0.036228	0.655279
O15382	BCAT2	Branched-chain-amino-acid aminotransferase, mitochondrial (BCAT(m)) (EC 2.6.1.42) (Placental protein 18) (PP18)	3 v 3	0.399258	0.0101103	0.197297	Q9P035	HACD3	Very-long-chain (3R)-3-hydroxyacyl-CoA dehydratase 3 (EC 4.2.1.134) (3-hydroxyacyl-CoA dehydratase 3) (HACD3) (Butyrate-induced protein 1) (B-ind1) (hB-ind1) (Protein-tyrosine phosphatase-like A domain-containing protein 1)	3 v 3	-0.161291	0.0362372	0.655279
Q9NY97	B3GNT2	N-acetyllactosaminide beta-1,3-N-acetylglucosaminyltransferase 2 (EC 2.4.1.149) (Beta-1,3-N-acetylglucosaminyltransferase 1) (BGnT-1) (Beta-1,3-Gn-T1) (Beta3Gn-T1) (Beta-1,3-galactosyltransferase 7) (Beta-1,3-GalTase 7) (Beta3Gal-T7) (Beta3GalT7) (b3Gal-T7) (Beta-3-Gx-T7) (UDP-Gal:beta-GlcNAc beta-1,3-galactosyltransferase 7) (UDP-GlcNAc:betaGal beta-1,3-N-acetylglucosaminyltransferase 2) (BGnT-2…	3 v 3	-0.232531	0.0101109	0.197297	A8K0T9		F-actin-capping protein subunit alpha	3 v 3	-0.114651	0.0362915	0.655279
Q9UQ90	SPG7	Paraplegin (EC 3.4.24.-) (Cell matrix adhesion regulator) (Spastic paraplegia 7 protein)	3 v 3	0.168291	0.0101167	0.197297	Q02880	TOP2B	DNA topoisomerase 2-beta (EC 5.6.2.2) (DNA topoisomerase II, beta isozyme)	3 v 3	0.661712	0.0366723	0.655279
Q14126	DSG2	Desmoglein-2 (Cadherin family member 5) (HDGC)	3 v 3	0.148475	0.0101264	0.197297	O75448	MED24	Mediator of RNA polymerase II transcription subunit 24 (Activator-recruited cofactor 100 kDa component) (ARC100) (Cofactor required for Sp1 transcriptional activation subunit 4) (CRSP complex subunit 4) (Mediator complex subunit 24) (Thyroid hormone receptor-associated protein 4) (Thyroid hormone receptor-associated protein complex 100 kDa component) (Trap100) (hTRAP100) (Vitamin D3 receptor-inte…	3 v 3	-0.0997478	0.0366973	0.655279
P29590	PML	Protein PML (E3 SUMO-protein ligase PML) (EC 2.3.2.-) (Promyelocytic leukemia protein) (RING finger protein 71) (RING-type E3 SUMO transferase PML) (Tripartite motif-containing protein 19) (TRIM19)	3 v 3	0.151262	0.0102353	0.197297	A0A494C039	HYOU1	Hypoxia up-regulated protein 1	2 v 2	-0.497803	0.0367742	0.655279
A0A1B0GW05	DPY19L1	Probable C-mannosyltransferase DPY19L1	3 v 3	-0.304278	0.010352	0.197297	P51946	CCNH	Cyclin-H (MO15-associated protein) (p34) (p37)	3 v 3	-0.157014	0.0368446	0.655279
Q9NXF0		cDNA FLJ20288 fis, clone HEP04414 (Fragment)	2 v 2	0.367204	0.010382	0.197297	P51687	SUOX	Sulfite oxidase, mitochondrial (EC 1.8.3.1)	3 v 3	-0.125625	0.0369889	0.655279
O75955	FLOT1	Flotillin-1	3 v 3	-0.168564	0.0104311	0.197297	O95833	CLIC3	Chloride intracellular channel protein 3	3 v 3	-0.133416	0.0370491	0.655279
O75787	ATP6AP2	Renin receptor (ATPase H(+)-transporting lysosomal accessory protein 2) (ATPase H(+)-transporting lysosomal-interacting protein 2) (ER-localized type I transmembrane adapter) (Embryonic liver differentiation factor 10) (N14F) (Renin/prorenin receptor) (Vacuolar ATP synthase membrane sector-associated protein M8-9) (ATP6M8-9) (V-ATPase M8.9 subunit) [Cleaved into: Renin receptor N-terminal fragmen…	3 v 3	0.109441	0.0104461	0.197297	O00244	ATOX1	Copper transport protein ATOX1 (Metal transport protein ATX1)	3 v 3	-0.211023	0.0370583	0.655279
O14745	SLC9A3R1	Na(+)/H(+) exchange regulatory cofactor NHE-RF1 (NHERF-1) (Ezrin-radixin-moesin-binding phosphoprotein 50) (EBP50) (Regulatory cofactor of Na(+)/H(+) exchanger) (Sodium-hydrogen exchanger regulatory factor 1) (Solute carrier family 9 isoform A3 regulatory factor 1)	3 v 3	-0.256534	0.010529	0.197297	Q6UVY6	MOXD1	DBH-like monooxygenase protein 1 (EC 1.14.17.-) (Monooxygenase X)	2 v 2	-0.22798	0.0370917	0.655279
A9UHW6	MIF4GD	MIF4G domain-containing protein (SLBP-interacting protein 1) (hSLIP1)	3 v 3	0.175379	0.0105716	0.197297	Q9GZV4	EIF5A2	Eukaryotic translation initiation factor 5A-2 (eIF-5A-2) (eIF-5A2) (Eukaryotic initiation factor 5A isoform 2)	3 v 3	-0.295123	0.0372869	0.655279
Q9Y467	SALL2	Sal-like protein 2 (Zinc finger protein 795) (Zinc finger protein SALL2) (Zinc finger protein Spalt-2) (Sal-2) (hSal2)	3 v 3	0.459898	0.010576	0.197297	Q6PJI9	WDR59	GATOR complex protein WDR59 (WD repeat-containing protein 59)	3 v 3	0.266865	0.03733	0.655279
O14920	IKBKB	Inhibitor of nuclear factor kappa-B kinase subunit beta (I-kappa-B-kinase beta) (IKK-B) (IKK-beta) (IkBKB) (EC 2.7.11.10) (I-kappa-B kinase 2) (IKK2) (Nuclear factor NF-kappa-B inhibitor kinase beta) (NFKBIKB) (Serine/threonine protein kinase IKBKB) (EC 2.7.11.1)	3 v 3	0.116118	0.010691	0.197297	D3YTI2	ACP1	Acid phosphatase (EC 3.1.3.2)	3 v 3	0.266423	0.037418	0.655279
Q13131	PRKAA1	5'-AMP-activated protein kinase catalytic subunit alpha-1 (AMPK subunit alpha-1) (EC 2.7.11.1) (Acetyl-CoA carboxylase kinase) (ACACA kinase) (EC 2.7.11.27) (Hydroxymethylglutaryl-CoA reductase kinase) (HMGCR kinase) (EC 2.7.11.31) (Tau-protein kinase PRKAA1) (EC 2.7.11.26)	3 v 3	0.197879	0.0106919	0.197297	Q9Y2P4	SLC27A6	Long-chain fatty acid transport protein 6 (FATP-6) (Fatty acid transport protein 6) (Arachidonate--CoA ligase) (EC 6.2.1.15) (Fatty-acid-coenzyme A ligase, very long-chain 2) (EC 6.2.1.-) (Solute carrier family 27 member 6) (Very long-chain acyl-CoA synthetase homolog 1) (VLCSH1) (hVLCS-H1)	3 v 3	-0.126641	0.0374473	0.655279
Q8TF42	UBASH3B	Ubiquitin-associated and SH3 domain-containing protein B (EC 3.1.3.48) (Cbl-interacting protein p70) (Suppressor of T-cell receptor signaling 1) (STS-1) (T-cell ubiquitin ligand 2) (TULA-2) (Tyrosine-protein phosphatase STS1/TULA2)	3 v 3	-0.365407	0.0107037	0.197297	Q8NEF9	SRFBP1	Serum response factor-binding protein 1 (SRF-dependent transcription regulation-associated protein) (p49/STRAP)	3 v 3	-0.103628	0.0375118	0.655279
P00918	CA2	Carbonic anhydrase 2 (EC 4.2.1.1) (Carbonate dehydratase II) (Carbonic anhydrase C) (CAC) (Carbonic anhydrase II) (CA-II)	3 v 3	-0.357739	0.0107489	0.197297	A0A024R6R1	SHCBP1	SHC SH2-domain binding protein 1, isoform CRA_a	3 v 3	0.0342212	0.0375619	0.655279
Q86X02	CDR2L	Cerebellar degeneration-related protein 2-like (Paraneoplastic 62 kDa antigen)	3 v 3	0.466946	0.0107586	0.197297	Q96EE3	SEH1L	Nucleoporin SEH1 (GATOR complex protein SEH1) (Nup107-160 subcomplex subunit SEH1) (SEC13-like protein)	3 v 3	-0.0704315	0.0376666	0.655279
O15120	AGPAT2	1-acyl-sn-glycerol-3-phosphate acyltransferase beta (EC 2.3.1.51) (1-acylglycerol-3-phosphate O-acyltransferase 2) (1-AGP acyltransferase 2) (1-AGPAT 2) (Lysophosphatidic acid acyltransferase beta) (LPAAT-beta)	3 v 3	0.180718	0.0107802	0.197297	P02786	TFRC	Transferrin receptor protein 1 (TR) (TfR) (TfR1) (Trfr) (T9) (p90) (CD antigen CD71) [Cleaved into: Transferrin receptor protein 1, serum form (sTfR)]	3 v 3	-0.0982314	0.0376705	0.655279
O00308	WWP2	NEDD4-like E3 ubiquitin-protein ligase WWP2 (EC 2.3.2.26) (Atrophin-1-interacting protein 2) (AIP2) (HECT-type E3 ubiquitin transferase WWP2) (WW domain-containing protein 2)	3 v 3	-0.195867	0.0107895	0.197297	P21283	ATP6V1C1	V-type proton ATPase subunit C 1 (V-ATPase subunit C 1) (Vacuolar proton pump subunit C 1)	3 v 3	-0.0779788	0.0376755	0.655279
Q9BYP7	WNK3	Serine/threonine-protein kinase WNK3 (EC 2.7.11.1) (Protein kinase lysine-deficient 3) (Protein kinase with no lysine 3)	3 v 3	-0.268198	0.0108044	0.197297	Q9NTJ5	SACM1L	Phosphatidylinositol-3-phosphatase SAC1 (EC 3.1.3.64) (Phosphatidylinositol-4-phosphate phosphatase) (Suppressor of actin mutations 1-like protein)	3 v 3	-0.124608	0.037871	0.655279
Q5JS37	NHLRC3	NHL repeat-containing protein 3	3 v 3	0.339005	0.0108184	0.197297	Q08AG7	MZT1	Mitotic-spindle organizing protein 1 (Mitotic-spindle organizing protein associated with a ring of gamma-tubulin 1)	3 v 3	-0.130541	0.0379755	0.655279
Q68CR1	SEL1L3	Protein sel-1 homolog 3 (Suppressor of lin-12-like protein 3) (Sel-1L3)	3 v 3	0.417727	0.0108312	0.197297	Q5SY16	NOL9	Polynucleotide 5'-hydroxyl-kinase NOL9 (EC 2.7.1.-) (Nucleolar protein 9)	3 v 3	0.114203	0.0379815	0.655279
O75674	TOM1L1	TOM1-like protein 1 (Src-activating and signaling molecule protein) (Target of Myb-like protein 1)	3 v 3	-0.174046	0.0109343	0.197297	P49914	MTHFS	5-formyltetrahydrofolate cyclo-ligase (EC 6.3.3.2) (5,10-methenyl-tetrahydrofolate synthetase) (MTHFS) (Methenyl-THF synthetase)	3 v 3	-0.165205	0.0380392	0.655279
H7BZB9	MAP2	Microtubule-associated protein 2 (Fragment)	3 v 3	-0.21078	0.0109566	0.197297	B4DSJ6		cDNA FLJ54510, highly similar to Adenylate cyclase type 2	2 v 2	-0.368142	0.0380982	0.655279
Q9Y4P3	TBL2	Transducin beta-like protein 2 (WS beta-transducin repeats protein) (WS-betaTRP) (Williams-Beuren syndrome chromosomal region 13 protein)	3 v 3	0.183305	0.0110164	0.197297	Q59ER5		WD repeat-containing protein 1 isoform 1 variant (Fragment)	3 v 3	-0.0675338	0.0382987	0.655279
Q8IUR0	TRAPPC5	Trafficking protein particle complex subunit 5	3 v 3	0.0797961	0.0110296	0.197297	Q96JP5	ZFP91	E3 ubiquitin-protein ligase ZFP91 (EC 2.3.2.27) (RING-type E3 ubiquitin transferase ZFP91) (Zinc finger protein 757) (Zinc finger protein 91 homolog) (Zfp-91)	3 v 3	0.164709	0.038344	0.655279
O95573	ACSL3	Long-chain-fatty-acid--CoA ligase 3 (EC 6.2.1.3) (Arachidonate--CoA ligase) (EC 6.2.1.15) (Long-chain acyl-CoA synthetase 3) (LACS 3)	3 v 3	-0.156307	0.0111011	0.197297	P46926	GNPDA1	Glucosamine-6-phosphate isomerase 1 (EC 3.5.99.6) (Glucosamine-6-phosphate deaminase 1) (GNPDA 1) (GlcN6P deaminase 1) (Oscillin)	3 v 3	-0.124172	0.0383528	0.655279
Q12913	PTPRJ	Receptor-type tyrosine-protein phosphatase eta (Protein-tyrosine phosphatase eta) (R-PTP-eta) (EC 3.1.3.48) (Density-enhanced phosphatase 1) (DEP-1) (HPTP eta) (Protein-tyrosine phosphatase receptor type J) (R-PTP-J) (CD antigen CD148)	3 v 3	-0.228391	0.0111091	0.197297	Q9UI30	TRMT112	Multifunctional methyltransferase subunit TRM112-like protein (tRNA methyltransferase 112 homolog)	3 v 3	-0.0830101	0.0383896	0.655279
Q96CW6	SLC7A6OS	Probable RNA polymerase II nuclear localization protein SLC7A6OS (ADAMS proteinase-related protein) (Solute carrier family 7 member 6 opposite strand transcript)	3 v 3	-0.263893	0.0111517	0.197297	Q9UN37	VPS4A	Vacuolar protein sorting-associated protein 4A (EC 3.6.4.6) (Protein SKD2) (VPS4-1) (hVPS4)	3 v 3	-0.0744582	0.0383922	0.655279
O95260	ATE1	Arginyl-tRNA--protein transferase 1 (Arginyltransferase 1) (R-transferase 1) (EC 2.3.2.8) (Arginine-tRNA--protein transferase 1)	3 v 3	-0.198281	0.01119	0.197297	I6TRR8		SND1-BRAF fusion	3 v 3	0.0569217	0.0384617	0.655279
Q8N2K1	UBE2J2	Ubiquitin-conjugating enzyme E2 J2 (EC 2.3.2.23) (E2 ubiquitin-conjugating enzyme J2) (Non-canonical ubiquitin-conjugating enzyme 2) (NCUBE-2)	3 v 3	-0.177992	0.0112296	0.197297	O60512	B4GALT3	Beta-1,4-galactosyltransferase 3 (Beta-1,4-GalTase 3) (Beta4Gal-T3) (b4Gal-T3) (EC 2.4.1.-) (Beta-N-acetylglucosaminyl-glycolipid beta-1,4-galactosyltransferase) (Beta-N-acetylglucosaminylglycopeptide beta-1,4-galactosyltransferase) (EC 2.4.1.38) (N-acetyllactosamine synthase) (EC 2.4.1.90) (Nal synthase) (Neolactotriaosylceramide beta-1,4-galactosyltransferase) (EC 2.4.1.275) (UDP-Gal:beta-GlcNA…	3 v 3	-0.192181	0.0384843	0.655279
Q9BTT0	ANP32E	Acidic leucine-rich nuclear phosphoprotein 32 family member E (LANP-like protein) (LANP-L)	3 v 3	-0.288014	0.0112325	0.197297	P22102	GART	Trifunctional purine biosynthetic protein adenosine-3 [Includes: Phosphoribosylamine--glycine ligase (EC 6.3.4.13) (Glycinamide ribonucleotide synthetase) (GARS) (Phosphoribosylglycinamide synthetase); Phosphoribosylformylglycinamidine cyclo-ligase (EC 6.3.3.1) (AIR synthase) (AIRS) (Phosphoribosyl-aminoimidazole synthetase); Phosphoribosylglycinamide formyltransferase (EC 2.1.2.2) (5'-phosphorib…	3 v 3	-0.0820217	0.0385456	0.655279
Q14BN4	SLMAP	Sarcolemmal membrane-associated protein (Sarcolemmal-associated protein)	3 v 3	0.0763345	0.011268	0.197297	Q6VY07	PACS1	Phosphofurin acidic cluster sorting protein 1 (PACS-1)	3 v 3	-0.0396545	0.0387569	0.655279
Q9H944	MED20	Mediator of RNA polymerase II transcription subunit 20 (Mediator complex subunit 20) (TRF-proximal protein homolog) (hTRFP)	3 v 3	0.119982	0.0112689	0.197297	P35222	CTNNB1	Catenin beta-1 (Beta-catenin)	3 v 3	-0.0814745	0.0387825	0.655279
A0A140VKC9		Thioredoxin-disulfide reductase (EC 1.8.1.9)	3 v 3	-0.207877	0.0113288	0.197297	P00491	PNP	Purine nucleoside phosphorylase (PNP) (EC 2.4.2.1) (Inosine phosphorylase) (Inosine-guanosine phosphorylase)	3 v 3	-0.234403	0.0389073	0.655279
Q5T5Y3	CAMSAP1	Calmodulin-regulated spectrin-associated protein 1	3 v 3	-0.127846	0.0113325	0.197297	Q6P597	KLC3	Kinesin light chain 3 (KLC2-like) (kinesin light chain 2)	3 v 3	-0.15238	0.0392326	0.655279
Q99471	PFDN5	Prefoldin subunit 5 (Myc modulator 1) (c-Myc-binding protein Mm-1)	3 v 3	-0.117045	0.0113385	0.197297	Q9NX74	DUS2	tRNA-dihydrouridine(20) synthase [NAD(P)+]-like (EC 1.3.1.91) (Dihydrouridine synthase 2) (Up-regulated in lung cancer protein 8) (URLC8) (tRNA-dihydrouridine synthase 2-like) (hDUS2)	3 v 3	0.0705831	0.0392781	0.655279
A0A2R8Y783	EPB41	Protein 4.1 (Fragment)	3 v 3	0.454485	0.0114142	0.197297	O94952	FBXO21	F-box only protein 21	3 v 3	-0.156529	0.0393228	0.655279
P57735	RAB25	Ras-related protein Rab-25 (CATX-8)	3 v 3	0.125495	0.0114294	0.197297	O60264	SMARCA5	SWI/SNF-related matrix-associated actin-dependent regulator of chromatin subfamily A member 5 (SWI/SNF-related matrix-associated actin-dependent regulator of chromatin A5) (EC 3.6.4.-) (Sucrose nonfermenting protein 2 homolog) (hSNF2H)	3 v 3	0.223982	0.0395051	0.655279
Q9NX46	ADPRS	ADP-ribose glycohydrolase ARH3 (ADP-ribosylhydrolase 3) (O-acetyl-ADP-ribose deacetylase ARH3) (EC 3.5.1.-) (Poly(ADP-ribose) glycohydrolase ARH3) (EC 3.2.1.143) ([Protein ADP-ribosylarginine] hydrolase-like protein 2) ([Protein ADP-ribosylserine] hydrolase) (EC 3.2.2.-)	3 v 3	0.156162	0.0114452	0.197297	Q9NRG0	CHRAC1	Chromatin accessibility complex protein 1 (CHRAC-1) (Chromatin accessibility complex 15 kDa protein) (CHRAC-15) (HuCHRAC15) (DNA polymerase epsilon subunit p15)	3 v 3	-0.233347	0.0396339	0.655279
Q9NXE4	SMPD4	Sphingomyelin phosphodiesterase 4 (EC 3.1.4.12) (Neutral sphingomyelinase 3) (nSMase-3) (nSMase3) (Neutral sphingomyelinase III)	3 v 3	0.298368	0.0114598	0.197297	P28288	ABCD3	ATP-binding cassette sub-family D member 3 (70 kDa peroxisomal membrane protein) (PMP70)	3 v 3	0.0864918	0.0397094	0.655279
Q70EL1	USP54	Inactive ubiquitin carboxyl-terminal hydrolase 54 (Inactive ubiquitin-specific peptidase 54)	3 v 3	-0.101371	0.0114628	0.197297	Q9NVU7	SDAD1	Protein SDA1 homolog (Nucleolar protein 130) (SDA1 domain-containing protein 1) (hSDA)	3 v 3	0.0714726	0.0397603	0.655279
Q6NXT1	ANKRD54	Ankyrin repeat domain-containing protein 54 (Lyn-interacting ankyrin repeat protein)	3 v 3	0.12087	0.0114787	0.197297	P48681	NES	Nestin	3 v 3	-0.1099	0.0399497	0.655279
Q15005	SPCS2	Signal peptidase complex subunit 2 (EC 3.4.-.-) (Microsomal signal peptidase 25 kDa subunit) (SPase 25 kDa subunit)	3 v 3	0.0979753	0.0115226	0.197297	P32856	STX2	Syntaxin-2 (Epimorphin)	3 v 3	-0.282702	0.0400094	0.655279
Q6P5R6	RPL22L1	60S ribosomal protein L22-like 1 (Large ribosomal subunit protein eL22-like 1)	3 v 3	-0.217114	0.0115551	0.197297	Q6NSJ5	LRRC8E	Volume-regulated anion channel subunit LRRC8E (Leucine-rich repeat-containing protein 8E)	3 v 3	-0.167371	0.0400262	0.655279
P35611	ADD1	Alpha-adducin (Erythrocyte adducin subunit alpha)	3 v 3	0.182048	0.0116177	0.197297	Q7LBC6	KDM3B	Lysine-specific demethylase 3B (EC 1.14.11.65) (JmjC domain-containing histone demethylation protein 2B) (Jumonji domain-containing protein 1B) (Nuclear protein 5qNCA) ([histone H3]-dimethyl-L-lysine(9) demethylase 3B)	3 v 3	-0.0945969	0.0402404	0.655279
O60828	PQBP1	Polyglutamine-binding protein 1 (PQBP-1) (38 kDa nuclear protein containing a WW domain) (Npw38) (Polyglutamine tract-binding protein 1)	3 v 3	0.161366	0.0116312	0.197297	Q96K21	ZFYVE19	Abscission/NoCut checkpoint regulator (ANCHR) (MLL partner containing FYVE domain) (Zinc finger FYVE domain-containing protein 19)	3 v 3	-0.189832	0.0402509	0.655279
Q9BWU1	CDK19	Cyclin-dependent kinase 19 (EC 2.7.11.22) (CDC2-related protein kinase 6) (Cell division cycle 2-like protein kinase 6) (Cell division protein kinase 19) (Cyclin-dependent kinase 11) (Death-preventing kinase)	3 v 3	0.180192	0.0116978	0.197297	M0R398	ZNF414	Zinc finger protein 414 (Fragment)	2 v 2	0.115095	0.0404134	0.655279
O94817	ATG12	Ubiquitin-like protein ATG12 (Autophagy-related protein 12) (APG12-like)	3 v 3	-0.202731	0.0117069	0.197297	Q14571	ITPR2	Inositol 1,4,5-trisphosphate receptor type 2 (IP3 receptor isoform 2) (IP3R 2) (InsP3R2) (Type 2 inositol 1,4,5-trisphosphate receptor) (Type 2 InsP3 receptor)	3 v 3	0.083233	0.040503	0.655279
Q96NB3	ZNF830	Zinc finger protein 830 (Coiled-coil domain-containing protein 16)	3 v 3	0.22567	0.0117133	0.197297	Q9UK23	NAGPA	N-acetylglucosamine-1-phosphodiester alpha-N-acetylglucosaminidase (EC 3.1.4.45) (Mannose 6-phosphate-uncovering enzyme) (Phosphodiester alpha-GlcNAcase)	3 v 3	-0.149381	0.040723	0.655279
Q9BVG9	PTDSS2	Phosphatidylserine synthase 2 (PSS-2) (PtdSer synthase 2) (EC 2.7.8.29) (Serine-exchange enzyme II)	3 v 3	0.191526	0.0117287	0.197297	Q8IZ52	CHPF	Chondroitin sulfate synthase 2 (EC 2.4.1.175) (EC 2.4.1.226) (Chondroitin glucuronyltransferase 2) (Chondroitin-polymerizing factor) (ChPF) (Glucuronosyl-N-acetylgalactosaminyl-proteoglycan 4-beta-N-acetylgalactosaminyltransferase II) (N-acetylgalactosaminyl-proteoglycan 3-beta-glucuronosyltransferase II) (N-acetylgalactosaminyltransferase 2)	3 v 3	0.0813288	0.0407354	0.655279
Q96SC8	DMRTA2	Doublesex- and mab-3-related transcription factor A2 (Doublesex- and mab-3-related transcription factor 5)	3 v 3	0.267274	0.0117685	0.197297	B4E2J2		cDNA FLJ51755, highly similar to Glutathione S-transferase Mu 3	3 v 3	-0.13591	0.0407455	0.655279
D6RDA2	DEK	Protein DEK (Fragment)	2 v 2	-0.064342	0.0117839	0.197297	Q8IW45	NAXD	ATP-dependent (S)-NAD(P)H-hydrate dehydratase (EC 4.2.1.93) (ATP-dependent NAD(P)HX dehydratase) (Carbohydrate kinase domain-containing protein) (NAD(P)HX dehydratase)	3 v 3	0.107745	0.0408044	0.655279
Q8TBF2	PRXL2B	Prostamide/prostaglandin F synthase (Prostamide/PG F synthase) (Prostamide/PGF synthase) (EC 1.11.1.20) (Peroxiredoxin-like 2B) (Protein FAM213B)	3 v 3	0.318494	0.0117926	0.197297	Q8WWI5	SLC44A1	Choline transporter-like protein 1 (CDw92) (Solute carrier family 44 member 1) (CD antigen CD92)	3 v 3	-0.207177	0.0412837	0.655279
Q9GZX3	CHST6	Carbohydrate sulfotransferase 6 (EC 2.8.2.-) (Corneal N-acetylglucosamine-6-O-sulfotransferase) (C-GlcNAc6ST) (hCGn6ST) (Galactose/N-acetylglucosamine/N-acetylglucosamine 6-O-sulfotransferase 4-beta) (GST4-beta) (N-acetylglucosamine 6-O-sulfotransferase 5) (GlcNAc6ST-5) (Gn6st-5)	3 v 3	0.326292	0.011799	0.197297	P18031	PTPN1	Tyrosine-protein phosphatase non-receptor type 1 (EC 3.1.3.48) (Protein-tyrosine phosphatase 1B) (PTP-1B)	3 v 3	-0.175751	0.0415441	0.655279
O95297	MPZL1	Myelin protein zero-like protein 1 (Protein zero-related)	3 v 3	0.187807	0.0118017	0.197297	P15291	B4GALT1	Beta-1,4-galactosyltransferase 1 (Beta-1,4-GalTase 1) (Beta4Gal-T1) (b4Gal-T1) (EC 2.4.1.-) (Beta-N-acetylglucosaminyl-glycolipid beta-1,4-galactosyltransferase) (Beta-N-acetylglucosaminylglycopeptide beta-1,4-galactosyltransferase) (EC 2.4.1.38) (Lactose synthase A protein) (EC 2.4.1.22) (N-acetyllactosamine synthase) (EC 2.4.1.90) (Nal synthase) (Neolactotriaosylceramide beta-1,4-galactosyltran…	3 v 3	-0.137874	0.0416231	0.655279
P13639	EEF2	Elongation factor 2 (EF-2)	3 v 3	-0.0808607	0.0118072	0.197297	Q14318	FKBP8	Peptidyl-prolyl cis-trans isomerase FKBP8 (PPIase FKBP8) (EC 5.2.1.8) (38 kDa FK506-binding protein) (38 kDa FKBP) (FKBP-38) (hFKBP38) (FK506-binding protein 8) (FKBP-8) (FKBPR38) (Rotamase)	3 v 3	-0.205391	0.0417335	0.655279
O94842	TOX4	TOX high mobility group box family member 4 (Epidermal Langerhans cell protein LCP1)	3 v 3	0.204053	0.011857	0.197297	Q13530	SERINC3	Serine incorporator 3 (Tumor differentially expressed protein 1)	3 v 3	0.105828	0.0417367	0.655279
Q9BVX2	TMEM106C	Transmembrane protein 106C (Endoplasmic reticulum membrane protein overexpressed in cancer)	3 v 3	-0.390118	0.0118614	0.197297	Q9H3Z4	DNAJC5	DnaJ homolog subfamily C member 5 (Ceroid-lipofuscinosis neuronal protein 4) (Cysteine string protein) (CSP)	3 v 3	-0.226005	0.0419362	0.655279
Q9Y2V2	CARHSP1	Calcium-regulated heat-stable protein 1 (Calcium-regulated heat-stable protein of 24 kDa) (CRHSP-24)	3 v 3	0.15492	0.0118707	0.197297	Q7KZN9	COX15	Cytochrome c oxidase assembly protein COX15 homolog	3 v 3	-0.134997	0.041945	0.655279
P62699	YPEL5	Protein yippee-like 5	3 v 3	-0.414823	0.0119124	0.197297	Q9UMX5	NENF	Neudesin (Cell immortalization-related protein 2) (Neuron-derived neurotrophic factor) (Protein GIG47) (Secreted protein of unknown function) (SPUF protein)	3 v 3	-0.204567	0.0423042	0.655279
P19440	GGT1	Glutathione hydrolase 1 proenzyme (EC 3.4.19.13) (Gamma-glutamyltransferase 1) (Gamma-glutamyltranspeptidase 1) (GGT 1) (EC 2.3.2.2) (Leukotriene-C4 hydrolase) (EC 3.4.19.14) (CD antigen CD224) [Cleaved into: Glutathione hydrolase 1 heavy chain; Glutathione hydrolase 1 light chain]	3 v 3	-0.192621	0.0119808	0.197297	Q8TDQ7	GNPDA2	Glucosamine-6-phosphate isomerase 2 (EC 3.5.99.6) (Glucosamine-6-phosphate deaminase 2) (GNPDA 2) (GlcN6P deaminase 2) (Glucosamine-6-phosphate isomerase SB52)	3 v 3	-0.141763	0.0423175	0.655279
Q13185	CBX3	Chromobox protein homolog 3 (HECH) (Heterochromatin protein 1 homolog gamma) (HP1 gamma) (Modifier 2 protein)	3 v 3	-0.199137	0.0120048	0.197297	P07858	CTSB	Cathepsin B (EC 3.4.22.1) (APP secretase) (APPS) (Cathepsin B1) [Cleaved into: Cathepsin B light chain; Cathepsin B heavy chain]	3 v 3	-0.149065	0.0423351	0.655279
A0A1U9X9C7		Valyl-tRNA synthetase (EC 6.1.1.9)	3 v 3	-0.130816	0.0120051	0.197297	Q8NHV4	NEDD1	Protein NEDD1 (Neural precursor cell expressed developmentally down-regulated protein 1) (NEDD-1)	3 v 3	-0.111863	0.0423519	0.655279
Q9UP95	SLC12A4	Solute carrier family 12 member 4 (Electroneutral potassium-chloride cotransporter 1) (Erythroid K-Cl cotransporter 1) (hKCC1)	3 v 3	-0.13208	0.0120076	0.197297	Q9NWK9	ZNHIT6	Box C/D snoRNA protein 1 (Serologically defined breast cancer antigen NY-BR-75) (Zinc finger HIT domain-containing protein 6)	3 v 3	-0.176969	0.0424158	0.655279
O00515	LAD1	Ladinin-1 (Lad-1) (Linear IgA disease antigen) (LADA)	3 v 3	-0.132991	0.0120161	0.197297	Q8N4S9	MARVELD2	MARVEL domain-containing protein 2 (Tricellulin)	3 v 3	-0.187138	0.0424443	0.655279
Q9BYD6	MRPL1	39S ribosomal protein L1, mitochondrial (L1mt) (MRP-L1) (Mitochondrial large ribosomal subunit protein uL1m)	3 v 3	0.126446	0.012039	0.197297	Q9H900	ZWILCH	Protein zwilch homolog (hZwilch)	3 v 3	-0.0915133	0.0426911	0.655279
Q15070	OXA1L	Mitochondrial inner membrane protein OXA1L (Hsa) (OXA1Hs) (Oxidase assembly 1-like protein) (OXA1-like protein)	3 v 3	0.107547	0.012106	0.197297	Q16774	GUK1	Guanylate kinase (EC 2.7.4.8) (GMP kinase) (Guanylate kinase 1)	3 v 3	-0.183926	0.0427136	0.655279
Q6P1M3	LLGL2	LLGL scribble cell polarity complex component 2 (HGL) (Lethal(2) giant larvae protein homolog 2)	3 v 3	0.138833	0.0121466	0.197297	Q6NXE6	ARMC6	Armadillo repeat-containing protein 6	3 v 3	-0.157923	0.0427402	0.655279
O95067	CCNB2	G2/mitotic-specific cyclin-B2	3 v 3	0.192402	0.0121472	0.197297	P19338	NCL	Nucleolin (Protein C23)	3 v 3	0.295882	0.0429726	0.655279
Q9UPN7	PPP6R1	Serine/threonine-protein phosphatase 6 regulatory subunit 1 (SAPS domain family member 1)	3 v 3	0.0969425	0.0121518	0.197297	O43639	NCK2	Cytoplasmic protein NCK2 (Growth factor receptor-bound protein 4) (NCK adaptor protein 2) (Nck-2) (SH2/SH3 adaptor protein NCK-beta)	3 v 3	-0.0525748	0.0431096	0.655279
Q53H12	AGK	Acylglycerol kinase, mitochondrial (hAGK) (EC 2.7.1.107) (EC 2.7.1.138) (EC 2.7.1.94) (Multiple substrate lipid kinase) (HsMuLK) (MuLK) (Multi-substrate lipid kinase)	3 v 3	0.5086	0.0122104	0.197297	Q9NU23	LYRM2	LYR motif-containing protein 2	3 v 3	-0.259557	0.0431576	0.655279
Q9BY11	PACSIN1	Protein kinase C and casein kinase substrate in neurons protein 1 (Syndapin-1)	3 v 3	0.461235	0.012262	0.197297	O15194	CTDSPL	CTD small phosphatase-like protein (CTDSP-like) (EC 3.1.3.16) (Carboxy-terminal domain RNA polymerase II polypeptide A small phosphatase 3) (NIF-like protein) (Nuclear LIM interactor-interacting factor 1) (NLI-interacting factor 1) (Protein YA22) (hYA22) (RBSP3) (Small C-terminal domain phosphatase 3) (SCP3) (Small CTD phosphatase 3)	3 v 3	-0.147582	0.0433532	0.655279
Q9NR31	SAR1A	GTP-binding protein SAR1a (COPII-associated small GTPase)	3 v 3	0.130397	0.0122907	0.197297	O43524	FOXO3	Forkhead box protein O3 (AF6q21 protein) (Forkhead in rhabdomyosarcoma-like 1)	3 v 3	-0.0483387	0.0433949	0.655279
O43426	SYNJ1	Synaptojanin-1 (EC 3.1.3.36) (Synaptic inositol 1,4,5-trisphosphate 5-phosphatase 1)	3 v 3	-0.067954	0.0123212	0.197297	O75439	PMPCB	Mitochondrial-processing peptidase subunit beta (EC 3.4.24.64) (Beta-MPP) (P-52)	3 v 3	-0.106337	0.0434595	0.655279
P19623	SRM	Spermidine synthase (SPDSY) (EC 2.5.1.16) (Putrescine aminopropyltransferase)	3 v 3	0.395371	0.0123388	0.197297	Q9NZB8	MOCS1	Molybdenum cofactor biosynthesis protein 1 (Cell migration-inducing gene 11 protein) (Molybdenum cofactor synthesis-step 1 protein A-B) [Includes: GTP 3',8-cyclase (EC 4.1.99.22) (Molybdenum cofactor biosynthesis protein A); Cyclic pyranopterin monophosphate synthase (EC 4.6.1.17) (Molybdenum cofactor biosynthesis protein C)]	3 v 3	-0.159614	0.0435529	0.655279
O43143	NA	NA	3 v 3	-0.166573	0.012366	0.197297	Q9NNW5	WDR6	WD repeat-containing protein 6	3 v 3	0.303128	0.0435855	0.655279
Q7LG56	RRM2B	Ribonucleoside-diphosphate reductase subunit M2 B (EC 1.17.4.1) (TP53-inducible ribonucleotide reductase M2 B) (p53-inducible ribonucleotide reductase small subunit 2-like protein) (p53R2)	3 v 3	-0.268694	0.0123661	0.197297	Q8IYL3	C1orf174	UPF0688 protein C1orf174	3 v 3	0.252968	0.0436054	0.655279
Q8IWF6	DENND6A	Protein DENND6A (DENN domain-containing protein 6A)	3 v 3	-0.236395	0.0123791	0.197297	Q9BWT1	CDCA7	Cell division cycle-associated protein 7 (Protein JPO1)	2 v 2	0.218924	0.0436222	0.655279
O95671	ASMTL	Probable bifunctional dTTP/UTP pyrophosphatase/methyltransferase protein [Includes: dTTP/UTP pyrophosphatase (dTTPase/UTPase) (EC 3.6.1.9) (Nucleoside triphosphate pyrophosphatase) (Nucleotide pyrophosphatase) (Nucleotide PPase); N-acetylserotonin O-methyltransferase-like protein (ASMTL) (EC 2.1.1.-)]	3 v 3	-0.223799	0.0124196	0.197297	Q92506	HSD17B8	(3R)-3-hydroxyacyl-CoA dehydrogenase (EC 1.1.1.n12) (17-beta-hydroxysteroid dehydrogenase 8) (17-beta-HSD 8) (HSD17B8) (3-ketoacyl-[acyl-carrier-protein] reductase alpha subunit) (KAR alpha subunit) (3-oxoacyl-[acyl-carrier-protein] reductase) (Estradiol 17-beta-dehydrogenase 8) (EC 1.1.1.62) (Protein Ke6) (Ke6) (Short chain dehydrogenase/reductase family 30C member 1) (Testosterone 17-beta-dehyd…	3 v 3	0.154404	0.0437482	0.655279
Q53H96	PYCR3	Pyrroline-5-carboxylate reductase 3 (P5C reductase 3) (P5CR 3) (EC 1.5.1.2) (Pyrroline-5-carboxylate reductase-like protein)	3 v 3	0.151954	0.0124421	0.197297	P98172	EFNB1	Ephrin-B1 (EFL-3) (ELK ligand) (ELK-L) (EPH-related receptor tyrosine kinase ligand 2) (LERK-2) [Cleaved into: Ephrin-B1 C-terminal fragment (Ephrin-B1 CTF); Ephrin-B1 intracellular domain (Ephrin-B1 ICD)]	3 v 3	0.222704	0.04387	0.655279
Q9P2N5	RBM27	RNA-binding protein 27 (RNA-binding motif protein 27)	3 v 3	0.119408	0.0124519	0.197297	P42345	MTOR	Serine/threonine-protein kinase mTOR (EC 2.7.11.1) (FK506-binding protein 12-rapamycin complex-associated protein 1) (FKBP12-rapamycin complex-associated protein) (Mammalian target of rapamycin) (mTOR) (Mechanistic target of rapamycin) (Rapamycin and FKBP12 target 1) (Rapamycin target protein 1)	3 v 3	-0.067679	0.0441672	0.655279
Q96RR4	CAMKK2	Calcium/calmodulin-dependent protein kinase kinase 2 (CaM-KK 2) (CaM-kinase kinase 2) (CaMKK 2) (EC 2.7.11.17) (Calcium/calmodulin-dependent protein kinase kinase beta) (CaM-KK beta) (CaM-kinase kinase beta) (CaMKK beta)	3 v 3	0.413825	0.0124537	0.197297	O14880	MGST3	Microsomal glutathione S-transferase 3 (Microsomal GST-3) (Glutathione peroxidase MGST3) (EC 1.11.1.-) (LTC4 synthase MGST3) (EC 4.4.1.20) (Microsomal glutathione S-transferase III) (Microsomal GST-III)	3 v 3	-0.273081	0.0442572	0.655279
A0A024RC24	IMPACT	Protein IMPACT	3 v 3	-0.349255	0.012476	0.197297	Q9UBL3	ASH2L	Set1/Ash2 histone methyltransferase complex subunit ASH2 (ASH2-like protein)	3 v 3	-0.0306266	0.0443155	0.655279
Q03701	CEBPZ	CCAAT/enhancer-binding protein zeta (CCAAT-box-binding transcription factor) (CBF) (CCAAT-binding factor)	3 v 3	0.0965078	0.0124879	0.197297	O76024	WFS1	Wolframin	3 v 3	-0.129724	0.0443644	0.655279
Q9UH99	SUN2	SUN domain-containing protein 2 (Protein unc-84 homolog B) (Rab5-interacting protein) (Rab5IP) (Sad1/unc-84 protein-like 2)	3 v 3	0.153499	0.0125228	0.197297	Q9H269	VPS16	Vacuolar protein sorting-associated protein 16 homolog (hVPS16)	3 v 3	0.0296326	0.0443721	0.655279
O95273	CCNDBP1	Cyclin-D1-binding protein 1 (Grap2 and cyclin-D-interacting protein) (Human homolog of Maid)	3 v 3	-0.178159	0.0126012	0.197297	A0MZ66	SHTN1	Shootin-1 (Shootin1)	3 v 3	-0.166514	0.0445179	0.655279
P12110	COL6A2	Collagen alpha-2(VI) chain	3 v 3	-0.206245	0.0126133	0.197297	Q14684	RRP1B	Ribosomal RNA processing protein 1 homolog B (RRP1-like protein B)	3 v 3	0.381694	0.0445545	0.655279
Q14511	NEDD9	Enhancer of filamentation 1 (hEF1) (CRK-associated substrate-related protein) (CAS-L) (CasL) (Cas scaffolding protein family member 2) (Neural precursor cell expressed developmentally down-regulated protein 9) (NEDD-9) (Renal carcinoma antigen NY-REN-12) (p105) [Cleaved into: Enhancer of filamentation 1 p55]	3 v 3	0.404403	0.0126154	0.197297	P82930	MRPS34	28S ribosomal protein S34, mitochondrial (MRP-S34) (S34mt) (Mitochondrial small ribosomal subunit protein mS34)	3 v 3	0.25335	0.0446663	0.655279
Q8WZA9	IRGQ	Immunity-related GTPase family Q protein	3 v 3	-0.319606	0.0126389	0.197297	Q5JWE9	GNAS	Guanine nucleotide-binding protein G(s) subunit alpha isoforms short (Fragment)	2 v 2	0.0912705	0.0448009	0.655279
Q6PCB7	SLC27A1	Long-chain fatty acid transport protein 1 (FATP-1) (Fatty acid transport protein 1) (EC 6.2.1.15) (Solute carrier family 27 member 1)	3 v 3	0.659439	0.0127081	0.197297	Q5SRH9	TTC39A	Tetratricopeptide repeat protein 39A (TPR repeat protein 39A) (Differentially expressed in MCF7 with estradiol protein 6) (DEME-6)	2 v 2	0.068801	0.044859	0.655279
P31483	TIA1	Nucleolysin TIA-1 isoform p40 (RNA-binding protein TIA-1) (T-cell-restricted intracellular antigen-1) (TIA-1) (p40-TIA-1)	3 v 3	0.128489	0.0127191	0.197297	B7Z7F5		Endoplasmic reticulum junction formation protein lunapark	2 v 2	0.531145	0.0448911	0.655279
Q9H0V9	LMAN2L	VIP36-like protein (Lectin mannose-binding 2-like) (LMAN2-like protein)	3 v 3	-0.483948	0.0127637	0.197628	O95139	NDUFB6	NADH dehydrogenase [ubiquinone] 1 beta subcomplex subunit 6 (Complex I-B17) (CI-B17) (NADH-ubiquinone oxidoreductase B17 subunit)	3 v 3	-0.137593	0.0449873	0.655279
Q9BQC3	DPH2	2-(3-amino-3-carboxypropyl)histidine synthase subunit 2 (EC 2.5.1.108) (Diphthamide biosynthesis protein 2) (Diphtheria toxin resistance protein 2) (S-adenosyl-L-methionine:L-histidine 3-amino-3-carboxypropyltransferase 2)	3 v 3	0.138713	0.0128425	0.19807	Q01658	DR1	Protein Dr1 (Down-regulator of transcription 1) (Negative cofactor 2-beta) (NC2-beta) (TATA-binding protein-associated phosphoprotein)	3 v 3	-0.164901	0.0450322	0.655279
Q9NPE2	NGRN	Neugrin (Mesenchymal stem cell protein DSC92) (Neurite outgrowth-associated protein) (Spinal cord-derived protein FI58G)	3 v 3	-0.308648	0.012862	0.19807	Q9UNS2	COPS3	COP9 signalosome complex subunit 3 (SGN3) (Signalosome subunit 3) (JAB1-containing signalosome subunit 3)	3 v 3	-0.188623	0.0450815	0.655279
O95786	DDX58	Antiviral innate immune response receptor RIG-I (DEAD box protein 58) (Probable ATP-dependent RNA helicase DDX58) (EC 3.6.4.13) (RIG-I-like receptor 1) (RLR-1) (Retinoic acid-inducible gene 1 protein) (RIG-1) (Retinoic acid-inducible gene I protein) (RIG-I)	3 v 3	-0.20933	0.0129769	0.198575	P06744	GPI	Glucose-6-phosphate isomerase (GPI) (EC 5.3.1.9) (Autocrine motility factor) (AMF) (Neuroleukin) (NLK) (Phosphoglucose isomerase) (PGI) (Phosphohexose isomerase) (PHI) (Sperm antigen 36) (SA-36)	3 v 3	-0.158294	0.0451788	0.655279
P37088	SCNN1A	Amiloride-sensitive sodium channel subunit alpha (Alpha-NaCH) (Epithelial Na(+) channel subunit alpha) (Alpha-ENaC) (ENaCA) (Nonvoltage-gated sodium channel 1 subunit alpha) (SCNEA)	3 v 3	0.347557	0.0129954	0.198575	Q8IZ69	TRMT2A	tRNA (uracil-5-)-methyltransferase homolog A (EC 2.1.1.-) (HpaII tiny fragments locus 9c protein)	3 v 3	-0.0551755	0.0454361	0.655279
O95382	MAP3K6	Mitogen-activated protein kinase kinase kinase 6 (EC 2.7.11.25) (Apoptosis signal-regulating kinase 2)	3 v 3	0.141864	0.0130083	0.198575	O43760	SYNGR2	Synaptogyrin-2 (Cellugyrin)	3 v 3	-0.182411	0.0455784	0.655279
P48735	IDH2	Isocitrate dehydrogenase [NADP], mitochondrial (IDH) (EC 1.1.1.42) (ICD-M) (IDP) (NADP(+)-specific ICDH) (Oxalosuccinate decarboxylase)	3 v 3	-0.0992261	0.013037	0.198575	Q9NWL6	ASNSD1	Asparagine synthetase domain-containing protein 1 (HCV NS3-transactivated protein 1)	3 v 3	0.182251	0.0455851	0.655279
O75164	KDM4A	Lysine-specific demethylase 4A (EC 1.14.11.66) (EC 1.14.11.69) (JmjC domain-containing histone demethylation protein 3A) (Jumonji domain-containing protein 2A) ([histone H3]-trimethyl-L-lysine(36) demethylase 4A) ([histone H3]-trimethyl-L-lysine(9) demethylase 4A)	3 v 3	0.290249	0.0130422	0.198575	A0A3B3ISF0	LARP1B	La-related protein 1B	3 v 3	0.226598	0.0456115	0.655279
Q96IV0	NGLY1	Peptide-N(4)-(N-acetyl-beta-glucosaminyl)asparagine amidase (PNGase) (hPNGase) (EC 3.5.1.52) (N-glycanase 1) (Peptide:N-glycanase)	3 v 3	0.144015	0.0130883	0.198575	Q9UHG3	PCYOX1	Prenylcysteine oxidase 1 (EC 1.8.3.5) (Prenylcysteine lyase)	3 v 3	-0.111751	0.0456692	0.655279
Q8N196	SIX5	Homeobox protein SIX5 (DM locus-associated homeodomain protein) (Sine oculis homeobox homolog 5)	3 v 3	0.414301	0.0131431	0.198575	Q02790	FKBP4	Peptidyl-prolyl cis-trans isomerase FKBP4 (PPIase FKBP4) (EC 5.2.1.8) (51 kDa FK506-binding protein) (FKBP51) (52 kDa FK506-binding protein) (52 kDa FKBP) (FKBP-52) (59 kDa immunophilin) (p59) (FK506-binding protein 4) (FKBP-4) (FKBP59) (HSP-binding immunophilin) (HBI) (Immunophilin FKBP52) (Rotamase) [Cleaved into: Peptidyl-prolyl cis-trans isomerase FKBP4, N-terminally processed]	3 v 3	-0.151073	0.0457516	0.655279
Q9UGY1	NOL12	Nucleolar protein 12	3 v 3	-0.0348497	0.0132329	0.198575	P14550	AKR1A1	Aldo-keto reductase family 1 member A1 (EC 1.1.1.2) (EC 1.1.1.372) (EC 1.1.1.54) (Alcohol dehydrogenase [NADP(+)]) (Aldehyde reductase) (Glucuronate reductase) (EC 1.1.1.19) (Glucuronolactone reductase) (EC 1.1.1.20)	3 v 3	-0.216967	0.0459254	0.655279
Q8NEH6	MNS1	Meiosis-specific nuclear structural protein 1	2 v 2	0.079085	0.0132502	0.198575	Q14156	EFR3A	Protein EFR3 homolog A (Protein EFR3-like)	3 v 3	0.189946	0.0459777	0.655279
P13498	CYBA	Cytochrome b-245 light chain (Cytochrome b(558) alpha chain) (Cytochrome b558 subunit alpha) (Neutrophil cytochrome b 22 kDa polypeptide) (Superoxide-generating NADPH oxidase light chain subunit) (p22 phagocyte B-cytochrome) (p22-phox) (p22phox)	3 v 3	-0.113018	0.0132712	0.198575	Q13616	CUL1	Cullin-1 (CUL-1)	3 v 3	-0.0686289	0.0460374	0.655279
O14681	EI24	Etoposide-induced protein 2.4 homolog (p53-induced gene 8 protein)	3 v 3	-0.143123	0.013286	0.198575	Q8IZ81	ELMOD2	ELMO domain-containing protein 2	3 v 3	-0.210152	0.046165	0.655279
Q9UHB9	SRP68	Signal recognition particle subunit SRP68 (SRP68) (Signal recognition particle 68 kDa protein)	3 v 3	0.0634348	0.0133727	0.198575	Q86UY8	NT5DC3	5'-nucleotidase domain-containing protein 3 (EC 3.1.3.-) (GRP94-neighboring nucleotidase)	3 v 3	-0.124989	0.0463759	0.655279
Q06945	SOX4	Transcription factor SOX-4	3 v 3	0.472537	0.0133866	0.198575	Q9UL18	AGO1	Protein argonaute-1 (Argonaute1) (hAgo1) (Argonaute RISC catalytic component 1) (Eukaryotic translation initiation factor 2C 1) (eIF-2C 1) (eIF2C 1) (Putative RNA-binding protein Q99)	3 v 3	0.315924	0.0465215	0.655279
Q13541	EIF4EBP1	Eukaryotic translation initiation factor 4E-binding protein 1 (4E-BP1) (eIF4E-binding protein 1) (Phosphorylated heat- and acid-stable protein regulated by insulin 1) (PHAS-I)	3 v 3	0.230974	0.0134061	0.198575	Q8IUC4	RHPN2	Rhophilin-2 (76 kDa RhoB effector protein) (GTP-Rho-binding protein 2) (p76RBE)	3 v 3	-0.100904	0.0466281	0.655279
Q9H6R0	DHX33	ATP-dependent RNA helicase DHX33 (EC 3.6.4.13) (DEAH box protein 33)	3 v 3	0.0376774	0.0134352	0.198575	Q9NYQ6	CELSR1	Cadherin EGF LAG seven-pass G-type receptor 1 (Cadherin family member 9) (Flamingo homolog 2) (hFmi2)	3 v 3	-0.0923228	0.0466552	0.655279
P62068	USP46	Ubiquitin carboxyl-terminal hydrolase 46 (EC 3.4.19.12) (Deubiquitinating enzyme 46) (Ubiquitin thioesterase 46) (Ubiquitin-specific-processing protease 46)	3 v 3	0.232851	0.0134426	0.198575	O00519	FAAH	Fatty-acid amide hydrolase 1 (EC 3.5.1.99) (Anandamide amidohydrolase 1) (Fatty acid ester hydrolase) (EC 3.1.1.-) (Oleamide hydrolase 1)	3 v 3	-0.161205	0.0466825	0.655279
Q9UJF2	RASAL2	Ras GTPase-activating protein nGAP (RAS protein activator-like 2)	3 v 3	0.229859	0.0134785	0.198575	O43516	WIPF1	WAS/WASL-interacting protein family member 1 (Protein PRPL-2) (Wiskott-Aldrich syndrome protein-interacting protein) (WASP-interacting protein)	2 v 2	-0.30817	0.0467167	0.655279
Q9NQ66	PLCB1	1-phosphatidylinositol 4,5-bisphosphate phosphodiesterase beta-1 (EC 3.1.4.11) (PLC-154) (Phosphoinositide phospholipase C-beta-1) (Phospholipase C-I) (PLC-I) (Phospholipase C-beta-1) (PLC-beta-1)	3 v 3	-0.122645	0.0135226	0.198575	Q9BYC8	MRPL32	39S ribosomal protein L32, mitochondrial (L32mt) (MRP-L32) (Mitochondrial large ribosomal subunit protein bL32m)	3 v 3	0.512912	0.046801	0.655279
Q9Y217	MTMR6	Myotubularin-related protein 6 (Phosphatidylinositol-3,5-bisphosphate 3-phosphatase) (EC 3.1.3.95) (Phosphatidylinositol-3-phosphate phosphatase) (EC 3.1.3.64)	3 v 3	0.10776	0.0135239	0.198575	O75616	ERAL1	GTPase Era, mitochondrial (H-ERA) (hERA) (Conserved ERA-like GTPase) (CEGA) (ERA-W) (ERA-like protein 1)	3 v 3	0.0791377	0.0469351	0.655279
Q9UI10	EIF2B4	Translation initiation factor eIF-2B subunit delta (eIF-2B GDP-GTP exchange factor subunit delta)	3 v 3	0.118766	0.0135264	0.198575	Q8IZH2	XRN1	5'-3' exoribonuclease 1 (EC 3.1.13.-) (Strand-exchange protein 1 homolog)	3 v 3	0.128171	0.0470669	0.655279
P56378	ATP5MJ	ATP synthase subunit ATP5MJ, mitochondrial (6.8 kDa mitochondrial proteolipid protein) (MLQ) (ATP synthase membrane subunit 6.8PL)	3 v 3	-0.101619	0.0135399	0.198575	Q06203	PPAT	Amidophosphoribosyltransferase (ATase) (EC 2.4.2.14) (Glutamine phosphoribosylpyrophosphate amidotransferase) (GPAT)	3 v 3	-0.117774	0.0472294	0.655279
P54284	CACNB3	Voltage-dependent L-type calcium channel subunit beta-3 (CAB3) (Calcium channel voltage-dependent subunit beta 3)	3 v 3	0.255942	0.0135531	0.198575	Q9NPI1	BRD7	Bromodomain-containing protein 7 (75 kDa bromodomain protein) (Protein CELTIX-1)	3 v 3	0.47271	0.0472847	0.655279
Q9NQG5	RPRD1B	Regulation of nuclear pre-mRNA domain-containing protein 1B (Cell cycle-related and expression-elevated protein in tumor)	3 v 3	0.145326	0.0135543	0.198575	P30038	ALDH4A1	Delta-1-pyrroline-5-carboxylate dehydrogenase, mitochondrial (P5C dehydrogenase) (EC 1.2.1.88) (Aldehyde dehydrogenase family 4 member A1) (L-glutamate gamma-semialdehyde dehydrogenase)	3 v 3	0.0155806	0.047319	0.655279
Q7Z6E9	RBBP6	E3 ubiquitin-protein ligase RBBP6 (EC 2.3.2.27) (Proliferation potential-related protein) (Protein P2P-R) (RING-type E3 ubiquitin transferase RBBP6) (Retinoblastoma-binding Q protein 1) (RBQ-1) (Retinoblastoma-binding protein 6) (p53-associated cellular protein of testis)	3 v 3	-0.202138	0.0135628	0.198575	Q5SWX8	ODR4	Protein odr-4 homolog (hODR-4) (LAG1-interacting protein) (Transactivated by transforming growth factor beta protein 1)	3 v 3	0.0264692	0.0473342	0.655279
Q9ULL8	SHROOM4	Protein Shroom4 (Second homolog of apical protein)	2 v 2	-0.503807	0.0136028	0.198575	B4DS66		MICOS complex subunit MIC60 (Mitofilin)	3 v 3	-0.300865	0.0473664	0.655279
O75146	HIP1R	Huntingtin-interacting protein 1-related protein (HIP1-related protein) (Huntingtin-interacting protein 12) (HIP-12)	3 v 3	-0.103608	0.0136893	0.198575	A0A024R152		HCG28765, isoform CRA_b	3 v 3	-0.129949	0.0474029	0.655279
Q9H8V3	ECT2	Protein ECT2 (Epithelial cell-transforming sequence 2 oncogene)	3 v 3	0.246866	0.0137055	0.198575	P62888	RPL30	60S ribosomal protein L30 (Large ribosomal subunit protein eL30)	3 v 3	0.206229	0.0474633	0.655279
Q9H1E5	TMX4	Thioredoxin-related transmembrane protein 4 (Thioredoxin domain-containing protein 13)	3 v 3	-0.353004	0.0137271	0.198575	P60604	UBE2G2	Ubiquitin-conjugating enzyme E2 G2 (EC 2.3.2.23) (E2 ubiquitin-conjugating enzyme G2) (Ubiquitin carrier protein G2) (Ubiquitin-protein ligase G2)	3 v 3	-0.108532	0.0475566	0.655279
Q86XL3	ANKLE2	Ankyrin repeat and LEM domain-containing protein 2 (LEM domain-containing protein 4)	3 v 3	0.0672704	0.0137335	0.198575	Q96JH7	VCPIP1	Deubiquitinating protein VCPIP1 (EC 3.4.19.12) (Valosin-containing protein p97/p47 complex-interacting protein 1) (Valosin-containing protein p97/p47 complex-interacting protein p135) (VCP/p47 complex-interacting 135-kDa protein)	3 v 3	-0.0907006	0.0475825	0.655279
O60888	CUTA	Protein CutA (Acetylcholinesterase-associated protein) (Brain acetylcholinesterase putative membrane anchor)	3 v 3	0.498574	0.0137396	0.198575	B4DZC9		Non-specific serine/threonine protein kinase (EC 2.7.11.1) (Fragment)	3 v 3	0.100766	0.0476507	0.655279
Q7KZN9	COX15	Cytochrome c oxidase assembly protein COX15 homolog	3 v 3	0.19417	0.0137508	0.198575	Q8N9M5	TMEM102	Transmembrane protein 102 (Common beta-chain associated protein) (CBAP)	3 v 3	-0.249171	0.0477009	0.655279
O95169	NDUFB8	NADH dehydrogenase [ubiquinone] 1 beta subcomplex subunit 8, mitochondrial (Complex I-ASHI) (CI-ASHI) (NADH-ubiquinone oxidoreductase ASHI subunit)	3 v 3	0.174436	0.0137578	0.198575	Q6UX07	DHRS13	Dehydrogenase/reductase SDR family member 13 (EC 1.1.-.-) (Short chain dehydrogenase/reductase family 7C member 5)	3 v 3	0.620335	0.0481353	0.655279
Q8TCG1	CIP2A	Protein CIP2A (Cancerous inhibitor of PP2A) (p90 autoantigen)	3 v 3	0.18865	0.0137787	0.198575	Q86Y79	PTRH1	Probable peptidyl-tRNA hydrolase (PTH) (EC 3.1.1.29)	3 v 3	0.19931	0.0481693	0.655279
O60942	RNGTT	mRNA-capping enzyme (HCAP1) (HCE) [Includes: Polynucleotide 5'-triphosphatase (EC 3.1.3.33) (mRNA 5'-triphosphatase) (TPase); mRNA guanylyltransferase (EC 2.7.7.50) (GTP--RNA guanylyltransferase) (GTase)]	3 v 3	-0.204813	0.0137915	0.198575	Q9BQ61	TRIR	Telomerase RNA component interacting RNase (EC 3.1.13.-) (Exoribonuclease TRIR)	3 v 3	-0.178207	0.0481903	0.655279
P48643	CCT5	T-complex protein 1 subunit epsilon (TCP-1-epsilon) (CCT-epsilon)	3 v 3	-0.113603	0.013824	0.198575	Q9Y4P8	WIPI2	WD repeat domain phosphoinositide-interacting protein 2 (WIPI-2) (WIPI49-like protein 2)	3 v 3	0.0759941	0.0484663	0.655279
Q6IC98	GRAMD4	GRAM domain-containing protein 4 (Death-inducing protein)	3 v 3	-0.232207	0.0138275	0.198575	Q03135	CAV1	Caveolin-1	3 v 3	-0.047204	0.0485011	0.655279
Q5W0V3	FHIP2A	FHF complex subunit HOOK interacting protein 2A (FHIP2A)	3 v 3	-0.532198	0.0139321	0.199381	P00966	ASS1	Argininosuccinate synthase (EC 6.3.4.5) (Citrulline--aspartate ligase)	3 v 3	-0.0253049	0.0485081	0.655279
O95361	TRIM16	Tripartite motif-containing protein 16 (EC 2.3.2.27) (E3 ubiquitin-protein ligase TRIM16) (Estrogen-responsive B box protein)	3 v 3	-0.267776	0.0139539	0.199381	Q9H3Y8	PPDPF	Pancreatic progenitor cell differentiation and proliferation factor (Exocrine differentiation and proliferation factor)	3 v 3	-0.348673	0.0487996	0.655279
Q643R3	LPCAT4	Lysophospholipid acyltransferase LPCAT4 (1-acylglycerol-3-phosphate O-acyltransferase 7) (1-AGP acyltransferase 7) (1-AGPAT 7) (1-acylglycerophosphocholine O-acyltransferase) (EC 2.3.1.23) (1-acylglycerophosphoserine O-acyltransferase) (EC 2.3.1.n6) (1-alkenylglycerophosphoethanolamine O-acyltransferase) (EC 2.3.1.121) (1-alkylglycerophosphocholine O-acetyltransferase) (EC 2.3.1.67) (Acyltransfer…	3 v 3	-0.156026	0.0140686	0.200683	Q8TDL5	BPIFB1	BPI fold-containing family B member 1 (Long palate, lung and nasal epithelium carcinoma-associated protein 1) (von Ebner minor salivary gland protein) (VEMSGP)	3 v 3	-0.273466	0.0488918	0.655279
Q7L0Y3	TRMT10C	tRNA methyltransferase 10 homolog C (HBV pre-S2 trans-regulated protein 2) (Mitochondrial ribonuclease P protein 1) (Mitochondrial RNase P protein 1) (RNA (guanine-9-)-methyltransferase domain-containing protein 1) (Renal carcinoma antigen NY-REN-49) (mRNA methyladenosine-N(1)-methyltransferase) (EC 2.1.1.-) (tRNA (adenine(9)-N(1))-methyltransferase) (EC 2.1.1.218) (tRNA (guanine(9)-N(1))-methylt…	3 v 3	-0.162232	0.014162	0.201316	Q9UFC0	LRWD1	Leucine-rich repeat and WD repeat-containing protein 1 (Centromere protein 33) (CENP-33) (Origin recognition complex-associated protein) (ORC-associated protein) (ORCA)	3 v 3	-0.0740915	0.0491945	0.655279
P61018	RAB4B	Ras-related protein Rab-4B (EC 3.6.5.2)	3 v 3	-0.0993685	0.0141631	0.201316	Q9P0J1	PDP1	[Pyruvate dehydrogenase [acetyl-transferring]]-phosphatase 1, mitochondrial (PDP 1) (EC 3.1.3.43) (Protein phosphatase 2C) (Pyruvate dehydrogenase phosphatase catalytic subunit 1) (PDPC 1)	3 v 3	-0.16623	0.0492559	0.655279
Q5TBP9	LSM14B	Protein LSM14 homolog B (Fragment)	3 v 3	-0.165237	0.0141839	0.201316	Q9UHL9	GTF2IRD1	General transcription factor II-I repeat domain-containing protein 1 (GTF2I repeat domain-containing protein 1) (General transcription factor III) (MusTRD1/BEN) (Muscle TFII-I repeat domain-containing protein 1) (Slow-muscle-fiber enhancer-binding protein) (USE B1-binding protein) (Williams-Beuren syndrome chromosomal region 11 protein) (Williams-Beuren syndrome chromosomal region 12 protein)	3 v 3	-0.0993799	0.0493156	0.655279
Q8N9B5	JMY	Junction-mediating and -regulatory protein	3 v 3	0.0824398	0.0142094	0.201343	O14964	HGS	Hepatocyte growth factor-regulated tyrosine kinase substrate (Hrs) (Protein pp110)	3 v 3	-0.114452	0.0493822	0.655279
O75521	ECI2	Enoyl-CoA delta isomerase 2 (EC 5.3.3.8) (DRS-1) (Delta(3),delta(2)-enoyl-CoA isomerase) (D3,D2-enoyl-CoA isomerase) (Diazepam-binding inhibitor-related protein 1) (DBI-related protein 1) (Dodecenoyl-CoA isomerase) (Hepatocellular carcinoma-associated antigen 88) (Peroxisomal 3,2-trans-enoyl-CoA isomerase) (pECI) (Renal carcinoma antigen NY-REN-1)	3 v 3	0.0606677	0.0143317	0.202366	Q9BZ95	NSD3	Histone-lysine N-methyltransferase NSD3 (EC 2.1.1.370) (EC 2.1.1.371) (Nuclear SET domain-containing protein 3) (Protein whistle) (WHSC1-like 1 isoform 9 with methyltransferase activity to lysine) (Wolf-Hirschhorn syndrome candidate 1-like protein 1) (WHSC1-like protein 1)	3 v 3	0.193769	0.0493974	0.655279
Q68CQ7	GLT8D1	Glycosyltransferase 8 domain-containing protein 1 (EC 2.4.1.-)	3 v 3	0.405611	0.0143603	0.202366	P62917	RPL8	60S ribosomal protein L8 (Large ribosomal subunit protein uL2)	3 v 3	0.927333	0.0494134	0.655279
O95817	BAG3	BAG family molecular chaperone regulator 3 (BAG-3) (Bcl-2-associated athanogene 3) (Bcl-2-binding protein Bis) (Docking protein CAIR-1)	3 v 3	-0.281511	0.0143835	0.202366	Q9NQ11	ATP13A2	Polyamine-transporting ATPase 13A2 (EC 7.6.2.-)	2 v 2	-0.480778	0.0494437	0.655279
Q10567	AP1B1	AP-1 complex subunit beta-1 (Adaptor protein complex AP-1 subunit beta-1) (Adaptor-related protein complex 1 subunit beta-1) (Beta-1-adaptin) (Beta-adaptin 1) (Clathrin assembly protein complex 1 beta large chain) (Golgi adaptor HA1/AP1 adaptin beta subunit)	3 v 3	-0.15133	0.0144604	0.202366	Q5VWQ8	DAB2IP	Disabled homolog 2-interacting protein (DAB2 interaction protein) (DAB2-interacting protein) (ASK-interacting protein 1) (AIP-1) (DOC-2/DAB-2 interactive protein)	3 v 3	-0.071857	0.0495013	0.655279
Q5T447	HECTD3	E3 ubiquitin-protein ligase HECTD3 (EC 2.3.2.26) (HECT domain-containing protein 3) (HECT-type E3 ubiquitin transferase HECTD3)	3 v 3	0.237378	0.0145153	0.202366	Q06418	TYRO3	Tyrosine-protein kinase receptor TYRO3 (EC 2.7.10.1) (Tyrosine-protein kinase BYK) (Tyrosine-protein kinase DTK) (Tyrosine-protein kinase RSE) (Tyrosine-protein kinase SKY) (Tyrosine-protein kinase TIF)	2 v 2	-0.14798	0.0495285	0.655279
A0A0A0MTC1	RNF213	E3 ubiquitin-protein ligase RNF213	3 v 3	-0.153189	0.0145162	0.202366	A0A0A6YYH1	C15orf38-AP3S2	Arpin	3 v 3	-0.0773063	0.0496041	0.655279
P30038	ALDH4A1	Delta-1-pyrroline-5-carboxylate dehydrogenase, mitochondrial (P5C dehydrogenase) (EC 1.2.1.88) (Aldehyde dehydrogenase family 4 member A1) (L-glutamate gamma-semialdehyde dehydrogenase)	3 v 3	0.112347	0.0145188	0.202366	Q68DK2	ZFYVE26	Zinc finger FYVE domain-containing protein 26 (FYVE domain-containing centrosomal protein) (FYVE-CENT) (Spastizin)	3 v 3	0.150644	0.0497515	0.655279
O75717	WDHD1	WD repeat and HMG-box DNA-binding protein 1 (Acidic nucleoplasmic DNA-binding protein 1) (And-1)	3 v 3	0.0895496	0.0145244	0.202366	Q9P2M7	CGN	Cingulin	3 v 3	0.493415	0.0498542	0.655279
Q96IS6	HSPA8	HSPA8 protein (Fragment)	3 v 3	-0.115896	0.0145304	0.202366	O15126	SCAMP1	Secretory carrier-associated membrane protein 1 (Secretory carrier membrane protein 1)	3 v 3	-0.140703	0.0498643	0.655279
A0A2R8YEA7	ACTB	Actin, cytoplasmic 1 (Fragment)	3 v 3	0.402799	0.0145729	0.202366
Q16512	PKN1	Serine/threonine-protein kinase N1 (EC 2.7.11.13) (Protease-activated kinase 1) (PAK-1) (Protein kinase C-like 1) (Protein kinase C-like PKN) (Protein kinase PKN-alpha) (Protein-kinase C-related kinase 1) (Serine-threonine protein kinase N)	3 v 3	-0.110912	0.0147198	0.202366
Q7Z6B0	CCDC91	Coiled-coil domain-containing protein 91 (GGA-binding partner) (p56 accessory protein)	3 v 3	-0.196838	0.014723	0.202366
Q9ULD0	OGDHL	2-oxoglutarate dehydrogenase-like, mitochondrial (EC 1.2.4.2) (2-oxoglutarate dehydrogenase complex component E1-like) (OGDC-E1-like) (Alpha-ketoglutarate dehydrogenase-like)	3 v 3	-0.157131	0.014738	0.202366
Q9H0E9	BRD8	Bromodomain-containing protein 8 (Skeletal muscle abundant protein) (Skeletal muscle abundant protein 2) (Thyroid hormone receptor coactivating protein of 120 kDa) (TrCP120) (p120)	3 v 3	0.102786	0.0147437	0.202366
Q86XN8	MEX3D	RNA-binding protein MEX3D (RING finger and KH domain-containing protein 1) (RING finger protein 193) (TINO)	3 v 3	0.300459	0.014764	0.202366
P25098	GRK2	Beta-adrenergic receptor kinase 1 (Beta-ARK-1) (EC 2.7.11.15) (G-protein coupled receptor kinase 2)	3 v 3	-0.0978401	0.0147645	0.202366
O43688	PLPP2	Phospholipid phosphatase 2 (EC 3.1.3.-) (EC 3.1.3.4) (Lipid phosphate phosphohydrolase 2) (PAP2-gamma) (PAP2-G) (Phosphatidate phosphohydrolase type 2c) (Phosphatidic acid phosphatase 2c) (PAP-2c) (PAP2c)	3 v 3	-0.234924	0.0147882	0.202366
Q16850	CYP51A1	Lanosterol 14-alpha demethylase (LDM) (EC 1.14.14.154) (CYPLI) (Cytochrome P450 51A1) (Cytochrome P450-14DM) (Cytochrome P45014DM) (Cytochrome P450LI) (Sterol 14-alpha demethylase)	3 v 3	-0.35903	0.014806	0.202366
Q9BZ23	PANK2	Pantothenate kinase 2, mitochondrial (hPanK2) (EC 2.7.1.33) (Pantothenic acid kinase 2) [Cleaved into: Pantothenate kinase 2, mitochondrial intermediate form (iPanK2); Pantothenate kinase 2, mitochondrial mature form (mPanK2)]	3 v 3	0.0867666	0.0148344	0.202366
Q96RN5	MED15	Mediator of RNA polymerase II transcription subunit 15 (Activator-recruited cofactor 105 kDa component) (ARC105) (CTG repeat protein 7a) (Mediator complex subunit 15) (Positive cofactor 2 glutamine/Q-rich-associated protein) (PC2 glutamine/Q-rich-associated protein) (TPA-inducible gene 1 protein) (TIG-1) (Trinucleotide repeat-containing gene 7 protein)	3 v 3	0.15708	0.0148469	0.202366
O00471	EXOC5	Exocyst complex component 5 (Exocyst complex component Sec10) (hSec10)	3 v 3	0.0759327	0.0148707	0.202366
Q15418	RPS6KA1	Ribosomal protein S6 kinase alpha-1 (S6K-alpha-1) (EC 2.7.11.1) (90 kDa ribosomal protein S6 kinase 1) (p90-RSK 1) (p90RSK1) (p90S6K) (MAP kinase-activated protein kinase 1a) (MAPK-activated protein kinase 1a) (MAPKAP kinase 1a) (MAPKAPK-1a) (Ribosomal S6 kinase 1) (RSK-1)	3 v 3	0.169052	0.0148862	0.202366
Q16644	MAPKAPK3	MAP kinase-activated protein kinase 3 (MAPK-activated protein kinase 3) (MAPKAP kinase 3) (MAPKAP-K3) (MAPKAPK-3) (MK-3) (EC 2.7.11.1) (Chromosome 3p kinase) (3pK)	3 v 3	0.142478	0.0149637	0.202366
Q9Y692	GMEB1	Glucocorticoid modulatory element-binding protein 1 (GMEB-1) (DNA-binding protein p96PIF) (Parvovirus initiation factor p96) (PIF p96)	3 v 3	0.0996348	0.0149642	0.202366
O15084	ANKRD28	Serine/threonine-protein phosphatase 6 regulatory ankyrin repeat subunit A (PP6-ARS-A) (Serine/threonine-protein phosphatase 6 regulatory subunit ARS-A) (Ankyrin repeat domain-containing protein 28) (Phosphatase interactor targeting protein hnRNP K) (PITK)	3 v 3	0.129745	0.0149685	0.202366
E7EN19	MAP4K4	Mitogen-activated protein kinase kinase kinase kinase 4	3 v 3	0.123239	0.014999	0.202366
Q9UI26	IPO11	Importin-11 (Imp11) (Ran-binding protein 11) (RanBP11)	3 v 3	-0.0584259	0.0150019	0.202366
Q6P4A7	SFXN4	Sideroflexin-4 (Breast cancer resistance marker 1)	3 v 3	0.135676	0.0150614	0.202366
Q9HAB8	PPCS	Phosphopantothenate--cysteine ligase (EC 6.3.2.51) (Phosphopantothenoylcysteine synthetase) (PPC synthetase)	3 v 3	0.0893599	0.0151159	0.202366
F5H571	USP5	Ubiquitin carboxyl-terminal hydrolase 5 (Fragment)	2 v 2	-0.428029	0.0151882	0.202519
Q9UPU7	TBC1D2B	TBC1 domain family member 2B	2 v 2	0.0140985	0.0151961	0.202519
Q96C92	ENTR1	Endosome-associated-trafficking regulator 1 (Antigen NY-CO-3) (Serologically defined colon cancer antigen 3)	2 v 2	-0.184902	0.0152228	0.202558
Q8NE01	CNNM3	Metal transporter CNNM3 (Ancient conserved domain-containing protein 3) (Cyclin-M3)	3 v 3	0.6752	0.0153243	0.203047
Q9BTE6	AARSD1	Alanyl-tRNA editing protein Aarsd1 (Alanyl-tRNA synthetase domain-containing protein 1)	3 v 3	-0.190588	0.015354	0.203047
Q9Y446	PKP3	Plakophilin-3	3 v 3	0.166852	0.0154375	0.203047
Q53HL2	CDCA8	Borealin (Cell division cycle-associated protein 8) (Dasra-B) (hDasra-B) (Pluripotent embryonic stem cell-related gene 3 protein)	3 v 3	0.138738	0.0154421	0.203047
O60291	MGRN1	E3 ubiquitin-protein ligase MGRN1 (EC 2.3.2.27) (Mahogunin RING finger protein 1) (RING finger protein 156) (RING-type E3 ubiquitin transferase MGRN1)	3 v 3	0.129673	0.0154469	0.203047
Q9HBL8	NMRAL1	NmrA-like family domain-containing protein 1	3 v 3	-0.205653	0.0154492	0.203047
Q12841	FSTL1	Follistatin-related protein 1 (Follistatin-like protein 1)	3 v 3	0.696496	0.0154502	0.203047
Q9UGK3	STAP2	Signal-transducing adaptor protein 2 (STAP-2) (Breast tumor kinase substrate) (BRK substrate)	3 v 3	0.267427	0.0154938	0.203305
Q8NHP6	MOSPD2	Motile sperm domain-containing protein 2	3 v 3	-0.0500929	0.0155615	0.20388
Q9GZP9	DERL2	Derlin-2 (Degradation in endoplasmic reticulum protein 2) (DERtrin-2) (Der1-like protein 2) (F-LAN-1) (F-LANa)	3 v 3	-0.049975	0.0156667	0.204541
Q96HA1	POM121	Nuclear envelope pore membrane protein POM 121 (Nuclear envelope pore membrane protein POM 121A) (Nucleoporin Nup121) (Pore membrane protein of 121 kDa)	3 v 3	0.368134	0.0157124	0.204541
P41240	CSK	Tyrosine-protein kinase CSK (EC 2.7.10.2) (C-Src kinase) (Protein-tyrosine kinase CYL)	3 v 3	0.378006	0.0158671	0.205356
Q96HE9	PRR11	Proline-rich protein 11	3 v 3	0.897696	0.015903	0.205508
Q5VSL9	STRIP1	Striatin-interacting protein 1 (Protein FAM40A)	3 v 3	0.152671	0.0159376	0.205644
Q96E09	PABIR1	PPP2R1A-PPP2R2A-interacting phosphatase regulator 1 (PABIR family member 1)	3 v 3	0.266165	0.0160519	0.206321
Q6UXV4	APOOL	MICOS complex subunit MIC27 (Apolipoprotein O-like) (Protein FAM121A)	3 v 3	0.158857	0.0160554	0.206321
Q8NB78	KDM1B	Lysine-specific histone demethylase 1B (EC 1.14.99.66) (Flavin-containing amine oxidase domain-containing protein 1) (Lysine-specific histone demethylase 2)	3 v 3	-0.144563	0.0160711	0.206321
Q9BV20	MRI1	Methylthioribose-1-phosphate isomerase (M1Pi) (MTR-1-P isomerase) (EC 5.3.1.23) (Mediator of RhoA-dependent invasion) (S-methyl-5-thioribose-1-phosphate isomerase) (Translation initiation factor eIF-2B subunit alpha/beta/delta-like protein)	3 v 3	0.183892	0.0160929	0.206321
P49795	RGS19	Regulator of G-protein signaling 19 (RGS19) (G-alpha-interacting protein) (GAIP)	2 v 2	-0.122532	0.0161893	0.206321
Q9UKG9	CROT	Peroxisomal carnitine O-octanoyltransferase (COT) (EC 2.3.1.137)	3 v 3	-0.366541	0.0161961	0.206321
Q8TDX7	NEK7	Serine/threonine-protein kinase Nek7 (EC 2.7.11.1) (Never in mitosis A-related kinase 7) (NimA-related protein kinase 7)	3 v 3	-0.261532	0.0162082	0.206321
Q04721	NOTCH2	Neurogenic locus notch homolog protein 2 (Notch 2) (hN2) [Cleaved into: Notch 2 extracellular truncation (N2ECD); Notch 2 intracellular domain (N2ICD)]	3 v 3	0.305811	0.0162508	0.206555
Q9NYS0	NKIRAS1	NF-kappa-B inhibitor-interacting Ras-like protein 1 (I-kappa-B-interacting Ras-like protein 1) (Kappa B-Ras protein 1) (KappaB-Ras1)	3 v 3	-0.401368	0.016291	0.206757
O75251	NDUFS7	NADH dehydrogenase [ubiquinone] iron-sulfur protein 7, mitochondrial (EC 7.1.1.2) (Complex I-20kD) (CI-20kD) (NADH-ubiquinone oxidoreductase 20 kDa subunit) (PSST subunit)	3 v 3	0.0527591	0.0163879	0.207138
Q96IK1	BOD1	Biorientation of chromosomes in cell division protein 1 (Biorientation defective protein 1) (Protein FAM44B)	3 v 3	0.355852	0.0164091	0.207138
Q9Y6N7	ROBO1	Roundabout homolog 1 (Deleted in U twenty twenty) (H-Robo-1)	3 v 3	0.0904051	0.0164383	0.207138
P78371	CCT2	T-complex protein 1 subunit beta (TCP-1-beta) (CCT-beta)	3 v 3	-0.14457	0.0164718	0.2072
P12830	CDH1	Cadherin-1 (CAM 120/80) (Epithelial cadherin) (E-cadherin) (Uvomorulin) (CD antigen CD324) [Cleaved into: E-Cad/CTF1; E-Cad/CTF2; E-Cad/CTF3]	3 v 3	-0.285359	0.0165095	0.207368
O00461	GOLIM4	Golgi integral membrane protein 4 (Golgi integral membrane protein, cis) (GIMPc) (Golgi phosphoprotein 4) (Golgi-localized phosphoprotein of 130 kDa) (Golgi phosphoprotein of 130 kDa)	3 v 3	0.300233	0.0166251	0.207484
Q86YR5	GPSM1	G-protein-signaling modulator 1 (Activator of G-protein signaling 3)	3 v 3	0.342338	0.0166479	0.207484
A0A024R275	RFK	Riboflavin kinase (EC 2.7.1.26)	3 v 3	-0.408874	0.0166595	0.207484
Q8TF68	ZNF384	Zinc finger protein 384 (CAG repeat protein 1) (CAS-interacting zinc finger protein) (Nuclear matrix transcription factor 4) (Nuclear matrix protein 4) (Trinucleotide repeat-containing gene 1 protein)	3 v 3	0.319729	0.01671	0.207484
Q9NXG2	THUMPD1	THUMP domain-containing protein 1	3 v 3	-0.330278	0.0167149	0.207484
Q96BJ8	ELMO3	Engulfment and cell motility protein 3	3 v 3	-0.313623	0.0167381	0.207484
O95471	CLDN7	Claudin-7 (CLDN-7)	3 v 3	0.297109	0.0167763	0.207655
O15075	DCLK1	Serine/threonine-protein kinase DCLK1 (EC 2.7.11.1) (Doublecortin domain-containing protein 3A) (Doublecortin-like and CAM kinase-like 1) (Doublecortin-like kinase 1)	3 v 3	-0.113184	0.0169276	0.208852
Q9Y4A5	TRRAP	Transformation/transcription domain-associated protein (350/400 kDa PCAF-associated factor) (PAF350/400) (STAF40) (Tra1 homolog)	3 v 3	0.100199	0.0169465	0.208852
Q15257	PTPA	Serine/threonine-protein phosphatase 2A activator (EC 5.2.1.8) (PP2A, subunit B', PR53 isoform) (Phosphotyrosyl phosphatase activator) (PTPA) (Serine/threonine-protein phosphatase 2A regulatory subunit 4) (Serine/threonine-protein phosphatase 2A regulatory subunit B')	3 v 3	0.25673	0.0169863	0.209039
Q7Z434	MAVS	Mitochondrial antiviral-signaling protein (MAVS) (CARD adapter inducing interferon beta) (Cardif) (Interferon beta promoter stimulator protein 1) (IPS-1) (Putative NF-kappa-B-activating protein 031N) (Virus-induced-signaling adapter) (VISA)	3 v 3	0.106233	0.0170848	0.209304
Q6QNY1	BLOC1S2	Biogenesis of lysosome-related organelles complex 1 subunit 2 (BLOC-1 subunit 2) (Centrosome-associated protein)	3 v 3	0.130102	0.0171261	0.209304
P58004	SESN2	Sestrin-2 (EC 1.11.1.-) (Hypoxia-induced gene)	3 v 3	0.200331	0.0172127	0.209304
P16870	CPE	Carboxypeptidase E (CPE) (EC 3.4.17.10) (Carboxypeptidase H) (CPH) (Enkephalin convertase) (Prohormone-processing carboxypeptidase)	3 v 3	0.202504	0.0172434	0.209304
Q9Y484	WDR45	WD repeat domain phosphoinositide-interacting protein 4 (WIPI-4) (WD repeat-containing protein 45)	3 v 3	0.250208	0.0172556	0.209304
Q8WVC6	DCAKD	Dephospho-CoA kinase domain-containing protein	3 v 3	0.183578	0.0172693	0.209304
Q9H4Z3	PCIF1	mRNA (2'-O-methyladenosine-N(6)-)-methyltransferase (EC 2.1.1.62) (Cap-specific adenosine methyltransferase) (CAPAM) (hCAPAM) (Phosphorylated CTD-interacting factor 1) (hPCIF1) (Protein phosphatase 1 regulatory subunit 121)	3 v 3	0.0644514	0.0173027	0.209304
Q96ST3	SIN3A	Paired amphipathic helix protein Sin3a (Histone deacetylase complex subunit Sin3a) (Transcriptional corepressor Sin3a)	3 v 3	0.125748	0.0174099	0.209304
Q2LD37	KIAA1109	Transmembrane protein KIAA1109 (Fragile site-associated protein)	3 v 3	-0.254332	0.0174321	0.209304
Q9Y320	TMX2	Thioredoxin-related transmembrane protein 2 (Cell proliferation-inducing gene 26 protein) (Thioredoxin domain-containing protein 14)	3 v 3	0.434252	0.0174605	0.209304
Q9Y478	PRKAB1	5'-AMP-activated protein kinase subunit beta-1 (AMPK subunit beta-1) (AMPKb)	3 v 3	0.150972	0.0174727	0.209304
Q17RY0	CPEB4	Cytoplasmic polyadenylation element-binding protein 4 (CPE-BP4) (CPE-binding protein 4) (hCPEB-4)	3 v 3	-0.645661	0.0174748	0.209304
Q9H254	SPTBN4	Spectrin beta chain, non-erythrocytic 4 (Beta-IV spectrin) (Spectrin, non-erythroid beta chain 3)	2 v 2	0.287006	0.0175752	0.209652
P19367	HK1	Hexokinase-1 (EC 2.7.1.1) (Brain form hexokinase) (Hexokinase type I) (HK I) (Hexokinase-A)	3 v 3	-0.083184	0.0175899	0.209652
O15031	PLXNB2	Plexin-B2 (MM1)	3 v 3	-0.118133	0.0176663	0.209827
Q9Y3D8	AK6	Adenylate kinase isoenzyme 6 (AK6) (EC 2.7.4.3) (Adrenal gland protein AD-004) (Coilin-interacting nuclear ATPase protein) (hCINAP) (Dual activity adenylate kinase/ATPase) (AK/ATPase)	3 v 3	-0.354553	0.0177774	0.210484
Q9HAS0	C17orf75	Protein Njmu-R1	3 v 3	-0.185982	0.0178254	0.210484
Q9UD71	PPP1R1B	Protein phosphatase 1 regulatory subunit 1B (DARPP-32) (Dopamine- and cAMP-regulated neuronal phosphoprotein)	3 v 3	-0.533897	0.0178431	0.210484
F8VXC8	SMARCC2	SWI/SNF complex subunit SMARCC2	3 v 3	0.493455	0.0178821	0.210628
Q86WX3	RPS19BP1	Active regulator of SIRT1 (40S ribosomal protein S19-binding protein 1) (RPS19-binding protein 1) (S19BP)	3 v 3	0.120216	0.0179419	0.21104
Q9NU19	TBC1D22B	TBC1 domain family member 22B	3 v 3	0.13245	0.0180589	0.21176
Q9NPH2	ISYNA1	Inositol-3-phosphate synthase 1 (IPS 1) (EC 5.5.1.4) (Myo-inositol 1-phosphate synthase) (MI-1-P synthase) (MIP synthase) (hIPS) (Myo-inositol 1-phosphate synthase A1) (hINO1)	3 v 3	-0.124653	0.0180881	0.21176
O15066	KIF3B	Kinesin-like protein KIF3B (HH0048) (Microtubule plus end-directed kinesin motor 3B) [Cleaved into: Kinesin-like protein KIF3B, N-terminally processed]	3 v 3	-0.0970992	0.0181434	0.21176
Q96TC7	RMDN3	Regulator of microtubule dynamics protein 3 (RMD-3) (hRMD-3) (Cerebral protein 10) (Protein FAM82A2) (Protein FAM82C) (Protein tyrosine phosphatase-interacting protein 51) (TCPTP-interacting protein 51)	3 v 3	0.468584	0.0181886	0.21176
A0A0A6YYL4	CORO7-PAM16	Coronin	3 v 3	-0.114014	0.0182115	0.21176
Q14CS0	UBXN2B	UBX domain-containing protein 2B (NSFL1 cofactor p37) (p97 cofactor p37)	3 v 3	0.174211	0.0182319	0.21176
Q8NI60	COQ8A	Atypical kinase COQ8A, mitochondrial (EC 2.7.-.-) (Chaperone activity of bc1 complex-like) (Chaperone-ABC1-like) (Coenzyme Q protein 8A) (aarF domain-containing protein kinase 3)	2 v 2	0.116707	0.0182332	0.21176
P46976	GYG1	Glycogenin-1 (GN-1) (GN1) (EC 2.4.1.186)	3 v 3	-0.132325	0.0182517	0.21176
Q13951	CBFB	Core-binding factor subunit beta (CBF-beta) (Polyomavirus enhancer-binding protein 2 beta subunit) (PEA2-beta) (PEBP2-beta) (SL3-3 enhancer factor 1 subunit beta) (SL3/AKV core-binding factor beta subunit)	3 v 3	-0.225807	0.0183168	0.212226
O94776	MTA2	Metastasis-associated protein MTA2 (Metastasis-associated 1-like 1) (MTA1-L1 protein) (p53 target protein in deacetylase complex)	3 v 3	0.155521	0.0183883	0.212765
Q9C0J8	WDR33	pre-mRNA 3' end processing protein WDR33 (WD repeat-containing protein 33) (WD repeat-containing protein of 146 kDa)	3 v 3	-0.10837	0.018541	0.21395
Q9NVH2	INTS7	Integrator complex subunit 7 (Int7)	3 v 3	0.0920801	0.0185929	0.214259
P08237	PFKM	ATP-dependent 6-phosphofructokinase, muscle type (ATP-PFK) (PFK-M) (EC 2.7.1.11) (6-phosphofructokinase type A) (Phosphofructo-1-kinase isozyme A) (PFK-A) (Phosphohexokinase)	3 v 3	-0.1287	0.0186485	0.214322
Q14CB8	ARHGAP19	Rho GTPase-activating protein 19 (Rho-type GTPase-activating protein 19)	3 v 3	-0.639199	0.0186579	0.214322
P51580	TPMT	Thiopurine S-methyltransferase (EC 2.1.1.67) (Thiopurine methyltransferase)	3 v 3	-0.140898	0.0186793	0.214322
Q8NCF5	NFATC2IP	NFATC2-interacting protein (45 kDa NF-AT-interacting protein) (45 kDa NFAT-interacting protein) (Nuclear factor of activated T-cells, cytoplasmic 2-interacting protein)	3 v 3	0.4193	0.0187369	0.214322
Q86YP4	GATAD2A	Transcriptional repressor p66-alpha (Hp66alpha) (GATA zinc finger domain-containing protein 2A)	3 v 3	0.140662	0.018748	0.214322
Q4LE60	TNPO2 variant protein	TNPO2 variant protein (Fragment)	3 v 3	0.144207	0.0187494	0.214322
Q9HA82	CERS4	Ceramide synthase 4 (CerS4) (EC 2.3.1.-) (LAG1 longevity assurance homolog 4) (Sphingosine N-acyltransferase CERS4) (EC 2.3.1.24)	3 v 3	0.179463	0.0188656	0.214872
B2RBV5		Putative MORF4 family-associated protein 1-like protein UPP (Unnamed protein product) (UPP)	3 v 3	0.297255	0.0188883	0.214872
Q9UQ35	SRRM2	Serine/arginine repetitive matrix protein 2 (300 kDa nuclear matrix antigen) (Serine/arginine-rich splicing factor-related nuclear matrix protein of 300 kDa) (SR-related nuclear matrix protein of 300 kDa) (Ser/Arg-related nuclear matrix protein of 300 kDa) (Splicing coactivator subunit SRm300) (Tax-responsive enhancer element-binding protein 803) (TaxREB803)	3 v 3	-0.361649	0.0189049	0.214872
Q9Y6Q1	CAPN6	Calpain-6 (Calpain-like protease X-linked) (Calpamodulin) (CalpM)	3 v 3	0.259889	0.0189591	0.214872
Q8TAA9	VANGL1	Vang-like protein 1 (Loop-tail protein 2 homolog) (LPP2) (Strabismus 2) (Van Gogh-like protein 1)	3 v 3	0.699982	0.0189709	0.214872
P11310	ACADM	Medium-chain specific acyl-CoA dehydrogenase, mitochondrial (MCAD) (EC 1.3.8.7) (Medium chain acyl-CoA dehydrogenase) (MCADH)	3 v 3	0.157627	0.019003	0.214872
Q70CQ3	USP30	Ubiquitin carboxyl-terminal hydrolase 30 (EC 3.4.19.12) (Deubiquitinating enzyme 30) (Ubiquitin thioesterase 30) (Ubiquitin-specific-processing protease 30) (Ub-specific protease 30)	3 v 3	0.0941054	0.0190096	0.214872
Q13637	RAB32	Ras-related protein Rab-32	3 v 3	0.56987	0.0190212	0.214872
Q8NHP8	PLBD2	Putative phospholipase B-like 2 (EC 3.1.1.-) (76 kDa protein) (p76) (LAMA-like protein 2) (Lamina ancestor homolog 2) (Phospholipase B domain-containing protein 2) [Cleaved into: Putative phospholipase B-like 2 32 kDa form; Putative phospholipase B-like 2 45 kDa form]	3 v 3	0.154869	0.0190685	0.214872
Q8NCN2	ZBTB34	Zinc finger and BTB domain-containing protein 34	2 v 2	-0.482264	0.0191153	0.214872
Q86UU1	PHLDB1	Pleckstrin homology-like domain family B member 1 (Protein LL5-alpha)	3 v 3	-0.0814079	0.0191383	0.214872
Q86UK7	ZNF598	E3 ubiquitin-protein ligase ZNF598 (EC 2.3.2.27) (Zinc finger protein 598)	3 v 3	0.114706	0.0191534	0.214872
Q8N6L1	KRTCAP2	Keratinocyte-associated protein 2 (KCP-2) (Dolichyl-diphosphooligosaccharide--protein glycosyltransferase subunit KCP2) (Oligosaccharyl transferase subunit KCP2)	3 v 3	0.290799	0.019176	0.214872
Q969T3	SNX21	Sorting nexin-21 (Sorting nexin L) (SNX-L)	3 v 3	0.286289	0.0192177	0.21496
Q9ULW0	TPX2	Targeting protein for Xklp2 (Differentially expressed in cancerous and non-cancerous lung cells 2) (DIL-2) (Hepatocellular carcinoma-associated antigen 519) (Hepatocellular carcinoma-associated antigen 90) (Protein fls353) (Restricted expression proliferation-associated protein 100) (p100)	3 v 3	0.0540294	0.0192537	0.21496
P13995	MTHFD2	Bifunctional methylenetetrahydrofolate dehydrogenase/cyclohydrolase, mitochondrial [Includes: NAD-dependent methylenetetrahydrofolate dehydrogenase (EC 1.5.1.15); Methenyltetrahydrofolate cyclohydrolase (EC 3.5.4.9)]	3 v 3	-0.240915	0.0192596	0.214961
Q8IVL5	P3H2	Prolyl 3-hydroxylase 2 (EC 1.14.11.7) (Leprecan-like protein 1) (Myxoid liposarcoma-associated protein 4)	3 v 3	-0.204994	0.0192973	0.214984
P41223	BUD31	Protein BUD31 homolog (Protein EDG-2) (Protein G10 homolog)	3 v 3	0.0904642	0.0193122	0.214984
Q5T7W0	ZNF618	Zinc finger protein 618	3 v 3	0.353908	0.0194509	0.215735
O43242	PSMD3	26S proteasome non-ATPase regulatory subunit 3 (26S proteasome regulatory subunit RPN3) (26S proteasome regulatory subunit S3) (Proteasome subunit p58)	3 v 3	-0.0340505	0.0194549	0.215735
O94905	ERLIN2	Erlin-2 (Endoplasmic reticulum lipid raft-associated protein 2) (Stomatin-prohibitin-flotillin-HflC/K domain-containing protein 2) (SPFH domain-containing protein 2)	3 v 3	-0.143438	0.0194557	0.215735
O75886	STAM2	Signal transducing adapter molecule 2 (STAM-2) (Hrs-binding protein)	3 v 3	-0.194341	0.0195951	0.216412
Q96F86	EDC3	Enhancer of mRNA-decapping protein 3 (LSM16 homolog) (YjeF N-terminal domain-containing protein 2) (YjeF_N2) (hYjeF_N2) (YjeF domain-containing protein 1)	3 v 3	0.202124	0.0196187	0.216412
Q9NUA8	ZBTB40	Zinc finger and BTB domain-containing protein 40	3 v 3	0.19164	0.0196438	0.216412
Q86US8	SMG6	Telomerase-binding protein EST1A (EC 3.1.-.-) (EST1-like protein A) (Ever shorter telomeres 1A) (Smg-6 homolog) (Telomerase subunit EST1A) (hSmg5/7a)	3 v 3	0.22271	0.0197382	0.216489
B7Z6G2		cDNA FLJ56152, highly similar to Rho guanine nucleotide exchange factor 7	3 v 3	0.235268	0.0197666	0.216489
Q6AI12	ANKRD40	Ankyrin repeat domain-containing protein 40	3 v 3	0.0164813	0.0197796	0.216489
A0A0A0MRM8	MYO6	Unconventional myosin-6 (Unconventional myosin-VI)	2 v 2	0.221251	0.0197826	0.216489
Q86VX2	COMMD7	COMM domain-containing protein 7	3 v 3	0.203611	0.0197918	0.216489
Q8WZA0	LZIC	Protein LZIC (Leucine zipper and CTNNBIP1 domain-containing protein) (Leucine zipper and ICAT homologous domain-containing protein)	3 v 3	-0.213011	0.0198541	0.216489
Q99653	CHP1	Calcineurin B homologous protein 1 (Calcineurin B-like protein) (Calcium-binding protein CHP) (Calcium-binding protein p22) (EF-hand calcium-binding domain-containing protein p22)	3 v 3	-0.170665	0.0199026	0.21659
Q9P2K2	TXNDC16	Thioredoxin domain-containing protein 16	3 v 3	0.204912	0.0199548	0.21659
P62837	UBE2D2	Ubiquitin-conjugating enzyme E2 D2 (EC 2.3.2.23) ((E3-independent) E2 ubiquitin-conjugating enzyme D2) (EC 2.3.2.24) (E2 ubiquitin-conjugating enzyme D2) (Ubiquitin carrier protein D2) (Ubiquitin-conjugating enzyme E2(17)KB 2) (Ubiquitin-conjugating enzyme E2-17 kDa 2) (Ubiquitin-protein ligase D2) (p53-regulated ubiquitin-conjugating enzyme 1)	2 v 2	-0.135864	0.0199552	0.21659
P27448	MARK3	MAP/microtubule affinity-regulating kinase 3 (EC 2.7.11.1) (C-TAK1) (cTAK1) (Cdc25C-associated protein kinase 1) (ELKL motif kinase 2) (EMK-2) (Protein kinase STK10) (Ser/Thr protein kinase PAR-1) (Par-1a) (Serine/threonine-protein kinase p78)	3 v 3	0.184006	0.0200994	0.217057
P29317	EPHA2	Ephrin type-A receptor 2 (EC 2.7.10.1) (Epithelial cell kinase) (Tyrosine-protein kinase receptor ECK)	3 v 3	-0.38485	0.0201245	0.217057
Q14137	BOP1	Ribosome biogenesis protein BOP1 (Block of proliferation 1 protein)	3 v 3	-0.30092	0.0201279	0.217057
O15381	NVL	Nuclear valosin-containing protein-like (NVLp) (Nuclear VCP-like protein)	3 v 3	0.0905143	0.0201289	0.217057
Q86V21	AACS	Acetoacetyl-CoA synthetase (EC 6.2.1.16) (Acyl-CoA synthetase family member 1) (Protein sur-5 homolog)	3 v 3	-0.113344	0.0201356	0.217057
Q9NV96	TMEM30A	Cell cycle control protein 50A (P4-ATPase flippase complex beta subunit TMEM30A) (Transmembrane protein 30A)	3 v 3	-0.156491	0.0201735	0.217191
B3KM75		cDNA FLJ10429 fis, clone NT2RP1000413, highly similar to Nck-associated protein 1	2 v 2	-0.280738	0.0203338	0.217828
Q969H6	POP5	Ribonuclease P/MRP protein subunit POP5 (hPop5) (EC 3.1.26.5)	2 v 2	-0.0645678	0.0203447	0.217828
P13716	ALAD	Delta-aminolevulinic acid dehydratase (ALADH) (EC 4.2.1.24) (Porphobilinogen synthase)	3 v 3	0.160159	0.0203631	0.217828
F8VXU5	VPS29	Vacuolar protein sorting-associated protein 29 (Vesicle protein sorting 29)	3 v 3	0.113546	0.0203663	0.217828
O75369	FLNB	Filamin-B (FLN-B) (ABP-278) (ABP-280 homolog) (Actin-binding-like protein) (Beta-filamin) (Filamin homolog 1) (Fh1) (Filamin-3) (Thyroid autoantigen) (Truncated actin-binding protein) (Truncated ABP)	3 v 3	-0.153185	0.020379	0.217828
Q96SZ5	ADO	2-aminoethanethiol dioxygenase (EC 1.13.11.19) (Cysteamine dioxygenase)	3 v 3	0.331942	0.0203862	0.217828
Q9P035	HACD3	Very-long-chain (3R)-3-hydroxyacyl-CoA dehydratase 3 (EC 4.2.1.134) (3-hydroxyacyl-CoA dehydratase 3) (HACD3) (Butyrate-induced protein 1) (B-ind1) (hB-ind1) (Protein-tyrosine phosphatase-like A domain-containing protein 1)	3 v 3	0.0825419	0.0204509	0.218084
O94760	DDAH1	N(G),N(G)-dimethylarginine dimethylaminohydrolase 1 (DDAH-1) (Dimethylarginine dimethylaminohydrolase 1) (EC 3.5.3.18) (DDAHI) (Dimethylargininase-1)	3 v 3	-0.145219	0.0205063	0.218084
Q9Y5V0	ZNF706	Zinc finger protein 706	3 v 3	0.355148	0.0205126	0.218084
Q92696	RABGGTA	Geranylgeranyl transferase type-2 subunit alpha (EC 2.5.1.60) (Geranylgeranyl transferase type II subunit alpha) (Rab geranyl-geranyltransferase subunit alpha) (Rab GG transferase alpha) (Rab GGTase alpha) (Rab geranylgeranyltransferase subunit alpha)	3 v 3	-0.171998	0.0205801	0.218119
P31948	STIP1	Stress-induced-phosphoprotein 1 (STI1) (Hsc70/Hsp90-organizing protein) (Hop) (Renal carcinoma antigen NY-REN-11) (Transformation-sensitive protein IEF SSP 3521)	3 v 3	-0.164827	0.0205915	0.218119
Q16394	EXT1	Exostosin-1 (EC 2.4.1.224) (EC 2.4.1.225) (Glucuronosyl-N-acetylglucosaminyl-proteoglycan/N-acetylglucosaminyl-proteoglycan 4-alpha-N-acetylglucosaminyltransferase) (Multiple exostoses protein 1) (Putative tumor suppressor protein EXT1)	2 v 2	0.165831	0.0205927	0.218119
P51572	BCAP31	B-cell receptor-associated protein 31 (BCR-associated protein 31) (Bap31) (6C6-AG tumor-associated antigen) (Protein CDM) (p28)	3 v 3	0.251207	0.0206528	0.218484
Q6ICG6	KIAA0930	Uncharacterized protein KIAA0930	3 v 3	0.179844	0.0207499	0.218695
O75448	MED24	Mediator of RNA polymerase II transcription subunit 24 (Activator-recruited cofactor 100 kDa component) (ARC100) (Cofactor required for Sp1 transcriptional activation subunit 4) (CRSP complex subunit 4) (Mediator complex subunit 24) (Thyroid hormone receptor-associated protein 4) (Thyroid hormone receptor-associated protein complex 100 kDa component) (Trap100) (hTRAP100) (Vitamin D3 receptor-inte…	3 v 3	0.230158	0.0208282	0.21925
P30838	ALDH3A1	Aldehyde dehydrogenase, dimeric NADP-preferring (EC 1.2.1.5) (ALDHIII) (Aldehyde dehydrogenase 3) (Aldehyde dehydrogenase family 3 member A1)	3 v 3	-0.709968	0.0208716	0.219435
Q92609	TBC1D5	TBC1 domain family member 5	3 v 3	0.166511	0.0209519	0.219864
Q9NR33	POLE4	DNA polymerase epsilon subunit 4 (DNA polymerase II subunit 4) (DNA polymerase epsilon subunit p12)	3 v 3	0.622313	0.0209734	0.219864
Q86VR2	RETREG3	Reticulophagy regulator 3	3 v 3	0.285736	0.0210104	0.219864
Q9H3Z4	DNAJC5	DnaJ homolog subfamily C member 5 (Ceroid-lipofuscinosis neuronal protein 4) (Cysteine string protein) (CSP)	3 v 3	-0.391649	0.0210156	0.219864
P28290	ITPRID2	Protein ITPRID2 (Cleavage signal-1 protein) (CS-1) (ITPR-interacting domain-containing protein 2) (Ki-ras-induced actin-interacting protein) (Sperm-specific antigen 2)	3 v 3	0.239093	0.0210791	0.220028
Q9H0R6	QRSL1	Glutamyl-tRNA(Gln) amidotransferase subunit A, mitochondrial (Glu-AdT subunit A) (EC 6.3.5.7) (Glutaminyl-tRNA synthase-like protein 1)	3 v 3	0.110063	0.021083	0.220028
Q04760	GLO1	Lactoylglutathione lyase (EC 4.4.1.5) (Aldoketomutase) (Glyoxalase I) (Glx I) (Ketone-aldehyde mutase) (Methylglyoxalase) (S-D-lactoylglutathione methylglyoxal lyase)	3 v 3	0.269888	0.021155	0.220509
Q9H4I3	TRABD	TraB domain-containing protein (Protein TTG2)	3 v 3	-0.333116	0.0212218	0.22074
P46379	BAG6	Large proline-rich protein BAG6 (BAG family molecular chaperone regulator 6) (BCL2-associated athanogene 6) (BAG-6) (HLA-B-associated transcript 3) (Protein G3) (Protein Scythe)	3 v 3	0.13182	0.0212477	0.22074
P53621	COPA	Coatomer subunit alpha (Alpha-coat protein) (Alpha-COP) (HEP-COP) (HEPCOP) [Cleaved into: Xenin (Xenopsin-related peptide); Proxenin]	3 v 3	0.159971	0.0213021	0.22074
O75380	NDUFS6	NADH dehydrogenase [ubiquinone] iron-sulfur protein 6, mitochondrial (Complex I-13kD-A) (CI-13kD-A) (NADH-ubiquinone oxidoreductase 13 kDa-A subunit)	3 v 3	0.220791	0.0213095	0.22074
Q99797	MIPEP	Mitochondrial intermediate peptidase (MIP) (EC 3.4.24.59)	3 v 3	-0.278329	0.0213944	0.22111
Q9Y448	KNSTRN	Small kinetochore-associated protein (SKAP) (Kinetochore-localized astrin-binding protein) (Kinastrin) (Kinetochore-localized astrin/SPAG5-binding protein) (TRAF4-associated factor 1)	3 v 3	0.231469	0.0214414	0.221327
Q8N3S0	DKFZp451C205	GrpE protein homolog (Fragment)	3 v 3	-0.408641	0.021468	0.221333
Q9Y421	FAM32A	Protein FAM32A (Ovarian tumor-associated gene 12) (OTAG-12)	3 v 3	0.288765	0.0214997	0.221392
Q8NFX7	STXBP6	Syntaxin-binding protein 6 (Amisyn)	3 v 3	-0.11543	0.021596	0.222115
P49848	TAF6	Transcription initiation factor TFIID subunit 6 (RNA polymerase II TBP-associated factor subunit E) (Transcription initiation factor TFIID 70 kDa subunit) (TAF(II)70) (TAFII-70) (TAFII70) (Transcription initiation factor TFIID 80 kDa subunit) (TAF(II)80) (TAFII-80) (TAFII80)	3 v 3	0.243253	0.021702	0.222321
Q02338	BDH1	D-beta-hydroxybutyrate dehydrogenase, mitochondrial (EC 1.1.1.30) (3-hydroxybutyrate dehydrogenase) (BDH) (Short chain dehydrogenase/reductase family 9C member 1)	3 v 3	0.116876	0.0217034	0.222321
O60610	DIAPH1	Protein diaphanous homolog 1 (Diaphanous-related formin-1) (DRF1)	3 v 3	0.0772946	0.0217191	0.222321
O43447	PPIH	Peptidyl-prolyl cis-trans isomerase H (PPIase H) (EC 5.2.1.8) (Rotamase H) (Small nuclear ribonucleoprotein particle-specific cyclophilin H) (CypH) (U-snRNP-associated cyclophilin SnuCyp-20) (USA-CYP)	3 v 3	0.218408	0.0217349	0.222321
Q92538	GBF1	Golgi-specific brefeldin A-resistance guanine nucleotide exchange factor 1 (BFA-resistant GEF 1)	3 v 3	0.313078	0.0218218	0.222321
P21281	ATP6V1B2	V-type proton ATPase subunit B, brain isoform (V-ATPase subunit B 2) (Endomembrane proton pump 58 kDa subunit) (HO57) (Vacuolar proton pump subunit B 2)	3 v 3	-0.0559717	0.0218293	0.222321
Q9P206	KIAA1522	Uncharacterized protein KIAA1522	3 v 3	0.32409	0.0220014	0.222321
Q9Y6D9	MAD1L1	Mitotic spindle assembly checkpoint protein MAD1 (Mitotic arrest deficient 1-like protein 1) (MAD1-like protein 1) (Mitotic checkpoint MAD1 protein homolog) (HsMAD1) (hMAD1) (Tax-binding protein 181)	3 v 3	0.175148	0.0220338	0.222321
P39748	FEN1	Flap endonuclease 1 (FEN-1) (EC 3.1.-.-) (DNase IV) (Flap structure-specific endonuclease 1) (Maturation factor 1) (MF1) (hFEN-1)	3 v 3	0.215398	0.0220888	0.222321
Q92539	LPIN2	Phosphatidate phosphatase LPIN2 (EC 3.1.3.4) (Lipin-2)	3 v 3	0.233715	0.0222043	0.222321
Q9Y3C0	WASHC3	WASH complex subunit 3 (Coiled-coil domain-containing protein 53)	3 v 3	-0.0995562	0.0222085	0.222321
O15231	ZNF185	Zinc finger protein 185 (LIM domain protein ZNF185) (P1-A)	3 v 3	-0.206732	0.0222121	0.222321
Q96PV6	LENG8	Leukocyte receptor cluster member 8	3 v 3	0.58709	0.0222477	0.222321
O75143	ATG13	Autophagy-related protein 13	3 v 3	0.329357	0.0222709	0.222321
Q9BZG1	RAB34	Ras-related protein Rab-34 (Ras-related protein Rab-39) (Ras-related protein Rah)	3 v 3	-0.189477	0.022279	0.222321
A0A024R857	FBXL18	F-box and leucine-rich repeat protein 18, isoform CRA_b	3 v 3	0.654412	0.0222947	0.222321
Q9NV56	MRGBP	MRG/MORF4L-binding protein (MRG-binding protein) (Up-regulated in colon cancer 4) (Urcc4)	3 v 3	0.0362046	0.0224662	0.223077
Q6TCH7	PAQR3	Progestin and adipoQ receptor family member 3 (Progestin and adipoQ receptor family member III) (Raf kinase trapping to Golgi) (RKTG)	2 v 2	-0.157277	0.0224926	0.223077
Q96T23	RSF1	Remodeling and spacing factor 1 (Rsf-1) (HBV pX-associated protein 8) (Hepatitis B virus X-associated protein) (p325 subunit of RSF chromatin-remodeling complex)	3 v 3	-0.125481	0.0225826	0.223077
Q96S19	METTL26	Methyltransferase-like 26	3 v 3	-0.367199	0.0225962	0.223077
Q7L8L6	FASTKD5	FAST kinase domain-containing protein 5, mitochondrial	3 v 3	0.146536	0.0226162	0.223077
Q86WC4	OSTM1	Osteopetrosis-associated transmembrane protein 1 (Chloride channel 7 beta subunit)	3 v 3	-0.158277	0.0226262	0.223077
P28702	RXRB	Retinoic acid receptor RXR-beta (Nuclear receptor subfamily 2 group B member 2) (Retinoid X receptor beta)	3 v 3	0.469589	0.0226317	0.223077
O15305	PMM2	Phosphomannomutase 2 (PMM 2) (EC 5.4.2.8)	3 v 3	0.523048	0.0226632	0.223077
Q7LGA3	HS2ST1	Heparan sulfate 2-O-sulfotransferase 1 (2-O-sulfotransferase) (2OST) (EC 2.8.2.-)	3 v 3	-0.0503499	0.022678	0.223077
P26572	MGAT1	Alpha-1,3-mannosyl-glycoprotein 2-beta-N-acetylglucosaminyltransferase (EC 2.4.1.101) (N-glycosyl-oligosaccharide-glycoprotein N-acetylglucosaminyltransferase I) (GNT-I) (GlcNAc-T I)	3 v 3	0.281342	0.0226818	0.223077
P10809	HSPD1	60 kDa heat shock protein, mitochondrial (EC 5.6.1.7) (60 kDa chaperonin) (Chaperonin 60) (CPN60) (Heat shock protein 60) (HSP-60) (Hsp60) (HuCHA60) (Mitochondrial matrix protein P1) (P60 lymphocyte protein)	3 v 3	-0.21137	0.0226915	0.223077
Q9NZ63	C9orf78	Telomere length and silencing protein 1 homolog (Hepatocellular carcinoma-associated antigen 59)	3 v 3	0.486168	0.0227111	0.223077
Q5T4S7	UBR4	E3 ubiquitin-protein ligase UBR4 (EC 2.3.2.27) (600 kDa retinoblastoma protein-associated factor) (N-recognin-4) (RING-type E3 ubiquitin transferase UBR4) (Retinoblastoma-associated factor of 600 kDa) (RBAF600) (p600) (Zinc finger UBR1-type protein 1)	3 v 3	0.0668758	0.022771	0.223408
Q2TAA5	ALG11	GDP-Man:Man(3)GlcNAc(2)-PP-Dol alpha-1,2-mannosyltransferase (EC 2.4.1.131) (Asparagine-linked glycosylation protein 11 homolog) (Glycolipid 2-alpha-mannosyltransferase)	3 v 3	0.299967	0.0228249	0.223555
Q9P2D3	HEATR5B	HEAT repeat-containing protein 5B	3 v 3	0.133335	0.0228647	0.223555
Q8N1B4	VPS52	Vacuolar protein sorting-associated protein 52 homolog (SAC2 suppressor of actin mutations 2-like protein)	3 v 3	0.209381	0.022991	0.224018
P50148	GNAQ	Guanine nucleotide-binding protein G(q) subunit alpha (Guanine nucleotide-binding protein alpha-q)	3 v 3	-0.0748926	0.0231064	0.224628
P30043	BLVRB	Flavin reductase (NADPH) (FR) (EC 1.5.1.30) (Biliverdin reductase B) (BVR-B) (EC 1.3.1.24) (Biliverdin-IX beta-reductase) (Green heme-binding protein) (GHBP) (NADPH-dependent diaphorase) (NADPH-flavin reductase) (FLR)	3 v 3	-0.0699893	0.0231618	0.224762
Q9NTN3	SLC35D1	UDP-glucuronic acid/UDP-N-acetylgalactosamine transporter (UDP-GlcA/UDP-GalNAc transporter) (Solute carrier family 35 member D1) (UDP-galactose transporter-related protein 7) (UGTrel7)	3 v 3	0.226223	0.023173	0.224762
O95049	TJP3	Tight junction protein ZO-3 (Tight junction protein 3) (Zona occludens protein 3) (Zonula occludens protein 3)	3 v 3	-0.132621	0.0232402	0.225158
Q9NZC4	EHF	ETS homologous factor (hEHF) (ETS domain-containing transcription factor) (Epithelium-specific Ets transcription factor 3) (ESE-3)	3 v 3	-0.422994	0.0232826	0.225312
P52732	KIF11	Kinesin-like protein KIF11 (Kinesin-like protein 1) (Kinesin-like spindle protein HKSP) (Kinesin-related motor protein Eg5) (Thyroid receptor-interacting protein 5) (TR-interacting protein 5) (TRIP-5)	3 v 3	0.152554	0.0233194	0.225412
Q9H5K3	POMK	Protein O-mannose kinase (POMK) (EC 2.7.1.183) (Protein kinase-like protein SgK196) (Sugen kinase 196)	3 v 3	-0.555191	0.0233646	0.225592
Q8IXQ4	GPALPP1	GPALPP motifs-containing protein 1 (Lipopolysaccharide-specific response protein 7)	3 v 3	0.223845	0.0234205	0.225877
Q8IXJ9	ASXL1	Polycomb group protein ASXL1 (Additional sex combs-like protein 1)	3 v 3	0.202641	0.0235339	0.226713
Q96JG6	VPS50	Syndetin (Coiled-coil domain-containing protein 132) (EARP/GARPII complex subunit VPS50)	3 v 3	0.244031	0.0235999	0.226966
Q96GY3	LIN37	Protein lin-37 homolog (Antolefinin)	3 v 3	0.365011	0.0237094	0.227335
P45954	ACADSB	Short/branched chain specific acyl-CoA dehydrogenase, mitochondrial (SBCAD) (EC 1.3.8.5) (2-methyl branched chain acyl-CoA dehydrogenase) (2-MEBCAD) (2-methylbutyryl-coenzyme A dehydrogenase) (2-methylbutyryl-CoA dehydrogenase)	3 v 3	-0.135872	0.0237186	0.227335
Q9C0E2	XPO4	Exportin-4 (Exp4)	3 v 3	0.189344	0.0237352	0.227335
Q9Y619	SLC25A15	Mitochondrial ornithine transporter 1 (Solute carrier family 25 member 15)	3 v 3	-0.14697	0.0238045	0.227335
Q96NC0	ZMAT2	Zinc finger matrin-type protein 2	3 v 3	0.230653	0.0238119	0.227335
A0A024R0H5	DENND2D	DENN/MADD domain containing 2D, isoform CRA_d	3 v 3	0.124099	0.0238732	0.227366
A0A0A0MTI6	ELOVL5	Elongation of very long chain fatty acids protein (EC 2.3.1.199) (Very-long-chain 3-oxoacyl-CoA synthase)	3 v 3	-0.195755	0.0238796	0.227366
Q8WUA4	GTF3C2	General transcription factor 3C polypeptide 2 (TF3C-beta) (Transcription factor IIIC 110 kDa subunit) (TFIIIC 110 kDa subunit) (TFIIIC110) (Transcription factor IIIC subunit beta)	3 v 3	0.233644	0.0239062	0.227366
Q9Y2G5	POFUT2	GDP-fucose protein O-fucosyltransferase 2 (EC 2.4.1.221) (Peptide-O-fucosyltransferase 2) (O-FucT-2)	3 v 3	0.096108	0.0239308	0.227366
Q6PJT7	ZC3H14	Zinc finger CCCH domain-containing protein 14 (Mammalian suppressor of tau pathology-2) (MSUT-2) (Renal carcinoma antigen NY-REN-37)	3 v 3	0.214279	0.0239493	0.227366
A0A087WUK2	HNRNPDL	Heterogeneous nuclear ribonucleoprotein D-like (Heterogeneous nuclear ribonucleoprotein D-like, isoform CRA_b)	3 v 3	0.136253	0.0239894	0.227366
Q96L91	EP400	E1A-binding protein p400 (EC 3.6.4.-) (CAG repeat protein 32) (Domino homolog) (hDomino) (Trinucleotide repeat-containing gene 12 protein) (p400 kDa SWI2/SNF2-related protein)	3 v 3	0.171644	0.0240021	0.227366
Q96HY7	DHTKD1	Probable 2-oxoglutarate dehydrogenase E1 component DHKTD1, mitochondrial (EC 1.2.4.2) (Dehydrogenase E1 and transketolase domain-containing protein 1)	3 v 3	0.195448	0.02403	0.227377
Q9H0F7	ARL6	ADP-ribosylation factor-like protein 6 (Bardet-Biedl syndrome 3 protein)	3 v 3	-0.147284	0.0240684	0.227488
Q9Y666	SLC12A7	Solute carrier family 12 member 7 (Electroneutral potassium-chloride cotransporter 4) (K-Cl cotransporter 4)	3 v 3	-0.283409	0.0241461	0.22753
D2CPI8		Xeroderma pigmentosum complementation group C protein (Fragment)	2 v 2	-0.46355	0.0241683	0.22753
J3KN01	AFDN	Afadin	3 v 3	-0.157383	0.0241715	0.22753
Q00536	CDK16	Cyclin-dependent kinase 16 (EC 2.7.11.22) (Cell division protein kinase 16) (PCTAIRE-motif protein kinase 1) (Serine/threonine-protein kinase PCTAIRE-1)	3 v 3	0.0955042	0.0241798	0.22753
Q16254	E2F4	Transcription factor E2F4 (E2F-4)	3 v 3	0.281498	0.0242892	0.228307
Q14644	RASA3	Ras GTPase-activating protein 3 (GAP1(IP4BP)) (Ins P4-binding protein)	3 v 3	-0.19442	0.0244616	0.22843
Q9BWT3	PAPOLG	Poly(A) polymerase gamma (PAP-gamma) (EC 2.7.7.19) (Neo-poly(A) polymerase) (Neo-PAP) (Polynucleotide adenylyltransferase gamma) (SRP RNA 3'-adenylating enzyme) (Signal recognition particle RNA-adenylating enzyme) (SRP RNA-adenylating enzyme)	3 v 3	0.131445	0.0244674	0.22843
Q5ZPR3	CD276	CD276 antigen (4Ig-B7-H3) (B7 homolog 3) (B7-H3) (Costimulatory molecule) (CD antigen CD276)	3 v 3	0.19715	0.0244936	0.22843
Q96IJ6	GMPPA	Mannose-1-phosphate guanyltransferase alpha (GDP-mannose pyrophosphorylase A) (GMPP-alpha) (GTP-mannose-1-phosphate guanylyltransferase alpha)	3 v 3	0.0860988	0.0245331	0.22843
Q16775	HAGH	Hydroxyacylglutathione hydrolase, mitochondrial (EC 3.1.2.6) (Glyoxalase II) (Glx II)	3 v 3	-0.193503	0.0245447	0.22843
Q9UJC5	SH3BGRL2	SH3 domain-binding glutamic acid-rich-like protein 2 (Fovea-associated SH3 domain-binding protein)	3 v 3	-0.315058	0.0245677	0.22843
Q9UFW8	CGGBP1	CGG triplet repeat-binding protein 1 (CGG-binding protein 1) (20 kDa CGG-binding protein) (p20-CGGBP DNA-binding protein)	3 v 3	0.283843	0.0245802	0.22843
Q04837	SSBP1	Single-stranded DNA-binding protein, mitochondrial (Mt-SSB) (MtSSB) (PWP1-interacting protein 17)	3 v 3	0.50084	0.0245867	0.22843
Q96CN7	ISOC1	Isochorismatase domain-containing protein 1	3 v 3	0.305212	0.0246126	0.22843
P11182	DBT	Lipoamide acyltransferase component of branched-chain alpha-keto acid dehydrogenase complex, mitochondrial (EC 2.3.1.168) (52 kDa mitochondrial autoantigen of primary biliary cirrhosis) (Branched chain 2-oxo-acid dehydrogenase complex component E2) (BCOADC-E2) (Branched-chain alpha-keto acid dehydrogenase complex component E2) (BCKAD-E2) (BCKADE2) (Dihydrolipoamide acetyltransferase component of …	3 v 3	0.189721	0.0247231	0.22843
P53041	PPP5C	Serine/threonine-protein phosphatase 5 (PP5) (EC 3.1.3.16) (Protein phosphatase T) (PP-T) (PPT)	3 v 3	-0.0661481	0.0247389	0.22843
P15529	CD46	Membrane cofactor protein (TLX) (Trophoblast leukocyte common antigen) (CD antigen CD46)	3 v 3	-0.183802	0.024759	0.22843
B7Z518		cDNA FLJ55237, highly similar to Homo sapiens activating signal cointegrator 1 complex subunit 1 (ASCC1), mRNA	3 v 3	0.155867	0.0248075	0.22843
Q9Y5B6	PAXBP1	PAX3- and PAX7-binding protein 1 (GC-rich sequence DNA-binding factor 1)	3 v 3	-0.293973	0.0248129	0.22843
P55081	MFAP1	Microfibrillar-associated protein 1 (Spliceosome B complex protein MFAP1)	3 v 3	0.223931	0.024826	0.22843
P11802	CDK4	Cyclin-dependent kinase 4 (EC 2.7.11.22) (Cell division protein kinase 4) (PSK-J3)	3 v 3	0.186474	0.0248304	0.22843
P63146	UBE2B	Ubiquitin-conjugating enzyme E2 B (EC 2.3.2.23) (E2 ubiquitin-conjugating enzyme B) (RAD6 homolog B) (HR6B) (hHR6B) (Ubiquitin carrier protein B) (Ubiquitin-conjugating enzyme E2-17 kDa) (Ubiquitin-protein ligase B)	3 v 3	-0.3441	0.0248759	0.22843
O14975	SLC27A2	Very long-chain acyl-CoA synthetase (VLACS) (VLCS) (EC 6.2.1.-) (Arachidonate--CoA ligase) (EC 6.2.1.15) (Fatty acid transport protein 2) (FATP-2) (Fatty-acid-coenzyme A ligase, very long-chain 1) (Long-chain-fatty-acid--CoA ligase) (EC 6.2.1.3) (Phytanate--CoA ligase) (EC 6.2.1.24) (Solute carrier family 27 member 2) (THCA-CoA ligase) (EC 6.2.1.7) (Very long-chain-fatty-acid-CoA ligase)	3 v 3	-0.0938802	0.0248944	0.22843
O43278	SPINT1	Kunitz-type protease inhibitor 1 (Hepatocyte growth factor activator inhibitor type 1) (HAI-1)	3 v 3	0.126246	0.0248964	0.22843
P50213	IDH3A	Isocitrate dehydrogenase [NAD] subunit alpha, mitochondrial (EC 1.1.1.41) (Isocitric dehydrogenase subunit alpha) (NAD(+)-specific ICDH subunit alpha)	3 v 3	-0.147715	0.0249476	0.22843
B7Z2V6		H(+)-transporting two-sector ATPase (EC 7.1.2.2)	2 v 2	-0.110272	0.0249574	0.22843
Q9UG56	PISD	Phosphatidylserine decarboxylase proenzyme, mitochondrial (EC 4.1.1.65) [Cleaved into: Phosphatidylserine decarboxylase beta chain; Phosphatidylserine decarboxylase alpha chain]	3 v 3	0.103902	0.0249865	0.22843
Q9NRZ9	HELLS	Lymphoid-specific helicase (EC 3.6.4.-) (Proliferation-associated SNF2-like protein) (SWI/SNF2-related matrix-associated actin-dependent regulator of chromatin subfamily A member 6)	3 v 3	-0.165764	0.0249997	0.22843
Q96JC9	EAF1	ELL-associated factor 1	3 v 3	-0.24728	0.0251238	0.228606
P24385	CCND1	G1/S-specific cyclin-D1 (B-cell lymphoma 1 protein) (BCL-1) (BCL-1 oncogene) (PRAD1 oncogene)	3 v 3	-0.431717	0.0251263	0.228606
Q8N163	CCAR2	Cell cycle and apoptosis regulator protein 2 (Cell division cycle and apoptosis regulator protein 2) (DBIRD complex subunit KIAA1967) (Deleted in breast cancer gene 1 protein) (DBC-1) (DBC.1) (NET35) (p30 DBC)	3 v 3	0.108921	0.025204	0.228771
Q9Y6X5	ENPP4	Bis(5'-adenosyl)-triphosphatase ENPP4 (EC 3.6.1.29) (AP3A hydrolase) (AP3Aase) (Ectonucleotide pyrophosphatase/phosphodiesterase family member 4) (E-NPP 4) (NPP-4)	3 v 3	-0.200115	0.0252218	0.228771
Q15649	ZNHIT3	Zinc finger HIT domain-containing protein 3 (HNF-4a coactivator) (Thyroid hormone receptor interactor 3) (Thyroid receptor-interacting protein 3) (TR-interacting protein 3) (TRIP-3)	3 v 3	-0.0696778	0.025225	0.228771
Q8TB96	ITFG1	T-cell immunomodulatory protein (Protein TIP) (Integrin-alpha FG-GAP repeat-containing protein 1) (Linkin)	3 v 3	-0.25483	0.0252683	0.228803
Q96MU7	YTHDC1	YTH domain-containing protein 1 (Splicing factor YT521) (YT521-B)	3 v 3	-0.45074	0.0253509	0.228803
A0A059RW21	ND2	NADH-ubiquinone oxidoreductase chain 2 (EC 7.1.1.2)	3 v 3	0.273164	0.0253905	0.228803
P04424	ASL	Argininosuccinate lyase (ASAL) (EC 4.3.2.1) (Arginosuccinase)	3 v 3	-0.192543	0.0253978	0.228803
Q01970	PLCB3	1-phosphatidylinositol 4,5-bisphosphate phosphodiesterase beta-3 (EC 3.1.4.11) (Phosphoinositide phospholipase C-beta-3) (Phospholipase C-beta-3) (PLC-beta-3)	3 v 3	0.11984	0.025432	0.228803
A0JNW5	UHRF1BP1L	UHRF1-binding protein 1-like (Syntaxin-6 Habc-interacting protein of 164 kDa)	3 v 3	-0.227129	0.0254569	0.228803
Q6GMV2	SMYD5	SET and MYND domain-containing protein 5 (EC 2.1.1.-) (Protein NN8-4AG) (Retinoic acid-induced protein 15)	3 v 3	0.105098	0.0254704	0.228803
Q96FN4	CPNE2	Copine-2 (Copine II)	3 v 3	0.644729	0.0255264	0.229056
P17174	GOT1	Aspartate aminotransferase, cytoplasmic (cAspAT) (EC 2.6.1.1) (EC 2.6.1.3) (Cysteine aminotransferase, cytoplasmic) (Cysteine transaminase, cytoplasmic) (cCAT) (Glutamate oxaloacetate transaminase 1) (Transaminase A)	3 v 3	-0.241084	0.0255784	0.229056
Q8TC12	RDH11	Retinol dehydrogenase 11 (EC 1.1.1.300) (Androgen-regulated short-chain dehydrogenase/reductase 1) (HCV core-binding protein HCBP12) (Prostate short-chain dehydrogenase/reductase 1) (Retinal reductase 1) (RalR1) (Short chain dehydrogenase/reductase family 7C member 1)	3 v 3	-0.0425651	0.0255792	0.229056
Q9H3L0	MMADHC	Cobalamin trafficking protein CblD (CblD) (Methylmalonic aciduria and homocystinuria type D protein, mitochondrial)	3 v 3	-0.286295	0.0257294	0.229654
Q14188	TFDP2	Transcription factor Dp-2 (E2F dimerization partner 2)	2 v 2	0.457914	0.0258847	0.230339
Q05397	PTK2	Focal adhesion kinase 1 (FADK 1) (EC 2.7.10.2) (Focal adhesion kinase-related nonkinase) (FRNK) (Protein phosphatase 1 regulatory subunit 71) (PPP1R71) (Protein-tyrosine kinase 2) (p125FAK) (pp125FAK)	3 v 3	0.112847	0.0259503	0.230682
O95677	EYA4	Eyes absent homolog 4 (EC 3.1.3.48)	3 v 3	-0.157499	0.0259892	0.230786
Q15813	TBCE	Tubulin-specific chaperone E (Tubulin-folding cofactor E)	3 v 3	-0.140495	0.0260309	0.230916
Q9UMN6	KMT2B	Histone-lysine N-methyltransferase 2B (Lysine N-methyltransferase 2B) (EC 2.1.1.354) (Myeloid/lymphoid or mixed-lineage leukemia protein 4) (Trithorax homolog 2) (WW domain-binding protein 7) (WBP-7)	3 v 3	0.275482	0.0260687	0.23101
P05106	ITGB3	Integrin beta-3 (Platelet membrane glycoprotein IIIa) (GPIIIa) (CD antigen CD61)	3 v 3	-0.263702	0.0261092	0.231129
P55212	CASP6	Caspase-6 (CASP-6) (EC 3.4.22.59) (Apoptotic protease Mch-2) [Cleaved into: Caspase-6 subunit p18; Caspase-6 subunit p11]	3 v 3	0.188735	0.0261385	0.231148
Q7Z2K8	GPRIN1	G protein-regulated inducer of neurite outgrowth 1 (GRIN1)	3 v 3	0.291065	0.0262239	0.231572
O95376	ARIH2	E3 ubiquitin-protein ligase ARIH2 (ARI-2) (Protein ariadne-2 homolog) (EC 2.3.2.31) (RING-type E3 ubiquitin transferase ARIH2) (Triad1 protein)	3 v 3	-0.162928	0.0262409	0.231572
Q5JSZ5	PRRC2B	Protein PRRC2B (HLA-B-associated transcript 2-like 1) (Proline-rich coiled-coil protein 2B)	3 v 3	0.438603	0.0263003	0.231856
P07900	HSP90AA1	Heat shock protein HSP 90-alpha (EC 3.6.4.10) (Heat shock 86 kDa) (HSP 86) (HSP86) (Lipopolysaccharide-associated protein 2) (LAP-2) (LPS-associated protein 2) (Renal carcinoma antigen NY-REN-38)	3 v 3	-0.0990183	0.0264327	0.232225
Q8N999	C12orf29	Uncharacterized protein C12orf29	3 v 3	-0.256046	0.0264512	0.232225
P16219	ACADS	Short-chain specific acyl-CoA dehydrogenase, mitochondrial (SCAD) (EC 1.3.8.1) (Butyryl-CoA dehydrogenase)	3 v 3	-0.277614	0.0265384	0.232732
Q9NX20	MRPL16	39S ribosomal protein L16, mitochondrial (L16mt) (MRP-L16) (Mitochondrial large ribosomal subunit protein uL16m)	3 v 3	0.184204	0.0265899	0.232732
Q9UKD2	MRTO4	mRNA turnover protein 4 homolog (Ribosome assembly factor MRTO4)	3 v 3	0.148234	0.0266005	0.232732
Q6P3W7	SCYL2	SCY1-like protein 2 (Coated vesicle-associated kinase of 104 kDa)	3 v 3	0.157501	0.0266324	0.232732
O95249	GOSR1	Golgi SNAP receptor complex member 1 (28 kDa Golgi SNARE protein) (28 kDa cis-Golgi SNARE p28) (GOS-28)	3 v 3	-0.111971	0.0266837	0.232732
A6NCC3	GOLGA8O	Golgin subfamily A member 8O	3 v 3	-0.330054	0.0267003	0.232732
O43318	MAP3K7	Mitogen-activated protein kinase kinase kinase 7 (EC 2.7.11.25) (Transforming growth factor-beta-activated kinase 1) (TGF-beta-activated kinase 1)	3 v 3	0.105625	0.0267461	0.232894
Q9UQN3	CHMP2B	Charged multivesicular body protein 2b (CHMP2.5) (Chromatin-modifying protein 2b) (CHMP2b) (Vacuolar protein sorting-associated protein 2-2) (Vps2-2) (hVps2-2)	3 v 3	-0.164446	0.0267889	0.232909
Q9Y2X7	GIT1	ARF GTPase-activating protein GIT1 (ARF GAP GIT1) (Cool-associated and tyrosine-phosphorylated protein 1) (CAT-1) (CAT1) (G protein-coupled receptor kinase-interactor 1) (GRK-interacting protein 1) (p95-APP1)	3 v 3	0.196617	0.0268136	0.232909
Q15424	SAFB	Scaffold attachment factor B1 (SAF-B) (SAF-B1) (HSP27 estrogen response element-TATA box-binding protein) (HSP27 ERE-TATA-binding protein)	3 v 3	-0.246816	0.02683	0.232909
Q9BSR8	YIPF4	Protein YIPF4 (YIP1 family member 4)	3 v 3	-0.0660604	0.0270148	0.233762
P29692	EEF1D	Elongation factor 1-delta (EF-1-delta) (Antigen NY-CO-4)	3 v 3	-0.186172	0.0270625	0.233762
Q14061	COX17	Cytochrome c oxidase copper chaperone	3 v 3	-0.365637	0.0270654	0.233762
Q9UNK0	STX8	Syntaxin-8	3 v 3	-0.153715	0.027093	0.233763
P22415	USF1	Upstream stimulatory factor 1 (Class B basic helix-loop-helix protein 11) (bHLHb11) (Major late transcription factor 1)	3 v 3	0.125505	0.0271416	0.233827
H7BXI1	ESYT2	Extended synaptotagmin-2	3 v 3	-0.130183	0.0271599	0.233827
Q16718	NDUFA5	NADH dehydrogenase [ubiquinone] 1 alpha subcomplex subunit 5 (Complex I subunit B13) (Complex I-13kD-B) (CI-13kD-B) (NADH-ubiquinone oxidoreductase 13 kDa-B subunit)	3 v 3	0.0691255	0.0272367	0.233827
Q15067	ACOX1	Peroxisomal acyl-coenzyme A oxidase 1 (AOX) (EC 1.3.3.6) (Palmitoyl-CoA oxidase) (Straight-chain acyl-CoA oxidase) (SCOX) [Cleaved into: Peroxisomal acyl-CoA oxidase 1, A chain; Peroxisomal acyl-CoA oxidase 1, B chain; Peroxisomal acyl-CoA oxidase 1, C chain]	3 v 3	0.113721	0.0272377	0.233827
P49591	SARS1	Serine--tRNA ligase, cytoplasmic (EC 6.1.1.11) (Seryl-tRNA synthetase) (SerRS) (Seryl-tRNA(Ser/Sec) synthetase)	3 v 3	-0.092561	0.0273303	0.233885
Q6YP21	KYAT3	Kynurenine--oxoglutarate transaminase 3 (EC 2.6.1.7) (Cysteine-S-conjugate beta-lyase 2) (EC 4.4.1.13) (Kynurenine aminotransferase 3) (Kynurenine aminotransferase III) (KATIII) (Kynurenine--glyoxylate transaminase) (EC 2.6.1.63) (Kynurenine--oxoglutarate transaminase III)	3 v 3	0.222405	0.0273917	0.233885
P16035	TIMP2	Metalloproteinase inhibitor 2 (CSC-21K) (Tissue inhibitor of metalloproteinases 2) (TIMP-2)	3 v 3	0.320645	0.0274347	0.233885
P61244	MAX	Protein max (Class D basic helix-loop-helix protein 4) (bHLHd4) (Myc-associated factor X)	3 v 3	0.187454	0.0274368	0.233885
Q14166	TTLL12	Tubulin--tyrosine ligase-like protein 12 (Inactive tubulin--tyrosine ligase-like protein 12)	3 v 3	-0.172957	0.0275758	0.234468
Q6UW63	POGLUT2	Protein O-glucosyltransferase 2 (EC 2.4.1.-) (Endoplasmic reticulum resident protein 58) (ER protein 58) (ERp58) (KDEL motif-containing protein 1) (Protein O-xylosyltransferase POGLUT2) (EC 2.4.2.-)	3 v 3	0.137939	0.027591	0.234468
A0A024RDE8	PDLIM5	PDZ and LIM domain 5, isoform CRA_c	3 v 3	0.315239	0.0276697	0.234697
P23368	ME2	NAD-dependent malic enzyme, mitochondrial (NAD-ME) (EC 1.1.1.38) (Malic enzyme 2)	3 v 3	-0.156526	0.027769	0.235118
Q9H5V9	STEEP1	STING ER exit protein (STEEP)	3 v 3	0.164041	0.0278291	0.235118
O96033	MOCS2	Molybdopterin synthase sulfur carrier subunit (MOCO1-A) (Molybdenum cofactor synthesis protein 2 small subunit) (Molybdenum cofactor synthesis protein 2A) (MOCS2A) (Molybdopterin-synthase small subunit) (Sulfur carrier protein MOCS2A)	3 v 3	-0.193255	0.0278539	0.235118
P53611	RABGGTB	Geranylgeranyl transferase type-2 subunit beta (EC 2.5.1.60) (Geranylgeranyl transferase type II subunit beta) (GGTase-II-beta) (Rab geranyl-geranyltransferase subunit beta) (Rab GG transferase beta) (Rab GGTase beta) (Rab geranylgeranyltransferase subunit beta) (Type II protein geranyl-geranyltransferase subunit beta)	3 v 3	-0.0705265	0.0278575	0.235118
Q01804	OTUD4	OTU domain-containing protein 4 (EC 3.4.19.12) (HIV-1-induced protein HIN-1)	3 v 3	-0.169038	0.0279961	0.236054
Q96CP6	GRAMD1A	Protein Aster-A (GRAM domain-containing protein 1A)	3 v 3	-0.267491	0.0281198	0.236787
Q5T2D3	OTUD3	OTU domain-containing protein 3 (EC 3.4.19.12)	3 v 3	-0.33612	0.0281387	0.236787
Q12824	SMARCB1	SWI/SNF-related matrix-associated actin-dependent regulator of chromatin subfamily B member 1 (BRG1-associated factor 47) (BAF47) (Integrase interactor 1 protein) (SNF5 homolog) (hSNF5)	3 v 3	0.372275	0.0282933	0.237592
Q9UL18	AGO1	Protein argonaute-1 (Argonaute1) (hAgo1) (Argonaute RISC catalytic component 1) (Eukaryotic translation initiation factor 2C 1) (eIF-2C 1) (eIF2C 1) (Putative RNA-binding protein Q99)	3 v 3	0.277645	0.0283229	0.237592
Q9BWH6	RPAP1	RNA polymerase II-associated protein 1	3 v 3	0.0573488	0.0283759	0.237592
P62256	UBE2H	Ubiquitin-conjugating enzyme E2 H (EC 2.3.2.23) ((E3-independent) E2 ubiquitin-conjugating enzyme H) (EC 2.3.2.24) (E2 ubiquitin-conjugating enzyme H) (UbcH2) (Ubiquitin carrier protein H) (Ubiquitin-conjugating enzyme E2-20K) (Ubiquitin-protein ligase H)	3 v 3	-0.263184	0.028467	0.237592
Q9H6H4	REEP4	Receptor expression-enhancing protein 4	3 v 3	-0.137342	0.0284854	0.237592
O75436	VPS26A	Vacuolar protein sorting-associated protein 26A (Vesicle protein sorting 26A) (hVPS26)	3 v 3	0.138728	0.0285419	0.23783
Q9Y653	ADGRG1	Adhesion G-protein coupled receptor G1 (G-protein coupled receptor 56) (Protein TM7XN1) [Cleaved into: ADGRG1 N-terminal fragment (ADGRG1 NT) (GPR56 N-terminal fragment) (GPR56 NT) (GPR56(N)) (GPR56 extracellular subunit) (GPR56 subunit alpha); ADGRG1 C-terminal fragment (ADGRG1 CT) (GPR56 C-terminal fragment) (GPR56 CT) (GPR56(C)) (GPR56 seven-transmembrane subunit) (GPR56 7TM) (GPR56 subunit be…	3 v 3	0.535416	0.0286278	0.238313
Q9HCN3	PGAP6	Post-GPI attachment to proteins factor 6 (EC 3.1.1.4) (GPI processing phospholipase A2) (GPI-PLA2) (Protein M83) (Transmembrane protein 6) (Transmembrane protein 8) (Transmembrane protein 8A)	3 v 3	0.275415	0.0286937	0.238475
P07947	YES1	Tyrosine-protein kinase Yes (EC 2.7.10.2) (Proto-oncogene c-Yes) (p61-Yes)	3 v 3	0.144563	0.0287033	0.238475
Q99856	ARID3A	AT-rich interactive domain-containing protein 3A (ARID domain-containing protein 3A) (B-cell regulator of IgH transcription) (Bright) (Dead ringer-like protein 1) (E2F-binding protein 1)	3 v 3	-0.252042	0.0288133	0.238567
Q86SZ2	TRAPPC6B	Trafficking protein particle complex subunit 6B (TRAPP complex subunit 6B)	3 v 3	-0.0954353	0.0288254	0.238567
Q9UK45	LSM7	U6 snRNA-associated Sm-like protein LSm7	3 v 3	0.129262	0.0288264	0.238567
P46734	MAP2K3	Dual specificity mitogen-activated protein kinase kinase 3 (MAP kinase kinase 3) (MAPKK 3) (EC 2.7.12.2) (MAPK/ERK kinase 3) (MEK 3) (Stress-activated protein kinase kinase 2) (SAPK kinase 2) (SAPKK-2) (SAPKK2)	3 v 3	-0.0910185	0.0288584	0.2386
Q86V59	PNMA8A	Paraneoplastic antigen-like protein 8A (PNMA-like protein 1)	2 v 2	0.262115	0.0289279	0.238943
A6ND36	FAM83G	Protein FAM83G (Protein associated with SMAD1)	3 v 3	-0.196211	0.0290154	0.239106
Q7Z7B1	PIGW	Phosphatidylinositol-glycan biosynthesis class W protein (PIG-W) (EC 2.3.-.-)	3 v 3	-0.102035	0.0290161	0.239106
Q86V87	FHIP2B	FHF complex subunit HOOK interacting protein 2B (FHIP2B) (Retinoic acid-induced protein 16)	3 v 3	0.579229	0.0290968	0.239106
P19447	ERCC3	General transcription and DNA repair factor IIH helicase subunit XPB (TFIIH subunit XPB) (EC 3.6.4.12) (Basic transcription factor 2 89 kDa subunit) (BTF2 p89) (DNA excision repair protein ERCC-3) (DNA repair protein complementing XP-B cells) (TFIIH basal transcription factor complex 89 kDa subunit) (TFIIH 89 kDa subunit) (TFIIH p89) (Xeroderma pigmentosum group B-complementing protein)	3 v 3	-0.0461697	0.0291309	0.239106
Q5JTW2	CEP78	Centrosomal protein of 78 kDa (Cep78)	3 v 3	-0.200062	0.0291515	0.239106
P49354	FNTA	Protein farnesyltransferase/geranylgeranyltransferase type-1 subunit alpha (EC 2.5.1.58) (EC 2.5.1.59) (CAAX farnesyltransferase subunit alpha) (FTase-alpha) (Ras proteins prenyltransferase subunit alpha) (Type I protein geranyl-geranyltransferase subunit alpha) (GGTase-I-alpha)	3 v 3	-0.188815	0.0291547	0.239106
A0A024RB16	FAM62A	Family with sequence similarity 62 (C2 domain containing), member A, isoform CRA_a	3 v 3	-0.0331263	0.0291723	0.239106
Q08AD1	CAMSAP2	Calmodulin-regulated spectrin-associated protein 2 (Calmodulin-regulated spectrin-associated protein 1-like protein 1)	3 v 3	-0.205852	0.029251	0.239165
A0A384MTJ7		Epididymis secretory sperm binding protein	3 v 3	0.0857594	0.0293769	0.239165
P06737	PYGL	Glycogen phosphorylase, liver form (EC 2.4.1.1)	3 v 3	-0.171476	0.02942	0.239165
Q53H79		Uncharacterized hypothalamus protein HARP11 variant (Fragment)	3 v 3	0.0705494	0.029488	0.239165
P52848	NDST1	Bifunctional heparan sulfate N-deacetylase/N-sulfotransferase 1 (EC 2.8.2.8) (Glucosaminyl N-deacetylase/N-sulfotransferase 1) (NDST-1) (N-heparan sulfate sulfotransferase 1) (N-HSST 1) ([Heparan sulfate]-glucosamine N-sulfotransferase 1) (HSNST 1) [Includes: Heparan sulfate N-deacetylase 1 (EC 3.-.-.-); Heparan sulfate N-sulfotransferase 1 (EC 2.8.2.-)]	3 v 3	0.158969	0.0294911	0.239165
P31939	ATIC	Bifunctional purine biosynthesis protein ATIC (AICAR transformylase/inosine monophosphate cyclohydrolase) (ATIC) [Cleaved into: Bifunctional purine biosynthesis protein ATIC, N-terminally processed] [Includes: Phosphoribosylaminoimidazolecarboxamide formyltransferase (EC 2.1.2.3) (5-aminoimidazole-4-carboxamide ribonucleotide formyltransferase) (AICAR formyltransferase) (AICAR transformylase); In…	3 v 3	-0.141163	0.0295348	0.239165
Q6ZS86	GK5	Putative glycerol kinase 5 (GK 5) (Glycerokinase 5) (EC 2.7.1.30) (ATP:glycerol 3-phosphotransferase 5)	3 v 3	-0.0692614	0.0295609	0.239165
P56282	POLE2	DNA polymerase epsilon subunit 2 (DNA polymerase II subunit 2) (DNA polymerase epsilon subunit B)	3 v 3	0.111678	0.0295639	0.239165
Q13107	USP4	Ubiquitin carboxyl-terminal hydrolase 4 (EC 3.4.19.12) (Deubiquitinating enzyme 4) (Ubiquitin thioesterase 4) (Ubiquitin-specific-processing protease 4) (Ubiquitous nuclear protein homolog)	3 v 3	0.136558	0.0295695	0.239165
Q9BYM8	RBCK1	RanBP-type and C3HC4-type zinc finger-containing protein 1 (EC 2.3.2.31) (HBV-associated factor 4) (Heme-oxidized IRP2 ubiquitin ligase 1) (HOIL-1) (Hepatitis B virus X-associated protein 4) (RING finger protein 54) (RING-type E3 ubiquitin transferase HOIL-1) (Ubiquitin-conjugating enzyme 7-interacting protein 3)	3 v 3	0.121574	0.0296779	0.239165
A0A024R4E5	HDLBP	High density lipoprotein binding protein (Vigilin), isoform CRA_a (Vigilin)	3 v 3	0.0497337	0.0296782	0.239165
O14976	GAK	Cyclin-G-associated kinase (EC 2.7.11.1)	3 v 3	-0.130456	0.0296926	0.239165
O95182	NDUFA7	NADH dehydrogenase [ubiquinone] 1 alpha subcomplex subunit 7 (Complex I-B14.5a) (CI-B14.5a) (NADH-ubiquinone oxidoreductase subunit B14.5a)	3 v 3	0.120372	0.0297265	0.239165
Q8IVH4	MMAA	Methylmalonic aciduria type A protein, mitochondrial (EC 3.6.-.-)	3 v 3	-0.137418	0.0297503	0.239165
O14925	TIMM23	Mitochondrial import inner membrane translocase subunit Tim23	3 v 3	0.205074	0.0297637	0.239165
Q92544	TM9SF4	Transmembrane 9 superfamily member 4 (Tumor cannibalism associated protein 1)	3 v 3	0.210352	0.0297956	0.239165
Q8N490	PNKD	Probable hydrolase PNKD (EC 3.-.-.-) (Myofibrillogenesis regulator 1) (MR-1) (Paroxysmal nonkinesiogenic dyskinesia protein) (Trans-activated by hepatitis C virus core protein 2)	3 v 3	0.27293	0.0299278	0.239165
Q9UBB6	NCDN	Neurochondrin	3 v 3	-0.115817	0.0299321	0.239165
O43805	SSNA1	Sjoegren syndrome nuclear autoantigen 1 (Nuclear autoantigen of 14 kDa)	3 v 3	-0.434297	0.0299462	0.239165
P20248	CCNA2	Cyclin-A2 (Cyclin-A) (Cyclin A)	3 v 3	0.167645	0.0299531	0.239165
Q6P1N9	TATDN1	Putative deoxyribonuclease TATDN1 (EC 3.1.21.-) (Hepatocarcinoma high expression protein)	3 v 3	-0.116784	0.0299724	0.239165
Q8IWI9	MGA	MAX gene-associated protein (MAX dimerization protein 5)	3 v 3	0.139442	0.0300043	0.239165
A0A024RAF0	BIN1	Bridging integrator 1, isoform CRA_c	3 v 3	-0.111667	0.0300444	0.239165
P20645	M6PR	Cation-dependent mannose-6-phosphate receptor (CD Man-6-P receptor) (CD-MPR) (46 kDa mannose 6-phosphate receptor) (MPR 46)	3 v 3	0.447158	0.0300703	0.239165
Q5JVS0	HABP4	Intracellular hyaluronan-binding protein 4 (IHABP-4) (IHABP4) (Hyaluronan-binding protein 4) (Ki-1/57 intracellular antigen)	3 v 3	-0.277367	0.0300832	0.239165
Q9UPT5	EXOC7	Exocyst complex component 7 (Exocyst complex component Exo70)	3 v 3	0.0746876	0.0300957	0.239165
Q86WJ1	CHD1L	Chromodomain-helicase-DNA-binding protein 1-like (EC 3.6.4.12) (Amplified in liver cancer protein 1)	3 v 3	-0.144055	0.0301971	0.239165
P11234	RALB	Ras-related protein Ral-B (EC 3.6.5.2)	3 v 3	-0.277429	0.0302481	0.239165
Q9NXC5	MIOS	GATOR complex protein MIOS (Missing oocyte meiosis regulator homolog)	3 v 3	0.1846	0.0303144	0.239165
Q08431	MFGE8	Lactadherin (Breast epithelial antigen BA46) (HMFG) (MFGM) (Milk fat globule-EGF factor 8) (MFG-E8) (SED1) [Cleaved into: Lactadherin short form; Medin]	3 v 3	0.226327	0.0303438	0.239165
Q96C36	PYCR2	Pyrroline-5-carboxylate reductase 2 (P5C reductase 2) (P5CR 2) (EC 1.5.1.2)	3 v 3	-0.0697743	0.030344	0.239165
A0A024R329	GMPPB	GDP-mannose pyrophosphorylase B, isoform CRA_a	3 v 3	0.112644	0.0303498	0.239165
B2RMQ4	CKAP2	Cytoskeleton associated protein 2 (Cytoskeleton associated protein 2, isoform CRA_b)	3 v 3	0.060219	0.0303833	0.239165
Q8N3U4	STAG2	Cohesin subunit SA-2 (SCC3 homolog 2) (Stromal antigen 2)	3 v 3	0.118432	0.0303872	0.239165
B4DI83		cDNA FLJ54932, highly similar to VIP36-like protein	2 v 2	-0.0902682	0.0304339	0.239228
P35998	PSMC2	26S proteasome regulatory subunit 7 (26S proteasome AAA-ATPase subunit RPT1) (Proteasome 26S subunit ATPase 2) (Protein MSS1)	3 v 3	-0.07411	0.0305267	0.239505
Q8N6N7	ACBD7	Acyl-CoA-binding domain-containing protein 7	3 v 3	-0.279705	0.0305429	0.239506
O43347	MSI1	RNA-binding protein Musashi homolog 1 (Musashi-1)	3 v 3	0.0881063	0.0305718	0.239509
Q8WVP7	LMBR1	Limb region 1 protein homolog (Differentiation-related gene 14 protein)	3 v 3	-0.14783	0.0306466	0.239509
O00186	STXBP3	Syntaxin-binding protein 3 (Platelet Sec1 protein) (PSP) (Protein unc-18 homolog 3) (Unc18-3) (Protein unc-18 homolog C) (Unc-18C)	3 v 3	-0.0958206	0.0308458	0.240332
Q9UHB6	LIMA1	LIM domain and actin-binding protein 1 (Epithelial protein lost in neoplasm)	3 v 3	0.168807	0.0308798	0.240377
O95858	TSPAN15	Tetraspanin-15 (Tspan-15) (Tetraspan NET-7) (Transmembrane 4 superfamily member 15)	3 v 3	0.106886	0.0310798	0.241713
O43865	AHCYL1	S-adenosylhomocysteine hydrolase-like protein 1 (DC-expressed AHCY-like molecule) (IP(3)Rs binding protein released with IP(3)) (IRBIT) (Putative adenosylhomocysteinase 2) (S-adenosyl-L-homocysteine hydrolase 2) (AdoHcyase 2)	3 v 3	-0.146566	0.0312004	0.241983
Q9Y4K4	MAP4K5	Mitogen-activated protein kinase kinase kinase kinase 5 (EC 2.7.11.1) (Kinase homologous to SPS1/STE20) (KHS) (MAPK/ERK kinase kinase kinase 5) (MEK kinase kinase 5) (MEKKK 5)	3 v 3	0.0646666	0.0312074	0.241983
Q9Y2Y0	ARL2BP	ADP-ribosylation factor-like protein 2-binding protein (ARF-like 2-binding protein) (ARL2-binding protein) (Binder of ARF2 protein 1)	3 v 3	0.252736	0.0312901	0.241983
A0MZ66	SHTN1	Shootin-1 (Shootin1)	3 v 3	-0.0934242	0.0313011	0.241983
P37268	FDFT1	Squalene synthase (SQS) (SS) (EC 2.5.1.21) (FPP:FPP farnesyltransferase) (Farnesyl-diphosphate farnesyltransferase) (Farnesyl-diphosphate farnesyltransferase 1)	3 v 3	-0.28794	0.0313117	0.241983
P49411	TUFM	Elongation factor Tu, mitochondrial (EF-Tu) (P43)	3 v 3	0.262946	0.0313767	0.241983
Q9BRP1	PDCD2L	Programmed cell death protein 2-like	3 v 3	-0.286404	0.0313787	0.241983
Q9UPQ0	LIMCH1	LIM and calponin homology domains-containing protein 1	3 v 3	-0.340936	0.0313923	0.241983
Q9UIL1	SCOC	Short coiled-coil protein	3 v 3	0.237602	0.0313987	0.241983
P16402	H1-3	Histone H1.3 (Histone H1c) (Histone H1s-2)	3 v 3	-0.14336	0.0315141	0.242181
Q16643	DBN1	Drebrin (Developmentally-regulated brain protein)	3 v 3	0.180217	0.0315598	0.242181
P84077	ARF1	ADP-ribosylation factor 1	3 v 3	0.0679624	0.0315633	0.242181
Q16658	FSCN1	Fascin (55 kDa actin-bundling protein) (Singed-like protein) (p55)	3 v 3	0.209429	0.0315817	0.242181
P24723	PRKCH	Protein kinase C eta type (EC 2.7.11.13) (PKC-L) (nPKC-eta)	3 v 3	-0.174473	0.0315819	0.242181
P17858	PFKL	ATP-dependent 6-phosphofructokinase, liver type (ATP-PFK) (PFK-L) (EC 2.7.1.11) (6-phosphofructokinase type B) (Phosphofructo-1-kinase isozyme B) (PFK-B) (Phosphohexokinase)	3 v 3	-0.331843	0.0316125	0.242181
Q96BW1	UPRT	Uracil phosphoribosyltransferase homolog	3 v 3	-0.178789	0.0316265	0.242181
P15880	RPS2	40S ribosomal protein S2 (40S ribosomal protein S4) (Protein LLRep3) (Small ribosomal subunit protein uS5)	3 v 3	-0.0718703	0.0316619	0.242181
P61981	YWHAG	14-3-3 protein gamma (Protein kinase C inhibitor protein 1) (KCIP-1) [Cleaved into: 14-3-3 protein gamma, N-terminally processed]	3 v 3	-0.127276	0.0316803	0.242181
Q96MH6	TMEM68	Transmembrane protein 68	3 v 3	-0.149218	0.0318005	0.242318
P62081	RPS7	40S ribosomal protein S7 (Small ribosomal subunit protein eS7)	3 v 3	-0.0863325	0.0318114	0.242318
Q68D10	SPTY2D1	Protein SPT2 homolog (Protein KU002155) (SPT2 domain-containing protein 1)	3 v 3	-0.17918	0.031843	0.242318
P61020	RAB5B	Ras-related protein Rab-5B (EC 3.6.5.2)	3 v 3	0.268643	0.0318802	0.242318
Q92900	UPF1	Regulator of nonsense transcripts 1 (EC 3.6.4.-) (ATP-dependent helicase RENT1) (Nonsense mRNA reducing factor 1) (NORF1) (Up-frameshift suppressor 1 homolog) (hUpf1)	3 v 3	0.193623	0.0319286	0.242318
Q96GA7	SDSL	Serine dehydratase-like (L-serine deaminase) (L-serine dehydratase/L-threonine deaminase) (L-threonine dehydratase) (TDH) (EC 4.3.1.19) (Serine dehydratase 2) (SDH 2) (EC 4.3.1.17)	3 v 3	-0.0881301	0.0319832	0.242318
Q9UHG0	DCDC2	Doublecortin domain-containing protein 2 (Protein RU2S)	3 v 3	-0.199136	0.0320716	0.242318
P41227	NAA10	N-alpha-acetyltransferase 10 (EC 2.3.1.255) (N-terminal acetyltransferase complex ARD1 subunit homolog A) (hARD1) (NatA catalytic subunit Naa10)	3 v 3	-0.0791543	0.0320831	0.242318
Q9P219	CCDC88C	Protein Daple (Coiled-coil domain-containing protein 88C) (Dvl-associating protein with a high frequency of leucine residues) (hDaple) (Hook-related protein 2) (HkRP2)	3 v 3	0.121472	0.0321145	0.242318
Q15785	TOMM34	Mitochondrial import receptor subunit TOM34 (hTom34) (Translocase of outer membrane 34 kDa subunit)	3 v 3	-0.314866	0.0321512	0.242318
P15848	ARSB	Arylsulfatase B (ASB) (EC 3.1.6.12) (N-acetylgalactosamine-4-sulfatase) (G4S)	3 v 3	0.368324	0.0321658	0.242318
Q9BVL2	NUP58	Nucleoporin p58/p45 (58 kDa nucleoporin) (Nucleoporin-like protein 1)	3 v 3	-0.11039	0.0321847	0.242318
Q92896	GLG1	Golgi apparatus protein 1 (CFR-1) (Cysteine-rich fibroblast growth factor receptor) (E-selectin ligand 1) (ESL-1) (Golgi sialoglycoprotein MG-160)	3 v 3	0.47613	0.0322244	0.242318
O14683	TP53I11	Tumor protein p53-inducible protein 11 (p53-induced gene 11 protein)	3 v 3	0.595689	0.032261	0.242318
Q59G12		Lamina-associated polypeptide 2, isoforms beta/gamma variant (Fragment)	3 v 3	0.187353	0.0322624	0.242318
Q96N21	TEPSIN	AP-4 complex accessory subunit Tepsin (ENTH domain-containing protein 2) (Epsin for AP-4) (Tetra-epsin)	3 v 3	0.150844	0.0322688	0.242318
Q8NC54	KCT2	Keratinocyte-associated transmembrane protein 2	3 v 3	-0.426148	0.0323007	0.242318
B9EGR7	ARHGEF5	ARHGEF5 (Rho guanine nucleotide exchange factor (GEF) 5)	3 v 3	0.143005	0.0323024	0.242318
P51610	HCFC1	Host cell factor 1 (HCF) (HCF-1) (C1 factor) (CFF) (VCAF) (VP16 accessory protein) [Cleaved into: HCF N-terminal chain 1; HCF N-terminal chain 2; HCF N-terminal chain 3; HCF N-terminal chain 4; HCF N-terminal chain 5; HCF N-terminal chain 6; HCF C-terminal chain 1; HCF C-terminal chain 2; HCF C-terminal chain 3; HCF C-terminal chain 4; HCF C-terminal chain 5; HCF C-terminal chain 6]	2 v 2	0.559419	0.0323238	0.242318
P53396	ACLY	ATP-citrate synthase (EC 2.3.3.8) (ATP-citrate (pro-S-)-lyase) (ACL) (Citrate cleavage enzyme)	3 v 3	-0.159791	0.0323243	0.242318
O75170	PPP6R2	Serine/threonine-protein phosphatase 6 regulatory subunit 2 (SAPS domain family member 2)	3 v 3	-0.0624934	0.0324203	0.242588
O95782	AP2A1	AP-2 complex subunit alpha-1 (100 kDa coated vesicle protein A) (Adaptor protein complex AP-2 subunit alpha-1) (Adaptor-related protein complex 2 subunit alpha-1) (Alpha-adaptin A) (Alpha1-adaptin) (Clathrin assembly protein complex 2 alpha-A large chain) (Plasma membrane adaptor HA2/AP2 adaptin alpha A subunit)	3 v 3	-0.154841	0.0324519	0.242588
A1X283	SH3PXD2B	SH3 and PX domain-containing protein 2B (Adapter protein HOFI) (Factor for adipocyte differentiation 49) (Tyrosine kinase substrate with four SH3 domains)	3 v 3	0.316012	0.0325412	0.242588
A0A0K0K1I0	HEL-S-265	Epididymis secretory protein Li 265 (Tropomyosin 1 isoform 1)	3 v 3	-0.148004	0.0325982	0.242588
Q99584	S100A13	Protein S100-A13 (S100 calcium-binding protein A13)	3 v 3	-0.203726	0.0326052	0.242588
Q12874	SF3A3	Splicing factor 3A subunit 3 (SF3a60) (Spliceosome-associated protein 61) (SAP 61)	3 v 3	0.0990511	0.0326322	0.242588
P33176	KIF5B	Kinesin-1 heavy chain (Conventional kinesin heavy chain) (Ubiquitous kinesin heavy chain) (UKHC)	3 v 3	-0.0614914	0.0326608	0.242588
A0A0B4J294	TRAPPC2L	Trafficking protein particle complex subunit 2-like protein	3 v 3	-0.161711	0.0326613	0.242588
Q9ULV0	MYO5B	Unconventional myosin-Vb	3 v 3	-0.165836	0.0326782	0.242588
O43488	AKR7A2	Aflatoxin B1 aldehyde reductase member 2 (EC 1.1.1.n11) (AFB1 aldehyde reductase 1) (AFB1-AR 1) (Aldoketoreductase 7) (Succinic semialdehyde reductase) (SSA reductase)	3 v 3	0.160398	0.0327194	0.242588
P20336	RAB3A	Ras-related protein Rab-3A	2 v 2	-0.356949	0.0327785	0.242588
Q13615	MTMR3	Myotubularin-related protein 3 (EC 3.1.3.48) (FYVE domain-containing dual specificity protein phosphatase 1) (FYVE-DSP1) (Phosphatidylinositol-3,5-bisphosphate 3-phosphatase) (EC 3.1.3.95) (Phosphatidylinositol-3-phosphate phosphatase) (EC 3.1.3.64) (Zinc finger FYVE domain-containing protein 10)	3 v 3	0.21595	0.0327875	0.242588
P63096	GNAI1	Guanine nucleotide-binding protein G(i) subunit alpha-1 (Adenylate cyclase-inhibiting G alpha protein)	3 v 3	0.0965339	0.0329264	0.242982
Q15003	NCAPH	Condensin complex subunit 2 (Barren homolog protein 1) (Chromosome-associated protein H) (hCAP-H) (Non-SMC condensin I complex subunit H) (XCAP-H homolog)	3 v 3	-0.0796968	0.0330348	0.243571
Q99832	CCT7	T-complex protein 1 subunit eta (TCP-1-eta) (CCT-eta) (HIV-1 Nef-interacting protein) [Cleaved into: T-complex protein 1 subunit eta, N-terminally processed]	3 v 3	-0.139928	0.033113	0.243936
Q15758	SLC1A5	Neutral amino acid transporter B(0) (ATB(0)) (Baboon M7 virus receptor) (RD114/simian type D retrovirus receptor) (Sodium-dependent neutral amino acid transporter type 2) (Solute carrier family 1 member 5)	3 v 3	0.0904703	0.0333019	0.244482
Q86SQ9	DHDDS	Dehydrodolichyl diphosphate synthase complex subunit DHDDS (EC 2.5.1.87) (Cis-isoprenyltransferase) (CIT) (Cis-IPTase) (Cis-prenyltransferase subunit hCIT) (Epididymis tissue protein Li 189m)	2 v 2	-0.163636	0.0334473	0.245338
Q59ER5		WD repeat-containing protein 1 isoform 1 variant (Fragment)	3 v 3	-0.126708	0.0335152	0.245437
Q92625	ANKS1A	Ankyrin repeat and SAM domain-containing protein 1A (Odin)	3 v 3	0.385021	0.0335497	0.245437
Q9UKF6	CPSF3	Cleavage and polyadenylation specificity factor subunit 3 (EC 3.1.27.-) (Cleavage and polyadenylation specificity factor 73 kDa subunit) (CPSF 73 kDa subunit) (mRNA 3'-end-processing endonuclease CPSF-73)	3 v 3	-0.0625806	0.033556	0.245437
Q9UHG3	PCYOX1	Prenylcysteine oxidase 1 (EC 1.8.3.5) (Prenylcysteine lyase)	3 v 3	0.121629	0.0335761	0.245437
O60563	CCNT1	Cyclin-T1 (CycT1) (Cyclin-T)	3 v 3	0.174957	0.0336899	0.246058
O75340	PDCD6	Programmed cell death protein 6 (Apoptosis-linked gene 2 protein homolog) (ALG-2)	3 v 3	0.084456	0.0337436	0.246239
Q9UPM8	AP4E1	AP-4 complex subunit epsilon-1 (AP-4 adaptor complex subunit epsilon) (Adaptor-related protein complex 4 subunit epsilon-1) (Epsilon subunit of AP-4) (Epsilon-adaptin)	3 v 3	-0.106946	0.0338282	0.246619
P16383	GCFC2	Intron Large complex component GCFC2 (GC-rich sequence DNA-binding factor) (GC-rich sequence DNA-binding factor 2) (Transcription factor 9) (TCF-9)	3 v 3	-0.0882801	0.0339506	0.246994
O94768	STK17B	Serine/threonine-protein kinase 17B (EC 2.7.11.1) (DAP kinase-related apoptosis-inducing protein kinase 2)	3 v 3	0.389022	0.0339824	0.246994
P29084	GTF2E2	Transcription initiation factor IIE subunit beta (TFIIE-beta) (General transcription factor IIE subunit 2)	3 v 3	-0.16615	0.0340665	0.246994
Q99661	KIF2C	Kinesin-like protein KIF2C (Kinesin-like protein 6) (Mitotic centromere-associated kinesin) (MCAK)	3 v 3	0.216345	0.034098	0.246994
Q12979	ABR	Active breakpoint cluster region-related protein	3 v 3	0.239255	0.0340995	0.246994
P31268	HOXA7	Homeobox protein Hox-A7 (Homeobox protein Hox 1.1) (Homeobox protein Hox-1A)	2 v 2	0.295979	0.0341053	0.246994
Q15365	PCBP1	Poly(rC)-binding protein 1 (Alpha-CP1) (Heterogeneous nuclear ribonucleoprotein E1) (hnRNP E1) (Nucleic acid-binding protein SUB2.3)	3 v 3	0.051179	0.034147	0.247065
Q9NZC3	GDE1	Glycerophosphodiester phosphodiesterase 1 (Glycerophosphoinositol glycerophosphodiesterase GDE1) (EC 3.1.4.44) (Lysophospholipase D GDE1) (EC 3.1.4.-) (Membrane-interacting protein of RGS16) (RGS16-interacting membrane protein)	3 v 3	-0.228474	0.0342603	0.247485
P45974	USP5	Ubiquitin carboxyl-terminal hydrolase 5 (EC 3.4.19.12) (Deubiquitinating enzyme 5) (Isopeptidase T) (Ubiquitin thioesterase 5) (Ubiquitin-specific-processing protease 5)	3 v 3	0.0986513	0.0342758	0.247485
Q9Y2A7	NCKAP1	Nck-associated protein 1 (NAP 1) (Membrane-associated protein HEM-2) (p125Nap1)	3 v 3	-0.1154	0.0343387	0.247611
Q86UL3	GPAT4	Glycerol-3-phosphate acyltransferase 4 (EC 2.3.1.15) (1-acylglycerol-3-phosphate O-acyltransferase 6) (1-AGP acyltransferase 6) (1-AGPAT 6) (Acyl-CoA:glycerol-3-phosphate acyltransferase 4) (Lysophosphatidic acid acyltransferase zeta) (LPAAT-zeta) (Testis spermatogenesis apoptosis-related protein 7) (TSARG7)	3 v 3	-0.117125	0.034376	0.24767
Q8NC96	NECAP1	Adaptin ear-binding coat-associated protein 1 (NECAP endocytosis-associated protein 1) (NECAP-1)	3 v 3	-0.413612	0.034442	0.247848
Q5W0U4	BSPRY	B box and SPRY domain-containing protein	3 v 3	0.347668	0.0344589	0.247848
Q96T37	RBM15	RNA-binding protein 15 (One-twenty two protein 1) (RNA-binding motif protein 15)	3 v 3	-0.286056	0.0345846	0.247884
O60333	KIF1B	Kinesin-like protein KIF1B (Klp)	3 v 3	0.0827762	0.0345991	0.247884
Q9NRZ7	AGPAT3	1-acyl-sn-glycerol-3-phosphate acyltransferase gamma (EC 2.3.1.51) (1-acylglycerol-3-phosphate O-acyltransferase 3) (1-AGP acyltransferase 3) (1-AGPAT 3) (Lysophosphatidic acid acyltransferase gamma) (LPAAT-gamma)	3 v 3	0.106857	0.0346129	0.247884
Q0VFW7	C14orf102	C14orf102 protein (Chromosome 14 open reading frame 102, isoform CRA_b)	3 v 3	0.229147	0.0346131	0.247884
Q9BXK5	BCL2L13	Bcl-2-like protein 13 (Bcl2-L-13) (Bcl-rambo) (Protein Mil1)	3 v 3	0.220317	0.0346785	0.247884
Q9H0P0	NT5C3A	Cytosolic 5'-nucleotidase 3A (EC 3.1.3.5) (7-methylguanosine phosphate-specific 5'-nucleotidase) (7-methylguanosine nucleotidase) (EC 3.1.3.91) (Cytosolic 5'-nucleotidase 3) (Cytosolic 5'-nucleotidase III) (cN-III) (Pyrimidine 5'-nucleotidase 1) (P5'N-1) (P5N-1) (PN-I) (Uridine 5'-monophosphate hydrolase 1) (p36)	3 v 3	0.0587236	0.0346848	0.247884
O75554	WBP4	WW domain-binding protein 4 (WBP-4) (Formin-binding protein 21) (WW domain-containing-binding protein 4)	3 v 3	-0.20013	0.0346968	0.247884
O96007	MOCS2	Molybdopterin synthase catalytic subunit (EC 2.8.1.12) (MOCO1-B) (Molybdenum cofactor synthesis protein 2 large subunit) (Molybdenum cofactor synthesis protein 2B) (MOCS2B) (Molybdopterin-synthase large subunit) (MPT synthase large subunit)	3 v 3	-0.19909	0.0347901	0.248165
Q8NB46	ANKRD52	Serine/threonine-protein phosphatase 6 regulatory ankyrin repeat subunit C (PP6-ARS-C) (Serine/threonine-protein phosphatase 6 regulatory subunit ARS-C) (Ankyrin repeat domain-containing protein 52)	3 v 3	0.541022	0.0348773	0.248548
Q9NX01	TXNL4B	Thioredoxin-like protein 4B (Dim1-like protein)	3 v 3	0.132024	0.034983	0.248754
Q6NSJ5	LRRC8E	Volume-regulated anion channel subunit LRRC8E (Leucine-rich repeat-containing protein 8E)	3 v 3	0.118641	0.0350256	0.248754
P29373	CRABP2	Cellular retinoic acid-binding protein 2 (Cellular retinoic acid-binding protein II) (CRABP-II)	3 v 3	-0.210112	0.0350468	0.248754
O00534	VWA5A	von Willebrand factor A domain-containing protein 5A (Breast cancer suppressor candidate 1) (BCSC-1) (Loss of heterozygosity 11 chromosomal region 2 gene A protein)	2 v 2	-0.0640487	0.0350647	0.248754
O95352	ATG7	Ubiquitin-like modifier-activating enzyme ATG7 (ATG12-activating enzyme E1 ATG7) (Autophagy-related protein 7) (APG7-like) (hAGP7) (Ubiquitin-activating enzyme E1-like protein)	3 v 3	-0.0982345	0.0350769	0.248754
Q7Z3V4	UBE3B	Ubiquitin-protein ligase E3B (EC 2.3.2.26) (HECT-type ubiquitin transferase E3B)	3 v 3	0.318439	0.0350965	0.248754
Q9Y5V3	MAGED1	Melanoma-associated antigen D1 (MAGE tumor antigen CCF) (MAGE-D1 antigen) (Neurotrophin receptor-interacting MAGE homolog)	3 v 3	0.126748	0.0351309	0.248754
O43493	TGOLN2	Trans-Golgi network integral membrane protein 2 (Trans-Golgi network glycoprotein 46) (TGN38 homolog) (hTGN46) (Trans-Golgi network glycoprotein 48) (hTGN48) (Trans-Golgi network glycoprotein 51) (hTGN51) (Trans-Golgi network protein 2)	3 v 3	0.748098	0.0351455	0.248754
Q96DX4	RSPRY1	RING finger and SPRY domain-containing protein 1	3 v 3	0.300888	0.0351691	0.248754
Q86YS6	RAB43	Ras-related protein Rab-43 (Ras-related protein Rab-41)	3 v 3	0.632814	0.0353405	0.249739
Q8TBZ6	TRMT10A	tRNA methyltransferase 10 homolog A (EC 2.1.1.221) (RNA (guanine-9-)-methyltransferase domain-containing protein 2) (tRNA (guanine(9)-N(1))-methyltransferase TRMT10A)	3 v 3	-0.182383	0.0353766	0.249739
Q9BQA1	WDR77	Methylosome protein 50 (MEP-50) (Androgen receptor cofactor p44) (WD repeat-containing protein 77) (p44/Mep50)	3 v 3	0.115416	0.0354093	0.249739
Q5SYE7	NHSL1	NHS-like protein 1	3 v 3	0.274569	0.0354257	0.249739
P05387	RPLP2	60S acidic ribosomal protein P2 (Large ribosomal subunit protein P2) (Renal carcinoma antigen NY-REN-44)	3 v 3	-0.137867	0.035472	0.249859
Q96LZ7	RMDN2	Regulator of microtubule dynamics protein 2 (RMD-2) (hRMD-2) (Protein FAM82A1)	3 v 3	0.156189	0.0355143	0.249921
Q05D32	CTDSPL2	CTD small phosphatase-like protein 2 (CTDSP-like 2) (EC 3.1.3.-)	3 v 3	-0.0809083	0.0355395	0.249921
Q96I23	PYURF	Protein preY, mitochondrial (PIGY upstream reading frame protein)	3 v 3	0.130475	0.0356605	0.25029
Q8N392	ARHGAP18	Rho GTPase-activating protein 18 (MacGAP) (Rho-type GTPase-activating protein 18)	3 v 3	-0.174829	0.0356742	0.25029
P55263	ADK	Adenosine kinase (AK) (EC 2.7.1.20) (Adenosine 5'-phosphotransferase)	3 v 3	0.394268	0.0357092	0.25029
Q9H211	CDT1	DNA replication factor Cdt1 (Double parked homolog) (DUP)	3 v 3	-0.501846	0.0357095	0.25029
P78549	NTHL1	Endonuclease III-like protein 1 (hNTH1) (EC 3.2.2.-) (EC 4.2.99.18) (Bifunctional DNA N-glycosylase/DNA-(apurinic or apyrimidinic site) lyase) (DNA glycosylase/AP lyase)	3 v 3	-0.093101	0.0358966	0.250888
Q96CT6	C12orf10	C12orf10 protein (Fragment)	3 v 3	-0.0926765	0.0358984	0.250888
Q8NEF9	SRFBP1	Serum response factor-binding protein 1 (SRF-dependent transcription regulation-associated protein) (p49/STRAP)	3 v 3	-0.24595	0.0359445	0.250888
P0DJ93	SMIM13	Small integral membrane protein 13	3 v 3	-0.280856	0.0359846	0.250888
Q16795	NDUFA9	NADH dehydrogenase [ubiquinone] 1 alpha subcomplex subunit 9, mitochondrial (Complex I-39kD) (CI-39kD) (NADH-ubiquinone oxidoreductase 39 kDa subunit)	3 v 3	0.0779717	0.0359935	0.250888
Q8WUB8	PHF10	PHD finger protein 10 (BRG1-associated factor 45a) (BAF45a) (XAP135)	3 v 3	0.223678	0.0360161	0.250888
Q9BRX5	GINS3	DNA replication complex GINS protein PSF3 (GINS complex subunit 3)	3 v 3	0.292402	0.0360474	0.250888
B4E2J2		cDNA FLJ51755, highly similar to Glutathione S-transferase Mu 3	3 v 3	-0.172272	0.0360658	0.250888
Q14651	PLS1	Plastin-1 (Intestine-specific plastin) (I-plastin)	3 v 3	-0.141607	0.0361018	0.250888
Q59EJ3		Heat shock 70kDa protein 1A variant (Fragment)	3 v 3	0.105649	0.0361469	0.250888
Q9Y219	JAG2	Protein jagged-2 (Jagged2) (hJ2)	3 v 3	-0.297607	0.0361877	0.250888
P32856	STX2	Syntaxin-2 (Epimorphin)	3 v 3	-0.18109	0.0361889	0.250888
P51692	STAT5B	Signal transducer and activator of transcription 5B	3 v 3	-0.251019	0.0362073	0.250888
Q9Y4U1	MMACHC	Cyanocobalamin reductase / alkylcobalamin dealkylase (Alkylcobalamin:glutathione S-alkyltransferase) (EC 2.5.1.151) (CblC) (Cyanocobalamin reductase (cyanide-eliminating)) (EC 1.16.1.6) (Methylmalonic aciduria and homocystinuria type C protein) (MMACHC)	3 v 3	0.413401	0.036292	0.251184
Q5VYK3	ECPAS	Proteasome adapter and scaffold protein ECM29 (Ecm29 proteasome adapter and scaffold) (Proteasome-associated protein ECM29 homolog)	3 v 3	-0.0917211	0.036309	0.251184
Q9UIC8	LCMT1	Leucine carboxyl methyltransferase 1 (EC 2.1.1.233) (Protein-leucine O-methyltransferase) ([Phosphatase 2A protein]-leucine-carboxy methyltransferase 1)	3 v 3	0.0349491	0.0364245	0.25125
P54886	ALDH18A1	Delta-1-pyrroline-5-carboxylate synthase (P5CS) (Aldehyde dehydrogenase family 18 member A1) [Includes: Glutamate 5-kinase (GK) (EC 2.7.2.11) (Gamma-glutamyl kinase); Gamma-glutamyl phosphate reductase (GPR) (EC 1.2.1.41) (Glutamate-5-semialdehyde dehydrogenase) (Glutamyl-gamma-semialdehyde dehydrogenase)]	3 v 3	0.134044	0.036442	0.25125
P23378	GLDC	Glycine dehydrogenase (decarboxylating), mitochondrial (EC 1.4.4.2) (Glycine cleavage system P protein) (Glycine decarboxylase) (Glycine dehydrogenase (aminomethyl-transferring))	3 v 3	-0.0947855	0.0364563	0.25125
Q9P0J0	NDUFA13	NADH dehydrogenase [ubiquinone] 1 alpha subcomplex subunit 13 (Cell death regulatory protein GRIM-19) (Complex I-B16.6) (CI-B16.6) (Gene associated with retinoic and interferon-induced mortality 19 protein) (GRIM-19) (Gene associated with retinoic and IFN-induced mortality 19 protein) (NADH-ubiquinone oxidoreductase B16.6 subunit)	3 v 3	0.1785	0.0365472	0.25125
Q08AF3	SLFN5	Schlafen family member 5	3 v 3	-0.0811945	0.0365658	0.25125
Q6ZMI0	PPP1R21	Protein phosphatase 1 regulatory subunit 21 (Coiled-coil domain-containing protein 128) (KLRAQ motif-containing protein 1)	3 v 3	-0.102759	0.0365764	0.25125
Q9P000	COMMD9	COMM domain-containing protein 9	3 v 3	0.195931	0.0365998	0.25125
P05165	PCCA	Propionyl-CoA carboxylase alpha chain, mitochondrial (PCCase subunit alpha) (EC 6.4.1.3) (Propanoyl-CoA:carbon dioxide ligase subunit alpha)	3 v 3	0.104317	0.036602	0.25125
Q9NRC1	ST7	Suppressor of tumorigenicity 7 protein (Protein FAM4A1) (Protein HELG)	2 v 2	-0.210549	0.0366136	0.25125
Q15393	SF3B3	Splicing factor 3B subunit 3 (Pre-mRNA-splicing factor SF3b 130 kDa subunit) (SF3b130) (STAF130) (Spliceosome-associated protein 130) (SAP 130)	3 v 3	0.0989251	0.0366496	0.251295
P40937	RFC5	Replication factor C subunit 5 (Activator 1 36 kDa subunit) (A1 36 kDa subunit) (Activator 1 subunit 5) (Replication factor C 36 kDa subunit) (RF-C 36 kDa subunit) (RFC36)	3 v 3	-0.273321	0.0367516	0.251791
Q8IXK0	PHC2	Polyhomeotic-like protein 2 (hPH2) (Early development regulatory protein 2)	3 v 3	0.3634	0.0368794	0.252464
O00244	ATOX1	Copper transport protein ATOX1 (Metal transport protein ATX1)	3 v 3	0.349137	0.0369343	0.252508
O95340	PAPSS2	Bifunctional 3'-phosphoadenosine 5'-phosphosulfate synthase 2 (PAPS synthase 2) (PAPSS 2) (Sulfurylase kinase 2) (SK 2) (SK2) [Includes: Sulfate adenylyltransferase (EC 2.7.7.4) (ATP-sulfurylase) (Sulfate adenylate transferase) (SAT); Adenylyl-sulfate kinase (EC 2.7.1.25) (3'-phosphoadenosine-5'-phosphosulfate synthase) (APS kinase) (Adenosine-5'-phosphosulfate 3'-phosphotransferase) (Adenylylsul…	3 v 3	0.0419909	0.0369702	0.252508
O60547	GMDS	GDP-mannose 4,6 dehydratase (EC 4.2.1.47) (GDP-D-mannose dehydratase) (GMD)	3 v 3	-0.0701646	0.0369915	0.252508
Q96AE4	FUBP1	Far upstream element-binding protein 1 (FBP) (FUSE-binding protein 1) (DNA helicase V) (hDH V)	3 v 3	-0.188448	0.0370045	0.252508
Q3MIR4	TMEM30B	Cell cycle control protein 50B (P4-ATPase flippase complex beta subunit TMEM30B) (Transmembrane protein 30B)	3 v 3	0.205393	0.0371868	0.253346
Q8WTS1	ABHD5	1-acylglycerol-3-phosphate O-acyltransferase ABHD5 (EC 2.3.1.51) (Abhydrolase domain-containing protein 5) (Lipid droplet-binding protein CGI-58)	3 v 3	-0.0945731	0.0372968	0.253813
Q9H892	TTC12	Tetratricopeptide repeat protein 12 (TPR repeat protein 12)	3 v 3	-0.306897	0.0373396	0.253813
Q9Y3P9	RABGAP1	Rab GTPase-activating protein 1 (GAP and centrosome-associated protein) (Rab6 GTPase-activating protein GAPCenA)	3 v 3	-0.0864765	0.0374724	0.254384
P21266	GSTM3	Glutathione S-transferase Mu 3 (EC 2.5.1.18) (GST class-mu 3) (GSTM3-3) (hGSTM3-3)	3 v 3	-0.176895	0.0374918	0.254384
A1L4K2	MAPK8	Mitogen-activated protein kinase (EC 2.7.11.24)	3 v 3	-0.257105	0.0375184	0.254384
Q8WW59	SPRYD4	SPRY domain-containing protein 4	3 v 3	0.208534	0.0376769	0.254924
Q9H4A4	RNPEP	Aminopeptidase B (AP-B) (EC 3.4.11.6) (Arginine aminopeptidase) (Arginyl aminopeptidase)	3 v 3	0.106746	0.0377045	0.254924
Q6P4I2	WDR73	WD repeat-containing protein 73	3 v 3	-0.156508	0.0377173	0.254924
Q06203	PPAT	Amidophosphoribosyltransferase (ATase) (EC 2.4.2.14) (Glutamine phosphoribosylpyrophosphate amidotransferase) (GPAT)	3 v 3	0.226243	0.0377224	0.254924
Q5T200	ZC3H13	Zinc finger CCCH domain-containing protein 13	3 v 3	-0.193211	0.0377798	0.254924
Q4KMP7	TBC1D10B	TBC1 domain family member 10B (Rab27A-GAP-beta)	3 v 3	0.37336	0.0378076	0.254924
P42694	HELZ	Probable helicase with zinc finger domain (EC 3.6.4.-) (Down-regulated in human cancers protein)	3 v 3	0.148287	0.0378599	0.255075
Q9H0X4	FAM234A	Protein FAM234A (Protein ITFG3)	3 v 3	-0.107272	0.0379311	0.255217
A0A087WWI0	LRMDA	Leucine-rich melanocyte differentiation-associated protein	2 v 2	0.198658	0.0379459	0.255217
Q9NUQ9	CYRIB	CYFIP-related Rac1 interactor B (L1)	3 v 3	-0.170409	0.0380195	0.255342
Q8N3D4	EHBP1L1	EH domain-binding protein 1-like protein 1	3 v 3	0.0537888	0.0380896	0.255611
Q13432	UNC119	Protein unc-119 homolog A (Retinal protein 4) (hRG4)	3 v 3	-0.131419	0.0381288	0.255671
Q9BTT6	LRRC1	Leucine-rich repeat-containing protein 1 (LANO adapter protein) (LAP and no PDZ protein)	3 v 3	0.130339	0.0381585	0.255671
E7EX73	EIF4G1	Eukaryotic translation initiation factor 4 gamma 1	3 v 3	-0.459338	0.0382795	0.255776
O75822	EIF3J	Eukaryotic translation initiation factor 3 subunit J (eIF3j) (Eukaryotic translation initiation factor 3 subunit 1) (eIF-3-alpha) (eIF3 p35)	3 v 3	-0.175332	0.0382927	0.255776
Q5T4B2	CERCAM	Inactive glycosyltransferase 25 family member 3 (Cerebral endothelial cell adhesion molecule)	3 v 3	-0.289291	0.0383293	0.255776
Q96C23	GALM	Galactose mutarotase (EC 5.1.3.3) (Aldose 1-epimerase)	3 v 3	0.196457	0.038339	0.255776
Q9Y6G9	DYNC1LI1	Cytoplasmic dynein 1 light intermediate chain 1 (LIC1) (Dynein light chain A) (DLC-A) (Dynein light intermediate chain 1, cytosolic)	3 v 3	-0.238352	0.0383801	0.255776
Q8WVM8	SCFD1	Sec1 family domain-containing protein 1 (SLY1 homolog) (Sly1p) (Syntaxin-binding protein 1-like 2)	3 v 3	-0.0659342	0.0383844	0.255776
Q92484	SMPDL3A	Acid sphingomyelinase-like phosphodiesterase 3a (ASM-like phosphodiesterase 3a) (EC 3.1.4.-)	3 v 3	-0.235377	0.0384447	0.255977
P35244	RPA3	Replication protein A 14 kDa subunit (RP-A p14) (Replication factor A protein 3) (RF-A protein 3)	3 v 3	-0.217343	0.0385509	0.256152
Q14997	PSME4	Proteasome activator complex subunit 4 (Proteasome activator PA200)	3 v 3	-0.134714	0.0385559	0.256153
Q9H4A6	GOLPH3	Golgi phosphoprotein 3 (Coat protein GPP34) (Mitochondrial DNA absence factor) (MIDAS)	3 v 3	0.196618	0.0386069	0.256153
Q13322	GRB10	Growth factor receptor-bound protein 10 (GRB10 adapter protein) (Insulin receptor-binding protein Grb-IR)	3 v 3	-0.163764	0.0386331	0.256153
P53609	PGGT1B	Geranylgeranyl transferase type-1 subunit beta (EC 2.5.1.59) (Geranylgeranyl transferase type I subunit beta) (GGTase-I-beta) (Type I protein geranyl-geranyltransferase subunit beta)	3 v 3	-0.139821	0.0386469	0.256153
Q09472	EP300	Histone acetyltransferase p300 (p300 HAT) (EC 2.3.1.48) (E1A-associated protein p300) (Histone butyryltransferase p300) (EC 2.3.1.-) (Histone crotonyltransferase p300) (EC 2.3.1.-) (Protein 2-hydroxyisobutyryltransferase p300) (EC 2.3.1.-) (Protein lactyltransferas p300) (EC 2.3.1.-) (Protein propionyltransferase p300) (EC 2.3.1.-)	3 v 3	0.196088	0.0387605	0.25658
P33897	ABCD1	ATP-binding cassette sub-family D member 1 (EC 7.6.2.4) (Adrenoleukodystrophy protein) (ALDP)	3 v 3	-0.277947	0.0387763	0.25658
Q8N1K8		Dynamin GTPase (EC 3.6.5.5)	3 v 3	-0.131516	0.0389492	0.257257
Q9BRK5	SDF4	45 kDa calcium-binding protein (Cab45) (Stromal cell-derived factor 4) (SDF-4)	3 v 3	-0.124385	0.0389671	0.257257
Q7L8J4	SH3BP5L	SH3 domain-binding protein 5-like (SH3BP-5-like)	3 v 3	0.390999	0.0389692	0.257257
Q9NNX1	TUFT1	Tuftelin	3 v 3	0.154678	0.0390404	0.257528
P13798	APEH	Acylamino-acid-releasing enzyme (AARE) (EC 3.4.19.1) (Acyl-peptide hydrolase) (APH) (Acylaminoacyl-peptidase) (Oxidized protein hydrolase) (OPH)	3 v 3	-0.210145	0.0391171	0.257628
Q13214	SEMA3B	Semaphorin-3B (Sema A(V)) (Semaphorin-V) (Sema V)	3 v 3	-0.402336	0.0391767	0.257628
O75348	ATP6V1G1	V-type proton ATPase subunit G 1 (V-ATPase subunit G 1) (V-ATPase 13 kDa subunit 1) (Vacuolar proton pump subunit G 1) (Vacuolar proton pump subunit M16)	3 v 3	-0.213019	0.0392716	0.257909
Q96BY9	SARAF	Store-operated calcium entry-associated regulatory factor (SARAF) (SOCE-associated regulatory factor) (HBV X-transactivated gene 3 protein) (HBV XAg-transactivated protein 3) (Protein FOAP-7) (Transmembrane protein 66)	3 v 3	-0.373745	0.03928	0.257909
Q9UBW8	COPS7A	COP9 signalosome complex subunit 7a (SGN7a) (Signalosome subunit 7a) (Dermal papilla-derived protein 10) (JAB1-containing signalosome subunit 7a)	3 v 3	-0.237987	0.0393313	0.258047
A0A096LP10	ALG13	N-acetylglucosaminyldiphosphodolichol N-acetylglucosaminyltransferase (EC 2.4.1.141) (Fragment)	3 v 3	-0.247637	0.0393847	0.258199
Q96GK7	FAHD2A	Fumarylacetoacetate hydrolase domain-containing protein 2A (EC 3.-.-.-)	3 v 3	-0.213456	0.0394224	0.258247
Q9NZ09	UBAP1	Ubiquitin-associated protein 1 (UBAP-1) (Nasopharyngeal carcinoma-associated gene 20 protein)	3 v 3	0.278434	0.0395791	0.259074
Q96PC3	AP1S3	AP-1 complex subunit sigma-3 (Adaptor protein complex AP-1 subunit sigma-1C) (Adaptor-related protein complex 1 subunit sigma-1C) (Clathrin assembly protein complex 1 sigma-1C small chain) (Golgi adaptor HA1/AP1 adaptin sigma-1C subunit) (Sigma 1C subunit of AP-1 clathrin) (Sigma-adaptin 1C) (Sigma1C-adaptin)	3 v 3	-0.028578	0.0397139	0.259301
Q08AM6	VAC14	Protein VAC14 homolog (Tax1-binding protein 2)	3 v 3	0.0847293	0.0397417	0.259301
Q9BUI4	POLR3C	DNA-directed RNA polymerase III subunit RPC3 (RNA polymerase III subunit C3) (DNA-directed RNA polymerase III subunit C) (RNA polymerase III 62 kDa subunit) (RPC62)	3 v 3	0.103147	0.0397827	0.259301
Q9Y3Q8	TSC22D4	TSC22 domain family protein 4 (TSC22-related-inducible leucine zipper protein 2) (Tsc-22-like protein THG-1)	3 v 3	-0.372682	0.0397915	0.259301
D6RAN1	PDLIM7	PDZ and LIM domain protein 7 (Fragment)	3 v 3	-0.425132	0.0398615	0.259301
Q8NAT1	POMGNT2	Protein O-linked-mannose beta-1,4-N-acetylglucosaminyltransferase 2 (POMGnT2) (EC 2.4.1.312) (Extracellular O-linked N-acetylglucosamine transferase-like) (Glycosyltransferase-like domain-containing protein 2)	3 v 3	0.0499889	0.0398699	0.259301
Q8TCT6	SPPL3	Signal peptide peptidase-like 3 (SPP-like 3) (EC 3.4.23.-) (Intramembrane protease 2) (IMP-2) (Presenilin homologous protein 1) (PSH1) (Presenilin-like protein 4)	3 v 3	0.146089	0.0399112	0.259301
Q6PJG6	BRAT1	BRCA1-associated ATM activator 1 (BRCA1-associated protein required for ATM activation protein 1)	3 v 3	0.102959	0.0399221	0.259301
O43795	MYO1B	Unconventional myosin-Ib (MYH-1c) (Myosin I alpha) (MMI-alpha) (MMIa)	3 v 3	0.0926578	0.0399334	0.259301
Q9UHR4	BAIAP2L1	Brain-specific angiogenesis inhibitor 1-associated protein 2-like protein 1 (BAI1-associated protein 2-like protein 1) (Insulin receptor tyrosine kinase substrate)	3 v 3	-0.0700898	0.0399487	0.259301
P62495	ETF1	Eukaryotic peptide chain release factor subunit 1 (Eukaryotic release factor 1) (eRF1) (Protein Cl1) (TB3-1)	3 v 3	-0.163645	0.0399972	0.259352
P78560	CRADD	Death domain-containing protein CRADD (Caspase and RIP adapter with death domain) (RIP-associated protein with a death domain)	3 v 3	0.107039	0.0401884	0.260154
Q13263	TRIM28	Transcription intermediary factor 1-beta (TIF1-beta) (E3 SUMO-protein ligase TRIM28) (EC 2.3.2.27) (KRAB-associated protein 1) (KAP-1) (KRAB-interacting protein 1) (KRIP-1) (Nuclear corepressor KAP-1) (RING finger protein 96) (RING-type E3 ubiquitin transferase TIF1-beta) (Tripartite motif-containing protein 28)	3 v 3	-0.0929111	0.0402023	0.260154
Q9UJ83	HACL1	2-hydroxyacyl-CoA lyase 1 (EC 4.1.2.n2) (2-hydroxyphytanoyl-CoA lyase) (2-HPCL) (Phytanoyl-CoA 2-hydroxylase 2)	3 v 3	-0.119383	0.0403406	0.260755
Q9UHQ9	CYB5R1	NADH-cytochrome b5 reductase 1 (b5R.1) (EC 1.6.2.2) (Humb5R2) (NAD(P)H:quinone oxidoreductase type 3 polypeptide A2)	3 v 3	-0.169237	0.0403563	0.260755
P23919	DTYMK	Thymidylate kinase (EC 2.7.4.9) (dTMP kinase)	3 v 3	0.0943854	0.04047	0.261263
Q9H4A3	WNK1	Serine/threonine-protein kinase WNK1 (EC 2.7.11.1) (Erythrocyte 65 kDa protein) (p65) (Kinase deficient protein) (Protein kinase lysine-deficient 1) (Protein kinase with no lysine 1) (hWNK1)	3 v 3	0.113389	0.040577	0.261263
P46060	RANGAP1	Ran GTPase-activating protein 1 (RanGAP1)	3 v 3	-0.181907	0.0405833	0.261263
A0A0G2JMP8	TMC4	Transmembrane channel-like protein	3 v 3	-0.688247	0.0406152	0.261263
Q6DKK2	TTC19	Tetratricopeptide repeat protein 19, mitochondrial (TPR repeat protein 19)	3 v 3	-0.284697	0.0406531	0.261263
A1L188	NDUFAF8	NADH dehydrogenase [ubiquinone] 1 alpha subcomplex assembly factor 8	3 v 3	-0.179263	0.0406576	0.261263
Q9HC07	TMEM165	Transmembrane protein 165 (Transmembrane protein PT27) (Transmembrane protein TPARL)	3 v 3	0.211866	0.0407006	0.261263
Q9H3F6	KCTD10	BTB/POZ domain-containing adapter for CUL3-mediated RhoA degradation protein 3 (hBACURD3) (BTB/POZ domain-containing protein KCTD10) (Potassium channel tetramerization domain-containing protein 10)	3 v 3	0.114862	0.0407111	0.261263
Q9Y5N6	ORC6	Origin recognition complex subunit 6	3 v 3	0.146829	0.040842	0.261906
Q6ISB3	GRHL2	Grainyhead-like protein 2 homolog (Brother of mammalian grainyhead) (Transcription factor CP2-like 3)	3 v 3	0.20502	0.04095	0.262401
Q9BVK8	TMEM147	Transmembrane protein 147 (Protein NIFIE 14)	2 v 2	-0.38722	0.0410397	0.262453
Q5T2T1	MPP7	MAGUK p55 subfamily member 7	3 v 3	0.168941	0.0410921	0.262453
P11926	ODC1	Ornithine decarboxylase (ODC) (EC 4.1.1.17)	3 v 3	-0.477267	0.041137	0.262453
O60427	FADS1	Acyl-CoA (8-3)-desaturase (EC 1.14.19.44) (Delta(5) fatty acid desaturase) (D5D) (Delta(5) desaturase) (Delta-5 desaturase) (Fatty acid desaturase 1)	3 v 3	0.107735	0.041143	0.262453
Q99747	NAPG	Gamma-soluble NSF attachment protein (SNAP-gamma) (N-ethylmaleimide-sensitive factor attachment protein gamma)	3 v 3	-0.177848	0.041155	0.262453
O60894	RAMP1	Receptor activity-modifying protein 1 (Calcitonin-receptor-like receptor activity-modifying protein 1) (CRLR activity-modifying protein 1)	3 v 3	-0.234525	0.0412452	0.262453
Q7Z3E5	ARMC9	LisH domain-containing protein ARMC9 (Armadillo repeat-containing protein 9) (Melanoma/melanocyte-specific tumor antigen KU-MEL-1) (NS21)	3 v 3	-0.191677	0.0412454	0.262453
P52815	MRPL12	39S ribosomal protein L12, mitochondrial (L12mt) (MRP-L12) (5c5-2) (Mitochondrial large ribosomal subunit protein bL12m)	3 v 3	0.0788297	0.0412512	0.262453
Q9P2M7	CGN	Cingulin	3 v 3	-0.316204	0.0413004	0.262453
Q92610	ZNF592	Zinc finger protein 592	3 v 3	-0.298625	0.0413041	0.262453
P08174	CD55	Complement decay-accelerating factor (CD antigen CD55)	3 v 3	-0.24025	0.041351	0.262453
Q96HQ2	CDKN2AIPNL	CDKN2AIP N-terminal-like protein (CDKN2A-interacting protein N-terminal-like protein)	3 v 3	-0.191209	0.0414244	0.262453
Q8N3E9	PLCD3	1-phosphatidylinositol 4,5-bisphosphate phosphodiesterase delta-3 (EC 3.1.4.11) (Phosphoinositide phospholipase C-delta-3) (Phospholipase C-delta-3) (PLC-delta-3)	2 v 2	-0.226466	0.0414513	0.262453
O95707	POP4	Ribonuclease P protein subunit p29 (hPOP4) (EC 3.1.26.5)	3 v 3	0.151293	0.0415479	0.262869
Q86SF2	GALNT7	N-acetylgalactosaminyltransferase 7 (EC 2.4.1.41) (Polypeptide GalNAc transferase 7) (GalNAc-T7) (pp-GaNTase 7) (Protein-UDP acetylgalactosaminyltransferase 7) (UDP-GalNAc:polypeptide N-acetylgalactosaminyltransferase 7)	3 v 3	-0.258829	0.0417141	0.263414
Q9BQA9	CYBC1	Cytochrome b-245 chaperone 1 (Essential for reactive oxygen species protein) (Eros)	3 v 3	-0.155511	0.0417824	0.263414
P48163	ME1	NADP-dependent malic enzyme (NADP-ME) (EC 1.1.1.40) (Malic enzyme 1)	3 v 3	-0.143287	0.0417996	0.263414
Q07065	CKAP4	Cytoskeleton-associated protein 4 (63-kDa cytoskeleton-linking membrane protein) (Climp-63) (p63)	3 v 3	0.24077	0.0418328	0.263414
Q96MW1	CCDC43	Coiled-coil domain-containing protein 43	3 v 3	-0.301806	0.0418506	0.263414
P50281	MMP14	Matrix metalloproteinase-14 (MMP-14) (EC 3.4.24.80) (MMP-X1) (Membrane-type matrix metalloproteinase 1) (MT-MMP 1) (MTMMP1) (Membrane-type-1 matrix metalloproteinase) (MT1-MMP) (MT1MMP)	3 v 3	0.651257	0.0419061	0.263569
Q9P2D0	IBTK	Inhibitor of Bruton tyrosine kinase (IBtk)	3 v 3	-0.0413829	0.0420307	0.263803
Q6UWE0	LRSAM1	E3 ubiquitin-protein ligase LRSAM1 (EC 2.3.2.27) (Leucine-rich repeat and sterile alpha motif-containing protein 1) (RING-type E3 ubiquitin transferase LRSAM1) (Tsg101-associated ligase) (hTAL)	3 v 3	-0.124595	0.0420363	0.263803
Q8TB36	GDAP1	Ganglioside-induced differentiation-associated protein 1 (GDAP1)	3 v 3	-0.100134	0.0421646	0.264309
Q8WUD4	CCDC12	Coiled-coil domain-containing protein 12	3 v 3	0.110622	0.0421912	0.264309
O75663	TIPRL	TIP41-like protein (Putative MAPK-activating protein PM10) (Type 2A-interacting protein) (TIP)	3 v 3	-0.0986312	0.0422099	0.264309
P56589	PEX3	Peroxisomal biogenesis factor 3 (Peroxin-3) (Peroxisomal assembly protein PEX3)	3 v 3	-0.0314593	0.0422491	0.264326
Q9Y4B6	DCAF1	DDB1- and CUL4-associated factor 1 (HIV-1 Vpr-binding protein) (VprBP) (Serine/threonine-protein kinase VPRBP) (EC 2.7.11.1) (Vpr-interacting protein)	3 v 3	0.0985171	0.0422806	0.264326
O95833	CLIC3	Chloride intracellular channel protein 3	3 v 3	-0.18864	0.0423551	0.264326
Q99828	CIB1	Calcium and integrin-binding protein 1 (CIB) (Calcium- and integrin-binding protein) (CIBP) (Calmyrin) (DNA-PKcs-interacting protein) (Kinase-interacting protein) (KIP) (SNK-interacting protein 2-28) (SIP2-28)	3 v 3	-0.370534	0.0424096	0.264326
Q9UKT5	FBXO4	F-box only protein 4	3 v 3	-0.130446	0.0424968	0.264326
Q9NRW7	VPS45	Vacuolar protein sorting-associated protein 45 (h-VPS45) (hlVps45)	3 v 3	0.377521	0.0425024	0.264326
Q12962	TAF10	Transcription initiation factor TFIID subunit 10 (STAF28) (Transcription initiation factor TFIID 30 kDa subunit) (TAF(II)30) (TAFII-30) (TAFII30)	3 v 3	0.134183	0.0425837	0.264326
P36959	GMPR	GMP reductase 1 (GMPR 1) (EC 1.7.1.7) (Guanosine 5'-monophosphate oxidoreductase 1) (Guanosine monophosphate reductase 1)	2 v 2	-0.0251434	0.0425844	0.264326
Q0JRZ9	FCHO2	F-BAR domain only protein 2	3 v 3	-0.358273	0.0425851	0.264326
Q96HY6	DDRGK1	DDRGK domain-containing protein 1 (Dashurin) (UFM1-binding and PCI domain-containing protein 1)	3 v 3	-0.221408	0.0426517	0.264421
Q9Y4I1	MYO5A	Unconventional myosin-Va (Dilute myosin heavy chain, non-muscle) (Myosin heavy chain 12) (Myosin-12) (Myoxin)	3 v 3	-0.165032	0.0426651	0.264421
Q9NR46	SH3GLB2	Endophilin-B2 (SH3 domain-containing GRB2-like protein B2)	3 v 3	-0.0502528	0.0426936	0.264421
Q9Y6K0	CEPT1	Choline/ethanolaminephosphotransferase 1 (hCEPT1) (EC 2.7.8.1) (EC 2.7.8.2) (1-alkenyl-2-acylglycerol choline phosphotransferase) (EC 2.7.8.22)	2 v 2	0.14698	0.0427688	0.264622
Q9NSI2	FAM207A	Protein FAM207A	3 v 3	-0.120271	0.042809	0.264622
Q9Y343	SNX24	Sorting nexin-24	3 v 3	0.405736	0.0428192	0.264622
Q8IWC1	MAP7D3	MAP7 domain-containing protein 3	3 v 3	-0.272827	0.0429094	0.264881
P61970	NUTF2	Nuclear transport factor 2 (NTF-2) (Placental protein 15) (PP15)	3 v 3	-0.0653017	0.0429546	0.264881
Q96EV8	DTNBP1	Dysbindin (Biogenesis of lysosome-related organelles complex 1 subunit 8) (BLOC-1 subunit 8) (Dysbindin-1) (Dystrobrevin-binding protein 1) (Hermansky-Pudlak syndrome 7 protein) (HPS7 protein)	3 v 3	0.191548	0.0430333	0.26489
P40763	STAT3	Signal transducer and activator of transcription 3 (Acute-phase response factor)	3 v 3	0.169099	0.0430441	0.26489
Q01459	CTBS	Di-N-acetylchitobiase (EC 3.2.1.-)	3 v 3	0.187525	0.0430873	0.264917
Q6P3W2	DNAJC24	DnaJ homolog subfamily C member 24 (CSL-type zinc finger-containing protein 3) (Diphthamide biosynthesis protein 4)	2 v 2	-0.380778	0.0432552	0.265306
P19174	PLCG1	1-phosphatidylinositol 4,5-bisphosphate phosphodiesterase gamma-1 (EC 3.1.4.11) (PLC-148) (Phosphoinositide phospholipase C-gamma-1) (Phospholipase C-II) (PLC-II) (Phospholipase C-gamma-1) (PLC-gamma-1)	3 v 3	-0.0735806	0.0433513	0.265306
Q96FV2	SCRN2	Secernin-2	3 v 3	-0.134941	0.0433589	0.265306
Q9Y5Y2	NUBP2	Cytosolic Fe-S cluster assembly factor NUBP2 (Nucleotide-binding protein 2) (NBP 2)	3 v 3	0.141926	0.0433839	0.265306
Q9BUH6	PAXX	Protein PAXX (Paralog of XRCC4 and XLF) (XRCC4-like small protein)	3 v 3	-0.241818	0.0434175	0.265306
Q8IWA5	SLC44A2	Choline transporter-like protein 2 (Solute carrier family 44 member 2)	3 v 3	0.0818403	0.0434419	0.265306
Q9NVH0	EXD2	Exonuclease 3'-5' domain-containing protein 2 (EC 3.1.11.1) (3'-5' exoribonuclease EXD2) (EC 3.1.13.-) (Exonuclease 3'-5' domain-like-containing protein 2)	3 v 3	0.107346	0.0434735	0.265306
Q8TD16	BICD2	Protein bicaudal D homolog 2 (Bic-D 2)	3 v 3	0.120013	0.0434907	0.265306
Q3KQV9	UAP1L1	UDP-N-acetylhexosamine pyrophosphorylase-like protein 1 (EC 2.7.7.-)	3 v 3	0.217017	0.0435529	0.265495
Q9NR28	DIABLO	Diablo homolog, mitochondrial (Direct IAP-binding protein with low pI) (Second mitochondria-derived activator of caspase) (Smac)	3 v 3	-0.0981895	0.0437132	0.266091
Q9BS18	ANAPC13	Anaphase-promoting complex subunit 13 (APC13) (Cyclosome subunit 13)	3 v 3	-0.263108	0.0438013	0.266437
Q8IZQ5	SELENOH	Selenoprotein H (SelH)	3 v 3	0.223826	0.0438912	0.266496
Q9Y6D5	ARFGEF2	Brefeldin A-inhibited guanine nucleotide-exchange protein 2 (Brefeldin A-inhibited GEP 2) (ADP-ribosylation factor guanine nucleotide-exchange factor 2)	3 v 3	-0.0914397	0.0439802	0.266496
O75582	RPS6KA5	Ribosomal protein S6 kinase alpha-5 (S6K-alpha-5) (EC 2.7.11.1) (90 kDa ribosomal protein S6 kinase 5) (Nuclear mitogen- and stress-activated protein kinase 1) (RSK-like protein kinase) (RSKL)	3 v 3	-0.213793	0.0439893	0.266496
A0A024R233	TJP2	Tight junction protein 2 (Zona occludens 2), isoform CRA_a	3 v 3	-0.283875	0.0439922	0.266496
Q9NQX4	MYO5C	Unconventional myosin-Vc	3 v 3	-0.0830288	0.0439988	0.266496
Q8TEQ0	SNX29	Sorting nexin-29 (RUN domain-containing protein 2A)	3 v 3	0.171318	0.0440616	0.266687
Q9NYX4	CALY	Neuron-specific vesicular protein calcyon	3 v 3	-0.0623293	0.0441097	0.266789
Q53HC5	KLHL26	Kelch-like protein 26	3 v 3	0.169212	0.0443003	0.267734
Q53R41	FASTKD1	FAST kinase domain-containing protein 1, mitochondrial	3 v 3	-0.348826	0.0444064	0.267734
O76031	CLPX	ATP-dependent Clp protease ATP-binding subunit clpX-like, mitochondrial	3 v 3	-0.126262	0.044439	0.267734
Q9Y3E7	CHMP3	Charged multivesicular body protein 3 (Chromatin-modifying protein 3) (Neuroendocrine differentiation factor) (Vacuolar protein sorting-associated protein 24) (hVps24)	3 v 3	0.185183	0.0444832	0.267734
Q9BV23	ABHD6	Monoacylglycerol lipase ABHD6 (EC 3.1.1.23) (2-arachidonoylglycerol hydrolase) (Abhydrolase domain-containing protein 6)	3 v 3	-0.213355	0.0444861	0.267734
P20337	RAB3B	Ras-related protein Rab-3B	3 v 3	-0.266592	0.0445816	0.26809
Q15648	MED1	Mediator of RNA polymerase II transcription subunit 1 (Activator-recruited cofactor 205 kDa component) (ARC205) (Mediator complex subunit 1) (Peroxisome proliferator-activated receptor-binding protein) (PBP) (PPAR-binding protein) (Thyroid hormone receptor-associated protein complex 220 kDa component) (Trap220) (Thyroid receptor-interacting protein 2) (TR-interacting protein 2) (TRIP-2) (Vitamin …	3 v 3	0.184994	0.0446397	0.26809
Q9H3Q1	CDC42EP4	Cdc42 effector protein 4 (Binder of Rho GTPases 4)	3 v 3	0.144347	0.0447913	0.26875
Q96I99	SUCLG2	Succinate--CoA ligase [GDP-forming] subunit beta, mitochondrial (EC 6.2.1.4) (GTP-specific succinyl-CoA synthetase subunit beta) (G-SCS) (GTPSCS) (Succinyl-CoA synthetase beta-G chain) (SCS-betaG)	3 v 3	-0.170817	0.0448773	0.26875
Q9UBP0	SPAST	Spastin (EC 5.6.1.1) (Spastic paraplegia 4 protein)	3 v 3	0.0771623	0.044921	0.26875
P43378	PTPN9	Tyrosine-protein phosphatase non-receptor type 9 (EC 3.1.3.48) (Protein-tyrosine phosphatase MEG2) (PTPase MEG2)	3 v 3	0.0811735	0.0449521	0.26875
P98194	ATP2C1	Calcium-transporting ATPase type 2C member 1 (ATPase 2C1) (EC 7.2.2.10) (ATP-dependent Ca(2+) pump PMR1) (Ca(2+)/Mn(2+)-ATPase 2C1) (Secretory pathway Ca(2+)-transporting ATPase type 1) (SPCA1)	3 v 3	0.0606564	0.0449541	0.26875
Q13099	IFT88	Intraflagellar transport protein 88 homolog (Recessive polycystic kidney disease protein Tg737 homolog) (Tetratricopeptide repeat protein 10) (TPR repeat protein 10)	2 v 2	-0.174257	0.0449824	0.26875
Q7Z4R8	C6orf120	UPF0669 protein C6orf120	3 v 3	-0.222417	0.0450021	0.26875
Q9P0B6	CCDC167	Coiled-coil domain-containing protein 167	3 v 3	0.533702	0.0451105	0.268809
Q5JSH3	WDR44	WD repeat-containing protein 44 (Rabphilin-11)	3 v 3	-0.168291	0.0451176	0.268809
Q9Y3B3	TMED7	Transmembrane emp24 domain-containing protein 7 (p24 family protein gamma-3) (p24gamma3) (p27)	3 v 3	0.151948	0.0451382	0.268809
Q8N9M1	C19orf47	Uncharacterized protein C19orf47	3 v 3	0.300212	0.0452239	0.268821
Q9NYZ1	TVP23B	Golgi apparatus membrane protein TVP23 homolog B	3 v 3	-0.088083	0.0452652	0.268821
Q14847	LASP1	LIM and SH3 domain protein 1 (LASP-1) (Metastatic lymph node gene 50 protein) (MLN 50)	3 v 3	0.245401	0.0452932	0.268821
Q9H3U1	UNC45A	Protein unc-45 homolog A (Unc-45A) (GCUNC-45) (Smooth muscle cell-associated protein 1) (SMAP-1)	3 v 3	0.0586089	0.0452994	0.268821
Q9HAU5	UPF2	Regulator of nonsense transcripts 2 (Nonsense mRNA reducing factor 2) (Up-frameshift suppressor 2 homolog) (hUpf2)	3 v 3	0.0958878	0.0453297	0.268821
P83916	CBX1	Chromobox protein homolog 1 (HP1Hsbeta) (Heterochromatin protein 1 homolog beta) (HP1 beta) (Heterochromatin protein p25) (M31) (Modifier 1 protein) (p25beta)	3 v 3	-0.0380179	0.0453739	0.268897
Q9NRF2	SH2B1	SH2B adapter protein 1 (Pro-rich, PH and SH2 domain-containing signaling mediator) (PSM) (SH2 domain-containing protein 1B)	3 v 3	0.14034	0.0454805	0.269186
Q96GX2	ATXN7L3B	Ataxin-7-like protein 3B	3 v 3	0.305691	0.0454904	0.269186
Q9UBU6	FAM8A1	Protein FAM8A1 (Autosomal highly conserved protein)	3 v 3	-0.137832	0.0455472	0.269186
Q96RT8	TUBGCP5	Gamma-tubulin complex component 5 (GCP-5)	3 v 3	-0.194285	0.0455685	0.269186
O43684	BUB3	Mitotic checkpoint protein BUB3	3 v 3	0.0420179	0.045644	0.269186
P40227	CCT6A	T-complex protein 1 subunit zeta (TCP-1-zeta) (Acute morphine dependence-related protein 2) (CCT-zeta-1) (HTR3) (Tcp20)	3 v 3	-0.096431	0.0456585	0.269186
P62829	RPL23	60S ribosomal protein L23 (60S ribosomal protein L17) (Large ribosomal subunit protein uL14)	3 v 3	-0.0702592	0.0456742	0.269186
Q9UBH6	XPR1	Xenotropic and polytropic retrovirus receptor 1 (Protein SYG1 homolog) (Xenotropic and polytropic murine leukemia virus receptor X3) (X-receptor)	3 v 3	0.417849	0.0456757	0.269186
P17987	TCP1	T-complex protein 1 subunit alpha (TCP-1-alpha) (CCT-alpha)	3 v 3	-0.0546126	0.0457486	0.269252
Q9GZU8	PSME3IP1	PSME3-interacting protein (NEFA-interacting nuclear protein NIP30) (PA28G-interacting protein)	3 v 3	0.11706	0.0458091	0.269252
Q9NZ52	GGA3	ADP-ribosylation factor-binding protein GGA3 (Golgi-localized, gamma ear-containing, ARF-binding protein 3)	3 v 3	0.554115	0.0458134	0.269252
Q3KQU3	MAP7D1	MAP7 domain-containing protein 1 (Arginine/proline-rich coiled-coil domain-containing protein 1) (Proline/arginine-rich coiled-coil domain-containing protein 1)	3 v 3	-0.3032	0.0458721	0.269299
Q14738	PPP2R5D	Serine/threonine-protein phosphatase 2A 56 kDa regulatory subunit delta isoform (PP2A B subunit isoform B'-delta) (PP2A B subunit isoform B56-delta) (PP2A B subunit isoform PR61-delta) (PP2A B subunit isoform R5-delta)	3 v 3	0.11047	0.0458845	0.269299
Q8TDM6	DLG5	Disks large homolog 5 (Discs large protein P-dlg) (Placenta and prostate DLG)	3 v 3	-0.215405	0.0459319	0.269391
O43293	DAPK3	Death-associated protein kinase 3 (DAP kinase 3) (EC 2.7.11.1) (DAP-like kinase) (Dlk) (MYPT1 kinase) (Zipper-interacting protein kinase) (ZIP-kinase)	3 v 3	0.264497	0.0461389	0.27036
O60306	AQR	RNA helicase aquarius (EC 3.6.4.13) (Intron-binding protein of 160 kDa) (IBP160)	3 v 3	0.10882	0.0461606	0.27036
P06454	PTMA	Prothymosin alpha [Cleaved into: Prothymosin alpha, N-terminally processed; Thymosin alpha-1]	3 v 3	-0.146857	0.0462146	0.27037
O96005	CLPTM1	Cleft lip and palate transmembrane protein 1	3 v 3	0.118128	0.0462258	0.27037
Q59GJ0		Eukaryotic translation initiation factor 4 gamma, 3 variant (Fragment)	3 v 3	0.0685701	0.046294	0.270583
Q9NZ45	CISD1	CDGSH iron-sulfur domain-containing protein 1 (MitoNEET)	3 v 3	-0.193295	0.0463313	0.270616
Q5UCC4	EMC10	ER membrane protein complex subunit 10 (Hematopoietic signal peptide-containing membrane domain-containing protein 1)	3 v 3	0.300583	0.0463696	0.270654
Q93034	CUL5	Cullin-5 (CUL-5) (Vasopressin-activated calcium-mobilizing receptor 1) (VACM-1)	3 v 3	0.0901966	0.046445	0.270723
Q9Y2L1	DIS3	Exosome complex exonuclease RRP44 (EC 3.1.13.-) (EC 3.1.26.-) (Protein DIS3 homolog) (Ribosomal RNA-processing protein 44)	3 v 3	-0.139091	0.0465706	0.270877
Q9BS40	LXN	Latexin (Endogenous carboxypeptidase inhibitor) (ECI) (Protein MUM) (Tissue carboxypeptidase inhibitor) (TCI)	3 v 3	-0.0989975	0.046626	0.270877
Q9NWY4	HPF1	Histone PARylation factor 1	3 v 3	-0.0907724	0.0466426	0.270877
Q9BWL3	C1orf43	Protein C1orf43 (Hepatitis C virus NS5A-transactivated protein 4) (HCV NS5A-transactivated protein 4) (Protein NICE-3) (S863-3)	3 v 3	-0.165002	0.0466621	0.270877
Q96K37	SLC35E1	Solute carrier family 35 member E1	3 v 3	0.155143	0.0466669	0.270877
O60568	PLOD3	Multifunctional procollagen lysine hydroxylase and glycosyltransferase LH3 [Includes: Procollagen-lysine,2-oxoglutarate 5-dioxygenase 3 (EC 1.14.11.4) (Lysyl hydroxylase 3) (LH3); Procollagen glycosyltransferase (EC 2.4.1.50) (EC 2.4.1.66) (Galactosylhydroxylysine-glucosyltransferase) (Procollagen galactosyltransferase) (Procollagen glucosyltransferase)]	3 v 3	-0.134464	0.0466942	0.270877
Q15404	RSU1	Ras suppressor protein 1 (RSP-1) (Rsu-1)	3 v 3	-0.106859	0.0467611	0.271015
A0AVF1	TTC26	Intraflagellar transport protein 56 (Tetratricopeptide repeat protein 26) (TPR repeat protein 26)	3 v 3	-0.0877582	0.0468068	0.271015
Q9H497	TOR3A	Torsin-3A (ATP-dependent interferon-responsive protein) (Torsin family 3 member A)	3 v 3	-0.156392	0.0468134	0.271015
Q9BTE7	DCUN1D5	DCN1-like protein 5 (DCNL5) (DCUN1 domain-containing protein 5) (Defective in cullin neddylation protein 1-like protein 5) (Squamous cell carcinoma-related oncogene 5)	3 v 3	-0.143751	0.0469073	0.271374
A0A0A0MR85	GSTM4	Glutathione transferase (EC 2.5.1.18)	3 v 3	-0.277692	0.0470109	0.271782
Q99624	SLC38A3	Sodium-coupled neutral amino acid transporter 3 (N-system amino acid transporter 1) (Na(+)-coupled neutral amino acid transporter 3) (Solute carrier family 38 member 3) (System N amino acid transporter 1)	2 v 2	-0.0244894	0.0470683	0.271782
Q9HC56	PCDH9	Protocadherin-9	3 v 3	0.262711	0.0470736	0.271782
Q52LA3	LIN52	Protein lin-52 homolog	3 v 3	0.418841	0.0471512	0.271823
Q9BXW9	FANCD2	Fanconi anemia group D2 protein (Protein FACD2)	3 v 3	0.07749	0.0471657	0.271823
Q14232	EIF2B1	Translation initiation factor eIF-2B subunit alpha (eIF-2B GDP-GTP exchange factor subunit alpha)	3 v 3	0.204311	0.0471765	0.271823
Q8TER5	ARHGEF40	Rho guanine nucleotide exchange factor 40 (Protein SOLO)	3 v 3	-0.189244	0.0472585	0.272112
Q66K74	MAP1S	Microtubule-associated protein 1S (MAP-1S) (BPY2-interacting protein 1) (Microtubule-associated protein 8) (Variable charge Y chromosome 2-interacting protein 1) (VCY2-interacting protein 1) (VCY2IP-1) [Cleaved into: MAP1S heavy chain; MAP1S light chain]	3 v 3	0.15918	0.0473192	0.272118
Q9H869	YY1AP1	YY1-associated protein 1 (Hepatocellular carcinoma susceptibility protein) (Hepatocellular carcinoma-associated protein 2)	3 v 3	0.164358	0.0474657	0.272118
Q6Q0C0	TRAF7	E3 ubiquitin-protein ligase TRAF7 (EC 2.3.2.27) (RING finger and WD repeat-containing protein 1) (RING finger protein 119) (RING-type E3 ubiquitin transferase TRAF7) (TNF receptor-associated factor 7)	3 v 3	-0.0903625	0.047469	0.272118
Q8NHG8	ZNRF2	E3 ubiquitin-protein ligase ZNRF2 (EC 2.3.2.27) (Protein Ells2) (RING finger protein 202) (RING-type E3 ubiquitin transferase ZNRF2) (Zinc/RING finger protein 2)	3 v 3	-0.0667534	0.0475004	0.272118
Q8IXU6	SLC35F2	Solute carrier family 35 member F2	2 v 2	0.0448496	0.04751	0.272118
P62714	PPP2CB	Serine/threonine-protein phosphatase 2A catalytic subunit beta isoform (PP2A-beta) (EC 3.1.3.16)	3 v 3	0.0150148	0.0475297	0.272118
O15160	POLR1C	DNA-directed RNA polymerases I and III subunit RPAC1 (DNA-directed RNA polymerase I subunit C) (RNA polymerases I and III subunit AC1) (AC40) (DNA-directed RNA polymerases I and III 40 kDa polypeptide) (RPA40) (RPA39) (RPC40)	3 v 3	0.0584319	0.047609	0.272121
P11216	PYGB	Glycogen phosphorylase, brain form (EC 2.4.1.1)	3 v 3	-0.0637618	0.0476436	0.272121
Q9NXZ2	DDX43	Probable ATP-dependent RNA helicase DDX43 (EC 3.6.4.13) (Cancer/testis antigen 13) (CT13) (DEAD box protein 43) (DEAD box protein HAGE) (Helical antigen)	3 v 3	-0.167348	0.0477045	0.272279
F1T0I1	SEC16A	Protein transport protein sec16	3 v 3	0.218678	0.0477352	0.272279
Q96E22	NUS1	Dehydrodolichyl diphosphate synthase complex subunit NUS1 (EC 2.5.1.87) (Cis-prenyltransferase subunit NgBR) (Nogo-B receptor) (NgBR) (Nuclear undecaprenyl pyrophosphate synthase 1 homolog)	3 v 3	-0.358956	0.0478958	0.272453
Q8NFV4	ABHD11	Protein ABHD11 (EC 3.-.-.-) (Alpha/beta hydrolase domain-containing protein 11) (Abhydrolase domain-containing protein 11) (Williams-Beuren syndrome chromosomal region 21 protein)	3 v 3	-0.266248	0.0479341	0.272453
E9PN89	HSPA8	Heat shock cognate 71 kDa protein (Fragment)	2 v 2	-0.739117	0.0479437	0.272453
Q8WUF8	FAM172A	Cotranscriptional regulator FAM172A (Protein FAM172A)	3 v 3	0.105516	0.0479655	0.272453
P61225	RAP2B	Ras-related protein Rap-2b (EC 3.6.5.2)	3 v 3	0.170301	0.0479731	0.272453
A0A2R8YFA9	MICAL2	F-actin monooxygenase (EC 1.14.13.225)	3 v 3	-0.093337	0.0479896	0.272453
A0A2X0TVZ9	OCRL	Phosphoinositide 5-phosphatase (EC 3.1.3.36) (Fragment)	3 v 3	0.134315	0.0480913	0.272466
Q9UQ84	EXO1	Exonuclease 1 (hExo1) (EC 3.1.-.-) (Exonuclease I) (hExoI)	3 v 3	0.117955	0.0480996	0.272466
P07203	GPX1	Glutathione peroxidase 1 (GPx-1) (GSHPx-1) (EC 1.11.1.9) (Cellular glutathione peroxidase)	3 v 3	0.317501	0.0482357	0.272466
Q96IQ9	ZNF414	Zinc finger protein 414	2 v 2	0.200859	0.0482422	0.272466
J3QKL0	HEXD	Beta-N-acetylhexosaminidase (EC 3.2.1.52)	2 v 2	-0.0433155	0.0484051	0.272466
Q96EP5	DAZAP1	DAZ-associated protein 1 (Deleted in azoospermia-associated protein 1)	3 v 3	0.214519	0.0484083	0.272466
Q8TCE6	DENND10	DENN domain-containing protein 10 (Protein FAM45A)	3 v 3	0.284286	0.0484131	0.272466
Q8TCA0	LRRC20	Leucine-rich repeat-containing protein 20	3 v 3	0.241294	0.0484527	0.272466
P98153	DGCR2	Integral membrane protein DGCR2/IDD	3 v 3	0.304305	0.048461	0.272466
P05388	RPLP0	60S acidic ribosomal protein P0 (60S ribosomal protein L10E) (Large ribosomal subunit protein uL10)	3 v 3	-0.0903681	0.0484684	0.272466
Q9H9Q2	COPS7B	COP9 signalosome complex subunit 7b (SGN7b) (Signalosome subunit 7b) (JAB1-containing signalosome subunit 7b)	3 v 3	0.241308	0.0484736	0.272466
Q14493	SLBP	Histone RNA hairpin-binding protein (Histone stem-loop-binding protein)	3 v 3	-0.21601	0.0486346	0.272466
Q9Y5J6	TIMM10B	Mitochondrial import inner membrane translocase subunit Tim10 B (Fracture callus protein 1) (FxC1) (Mitochondrial import inner membrane translocase subunit Tim9 B) (TIMM10B) (Tim10b)	3 v 3	0.0655621	0.0486542	0.272466
P81274	GPSM2	G-protein-signaling modulator 2 (Mosaic protein LGN)	3 v 3	0.187375	0.0486619	0.272466
O95865	DDAH2	N(G),N(G)-dimethylarginine dimethylaminohydrolase 2 (DDAH-2) (Dimethylarginine dimethylaminohydrolase 2) (EC 3.5.3.18) (DDAHII) (Dimethylargininase-2) (Protein G6a) (S-phase protein)	3 v 3	0.195804	0.0487006	0.272466
O15431	SLC31A1	High affinity copper uptake protein 1 (Copper transporter 1) (hCTR1) (Solute carrier family 31 member 1)	3 v 3	0.2092	0.0487173	0.272466
Q9NRY6	PLSCR3	Phospholipid scramblase 3 (PL scramblase 3) (Ca(2+)-dependent phospholipid scramblase 3)	3 v 3	-0.0810951	0.0487613	0.272466
A8K0T9		F-actin-capping protein subunit alpha	3 v 3	0.109709	0.0487935	0.272466
O00622	CCN1	CCN family member 1 (Cellular communication network factor 1) (Cysteine-rich angiogenic inducer 61) (Insulin-like growth factor-binding protein 10) (IBP-10) (IGF-binding protein 10) (IGFBP-10) (Protein CYR61) (Protein GIG1)	3 v 3	-0.903102	0.0488054	0.272466
A0A1B0GV68	FARP1	FERM, ARHGEF and pleckstrin domain-containing protein 1	3 v 3	0.416022	0.0488156	0.272466
O94888	UBXN7	UBX domain-containing protein 7	3 v 3	0.0907977	0.0488479	0.272466
Q9UM47	NOTCH3	Neurogenic locus notch homolog protein 3 (Notch 3) [Cleaved into: Notch 3 extracellular truncation; Notch 3 intracellular domain]	3 v 3	0.148514	0.0488497	0.272466
Q96BI1	SLC22A18	Solute carrier family 22 member 18 (Beckwith-Wiedemann syndrome chromosomal region 1 candidate gene A protein) (Efflux transporter-like protein) (Imprinted multi-membrane-spanning polyspecific transporter-related protein 1) (Organic cation transporter-like protein 2) (ORCTL-2) (Solute carrier family 22 member 1-like) (Tumor-suppressing STF cDNA 5 protein) (Tumor-suppressing subchromosomal transfe…	3 v 3	-0.349812	0.0488555	0.272466
P31947	SFN	14-3-3 protein sigma (Epithelial cell marker protein 1) (Stratifin)	3 v 3	0.152825	0.0488558	0.272466
Q9H857	NT5DC2	5'-nucleotidase domain-containing protein 2 (EC 3.1.3.-)	3 v 3	-0.121803	0.0489411	0.27275
Q9HAT8	PELI2	E3 ubiquitin-protein ligase pellino homolog 2 (Pellino-2) (EC 2.3.2.27) (RING-type E3 ubiquitin transferase pellino homolog 2)	3 v 3	-0.426181	0.0490348	0.27275
Q69YH5	CDCA2	Cell division cycle-associated protein 2 (Recruits PP1 onto mitotic chromatin at anaphase protein) (Repo-Man)	3 v 3	0.241536	0.0492179	0.272989
Q00535	CDK5	Cyclin-dependent-like kinase 5 (EC 2.7.11.1) (Cell division protein kinase 5) (Serine/threonine-protein kinase PSSALRE) (Tau protein kinase II catalytic subunit) (TPKII catalytic subunit)	3 v 3	-0.125059	0.0492357	0.272989
Q9BZV1	UBXN6	UBX domain-containing protein 6 (UBX domain-containing protein 1)	3 v 3	-0.151778	0.0492588	0.272989
Q96Q05	TRAPPC9	Trafficking protein particle complex subunit 9 (NIK- and IKBKB-binding protein) (Tularik gene 1 protein)	3 v 3	-0.194631	0.0492899	0.272989
A8KAL2		Golgin subfamily A member 5 (Golgin-84)	3 v 3	0.155258	0.0492962	0.272989
Q9NRA8	EIF4ENIF1	Eukaryotic translation initiation factor 4E transporter (4E-T) (eIF4E transporter) (Eukaryotic translation initiation factor 4E nuclear import factor 1)	3 v 3	0.0553348	0.0493308	0.272989
Q96EU7	C1GALT1C1	C1GALT1-specific chaperone 1 (C38H2-like protein 1) (C38H2-L1) (Core 1 beta1,3-galactosyltransferase 2) (C1Gal-T2) (C1GalT2) (Core 1 beta3-Gal-T2) (Core 1 beta3-galactosyltransferase-specific molecular chaperone)	3 v 3	0.158536	0.0493647	0.272989
Q9NVX0	HAUS2	HAUS augmin-like complex subunit 2 (Centrosomal protein of 27 kDa) (Cep27)	3 v 3	0.0910911	0.0493776	0.272989
Q8N3F8	MICALL1	MICAL-like protein 1 (Molecule interacting with Rab13) (MIRab13)	3 v 3	0.228721	0.0494529	0.272989
P05455	SSB	Lupus La protein (La autoantigen) (La ribonucleoprotein) (Sjoegren syndrome type B antigen) (SS-B)	3 v 3	-0.086023	0.0494732	0.272989
O60216	RAD21	Double-strand-break repair protein rad21 homolog (hHR21) (Nuclear matrix protein 1) (NXP-1) (SCC1 homolog) [Cleaved into: 64-kDa C-terminal product (64-kDa carboxy-terminal product) (65-kDa carboxy-terminal product)]	3 v 3	0.203581	0.0495449	0.27309
O95619	YEATS4	YEATS domain-containing protein 4 (Glioma-amplified sequence 41) (Gas41) (NuMA-binding protein 1) (NuBI-1) (NuBI1)	3 v 3	0.218638	0.0496059	0.27325
Q56NI9	ESCO2	N-acetyltransferase ESCO2 (EC 2.3.1.-) (Establishment factor-like protein 2) (EFO2) (EFO2p) (hEFO2) (Establishment of cohesion 1 homolog 2) (ECO1 homolog 2)	3 v 3	0.221243	0.049711	0.273652
Q8TE68	EPS8L1	Epidermal growth factor receptor kinase substrate 8-like protein 1 (EPS8-like protein 1) (Epidermal growth factor receptor pathway substrate 8-related protein 1) (EPS8-related protein 1)	3 v 3	-0.285175	0.0497579	0.27373
Q5JPI3	C3orf38	Uncharacterized protein C3orf38	3 v 3	0.182378	0.049802	0.27373
O75306	NDUFS2	NADH dehydrogenase [ubiquinone] iron-sulfur protein 2, mitochondrial (EC 7.1.1.2) (Complex I-49kD) (CI-49kD) (NADH-ubiquinone oxidoreductase 49 kDa subunit)	3 v 3	0.132753	0.0498217	0.27373
Q96EK6	GNPNAT1	Glucosamine 6-phosphate N-acetyltransferase (EC 2.3.1.4) (Phosphoglucosamine acetylase) (Phosphoglucosamine transacetylase)	3 v 3	0.165355	0.0499299	0.274099
Q9H9A7	RMI1	RecQ-mediated genome instability protein 1 (BLM-associated protein of 75 kDa) (BLAP75) (FAAP75)	3 v 3	0.124681	0.0499533	0.274099
