# Supplementary material for: MicroRNAs emerging coordinate with placental mammals alter pathways in endometrial epithelia important for endometrial function
Source: iScience. 2023 Mar 4;26(4):106339. doi: 10.1016/j.isci.2023.106339 (PMC10034127; doi:10.1016/j.isci.2023.106339)
Supplement: Table S20. List of proteins significantly altered in abundance in response to miR-671-5p mimic and/or inhibitor, miRDB Predicted targets and P4 regulated genes which are predicted targets of miR-671-5p by TargetScan (p<0.05), n = 3, related to Figure 16 [file mmc21.xlsx]

## Sheet: Sheet1
Supplementary Table 20: List of proteins significantly altered in abundance in response to miR-671-5p mimic and/or inhibitor, miRDB Predicted targets and P4 regulated genes which are predicted targets of miR-671-5p by Targetscan (p<0.05), n=3. Corresponds to figure 16.
MiR-671-5p Mimic (pale blue) and/or Inhibitor (dark blue)							MiRDB Predicted Targets		P4 Regulated Genes which are Predicted Targets of miR-340-5p (Targetscan)										Venn Diagram Commonalities
Best Accession	Gene Name (Duplicate gene names with different accession numbers shown bold)	Protein Name	Replicate Number	Log Fold Change	T-Test	FDR	Gene Name	Gene Description	Gene ID	Gene Name	Gene Type	Gene ID 2	Base Mean	Log2 Fold Change	lfcSE	stat	pvalue	padj	184 common elements in "P4 reg targets" and "miRDB targets":	168 common elements in "P4 reg targets" and "671 mimic/inhib":	49 common elements in "671 mimic/inhib" and "miRDB targets":	46 common elements in "P4 reg targets", "671 mimic/inhib" and "miRDB targets":
Q05BQ5	MBTD1	MBT domain-containing protein 1	3 v 3	0.260263	2.98559e-08	0.000254253	USP46	ubiquitin specific peptidase 46	ENSG00000178607.16	ERN1	protein_coding	ENSG00000178607.16	682.536	3.18163	0.169793	18.7383	2.41294e-78	1.34789e-75	CAPN15	UBE2H	MBTD1	PACSIN1
Q14573	ITPR3	Inositol 1,4,5-trisphosphate receptor type 3 (IP3 receptor isoform 3) (IP3R 3) (InsP3R3) (Type 3 inositol 1,4,5-trisphosphate receptor) (Type 3 InsP3 receptor)	3 v 3	-0.162771	2.78098e-05	0.0669808	SATB2	SATB homeobox 2	ENSG00000196352.15	CD55	protein_coding	ENSG00000196352.15	831.212	2.71891	0.116428	23.3527	1.29437e-120	2.0023e-117	RLF	MFAP1	PDPK1	ALG11
Q13630	GFUS	GDP-L-fucose synthase (EC 1.1.1.271) (GDP-4-keto-6-deoxy-D-mannose-3,5-epimerase-4-reductase) (Protein FX) (Red cell NADP(H)-binding protein) (Short-chain dehydrogenase/reductase family 4E member 1)	3 v 3	-0.305581	2.91413e-05	0.0669808	AAK1	AP2 associated kinase 1	ENSG00000113448.19	PDE4D	protein_coding	ENSG00000113448.19	265.473	2.20241	0.14539	15.1483	7.77628e-52	1.69979e-49	CDK2AP2	PTPA	WDR82	AP1G1
Q96PU5	NEDD4L	E3 ubiquitin-protein ligase NEDD4-like (EC 2.3.2.26) (HECT-type E3 ubiquitin transferase NED4L) (NEDD4.2) (Nedd4-2)	3 v 3	-0.0749675	3.5876e-05	0.0669808	CAMKK2	calcium/calmodulin dependent protein kinase kinase 2	ENSG00000146592.17	CREB5	protein_coding	ENSG00000146592.17	128.239	2.19177	0.230886	9.49286	2.24777e-21	9.82667e-20	CSNK2A2	MRTO4	HYOU1	DAPK3
Q01813	PFKP	ATP-dependent 6-phosphofructokinase, platelet type (ATP-PFK) (PFK-P) (EC 2.7.1.11) (6-phosphofructokinase type C) (Phosphofructo-1-kinase isozyme C) (PFK-C) (Phosphohexokinase)	3 v 3	-0.171198	3.93264e-05	0.0669808	C16orf72	chromosome 16 open reading frame 72	ENSG00000115461.5	IGFBP5	protein_coding	ENSG00000115461.5	1836.72	2.09995	0.0893993	23.4895	5.21682e-122	8.74252e-119	HPS5	ELMOD2	CCDC6	DDX39B
P47736	RAP1GAP	Rap1 GTPase-activating protein 1 (Rap1GAP) (Rap1GAP1)	3 v 3	-0.387628	9.083e-05	0.102997	TBL2	transducin beta like 2	ENSG00000139946.10	PELI2	protein_coding	ENSG00000139946.10	125.037	2.07766	0.214616	9.68081	3.63814e-22	1.69952e-20	AAK1	CMTM4	ACO2	PTPRJ
Q9NRF9	POLE3	DNA polymerase epsilon subunit 3 (Arsenic-transactivated protein) (AsTP) (Chromatin accessibility complex 17 kDa protein) (CHRAC-17) (HuCHRAC17) (DNA polymerase II subunit 3) (DNA polymerase epsilon subunit p17)	3 v 3	0.524591	9.97387e-05	0.102997	ST8SIA5	ST8 alpha-N-acetyl-neuraminide alpha-2,8-sialyltransferase 5	ENSG00000160961.12	ZNF333	protein_coding	ENSG00000160961.12	150.639	1.88114	0.194139	9.68966	3.33627e-22	1.57494e-20	HMGXB3	SUOX	TTL	GOLIM4
Q96RL7	VPS13A	Vacuolar protein sorting-associated protein 13A (Chorea-acanthocytosis protein) (Chorein)	3 v 3	-0.16629	9.97762e-05	0.102997	CA7	carbonic anhydrase 7	ENSG00000154734.15	ADAMTS1	protein_coding	ENSG00000154734.15	512.42	1.85399	0.271047	6.84009	7.9142e-12	1.30028e-10	DVL3	FASN	TBC1D13	CHST6
P12004	PCNA	Proliferating cell nuclear antigen (PCNA) (Cyclin)	3 v 3	0.0931087	0.000120463	0.102997	VSNL1	visinin like 1	ENSG00000114796.16	KLHL24	protein_coding	ENSG00000114796.16	1732.67	1.82375	0.104882	17.3886	1.00703e-67	4.13295e-65	GALNT10	GGA3	TCF12	TP53I11
Q8TEM1	NUP210	Nuclear pore membrane glycoprotein 210 (Nuclear pore protein gp210) (Nuclear envelope pore membrane protein POM 210) (POM210) (Nucleoporin Nup210) (Pore membrane protein of 210 kDa)	3 v 3	0.117455	0.000120946	0.102997	KRT38	keratin 38	ENSG00000244405.8	ETV5	protein_coding	ENSG00000244405.8	945.778	1.78324	0.107551	16.5804	9.65535e-62	3.13176e-59	SLC45A3	TMEM214	RAB12	HEATR5B
Q86YB8	ERO1B	ERO1-like protein beta (ERO1-L-beta) (EC 1.8.4.-) (Endoplasmic reticulum oxidoreductase beta) (Endoplasmic reticulum oxidoreductin-1-like protein B) (Oxidoreductin-1-L-beta)	3 v 3	0.19306	0.000190461	0.13759	C12orf77	chromosome 12 open reading frame 77	ENSG00000152402.10	GUCY1A2	protein_coding	ENSG00000152402.10	55.1391	1.76437	0.269848	6.53839	6.21852e-11	9.06191e-10	CHST12	UAP1L1	LIN9	C20orf27
P10586	PTPRF	Receptor-type tyrosine-protein phosphatase F (EC 3.1.3.48) (Leukocyte common antigen related) (LAR)	3 v 3	0.56636	0.000197393	0.13759	CFL2	cofilin 2	ENSG00000157693.15	TMEM268	protein_coding	ENSG00000157693.15	460.966	1.67527	0.130029	12.8839	5.54798e-38	6.76181e-36	HDAC5	NT5DC3	ACBD6	HS6ST1
Q9BSL1	UBAC1	Ubiquitin-associated domain-containing protein 1 (UBA domain-containing protein 1) (E3 ubiquitin-protein ligase subunit KPC2) (Glialblastoma cell differentiation-related protein 1) (Kip1 ubiquitination-promoting complex protein 2)	3 v 3	-0.144561	0.000232646	0.13759	C10orf25	chromosome 10 open reading frame 25	ENSG00000075223.14	SEMA3C	protein_coding	ENSG00000075223.14	739.409	1.66457	0.110792	15.0243	5.08865e-51	1.03366e-48	RCC2	GLDC	CDR2L	DENND2D
O15530	PDPK1	3-phosphoinositide-dependent protein kinase 1 (hPDK1) (EC 2.7.11.1)	3 v 3	0.299451	0.000234605	0.13759	EDN1	endothelin 1	ENSG00000146648.18	EGFR	protein_coding	ENSG00000146648.18	1712.33	1.62789	0.122169	13.3249	1.65759e-40	2.22228e-38	ATAD2B	SESN2	AGK	CHMP1A
Q04637	EIF4G1	Eukaryotic translation initiation factor 4 gamma 1 (eIF-4-gamma 1) (eIF-4G 1) (eIF-4G1) (p220)	3 v 3	-0.157166	0.000243499	0.13759	SSBP1	single stranded DNA binding protein 1	ENSG00000075426.12	FOSL2	protein_coding	ENSG00000075426.12	301.353	1.62438	0.155433	10.4507	1.455e-25	8.73434e-24	CDCA7L	APOOL	CAMKK2	ATP11B
Q8NEZ2	VPS37A	Vacuolar protein sorting-associated protein 37A (hVps37A) (ESCRT-I complex subunit VPS37A) (Hepatocellular carcinoma-related protein 1)	3 v 3	0.140922	0.00028519	0.137861	ACTR2	ARP2 actin related protein 2 homolog	ENSG00000113739.10	STC2	protein_coding	ENSG00000113739.10	1336.11	1.56407	0.115984	13.4852	1.91204e-41	2.67022e-39	PLA2G15	XXYLT1	RPRD1B	EPHB2
P61106	RAB14	Ras-related protein Rab-14	3 v 3	-0.114702	0.000295703	0.655279	GID4	GID complex subunit 4 homolog	ENSG00000197329.12	PELI1	protein_coding	ENSG00000197329.12	1135.87	1.53964	0.133348	11.546	7.73008e-31	6.64325e-29	GOLPH3L	PMM2	NMRAL1	ATOX1
P62244	RPS15A	40S ribosomal protein S15a (Small ribosomal subunit protein uS8)	3 v 3	0.101603	0.000315387	0.655279	CBS	cystathionine-beta-synthase	ENSG00000020577.13	SAMD4A	protein_coding	ENSG00000020577.13	246.667	1.53575	0.179375	8.56169	1.11221e-17	3.36339e-16	PSMD11	HOXA7	BCAP31	ANKRD52
Q27J81	INF2	Inverted formin-2 (HBEBP2-binding protein C)	3 v 3	0.383438	0.000334674	0.137861	KRT9	keratin 9	ENSG00000120693.13	SMAD9	protein_coding	ENSG00000120693.13	158.629	1.53453	0.184056	8.3373	7.60088e-17	2.11124e-15	MBOAT7	HINT3	POLE4	DHCR24
Q9NX63	CHCHD3	MICOS complex subunit MIC19 (Coiled-coil-helix-coiled-coil-helix domain-containing protein 3)	3 v 3	-0.0247738	0.000350577	0.137861	KIT	KIT proto-oncogene receptor tyrosine kinase	ENSG00000163596.16	ICA1L	protein_coding	ENSG00000163596.16	147.613	1.47966	0.172835	8.56112	1.11781e-17	3.37524e-16	GREB1	CSK	C9orf78	NUP50
Q9UKX7	NUP50	Nuclear pore complex protein Nup50 (50 kDa nucleoporin) (Nuclear pore-associated protein 60 kDa-like) (Nucleoporin Nup50)	3 v 3	0.399451	0.000355007	0.137861	KCNMA1	potassium calcium-activated channel subfamily M alpha 1	ENSG00000071537.14	SEL1L	protein_coding	ENSG00000071537.14	3890.96	1.47903	0.0988006	14.9699	1.15564e-50	2.32399e-48	IFIT1	PAK1IP1	UBR4	ADO
Q15173	PPP2R5B	Serine/threonine-protein phosphatase 2A 56 kDa regulatory subunit beta isoform (PP2A B subunit isoform B'-beta) (PP2A B subunit isoform B56-beta) (PP2A B subunit isoform PR61-beta) (PP2A B subunit isoform R5-beta)	3 v 3	-0.223519	0.000356147	0.137861	SLC30A6	solute carrier family 30 member 6	ENSG00000122863.6	CHST3	protein_coding	ENSG00000122863.6	145.359	1.47246	0.200236	7.35364	1.92878e-13	3.74762e-12	PRR5L	MINK1	VPS52	TBL2
P50897	PPT1	Palmitoyl-protein thioesterase 1 (PPT-1) (EC 3.1.2.22) (Palmitoyl-protein hydrolase 1)	3 v 3	0.340503	0.000389834	0.143583	SGK2	SGK2, serine/threonine kinase 2	ENSG00000088538.13	DOCK3	protein_coding	ENSG00000088538.13	522.268	1.46814	0.127194	11.5425	8.05696e-31	6.8947e-29	C11orf24	SEC24C	GPALPP1	KIF1B
P07814	EPRS1	Bifunctional glutamate/proline--tRNA ligase (Bifunctional aminoacyl-tRNA synthetase) (Cell proliferation-inducing gene 32 protein) (Glutamatyl-prolyl-tRNA synthetase) [Includes: Glutamate--tRNA ligase (EC 6.1.1.17) (Glutamyl-tRNA synthetase) (GluRS); Proline--tRNA ligase (EC 6.1.1.15) (Prolyl-tRNA synthetase)]	3 v 3	-0.115315	0.000404649	0.143583	RAG1	recombination activating 1	ENSG00000138685.15	FGF2	protein_coding	ENSG00000138685.15	177.34	1.45411	0.179742	8.08998	5.96753e-16	1.52487e-14	SLC25A23	PCNT	SLC25A15	SPPL3
O75152	ZC3H11A	Zinc finger CCCH domain-containing protein 11A	3 v 3	-0.447175	0.000423329	0.144203	MAP3K19	mitogen-activated protein kinase kinase kinase 19	ENSG00000105835.12	NAMPT	protein_coding	ENSG00000105835.12	801.154	1.41084	0.136678	10.3223	5.58624e-25	3.18242e-23	PLXNB1	KAT8	EP400	SLC4A1AP
O00471	EXOC5	Exocyst complex component 5 (Exocyst complex component Sec10) (hSec10)	3 v 3	-0.0595221	0.000476429	0.655279	MARK1	microtubule affinity regulating kinase 1	ENSG00000148426.13	PROSER2	protein_coding	ENSG00000148426.13	144.402	1.40674	0.190849	7.37092	1.69456e-13	3.32141e-12	MAU2	SMARCB1	SSBP1	SMARCC2
O95167	NDUFA3	NADH dehydrogenase [ubiquinone] 1 alpha subcomplex subunit 3 (Complex I-B9) (CI-B9) (NADH-ubiquinone oxidoreductase B9 subunit)	3 v 3	0.414612	0.000492308	0.154343	FGFR2	fibroblast growth factor receptor 2	ENSG00000188177.14	ZC3H6	protein_coding	ENSG00000188177.14	278.979	1.38661	0.132724	10.4473	1.50696e-25	8.99255e-24	E2F2	ITPR3	CPNE2	ACTR2
P61758	VBP1	Prefoldin subunit 3 (HIBBJ46) (von Hippel-Lindau-binding protein 1) (VBP-1) (VHL-binding protein 1)	3 v 3	-0.178215	0.000507468	0.154343	ZNF805	zinc finger protein 805	ENSG00000124813.23	RUNX2	protein_coding	ENSG00000124813.23	53.3152	1.37605	0.272978	5.04087	4.63417e-07	3.76995e-06	LGALSL	STRIP1	PDLIM5	EMC10
Q96FX7	TRMT61A	tRNA (adenine(58)-N(1))-methyltransferase catalytic subunit TRMT61A (EC 2.1.1.220) (mRNA methyladenosine-N(1)-methyltransferase catalytic subunit TRMT61A) (EC 2.1.1.-) (tRNA(m1A58)-methyltransferase subunit TRMT61A) (tRNA(m1A58)MTase subunit TRMT61A)	3 v 3	0.486384	0.000535758	0.655279	JADE1	jade family PHD finger 1	ENSG00000155099.8	PIP4P2	protein_coding	ENSG00000155099.8	231.029	1.33477	0.140908	9.47263	2.72885e-21	1.18782e-19	MTRR	CAPN6	VPS26A	OTUD4
P07942	LAMB1	Laminin subunit beta-1 (Laminin B1 chain) (Laminin-1 subunit beta) (Laminin-10 subunit beta) (Laminin-12 subunit beta) (Laminin-2 subunit beta) (Laminin-6 subunit beta) (Laminin-8 subunit beta)	3 v 3	-0.116596	0.000542328	0.159258	GALNT10	polypeptide N-acetylgalactosaminyltransferase 10	ENSG00000173276.14	ZBTB21	protein_coding	ENSG00000173276.14	738.885	1.31881	0.133515	9.87766	5.2034e-23	2.60299e-21	TRIM21	MFGE8	ANKS1A	DSTN
Q15833	STXBP2	Syntaxin-binding protein 2 (Protein unc-18 homolog 2) (Unc18-2) (Protein unc-18 homolog B) (Unc-18B)	3 v 3	-0.204693	0.000581986	0.162281	LIN9	lin-9 DREAM MuvB core complex component	ENSG00000116667.14	C1orf21	protein_coding	ENSG00000116667.14	277.823	1.30677	0.135569	9.63913	5.4647e-22	2.49762e-20	ADAM19	MAX	TGOLN2	RAB32
P49427	CDC34	Ubiquitin-conjugating enzyme E2 R1 (EC 2.3.2.23) ((E3-independent) E2 ubiquitin-conjugating enzyme R1) (EC 2.3.2.24) (E2 ubiquitin-conjugating enzyme R1) (Ubiquitin-conjugating enzyme E2-32 kDa complementing) (Ubiquitin-conjugating enzyme E2-CDC34) (Ubiquitin-protein ligase R1)	3 v 3	-0.273713	0.000591789	0.162281	FOXP2	forkhead box P2	ENSG00000138622.4	HCN4	protein_coding	ENSG00000138622.4	3.82777	1.30246	0.442249	2.9451	0.00322853	0.0114246	HMOX2	GNPDA1	FADS1	ESYT2
O60942	RNGTT	mRNA-capping enzyme (HCAP1) (HCE) [Includes: Polynucleotide 5'-triphosphatase (EC 3.1.3.33) (mRNA 5'-triphosphatase) (TPase); mRNA guanylyltransferase (EC 2.7.7.50) (GTP--RNA guanylyltransferase) (GTase)]	3 v 3	-0.0832793	0.000633052	0.655279	SPTBN1	spectrin beta, non-erythrocytic 1	ENSG00000164236.12	ANKRD33B	protein_coding	ENSG00000164236.12	278.532	1.29986	0.171935	7.56022	4.02403e-14	8.47364e-13	CBX4	DAB2IP	VPS45	STRN4
Q9GZN8	C20orf27	UPF0687 protein C20orf27	3 v 3	0.289382	0.000639507	0.165031	FADS1	fatty acid desaturase 1	ENSG00000144824.20	PHLDB2	protein_coding	ENSG00000144824.20	153.23	1.28525	0.172987	7.42973	1.08823e-13	2.17755e-12	ATP2A3	PPP1R18	CCDC167	PRKAA1
Q96S52	PIGS	GPI transamidase component PIG-S (Phosphatidylinositol-glycan biosynthesis class S protein)	3 v 3	-0.0886381	0.000706829	0.165868	SPOCK1	SPARC (osteonectin), cwcv and kazal like domains proteoglycan 1	ENSG00000130150.12	MOSPD2	protein_coding	ENSG00000130150.12	602.789	1.27016	0.104609	12.1419	6.33138e-34	6.27213e-32	MERTK	SLC44A2	UPF2	SACM1L
Q8NBI6	XXYLT1	Xyloside xylosyltransferase 1 (EC 2.4.2.62) (UDP-xylose:alpha-xyloside alpha-1,3-xylosyltransferase)	3 v 3	0.641979	0.00071184	0.165868	DVL3	dishevelled segment polarity protein 3	ENSG00000116117.18	PARD3B	protein_coding	ENSG00000116117.18	388.435	1.22673	0.131843	9.30447	1.34665e-20	5.52678e-19	DYNC1LI2	GMPPB	EIF2B1	NFIA
P84101	SERF2	Small EDRK-rich factor 2 (Gastric cancer-related protein VRG107) (Protein 4F5-related) (4F5rel) (h4F5rel)	3 v 3	0.764506	0.000723677	0.165868	ADCY1	adenylate cyclase 1	ENSG00000181852.17	RNF41	protein_coding	ENSG00000181852.17	1109.22	1.21568	0.0879776	13.818	1.98376e-43	3.02222e-41	HDAC1	TBC1D5	ABHD11	RAB18
P60602	ROMO1	Reactive oxygen species modulator 1 (ROS modulator 1) (Epididymis tissue protein Li 175) (Glyrichin) (Mitochondrial targeting GxxxG motif protein) (MTGM) (Protein MGR2 homolog)	3 v 3	0.304419	0.000772841	0.165868	MAML2	mastermind like transcriptional coactivator 2	ENSG00000166446.15	CDYL2	protein_coding	ENSG00000166446.15	474.835	1.21484	0.133815	9.07846	1.10124e-19	4.07095e-18	NACC2	OSBP	MICAL2	CNNM3
V9HWJ5	HEL-S-90n	Nicotinate-nucleotide pyrophosphorylase [carboxylating] (EC 2.4.2.19) (Quinolinate phosphoribosyltransferase [decarboxylating])	3 v 3	0.203383	0.00078568	0.165868	LOC102724951	uncharacterized LOC102724951	ENSG00000147251.15	DOCK11	protein_coding	ENSG00000147251.15	259.279	1.21133	0.135873	8.91514	4.87211e-19	1.69806e-17	GPR107	MOSPD2	SSR1	ANKFY1
Q6ZRS2	SRCAP	Helicase SRCAP (EC 3.6.4.-) (Domino homolog 2) (Snf2-related CBP activator)	3 v 3	0.386815	0.000798425	0.165868	ACBD6	acyl-CoA binding domain containing 6	ENSG00000130517.14	PGPEP1	protein_coding	ENSG00000130517.14	1154.06	1.20713	0.0995098	12.1308	7.25801e-34	7.11993e-32	FGFR2	KIAA0930	PI4K2A	RAD18
P60604	UBE2G2	Ubiquitin-conjugating enzyme E2 G2 (EC 2.3.2.23) (E2 ubiquitin-conjugating enzyme G2) (Ubiquitin carrier protein G2) (Ubiquitin-protein ligase G2)	3 v 3	0.462134	0.000808374	0.165868	LOC102723360	uncharacterized LOC102723360	ENSG00000156639.12	ZFAND3	protein_coding	ENSG00000156639.12	589.879	1.19824	0.130755	9.16405	4.99837e-20	1.92931e-18	MAPRE1	LPIN2	CXorf38	USP46
A2VDF0	FUOM	Fucose mutarotase (EC 5.1.3.29)	3 v 3	-0.536156	0.000833353	0.165868	LOC102724219	uncharacterized LOC102724219	ENSG00000145391.13	SETD7	protein_coding	ENSG00000145391.13	1094.63	1.18377	0.0884033	13.3906	6.86535e-41	9.26592e-39	GID4	DHDDS	SNX1	PELI2
Q9NX24	NHP2	H/ACA ribonucleoprotein complex subunit 2 (Nucleolar protein family A member 2) (snoRNP protein NHP2)	3 v 3	0.791111	0.000871383	0.655279	SPPL3	signal peptide peptidase like 3	ENSG00000119950.21	MXI1	protein_coding	ENSG00000119950.21	309.572	1.1698	0.132216	8.8476	8.94235e-19	2.97733e-17	RALGAPA1	CCDC88C	AP1M2	THBS1
Q13838	DDX39B	Spliceosome RNA helicase DDX39B (EC 3.6.4.13) (56 kDa U2AF65-associated protein) (ATP-dependent RNA helicase p47) (DEAD box protein UAP56) (HLA-B-associated transcript 1 protein)	3 v 3	0.49795	0.000872305	0.165868	LOC102724843	uncharacterized LOC102724843	ENSG00000124788.18	ATXN1	protein_coding	ENSG00000124788.18	80.4684	1.09526	0.227821	4.80752	1.52813e-06	1.13607e-05	RPS6KA2	INF2	UBR7	CCNT1
Q53H79		Uncharacterized hypothalamus protein HARP11 variant (Fragment)	3 v 3	-0.193057	0.000873312	0.655279	LGALS3BP	galectin 3 binding protein	ENSG00000196549.10	MME	protein_coding	ENSG00000196549.10	70.9684	1.09149	0.230486	4.7356	2.18413e-06	1.58338e-05	RTN3	CD276	RBMS3	TTC28
Q9NX14	NDUFB11	NADH dehydrogenase [ubiquinone] 1 beta subcomplex subunit 11, mitochondrial (Complex I-ESSS) (CI-ESSS) (NADH-ubiquinone oxidoreductase ESSS subunit) (Neuronal protein 17.3) (Np17.3) (p17.3)	3 v 3	-0.25866	0.000894173	0.655279	FRMD6	FERM domain containing 6	ENSG00000135297.15	MTO1	protein_coding	ENSG00000135297.15	566.602	1.08917	0.107642	10.1184	4.57917e-24	2.46222e-22	C11orf68	MICALL1	BCR	ZDHHC3
O15013	ARHGEF10	Rho guanine nucleotide exchange factor 10	3 v 3	-0.206073	0.000899116	0.165868	SYNPR	synaptoporin	ENSG00000141622.14	RNF165	protein_coding	ENSG00000141622.14	107.681	1.0776	0.200972	5.36195	8.23275e-08	7.58062e-07	ZBTB22	KIAA1522	TFRC
O95905	ECD	Protein ecdysoneless homolog (Human suppressor of GCR two) (hSGT1)	3 v 3	0.346273	0.000985117	0.165868	SYPL2	synaptophysin like 2	ENSG00000115839.17	RAB3GAP1	protein_coding	ENSG00000115839.17	1550.25	1.0722	0.0933317	11.488	1.5154e-30	1.28585e-28	SDR39U1	ARIH2	MTHFS
Q99986	VRK1	Serine/threonine-protein kinase VRK1 (EC 2.7.11.1) (Vaccinia-related kinase 1)	3 v 3	-0.149301	0.00100071	0.165868	CFTR	cystic fibrosis transmembrane conductance regulator	ENSG00000167306.20	MYO5B	protein_coding	ENSG00000167306.20	870.671	1.06368	0.10979	9.68833	3.3802e-22	1.59194e-20	SHPRH	CLIC6	MTOR
Q9NWZ5	UCKL1	Uridine-cytidine kinase-like 1 (EC 2.7.1.48)	3 v 3	-0.171544	0.00100921	0.165868	C9orf78	chromosome 9 open reading frame 78	ENSG00000114331.14	ACAP2	protein_coding	ENSG00000114331.14	2545.47	1.05961	0.0845463	12.5328	4.93622e-36	5.45425e-34	TIPARP	PKP3
Q93099	HGD	Homogentisate 1,2-dioxygenase (EC 1.13.11.5) (Homogentisate oxygenase) (Homogentisic acid oxidase) (Homogentisicase)	3 v 3	-0.284167	0.00101117	0.165868	WFDC6	WAP four-disulfide core domain 6	ENSG00000196083.10	IL1RAP	protein_coding	ENSG00000196083.10	256.881	1.05731	0.143104	7.38845	1.48554e-13	2.92311e-12	PRX	SCNN1A
Q7LBR1	CHMP1B	Charged multivesicular body protein 1b (CHMP1.5) (Chromatin-modifying protein 1b) (CHMP1b) (Vacuolar protein sorting-associated protein 46-2) (Vps46-2) (hVps46-2)	3 v 3	0.217473	0.0010244	0.165868	TAF8	TATA-box binding protein associated factor 8	ENSG00000065060.17	UHRF1BP1	protein_coding	ENSG00000065060.17	1965.56	1.04627	0.0793472	13.186	1.05596e-39	1.37891e-37	SMC1A	SLC38A1
Q96FJ2	DYNLL2	Dynein light chain 2, cytoplasmic (8 kDa dynein light chain b) (DLC8b) (Dynein light chain LC8-type 2)	3 v 3	-0.388291	0.0010399	0.165868	OTUD4	OTU deubiquitinase 4	ENSG00000253276.3	CCDC71L	protein_coding	ENSG00000253276.3	203.291	1.04545	0.151605	6.89587	5.35363e-12	8.91238e-11	TRAM2	POLE3
Q5T1Z8	PUM1	Pumilio homolog 1 (Pumilio homolog 1 (Drosophila), isoform CRA_c)	3 v 3	0.118157	0.0010414	0.165868	STYX	serine/threonine/tyrosine interacting protein	ENSG00000141446.11	ESCO1	protein_coding	ENSG00000141446.11	891.046	1.03075	0.115219	8.94599	3.68642e-19	1.30288e-17	HNRNPUL1	NA
P50416	CPT1A	Carnitine O-palmitoyltransferase 1, liver isoform (CPT1-L) (EC 2.3.1.21) (Carnitine O-palmitoyltransferase I, liver isoform) (CPT I) (CPTI-L) (Carnitine palmitoyltransferase 1A)	3 v 3	-0.154267	0.00106499	0.165868	NFKB1	nuclear factor kappa B subunit 1	ENSG00000196867.7	ZFP28	protein_coding	ENSG00000196867.7	203.986	0.992644	0.15766	6.29611	3.05211e-10	4.01951e-09	LAMP2	PKP2
Q969M7	UBE2F	NEDD8-conjugating enzyme UBE2F (EC 2.3.2.32) (NEDD8 carrier protein UBE2F) (NEDD8 protein ligase UBE2F) (NEDD8-conjugating enzyme 2) (RING-type E3 NEDD8 transferase UBE2F) (Ubiquitin-conjugating enzyme E2 F)	3 v 3	-0.107663	0.00108785	0.165868	CSNK1G3	casein kinase 1 gamma 3	ENSG00000198342.10	ZNF442	protein_coding	ENSG00000198342.10	77.6646	0.975575	0.255873	3.81273	0.000137438	0.000685487	MYCBP	RPS15A
Q15797	SMAD1	Mothers against decapentaplegic homolog 1 (MAD homolog 1) (Mothers against DPP homolog 1) (JV4-1) (Mad-related protein 1) (SMAD family member 1) (SMAD 1) (Smad1) (hSMAD1) (Transforming growth factor-beta-signaling protein 1) (BSP-1)	3 v 3	0.334694	0.00108887	0.165868	MYRIP	myosin VIIA and Rab interacting protein	ENSG00000143776.18	CDC42BPA	protein_coding	ENSG00000143776.18	2778.31	0.967884	0.0727756	13.2996	2.3284e-40	3.10093e-38	NRM	GDA
Q8NC44	RETREG2	Reticulophagy regulator 2	3 v 3	-0.104592	0.00110285	0.165868	SYT9	synaptotagmin 9	ENSG00000176142.13	TMEM39A	protein_coding	ENSG00000176142.13	901.75	0.964429	0.116878	8.25159	1.56303e-16	4.21913e-15	TSPAN9	MGAT1
Q3ZCQ8	TIMM50	Mitochondrial import inner membrane translocase subunit TIM50	3 v 3	0.458253	0.00113813	0.165868	CD209	CD209 molecule	ENSG00000182704.8	TSKU	protein_coding	ENSG00000182704.8	588.999	0.940611	0.1064	8.84036	9.5413e-19	3.16626e-17	IQSEC3	IL1RAP
Q6UXN9	WDR82	WD repeat-containing protein 82 (Protein TMEM113) (Swd2)	3 v 3	0.131787	0.0011616	0.165868	SPTBN2	spectrin beta, non-erythrocytic 2	ENSG00000128918.15	ALDH1A2	protein_coding	ENSG00000128918.15	27.6083	0.930052	0.321629	2.89169	0.00383175	0.0132604	MSI2	POLE
Q58F09	GCS1	Glucosidase I	3 v 3	0.257453	0.00116598	0.165868	ZIM2	zinc finger imprinted 2	ENSG00000166012.16	TAF1D	protein_coding	ENSG00000166012.16	2361.13	0.929462	0.115225	8.06653	7.2325e-16	1.82951e-14	ZNF853	FARP1
Q2NKX8	ERCC6L	DNA excision repair protein ERCC-6-like (EC 3.6.4.12) (ATP-dependent helicase ERCC6-like) (PLK1-interacting checkpoint helicase) (Tumor antigen BJ-HCC-15)	3 v 3	0.178449	0.00116863	0.165868	RNF38	ring finger protein 38	ENSG00000153561.13	RMND5A	protein_coding	ENSG00000153561.13	3167.98	0.925257	0.0723581	12.7872	1.93356e-37	2.31452e-35	UNC5B	LETM1
P16144	ITGB4	Integrin beta-4 (GP150) (CD antigen CD104)	3 v 3	-0.322386	0.00121736	0.169952	FNDC5	fibronectin type III domain containing 5	ENSG00000198839.9	ZNF277	protein_coding	ENSG00000198839.9	319.885	0.925023	0.133155	6.94698	3.73181e-12	6.32772e-11	RBM41	PYCR3
P48147	PREP	Prolyl endopeptidase (PE) (EC 3.4.21.26) (Post-proline cleaving enzyme)	3 v 3	-0.0920209	0.0012289	0.655279	SIAH2	siah E3 ubiquitin protein ligase 2	ENSG00000061676.15	NCKAP1	protein_coding	ENSG00000061676.15	6914.62	0.918556	0.0677157	13.5649	6.46781e-42	9.29054e-40	CROCC	USP39
Q9UIA9	XPO7	Exportin-7 (Exp7) (Ran-binding protein 16)	3 v 3	-0.136723	0.00123535	0.655279	FAT4	FAT atypical cadherin 4	ENSG00000117625.13	RCOR3	protein_coding	ENSG00000117625.13	951.45	0.911133	0.11396	7.99518	1.29388e-15	3.20838e-14	WWC1	WIPF1
Q9BXB4	OSBPL11	Oxysterol-binding protein-related protein 11 (ORP-11) (OSBP-related protein 11)	3 v 3	-0.310194	0.00127293	0.170436	ANKS1A	ankyrin repeat and sterile alpha motif domain containing 1A	ENSG00000166450.13	PRTG	protein_coding	ENSG00000166450.13	620.467	0.910985	0.0988553	9.21534	3.1029e-20	1.23076e-18	NEO1	NDST1
Q9Y4L1	HYOU1	Hypoxia up-regulated protein 1 (150 kDa oxygen-regulated protein) (ORP-150) (170 kDa glucose-regulated protein) (GRP-170)	3 v 3	0.342335	0.00128433	0.170436	CCDC6	coiled-coil domain containing 6	ENSG00000126858.18	RHOT1	protein_coding	ENSG00000126858.18	641.566	0.910562	0.0979809	9.29326	1.49633e-20	6.10369e-19	CRISPLD2	LMAN2L
P22695	UQCRC2	Cytochrome b-c1 complex subunit 2, mitochondrial (Complex III subunit 2) (Core protein II) (Ubiquinol-cytochrome-c reductase complex core protein 2)	3 v 3	-0.0521412	0.00129067	0.655279	CACNG1	calcium voltage-gated channel auxiliary subunit gamma 1	ENSG00000100614.18	PPM1A	protein_coding	ENSG00000100614.18	1597.5	0.88923	0.084857	10.4792	1.07689e-25	6.5625e-24	USP36	SLC7A6OS
P01111	NRAS	GTPase NRas (EC 3.6.5.2) (Transforming protein N-Ras)	3 v 3	0.271637	0.00129702	0.170436	ACVR2A	activin A receptor type 2A	ENSG00000099968.17	BCL2L13	protein_coding	ENSG00000099968.17	596.269	0.880815	0.102991	8.55237	1.20586e-17	3.61399e-16	ADCY1	FBXL18
Q7L775	EPM2AIP1	EPM2A-interacting protein 1 (Laforin-interacting protein)	3 v 3	0.247827	0.00130089	0.170436	HDAC5	histone deacetylase 5	ENSG00000162642.14	C1orf52	protein_coding	ENSG00000162642.14	313.447	0.87137	0.141028	6.17869	6.46371e-10	8.08869e-09	EIF4EBP2	PACS1
Q12789	GTF3C1	General transcription factor 3C polypeptide 1 (TF3C-alpha) (TFIIIC box B-binding subunit) (Transcription factor IIIC 220 kDa subunit) (TFIIIC 220 kDa subunit) (TFIIIC220) (Transcription factor IIIC subunit alpha)	3 v 3	0.198528	0.00131638	0.655279	UBR4	ubiquitin protein ligase E3 component n-recognin 4	ENSG00000159023.21	EPB41	protein_coding	ENSG00000159023.21	1384.49	0.862795	0.0979122	8.81192	1.23017e-18	4.05554e-17	HEG1	TUFT1
Q9H4M3	FBXO44	F-box only protein 44 (F-box protein FBX30) (F-box/G-domain protein 3)	2 v 2	-0.0501163	0.00135776	0.655279	HAAO	3-hydroxyanthranilate 3,4-dioxygenase	ENSG00000117151.13	CTBS	protein_coding	ENSG00000117151.13	199.594	0.859438	0.159033	5.40416	6.51136e-08	6.07345e-07	ZFAND4	LMNB2
Q96B36	AKT1S1	Proline-rich AKT1 substrate 1 (40 kDa proline-rich AKT substrate)	3 v 3	0.165773	0.00136886	0.173988	DMAC2	distal membrane arm assembly complex 2	ENSG00000141627.13	DYM	protein_coding	ENSG00000141627.13	783.84	0.849635	0.0935308	9.08401	1.04642e-19	3.87542e-18	HMBOX1	CARHSP1
P04183	TK1	Thymidine kinase, cytosolic (EC 2.7.1.21)	3 v 3	0.329253	0.00141955	0.173994	TRIM67	tripartite motif containing 67	ENSG00000072364.13	AFF4	protein_coding	ENSG00000072364.13	3663.79	0.844398	0.112775	7.48743	7.02377e-14	1.42964e-12	SPTBN2	AGPAT3
O00764	PDXK	Pyridoxal kinase (EC 2.7.1.35) (Pyridoxine kinase)	3 v 3	-0.181649	0.00150179	0.173994	VPS26A	VPS26, retromer complex component A	ENSG00000169760.17	NLGN1	protein_coding	ENSG00000169760.17	66.5118	0.830505	0.22776	3.64641	0.000265928	0.00123649	ABHD2	ZNF185
Q9P2J5	LARS1	Leucine--tRNA ligase, cytoplasmic (EC 6.1.1.4) (Leucyl-tRNA synthetase) (LeuRS)	3 v 3	-0.0949815	0.00151222	0.173994	PIK3IP1	phosphoinositide-3-kinase interacting protein 1	ENSG00000169762.17	TAPT1	protein_coding	ENSG00000169762.17	478.337	0.827754	0.110285	7.50559	6.11528e-14	1.2536e-12	TNRC6B	CYRIB
A4D2P0	RAC1	Ras-related C3 botulinum toxin substrate 1 (Rho family, small GTP binding protein Rac1) (Ras-related C3 botulinum toxin substrate 1 (Rho family, small GTP binding protein Rac1), isoform CRA_e) (cDNA FLJ77333, highly similar to Homo sapiens ras-related C3 botulinum toxin substrate 1 (rho family, small GTP binding protein Rac1) (RAC1), transcript variant Rac1b, mRNA)	3 v 3	-0.0851117	0.00153199	0.173994	ANKS1B	ankyrin repeat and sterile alpha motif domain containing 1B	ENSG00000188283.11	ZNF383	protein_coding	ENSG00000188283.11	138.062	0.826516	0.188208	4.39151	1.12567e-05	7.103e-05	YWHAZ	SLBP
P35754	GLRX	Glutaredoxin-1 (Thioltransferase-1) (TTase-1)	3 v 3	-0.187192	0.00159526	0.655279	ATP8B4	ATPase phospholipid transporting 8B4 (putative)	ENSG00000198625.13	MDM4	protein_coding	ENSG00000198625.13	1725.5	0.821275	0.109034	7.5323	4.98543e-14	1.03358e-12	SLC6A16	WDR33
O95994	AGR2	Anterior gradient protein 2 homolog (AG-2) (hAG-2) (HPC8) (Secreted cement gland protein XAG-2 homolog)	3 v 3	-0.194798	0.00161505	0.655279	ADO	2-aminoethanethiol dioxygenase	ENSG00000160200.17	CBS	protein_coding	ENSG00000160200.17	88.5489	0.821045	0.201816	4.06829	4.73587e-05	0.000261787	ATP6V0A1	MGRN1
Q96KN1	LRATD2	Protein LRATD2 (Breast cancer membrane protein 101) (LRAT domain-containing 2) (Protein FAM84B) (Protein NSE2)	3 v 3	-0.273795	0.00164665	0.173994	BCR	BCR, RhoGEF and GTPase activating protein	ENSG00000174307.6	PHLDA3	protein_coding	ENSG00000174307.6	65.897	0.817704	0.238793	3.42432	0.000616349	0.00263356	CELF1	UPF1
Q9UHY1	NRBP1	Nuclear receptor-binding protein	3 v 3	-0.215469	0.0016657	0.173994	SYNGR3	synaptogyrin 3	ENSG00000147010.18	SH3KBP1	protein_coding	ENSG00000147010.18	375.764	0.815212	0.123426	6.60489	3.97816e-11	5.94802e-10	CAPN5	KIF3B
Q96FW1	OTUB1	Ubiquitin thioesterase OTUB1 (EC 3.4.19.12) (Deubiquitinating enzyme OTUB1) (OTU domain-containing ubiquitin aldehyde-binding protein 1) (Otubain-1) (hOTU1) (Ubiquitin-specific-processing protease OTUB1)	3 v 3	-0.064963	0.00166841	0.655279	LRRN1	leucine rich repeat neuronal 1	ENSG00000124171.9	PARD6B	protein_coding	ENSG00000124171.9	662.005	0.805545	0.106937	7.53292	4.96196e-14	1.02977e-12	ADAMTS15	MTMR3
O75110	ATP9A	Probable phospholipid-transporting ATPase IIA (EC 7.6.2.1) (ATPase class II type 9A)	3 v 3	-0.309557	0.00168382	0.173994	ZCCHC2	zinc finger CCHC-type containing 2	ENSG00000245680.10	ZNF585B	protein_coding	ENSG00000245680.10	139.523	0.798588	0.169387	4.71457	2.42222e-06	1.73967e-05	NACC1	TOM1L2
P52306	RAP1GDS1	Rap1 GTPase-GDP dissociation stimulator 1 (Exchange factor smgGDS) (SMG GDS protein) (SMG P21 stimulatory GDP/GTP exchange protein)	3 v 3	-0.157277	0.00172553	0.173994	DENND2D	DENN domain containing 2D	ENSG00000116141.15	MARK1	protein_coding	ENSG00000116141.15	310.427	0.796023	0.123864	6.42661	1.30477e-10	1.81333e-09	TBC1D24	TUBB2B
Q9BVL4	SELENOO	Protein adenylyltransferase SelO, mitochondrial (EC 2.7.7.-) (EC 2.7.7.n1) (Selenoprotein O) (SelO)	3 v 3	0.176341	0.00175212	0.173994	RLF	rearranged L-myc fusion	ENSG00000205302.7	SNX2	protein_coding	ENSG00000205302.7	1117.73	0.787302	0.100342	7.84618	4.28886e-15	1.01589e-13	CHAF1B	SLC35D1
Q14571	ITPR2	Inositol 1,4,5-trisphosphate receptor type 2 (IP3 receptor isoform 2) (IP3R 2) (InsP3R2) (Type 2 inositol 1,4,5-trisphosphate receptor) (Type 2 InsP3 receptor)	3 v 3	0.110513	0.00175593	0.173994	RTN4	reticulon 4	ENSG00000075651.16	PLD1	protein_coding	ENSG00000075651.16	277.626	0.787092	0.130455	6.03344	1.60503e-09	1.88976e-08	MXD3	SLC1A5
Q15382	RHEB	GTP-binding protein Rheb (Ras homolog enriched in brain)	3 v 3	-0.101466	0.00176736	0.173994	DIP2C	disco interacting protein 2 homolog C	ENSG00000077684.16	JADE1	protein_coding	ENSG00000077684.16	1244.93	0.778442	0.1046	7.44211	9.90914e-14	1.98677e-12	TMEM127	CYBC1
Q6P6C2	ALKBH5	RNA demethylase ALKBH5 (EC 1.14.11.53) (Alkylated DNA repair protein alkB homolog 5) (Alpha-ketoglutarate-dependent dioxygenase alkB homolog 5)	3 v 3	0.11237	0.00179252	0.173994	SNX1	sorting nexin 1	ENSG00000166147.13	FBN1	protein_coding	ENSG00000166147.13	930.523	0.771019	0.106298	7.25335	4.06597e-13	7.61328e-12	SPTB	RBBP6
Q96S55	WRNIP1	ATPase WRNIP1 (EC 3.6.1.-) (Werner helicase-interacting protein 1)	3 v 3	-0.172047	0.00182056	0.173994	PASD1	PAS domain containing repressor 1	ENSG00000100852.13	ARHGAP5	protein_coding	ENSG00000100852.13	3303.13	0.767373	0.0846451	9.06578	1.23717e-19	4.54837e-18	ATXN7L1	FAR1
P35250	RFC2	Replication factor C subunit 2 (Activator 1 40 kDa subunit) (A1 40 kDa subunit) (Activator 1 subunit 2) (Replication factor C 40 kDa subunit) (RF-C 40 kDa subunit) (RFC40)	3 v 3	-0.0610817	0.00183151	0.655279	RAB18	RAB18, member RAS oncogene family	ENSG00000198677.11	TTC37	protein_coding	ENSG00000198677.11	1119.56	0.762458	0.102298	7.45328	9.10484e-14	1.83649e-12	ARRB1	GPD1L
Q7LBC6	KDM3B	Lysine-specific demethylase 3B (EC 1.14.11.65) (JmjC domain-containing histone demethylation protein 2B) (Jumonji domain-containing protein 1B) (Nuclear protein 5qNCA) ([histone H3]-dimethyl-L-lysine(9) demethylase 3B)	3 v 3	0.200818	0.00184531	0.173994	TCF12	transcription factor 12	ENSG00000010803.16	SCMH1	protein_coding	ENSG00000010803.16	346.949	0.761707	0.123291	6.17814	6.48603e-10	8.11158e-09	SETD7	CPEB4
A0A024R6S6	FTS	Fused toes homolog (Mouse), isoform CRA_c	3 v 3	-0.199417	0.00184608	0.173994	DDX39B	DExD-box helicase 39B	ENSG00000147202.18	DIAPH2	protein_coding	ENSG00000147202.18	634.971	0.760735	0.106639	7.13372	9.76886e-13	1.75874e-11	HS6ST3	DYNLL2
Q86YS3	RAB11FIP4	Rab11 family-interacting protein 4 (FIP4-Rab11) (Rab11-FIP4) (Arfophilin-2)	3 v 3	-0.141081	0.00185151	0.173994	TIPARP	TCDD inducible poly(ADP-ribose) polymerase	ENSG00000173598.14	NUDT4	protein_coding	ENSG00000173598.14	448.184	0.760002	0.115037	6.60659	3.93266e-11	5.88874e-10	KIT	TTC39A
O75477	ERLIN1	Erlin-1 (Endoplasmic reticulum lipid raft-associated protein 1) (Protein KE04) (Stomatin-prohibitin-flotillin-HflC/K domain-containing protein 1) (SPFH domain-containing protein 1)	3 v 3	-0.404875	0.00188001	0.173994	DSTN	destrin, actin depolymerizing factor	ENSG00000171862.11	PTEN	protein_coding	ENSG00000171862.11	1226.04	0.756448	0.0850944	8.88951	6.1378e-19	2.09917e-17	JADE1	SRFBP1
Q9NQ84	GPRC5C	G-protein coupled receptor family C group 5 member C (Retinoic acid-induced gene 3 protein) (RAIG-3)	3 v 3	0.423598	0.00192018	0.173994	C7orf43	chromosome 7 open reading frame 43	ENSG00000133019.11	CHRM3	protein_coding	ENSG00000133019.11	189.146	0.749975	0.158051	4.74515	2.08355e-06	1.51757e-05	SYT7	SNX24
Q02040	AKAP17A	A-kinase anchor protein 17A (AKAP-17A) (721P) (B-lymphocyte antigen) (Protein XE7) (Protein kinase A-anchoring protein 17A) (PRKA17A) (Splicing factor, arginine/serine-rich 17A)	3 v 3	0.259201	0.00200558	0.655279	VPS45	vacuolar protein sorting 45 homolog	ENSG00000108306.13	FBXL20	protein_coding	ENSG00000108306.13	454.247	0.746656	0.114815	6.50314	7.86619e-11	1.1267e-09	ZNF627	XPR1
P00966	ASS1	Argininosuccinate synthase (EC 6.3.4.5) (Citrulline--aspartate ligase)	3 v 3	-0.431056	0.00204729	0.173994	EIF5B	eukaryotic translation initiation factor 5B	ENSG00000135631.16	RAB11FIP5	protein_coding	ENSG00000135631.16	179.838	0.736452	0.171392	4.29688	1.73221e-05	0.000104987	RECQL	PIGM
Q8IX01	SUGP2	SURP and G-patch domain-containing protein 2 (Arginine/serine-rich-splicing factor 14) (Splicing factor, arginine/serine-rich 14)	3 v 3	0.131829	0.00208141	0.173994	RAB12	RAB12, member RAS oncogene family	ENSG00000114861.20	FOXP1	protein_coding	ENSG00000114861.20	273.353	0.732775	0.128134	5.71883	1.0726e-08	1.12696e-07	ATP1A2	BAIAP2L1
Q9NQ34	TMEM9B	Transmembrane protein 9B	3 v 3	-0.180599	0.00212649	0.173994	SH3TC2	SH3 domain and tetratricopeptide repeats 2	ENSG00000139668.9	WDFY2	protein_coding	ENSG00000139668.9	353.193	0.732561	0.132327	5.53598	3.09484e-08	3.04042e-07	SETDB2	ODR4
Q9H8H3	METTL7A	Methyltransferase-like protein 7A (EC 2.1.1.-) (Protein AAM-B)	3 v 3	0.161681	0.00214984	0.173994	FTSJ1	FtsJ RNA methyltransferase homolog 1	ENSG00000104312.8	RIPK2	protein_coding	ENSG00000104312.8	207.17	0.729669	0.156314	4.66797	3.04196e-06	2.13793e-05	FAT4	NFATC2IP
Q8WVB3	HEXD	Hexosaminidase D (EC 3.2.1.52) (Beta-N-acetylhexosaminidase) (Beta-hexosaminidase D) (Hexosaminidase domain-containing protein) (N-acetyl-beta-galactosaminidase)	3 v 3	-0.7092	0.00215874	0.173994	38412	membrane associated ring-CH-type finger 5	ENSG00000171365.17	CLCN5	protein_coding	ENSG00000171365.17	513.431	0.726507	0.109945	6.6079	3.89814e-11	5.84575e-10	PIP4K2C	UBASH3B
D7RF68		AGTRAP-BRAF fusion protein	3 v 3	-0.234102	0.00216164	0.655279	PTPRD	protein tyrosine phosphatase, receptor type D	ENSG00000002016.17	RAD52	protein_coding	ENSG00000002016.17	450.13	0.721316	0.133656	5.39681	6.78352e-08	6.31851e-07	BMPR2	STAT5B
Q9Y2P4	SLC27A6	Long-chain fatty acid transport protein 6 (FATP-6) (Fatty acid transport protein 6) (Arachidonate--CoA ligase) (EC 6.2.1.15) (Fatty-acid-coenzyme A ligase, very long-chain 2) (EC 6.2.1.-) (Solute carrier family 27 member 6) (Very long-chain acyl-CoA synthetase homolog 1) (VLCSH1) (hVLCS-H1)	3 v 3	-0.0878376	0.00218322	0.173994	LRRC59	leucine rich repeat containing 59	ENSG00000095203.14	EPB41L4B	protein_coding	ENSG00000095203.14	357.1	0.709264	0.130523	5.43401	5.51025e-08	5.18536e-07	PREX2	ABR
Q9Y342	PLLP	Plasmolipin (Plasma membrane proteolipid)	2 v 2	0.250849	0.002209	0.655279	SHPRH	SNF2 histone linker PHD RING helicase	ENSG00000273079.5	GRIN2B	protein_coding	ENSG00000273079.5	67.5388	0.707283	0.230208	3.07237	0.0021237	0.00791907	NUMB	BCL2L13
Q96JM3	CHAMP1	Chromosome alignment-maintaining phosphoprotein 1 (Zinc finger protein 828)	3 v 3	-0.117646	0.00221106	0.655279	SEPSECS	Sep (O-phosphoserine) tRNA:Sec (selenocysteine) tRNA synthase	ENSG00000107771.17	CCSER2	protein_coding	ENSG00000107771.17	682.133	0.706318	0.103692	6.81167	9.64701e-12	1.56705e-10	BACE1	STAT3
Q9NPE3	NOP10	H/ACA ribonucleoprotein complex subunit 3 (Nucleolar protein 10) (Nucleolar protein family A member 3) (snoRNP protein NOP10)	2 v 2	0.829391	0.00222708	0.655279	KLF6	Kruppel like factor 6	ENSG00000196526.10	AFAP1	protein_coding	ENSG00000196526.10	575.687	0.699813	0.12206	5.73336	9.84626e-09	1.0416e-07	PIK3R3	SF3B3
Q8IWV8	UBR2	E3 ubiquitin-protein ligase UBR2 (EC 2.3.2.27) (N-recognin-2) (RING-type E3 ubiquitin transferase UBR2) (Ubiquitin-protein ligase E3-alpha-2) (Ubiquitin-protein ligase E3-alpha-II)	3 v 3	0.113177	0.00224382	0.173994	CALN1	calneuron 1	ENSG00000165115.15	KIF27	protein_coding	ENSG00000165115.15	336.042	0.686487	0.131231	5.23113	1.68479e-07	1.46798e-06	PAPLN	YTHDC1
Q96BP3	PPWD1	Peptidylprolyl isomerase domain and WD repeat-containing protein 1 (EC 5.2.1.8) (Spliceosome-associated cyclophilin)	3 v 3	0.220945	0.00226948	0.173994	KDM5A	lysine demethylase 5A	ENSG00000105821.15	DNAJC2	protein_coding	ENSG00000105821.15	559.554	0.686321	0.140904	4.87083	1.1113e-06	8.42376e-06	FOXP2	NCK2
Q96QK1	VPS35	Vacuolar protein sorting-associated protein 35 (hVPS35) (Maternal-embryonic 3) (Vesicle protein sorting 35)	3 v 3	0.101299	0.00227375	0.173994	EXD1	exonuclease 3'-5' domain containing 1	ENSG00000137819.13	PAQR5	protein_coding	ENSG00000137819.13	202.553	0.681082	0.150435	4.52742	5.97072e-06	3.97982e-05	TRUB1	ACBD5
O76024	WFS1	Wolframin	3 v 3	0.120575	0.00230664	0.173994	PPP4R3B	protein phosphatase 4 regulatory subunit 3B	ENSG00000152256.13	PDK1	protein_coding	ENSG00000152256.13	498.105	0.679384	0.109247	6.21879	5.01011e-10	6.37275e-09	EIF5B	ESCO2
Q9BSJ6	PIMREG	Protein PIMREG (CALM-interactor expressed in thymus and spleen) (PICALM-interacting mitotic regulator) (Regulator of chromosome segregation protein 1)	2 v 2	0.42414	0.00233525	0.173994	DCAF17	DDB1 and CUL4 associated factor 17	ENSG00000131016.17	AKAP12	protein_coding	ENSG00000131016.17	671.575	0.678301	0.131911	5.1421	2.71692e-07	2.2813e-06	WDR41	KAT2B
Q9UK73	FEM1B	Protein fem-1 homolog B (FEM1b) (FEM1-beta) (Fem-1-like death receptor-binding protein alpha) (Fem-1-like in apoptotic pathway protein alpha) (F1A-alpha)	3 v 3	0.0941723	0.00235321	0.173994	ADAM11	ADAM metallopeptidase domain 11	ENSG00000196792.12	STRN3	protein_coding	ENSG00000196792.12	1062.42	0.670199	0.0929632	7.20929	5.62435e-13	1.03672e-11	KLHDC10	TIMP2
Q14527	HLTF	Helicase-like transcription factor (EC 2.3.2.27) (EC 3.6.4.-) (DNA-binding protein/plasminogen activator inhibitor 1 regulator) (HIP116) (RING finger protein 80) (RING-type E3 ubiquitin transferase HLTF) (SWI/SNF-related matrix-associated actin-dependent regulator of chromatin subfamily A member 3) (Sucrose nonfermenting protein 2-like 3)	3 v 3	-0.131241	0.00238113	0.173994	TAPT1	transmembrane anterior posterior transformation 1	ENSG00000139505.11	MTMR6	protein_coding	ENSG00000139505.11	529.815	0.65528	0.103203	6.34941	2.16148e-10	2.90752e-09	KMT5B	GNAQ
Q96AJ9	VTI1A	Vesicle transport through interaction with t-SNAREs homolog 1A (Vesicle transport v-SNARE protein Vti1-like 2) (Vti1-rp2)	3 v 3	0.38921	0.00239544	0.173994	PTAR1	protein prenyltransferase alpha subunit repeat containing 1	ENSG00000131626.18	PPFIA1	protein_coding	ENSG00000131626.18	1375.71	0.650505	0.091662	7.09677	1.27702e-12	2.26263e-11	ATXN3	PPAT
Q96MV1	TLCD4	TLC domain-containing protein 4 (Transmembrane protein 56)	3 v 3	-0.110209	0.00239982	0.173994	IQSEC3	IQ motif and Sec7 domain 3	ENSG00000180398.12	MCFD2	protein_coding	ENSG00000180398.12	1656.79	0.649654	0.0884358	7.34604	2.04158e-13	3.94392e-12	TRIM14	THUMPD1
A0A2R8Y5A6	ATXN2	Ataxin-2	3 v 3	-0.300041	0.00241608	0.173994	HIVEP3	human immunodeficiency virus type I enhancer binding protein 3	ENSG00000168564.6	CDKN2AIP	protein_coding	ENSG00000168564.6	326.539	0.647497	0.15909	4.07	4.70123e-05	0.000260016	SIAH2	SLC30A9
Q16799	RTN1	Reticulon-1 (Neuroendocrine-specific protein)	3 v 3	-0.281735	0.00244297	0.655279	KIAA1549	KIAA1549	ENSG00000109790.16	KLHL5	protein_coding	ENSG00000109790.16	510.552	0.646032	0.10669	6.05522	1.40224e-09	1.67553e-08	RFC1	WNK1
Q8TAE6	PPP1R14C	Protein phosphatase 1 regulatory subunit 14C (Kinase-enhanced PP1 inhibitor) (PKC-potentiated PP1 inhibitory protein) (Serologically defined breast cancer antigen NY-BR-81)	3 v 3	-0.118672	0.00245659	0.655279	RORA	RAR related orphan receptor A	ENSG00000075856.12	SART3	protein_coding	ENSG00000075856.12	1569.3	0.645664	0.0948548	6.80686	9.97508e-12	1.61643e-10	RNF185	DSG2
Q9BW60	ELOVL1	Elongation of very long chain fatty acids protein 1 (EC 2.3.1.199) (3-keto acyl-CoA synthase ELOVL1) (ELOVL fatty acid elongase 1) (ELOVL FA elongase 1) (Very long chain 3-ketoacyl-CoA synthase 1) (Very long chain 3-oxoacyl-CoA synthase 1)	3 v 3	-0.191919	0.00247977	0.173994	HMBOX1	homeobox containing 1	ENSG00000114739.14	ACVR2B	protein_coding	ENSG00000114739.14	548.759	0.643868	0.110436	5.83023	5.53502e-09	6.07915e-08	NFKB1	SLMAP
Q9H892	TTC12	Tetratricopeptide repeat protein 12 (TPR repeat protein 12)	3 v 3	-0.21828	0.00248113	0.655279	GPAM	glycerol-3-phosphate acyltransferase, mitochondrial	ENSG00000181722.16	ZBTB20	protein_coding	ENSG00000181722.16	222.408	0.643156	0.146678	4.38482	1.16083e-05	7.31107e-05	SORBS2	EXOC5
Q96AY4	TTC28	Tetratricopeptide repeat protein 28 (TPR repeat protein 28) (TPR repeat-containing big gene cloned at Keio)	3 v 3	0.363985	0.00248341	0.173994	TCAF2	TRPM8 channel associated factor 2	ENSG00000147121.16	KRBOX4	protein_coding	ENSG00000147121.16	104.242	0.642609	0.194395	3.30568	0.000947457	0.00386792	PSMB2	VPS13A
Q9Y2I8	WDR37	WD repeat-containing protein 37	3 v 3	-0.238301	0.00249455	0.173994	CYFIP2	cytoplasmic FMR1 interacting protein 2	ENSG00000196981.3	WDR5B	protein_coding	ENSG00000196981.3	116.966	0.640625	0.187124	3.42353	0.000618126	0.00263861	RBFOX2	GTF3C3
Q9NYG2	ZDHHC3	Palmitoyltransferase ZDHHC3 (EC 2.3.1.225) (Acyltransferase ZDHHC3) (EC 2.3.1.-) (Protein DHHC1) (Zinc finger DHHC domain-containing protein 3) (DHHC-3)	2 v 2	0.239072	0.00251284	0.173994	MERTK	MER proto-oncogene, tyrosine kinase	ENSG00000131023.13	LATS1	protein_coding	ENSG00000131023.13	993.036	0.636548	0.104393	6.09762	1.0766e-09	1.3066e-08	SNAPC3	SH3PXD2B
P61006	RAB8A	Ras-related protein Rab-8A (Oncogene c-mel)	3 v 3	0.117129	0.00252623	0.173994	C11orf24	chromosome 11 open reading frame 24	ENSG00000138835.22	RGS3	protein_coding	ENSG00000138835.22	601.416	0.623845	0.106191	5.87475	4.23477e-09	4.71286e-08	RBM44	ERGIC2
P42858	HTT	Huntingtin (Huntington disease protein) (HD protein) [Cleaved into: Huntingtin, myristoylated N-terminal fragment]	3 v 3	0.276544	0.00254569	0.173994	ATP11B	ATPase phospholipid transporting 11B (putative)	ENSG00000177425.11	PAWR	protein_coding	ENSG00000177425.11	2246.5	0.614084	0.0924006	6.64589	3.0139e-11	4.56397e-10	SORT1	HACE1
P40123	CAP2	Adenylyl cyclase-associated protein 2 (CAP 2)	3 v 3	-0.325394	0.00258052	0.173994	PTPN20	protein tyrosine phosphatase, non-receptor type 20	ENSG00000085721.12	RRN3	protein_coding	ENSG00000085721.12	541.066	0.610622	0.116531	5.24	1.60573e-07	1.40274e-06	UQCR10	ORC6
Q53GA4	PHLDA2	Pleckstrin homology-like domain family A member 2 (Beckwith-Wiedemann syndrome chromosomal region 1 candidate gene C protein) (Imprinted in placenta and liver protein) (Tumor-suppressing STF cDNA 3 protein) (Tumor-suppressing subchromosomal transferable fragment candidate gene 3 protein) (p17-Beckwith-Wiedemann region 1 C) (p17-BWR1C)	3 v 3	-0.646819	0.00258228	0.173994	C5orf47	chromosome 5 open reading frame 47	ENSG00000177119.16	ANO6	protein_coding	ENSG00000177119.16	3812.6	0.609906	0.0723283	8.43246	3.38463e-17	9.68205e-16	KCTD15	TGS1
O95202	LETM1	Mitochondrial proton/calcium exchanger protein (Leucine zipper-EF-hand-containing transmembrane protein 1)	3 v 3	0.278512	0.00260224	0.173994	ZMAT3	zinc finger matrin-type 3	ENSG00000260230.3	FRRS1L	protein_coding	ENSG00000260230.3	68.5415	0.604388	0.237098	2.54911	0.0107999	0.0324595	ADCY5	GFPT2
P12109	COL6A1	Collagen alpha-1(VI) chain	3 v 3	-0.563797	0.00261925	0.173994	MBTD1	mbt domain containing 1	ENSG00000138032.21	PPM1B	protein_coding	ENSG00000138032.21	358.212	0.602801	0.125881	4.78864	1.67915e-06	1.23827e-05	RAG1	MRGBP
Q6PK18	OGFOD3	2-oxoglutarate and iron-dependent oxygenase domain-containing protein 3 (EC 1.14.11.-)	3 v 3	0.146752	0.00261933	0.173994	WDR41	WD repeat domain 41	ENSG00000134109.11	EDEM1	protein_coding	ENSG00000134109.11	424.284	0.602286	0.127202	4.73486	2.19205e-06	1.5874e-05	C16orf72	ZNF621
Q9NYF8	BCLAF1	Bcl-2-associated transcription factor 1 (Btf) (BCLAF1 and THRAP3 family member 1)	3 v 3	-0.295912	0.00263094	0.173994	TSPAN9	tetraspanin 9	ENSG00000196967.10	ZNF585A	protein_coding	ENSG00000196967.10	71.4647	0.601514	0.217518	2.76535	0.00568616	0.0185872	TBC1D8	HELZ
Q8NHH9	ATL2	Atlastin-2 (EC 3.6.5.-) (ADP-ribosylation factor-like protein 6-interacting protein 2) (ARL-6-interacting protein 2) (Aip-2)	3 v 3	-0.258763	0.00263944	0.173994	HPS5	HPS5, biogenesis of lysosomal organelles complex 2 subunit 2	ENSG00000106052.13	TAX1BP1	protein_coding	ENSG00000106052.13	1996.69	0.597266	0.099432	6.00678	1.89244e-09	2.20364e-08	RORA	TMEM39A
Q12893	TMEM115	Transmembrane protein 115 (Placental protein 6) (Protein PL6)	3 v 3	0.361332	0.00265609	0.173994	THBS1	thrombospondin 1	ENSG00000143889.16	HNRNPLL	protein_coding	ENSG00000143889.16	704.557	0.596982	0.101362	5.88959	3.87146e-09	4.33009e-08	C14orf132	AKR7A2
P32455	GBP1	Guanylate-binding protein 1 (EC 3.6.5.-) (GTP-binding protein 1) (GBP-1) (HuGBP-1) (Guanine nucleotide-binding protein 1) (Interferon-induced guanylate-binding protein 1)	3 v 3	-0.1072	0.00267408	0.655279	KCNA6	potassium voltage-gated channel subfamily A member 6	ENSG00000112531.17	QKI	protein_coding	ENSG00000112531.17	1567.99	0.595526	0.0853485	6.97758	3.00303e-12	5.14842e-11	HPS4	TLE3
Q9H2H9	SLC38A1	Sodium-coupled neutral amino acid transporter 1 (Amino acid transporter A1) (N-system amino acid transporter 2) (Solute carrier family 38 member 1) (System A amino acid transporter 1) (System N amino acid transporter 1)	3 v 3	-0.327062	0.00270077	0.655279	CPLX3	complexin 3	ENSG00000130703.16	OSBPL2	protein_coding	ENSG00000130703.16	681.554	0.593974	0.121953	4.87051	1.11309e-06	8.43412e-06	TTPA	MTMR6
Q13085	ACACA	Acetyl-CoA carboxylase 1 (ACC1) (EC 6.4.1.2) (Acetyl-Coenzyme A carboxylase alpha) (ACC-alpha)	3 v 3	0.0851743	0.0027203	0.176578	TTL	tubulin tyrosine ligase	ENSG00000132640.15	BTBD3	protein_coding	ENSG00000132640.15	911.799	0.591595	0.0938441	6.30402	2.90022e-10	3.83455e-09	HP1BP3	NAMPT
Q96P48	ARAP1	Arf-GAP with Rho-GAP domain, ANK repeat and PH domain-containing protein 1 (Centaurin-delta-2) (Cnt-d2)	3 v 3	-0.109602	0.00273923	0.176578	TBC1D8	TBC1 domain family member 8	ENSG00000048544.6	MRPS10	protein_coding	ENSG00000048544.6	427.454	0.580513	0.117228	4.95198	7.34615e-07	5.74159e-06	HEXA	CD55
O75940	SMNDC1	Survival of motor neuron-related-splicing factor 30 (30 kDa splicing factor SMNrp) (SMN-related protein) (Survival motor neuron domain-containing protein 1)	3 v 3	0.249418	0.00275773	0.176578	SHISA9	shisa family member 9	ENSG00000176595.4	KBTBD11	protein_coding	ENSG00000176595.4	232.871	0.579528	0.142024	4.08049	4.49411e-05	0.000249315	HIPK1	CDH1
Q9NP72	RAB18	Ras-related protein Rab-18	3 v 3	0.324461	0.00281568	0.176677	ARHGAP40	Rho GTPase activating protein 40	ENSG00000125753.14	VASP	protein_coding	ENSG00000125753.14	364.531	0.577105	0.122917	4.6951	2.66483e-06	1.90102e-05	SCMH1	AGPAT2
Q9Y2V7	COG6	Conserved oligomeric Golgi complex subunit 6 (COG complex subunit 6) (Component of oligomeric Golgi complex 6)	3 v 3	-0.074812	0.00283638	0.655279	RLIM	ring finger protein, LIM domain interacting	ENSG00000142494.13	SLC47A1	protein_coding	ENSG00000142494.13	297.735	0.574689	0.136839	4.19975	2.67212e-05	0.000155397	MACC1	DGCR2
Q16204	CCDC6	Coiled-coil domain-containing protein 6 (Papillary thyroid carcinoma-encoded protein) (Protein H4)	3 v 3	0.48069	0.00286204	0.176677	STPG1	sperm tail PG-rich repeat containing 1	ENSG00000113108.19	APBB3	protein_coding	ENSG00000113108.19	188.671	0.571305	0.14796	3.86122	0.000112823	0.000573219	DBNL	CDCA2
Q9NRV9	HEBP1	Heme-binding protein 1 (p22HBP)	3 v 3	0.378641	0.00288239	0.176677	EPPIN	epididymal peptidase inhibitor	ENSG00000106460.19	TMEM106B	protein_coding	ENSG00000106460.19	1569.54	0.560045	0.0884147	6.33429	2.38432e-10	3.18596e-09	TAPT1	ARSB
O43813	LANCL1	Glutathione S-transferase LANCL1 (EC 2.5.1.18) (40 kDa erythrocyte membrane protein) (p40) (LanC-like protein 1)	3 v 3	0.251033	0.00288708	0.176677	KSR2	kinase suppressor of ras 2	ENSG00000137478.15	FCHSD2	protein_coding	ENSG00000137478.15	505.659	0.558928	0.117977	4.73759	2.16273e-06	1.57069e-05	LRRC59	CDC42EP4
Q53GS9	USP39	U4/U6.U5 tri-snRNP-associated protein 2 (Inactive ubiquitin-specific peptidase 39) (SAD1 homolog) (U4/U6.U5 tri-snRNP-associated 65 kDa protein) (65K)	3 v 3	0.226617	0.00290663	0.176677	CRAMP1	cramped chromatin regulator homolog 1	ENSG00000187720.14	THSD4	protein_coding	ENSG00000187720.14	129.012	0.554989	0.170782	3.24969	0.0011553	0.00461431	PLEKHM3	DR1
P54920	NAPA	Alpha-soluble NSF attachment protein (SNAP-alpha) (N-ethylmaleimide-sensitive factor attachment protein alpha)	3 v 3	0.31664	0.00292525	0.176677	ANKRD52	ankyrin repeat domain 52	ENSG00000072609.17	CHFR	protein_coding	ENSG00000072609.17	565.325	0.553898	0.116982	4.73491	2.19155e-06	1.5874e-05	ONECUT2	MYO5B
Q08495	DMTN	Dematin (Dematin actin-binding protein) (Erythrocyte membrane protein band 4.9)	3 v 3	-0.321296	0.00298045	0.655279	CXCL14	C-X-C motif chemokine ligand 14	ENSG00000203727.4	SAMD5	protein_coding	ENSG00000203727.4	421.767	0.552443	0.121353	4.55238	5.30431e-06	3.56397e-05	CFL2	NSD3
P25440	BRD2	Bromodomain-containing protein 2 (O27.1.1) (Really interesting new gene 3 protein)	3 v 3	-0.163655	0.00299026	0.178077	EMC10	ER membrane protein complex subunit 10	ENSG00000115808.12	STRN	protein_coding	ENSG00000115808.12	1139.71	0.550471	0.0944698	5.82695	5.64508e-09	6.18651e-08	CSNK1G3	FOXO3
P16615	ATP2A2	Sarcoplasmic/endoplasmic reticulum calcium ATPase 2 (SERCA2) (SR Ca(2+)-ATPase 2) (EC 7.2.2.10) (Calcium pump 2) (Calcium-transporting ATPase sarcoplasmic reticulum type, slow twitch skeletal muscle isoform) (Endoplasmic reticulum class 1/2 Ca(2+) ATPase)	3 v 3	0.215393	0.00305283	0.179672	LGALSL	galectin like	ENSG00000115935.17	WIPF1	protein_coding	ENSG00000115935.17	111.353	0.548973	0.195469	2.8085	0.00497735	0.0166242	THSD4	CERCAM
B7ZB83		cDNA, FLJ79447, highly similar to Nucleosome assembly protein 1-like 4	3 v 3	-0.31596	0.00306037	0.179672	ZNF281	zinc finger protein 281	ENSG00000066777.9	ARFGEF1	protein_coding	ENSG00000066777.9	2051.67	0.548006	0.0848754	6.4566	1.07084e-10	1.50486e-09	ACVR2B	CTBS
A0A2R8Y566	RELCH	RAB11-binding protein RELCH	3 v 3	-0.0965223	0.00309591	0.179672	C1QA	complement C1q A chain	ENSG00000170500.12	LONRF2	protein_coding	ENSG00000170500.12	885.704	0.538963	0.0935873	5.75893	8.46486e-09	9.03548e-08	PYGO1	PHC3
Q9Y4E5	ZNF451	E3 SUMO-protein ligase ZNF451 (EC 2.3.2.-) (Coactivator for steroid receptors) (E3 SUMO-protein transferase ZNF451) (Zinc finger protein 451)	3 v 3	0.199777	0.00314994	0.655279	FAM237A	family with sequence similarity 237 member A	ENSG00000007866.21	TEAD3	protein_coding	ENSG00000007866.21	287.703	0.537314	0.146727	3.662	0.000250256	0.00117066	SHISA5	SCOC
F5H875	CHMP1A	Charged multivesicular body protein 1a (Chromatin-modifying protein 1a)	3 v 3	0.715586	0.00316539	0.179672	PDLIM5	PDZ and LIM domain 5	ENSG00000169967.16	MAP3K2	protein_coding	ENSG00000169967.16	1596.48	0.533198	0.0857689	6.21668	5.0778e-10	6.44662e-09	MDM4	COX19
O94973	AP2A2	AP-2 complex subunit alpha-2 (100 kDa coated vesicle protein C) (Adaptor protein complex AP-2 subunit alpha-2) (Adaptor-related protein complex 2 subunit alpha-2) (Alpha-adaptin C) (Alpha2-adaptin) (Clathrin assembly protein complex 2 alpha-C large chain) (Huntingtin yeast partner J) (Huntingtin-interacting protein 9) (HIP-9) (Huntingtin-interacting protein J) (Plasma membrane adaptor HA2/AP2 ada…	3 v 3	-0.0812044	0.00320666	0.179672	MAGI3	membrane associated guanylate kinase, WW and PDZ domain containing 3	ENSG00000188647.13	PTAR1	protein_coding	ENSG00000188647.13	1731.32	0.533149	0.0771329	6.91208	4.77609e-12	7.99727e-11	TLK1	WDR77
Q6NXG1	ESRP1	Epithelial splicing regulatory protein 1 (RNA-binding motif protein 35A) (RNA-binding protein 35A)	3 v 3	0.294593	0.00323653	0.179672	GBP4	guanylate binding protein 4	ENSG00000175387.16	SMAD2	protein_coding	ENSG00000175387.16	2721.19	0.52752	0.0774589	6.81032	9.73834e-12	1.58061e-10	FOXP1	SPTLC2
P50991	CCT4	T-complex protein 1 subunit delta (TCP-1-delta) (CCT-delta) (Stimulator of TAR RNA-binding)	3 v 3	-0.152609	0.00324019	0.179672	ARRB1	arrestin beta 1	ENSG00000131263.12	RLIM	protein_coding	ENSG00000131263.12	2316.67	0.526915	0.10001	5.26863	1.37444e-07	1.21655e-06	SEMA3C	CDS2
P43490	NAMPT	Nicotinamide phosphoribosyltransferase (NAmPRTase) (Nampt) (EC 2.4.2.12) (Pre-B-cell colony-enhancing factor 1) (Pre-B cell-enhancing factor) (Visfatin)	3 v 3	-0.130188	0.00324828	0.179672	SACM1L	SAC1 like phosphatidylinositide phosphatase	ENSG00000099246.16	RAB18	protein_coding	ENSG00000099246.16	895.871	0.520298	0.0910592	5.71384	1.10455e-08	1.15871e-07	CREG1	HDLBP
Q9Y296	TRAPPC4	Trafficking protein particle complex subunit 4 (Hematopoietic stem/progenitor cell protein 172) (Synbindin) (TRS23 homolog)	3 v 3	-0.285554	0.00325976	0.179672	HEXA	hexosaminidase subunit alpha	ENSG00000198799.12	LRIG2	protein_coding	ENSG00000198799.12	750.792	0.513698	0.0995682	5.15926	2.47934e-07	2.09494e-06	ZMAT3	NCKAP1
Q9BVK2	ALG8	Probable dolichyl pyrophosphate Glc1Man9GlcNAc2 alpha-1,3-glucosyltransferase (EC 2.4.1.265) (Asparagine-linked glycosylation protein 8 homolog) (Dol-P-Glc:Glc(1)Man(9)GlcNAc(2)-PP-dolichyl alpha-1,3-glucosyltransferase) (Dolichyl-P-Glc:Glc1Man9GlcNAc2-PP-dolichyl glucosyltransferase)	3 v 3	-0.112616	0.00326441	0.655279	SMCO3	single-pass membrane protein with coiled-coil domains 3	ENSG00000197958.13	RPL12	protein_coding	ENSG00000197958.13	2036.87	0.507718	0.0771356	6.58215	4.63705e-11	6.86175e-10	CBS	XRN1
Q9NP84	TNFRSF12A	Tumor necrosis factor receptor superfamily member 12A (Fibroblast growth factor-inducible immediate-early response protein 14) (FGF-inducible 14) (Tweak-receptor) (TweakR) (CD antigen CD266)	2 v 2	-0.716774	0.00331242	0.179672	RNF114	ring finger protein 114	ENSG00000178385.15	PLEKHM3	protein_coding	ENSG00000178385.15	275.031	0.504531	0.139707	3.61135	0.000304611	0.00140049	ZNF426	SUCLG2
Q92667	AKAP1	A-kinase anchor protein 1, mitochondrial (A-kinase anchor protein 149 kDa) (AKAP 149) (Dual specificity A-kinase-anchoring protein 1) (D-AKAP-1) (Protein kinase A-anchoring protein 1) (PRKA1) (Spermatid A-kinase anchor protein 84) (S-AKAP84)	3 v 3	0.133913	0.0033511	0.179827	ACVR2B	activin A receptor type 2B	ENSG00000197555.9	SIPA1L1	protein_coding	ENSG00000197555.9	1368.84	0.501166	0.102828	4.87384	1.0945e-06	8.31212e-06	KIAA1549	PAPOLG
O14562	UBFD1	Ubiquitin domain-containing protein UBFD1 (Ubiquitin-binding protein homolog)	3 v 3	0.227428	0.00336587	0.179827	STEAP2	STEAP2 metalloreductase	ENSG00000140577.16	CRTC3	protein_coding	ENSG00000140577.16	429.786	0.493115	0.127915	3.85503	0.000115717	0.000586102	MARK1	ACAP2
Q59GX9		Ribosomal protein L5 variant (Fragment)	2 v 2	0.325144	0.0033857	0.655279	ZNF853	zinc finger protein 853	ENSG00000108510.10	MED13	protein_coding	ENSG00000108510.10	3898.3	0.484951	0.0760816	6.37409	1.84057e-10	2.50263e-09	CRTC3	AGO1
P20339	RAB5A	Ras-related protein Rab-5A (EC 3.6.5.2)	3 v 3	0.41801	0.00343138	0.179827	CDR2L	cerebellar degeneration related protein 2 like	ENSG00000123191.14	ATP7B	protein_coding	ENSG00000123191.14	390.634	0.483701	0.130184	3.71551	0.000202796	0.000969854	GPC6	TMED10
B3KU38	IQCJ-SCHIP1	IQCJ-SCHIP1 readthrough transcript protein	3 v 3	-0.263333	0.00345862	0.179827	ATP2A3	ATPase sarcoplasmic/endoplasmic reticulum Ca2+ transporting 3	ENSG00000255529.9	POLR2M	protein_coding	ENSG00000255529.9	397.263	0.48292	0.121293	3.98143	6.85019e-05	0.000365598	KSR2	NOTCH2
Q6ZQX7	LIAT1	Protein LIAT1 (Ligand of ATE1 protein)	3 v 3	0.546822	0.00347811	0.179827	MPEG1	macrophage expressed 1	ENSG00000115677.17	HDLBP	protein_coding	ENSG00000115677.17	9164.12	0.479599	0.0871488	5.50322	3.72913e-08	3.61411e-07	EDEM3	C2orf49
Q96EM0	L3HYPDH	Trans-3-hydroxy-L-proline dehydratase (EC 4.2.1.77) (Trans-L-3-hydroxyproline dehydratase)	3 v 3	-0.304134	0.00351026	0.179827	YWHAZ	tyrosine 3-monooxygenase/tryptophan 5-monooxygenase activation protein zeta	ENSG00000077232.18	DNAJC10	protein_coding	ENSG00000077232.18	2979.97	0.479533	0.0731939	6.55155	5.6944e-11	8.35872e-10	MECP2	RAB3B
Q9BUR5	APOO	MICOS complex subunit MIC26 (Apolipoprotein O) (MICOS complex subunit MIC23) (Protein FAM121B)	3 v 3	-0.17935	0.00352902	0.179827	DOCK3	dedicator of cytokinesis 3	ENSG00000183098.11	GPC6	protein_coding	ENSG00000183098.11	532.213	0.476646	0.102141	4.66654	3.06307e-06	2.15153e-05	MPPED2	EPB41
O94876	TMCC1	Transmembrane and coiled-coil domains protein 1	3 v 3	0.188966	0.00352983	0.179827	PIK3CB	phosphatidylinositol-4,5-bisphosphate 3-kinase catalytic subunit beta	ENSG00000113594.10	LIFR	protein_coding	ENSG00000113594.10	677.684	0.473458	0.0999601	4.73647	2.17468e-06	1.57824e-05	CLCN5	PTDSS2
B3KMX1		cDNA FLJ12848 fis, clone NT2RP2003391, highly similar to Transportin-3	2 v 2	0.27417	0.00356866	0.179827	EDEM3	ER degradation enhancing alpha-mannosidase like protein 3	ENSG00000240230.6	COX19	protein_coding	ENSG00000240230.6	175.075	0.471795	0.151052	3.1234	0.00178776	0.00680261	PTAR1
Q5JVF3	PCID2	PCI domain-containing protein 2 (CSN12-like protein)	3 v 3	-0.17932	0.00361411	0.181045	TET3	tet methylcytosine dioxygenase 3	ENSG00000147548.17	NSD3	protein_coding	ENSG00000147548.17	2258.66	0.468059	0.0804291	5.81952	5.90179e-09	6.44677e-08	RLIM
Q13685	AAMP	Angio-associated migratory cell protein	3 v 3	-0.289536	0.00371745	0.183072	MPPED2	metallophosphoesterase domain containing 2	ENSG00000112339.14	HBS1L	protein_coding	ENSG00000112339.14	1204.41	0.466667	0.0857424	5.44266	5.24904e-08	4.96045e-07	RAB6B
P33993	MCM7	DNA replication licensing factor MCM7 (EC 3.6.4.12) (CDC47 homolog) (P1.1-MCM3)	3 v 3	-0.0557719	0.00374166	0.183072	CBX4	chromobox 4	ENSG00000187239.17	FNBP1	protein_coding	ENSG00000187239.17	229.993	0.464675	0.144091	3.22488	0.00126024	0.00498103	ACVR2A
Q969G3	SMARCE1	SWI/SNF-related matrix-associated actin-dependent regulator of chromatin subfamily E member 1 (BRG1-associated factor 57) (BAF57)	3 v 3	0.272533	0.00375373	0.183072	CCDC167	coiled-coil domain containing 167	ENSG00000169032.9	MAP2K1	protein_coding	ENSG00000169032.9	351.463	0.464081	0.117666	3.94406	8.01139e-05	0.00042142	C1orf21
P14927	UQCRB	Cytochrome b-c1 complex subunit 7 (Complex III subunit 7) (Complex III subunit VII) (QP-C) (Ubiquinol-cytochrome c reductase complex 14 kDa protein)	3 v 3	-0.176004	0.00376147	0.655279	PTAFR	platelet activating factor receptor	ENSG00000114127.10	XRN1	protein_coding	ENSG00000114127.10	1109.8	0.462616	0.0916352	5.04845	4.45398e-07	3.63071e-06	IFNAR1
Q53EU6	GPAT3	Glycerol-3-phosphate acyltransferase 3 (GPAT-3) (EC 2.3.1.15) (1-acyl-sn-glycerol-3-phosphate O-acyltransferase 10) (AGPAT 10) (1-acyl-sn-glycerol-3-phosphate O-acyltransferase 9) (1-AGP acyltransferase 9) (1-AGPAT 9) (EC 2.3.1.51) (Acyl-CoA:glycerol-3-phosphate acyltransferase 3) (hGPAT3) (Lung cancer metastasis-associated protein 1) (Lysophosphatidic acid acyltransferase theta) (LPAAT-theta) (M…	3 v 3	-0.356022	0.00380803	0.183072	FAM57B	family with sequence similarity 57 member B	ENSG00000166575.17	TMEM135	protein_coding	ENSG00000166575.17	518.476	0.462026	0.102875	4.49113	7.08469e-06	4.66513e-05	DOCK3
Q99798	ACO2	Aconitate hydratase, mitochondrial (Aconitase) (EC 4.2.1.3) (Citrate hydro-lyase)	3 v 3	0.843846	0.0038143	0.183072	SMARCC2	SWI/SNF related, matrix associated, actin dependent regulator of chromatin subfamily c member 2	ENSG00000108021.20	TASOR2	protein_coding	ENSG00000108021.20	3175.54	0.460691	0.0804188	5.72864	1.01237e-08	1.06702e-07	SAMD5
Q9ULR3	PPM1H	Protein phosphatase 1H (EC 3.1.3.16)	3 v 3	0.416571	0.00383544	0.183072	HS6ST1	heparan sulfate 6-O-sulfotransferase 1	ENSG00000143162.9	CREG1	protein_coding	ENSG00000143162.9	1105.56	0.45918	0.108745	4.22255	2.41558e-05	0.000142039	PTCHD1
Q96JJ7	TMX3	Protein disulfide-isomerase TMX3 (EC 5.3.4.1) (Thioredoxin domain-containing protein 10) (Thioredoxin-related transmembrane protein 3)	3 v 3	0.196032	0.00389537	0.183072	ANKFY1	ankyrin repeat and FYVE domain containing 1	ENSG00000121989.15	ACVR2A	protein_coding	ENSG00000121989.15	361.679	0.45885	0.122032	3.76008	0.000169859	0.000829696	EGFR
Q66K14	TBC1D9B	TBC1 domain family member 9B	3 v 3	-0.053243	0.00391166	0.655279	RAP1GAP2	RAP1 GTPase activating protein 2	ENSG00000181704.12	YIPF6	protein_coding	ENSG00000181704.12	984.509	0.457713	0.0870495	5.25808	1.45566e-07	1.2828e-06	RHOBTB1
Q9UH62	ARMCX3	Armadillo repeat-containing X-linked protein 3 (ARM protein lost in epithelial cancers on chromosome X 3) (Protein ALEX3)	3 v 3	0.134697	0.00399523	0.183072	GABBR2	gamma-aminobutyric acid type B receptor subunit 2	ENSG00000189164.15	ZNF527	protein_coding	ENSG00000189164.15	145.079	0.457636	0.172986	2.64551	0.00815691	0.0255149	FGD6
Q13561	DCTN2	Dynactin subunit 2 (50 kDa dynein-associated polypeptide) (Dynactin complex 50 kDa subunit) (DCTN-50) (p50 dynamitin)	3 v 3	-0.331468	0.00399543	0.655279	SORBS2	sorbin and SH3 domain containing 2	ENSG00000186908.14	ZDHHC17	protein_coding	ENSG00000186908.14	968.164	0.457492	0.0910118	5.02673	4.98917e-07	4.0294e-06	UHRF1BP1
Q13751	LAMB3	Laminin subunit beta-3 (Epiligrin subunit bata) (Kalinin B1 chain) (Kalinin subunit beta) (Laminin B1k chain) (Laminin-5 subunit beta) (Nicein subunit beta)	3 v 3	-0.554026	0.0040186	0.183072	RANBP6	RAN binding protein 6	ENSG00000174749.6	FAM241A	protein_coding	ENSG00000174749.6	268.299	0.453141	0.131648	3.44207	0.000577286	0.00248166	SH3TC2
Q9NR09	BIRC6	Baculoviral IAP repeat-containing protein 6 (EC 2.3.2.27) (BIR repeat-containing ubiquitin-conjugating enzyme) (BRUCE) (RING-type E3 ubiquitin transferase BIRC6) (Ubiquitin-conjugating BIR domain enzyme apollon) (APOLLON)	3 v 3	0.129277	0.00402001	0.183072	MYOM3	myomesin 3	ENSG00000127328.21	RAB3IP	protein_coding	ENSG00000127328.21	1166.57	0.452197	0.0862453	5.24315	1.5786e-07	1.37965e-06	GRK3
Q13569	TDG	G/T mismatch-specific thymine DNA glycosylase (EC 3.2.2.29) (Thymine-DNA glycosylase) (hTDG)	2 v 2	-0.483473	0.00403707	0.183072	TBC1D24	TBC1 domain family member 24	ENSG00000165185.14	KIAA1958	protein_coding	ENSG00000165185.14	495.224	0.45015	0.105446	4.269	1.96351e-05	0.000117834	ZNF81
Q96JJ3	ELMO2	Engulfment and cell motility protein 2 (Protein ced-12 homolog A) (hCed-12A)	3 v 3	0.507129	0.00405765	0.183072	SCN5A	sodium voltage-gated channel alpha subunit 5	ENSG00000151292.17	CSNK1G3	protein_coding	ENSG00000151292.17	712.625	0.449848	0.0976778	4.60542	4.11634e-06	2.82332e-05
Q9NVC6	MED17	Mediator of RNA polymerase II transcription subunit 17 (Activator-recruited cofactor 77 kDa component) (ARC77) (Cofactor required for Sp1 transcriptional activation subunit 6) (CRSP complex subunit 6) (Mediator complex subunit 17) (Thyroid hormone receptor-associated protein complex 80 kDa component) (Trap80) (Transcriptional coactivator CRSP77) (Vitamin D3 receptor-interacting protein complex 80…	3 v 3	0.102641	0.00407588	0.183072	CNTLN	centlein	ENSG00000166326.7	TRIM44	protein_coding	ENSG00000166326.7	1802.62	0.447906	0.0787837	5.68526	1.30611e-08	1.35811e-07
Q96KA5	CLPTM1L	Cleft lip and palate transmembrane protein 1-like protein (CLPTM1-like protein) (Cisplatin resistance-related protein 9) (CRR9p)	3 v 3	-0.353747	0.00408319	0.183072	ZNF740	zinc finger protein 740	ENSG00000178104.19	PDE4DIP	protein_coding	ENSG00000178104.19	507.494	0.444213	0.115835	3.83489	0.00012562	0.000632188
Q92575	UBXN4	UBX domain-containing protein 4 (Erasin) (UBX domain-containing protein 2)	3 v 3	0.172635	0.00409286	0.183072	PTPRO	protein tyrosine phosphatase, receptor type O	ENSG00000189362.12	NEMP2	protein_coding	ENSG00000189362.12	192.927	0.443619	0.150767	2.94241	0.00325667	0.0115059
Q14204	DYNC1H1	Cytoplasmic dynein 1 heavy chain 1 (Cytoplasmic dynein heavy chain 1) (Dynein heavy chain, cytosolic)	3 v 3	0.0661179	0.0041275	0.183072	ADAM19	ADAM metallopeptidase domain 19	ENSG00000005156.11	LIG3	protein_coding	ENSG00000005156.11	742.743	0.441307	0.100881	4.37452	1.21702e-05	7.62673e-05
Q8NFJ9	BBS1	Bardet-Biedl syndrome 1 protein (BBS2-like protein 2)	2 v 2	-0.323583	0.00424067	0.184907	LRRK2	leucine rich repeat kinase 2	ENSG00000173889.16	PHC3	protein_coding	ENSG00000173889.16	2162.2	0.440881	0.0941361	4.68345	2.82093e-06	1.99609e-05
Q8NG68	TTL	Tubulin--tyrosine ligase (TTL) (EC 6.3.2.25)	3 v 3	0.139858	0.00424136	0.184907	SPTB	spectrin beta, erythrocytic	ENSG00000101236.17	RNF24	protein_coding	ENSG00000101236.17	306.052	0.432514	0.131363	3.2925	0.000993002	0.00402931
Q9Y5Z0	BACE2	Beta-secretase 2 (EC 3.4.23.45) (Aspartic-like protease 56 kDa) (Aspartyl protease 1) (ASP1) (Asp 1) (Beta-site amyloid precursor protein cleaving enzyme 2) (Beta-site APP cleaving enzyme 2) (Down region aspartic protease) (DRAP) (Memapsin-1) (Membrane-associated aspartic protease 1) (Theta-secretase)	3 v 3	-0.109188	0.00425573	0.184907	PLXNB1	plexin B1	ENSG00000165219.21	GAPVD1	protein_coding	ENSG00000165219.21	1075.19	0.431615	0.109302	3.94884	7.85312e-05	0.000413853
Q96K49	TMEM87B	Transmembrane protein 87B	3 v 3	0.0852583	0.00428403	0.185192	ADCK2	aarF domain containing kinase 2	ENSG00000077157.22	PPP1R12B	protein_coding	ENSG00000077157.22	531.703	0.431205	0.10678	4.03826	5.38502e-05	0.000293874
O14579	COPE	Coatomer subunit epsilon (Epsilon-coat protein) (Epsilon-COP)	3 v 3	0.100222	0.00435375	0.187177	TRIM21	tripartite motif containing 21	ENSG00000157538.14	VPS26C	protein_coding	ENSG00000157538.14	576.495	0.427184	0.103124	4.14244	3.4363e-05	0.000195817
Q53GQ0	HSD17B12	Very-long-chain 3-oxoacyl-CoA reductase (EC 1.1.1.330) (17-beta-hydroxysteroid dehydrogenase 12) (17-beta-HSD 12) (3-ketoacyl-CoA reductase) (KAR) (Estradiol 17-beta-dehydrogenase 12) (EC 1.1.1.62) (Short chain dehydrogenase/reductase family 12C member 1)	3 v 3	-0.225351	0.0043739	0.187177	NLRC3	NLR family CARD domain containing 3	ENSG00000172671.19	ZFAND4	protein_coding	ENSG00000172671.19	314.579	0.425583	0.126351	3.36827	0.000756425	0.00316449
Q8NBQ5	HSD17B11	Estradiol 17-beta-dehydrogenase 11 (EC 1.1.1.62) (17-beta-hydroxysteroid dehydrogenase 11) (17-beta-HSD 11) (17bHSD11) (17betaHSD11) (17-beta-hydroxysteroid dehydrogenase XI) (17-beta-HSD XI) (17betaHSDXI) (Cutaneous T-cell lymphoma-associated antigen HD-CL-03) (CTCL-associated antigen HD-CL-03) (Dehydrogenase/reductase SDR family member 8) (Retinal short-chain dehydrogenase/reductase 2) (retSDR2…	3 v 3	-0.144072	0.00447199	0.655279	ASCL1	achaete-scute family bHLH transcription factor 1	ENSG00000172292.14	CERS6	protein_coding	ENSG00000172292.14	2188.92	0.420438	0.0809136	5.19613	2.0348e-07	1.74871e-06
Q13439	GOLGA4	Golgin subfamily A member 4 (256 kDa golgin) (Golgin-245) (Protein 72.1) (Trans-Golgi p230)	3 v 3	-0.0841789	0.00449639	0.189362	PEG10	paternally expressed 10	ENSG00000168615.12	ADAM9	protein_coding	ENSG00000168615.12	4223.76	0.420253	0.072414	5.80348	6.49541e-09	7.03407e-08
J3KPF0	HECTD4	Probable E3 ubiquitin-protein ligase HECTD4	3 v 3	0.209791	0.00451605	0.189362	MXD3	MAX dimerization protein 3	ENSG00000171016.12	PYGO1	protein_coding	ENSG00000171016.12	835.07	0.41874	0.0990794	4.2263	2.37562e-05	0.000139812
Q9NXR7	BABAM2	BRISC and BRCA1-A complex member 2 (BRCA1-A complex subunit BRE) (BRCA1/BRCA2-containing complex subunit 45) (Brain and reproductive organ-expressed protein)	3 v 3	0.376674	0.00453614	0.189362	PIP4K2C	phosphatidylinositol-5-phosphate 4-kinase type 2 gamma	ENSG00000164244.20	PRRC1	protein_coding	ENSG00000164244.20	1881.6	0.412223	0.110085	3.74459	0.000180688	0.000875153
P55084	HADHB	Trifunctional enzyme subunit beta, mitochondrial (TP-beta) [Includes: 3-ketoacyl-CoA thiolase (EC 2.3.1.155) (EC 2.3.1.16) (Acetyl-CoA acyltransferase) (Beta-ketothiolase)]	3 v 3	-0.0851881	0.00455727	0.655279	CHST6	carbohydrate sulfotransferase 6	ENSG00000065923.10	SLC9A7	protein_coding	ENSG00000065923.10	832.551	0.408959	0.0925569	4.41846	9.94079e-06	6.34029e-05
Q6Y1H2	HACD2	Very-long-chain (3R)-3-hydroxyacyl-CoA dehydratase 2 (EC 4.2.1.134) (3-hydroxyacyl-CoA dehydratase 2) (HACD2) (Protein-tyrosine phosphatase-like member B)	3 v 3	-0.145786	0.00463083	0.655279	FOXP1	forkhead box P1	ENSG00000056586.16	RC3H2	protein_coding	ENSG00000056586.16	2384.29	0.398247	0.0730032	5.4552	4.89174e-08	4.64461e-07
A6NEM2	HCFC1	Host cell factor 1	3 v 3	0.231058	0.00463715	0.190099	MRPS16	mitochondrial ribosomal protein S16	ENSG00000158195.11	WASF2	protein_coding	ENSG00000158195.11	810.23	0.397674	0.115526	3.4423	0.000576784	0.00248004
Q01650	SLC7A5	Large neutral amino acids transporter small subunit 1 (4F2 light chain) (4F2 LC) (4F2LC) (CD98 light chain) (Integral membrane protein E16) (E16) (L-type amino acid transporter 1) (hLAT1) (Solute carrier family 7 member 5) (y+ system cationic amino acid transporter)	3 v 3	0.789211	0.00466798	0.190099	UBR7	ubiquitin protein ligase E3 component n-recognin 7 (putative)	ENSG00000185658.13	BRWD1	protein_coding	ENSG00000185658.13	2403.08	0.397412	0.0761951	5.21572	1.83105e-07	1.5824e-06
B4DPV7		Cysteinyl-tRNA synthetase (EC 6.1.1.16)	3 v 3	-0.22606	0.00472578	0.190099	WIPF2	WAS/WASL interacting protein family member 2	ENSG00000085831.15	TTC39A	protein_coding	ENSG00000085831.15	221.307	0.395372	0.139517	2.83386	0.00459889	0.0155461
Q9Y5N5	N6AMT1	Methyltransferase N6AMT1 (HemK methyltransferase family member 2) (M.HsaHemK2P) (Lysine N-methyltransferase 9) (EC 2.1.1.-) (Methylarsonite methyltransferase N6AMT1) (EC 2.1.1.-) (Protein N(5)-glutamine methyltransferase) (EC 2.1.1.-)	3 v 3	-0.275015	0.00472599	0.190099	BTBD9	BTB domain containing 9	ENSG00000134698.11	AGO4	protein_coding	ENSG00000134698.11	392.796	0.394817	0.118123	3.34241	0.000830537	0.00343806
P23921	RRM1	Ribonucleoside-diphosphate reductase large subunit (EC 1.17.4.1) (Ribonucleoside-diphosphate reductase subunit M1) (Ribonucleotide reductase large subunit)	3 v 3	0.327129	0.00475151	0.190099	FGD6	FYVE, RhoGEF and PH domain containing 6	ENSG00000117505.13	DR1	protein_coding	ENSG00000117505.13	1532.36	0.394328	0.0843813	4.67317	2.96593e-06	2.0906e-05
Q9H0E2	TOLLIP	Toll-interacting protein	3 v 3	-0.062679	0.00479847	0.655279	SCARA5	scavenger receptor class A member 5	ENSG00000164164.16	OTUD4	protein_coding	ENSG00000164164.16	920.232	0.391959	0.118394	3.31065	0.00093081	0.00380382
P35606	COPB2	Coatomer subunit beta' (Beta'-coat protein) (Beta'-COP) (p102)	3 v 3	0.184338	0.00484643	0.190099	PPP2R5C	protein phosphatase 2 regulatory subunit B'gamma	ENSG00000169714.16	CNBP	protein_coding	ENSG00000169714.16	2241.58	0.391721	0.08414	4.65558	3.23065e-06	2.26201e-05
Q7L5Y1	ENOSF1	Mitochondrial enolase superfamily member 1 (EC 4.2.1.68) (Antisense RNA to thymidylate synthase) (rTS) (L-fuconate dehydratase)	3 v 3	-0.175421	0.0048611	0.190099	PTCHD1	patched domain containing 1	ENSG00000213614.9	HEXA	protein_coding	ENSG00000213614.9	482.598	0.390745	0.114078	3.42525	0.000614238	0.00262592
Q9BWU0	SLC4A1AP	Kanadaptin (Human lung cancer oncogene 3 protein) (HLC-3) (Kidney anion exchanger adapter protein) (Solute carrier family 4 anion exchanger member 1 adapter protein)	3 v 3	0.341039	0.00486388	0.190099	WWC1	WW and C2 domain containing 1	ENSG00000170153.11	RNF150	protein_coding	ENSG00000170153.11	363.992	0.390324	0.130247	2.9968	0.00272832	0.00985923
O00154	ACOT7	Cytosolic acyl coenzyme A thioester hydrolase (EC 3.1.2.2) (Acyl-CoA thioesterase 7) (Brain acyl-CoA hydrolase) (BACH) (hBACH) (CTE-IIa) (CTE-II) (Long chain acyl-CoA thioester hydrolase)	3 v 3	-0.0800695	0.00494151	0.190099	KMT5B	lysine methyltransferase 5B	ENSG00000112208.11	BAG2	protein_coding	ENSG00000112208.11	789.826	0.390193	0.096087	4.06083	4.88985e-05	0.000269632
P49441	INPP1	Inositol polyphosphate 1-phosphatase (IPP) (IPPase) (EC 3.1.3.57)	3 v 3	0.0832004	0.00494686	0.190099	DACT2	dishevelled binding antagonist of beta catenin 2	ENSG00000172667.11	ZMAT3	protein_coding	ENSG00000172667.11	1000.95	0.38741	0.0877578	4.41453	1.01229e-05	6.4462e-05
P33121	ACSL1	Long-chain-fatty-acid--CoA ligase 1 (EC 6.2.1.3) (Acyl-CoA synthetase 1) (ACS1) (Arachidonate--CoA ligase) (EC 6.2.1.15) (Long-chain acyl-CoA synthetase 1) (LACS 1) (Long-chain acyl-CoA synthetase 2) (LACS 2) (Long-chain fatty acid-CoA ligase 2) (Palmitoyl-CoA ligase 1) (Palmitoyl-CoA ligase 2) (Phytanate--CoA ligase) (EC 6.2.1.24)	3 v 3	-0.297572	0.00503143	0.190099	HS6ST3	heparan sulfate 6-O-sulfotransferase 3	ENSG00000006715.16	VPS41	protein_coding	ENSG00000006715.16	1097.41	0.385653	0.085904	4.48935	7.14399e-06	4.69189e-05
Q00653	NFKB2	Nuclear factor NF-kappa-B p100 subunit (DNA-binding factor KBF2) (H2TF1) (Lymphocyte translocation chromosome 10 protein) (Nuclear factor of kappa light polypeptide gene enhancer in B-cells 2) (Oncogene Lyt-10) (Lyt10) [Cleaved into: Nuclear factor NF-kappa-B p52 subunit]	3 v 3	-0.169213	0.00503342	0.190099	MTOR	mechanistic target of rapamycin kinase	ENSG00000145247.11	OCIAD2	protein_coding	ENSG00000145247.11	190.789	0.378955	0.14737	2.57146	0.0101271	0.0307265
P22670	RFX1	MHC class II regulatory factor RFX1 (Enhancer factor C) (EF-C) (Regulatory factor X 1) (RFX) (Transcription factor RFX1)	3 v 3	0.26001	0.00503834	0.190099	TNFAIP8L2	TNF alpha induced protein 8 like 2	ENSG00000174953.14	DHX36	protein_coding	ENSG00000174953.14	1090.45	0.375056	0.115976	3.23391	0.0012211	0.00485111
Q9NR50	EIF2B3	Translation initiation factor eIF-2B subunit gamma (eIF-2B GDP-GTP exchange factor subunit gamma)	3 v 3	0.157016	0.00505791	0.190099	RBMS3	RNA binding motif single stranded interacting protein 3	ENSG00000135525.18	MAP7	protein_coding	ENSG00000135525.18	678.1	0.37259	0.0990224	3.76269	0.000168099	0.000822097
Q9NQE9	HINT3	Histidine triad nucleotide-binding protein 3 (HINT-3) (EC 3.-.-.-)	3 v 3	-0.188618	0.00506742	0.190099	DAPK3	death associated protein kinase 3	ENSG00000100744.15	GSKIP	protein_coding	ENSG00000100744.15	422.216	0.371546	0.109609	3.38974	0.000699594	0.00295201
Q9BQS8	FYCO1	FYVE and coiled-coil domain-containing protein 1 (Zinc finger FYVE domain-containing protein 7)	3 v 3	0.178122	0.00509608	0.190099	GATA2	GATA binding protein 2	ENSG00000116095.11	PLEKHA3	protein_coding	ENSG00000116095.11	846.359	0.363212	0.102092	3.5577	0.000374115	0.00168687
Q9UP38	FZD1	Frizzled-1 (Fz-1) (hFz1) (FzE1)	3 v 3	0.507471	0.00511546	0.190099	FBXW2	F-box and WD repeat domain containing 2	ENSG00000153130.17	SCOC	protein_coding	ENSG00000153130.17	1008.01	0.362521	0.0870362	4.16517	3.11125e-05	0.000178406
Q96G74	OTUD5	OTU domain-containing protein 5 (EC 3.4.19.12) (Deubiquitinating enzyme A) (DUBA)	3 v 3	0.189729	0.00511882	0.190099	HTR3E	5-hydroxytryptamine receptor 3E	ENSG00000198538.11	ZNF28	protein_coding	ENSG00000198538.11	492.83	0.360371	0.104787	3.4391	0.00058366	0.00250585
O43747	AP1G1	AP-1 complex subunit gamma-1 (Adaptor protein complex AP-1 subunit gamma-1) (Adaptor-related protein complex 1 subunit gamma-1) (Clathrin assembly protein complex 1 gamma-1 large chain) (Gamma1-adaptin) (Golgi adaptor HA1/AP1 adaptin subunit gamma-1)	3 v 3	-0.200274	0.00514047	0.190099	PLXNA2	plexin A2	ENSG00000100077.15	GRK3	protein_coding	ENSG00000100077.15	286.418	0.35879	0.127152	2.82174	0.00477633	0.01603
Q9NPH3	IL1RAP	Interleukin-1 receptor accessory protein (IL-1 receptor accessory protein) (IL-1RAcP) (EC 3.2.2.6) (Interleukin-1 receptor 3) (IL-1R-3) (IL-1R3)	3 v 3	0.266085	0.00515227	0.190099	ZNF2	zinc finger protein 2	ENSG00000101189.7	MRGBP	protein_coding	ENSG00000101189.7	367.476	0.358026	0.131519	2.72223	0.00648431	0.0208306
Q9H3S5	PIGM	GPI mannosyltransferase 1 (EC 2.4.1.-) (GPI mannosyltransferase I) (GPI-MT-I) (Phosphatidylinositol-glycan biosynthesis class M protein) (PIG-M)	3 v 3	0.203284	0.00515264	0.190099	PSMB2	proteasome subunit beta 2	ENSG00000115421.13	PAPOLG	protein_coding	ENSG00000115421.13	450.32	0.357881	0.111976	3.19605	0.00139322	0.00544663
Q9Y3E2	BOLA1	BolA-like protein 1 (hBolA)	2 v 2	-0.350172	0.0051547	0.655279	EHD3	EH domain containing 3	ENSG00000163590.14	PPM1L	protein_coding	ENSG00000163590.14	354.872	0.351467	0.124307	2.82741	0.00469264	0.0158125
Q9BVA1	TUBB2B	Tubulin beta-2B chain	3 v 3	0.194816	0.0051896	0.190099	TGOLN2	trans-golgi network protein 2	ENSG00000135040.15	NAA35	protein_coding	ENSG00000135040.15	356.5	0.350134	0.122076	2.86817	0.00412852	0.0141318
O94808	GFPT2	Glutamine--fructose-6-phosphate aminotransferase [isomerizing] 2 (EC 2.6.1.16) (D-fructose-6-phosphate amidotransferase 2) (Glutamine:fructose-6-phosphate amidotransferase 2) (GFAT 2) (GFAT2) (Hexosephosphate aminotransferase 2)	3 v 3	-0.311166	0.00524479	0.190099	ZNF704	zinc finger protein 704	ENSG00000179604.10	CDC42EP4	protein_coding	ENSG00000179604.10	208.76	0.348448	0.147275	2.36596	0.0179832	0.0497601
Q05086	UBE3A	Ubiquitin-protein ligase E3A (EC 2.3.2.26) (E6AP ubiquitin-protein ligase) (HECT-type ubiquitin transferase E3A) (Human papillomavirus E6-associated protein) (Oncogenic protein-associated protein E6-AP) (Renal carcinoma antigen NY-REN-54)	3 v 3	-0.0644704	0.00527285	0.190099	NFYA	nuclear transcription factor Y subunit alpha	ENSG00000164080.13	RAD54L2	protein_coding	ENSG00000164080.13	904.259	0.342171	0.122916	2.78378	0.00537298	0.0176929
Q5VV41	ARHGEF16	Rho guanine nucleotide exchange factor 16 (Ephexin-4)	3 v 3	-0.0552465	0.00527702	0.655279	SMAD3	SMAD family member 3	ENSG00000163349.22	HIPK1	protein_coding	ENSG00000163349.22	1657.09	0.339552	0.0919048	3.6946	0.000220233	0.00104504
Q9C0D5	TANC1	Protein TANC1 (Tetratricopeptide repeat, ankyrin repeat and coiled-coil domain-containing protein 1)	3 v 3	-0.169871	0.0052786	0.190099	DBNL	drebrin like	ENSG00000196821.10	ILRUN	protein_coding	ENSG00000196821.10	865.591	0.338353	0.103945	3.25511	0.00113347	0.00454246
P28482	MAPK1	Mitogen-activated protein kinase 1 (MAP kinase 1) (MAPK 1) (EC 2.7.11.24) (ERT1) (Extracellular signal-regulated kinase 2) (ERK-2) (MAP kinase isoform p42) (p42-MAPK) (Mitogen-activated protein kinase 2) (MAP kinase 2) (MAPK 2)	3 v 3	0.28706	0.00529754	0.190099	RAB6B	RAB6B, member RAS oncogene family	ENSG00000174718.12	RESF1	protein_coding	ENSG00000174718.12	1427.4	0.328776	0.0847054	3.88141	0.000103851	0.00053197
P04920	SLC4A2	Anion exchange protein 2 (AE 2) (Anion exchanger 2) (Non-erythroid band 3-like protein) (BND3L) (Solute carrier family 4 member 2)	3 v 3	-0.102841	0.00531511	0.190099	BCAP31	B cell receptor associated protein 31	ENSG00000127463.15	EMC1	protein_coding	ENSG00000127463.15	1678.2	0.325114	0.0799229	4.06785	4.74498e-05	0.000262219
B9EH95	ARVCF	Armadillo repeat gene deletes in velocardiofacial syndrome (Armadillo repeat gene deletes in velocardiofacial syndrome, isoform CRA_b)	3 v 3	-0.106028	0.00535194	0.190099	MBOAT7	membrane bound O-acyltransferase domain containing 7	ENSG00000165959.12	CLMN	protein_coding	ENSG00000165959.12	320.324	0.325	0.131281	2.47561	0.013301	0.0387713
P63173	RPL38	60S ribosomal protein L38 (Large ribosomal subunit protein eL38)	3 v 3	-0.147671	0.00544105	0.190099	NACC1	nucleus accumbens associated 1	ENSG00000135974.10	C2orf49	protein_coding	ENSG00000135974.10	386.719	0.321115	0.116007	2.76807	0.00563897	0.018454
A0A384MDZ8		Aldehyde dehydrogenase (NAD(+)) (EC 1.2.1.3)	3 v 3	-0.253348	0.00544336	0.655279	SLC6A16	solute carrier family 6 member 16	ENSG00000163681.15	SLMAP	protein_coding	ENSG00000163681.15	1204.01	0.320856	0.0843859	3.80225	0.000143391	0.000711821
Q8NEW0	SLC30A7	Zinc transporter 7 (ZnT-7) (Solute carrier family 30 member 7) (Znt-like transporter 2)	3 v 3	-0.325678	0.00546554	0.190099	SHISA4	shisa family member 4	ENSG00000147649.10	MTDH	protein_coding	ENSG00000147649.10	3464.94	0.319979	0.0712513	4.49086	7.09372e-06	4.66802e-05
Q9NV64	TMEM39A	Transmembrane protein 39A	2 v 2	0.18324	0.00548528	0.190099	TRIM14	tripartite motif containing 14	ENSG00000161204.11	ABCF3	protein_coding	ENSG00000161204.11	512.57	0.319068	0.126916	2.51401	0.0119366	0.0353008
Q969R2	OSBP2	Oxysterol-binding protein 2 (Oxysterol-binding protein-related protein 4) (ORP-4) (OSBP-related protein 4)	3 v 3	-0.132865	0.00549663	0.655279	PRMT9	protein arginine methyltransferase 9	ENSG00000066933.16	MYO9A	protein_coding	ENSG00000066933.16	1308.63	0.317651	0.0827603	3.8382	0.00012394	0.000624201
Q15434	RBMS2	RNA-binding motif, single-stranded-interacting protein 2 (Suppressor of CDC2 with RNA-binding motif 3)	3 v 3	0.371052	0.00551332	0.655279	HPS4	HPS4, biogenesis of lysosomal organelles complex 3 subunit 2	ENSG00000117595.12	IRF6	protein_coding	ENSG00000117595.12	478.114	0.311768	0.116273	2.68134	0.00733288	0.0232374
O95685	PPP1R3D	Protein phosphatase 1 regulatory subunit 3D (Protein phosphatase 1 regulatory subunit 6) (PP1 subunit R6) (Protein phosphatase 1-binding subunit R6)	3 v 3	0.153443	0.00555212	0.655279	ST20-MTHFS	ST20-MTHFS readthrough	ENSG00000118689.15	FOXO3	protein_coding	ENSG00000118689.15	445.058	0.307873	0.126855	2.42698	0.0152252	0.04327
Q9H7Z6	KAT8	Histone acetyltransferase KAT8 (EC 2.3.1.48) (Lysine acetyltransferase 8) (MOZ, YBF2/SAS3, SAS2 and TIP60 protein 1) (MYST-1) (hMOF)	3 v 3	0.114233	0.00555916	0.190099	CSGALNACT1	chondroitin sulfate N-acetylgalactosaminyltransferase 1	ENSG00000130818.12	ZNF426	protein_coding	ENSG00000130818.12	543.514	0.306732	0.100794	3.04317	0.00234098	0.00862691
Q8NDX5	PHC3	Polyhomeotic-like protein 3 (Early development regulatory protein 3) (Homolog of polyhomeotic 3) (hPH3)	3 v 3	-0.423252	0.00556076	0.190099	CDK6	cyclin dependent kinase 6	ENSG00000152104.12	PTPN14	protein_coding	ENSG00000152104.12	1301.49	0.304738	0.0998697	3.05136	0.00227809	0.00841863
Q9H6T3	RPAP3	RNA polymerase II-associated protein 3	3 v 3	-0.296784	0.00557831	0.190099	KRAS	KRAS proto-oncogene, GTPase	ENSG00000172340.14	SUCLG2	protein_coding	ENSG00000172340.14	459.845	0.301807	0.113537	2.65823	0.0078553	0.0246944
P45984	MAPK9	Mitogen-activated protein kinase 9 (MAP kinase 9) (MAPK 9) (EC 2.7.11.24) (JNK-55) (Stress-activated protein kinase 1a) (SAPK1a) (Stress-activated protein kinase JNK2) (c-Jun N-terminal kinase 2)	3 v 3	-0.212274	0.00558513	0.190099	ZNF318	zinc finger protein 318	ENSG00000136870.10	ZNF189	protein_coding	ENSG00000136870.10	618.586	0.301494	0.103818	2.90408	0.00368336	0.0128153
P49327	FASN	Fatty acid synthase (EC 2.3.1.85) (Type I fatty acid synthase) [Includes: [Acyl-carrier-protein] S-acetyltransferase (EC 2.3.1.38); [Acyl-carrier-protein] S-malonyltransferase (EC 2.3.1.39); 3-oxoacyl-[acyl-carrier-protein] synthase (EC 2.3.1.41); 3-oxoacyl-[acyl-carrier-protein] reductase (EC 1.1.1.100); 3-hydroxyacyl-[acyl-carrier-protein] dehydratase (EC 4.2.1.59); Enoyl-[acyl-carrier-protein]…	3 v 3	-0.199621	0.00559051	0.190099	EPHA6	EPH receptor A6	ENSG00000091436.17	MAP3K20	protein_coding	ENSG00000091436.17	707.133	0.300337	0.0953502	3.14983	0.00163367	0.00627685
O95848	NUDT14	Uridine diphosphate glucose pyrophosphatase NUDT14 (UDPG pyrophosphatase) (UGPPase) (EC 3.6.1.45) (Nucleoside diphosphate-linked moiety X motif 14) (Nudix motif 14)	3 v 3	-0.089214	0.0056381	0.655279	THNSL2	threonine synthase like 2	ENSG00000100811.13	YY1	protein_coding	ENSG00000100811.13	1957.48	0.300008	0.0799716	3.75143	0.000175832	0.000854512
P43250	GRK6	G protein-coupled receptor kinase 6 (EC 2.7.11.16) (G protein-coupled receptor kinase GRK6)	3 v 3	0.245587	0.00564679	0.190099	GGT7	gamma-glutamyltransferase 7	ENSG00000198586.14	TLK1	protein_coding	ENSG00000198586.14	1324.8	0.297405	0.0996742	2.98377	0.00284721	0.0102428
P18031	PTPN1	Tyrosine-protein phosphatase non-receptor type 1 (EC 3.1.3.48) (Protein-tyrosine phosphatase 1B) (PTP-1B)	3 v 3	0.386605	0.00570066	0.190099	CBLN3	cerebellin 3 precursor	ENSG00000113460.12	BRIX1	protein_coding	ENSG00000113460.12	535.763	0.297027	0.115513	2.57138	0.0101294	0.0307267
Q8NC74	RBBP8NL	RBBP8 N-terminal-like protein	2 v 2	0.264048	0.00570204	0.190099	EPHB2	EPH receptor B2	ENSG00000105186.16	ANKRD27	protein_coding	ENSG00000105186.16	588.343	0.285783	0.103759	2.75431	0.00588167	0.0191454
Q92508	PIEZO1	Piezo-type mechanosensitive ion channel component 1 (Membrane protein induced by beta-amyloid treatment) (Mib) (Protein FAM38A)	3 v 3	-0.210255	0.00577768	0.190099	ACVRL1	activin A receptor like type 1	ENSG00000147044.21	CASK	protein_coding	ENSG00000147044.21	763.372	0.28106	0.0925223	3.03776	0.00238345	0.00877057
P61160	ACTR2	Actin-related protein 2 (Actin-like protein 2)	3 v 3	0.0838746	0.00580316	0.190099	SLC45A3	solute carrier family 45 member 3	ENSG00000145734.19	BDP1	protein_coding	ENSG00000145734.19	2197.22	0.279718	0.0811574	3.44661	0.000567673	0.00244452
Q07864	POLE	DNA polymerase epsilon catalytic subunit A (EC 2.7.7.7) (3'-5' exodeoxyribonuclease) (EC 3.1.11.-) (DNA polymerase II subunit A)	3 v 3	0.205566	0.00580529	0.190099	CASTOR1	cytosolic arginine sensor for mTORC1 subunit 1	ENSG00000163875.15	MEAF6	protein_coding	ENSG00000163875.15	504.505	0.279014	0.113374	2.46101	0.0138548	0.0400893
D7RF68		AGTRAP-BRAF fusion protein	3 v 3	0.26336	0.00582031	0.190099	TMEM151A	transmembrane protein 151A	ENSG00000163939.18	PBRM1	protein_coding	ENSG00000163939.18	2333.46	0.276448	0.0746722	3.70216	0.000213774	0.00101799
Q68CP9	ARID2	AT-rich interactive domain-containing protein 2 (ARID domain-containing protein 2) (BRG1-associated factor 200) (BAF200) (Zinc finger protein with activation potential) (Zipzap/p200)	3 v 3	0.182718	0.00583537	0.190099	AGK	acylglycerol kinase	ENSG00000196505.11	GDAP2	protein_coding	ENSG00000196505.11	879.559	0.274997	0.0898857	3.0594	0.00221779	0.00822268
P47755	CAPZA2	F-actin-capping protein subunit alpha-2 (CapZ alpha-2)	3 v 3	-0.0586682	0.00589177	0.655279	LDB2	LIM domain binding 2	ENSG00000183309.11	ZNF623	protein_coding	ENSG00000183309.11	501.158	0.271802	0.106735	2.54652	0.0108802	0.0326394
Q86XZ4	SPATS2	Spermatogenesis-associated serine-rich protein 2 (Serine-rich spermatocytes and round spermatid 59 kDa protein) (p59scr)	3 v 3	0.0393627	0.00590428	0.655279	MRGPRX2	MAS related GPR family member X2	ENSG00000167747.14	C19orf48	protein_coding	ENSG00000167747.14	1070.01	0.267302	0.0907873	2.94427	0.00323721	0.0114472
Q6AWC2	WWC2	Protein WWC2 (BH-3-only member B) (WW domain-containing protein 2)	3 v 3	-0.219831	0.00591157	0.190099	HSF4	heat shock transcription factor 4	ENSG00000108829.10	LRRC59	protein_coding	ENSG00000108829.10	1696.48	0.264043	0.105403	2.50508	0.0122424	0.0360568
Q9NPA8	ENY2	Transcription and mRNA export factor ENY2 (Enhancer of yellow 2 transcription factor homolog)	3 v 3	0.278869	0.00596064	0.190099	MTHFS	methenyltetrahydrofolate synthetase	ENSG00000039068.19	CDH1	protein_coding	ENSG00000039068.19	3039.52	0.262894	0.0898805	2.92493	0.00344537	0.0120771
Q9UK59	DBR1	Lariat debranching enzyme (EC 3.1.-.-)	3 v 3	0.153285	0.00600725	0.190099	RABGAP1L	RAB GTPase activating protein 1 like	ENSG00000164209.17	SLC25A46	protein_coding	ENSG00000164209.17	869.598	0.260893	0.0923737	2.82433	0.00473803	0.0159402
Q92506	HSD17B8	(3R)-3-hydroxyacyl-CoA dehydrogenase (EC 1.1.1.n12) (17-beta-hydroxysteroid dehydrogenase 8) (17-beta-HSD 8) (HSD17B8) (3-ketoacyl-[acyl-carrier-protein] reductase alpha subunit) (KAR alpha subunit) (3-oxoacyl-[acyl-carrier-protein] reductase) (Estradiol 17-beta-dehydrogenase 8) (EC 1.1.1.62) (Protein Ke6) (Ke6) (Short chain dehydrogenase/reductase family 30C member 1) (Testosterone 17-beta-dehyd…	3 v 3	-0.22484	0.00601702	0.190099	CRHR2	corticotropin releasing hormone receptor 2	ENSG00000196591.12	HDAC2	protein_coding	ENSG00000196591.12	1236.66	0.26053	0.0832236	3.13048	0.0017452	0.00666209
A0A024R9W8	SLC30A9	Solute carrier family 30 member 9 (Zinc transporter 9)	3 v 3	0.104039	0.00602825	0.190099	THSD4	thrombospondin type 1 domain containing 4	ENSG00000170903.11	MSANTD4	protein_coding	ENSG00000170903.11	581.081	0.259093	0.104743	2.4736	0.0133759	0.0389615
Q6IBS0	TWF2	Twinfilin-2 (A6-related protein) (hA6RP) (Protein tyrosine kinase 9-like) (Twinfilin-1-like protein)	3 v 3	-0.190069	0.00607326	0.190099	CHCHD2	coiled-coil-helix-coiled-coil-helix domain containing 2	ENSG00000116209.11	TMEM59	protein_coding	ENSG00000116209.11	1082.02	0.253753	0.0963847	2.63271	0.00847056	0.026324
A0A024QZB4		Sulfotransferase (EC 2.8.2.-)	3 v 3	-0.324536	0.00608133	0.190099	ADAM23	ADAM metallopeptidase domain 23	ENSG00000109654.15	TRIM2	protein_coding	ENSG00000109654.15	12505.6	0.249351	0.0638496	3.90529	9.41141e-05	0.000486664
O75177	SS18L1	Calcium-responsive transactivator (SS18-like protein 1) (SYT homolog 1)	3 v 3	-0.343487	0.00608886	0.190099	HPCA	hippocalcin	ENSG00000033178.13	UBA6	protein_coding	ENSG00000033178.13	1786.85	0.246679	0.0814971	3.02684	0.00247124	0.00904727
A0A024R6R1	SHCBP1	SHC SH2-domain binding protein 1, isoform CRA_a	3 v 3	-0.317483	0.00616617	0.190099	HLA-DRB1	major histocompatibility complex, class II, DR beta 1	ENSG00000181450.17	ZNF678	protein_coding	ENSG00000181450.17	556.07	0.246049	0.103145	2.38546	0.0170578	0.0476036
Q9UKA9	PTBP2	Polypyrimidine tract-binding protein 2 (Neural polypyrimidine tract-binding protein) (Neurally-enriched homolog of PTB) (PTB-like protein)	3 v 3	-0.669034	0.00617128	0.190099	PALM3	paralemmin 3	ENSG00000172888.12	ZNF621	protein_coding	ENSG00000172888.12	815.238	0.233571	0.0914265	2.55474	0.0106267	0.0319962
Q99567	NUP88	Nuclear pore complex protein Nup88 (88 kDa nucleoporin) (Nucleoporin Nup88)	3 v 3	-0.0959595	0.0061855	0.190099	CAPN15	calpain 15	ENSG00000116747.12	RO60	protein_coding	ENSG00000116747.12	2309.51	0.227573	0.0736722	3.08899	0.00200835	0.00755068
Q8NEU8	APPL2	DCC-interacting protein 13-beta (Dip13-beta) (Adapter protein containing PH domain, PTB domain and leucine zipper motif 2)	3 v 3	-0.113583	0.00625416	0.655279	CSRNP3	cysteine and serine rich nuclear protein 3	ENSG00000143157.11	POGK	protein_coding	ENSG00000143157.11	1508.77	0.223071	0.0799504	2.79011	0.00526896	0.0174332
A7E2D6	NAV2	NAV2 protein	3 v 3	0.508369	0.00625754	0.190099	POU2F1	POU class 2 homeobox 1	ENSG00000101266.19	CSNK2A1	protein_coding	ENSG00000101266.19	1424.09	0.221124	0.0849093	2.60424	0.00920772	0.0282353
O60512	B4GALT3	Beta-1,4-galactosyltransferase 3 (Beta-1,4-GalTase 3) (Beta4Gal-T3) (b4Gal-T3) (EC 2.4.1.-) (Beta-N-acetylglucosaminyl-glycolipid beta-1,4-galactosyltransferase) (Beta-N-acetylglucosaminylglycopeptide beta-1,4-galactosyltransferase) (EC 2.4.1.38) (N-acetyllactosamine synthase) (EC 2.4.1.90) (Nal synthase) (Neolactotriaosylceramide beta-1,4-galactosyltransferase) (EC 2.4.1.275) (UDP-Gal:beta-GlcNA…	3 v 3	0.345608	0.00632524	0.190099	SLC6A8	solute carrier family 6 member 8	ENSG00000116641.17	DOCK7	protein_coding	ENSG00000116641.17	1046.35	0.21752	0.0846411	2.56991	0.0101726	0.0308414
Q53R41	FASTKD1	FAST kinase domain-containing protein 1, mitochondrial	3 v 3	0.0892668	0.00638254	0.655279	KCNA7	potassium voltage-gated channel subfamily A member 7	ENSG00000170348.9	TMED10	protein_coding	ENSG00000170348.9	3797.3	0.214208	0.0688247	3.11236	0.00185596	0.0070408
Q99959	PKP2	Plakophilin-2	3 v 3	0.192104	0.00638918	0.190099	NUMB	NUMB, endocytic adaptor protein	ENSG00000129315.11	CCNT1	protein_coding	ENSG00000129315.11	2077.1	0.208214	0.0845884	2.46149	0.0138361	0.0400466
Q96T51	RUFY1	RUN and FYVE domain-containing protein 1 (FYVE-finger protein EIP1) (La-binding protein 1) (Rab4-interacting protein) (Zinc finger FYVE domain-containing protein 12)	3 v 3	0.166278	0.00639817	0.190099	PI4K2A	phosphatidylinositol 4-kinase type 2 alpha	ENSG00000109332.20	UBE2D3	protein_coding	ENSG00000109332.20	2493.2	0.204916	0.0784687	2.61143	0.00901647	0.0277377
Q9BVC5	C2orf49	Ashwin	3 v 3	0.362341	0.00640411	0.190099	EIF2B1	eukaryotic translation initiation factor 2B subunit alpha	ENSG00000110344.9	UBE4A	protein_coding	ENSG00000110344.9	1737.31	0.201871	0.083107	2.42905	0.0151385	0.0430967
P50613	CDK7	Cyclin-dependent kinase 7 (EC 2.7.11.22) (EC 2.7.11.23) (39 kDa protein kinase) (p39 Mo15) (CDK-activating kinase 1) (Cell division protein kinase 7) (Serine/threonine-protein kinase 1) (TFIIH basal transcription factor complex kinase subunit)	3 v 3	-0.179369	0.00643625	0.190099	SELENOP	selenoprotein P	ENSG00000134250.20	NOTCH2	protein_coding	ENSG00000134250.20	2732.21	0.200228	0.0810558	2.47025	0.0135019	0.0392478
Q9NV66	TYW1	S-adenosyl-L-methionine-dependent tRNA 4-demethylwyosine synthase TYW1 (EC 4.1.3.44) (Radical S-adenosyl methionine and flavodoxin domain-containing protein 1) (tRNA wybutosine-synthesizing protein 1 homolog) (tRNA-yW-synthesizing protein)	3 v 3	0.085554	0.00644347	0.190099	PDZK1IP1	PDZK1 interacting protein 1	ENSG00000143995.20	MEIS1	protein_coding	ENSG00000143995.20	2528.8	-0.184355	0.0737803	-2.4987	0.0124649	0.036599
Q53H96	PYCR3	Pyrroline-5-carboxylate reductase 3 (P5C reductase 3) (P5CR 3) (EC 1.5.1.2) (Pyrroline-5-carboxylate reductase-like protein)	3 v 3	-0.0993086	0.00647057	0.655279	RAB32	RAB32, member RAS oncogene family	ENSG00000172795.16	DCP2	protein_coding	ENSG00000172795.16	3007.4	-0.219715	0.0825711	-2.66092	0.00779274	0.0245246
Q15147	PLCB4	1-phosphatidylinositol 4,5-bisphosphate phosphodiesterase beta-4 (EC 3.1.4.11) (Phosphoinositide phospholipase C-beta-4) (Phospholipase C-beta-4) (PLC-beta-4)	3 v 3	0.140633	0.0064832	0.190099	CYB5D1	cytochrome b5 domain containing 1	ENSG00000198265.12	HELZ	protein_coding	ENSG00000198265.12	1440.76	-0.227831	0.0864975	-2.63396	0.00843944	0.0262598
Q9BQB6	VKORC1	Vitamin K epoxide reductase complex subunit 1 (EC 1.17.4.4) (Vitamin K1 2,3-epoxide reductase subunit 1)	3 v 3	-0.087348	0.00653238	0.655279	ICK	intestinal cell kinase	ENSG00000054523.17	KIF1B	protein_coding	ENSG00000054523.17	1589.23	-0.239471	0.0796738	-3.00564	0.0026502	0.00962187
Q6P996	PDXDC1	Pyridoxal-dependent decarboxylase domain-containing protein 1 (EC 4.1.1.-)	3 v 3	0.156096	0.00653532	0.190099	CRTC3	CREB regulated transcription coactivator 3	ENSG00000109861.16	CTSC	protein_coding	ENSG00000109861.16	927.334	-0.241445	0.0946503	-2.55091	0.0107442	0.0323063
Q6NZI2	CAVIN1	Caveolae-associated protein 1 (Cavin-1) (Polymerase I and transcript release factor)	3 v 3	0.334336	0.0065356	0.190099	ANKH	ANKH inorganic pyrophosphate transport regulator	ENSG00000103365.15	GGA2	protein_coding	ENSG00000103365.15	731.45	-0.248392	0.098054	-2.53322	0.011302	0.0336917
Q8ND76	CCNY	Cyclin-Y (Cyc-Y) (Cyclin box protein 1) (Cyclin fold protein 1) (cyclin-X)	3 v 3	-0.187006	0.00654934	0.190099	PPCDC	phosphopantothenoylcysteine decarboxylase	ENSG00000198663.16	C6orf89	protein_coding	ENSG00000198663.16	1105.48	-0.24845	0.101703	-2.4429	0.0145698	0.0417674
P28676	GCA	Grancalcin	3 v 3	-0.141694	0.00657383	0.190099	SPR	sepiapterin reductase	ENSG00000166135.14	HIF1AN	protein_coding	ENSG00000166135.14	731.338	-0.257467	0.0957385	-2.68928	0.00716073	0.022778
O00212	RHOD	Rho-related GTP-binding protein RhoD (Rho-related protein HP1) (RhoHP1)	3 v 3	-0.622157	0.00661625	0.190099	BACE1	beta-secretase 1	ENSG00000029153.14	ARNTL2	protein_coding	ENSG00000029153.14	1162.24	-0.263474	0.0875553	-3.00923	0.0026191	0.00952443
P07902	GALT	Galactose-1-phosphate uridylyltransferase (Gal-1-P uridylyltransferase) (EC 2.7.7.12) (UDP-glucose--hexose-1-phosphate uridylyltransferase)	3 v 3	-0.237885	0.00661707	0.190099	MECP2	methyl-CpG binding protein 2	ENSG00000116406.19	EDEM3	protein_coding	ENSG00000116406.19	1076.08	-0.266936	0.106194	-2.51366	0.0119487	0.035321
Q9NPI6	DCP1A	mRNA-decapping enzyme 1A (EC 3.-.-.-) (Smad4-interacting transcriptional co-activator) (Transcription factor SMIF)	3 v 3	0.312237	0.00666469	0.190099	MIP	major intrinsic protein of lens fiber	ENSG00000112096.18	SOD2	protein_coding	ENSG00000112096.18	1008.34	-0.267635	0.106298	-2.51778	0.0118098	0.0349875
Q5CZB5	DKFZp686M0430	Uncharacterized protein DKFZp686M0430	3 v 3	-0.135282	0.00669916	0.190099	TP53I11	tumor protein p53 inducible protein 11	ENSG00000070950.10	RAD18	protein_coding	ENSG00000070950.10	395.737	-0.270007	0.112452	-2.40108	0.0163466	0.0459762
Q9BZD4	NUF2	Kinetochore protein Nuf2 (hNuf2) (hNuf2R) (hsNuf2) (Cell division cycle-associated protein 1)	3 v 3	0.155846	0.00673746	0.190099	HIGD1A	HIG1 hypoxia inducible domain family member 1A	ENSG00000168175.15	MAPK1IP1L	protein_coding	ENSG00000168175.15	1640.38	-0.274936	0.0832832	-3.30122	0.000962667	0.00391729
P0DPD8	EEF1AKMT4-ECE2	EEF1AKMT4-ECE2 readthrough transcript protein (EC 3.4.24.71) [Includes: Methyltransferase-like region (EC 2.1.1.-); Endothelin-converting enzyme 2 region (EC 3.4.24.71)]	3 v 3	0.378994	0.00676109	0.190099	MAP6	microtubule associated protein 6	ENSG00000169083.17	AR	protein_coding	ENSG00000169083.17	849.909	-0.279955	0.107486	-2.60456	0.0091992	0.0282178
Q7Z7E8	UBE2Q1	Ubiquitin-conjugating enzyme E2 Q1 (EC 2.3.2.23) (E2 ubiquitin-conjugating enzyme Q1) (Protein NICE-5) (Ubiquitin carrier protein Q1) (Ubiquitin-protein ligase Q1)	3 v 3	-0.35361	0.00679911	0.190099	PRR5L	proline rich 5 like	ENSG00000109189.13	USP46	protein_coding	ENSG00000109189.13	835.105	-0.282189	0.102346	-2.75721	0.00582973	0.0190071
P20962	PTMS	Parathymosin	3 v 3	-0.055085	0.00680703	0.190099	GOLPH3L	golgi phosphoprotein 3 like	ENSG00000122778.9	KIAA1549	protein_coding	ENSG00000122778.9	476.017	-0.290733	0.113279	-2.56653	0.010272	0.0310726
Q71U36	TUBA1A	Tubulin alpha-1A chain (Alpha-tubulin 3) (Tubulin B-alpha-1) (Tubulin alpha-3 chain) [Cleaved into: Detyrosinated tubulin alpha-1A chain]	3 v 3	0.12045	0.00687687	0.190099	HAPLN3	hyaluronan and proteoglycan link protein 3	ENSG00000181610.13	MRPS23	protein_coding	ENSG00000181610.13	468.33	-0.298436	0.110586	-2.69866	0.00696186	0.0222051
Q68CQ7	GLT8D1	Glycosyltransferase 8 domain-containing protein 1 (EC 2.4.1.-)	3 v 3	-0.0961673	0.00688307	0.655279	RELT	RELT, TNF receptor	ENSG00000075142.13	SRI	protein_coding	ENSG00000075142.13	460.69	-0.298759	0.114073	-2.61902	0.00881821	0.0272277
Q9NRA0	SPHK2	Sphingosine kinase 2 (SK 2) (SPK 2) (EC 2.7.1.91)	2 v 2	-0.193255	0.00689198	0.655279	LOC110117498-PIK3R3	LOC110117498-PIK3R3 readthrough	ENSG00000135778.12	NTPCR	protein_coding	ENSG00000135778.12	418.892	-0.301889	0.116195	-2.59813	0.00937325	0.0286824
Q5U0J5	CREB1	cAMP responsive element binding protein 1 (cAMP responsive element binding protein 1, isoform CRA_a) (cDNA, FLJ93156, Homo sapiens cAMP responsive element binding protein 1 (CREB1),transcript variant B, mRNA)	3 v 3	0.268344	0.00692465	0.190099	DNAJB5	DnaJ heat shock protein family (Hsp40) member B5	ENSG00000169905.12	TOR1AIP2	protein_coding	ENSG00000169905.12	2639.15	-0.302419	0.0778769	-3.8833	0.000103049	0.000528249
L0R6Q1	SLC35A4	SLC35A4 upstream open reading frame protein	3 v 3	0.467576	0.00701194	0.190099	SLC8A2	solute carrier family 8 member A2	ENSG00000118276.11	B4GALT6	protein_coding	ENSG00000118276.11	346.726	-0.312356	0.129884	-2.40488	0.0161778	0.0455909
P40222	TXLNA	Alpha-taxilin	3 v 3	0.467556	0.00709004	0.190099	PIK3R3	phosphoinositide-3-kinase regulatory subunit 3	ENSG00000103966.11	EHD4	protein_coding	ENSG00000103966.11	345.901	-0.318727	0.120322	-2.64894	0.00807443	0.0252884
Q9BTI9	NPM1	Nucleophosmin (Fragment)	3 v 3	-0.115071	0.00710141	0.190099	CERS3	ceramide synthase 3	ENSG00000140332.16	TLE3	protein_coding	ENSG00000140332.16	477.088	-0.321415	0.125978	-2.55135	0.0107305	0.0322701
Q14508	WFDC2	WAP four-disulfide core domain protein 2 (Epididymal secretory protein E4) (Major epididymis-specific protein E4) (Putative protease inhibitor WAP5)	3 v 3	-0.956126	0.00710317	0.190099	NMRAL1	NmrA like redox sensor 1	ENSG00000128708.13	HAT1	protein_coding	ENSG00000128708.13	789.162	-0.321923	0.103766	-3.1024	0.0019196	0.00725352
P42224	STAT1	Signal transducer and activator of transcription 1-alpha/beta (Transcription factor ISGF-3 components p91/p84)	3 v 3	-0.154106	0.00711732	0.190099	CSNK2A2	casein kinase 2 alpha 2	ENSG00000068650.18	ATP11A	protein_coding	ENSG00000068650.18	362.092	-0.322648	0.121037	-2.66569	0.00768309	0.024225
Q13200	PSMD2	26S proteasome non-ATPase regulatory subunit 2 (26S proteasome regulatory subunit RPN1) (26S proteasome regulatory subunit S2) (26S proteasome subunit p97) (Protein 55.11) (Tumor necrosis factor type 1 receptor-associated protein 2)	3 v 3	-0.0860199	0.00713246	0.190099	ALG11	ALG11, alpha-1,2-mannosyltransferase	ENSG00000088448.14	ANKRD10	protein_coding	ENSG00000088448.14	805.258	-0.323089	0.103665	-3.11666	0.00182915	0.00695092
Q6P1Q9	METTL2B	tRNA N(3)-methylcytidine methyltransferase METTL2B (EC 2.1.1.-) (Methyltransferase-like protein 2B)	3 v 3	-0.125439	0.00713747	0.655279	HELQ	helicase, POLQ like	ENSG00000104643.10	MTMR9	protein_coding	ENSG00000104643.10	495.849	-0.325245	0.106317	-3.0592	0.00221928	0.00822668
Q99757	TXN2	Thioredoxin, mitochondrial (MTRX) (Mt-Trx) (Thioredoxin-2)	3 v 3	0.702156	0.00716105	0.190099	CD300LF	CD300 molecule like family member f	ENSG00000164054.15	SHISA5	protein_coding	ENSG00000164054.15	354.626	-0.325332	0.119964	-2.71192	0.00668951	0.0214316
Q49B96	COX19	Cytochrome c oxidase assembly protein COX19 (hCOX19)	3 v 3	0.220063	0.00716704	0.190099	CDK2AP2	cyclin dependent kinase 2 associated protein 2	ENSG00000101290.14	CDS2	protein_coding	ENSG00000101290.14	667.232	-0.331931	0.102869	-3.22674	0.00125208	0.00495559
Q13309	SKP2	S-phase kinase-associated protein 2 (Cyclin-A/CDK2-associated protein p45) (F-box protein Skp2) (F-box/LRR-repeat protein 1) (p45skp2)	3 v 3	0.262944	0.00720851	0.190099	FAM219A	family with sequence similarity 219 member A	ENSG00000101019.22	UQCC1	protein_coding	ENSG00000101019.22	339.962	-0.333302	0.129088	-2.58198	0.0098234	0.0299089
Q96EA4	SPDL1	Protein Spindly (hSpindly) (Arsenite-related gene 1 protein) (Coiled-coil domain-containing protein 99) (Rhabdomyosarcoma antigen MU-RMS-40.4A) (Spindle apparatus coiled-coil domain-containing protein 1)	3 v 3	0.185837	0.00721658	0.190099	PREX1	phosphatidylinositol-3,4,5-trisphosphate dependent Rac exchange factor 1	ENSG00000113273.17	ARSB	protein_coding	ENSG00000113273.17	336.81	-0.334032	0.127709	-2.61557	0.00890783	0.0274749
Q9NV70	EXOC1	Exocyst complex component 1 (Exocyst complex component Sec3)	3 v 3	0.0433014	0.00722631	0.190099	CCKBR	cholecystokinin B receptor	ENSG00000120594.17	PLXDC2	protein_coding	ENSG00000120594.17	1640.98	-0.337727	0.109333	-3.08899	0.00200838	0.00755068
Q13190	STX5	Syntaxin-5	3 v 3	0.114919	0.00728799	0.190099	VPS52	VPS52, GARP complex subunit	ENSG00000175970.11	UNC119B	protein_coding	ENSG00000175970.11	1000.42	-0.342853	0.102357	-3.3496	0.000809294	0.00335773
P04150	NR3C1	Glucocorticoid receptor (GR) (Nuclear receptor subfamily 3 group C member 1)	3 v 3	-0.0110025	0.00732327	0.190099	SEMA3C	semaphorin 3C	ENSG00000169057.22	MECP2	protein_coding	ENSG00000169057.22	683.916	-0.345477	0.0979774	-3.52609	0.000421745	0.00188013
Q9NVG8	TBC1D13	TBC1 domain family member 13	3 v 3	0.763476	0.00732725	0.190099	LRRC27	leucine rich repeat containing 27	ENSG00000114491.14	UMPS	protein_coding	ENSG00000114491.14	408.308	-0.35098	0.11279	-3.1118	0.00185953	0.00705185
Q96FW1	OTUB1	Ubiquitin thioesterase OTUB1 (EC 3.4.19.12) (Deubiquitinating enzyme OTUB1) (OTU domain-containing ubiquitin aldehyde-binding protein 1) (Otubain-1) (hOTU1) (Ubiquitin-specific-processing protease OTUB1)	3 v 3	0.0423608	0.00734399	0.190099	ZDHHC3	zinc finger DHHC-type containing 3	ENSG00000234444.10	ZNF736	protein_coding	ENSG00000234444.10	456.935	-0.351093	0.122043	-2.8768	0.00401736	0.013803
P04899	GNAI2	Guanine nucleotide-binding protein G(i) subunit alpha-2 (Adenylate cyclase-inhibiting G alpha protein)	3 v 3	-0.177763	0.00735626	0.655279	CACNG2	calcium voltage-gated channel auxiliary subunit gamma 2	ENSG00000167123.19	CERCAM	protein_coding	ENSG00000167123.19	631.54	-0.353998	0.0971335	-3.64445	0.000267962	0.00124508
P12270	TPR	Nucleoprotein TPR (Megator) (NPC-associated intranuclear protein) (Translocated promoter region protein)	3 v 3	-0.125252	0.00738597	0.190099	BTG4	BTG anti-proliferation factor 4	ENSG00000162129.14	CLPB	protein_coding	ENSG00000162129.14	662.442	-0.372374	0.098893	-3.76542	0.00016627	0.000814737
Q6UXH1	CRELD2	Protein disulfide isomerase CRELD2 (EC 5.3.4.1) (Cysteine-rich with EGF-like domain protein 2)	3 v 3	-0.284583	0.00743344	0.190099	PRC1	protein regulator of cytokinesis 1	ENSG00000069849.11	ATP1B3	protein_coding	ENSG00000069849.11	521.155	-0.376362	0.112082	-3.35792	0.000785308	0.00327036
P52434	POLR2H	DNA-directed RNA polymerases I, II, and III subunit RPABC3 (RNA polymerases I, II, and III subunit ABC3) (DNA-directed RNA polymerase II subunit H) (DNA-directed RNA polymerases I, II, and III 17.1 kDa polypeptide) (RPB17) (RPB8 homolog) (hRPB8)	3 v 3	-0.180168	0.00744137	0.655279	SMIM2	small integral membrane protein 2	ENSG00000119772.16	DNMT3A	protein_coding	ENSG00000119772.16	845.531	-0.379349	0.0935695	-4.0542	5.03065e-05	0.000276789
Q6GQQ9	OTUD7B	OTU domain-containing protein 7B (EC 3.4.19.12) (Cellular zinc finger anti-NF-kappa-B protein) (Cezanne) (Zinc finger A20 domain-containing protein 1) (Zinc finger protein Cezanne)	3 v 3	0.200152	0.00745	0.190099	FBXL22	F-box and leucine rich repeat protein 22	ENSG00000162430.17	SELENON	protein_coding	ENSG00000162430.17	519.642	-0.38364	0.104813	-3.66022	0.000252	0.0011769
Q92696	RABGGTA	Geranylgeranyl transferase type-2 subunit alpha (EC 2.5.1.60) (Geranylgeranyl transferase type II subunit alpha) (Rab geranyl-geranyltransferase subunit alpha) (Rab GG transferase alpha) (Rab GGTase alpha) (Rab geranylgeranyltransferase subunit alpha)	3 v 3	-0.0891972	0.00748169	0.655279	PARM1	prostate androgen-regulated mucin-like protein 1	ENSG00000079246.16	XRCC5	protein_coding	ENSG00000079246.16	4107.49	-0.385116	0.0683786	-5.63211	1.78016e-08	1.81078e-07
P49815	TSC2	Tuberin (Tuberous sclerosis 2 protein)	3 v 3	-0.117957	0.00748458	0.190099	CELF1	CUGBP Elav-like family member 1	ENSG00000165476.14	REEP3	protein_coding	ENSG00000165476.14	1016.62	-0.386867	0.105727	-3.65913	0.000253073	0.00118163
P07384	CAPN1	Calpain-1 catalytic subunit (EC 3.4.22.52) (Calcium-activated neutral proteinase 1) (CANP 1) (Calpain mu-type) (Calpain-1 large subunit) (Cell proliferation-inducing gene 30 protein) (Micromolar-calpain) (muCANP)	3 v 3	-0.122763	0.0074961	0.190099	CEP41	centrosomal protein 41	ENSG00000100023.19	PPIL2	protein_coding	ENSG00000100023.19	448.428	-0.387054	0.109461	-3.536	0.000406228	0.00181984
Q8IV48	ERI1	3'-5' exoribonuclease 1 (EC 3.1.-.-) (3'-5' exonuclease ERI1) (Eri-1 homolog) (Histone mRNA 3'-end-specific exoribonuclease) (Histone mRNA 3'-exonuclease 1) (Protein 3'hExo) (HEXO)	3 v 3	0.703529	0.00750021	0.190099	CRISPLD2	cysteine rich secretory protein LCCL domain containing 2	ENSG00000122515.15	ZMIZ2	protein_coding	ENSG00000122515.15	465.654	-0.391567	0.108693	-3.60249	0.000315178	0.00144543
Q8IX04	UEVLD	Ubiquitin-conjugating enzyme E2 variant 3 (UEV-3) (EV and lactate/malate dehydrogenase domain-containing protein)	3 v 3	-0.0315307	0.007517	0.655279	MACC1	MET transcriptional regulator MACC1	ENSG00000119185.12	ITGB1BP1	protein_coding	ENSG00000119185.12	219.168	-0.393296	0.139358	-2.8222	0.0047695	0.0160151
Q5D0E6	DALRD3	DALR anticodon-binding domain-containing protein 3	3 v 3	-0.278949	0.00753992	0.190099	TRUB1	TruB pseudouridine synthase family member 1	ENSG00000128891.15	CCDC32	protein_coding	ENSG00000128891.15	146.141	-0.394235	0.161521	-2.44077	0.014656	0.0419688
Q96PY5	FMNL2	Formin-like protein 2 (Formin homology 2 domain-containing protein 2)	3 v 3	0.107441	0.00756037	0.190099	GOLGA7B	golgin A7 family member B	ENSG00000165410.14	CFL2	protein_coding	ENSG00000165410.14	478.59	-0.394904	0.106078	-3.72277	0.000197049	0.000945517
Q8WVX9	FAR1	Fatty acyl-CoA reductase 1 (EC 1.2.1.84) (Male sterility domain-containing protein 2)	3 v 3	-0.16732	0.00756516	0.190099	PLXNA1	plexin A1	ENSG00000166847.10	DCTN5	protein_coding	ENSG00000166847.10	1187.78	-0.398324	0.0838385	-4.75109	2.02322e-06	1.47523e-05
P04083	ANXA1	Annexin A1 (Annexin I) (Annexin-1) (Calpactin II) (Calpactin-2) (Chromobindin-9) (Lipocortin I) (Phospholipase A2 inhibitory protein) (p35)	3 v 3	-0.178299	0.00756713	0.190099	SOCS7	suppressor of cytokine signaling 7	ENSG00000213020.10	ZNF611	protein_coding	ENSG00000213020.10	265.329	-0.403444	0.134344	-3.00306	0.0026728	0.00968642
H3BRM5	COX5A	Cytochrome c oxidase polypeptide Va (Cytochrome c oxidase subunit 5A, mitochondrial)	3 v 3	-0.215212	0.0075882	0.190099	UBE2D4	ubiquitin conjugating enzyme E2 D4 (putative)	ENSG00000125863.20	MKKS	protein_coding	ENSG00000125863.20	202.134	-0.404864	0.150962	-2.6819	0.00732048	0.0232017
Q99714	HSD17B10	3-hydroxyacyl-CoA dehydrogenase type-2 (EC 1.1.1.35) (17-beta-estradiol 17-dehydrogenase) (EC 1.1.1.62) (2-methyl-3-hydroxybutyryl-CoA dehydrogenase) (MHBD) (3-alpha-(17-beta)-hydroxysteroid dehydrogenase (NAD(+))) (EC 1.1.1.239) (3-hydroxy-2-methylbutyryl-CoA dehydrogenase) (EC 1.1.1.178) (3-hydroxyacyl-CoA dehydrogenase type II) (3alpha(or 20beta)-hydroxysteroid dehydrogenase) (EC 1.1.1.53) (7-…	3 v 3	0.0671159	0.00760176	0.190099	MAT1A	methionine adenosyltransferase 1A	ENSG00000018510.15	AGPS	protein_coding	ENSG00000018510.15	1187.33	-0.410506	0.0961401	-4.26987	1.95583e-05	0.000117443
Q03252	LMNB2	Lamin-B2	3 v 3	0.41161	0.0076071	0.190099	IFIT1	interferon induced protein with tetratricopeptide repeats 1	ENSG00000111785.20	RIC8B	protein_coding	ENSG00000111785.20	474.21	-0.416617	0.121673	-3.42407	0.000616918	0.00263458
P35249	RFC4	Replication factor C subunit 4 (Activator 1 37 kDa subunit) (A1 37 kDa subunit) (Activator 1 subunit 4) (Replication factor C 37 kDa subunit) (RF-C 37 kDa subunit) (RFC37)	3 v 3	-0.110837	0.00762461	0.655279	RSAD1	radical S-adenosyl methionine domain containing 1	ENSG00000124541.7	RRP36	protein_coding	ENSG00000124541.7	463.526	-0.417328	0.108046	-3.86249	0.000112238	0.000570552
Q5W111	SPRYD7	SPRY domain-containing protein 7 (Chronic lymphocytic leukemia deletion region gene 6 protein) (CLL deletion region gene 6 protein)	3 v 3	-0.446833	0.00764439	0.190099	TSPYL5	TSPY like 5	ENSG00000136824.19	SMC2	protein_coding	ENSG00000136824.19	1618.34	-0.424449	0.0798338	-5.31666	1.05689e-07	9.55235e-07
P78344	EIF4G2	Eukaryotic translation initiation factor 4 gamma 2 (eIF-4-gamma 2) (eIF-4G 2) (eIF4G 2) (Death-associated protein 5) (DAP-5) (p97)	3 v 3	-0.533971	0.00766067	0.190099	ARHGEF38	Rho guanine nucleotide exchange factor 38	ENSG00000165304.8	MELK	protein_coding	ENSG00000165304.8	692.288	-0.426073	0.105465	-4.03996	5.34595e-05	0.00029206
Q13613	MTMR1	Myotubularin-related protein 1 (Phosphatidylinositol-3,5-bisphosphate 3-phosphatase) (EC 3.1.3.95) (Phosphatidylinositol-3-phosphate phosphatase) (EC 3.1.3.64)	3 v 3	0.41431	0.00766246	0.190099	CXCL9	C-X-C motif chemokine ligand 9	ENSG00000053371.12	AKR7A2	protein_coding	ENSG00000053371.12	329.056	-0.429691	0.118514	-3.62567	0.00028821	0.0013327
O43639	NCK2	Cytoplasmic protein NCK2 (Growth factor receptor-bound protein 4) (NCK adaptor protein 2) (Nck-2) (SH2/SH3 adaptor protein NCK-beta)	3 v 3	0.235538	0.0076633	0.190099	LPP	LIM domain containing preferred translocation partner in lipoma	ENSG00000133056.13	PIK3C2B	protein_coding	ENSG00000133056.13	225.581	-0.434739	0.138232	-3.14499	0.00166091	0.006373
Q15392	DHCR24	Delta(24)-sterol reductase (EC 1.3.1.72) (24-dehydrocholesterol reductase) (3-beta-hydroxysterol Delta-24-reductase) (Diminuto/dwarf1 homolog) (Seladin-1)	3 v 3	0.71559	0.00767397	0.190099	C11orf68	chromosome 11 open reading frame 68	ENSG00000177663.13	IL17RA	protein_coding	ENSG00000177663.13	177.301	-0.435713	0.157388	-2.76839	0.00563334	0.0184415
Q9BQE9	BCL7B	B-cell CLL/lymphoma 7 protein family member B (allergen Hom s 3)	3 v 3	0.292306	0.00770556	0.190099	KCNN3	potassium calcium-activated channel subfamily N member 3	ENSG00000169213.7	RAB3B	protein_coding	ENSG00000169213.7	544.623	-0.440679	0.105872	-4.16238	3.14943e-05	0.000180442
Q9HCJ3	RAVER2	Ribonucleoprotein PTB-binding 2 (Protein raver-2)	3 v 3	0.0950522	0.00771692	0.190099	ARMC8	armadillo repeat containing 8	ENSG00000213024.11	NUP62	protein_coding	ENSG00000213024.11	588.009	-0.442071	0.105732	-4.18107	2.90142e-05	0.000167473
O60488	ACSL4	Long-chain-fatty-acid--CoA ligase 4 (EC 6.2.1.3) (Arachidonate--CoA ligase) (EC 6.2.1.15) (Long-chain acyl-CoA synthetase 4) (LACS 4)	3 v 3	0.283276	0.0077348	0.190099	RASL10B	RAS like family 10 member B	ENSG00000173611.17	SCAI	protein_coding	ENSG00000173611.17	392.293	-0.442564	0.143662	-3.08058	0.00206598	0.00773252
P08651	NFIC	Nuclear factor 1 C-type (NF1-C) (Nuclear factor 1/C) (CCAAT-box-binding transcription factor) (CTF) (Nuclear factor I/C) (NF-I/C) (NFI-C) (TGGCA-binding protein)	3 v 3	0.327704	0.00773723	0.190099	SMR3B	submaxillary gland androgen regulated protein 3B	ENSG00000176371.14	ZSCAN2	protein_coding	ENSG00000176371.14	124.18	-0.442882	0.17696	-2.50272	0.0123242	0.0362605
Q9UJX3	ANAPC7	Anaphase-promoting complex subunit 7 (APC7) (Cyclosome subunit 7)	3 v 3	0.0727519	0.00775848	0.190099	CLCN5	chloride voltage-gated channel 5	ENSG00000129351.17	ILF3	protein_coding	ENSG00000129351.17	3257.57	-0.443791	0.0783826	-5.66186	1.49741e-08	1.54109e-07
Q92692	NECTIN2	Nectin-2 (Herpes virus entry mediator B) (Herpesvirus entry mediator B) (HveB) (Nectin cell adhesion molecule 2) (Poliovirus receptor-related protein 2) (CD antigen CD112)	3 v 3	0.171644	0.00775883	0.190099	RALGAPA1	Ral GTPase activating protein catalytic alpha subunit 1	ENSG00000213064.10	SFT2D2	protein_coding	ENSG00000213064.10	3066.49	-0.451649	0.0833054	-5.42161	5.90654e-08	5.53497e-07
O60684	KPNA6	Importin subunit alpha-7 (Karyopherin subunit alpha-6)	3 v 3	0.129021	0.0077641	0.190099	PHYHIPL	phytanoyl-CoA 2-hydroxylase interacting protein like	ENSG00000153012.12	LGI2	protein_coding	ENSG00000153012.12	210.433	-0.45629	0.141673	-3.22073	0.00127863	0.00504873
Q9UBS9	SUCO	SUN domain-containing ossification factor (Membrane protein CH1) (Protein osteopotentia homolog) (SUN-like protein 1)	3 v 3	-0.410241	0.00778172	0.190099	PTPRJ	protein tyrosine phosphatase, receptor type J	ENSG00000126214.21	KLC1	protein_coding	ENSG00000126214.21	374.847	-0.460146	0.133107	-3.45697	0.000546278	0.00236454
O75381	PEX14	Peroxisomal membrane protein PEX14 (PTS1 receptor-docking protein) (Peroxin-14) (Peroxisomal membrane anchor protein PEX14)	3 v 3	0.224426	0.00779057	0.190099	ZFAND4	zinc finger AN1-type containing 4	ENSG00000145907.15	G3BP1	protein_coding	ENSG00000145907.15	3692.61	-0.460422	0.0724639	-6.35381	2.10041e-10	2.83295e-09
Q9H2C2	ARV1	Protein ARV1 (hARV1)	3 v 3	0.0480983	0.00782004	0.190273	WDR82	WD repeat domain 82	ENSG00000134779.15	TPGS2	protein_coding	ENSG00000134779.15	960.725	-0.465884	0.105143	-4.43095	9.38205e-06	6.01252e-05
O43396	TXNL1	Thioredoxin-like protein 1 (32 kDa thioredoxin-related protein)	3 v 3	-0.120321	0.00785222	0.190511	C15orf41	chromosome 15 open reading frame 41	ENSG00000055070.17	SZRD1	protein_coding	ENSG00000055070.17	1117.71	-0.473811	0.0878792	-5.39162	6.98265e-08	6.49497e-07
Q9Y3B3	TMED7	Transmembrane emp24 domain-containing protein 7 (p24 family protein gamma-3) (p24gamma3) (p27)	3 v 3	-0.153058	0.00793971	0.655279	ABHD14A-ACY1	ABHD14A-ACY1 readthrough	ENSG00000133028.12	SCO1	protein_coding	ENSG00000133028.12	413.459	-0.477157	0.111663	-4.27319	1.927e-05	0.00011585
A0A0S2Z3C0	ACTN4	Actinin alpha 4 isoform 3 (Fragment)	3 v 3	0.186191	0.00794963	0.655279	TK2	thymidine kinase 2, mitochondrial	ENSG00000185722.18	ANKFY1	protein_coding	ENSG00000185722.18	1123.56	-0.481788	0.0865152	-5.56883	2.56461e-08	2.55284e-07
O60701	UGDH	UDP-glucose 6-dehydrogenase (UDP-Glc dehydrogenase) (UDP-GlcDH) (UDPGDH) (EC 1.1.1.22)	3 v 3	0.241461	0.00799658	0.19076	SLC12A5	solute carrier family 12 member 5	ENSG00000131467.10	PSME3	protein_coding	ENSG00000131467.10	739.678	-0.482986	0.0925583	-5.21818	1.80692e-07	1.56423e-06
P11171	EPB41	Protein 4.1 (P4.1) (4.1R) (Band 4.1) (EPB4.1) (Erythrocyte membrane protein band 4.1)	3 v 3	0.218957	0.0080505	0.19076	ACY1	aminoacylase 1	ENSG00000055332.18	EIF2AK2	protein_coding	ENSG00000055332.18	1314.64	-0.488434	0.0879426	-5.55401	2.79184e-08	2.76707e-07
O75347	TBCA	Tubulin-specific chaperone A (TCP1-chaperonin cofactor A) (Tubulin-folding cofactor A) (CFA)	3 v 3	-0.0824683	0.00805579	0.19076	SMC1A	structural maintenance of chromosomes 1A	ENSG00000165480.16	SKA3	protein_coding	ENSG00000165480.16	426.727	-0.489035	0.122644	-3.98742	6.67955e-05	0.000357535
Q96RS0	TGS1	Trimethylguanosine synthase (EC 2.1.1.-) (CLL-associated antigen KW-2) (Cap-specific guanine-N2 methyltransferase) (Hepatocellular carcinoma-associated antigen 137) (Nuclear receptor coactivator 6-interacting protein) (PRIP-interacting protein with methyltransferase motif) (PIMT) (PIPMT)	3 v 3	0.0949993	0.00807041	0.19076	RCC2	regulator of chromosome condensation 2	ENSG00000179387.10	ELMOD2	protein_coding	ENSG00000179387.10	755.322	-0.490873	0.122549	-4.00554	6.18772e-05	0.000333231
P53007	SLC25A1	Tricarboxylate transport protein, mitochondrial (Citrate transport protein) (CTP) (Solute carrier family 25 member 1) (Tricarboxylate carrier protein)	3 v 3	-0.0813836	0.00816231	0.655279	DUSP13	dual specificity phosphatase 13	ENSG00000163812.15	ZDHHC3	protein_coding	ENSG00000163812.15	535.518	-0.49495	0.112339	-4.40588	1.05357e-05	6.68791e-05
Q16563	SYPL1	Synaptophysin-like protein 1 (Pantophysin)	3 v 3	0.164985	0.00816787	0.19076	ESYT2	extended synaptotagmin 2	ENSG00000203667.10	COX20	protein_coding	ENSG00000203667.10	174.778	-0.497814	0.151075	-3.29514	0.000983742	0.00399981
O00148	DDX39A	ATP-dependent RNA helicase DDX39A (EC 3.6.4.13) (DEAD box protein 39) (Nuclear RNA helicase URH49)	3 v 3	0.0703967	0.00816887	0.655279	WNT8B	Wnt family member 8B	ENSG00000136279.20	DBNL	protein_coding	ENSG00000136279.20	704.489	-0.499712	0.0982272	-5.0873	3.6319e-07	2.99948e-06
B3KQ18		cDNA FLJ32632 fis, clone SYNOV1000190, highly similar to Alpha-1,3-mannosyl-glycoprotein2-beta-N- acetylglucosaminyltransferase	2 v 2	0.485531	0.00828896	0.19076	NBL1	NBL1, DAN family BMP antagonist	ENSG00000076003.5	MCM6	protein_coding	ENSG00000076003.5	939.116	-0.502684	0.0906325	-5.54639	2.91625e-08	2.88469e-07
O60243	HS6ST1	Heparan-sulfate 6-O-sulfotransferase 1 (HS6ST-1) (EC 2.8.2.-)	3 v 3	-0.342787	0.00831416	0.19076	ATXN3	ataxin 3	ENSG00000197779.13	ZNF81	protein_coding	ENSG00000197779.13	274.611	-0.50612	0.139469	-3.62891	0.000284625	0.00131763
Q676U5	ATG16L1	Autophagy-related protein 16-1 (APG16-like 1)	3 v 3	-0.197493	0.00832394	0.19076	TTPA	alpha tocopherol transfer protein	ENSG00000186638.16	KIF24	protein_coding	ENSG00000186638.16	336.701	-0.508381	0.134324	-3.78473	0.000153877	0.000758447
Q9Y6I9	TEX264	Testis-expressed protein 264 (Putative secreted protein Zsig11)	3 v 3	0.239885	0.00832974	0.19076	GSTM5	glutathione S-transferase mu 5	ENSG00000162139.10	NEU3	protein_coding	ENSG00000162139.10	336.899	-0.518146	0.13162	-3.93669	8.26147e-05	0.00043299
Q6NYC8	PPP1R18	Phostensin (Protein phosphatase 1 F-actin cytoskeleton-targeting subunit) (Protein phosphatase 1 regulatory subunit 18)	3 v 3	0.556509	0.00833415	0.19076	ADAMTS15	ADAM metallopeptidase with thrombospondin type 1 motif 15	ENSG00000206579.8	XKR4	protein_coding	ENSG00000206579.8	74.3688	-0.530116	0.215182	-2.46357	0.013756	0.0398378
H0YKT5	TLE3	Transducin-like enhancer protein 3	3 v 3	-0.356456	0.00833685	0.19076	MFAP3L	microfibril associated protein 3 like	ENSG00000168675.18	LDLRAD4	protein_coding	ENSG00000168675.18	118.859	-0.554854	0.185272	-2.99481	0.00274618	0.00991483
Q9NXR1	NDE1	Nuclear distribution protein nudE homolog 1 (NudE)	3 v 3	0.33326	0.00835569	0.19076	MAPRE1	microtubule associated protein RP/EB family member 1	ENSG00000107614.22	TRDMT1	protein_coding	ENSG00000107614.22	88.0975	-0.559877	0.222421	-2.51719	0.0118295	0.0350304
Q3SY69	ALDH1L2	Mitochondrial 10-formyltetrahydrofolate dehydrogenase (Mitochondrial 10-FTHFDH) (mtFDH) (EC 1.5.1.6) (Aldehyde dehydrogenase family 1 member L2)	3 v 3	0.120025	0.00835883	0.19076	KCTD15	potassium channel tetramerization domain containing 15	ENSG00000136709.12	WDR33	protein_coding	ENSG00000136709.12	1097.36	-0.572883	0.0856815	-6.6862	2.29042e-11	3.53495e-10
Q6NUQ4	TMEM214	Transmembrane protein 214	3 v 3	0.537672	0.00836129	0.19076	TRIM22	tripartite motif containing 22	ENSG00000119547.6	ONECUT2	protein_coding	ENSG00000119547.6	405.999	-0.573393	0.129084	-4.44203	8.91151e-06	5.74576e-05
Q9NVJ2	ARL8B	ADP-ribosylation factor-like protein 8B (EC 3.6.5.2) (ADP-ribosylation factor-like protein 10C) (Novel small G protein indispensable for equal chromosome segregation 1)	3 v 3	-0.246705	0.00839497	0.655279	ITIH4	inter-alpha-trypsin inhibitor heavy chain family member 4	ENSG00000196208.14	GREB1	protein_coding	ENSG00000196208.14	757.111	-0.575193	0.101488	-5.66757	1.44837e-08	1.49598e-07
Q969S3	ZNF622	Zinc finger protein 622 (Zinc finger-like protein 9)	3 v 3	-0.237652	0.00840605	0.19076	SSR1	signal sequence receptor subunit 1	ENSG00000243156.8	MICAL3	protein_coding	ENSG00000243156.8	467.157	-0.582651	0.115692	-5.03623	4.74785e-07	3.85775e-06
Q14146	URB2	Unhealthy ribosome biogenesis protein 2 homolog	3 v 3	-0.081688	0.00841642	0.19076	CCDC141	coiled-coil domain containing 141	ENSG00000174915.12	PTDSS2	protein_coding	ENSG00000174915.12	145.037	-0.584272	0.173722	-3.36325	0.000770312	0.00321723
P53992	SEC24C	Protein transport protein Sec24C (SEC24-related protein C)	3 v 3	0.337167	0.00842253	0.19076	UNC5B	unc-5 netrin receptor B	ENSG00000139133.7	ALG10	protein_coding	ENSG00000139133.7	281.03	-0.58495	0.165995	-3.5239	0.000425245	0.00189406
P63010	AP2B1	AP-2 complex subunit beta (AP105B) (Adaptor protein complex AP-2 subunit beta) (Adaptor-related protein complex 2 subunit beta) (Beta-2-adaptin) (Beta-adaptin) (Clathrin assembly protein complex 2 beta large chain) (Plasma membrane adaptor HA2/AP2 adaptin beta subunit)	3 v 3	-0.203708	0.00843334	0.19076	RNF212B	ring finger protein 212B	ENSG00000137801.10	THBS1	protein_coding	ENSG00000137801.10	11487.3	-0.589383	0.0868001	-6.79012	1.12039e-11	1.80104e-10
Q99081	TCF12	Transcription factor 12 (TCF-12) (Class B basic helix-loop-helix protein 20) (bHLHb20) (DNA-binding protein HTF4) (E-box-binding protein) (Transcription factor HTF-4)	3 v 3	0.202713	0.00845099	0.19076	RPS6KA2	ribosomal protein S6 kinase A2	ENSG00000154917.11	RAB6B	protein_coding	ENSG00000154917.11	150.583	-0.590302	0.164568	-3.58699	0.000334523	0.00152615
P61221	ABCE1	ATP-binding cassette sub-family E member 1 (2'-5'-oligoadenylate-binding protein) (HuHP68) (RNase L inhibitor) (Ribonuclease 4 inhibitor) (RNS4I)	3 v 3	-0.147	0.00850674	0.19076	PRX	periaxin	ENSG00000100596.6	SPTLC2	protein_coding	ENSG00000100596.6	1320.24	-0.593007	0.0957571	-6.19282	5.90955e-10	7.44151e-09
Q9UHY7	ENOPH1	Enolase-phosphatase E1 (EC 3.1.3.77) (2,3-diketo-5-methylthio-1-phosphopentane phosphatase) (MASA homolog)	3 v 3	-0.198324	0.00851535	0.19076	ICAM4	intercellular adhesion molecule 4 (Landsteiner-Wiener blood group)	ENSG00000177181.15	RIMKLA	protein_coding	ENSG00000177181.15	210.335	-0.593723	0.162795	-3.64707	0.00026525	0.00123419
O00411	POLRMT	DNA-directed RNA polymerase, mitochondrial (MtRPOL) (EC 2.7.7.6)	3 v 3	-0.315453	0.00853259	0.19076	SMG5	SMG5, nonsense mediated mRNA decay factor	ENSG00000171208.9	NETO2	protein_coding	ENSG00000171208.9	737.935	-0.596544	0.105557	-5.65141	1.59138e-08	1.62864e-07
A0A3B3ITT1	RAB12	Ras-related protein Rab-12	3 v 3	0.434536	0.00853448	0.19076	CPNE2	copine 2	ENSG00000205476.9	CCDC85C	protein_coding	ENSG00000205476.9	434.835	-0.604535	0.114532	-5.2783	1.30386e-07	1.15713e-06
Q13619	CUL4A	Cullin-4A (CUL-4A)	3 v 3	-0.217946	0.00857882	0.191249	APC	APC, WNT signaling pathway regulator	ENSG00000139163.15	ETNK1	protein_coding	ENSG00000139163.15	2424.96	-0.608883	0.100568	-6.05443	1.40915e-09	1.68178e-08
P78406	RAE1	mRNA export factor (Rae1 protein homolog) (mRNA-associated protein mrnp 41)	3 v 3	0.0593895	0.008581	0.655279	SEPT3	septin 3	ENSG00000162664.17	ZNF326	protein_coding	ENSG00000162664.17	521.758	-0.612337	0.106406	-5.75474	8.67743e-09	9.24764e-08
O94906	PRPF6	Pre-mRNA-processing factor 6 (Androgen receptor N-terminal domain-transactivating protein 1) (ANT-1) (PRP6 homolog) (U5 snRNP-associated 102 kDa protein) (U5-102 kDa protein)	3 v 3	0.1883	0.00859101	0.655279	MICOS10-NBL1	MICOS10-NBL1 readthrough	ENSG00000198668.12	CALM1	protein_coding	ENSG00000198668.12	5566.31	-0.613711	0.0827698	-7.41467	1.21924e-13	2.42762e-12
Q96EY5	MVB12A	Multivesicular body subunit 12A (CIN85/CD2AP family-binding protein) (ESCRT-I complex subunit MVB12A) (Protein FAM125A)	3 v 3	-0.223378	0.00862948	0.191818	CORO1C	coronin 1C	ENSG00000182141.10	ZNF708	protein_coding	ENSG00000182141.10	247.187	-0.618234	0.137912	-4.4828	7.36688e-06	4.82409e-05
Q8IZQ1	WDFY3	WD repeat and FYVE domain-containing protein 3 (Autophagy-linked FYVE protein) (Alfy)	3 v 3	0.0449041	0.00864716	0.655279	GPR68	G protein-coupled receptor 68	ENSG00000122484.9	RPAP2	protein_coding	ENSG00000122484.9	672.827	-0.628041	0.0985165	-6.37498	1.8299e-10	2.48981e-09
P27144	AK4	Adenylate kinase 4, mitochondrial (AK 4) (EC 2.7.4.10) (EC 2.7.4.6) (Adenylate kinase 3-like) (GTP:AMP phosphotransferase AK4)	3 v 3	0.339522	0.0086494	0.191818	OPRM1	opioid receptor mu 1	ENSG00000137713.15	PPP2R1B	protein_coding	ENSG00000137713.15	336.096	-0.634121	0.12472	-5.08435	3.68883e-07	3.04525e-06
O60427	FADS1	Acyl-CoA (8-3)-desaturase (EC 1.14.19.44) (Delta(5) fatty acid desaturase) (D5D) (Delta(5) desaturase) (Delta-5 desaturase) (Fatty acid desaturase 1)	3 v 3	-0.125208	0.0086777	0.655279	ONECUT2	one cut homeobox 2	ENSG00000132600.16	PRMT7	protein_coding	ENSG00000132600.16	233.119	-0.634524	0.13966	-4.54334	5.53707e-06	3.71044e-05
Q96AP0	ACD	Adrenocortical dysplasia protein homolog (POT1 and TIN2-interacting protein)	2 v 2	-0.197455	0.00868324	0.655279	GOLIM4	golgi integral membrane protein 4	ENSG00000099385.11	BCL7C	protein_coding	ENSG00000099385.11	240.556	-0.63745	0.150453	-4.23688	2.26643e-05	0.000133974
B9A064	IGLL5	Immunoglobulin lambda-like polypeptide 5 (G lambda-1) (Germline immunoglobulin lambda 1)	2 v 2	0.571707	0.00869236	0.655279	CUL3	cullin 3	ENSG00000169105.7	CHST14	protein_coding	ENSG00000169105.7	214.21	-0.642513	0.147991	-4.34157	1.4147e-05	8.72689e-05
Q9H3U1	UNC45A	Protein unc-45 homolog A (Unc-45A) (GCUNC-45) (Smooth muscle cell-associated protein 1) (SMAP-1)	3 v 3	-0.0995662	0.00871748	0.655279	SORT1	sortilin 1	ENSG00000116455.14	WDR77	protein_coding	ENSG00000116455.14	228.804	-0.650936	0.140842	-4.62175	3.80509e-06	2.62506e-05
P32322	PYCR1	Pyrroline-5-carboxylate reductase 1, mitochondrial (P5C reductase 1) (P5CR 1) (EC 1.5.1.2)	3 v 3	0.194243	0.00873905	0.192616	ABHD2	abhydrolase domain containing 2	ENSG00000163344.6	PMVK	protein_coding	ENSG00000163344.6	53.2185	-0.653761	0.249158	-2.62388	0.00869343	0.0268754
Q9P2R3	ANKFY1	Rabankyrin-5 (Rank-5) (Ankyrin repeat and FYVE domain-containing protein 1) (Ankyrin repeats hooked to a zinc finger motif)	3 v 3	-0.0694157	0.00874076	0.655279	CSMD2	CUB and Sushi multiple domains 2	ENSG00000146530.14	VWDE	protein_coding	ENSG00000146530.14	215.945	-0.655837	0.142824	-4.59192	4.39193e-06	2.997e-05
O15392	BIRC5	Baculoviral IAP repeat-containing protein 5 (Apoptosis inhibitor 4) (Apoptosis inhibitor survivin)	3 v 3	0.153536	0.00875321	0.192616	TLK1	tousled like kinase 1	ENSG00000197296.6	FITM2	protein_coding	ENSG00000197296.6	126.895	-0.656294	0.177027	-3.7073	0.000209477	0.000999189
Q53T59	HS1BP3	HCLS1-binding protein 3 (HS1-binding protein 3) (HSP1BP-3)	3 v 3	-0.243046	0.00885471	0.655279	GPALPP1	GPALPP motifs containing 1	ENSG00000186575.17	NF2	protein_coding	ENSG00000186575.17	1001.09	-0.65702	0.0973629	-6.74815	1.49739e-11	2.36548e-10
Q9UP95	SLC12A4	Solute carrier family 12 member 4 (Electroneutral potassium-chloride cotransporter 1) (Erythroid K-Cl cotransporter 1) (hKCC1)	3 v 3	0.0426458	0.0088678	0.655279	ATAD2B	ATPase family, AAA domain containing 2B	ENSG00000100154.14	TTC28	protein_coding	ENSG00000100154.14	1356.69	-0.658621	0.0923165	-7.13438	9.72233e-13	1.75194e-11
Q15438	CYTH1	Cytohesin-1 (PH, SEC7 and coiled-coil domain-containing protein 1) (SEC7 homolog B2-1)	3 v 3	0.295183	0.00888549	0.193526	LRRC19	leucine rich repeat containing 19	ENSG00000167065.13	DUSP18	protein_coding	ENSG00000167065.13	79.8342	-0.664249	0.230267	-2.88469	0.00391797	0.013517
P42684	ABL2	Tyrosine-protein kinase ABL2 (EC 2.7.10.2) (Abelson murine leukemia viral oncogene homolog 2) (Abelson tyrosine-protein kinase 2) (Abelson-related gene protein) (Tyrosine-protein kinase ARG)	3 v 3	0.115533	0.00893484	0.194105	NRM	nurim	ENSG00000142166.13	IFNAR1	protein_coding	ENSG00000142166.13	551.63	-0.668027	0.108555	-6.15383	7.56356e-10	9.37173e-09
Q5JPH6	EARS2	Probable glutamate--tRNA ligase, mitochondrial (EC 6.1.1.17) (Glutamyl-tRNA synthetase) (GluRS)	3 v 3	0.0689362	0.00896904	0.655279	FAM168A	family with sequence similarity 168 member A	ENSG00000009830.11	POMT2	protein_coding	ENSG00000009830.11	388.05	-0.673382	0.11236	-5.99308	2.059e-09	2.3893e-08
O75182	SIN3B	Paired amphipathic helix protein Sin3b (Histone deacetylase complex subunit Sin3b) (Transcriptional corepressor Sin3b)	3 v 3	0.122703	0.00899625	0.194204	C14orf180	chromosome 14 open reading frame 180	ENSG00000169814.13	BTD	protein_coding	ENSG00000169814.13	63.2582	-0.67541	0.241592	-2.79567	0.00517926	0.0171845
Q92574	TSC1	Hamartin (Tuberous sclerosis 1 protein)	3 v 3	-0.109573	0.00901093	0.194204	NUP50	nucleoporin 50	ENSG00000065413.20	ANKRD44	protein_coding	ENSG00000065413.20	117.551	-0.679305	0.197949	-3.43171	0.000599781	0.00257012
Q9NU22	MDN1	Midasin (Dynein-related AAA-ATPase MDN1) (MIDAS-containing protein)	3 v 3	-0.157761	0.00904025	0.194204	EGFR	epidermal growth factor receptor	ENSG00000165060.14	FXN	protein_coding	ENSG00000165060.14	88.6062	-0.680847	0.199353	-3.41529	0.000637142	0.00270885
Q96FK6	WDR89	WD repeat-containing protein 89	3 v 3	-0.136975	0.00909957	0.194204	SASH3	SAM and SH3 domain containing 3	ENSG00000108848.16	LUC7L3	protein_coding	ENSG00000108848.16	885.195	-0.689201	0.109166	-6.31336	2.73046e-10	3.622e-09
O43896	KIF1C	Kinesin-like protein KIF1C	3 v 3	0.158515	0.00914871	0.194204	DYNC1LI2	dynein cytoplasmic 1 light intermediate chain 2	ENSG00000165416.14	SUGT1	protein_coding	ENSG00000165416.14	1280.51	-0.692159	0.0847232	-8.16965	3.09276e-16	8.15144e-15
Q6KC79	NIPBL	Nipped-B-like protein (Delangin) (SCC2 homolog)	3 v 3	0.300937	0.00915835	0.194204	CDCA7L	cell division cycle associated 7 like	ENSG00000144868.13	TMEM108	protein_coding	ENSG00000144868.13	37.6473	-0.70164	0.287469	-2.44075	0.0146567	0.0419688
O14879	IFIT3	Interferon-induced protein with tetratricopeptide repeats 3 (IFIT-3) (CIG49) (ISG-60) (Interferon-induced 60 kDa protein) (IFI-60K) (Interferon-induced protein with tetratricopeptide repeats 4) (IFIT-4) (Retinoic acid-induced gene G protein) (P60) (RIG-G)	3 v 3	-0.457843	0.00916804	0.194204	CDH11	cadherin 11	ENSG00000188112.9	C6orf132	protein_coding	ENSG00000188112.9	142.171	-0.703031	0.183571	-3.82975	0.000128273	0.000643768
Q6ZXV5	TMTC3	Protein O-mannosyl-transferase TMTC3 (EC 2.4.1.109) (Protein SMILE) (Transmembrane and TPR repeat-containing protein 3)	3 v 3	-0.0732377	0.00919638	0.655279	ZNF366	zinc finger protein 366	ENSG00000163909.8	HEYL	protein_coding	ENSG00000163909.8	48.9021	-0.705969	0.257637	-2.74017	0.0061408	0.0198923
Q3B7T1	EDRF1	Erythroid differentiation-related factor 1	3 v 3	0.125333	0.00921464	0.194204	GPATCH2L	G-patch domain containing 2 like	ENSG00000169435.14	RASSF6	protein_coding	ENSG00000169435.14	64.5606	-0.711635	0.250411	-2.84187	0.00448496	0.0151967
Q9Y3E7	CHMP3	Charged multivesicular body protein 3 (Chromatin-modifying protein 3) (Neuroendocrine differentiation factor) (Vacuolar protein sorting-associated protein 24) (hVps24)	3 v 3	-0.123494	0.00922131	0.655279	AP1M2	adaptor related protein complex 1 subunit mu 2	ENSG00000117697.15	NSL1	protein_coding	ENSG00000117697.15	428.849	-0.711865	0.143167	-4.97227	6.61722e-07	5.22672e-06
P0DN79	CBSL	Cystathionine beta-synthase-like protein (EC 4.2.1.22) (Beta-thionase) (Serine sulfhydrase)	3 v 3	0.198619	0.00924218	0.194204	NECTIN1	nectin cell adhesion molecule 1	ENSG00000185651.14	UBE2L3	protein_coding	ENSG00000185651.14	583.387	-0.717175	0.109843	-6.52909	6.61722e-11	9.60118e-10
P49755	TMED10	Transmembrane emp24 domain-containing protein 10 (Protein TMED10) (21 kDa transmembrane-trafficking protein) (S31I125) (S31III125) (Tmp-21-I) (Transmembrane protein Tmp21) (p23) (p24 family protein delta-1) (p24delta1) (p24delta)	3 v 3	0.155661	0.00924989	0.194204	SBNO1	strawberry notch homolog 1	ENSG00000168763.16	CNNM3	protein_coding	ENSG00000168763.16	336.277	-0.71739	0.131169	-5.46921	4.52042e-08	4.32024e-07
Q9H147	DNTTIP1	Deoxynucleotidyltransferase terminal-interacting protein 1 (Terminal deoxynucleotidyltransferase-interacting factor 1) (TdIF1) (TdT-interacting factor 1)	3 v 3	0.168754	0.00925155	0.194204	NUCB1	nucleobindin 1	ENSG00000146122.17	DAAM2	protein_coding	ENSG00000146122.17	34.3719	-0.723531	0.286267	-2.52747	0.0114889	0.0341626
Q92871	PMM1	Phosphomannomutase 1 (PMM 1) (EC 5.4.2.8) (PMMH-22)	3 v 3	-0.141887	0.00927155	0.655279	ZBTB22	zinc finger and BTB domain containing 22	ENSG00000154518.9	ATP5MC3	protein_coding	ENSG00000154518.9	396.347	-0.729143	0.129155	-5.64548	1.64725e-08	1.68153e-07
Q96PB1	CASD1	N-acetylneuraminate 9-O-acetyltransferase (EC 2.3.1.45) (CAS1 domain-containing protein 1) (Sialate O-acetyltransferase) (SOAT)	3 v 3	-0.504977	0.00929879	0.194204	PCDH20	protocadherin 20	ENSG00000184661.14	CDCA2	protein_coding	ENSG00000184661.14	809.072	-0.737476	0.093662	-7.8738	3.44042e-15	8.20721e-14
Q6ZVM7	TOM1L2	TOM1-like protein 2 (Target of Myb-like protein 2)	3 v 3	0.606061	0.00931003	0.194204	KIF1B	kinesin family member 1B	ENSG00000153029.14	MR1	protein_coding	ENSG00000153029.14	34.0539	-0.739169	0.309966	-2.38467	0.0170942	0.0476657
Q5TKA1	LIN9	Protein lin-9 homolog (HuLin-9) (hLin-9) (Beta subunit-associated regulator of apoptosis) (TUDOR gene similar protein) (Type I interferon receptor beta chain-associated protein) (pRB-associated protein)	3 v 3	0.542937	0.00942288	0.195244	MYCBP	MYC binding protein	ENSG00000197020.11	ZNF100	protein_coding	ENSG00000197020.11	174.942	-0.750116	0.156993	-4.77803	1.77018e-06	1.30063e-05
B4DHD2		cDNA FLJ55458, highly similar to Programmed cell death 6-interacting protein	3 v 3	0.0395726	0.00947415	0.655279	RBM41	RNA binding motif protein 41	ENSG00000185838.14	GNB1L	protein_coding	ENSG00000185838.14	33.8045	-0.754608	0.29897	-2.52402	0.0116021	0.0344584
Q9UPT9	USP22	Ubiquitin carboxyl-terminal hydrolase 22 (EC 3.4.19.12) (Deubiquitinating enzyme 22) (Ubiquitin thioesterase 22) (Ubiquitin-specific-processing protease 22)	3 v 3	-0.256905	0.00947678	0.655279	NEO1	neogenin 1	ENSG00000147099.21	HDAC8	protein_coding	ENSG00000147099.21	438.701	-0.757762	0.119263	-6.35369	2.1021e-10	2.83333e-09
Q8NI27	THOC2	THO complex subunit 2 (Tho2) (hTREX120)	3 v 3	-0.17494	0.00952949	0.195402	GREB1	growth regulating estrogen receptor binding 1	ENSG00000123643.13	SLC36A1	protein_coding	ENSG00000123643.13	226.814	-0.759718	0.158334	-4.79819	1.60102e-06	1.18309e-05
Q07960	ARHGAP1	Rho GTPase-activating protein 1 (CDC42 GTPase-activating protein) (GTPase-activating protein rhoGAP) (Rho-related small GTPase protein activator) (Rho-type GTPase-activating protein 1) (p50-RhoGAP)	3 v 3	0.43396	0.00954242	0.195402	IL17RB	interleukin 17 receptor B	ENSG00000065328.16	MCM10	protein_coding	ENSG00000065328.16	522.814	-0.763711	0.102519	-7.44946	9.37212e-14	1.88662e-12
Q9NVI7	ATAD3A	ATPase family AAA domain-containing protein 3A	3 v 3	-0.0655709	0.00954295	0.195402	CCNT1	cyclin T1	ENSG00000136492.8	BRIP1	protein_coding	ENSG00000136492.8	785.414	-0.76623	0.104097	-7.36074	1.829e-13	3.57098e-12
Q9Y5Z7	HCFC2	Host cell factor 2 (HCF-2) (C2 factor)	3 v 3	-0.33355	0.00955388	0.195402	ABHD11	abhydrolase domain containing 11	ENSG00000104290.11	FZD3	protein_coding	ENSG00000104290.11	518.936	-0.769442	0.148197	-5.19201	2.08035e-07	1.78481e-06
Q32Q12	NME1-NME2	Nucleoside diphosphate kinase (EC 2.7.4.6)	3 v 3	0.179447	0.00956817	0.195402	RNF185	ring finger protein 185	ENSG00000094916.16	CBX5	protein_coding	ENSG00000094916.16	6960.62	-0.781761	0.0958574	-8.15545	3.47876e-16	9.12098e-15
Q9BR61	ACBD6	Acyl-CoA-binding domain-containing protein 6	3 v 3	1.25977	0.00961071	0.195714	TTC28	tetratricopeptide repeat domain 28	ENSG00000119408.16	NEK6	protein_coding	ENSG00000119408.16	359.987	-0.784054	0.115827	-6.76918	1.29517e-11	2.05896e-10
Q15437	SEC23B	Protein transport protein Sec23B (hSec23B) (SEC23-related protein B)	3 v 3	0.420345	0.00965616	0.195714	SETD7	SET domain containing 7, histone lysine methyltransferase	ENSG00000092847.12	AGO1	protein_coding	ENSG00000092847.12	1109.47	-0.788421	0.0897235	-8.78723	1.53293e-18	4.98016e-17
Q9NWZ3	IRAK4	Interleukin-1 receptor-associated kinase 4 (IRAK-4) (EC 2.7.11.1) (Renal carcinoma antigen NY-REN-64)	3 v 3	-0.159875	0.00965726	0.655279	CXorf38	chromosome X open reading frame 38	ENSG00000100028.12	SNRPD3	protein_coding	ENSG00000100028.12	664.037	-0.789629	0.117092	-6.74364	1.54463e-11	2.43258e-10
Q9UHV9	PFDN2	Prefoldin subunit 2	3 v 3	-0.109877	0.00967539	0.195714	SLC25A15	solute carrier family 25 member 15	ENSG00000140025.16	EFCAB11	protein_coding	ENSG00000140025.16	114.941	-0.807745	0.184143	-4.3865	1.1519e-05	7.25938e-05
Q5BJD5	TMEM41B	Transmembrane protein 41B (Protein stasimon)	3 v 3	-0.128811	0.00969835	0.195714	LEP	leptin	ENSG00000188042.8	ARL4C	protein_coding	ENSG00000188042.8	857.382	-0.825843	0.101552	-8.13221	4.21525e-16	1.08817e-14
P28331	NDUFS1	NADH-ubiquinone oxidoreductase 75 kDa subunit, mitochondrial (EC 7.1.1.2) (Complex I-75kD) (CI-75kD)	3 v 3	0.0576993	0.00978492	0.196994	GPM6A	glycoprotein M6A	ENSG00000179240.10	GVQW3	protein_coding	ENSG00000179240.10	126.04	-0.83382	0.185935	-4.48447	7.30959e-06	4.7897e-05
Q8IZR5	CMTM4	CKLF-like MARVEL transmembrane domain-containing protein 4 (Chemokine-like factor superfamily member 4)	3 v 3	0.387375	0.00981329	0.197099	SCIMP	SLP adaptor and CSK interacting membrane protein	ENSG00000104147.9	OIP5	protein_coding	ENSG00000104147.9	127.506	-0.839484	0.193365	-4.34145	1.41544e-05	8.72876e-05
A0A1S5UZ07	TLN1	Talin-1	3 v 3	0.185134	0.00987062	0.197297	PLA2G15	phospholipase A2 group XV	ENSG00000171033.13	PKIA	protein_coding	ENSG00000171033.13	198.491	-0.850576	0.158381	-5.37046	7.85374e-08	7.28202e-07
Q92925	SMARCD2	SWI/SNF-related matrix-associated actin-dependent regulator of chromatin subfamily D member 2 (60 kDa BRG-1/Brm-associated factor subunit B) (BRG1-associated factor 60B) (BAF60B)	3 v 3	0.4357	0.00987499	0.197297	TRAM2	translocation associated membrane protein 2	ENSG00000248905.8	FMN1	protein_coding	ENSG00000248905.8	1115.95	-0.855435	0.107317	-7.9711	1.57271e-15	3.85227e-14
P43307	SSR1	Translocon-associated protein subunit alpha (TRAP-alpha) (Signal sequence receptor subunit alpha) (SSR-alpha)	3 v 3	-0.095978	0.00992795	0.655279	RECQL	RecQ like helicase	ENSG00000125848.10	FLRT3	protein_coding	ENSG00000125848.10	97.545	-0.856089	0.230637	-3.71185	0.000205752	0.000983052
Q969Y2	GTPBP3	tRNA modification GTPase GTPBP3, mitochondrial (GTP-binding protein 3) (Mitochondrial GTP-binding protein 1)	3 v 3	-0.160639	0.00995629	0.197297	ATXN7L1	ataxin 7 like 1	ENSG00000165186.12	PTCHD1	protein_coding	ENSG00000165186.12	217.149	-0.857476	0.161929	-5.29538	1.18769e-07	1.06386e-06
P62314	SNRPD1	Small nuclear ribonucleoprotein Sm D1 (Sm-D1) (Sm-D autoantigen) (snRNP core protein D1)	3 v 3	0.242144	0.0099779	0.655279	XKR5	XK related 5	ENSG00000088367.22	EPB41L1	protein_coding	ENSG00000088367.22	263.419	-0.865723	0.143816	-6.01967	1.74772e-09	2.04579e-08
Q6VY07	PACS1	Phosphofurin acidic cluster sorting protein 1 (PACS-1)	3 v 3	0.813936	0.0099798	0.197297	CAPN5	calpain 5	ENSG00000116205.14	TCEANC2	protein_coding	ENSG00000116205.14	147.833	-0.87374	0.185796	-4.70267	2.56775e-06	1.83698e-05
O14653	GOSR2	Golgi SNAP receptor complex member 2 (27 kDa Golgi SNARE protein) (Membrin)	3 v 3	-0.11547	0.0100735	0.655279	CASTOR3	CASTOR family member 3	ENSG00000155016.18	CYP2U1	protein_coding	ENSG00000155016.18	236.016	-0.883041	0.165553	-5.33388	9.61377e-08	8.75206e-07
Q96DG6	CMBL	Carboxymethylenebutenolidase homolog (EC 3.1.-.-)	3 v 3	-0.138563	0.010077	0.197297	HDAC1	histone deacetylase 1	ENSG00000121060.18	TRIM25	protein_coding	ENSG00000121060.18	620.233	-0.88572	0.105245	-8.41579	3.90259e-17	1.11006e-15
A0A494C1L5	LRBA	Lipopolysaccharide-responsive and beige-like anchor protein	3 v 3	0.0489349	0.0101007	0.197297	ING5	inhibitor of growth family member 5	ENSG00000106012.18	IQCE	protein_coding	ENSG00000106012.18	216.921	-0.888712	0.149403	-5.94844	2.70711e-09	3.08267e-08
O15382	BCAT2	Branched-chain-amino-acid aminotransferase, mitochondrial (BCAT(m)) (EC 2.6.1.42) (Placental protein 18) (PP18)	3 v 3	0.399258	0.0101103	0.197297	C1orf21	chromosome 1 open reading frame 21	ENSG00000169692.13	AGPAT2	protein_coding	ENSG00000169692.13	163.163	-0.893653	0.160035	-5.5841	2.34913e-08	2.35029e-07
Q9NY97	B3GNT2	N-acetyllactosaminide beta-1,3-N-acetylglucosaminyltransferase 2 (EC 2.4.1.149) (Beta-1,3-N-acetylglucosaminyltransferase 1) (BGnT-1) (Beta-1,3-Gn-T1) (Beta3Gn-T1) (Beta-1,3-galactosyltransferase 7) (Beta-1,3-GalTase 7) (Beta3Gal-T7) (Beta3GalT7) (b3Gal-T7) (Beta-3-Gx-T7) (UDP-Gal:beta-GlcNAc beta-1,3-galactosyltransferase 7) (UDP-GlcNAc:betaGal beta-1,3-N-acetylglucosaminyltransferase 2) (BGnT-2…	3 v 3	-0.232531	0.0101109	0.197297	SLC4A1AP	solute carrier family 4 member 1 adaptor protein	ENSG00000113361.13	CDH6	protein_coding	ENSG00000113361.13	1508.28	-0.901382	0.227236	-3.96672	7.28672e-05	0.000386945
Q9UQ90	SPG7	Paraplegin (EC 3.4.24.-) (Cell matrix adhesion regulator) (Spastic paraplegia 7 protein)	3 v 3	0.168291	0.0101167	0.197297	TNFAIP1	TNF alpha induced protein 1	ENSG00000161010.15	MRNIP	protein_coding	ENSG00000161010.15	135.086	-0.903689	0.181139	-4.98892	6.07177e-07	4.82812e-06
Q14126	DSG2	Desmoglein-2 (Cadherin family member 5) (HDGC)	3 v 3	0.148475	0.0101264	0.197297	EIF4EBP2	eukaryotic translation initiation factor 4E binding protein 2	ENSG00000108219.15	TSPAN14	protein_coding	ENSG00000108219.15	470.405	-0.907024	0.116486	-7.78654	6.88714e-15	1.58649e-13
P29590	PML	Protein PML (E3 SUMO-protein ligase PML) (EC 2.3.2.-) (Promyelocytic leukemia protein) (RING finger protein 71) (RING-type E3 SUMO transferase PML) (Tripartite motif-containing protein 19) (TRIM19)	3 v 3	0.151262	0.0102353	0.197297	SDR39U1	short chain dehydrogenase/reductase family 39U member 1	ENSG00000175591.11	P2RY2	protein_coding	ENSG00000175591.11	71.4564	-0.915042	0.219066	-4.17701	2.95364e-05	0.000170243
Q3ZCQ3	FAM174B	Membrane protein FAM174B	2 v 2	-0.299207	0.0102439	0.655279	NFIA	nuclear factor I A	ENSG00000138185.20	ENTPD1	protein_coding	ENSG00000138185.20	20.6154	-0.925706	0.349439	-2.64912	0.00807011	0.0252788
A0A1B0GW05	DPY19L1	Probable C-mannosyltransferase DPY19L1	3 v 3	-0.304278	0.010352	0.197297	CELF5	CUGBP Elav-like family member 5	ENSG00000072422.17	RHOBTB1	protein_coding	ENSG00000072422.17	254.132	-0.93418	0.151128	-6.18138	6.3542e-10	7.96156e-09
Q9NXF0		cDNA FLJ20288 fis, clone HEP04414 (Fragment)	2 v 2	0.367204	0.010382	0.197297	ATOX1	antioxidant 1 copper chaperone	ENSG00000102290.22	PCDH11X	protein_coding	ENSG00000102290.22	27.4857	-0.943566	0.317741	-2.9696	0.00298186	0.0106562
O75955	FLOT1	Flotillin-1	3 v 3	-0.168564	0.0104311	0.197297	NDUFB5	NADH:ubiquinone oxidoreductase subunit B5	ENSG00000273274.2	ZBTB8B	protein_coding	ENSG00000273274.2	140.753	-0.946137	0.170613	-5.54551	2.93102e-08	2.89788e-07
O75787	ATP6AP2	Renin receptor (ATPase H(+)-transporting lysosomal accessory protein 2) (ATPase H(+)-transporting lysosomal-interacting protein 2) (ER-localized type I transmembrane adapter) (Embryonic liver differentiation factor 10) (N14F) (Renin/prorenin receptor) (Vacuolar ATP synthase membrane sector-associated protein M8-9) (ATP6M8-9) (V-ATPase M8.9 subunit) [Cleaved into: Renin receptor N-terminal fragmen…	3 v 3	0.109441	0.0104461	0.197297	SLC25A23	solute carrier family 25 member 23	ENSG00000185630.18	PBX1	protein_coding	ENSG00000185630.18	966.001	-0.950507	0.112176	-8.47338	2.38383e-17	6.91758e-16
O14745	SLC9A3R1	Na(+)/H(+) exchange regulatory cofactor NHE-RF1 (NHERF-1) (Ezrin-radixin-moesin-binding phosphoprotein 50) (EBP50) (Regulatory cofactor of Na(+)/H(+) exchanger) (Sodium-hydrogen exchanger regulatory factor 1) (Solute carrier family 9 isoform A3 regulatory factor 1)	3 v 3	-0.256534	0.010529	0.197297	IFITM10	interferon induced transmembrane protein 10	ENSG00000172339.10	ALG14	protein_coding	ENSG00000172339.10	45.07	-0.984848	0.268129	-3.67304	0.000239682	0.00112716
O00258	GET1	Guided entry of tail-anchored proteins factor 1 (Congenital heart disease 5 protein) (Tail-anchored protein insertion receptor WRB) (Tryptophan-rich basic protein)	3 v 3	-0.131427	0.0105526	0.655279	PYGO1	pygopus family PHD finger 1	ENSG00000183742.12	MACC1	protein_coding	ENSG00000183742.12	212.239	-1.02768	0.15386	-6.67929	2.40096e-11	3.68857e-10
A9UHW6	MIF4GD	MIF4G domain-containing protein (SLBP-interacting protein 1) (hSLIP1)	3 v 3	0.175379	0.0105716	0.197297	CNNM3	cyclin and CBS domain divalent metal cation transport mediator 3	ENSG00000170961.7	HAS2	protein_coding	ENSG00000170961.7	8.31449	-1.05221	0.430471	-2.44431	0.0145128	0.0416396
Q9Y467	SALL2	Sal-like protein 2 (Zinc finger protein 795) (Zinc finger protein SALL2) (Zinc finger protein Spalt-2) (Sal-2) (hSal2)	3 v 3	0.459898	0.010576	0.197297	SCMH1	Scm polycomb group protein homolog 1	ENSG00000188807.13	TMEM201	protein_coding	ENSG00000188807.13	165.859	-1.05346	0.161196	-6.53526	6.34976e-11	9.23309e-10
P49848	TAF6	Transcription initiation factor TFIID subunit 6 (RNA polymerase II TBP-associated factor subunit E) (Transcription initiation factor TFIID 70 kDa subunit) (TAF(II)70) (TAFII-70) (TAFII70) (Transcription initiation factor TFIID 80 kDa subunit) (TAF(II)80) (TAFII-80) (TAFII80)	3 v 3	-0.052149	0.0105985	0.655279	UPF2	UPF2, regulator of nonsense mediated mRNA decay	ENSG00000196172.9	ZNF681	protein_coding	ENSG00000196172.9	183.964	-1.05375	0.157912	-6.67304	2.50566e-11	3.84648e-10
O14920	IKBKB	Inhibitor of nuclear factor kappa-B kinase subunit beta (I-kappa-B-kinase beta) (IKK-B) (IKK-beta) (IkBKB) (EC 2.7.11.10) (I-kappa-B kinase 2) (IKK2) (Nuclear factor NF-kappa-B inhibitor kinase beta) (NFKBIKB) (Serine/threonine protein kinase IKBKB) (EC 2.7.11.1)	3 v 3	0.116118	0.010691	0.197297	RHOBTB1	Rho related BTB domain containing 1	ENSG00000180263.14	FGD6	protein_coding	ENSG00000180263.14	153.652	-1.06073	0.164901	-6.43254	1.2549e-10	1.74765e-09
Q13131	PRKAA1	5'-AMP-activated protein kinase catalytic subunit alpha-1 (AMPK subunit alpha-1) (EC 2.7.11.1) (Acetyl-CoA carboxylase kinase) (ACACA kinase) (EC 2.7.11.27) (Hydroxymethylglutaryl-CoA reductase kinase) (HMGCR kinase) (EC 2.7.11.31) (Tau-protein kinase PRKAA1) (EC 2.7.11.26)	3 v 3	0.197879	0.0106919	0.197297	CDH23	cadherin related 23	ENSG00000153404.14	PLEKHG4B	protein_coding	ENSG00000153404.14	173.278	-1.06544	0.154457	-6.89798	5.27484e-12	8.78849e-11
Q8TF42	UBASH3B	Ubiquitin-associated and SH3 domain-containing protein B (EC 3.1.3.48) (Cbl-interacting protein p70) (Suppressor of T-cell receptor signaling 1) (STS-1) (T-cell ubiquitin ligand 2) (TULA-2) (Tyrosine-protein phosphatase STS1/TULA2)	3 v 3	-0.365407	0.0107037	0.197297	ITK	IL2 inducible T cell kinase	ENSG00000119508.18	NR4A3	protein_coding	ENSG00000119508.18	45.0172	-1.077	0.274162	-3.92831	8.55432e-05	0.000446708
Q9H0B6	KLC2	Kinesin light chain 2 (KLC 2)	3 v 3	-0.165426	0.0107115	0.655279	POLE4	DNA polymerase epsilon 4, accessory subunit	ENSG00000153395.10	LPCAT1	protein_coding	ENSG00000153395.10	1311.01	-1.10386	0.117166	-9.42136	4.45297e-21	1.9053e-19
P00918	CA2	Carbonic anhydrase 2 (EC 4.2.1.1) (Carbonate dehydratase II) (Carbonic anhydrase C) (CAC) (Carbonic anhydrase II) (CA-II)	3 v 3	-0.357739	0.0107489	0.197297	CHST9	carbohydrate sulfotransferase 9	ENSG00000254726.3	MEX3A	protein_coding	ENSG00000254726.3	298.135	-1.1553	0.141544	-8.16213	3.29161e-16	8.64155e-15
Q86X02	CDR2L	Cerebellar degeneration-related protein 2-like (Paraneoplastic 62 kDa antigen)	3 v 3	0.466946	0.0107586	0.197297	TNFRSF1B	TNF receptor superfamily member 1B	ENSG00000131368.8	MRPS25	protein_coding	ENSG00000131368.8	356.585	-1.15865	0.141809	-8.17048	3.07172e-16	8.10659e-15
P04259	KRT6B	Keratin, type II cytoskeletal 6B (Cytokeratin-6B) (CK-6B) (Keratin-6B) (K6B) (Type-II keratin Kb10)	3 v 3	-0.200853	0.0107671	0.655279	GANC	glucosidase alpha, neutral C	ENSG00000146776.14	ATXN7L1	protein_coding	ENSG00000146776.14	91.7798	-1.17399	0.205362	-5.71669	1.08616e-08	1.14002e-07
O15120	AGPAT2	1-acyl-sn-glycerol-3-phosphate acyltransferase beta (EC 2.3.1.51) (1-acylglycerol-3-phosphate O-acyltransferase 2) (1-AGP acyltransferase 2) (1-AGPAT 2) (Lysophosphatidic acid acyltransferase beta) (LPAAT-beta)	3 v 3	0.180718	0.0107802	0.197297	MOBP	myelin-associated oligodendrocyte basic protein	ENSG00000171435.13	KSR2	protein_coding	ENSG00000171435.13	170.128	-1.18156	0.20573	-5.74327	9.28657e-09	9.84464e-08
O00308	WWP2	NEDD4-like E3 ubiquitin-protein ligase WWP2 (EC 2.3.2.26) (Atrophin-1-interacting protein 2) (AIP2) (HECT-type E3 ubiquitin transferase WWP2) (WW domain-containing protein 2)	3 v 3	-0.195867	0.0107895	0.197297	ASB11	ankyrin repeat and SOCS box containing 11	ENSG00000164048.14	ZNF589	protein_coding	ENSG00000164048.14	128.57	-1.19058	0.180629	-6.59129	4.36024e-11	6.48074e-10
O75381	PEX14	Peroxisomal membrane protein PEX14 (PTS1 receptor-docking protein) (Peroxin-14) (Peroxisomal membrane anchor protein PEX14)	3 v 3	-0.14137	0.0107958	0.655279	SLC1A2	solute carrier family 1 member 2	ENSG00000176945.17	MUC20	protein_coding	ENSG00000176945.17	10.816	-1.21808	0.416588	-2.92395	0.00345619	0.0121129
Q9BYP7	WNK3	Serine/threonine-protein kinase WNK3 (EC 2.7.11.1) (Protein kinase lysine-deficient 3) (Protein kinase with no lysine 3)	3 v 3	-0.268198	0.0108044	0.197297	DGKI	diacylglycerol kinase iota	ENSG00000140807.7	NKD1	protein_coding	ENSG00000140807.7	76.2159	-1.25297	0.239461	-5.23244	1.67284e-07	1.45821e-06
Q5JS37	NHLRC3	NHL repeat-containing protein 3	3 v 3	0.339005	0.0108184	0.197297	LYZL6	lysozyme like 6	ENSG00000169247.12	SH3TC2	protein_coding	ENSG00000169247.12	7.77114	-1.26117	0.438853	-2.87378	0.00405586	0.0139139
Q68CR1	SEL1L3	Protein sel-1 homolog 3 (Suppressor of lin-12-like protein 3) (Sel-1L3)	3 v 3	0.417727	0.0108312	0.197297	C2orf76	chromosome 2 open reading frame 76	ENSG00000156103.16	MMP16	protein_coding	ENSG00000156103.16	72.1198	-1.2904	0.230182	-5.606	2.0706e-08	2.0866e-07
P11233	RALA	Ras-related protein Ral-A (EC 3.6.5.2)	3 v 3	-0.181687	0.0108451	0.655279	PRKAA1	protein kinase AMP-activated catalytic subunit alpha 1	ENSG00000070413.20	DGCR2	protein_coding	ENSG00000070413.20	699.129	-1.29404	0.117386	-11.0238	2.93564e-28	2.18651e-26
Q969Q0	RPL36AL	60S ribosomal protein L36a-like (Large ribosomal subunit protein eL42-like)	3 v 3	0.356231	0.01087	0.655279	STRN4	striatin 4	ENSG00000170522.9	ELOVL6	protein_coding	ENSG00000170522.9	667.03	-1.30178	0.126104	-10.3231	5.54319e-25	3.16686e-23
O75674	TOM1L1	TOM1-like protein 1 (Src-activating and signaling molecule protein) (Target of Myb-like protein 1)	3 v 3	-0.174046	0.0109343	0.197297	ACO2	aconitase 2	ENSG00000167703.14	SLC43A2	protein_coding	ENSG00000167703.14	173.018	-1.33138	0.172853	-7.70236	1.33579e-14	2.96825e-13
H7BZB9	MAP2	Microtubule-associated protein 2 (Fragment)	3 v 3	-0.21078	0.0109566	0.197297	PSMD11	proteasome 26S subunit, non-ATPase 11	ENSG00000101846.7	STS	protein_coding	ENSG00000101846.7	63.4155	-1.39221	0.233006	-5.975	2.30095e-09	2.64412e-08
Q9Y4P3	TBL2	Transducin beta-like protein 2 (WS beta-transducin repeats protein) (WS-betaTRP) (Williams-Beuren syndrome chromosomal region 13 protein)	3 v 3	0.183305	0.0110164	0.197297	UHRF1BP1	UHRF1 binding protein 1	ENSG00000112769.19	LAMA4	protein_coding	ENSG00000112769.19	16.0021	-1.4079	0.379692	-3.70801	0.000208897	0.000996657
Q8IUR0	TRAPPC5	Trafficking protein particle complex subunit 5	3 v 3	0.0797961	0.0110296	0.197297	CDS1	CDP-diacylglycerol synthase 1	ENSG00000091986.15	CCDC80	protein_coding	ENSG00000091986.15	18.6525	-1.42666	0.366429	-3.89341	9.88459e-05	0.000508085
P42336	PIK3CA	Phosphatidylinositol 4,5-bisphosphate 3-kinase catalytic subunit alpha isoform (PI3-kinase subunit alpha) (PI3K-alpha) (PI3Kalpha) (PtdIns-3-kinase subunit alpha) (EC 2.7.1.137) (EC 2.7.1.153) (Phosphatidylinositol 4,5-bisphosphate 3-kinase 110 kDa catalytic subunit alpha) (PtdIns-3-kinase subunit p110-alpha) (p110alpha) (Phosphoinositide 3-kinase alpha) (Phosphoinositide-3-kinase catalytic alpha…	3 v 3	-0.0581509	0.0110302	0.655279	FRMD1	FERM domain containing 1	ENSG00000164976.9	MYORG	protein_coding	ENSG00000164976.9	189.956	-1.47548	0.166073	-8.88449	6.42149e-19	2.19246e-17
P31749	AKT1	RAC-alpha serine/threonine-protein kinase (EC 2.7.11.1) (Protein kinase B) (PKB) (Protein kinase B alpha) (PKB alpha) (Proto-oncogene c-Akt) (RAC-PK-alpha)	3 v 3	-0.0375892	0.0110862	0.655279	MAB21L3	mab-21 like 3	ENSG00000066382.16	MPPED2	protein_coding	ENSG00000066382.16	165.768	-1.67709	0.169068	-9.91957	3.42226e-23	1.73792e-21
O95573	ACSL3	Long-chain-fatty-acid--CoA ligase 3 (EC 6.2.1.3) (Arachidonate--CoA ligase) (EC 6.2.1.15) (Long-chain acyl-CoA synthetase 3) (LACS 3)	3 v 3	-0.156307	0.0111011	0.197297	RPRD1B	regulation of nuclear pre-mRNA domain containing 1B	ENSG00000167183.3	PRR15L	protein_coding	ENSG00000167183.3	32.8484	-1.71239	0.345668	-4.95386	7.27555e-07	5.69083e-06
Q562R1	ACTBL2	Beta-actin-like protein 2 (Kappa-actin)	3 v 3	-0.0844246	0.0111054	0.655279	HNMT	histamine N-methyltransferase	ENSG00000120251.20	GRIA2	protein_coding	ENSG00000120251.20	76.1382	-1.81498	0.25109	-7.2284	4.88701e-13	9.06621e-12
Q12913	PTPRJ	Receptor-type tyrosine-protein phosphatase eta (Protein-tyrosine phosphatase eta) (R-PTP-eta) (EC 3.1.3.48) (Density-enhanced phosphatase 1) (DEP-1) (HPTP eta) (Protein-tyrosine phosphatase receptor type J) (R-PTP-J) (CD antigen CD148)	3 v 3	-0.228391	0.0111091	0.197297	MTHFR	methylenetetrahydrofolate reductase	ENSG00000148734.7	NPFFR1	protein_coding	ENSG00000148734.7	86.2821	-2.01149	0.238036	-8.45034	2.9045e-17	8.35616e-16
Q96CW6	SLC7A6OS	Probable RNA polymerase II nuclear localization protein SLC7A6OS (ADAMS proteinase-related protein) (Solute carrier family 7 member 6 opposite strand transcript)	3 v 3	-0.263893	0.0111517	0.197297	C16orf89	chromosome 16 open reading frame 89	ENSG00000128655.18	PDE11A	protein_coding	ENSG00000128655.18	110.735	-2.08453	0.204006	-10.218	1.64753e-24	9.22893e-23
O95260	ATE1	Arginyl-tRNA--protein transferase 1 (Arginyltransferase 1) (R-transferase 1) (EC 2.3.2.8) (Arginine-tRNA--protein transferase 1)	3 v 3	-0.198281	0.01119	0.197297	ZNF445	zinc finger protein 445	ENSG00000185950.9	IRS2	protein_coding	ENSG00000185950.9	295.772	2.85794	0.319592	8.94244	3.80676e-19	1.34305e-17
Q8N2K1	UBE2J2	Ubiquitin-conjugating enzyme E2 J2 (EC 2.3.2.23) (E2 ubiquitin-conjugating enzyme J2) (Non-canonical ubiquitin-conjugating enzyme 2) (NCUBE-2)	3 v 3	-0.177992	0.0112296	0.197297	MSI2	musashi RNA binding protein 2	ENSG00000178860.8	MSC	protein_coding	ENSG00000178860.8	42.8793	2.31893	0.307756	7.53495	4.88516e-14	1.01593e-12
Q9BTT0	ANP32E	Acidic leucine-rich nuclear phosphoprotein 32 family member E (LANP-like protein) (LANP-L)	3 v 3	-0.288014	0.0112325	0.197297	USP36	ubiquitin specific peptidase 36	ENSG00000116285.13	ERRFI1	protein_coding	ENSG00000116285.13	703.547	2.20651	0.136318	16.1865	6.27991e-59	1.83028e-56
Q14BN4	SLMAP	Sarcolemmal membrane-associated protein (Sarcolemmal-associated protein)	3 v 3	0.0763345	0.011268	0.197297	PCDH19	protocadherin 19	ENSG00000135919.13	SERPINE2	protein_coding	ENSG00000135919.13	209.33	1.87511	0.17568	10.6734	1.35523e-26	8.93561e-25
Q9H944	MED20	Mediator of RNA polymerase II transcription subunit 20 (Mediator complex subunit 20) (TRF-proximal protein homolog) (hTRFP)	3 v 3	0.119982	0.0112689	0.197297	SNAPC3	small nuclear RNA activating complex polypeptide 3	ENSG00000158014.14	SLC30A2	protein_coding	ENSG00000158014.14	10.9446	1.83353	0.430641	4.25769	2.06554e-05	0.000123221
A0A140VKC9		Thioredoxin-disulfide reductase (EC 1.8.1.9)	3 v 3	-0.207877	0.0113288	0.197297	ADPRHL2	ADP-ribosylhydrolase like 2	ENSG00000137285.10	TUBB2B	protein_coding	ENSG00000137285.10	70.8787	1.82634	0.261209	6.99187	2.71243e-12	4.66213e-11
Q5T5Y3	CAMSAP1	Calmodulin-regulated spectrin-associated protein 1	3 v 3	-0.127846	0.0113325	0.197297	RBM44	RNA binding motif protein 44	ENSG00000156453.13	PCDH1	protein_coding	ENSG00000156453.13	132.978	1.69116	0.209854	8.05874	7.70869e-16	1.94263e-14
Q99471	PFDN5	Prefoldin subunit 5 (Myc modulator 1) (c-Myc-binding protein Mm-1)	3 v 3	-0.117045	0.0113385	0.197297	SYT7	synaptotagmin 7	ENSG00000137193.14	PIM1	protein_coding	ENSG00000137193.14	418.05	1.53872	0.141394	10.8825	1.39711e-27	9.78949e-26
Q03701	CEBPZ	CCAAT/enhancer-binding protein zeta (CCAAT-box-binding transcription factor) (CBF) (CCAAT-binding factor)	3 v 3	0.235411	0.0113724	0.655279	FAM129A	family with sequence similarity 129 member A	ENSG00000115844.11	DLX2	protein_coding	ENSG00000115844.11	23.9914	1.47087	0.346844	4.24071	2.2281e-05	0.000132058
A0A2R8Y783	EPB41	Protein 4.1 (Fragment)	3 v 3	0.454485	0.0114142	0.197297	MMP24	matrix metallopeptidase 24	ENSG00000140044.13	JDP2	protein_coding	ENSG00000140044.13	312.524	1.36531	0.128447	10.6294	2.17612e-26	1.41167e-24
P57735	RAB25	Ras-related protein Rab-25 (CATX-8)	3 v 3	0.125495	0.0114294	0.197297	UQCR10	ubiquinol-cytochrome c reductase, complex III subunit X	ENSG00000172575.12	RASGRP1	protein_coding	ENSG00000172575.12	250.734	1.32275	0.146248	9.04457	1.50259e-19	5.50402e-18
Q9NX46	ADPRS	ADP-ribose glycohydrolase ARH3 (ADP-ribosylhydrolase 3) (O-acetyl-ADP-ribose deacetylase ARH3) (EC 3.5.1.-) (Poly(ADP-ribose) glycohydrolase ARH3) (EC 3.2.1.143) ([Protein ADP-ribosylarginine] hydrolase-like protein 2) ([Protein ADP-ribosylserine] hydrolase) (EC 3.2.2.-)	3 v 3	0.156162	0.0114452	0.197297	VAMP2	vesicle associated membrane protein 2	ENSG00000175556.16	LONRF3	protein_coding	ENSG00000175556.16	109.328	1.26687	0.197598	6.41135	1.44234e-10	1.999e-09
Q9NXE4	SMPD4	Sphingomyelin phosphodiesterase 4 (EC 3.1.4.12) (Neutral sphingomyelinase 3) (nSMase-3) (nSMase3) (Neutral sphingomyelinase III)	3 v 3	0.298368	0.0114598	0.197297	RPP30	ribonuclease P/MRP subunit p30	ENSG00000013588.8	GPRC5A	protein_coding	ENSG00000013588.8	67.1793	1.25875	0.247143	5.09321	3.52054e-07	2.9147e-06
Q70EL1	USP54	Inactive ubiquitin carboxyl-terminal hydrolase 54 (Inactive ubiquitin-specific peptidase 54)	3 v 3	-0.101371	0.0114628	0.197297	ATP6V0A1	ATPase H+ transporting V0 subunit a1	ENSG00000134030.14	CTIF	protein_coding	ENSG00000134030.14	298.877	1.24756	0.133599	9.33806	9.8113e-21	4.05978e-19
Q8N392	ARHGAP18	Rho GTPase-activating protein 18 (MacGAP) (Rho-type GTPase-activating protein 18)	3 v 3	-0.0736978	0.0114671	0.655279	GRB2	growth factor receptor bound protein 2	ENSG00000157873.17	TNFRSF14	protein_coding	ENSG00000157873.17	7.3031	1.21727	0.439674	2.76858	0.00563018	0.0184342
Q6NXT1	ANKRD54	Ankyrin repeat domain-containing protein 54 (Lyn-interacting ankyrin repeat protein)	3 v 3	0.12087	0.0114787	0.197297	PCBP4	poly(rC) binding protein 4	ENSG00000167528.12	ZNF641	protein_coding	ENSG00000167528.12	851.482	1.20685	0.109941	10.9772	4.91879e-28	3.55816e-26
Q15005	SPCS2	Signal peptidase complex subunit 2 (EC 3.4.-.-) (Microsomal signal peptidase 25 kDa subunit) (SPase 25 kDa subunit)	3 v 3	0.0979753	0.0115226	0.197297	C14orf132	chromosome 14 open reading frame 132	ENSG00000164823.11	OSGIN2	protein_coding	ENSG00000164823.11	750.611	1.15131	0.104397	11.0282	2.79459e-28	2.08919e-26
Q6P5R6	RPL22L1	60S ribosomal protein L22-like 1 (Large ribosomal subunit protein eL22-like 1)	3 v 3	-0.217114	0.0115551	0.197297	MTRR	5-methyltetrahydrofolate-homocysteine methyltransferase reductase	ENSG00000143367.16	TUFT1	protein_coding	ENSG00000143367.16	305.913	1.14415	0.299603	3.8189	0.00013405	0.000670083
Q8IX01	SUGP2	SURP and G-patch domain-containing protein 2 (Arginine/serine-rich-splicing factor 14) (Splicing factor, arginine/serine-rich 14)	3 v 3	-0.131665	0.011565	0.655279	PDK3	pyruvate dehydrogenase kinase 3	ENSG00000125775.15	SDCBP2	protein_coding	ENSG00000125775.15	5.21755	1.1338	0.447742	2.53225	0.0113332	0.0337695
P35611	ADD1	Alpha-adducin (Erythrocyte adducin subunit alpha)	3 v 3	0.182048	0.0116177	0.197297	ANKRD46	ankyrin repeat domain 46	ENSG00000166900.17	STX3	protein_coding	ENSG00000166900.17	658.983	1.11565	0.116486	9.57755	9.93769e-22	4.44104e-20
O60828	PQBP1	Polyglutamine-binding protein 1 (PQBP-1) (38 kDa nuclear protein containing a WW domain) (Npw38) (Polyglutamine tract-binding protein 1)	3 v 3	0.161366	0.0116312	0.197297	BMPR2	bone morphogenetic protein receptor type 2	ENSG00000188026.13	RILPL1	protein_coding	ENSG00000188026.13	188.269	1.05012	0.164162	6.3969	1.58563e-10	2.17659e-09
Q9BWU1	CDK19	Cyclin-dependent kinase 19 (EC 2.7.11.22) (CDC2-related protein kinase 6) (Cell division cycle 2-like protein kinase 6) (Cell division protein kinase 19) (Cyclin-dependent kinase 11) (Death-preventing kinase)	3 v 3	0.180192	0.0116978	0.197297	ANKS6	ankyrin repeat and sterile alpha motif domain containing 6	ENSG00000179912.20	R3HDM2	protein_coding	ENSG00000179912.20	516.559	1.02405	0.115461	8.86922	7.36629e-19	2.4855e-17
O94817	ATG12	Ubiquitin-like protein ATG12 (Autophagy-related protein 12) (APG12-like)	3 v 3	-0.202731	0.0117069	0.197297	PTPRT	protein tyrosine phosphatase, receptor type T	ENSG00000115112.8	TFCP2L1	protein_coding	ENSG00000115112.8	279.719	0.98602	0.148303	6.6487	2.957e-11	4.48456e-10
Q96NB3	ZNF830	Zinc finger protein 830 (Coiled-coil domain-containing protein 16)	3 v 3	0.22567	0.0117133	0.197297	RAD51B	RAD51 paralog B	ENSG00000119729.12	RHOQ	protein_coding	ENSG00000119729.12	651.034	0.975169	0.102557	9.50859	1.93264e-21	8.50446e-20
Q9BVG9	PTDSS2	Phosphatidylserine synthase 2 (PSS-2) (PtdSer synthase 2) (EC 2.7.8.29) (Serine-exchange enzyme II)	3 v 3	0.191526	0.0117287	0.197297	C11orf58	chromosome 11 open reading frame 58	ENSG00000167693.17	NXN	protein_coding	ENSG00000167693.17	677.574	0.954901	0.121957	7.8298	4.8864e-15	1.14529e-13
Q96SC8	DMRTA2	Doublesex- and mab-3-related transcription factor A2 (Doublesex- and mab-3-related transcription factor 5)	3 v 3	0.267274	0.0117685	0.197297	SAMD5	sterile alpha motif domain containing 5	ENSG00000176381.6	PRR18	protein_coding	ENSG00000176381.6	13.7422	0.936278	0.390989	2.39464	0.0166366	0.0466289
D6RDA2	DEK	Protein DEK (Fragment)	2 v 2	-0.064342	0.0117839	0.197297	HMGXB3	HMG-box containing 3	ENSG00000185104.20	FAF1	protein_coding	ENSG00000185104.20	925.27	0.927573	0.0949322	9.7709	1.50111e-22	7.25657e-21
Q8TBF2	PRXL2B	Prostamide/prostaglandin F synthase (Prostamide/PG F synthase) (Prostamide/PGF synthase) (EC 1.11.1.20) (Peroxiredoxin-like 2B) (Protein FAM213B)	3 v 3	0.318494	0.0117926	0.197297	E2F2	E2F transcription factor 2	ENSG00000181915.4	ADO	protein_coding	ENSG00000181915.4	483.569	0.908151	0.117052	7.75855	8.59033e-15	1.96532e-13
Q9GZX3	CHST6	Carbohydrate sulfotransferase 6 (EC 2.8.2.-) (Corneal N-acetylglucosamine-6-O-sulfotransferase) (C-GlcNAc6ST) (hCGn6ST) (Galactose/N-acetylglucosamine/N-acetylglucosamine 6-O-sulfotransferase 4-beta) (GST4-beta) (N-acetylglucosamine 6-O-sulfotransferase 5) (GlcNAc6ST-5) (Gn6st-5)	3 v 3	0.326292	0.011799	0.197297	OTOF	otoferlin	ENSG00000164292.13	RHOBTB3	protein_coding	ENSG00000164292.13	679.615	0.901619	0.0958345	9.40808	5.05286e-21	2.15282e-19
O95297	MPZL1	Myelin protein zero-like protein 1 (Protein zero-related)	3 v 3	0.187807	0.0118017	0.197297	ZNF749	zinc finger protein 749	ENSG00000134759.14	ELP2	protein_coding	ENSG00000134759.14	1021.63	0.901359	0.127209	7.08564	1.38399e-12	2.44355e-11
P13639	EEF2	Elongation factor 2 (EF-2)	3 v 3	-0.0808607	0.0118072	0.197297	SETDB2	SET domain bifurcated histone lysine methyltransferase 2	ENSG00000100330.15	MTMR3	protein_coding	ENSG00000100330.15	920.555	0.875766	0.103788	8.43806	3.22644e-17	9.24269e-16
Q16891	IMMT	MICOS complex subunit MIC60 (Cell proliferation-inducing gene 4/52 protein) (Mitochondrial inner membrane protein) (Mitofilin) (p87/89)	3 v 3	-0.112313	0.0118085	0.655279	NACC2	NACC family member 2	ENSG00000144655.15	CSRNP1	protein_coding	ENSG00000144655.15	130.049	0.862038	0.221184	3.89737	9.72417e-05	0.000500648
O94842	TOX4	TOX high mobility group box family member 4 (Epidermal Langerhans cell protein LCP1)	3 v 3	0.204053	0.011857	0.197297	SLC45A4	solute carrier family 45 member 4	ENSG00000105281.12	SLC1A5	protein_coding	ENSG00000105281.12	2157.73	0.845662	0.0767949	11.012	3.34653e-28	2.46515e-26
Q9BVX2	TMEM106C	Transmembrane protein 106C (Endoplasmic reticulum membrane protein overexpressed in cancer)	3 v 3	-0.390118	0.0118614	0.197297	FAM110B	family with sequence similarity 110 member B	ENSG00000188517.16	COL25A1	protein_coding	ENSG00000188517.16	54.8762	0.812492	0.248259	3.27275	0.00106506	0.00429568
Q9Y2V2	CARHSP1	Calcium-regulated heat-stable protein 1 (Calcium-regulated heat-stable protein of 24 kDa) (CRHSP-24)	3 v 3	0.15492	0.0118707	0.197297	KCNJ10	potassium voltage-gated channel subfamily J member 10	ENSG00000053254.15	FOXN3	protein_coding	ENSG00000053254.15	642.361	0.80104	0.105797	7.57146	3.69051e-14	7.80698e-13
P62699	YPEL5	Protein yippee-like 5	3 v 3	-0.414823	0.0119124	0.197297	PAPLN	papilin, proteoglycan like sulfated glycoprotein	ENSG00000150687.12	PRSS23	protein_coding	ENSG00000150687.12	223.502	0.791128	0.147773	5.35366	8.61939e-08	7.90045e-07
P19440	GGT1	Glutathione hydrolase 1 proenzyme (EC 3.4.19.13) (Gamma-glutamyltransferase 1) (Gamma-glutamyltranspeptidase 1) (GGT 1) (EC 2.3.2.2) (Leukotriene-C4 hydrolase) (EC 3.4.19.14) (CD antigen CD224) [Cleaved into: Glutathione hydrolase 1 heavy chain; Glutathione hydrolase 1 light chain]	3 v 3	-0.192621	0.0119808	0.197297	NTNG1	netrin G1	ENSG00000059122.16	FLYWCH1	protein_coding	ENSG00000059122.16	267.295	0.778529	0.155553	5.0049	5.58922e-07	4.48878e-06
Q13185	CBX3	Chromobox protein homolog 3 (HECH) (Heterochromatin protein 1 homolog gamma) (HP1 gamma) (Modifier 2 protein)	3 v 3	-0.199137	0.0120048	0.197297	C1QTNF8	C1q and TNF related 8	ENSG00000128849.10	CGNL1	protein_coding	ENSG00000128849.10	133.624	0.778397	0.181465	4.28951	1.79072e-05	0.000108147
A0A1U9X9C7		Valyl-tRNA synthetase (EC 6.1.1.9)	3 v 3	-0.130816	0.0120051	0.197297	USPL1	ubiquitin specific peptidase like 1	ENSG00000134324.11	LPIN1	protein_coding	ENSG00000134324.11	396.282	0.77594	0.123866	6.26434	3.74408e-10	4.87336e-09
Q9UP95	SLC12A4	Solute carrier family 12 member 4 (Electroneutral potassium-chloride cotransporter 1) (Erythroid K-Cl cotransporter 1) (hKCC1)	3 v 3	-0.13208	0.0120076	0.197297	CREG1	cellular repressor of E1A stimulated genes 1	ENSG00000147421.18	HMBOX1	protein_coding	ENSG00000147421.18	628.779	0.752117	0.129287	5.81741	5.9767e-09	6.52505e-08
O00515	LAD1	Ladinin-1 (Lad-1) (Linear IgA disease antigen) (LADA)	3 v 3	-0.132991	0.0120161	0.197297	TNRC6B	trinucleotide repeat containing 6B	ENSG00000171606.18	ZNF274	protein_coding	ENSG00000171606.18	469.637	0.739956	0.113754	6.50489	7.7752e-11	1.11526e-09
Q14344	GNA13	Guanine nucleotide-binding protein subunit alpha-13 (G alpha-13) (G-protein subunit alpha-13)	3 v 3	-0.103025	0.0120367	0.655279	HMGA1	high mobility group AT-hook 1	ENSG00000128604.20	IRF5	protein_coding	ENSG00000128604.20	61.6711	0.727913	0.236381	3.07941	0.00207413	0.00776016
Q9BYD6	MRPL1	39S ribosomal protein L1, mitochondrial (L1mt) (MRP-L1) (Mitochondrial large ribosomal subunit protein uL1m)	3 v 3	0.126446	0.012039	0.197297	IFNAR1	interferon alpha and beta receptor subunit 1	ENSG00000149260.18	CAPN5	protein_coding	ENSG00000149260.18	56.6409	0.717311	0.257213	2.78878	0.00529063	0.0174786
Q15070	OXA1L	Mitochondrial inner membrane protein OXA1L (Hsa) (OXA1Hs) (Oxidase assembly 1-like protein) (OXA1-like protein)	3 v 3	0.107547	0.012106	0.197297	CYP11B2	cytochrome P450 family 11 subfamily B member 2	ENSG00000147394.18	ZNF185	protein_coding	ENSG00000147394.18	207.529	0.711864	0.156124	4.5596	5.12509e-06	3.45626e-05
Q6P1M3	LLGL2	LLGL scribble cell polarity complex component 2 (HGL) (Lethal(2) giant larvae protein homolog 2)	3 v 3	0.138833	0.0121466	0.197297	C8orf58	chromosome 8 open reading frame 58	ENSG00000073008.15	PVR	protein_coding	ENSG00000073008.15	945.184	0.707045	0.10007	7.06554	1.59996e-12	2.8076e-11
O95067	CCNB2	G2/mitotic-specific cyclin-B2	3 v 3	0.192402	0.0121472	0.197297	EVC	EvC ciliary complex subunit 1	ENSG00000181754.7	AMIGO1	protein_coding	ENSG00000181754.7	132.931	0.692926	0.176867	3.91777	8.93722e-05	0.000464172
Q9UPN7	PPP6R1	Serine/threonine-protein phosphatase 6 regulatory subunit 1 (SAPS domain family member 1)	3 v 3	0.0969425	0.0121518	0.197297	PIGZ	phosphatidylinositol glycan anchor biosynthesis class Z	ENSG00000107338.10	SHB	protein_coding	ENSG00000107338.10	60.5859	0.681402	0.247142	2.75713	0.00583111	0.0190085
Q53H12	AGK	Acylglycerol kinase, mitochondrial (hAGK) (EC 2.7.1.107) (EC 2.7.1.138) (EC 2.7.1.94) (Multiple substrate lipid kinase) (HsMuLK) (MuLK) (Multi-substrate lipid kinase)	3 v 3	0.5086	0.0122104	0.197297	PLEKHM3	pleckstrin homology domain containing M3	ENSG00000152767.16	FARP1	protein_coding	ENSG00000152767.16	1908.93	0.678557	0.101757	6.66843	2.58558e-11	3.95708e-10
O95167	NDUFA3	NADH dehydrogenase [ubiquinone] 1 alpha subcomplex subunit 3 (Complex I-B9) (CI-B9) (NADH-ubiquinone oxidoreductase B9 subunit)	3 v 3	-0.198043	0.0122188	0.655279	UBQLNL	ubiquilin like	ENSG00000070182.21	SPTB	protein_coding	ENSG00000070182.21	77.3004	0.660629	0.209877	3.14769	0.00164564	0.00631924
Q9BY11	PACSIN1	Protein kinase C and casein kinase substrate in neurons protein 1 (Syndapin-1)	3 v 3	0.461235	0.012262	0.197297	GRK3	G protein-coupled receptor kinase 3	ENSG00000113645.14	WWC1	protein_coding	ENSG00000113645.14	677.174	0.659929	0.101371	6.51003	7.51336e-11	1.07924e-09
P27338	MAOB	Amine oxidase [flavin-containing] B (EC 1.4.3.4) (Monoamine oxidase type B) (MAO-B)	3 v 3	-0.17476	0.0122743	0.655279	HNRNPUL1	heterogeneous nuclear ribonucleoprotein U like 1	ENSG00000163798.13	SLC4A1AP	protein_coding	ENSG00000163798.13	386.964	0.642089	0.130968	4.90264	9.45579e-07	7.27113e-06
Q9NR31	SAR1A	GTP-binding protein SAR1a (COPII-associated small GTPase)	3 v 3	0.130397	0.0122907	0.197297	MDM4	MDM4, p53 regulator	ENSG00000101654.17	RNMT	protein_coding	ENSG00000101654.17	895.945	0.637035	0.114534	5.56195	2.6677e-08	2.64795e-07
Q13480	GAB1	GRB2-associated-binding protein 1 (GRB2-associated binder 1) (Growth factor receptor bound protein 2-associated protein 1)	3 v 3	-0.077856	0.0123113	0.655279	ZNF426	zinc finger protein 426	ENSG00000137996.12	RTCA	protein_coding	ENSG00000137996.12	372.92	0.633195	0.122561	5.16636	2.38692e-07	2.02536e-06
O43426	SYNJ1	Synaptojanin-1 (EC 3.1.3.36) (Synaptic inositol 1,4,5-trisphosphate 5-phosphatase 1)	3 v 3	-0.067954	0.0123212	0.197297	HAP1	huntingtin associated protein 1	ENSG00000154222.14	CC2D1B	protein_coding	ENSG00000154222.14	522.999	0.628596	0.124965	5.03019	4.89998e-07	3.96853e-06
P19623	SRM	Spermidine synthase (SPDSY) (EC 2.5.1.16) (Putrescine aminopropyltransferase)	3 v 3	0.395371	0.0123388	0.197297	BCAS3	BCAS3, microtubule associated cell migration factor	ENSG00000162104.10	ADCY9	protein_coding	ENSG00000162104.10	441.055	0.621976	0.110129	5.64772	1.62588e-08	1.6614e-07
O43143	NA	NA	3 v 3	-0.166573	0.012366	0.197297	CDK8	cyclin dependent kinase 8	ENSG00000006194.10	ZNF263	protein_coding	ENSG00000006194.10	466.707	0.621451	0.114078	5.44759	5.10573e-08	4.8341e-07
Q7LG56	RRM2B	Ribonucleoside-diphosphate reductase subunit M2 B (EC 1.17.4.1) (TP53-inducible ribonucleotide reductase M2 B) (p53-inducible ribonucleotide reductase small subunit 2-like protein) (p53R2)	3 v 3	-0.268694	0.0123661	0.197297	NIN	ninein	ENSG00000005884.18	ITGA3	protein_coding	ENSG00000005884.18	520.022	0.606838	0.113483	5.3474	8.92282e-08	8.15256e-07
Q8IWF6	DENND6A	Protein DENND6A (DENN domain-containing protein 6A)	3 v 3	-0.236395	0.0123791	0.197297	HP1BP3	heterochromatin protein 1 binding protein 3	ENSG00000084234.17	APLP2	protein_coding	ENSG00000084234.17	5725.02	0.605528	0.0876599	6.90769	4.92611e-12	8.2416e-11
O95671	ASMTL	Probable bifunctional dTTP/UTP pyrophosphatase/methyltransferase protein [Includes: dTTP/UTP pyrophosphatase (dTTPase/UTPase) (EC 3.6.1.9) (Nucleoside triphosphate pyrophosphatase) (Nucleotide pyrophosphatase) (Nucleotide PPase); N-acetylserotonin O-methyltransferase-like protein (ASMTL) (EC 2.1.1.-)]	3 v 3	-0.223799	0.0124196	0.197297	MYBBP1A	MYB binding protein 1a	ENSG00000083290.20	ULK2	protein_coding	ENSG00000083290.20	366.354	0.593249	0.119684	4.95678	7.16698e-07	5.61027e-06
Q8N9A8	CNEP1R1	Nuclear envelope phosphatase-regulatory subunit 1 (NEP1-R1) (Transmembrane protein 188)	3 v 3	-0.0932661	0.0124414	0.655279	AP1G1	adaptor related protein complex 1 subunit gamma 1	ENSG00000141965.4	FEM1A	protein_coding	ENSG00000141965.4	577.708	0.586018	0.121825	4.81034	1.50676e-06	1.12142e-05
Q53H96	PYCR3	Pyrroline-5-carboxylate reductase 3 (P5C reductase 3) (P5CR 3) (EC 1.5.1.2) (Pyrroline-5-carboxylate reductase-like protein)	3 v 3	0.151954	0.0124421	0.197297	PELI2	pellino E3 ubiquitin protein ligase family member 2	ENSG00000131100.13	ATP6V1E1	protein_coding	ENSG00000131100.13	497.763	0.557473	0.128898	4.3249	1.526e-05	9.35607e-05
Q9P2N5	RBM27	RNA-binding protein 27 (RNA-binding motif protein 27)	3 v 3	0.119408	0.0124519	0.197297	SLC6A11	solute carrier family 6 member 11	ENSG00000131196.17	NFATC1	protein_coding	ENSG00000131196.17	67.5748	0.548115	0.22836	2.40022	0.0163853	0.0460658
Q96RR4	CAMKK2	Calcium/calmodulin-dependent protein kinase kinase 2 (CaM-KK 2) (CaM-kinase kinase 2) (CaMKK 2) (EC 2.7.11.17) (Calcium/calmodulin-dependent protein kinase kinase beta) (CaM-KK beta) (CaM-kinase kinase beta) (CaMKK beta)	3 v 3	0.413825	0.0124537	0.197297	KCNH4	potassium voltage-gated channel subfamily H member 4	ENSG00000173706.14	HEG1	protein_coding	ENSG00000173706.14	86.5134	0.547451	0.20609	2.65637	0.00789874	0.0248116
P21266	GSTM3	Glutathione S-transferase Mu 3 (EC 2.5.1.18) (GST class-mu 3) (GSTM3-3) (hGSTM3-3)	3 v 3	-0.170125	0.0124642	0.655279	MICAL2	microtubule associated monooxygenase, calponin and LIM domain containing 2	ENSG00000080608.10	PUM3	protein_coding	ENSG00000080608.10	738.551	0.51638	0.122559	4.21331	2.51656e-05	0.000147331
A0A024RC24	IMPACT	Protein IMPACT	3 v 3	-0.349255	0.012476	0.197297	RTN3	reticulon 3	ENSG00000135775.14	COG2	protein_coding	ENSG00000135775.14	401.43	0.499935	0.116539	4.28983	1.78806e-05	0.000108079
Q9UHQ1	NARF	Nuclear prelamin A recognition factor (Iron-only hydrogenase-like protein 2) (IOP2)	3 v 3	-0.143175	0.012485	0.655279	CHST12	carbohydrate sulfotransferase 12	ENSG00000185352.8	HS6ST3	protein_coding	ENSG00000185352.8	134.411	0.499897	0.174102	2.87129	0.00408796	0.0140097
Q03701	CEBPZ	CCAAT/enhancer-binding protein zeta (CCAAT-box-binding transcription factor) (CBF) (CCAAT-binding factor)	3 v 3	0.0965078	0.0124879	0.197297	RFC1	replication factor C subunit 1	ENSG00000136504.12	KAT7	protein_coding	ENSG00000136504.12	834.162	0.497492	0.113063	4.40013	1.08184e-05	6.85221e-05
Q9UH99	SUN2	SUN domain-containing protein 2 (Protein unc-84 homolog B) (Rab5-interacting protein) (Rab5IP) (Sad1/unc-84 protein-like 2)	3 v 3	0.153499	0.0125228	0.197297	KCNK9	potassium two pore domain channel subfamily K member 9	ENSG00000145990.11	GFOD1	protein_coding	ENSG00000145990.11	371.823	0.494291	0.119499	4.13634	3.52885e-05	0.000200523
Q9Y3A5	SBDS	Ribosome maturation protein SBDS (Shwachman-Bodian-Diamond syndrome protein)	3 v 3	-0.144596	0.0125609	0.655279	GPM6B	glycoprotein M6B	ENSG00000127946.17	HIP1	protein_coding	ENSG00000127946.17	1071.53	0.489837	0.108051	4.53339	5.80455e-06	3.87548e-05
O95273	CCNDBP1	Cyclin-D1-binding protein 1 (Grap2 and cyclin-D-interacting protein) (Human homolog of Maid)	3 v 3	-0.178159	0.0126012	0.197297	FCGR2A	Fc fragment of IgG receptor IIa	ENSG00000166887.15	VPS39	protein_coding	ENSG00000166887.15	679.199	0.482844	0.114987	4.19913	2.67942e-05	0.000155732
P30049	ATP5F1D	ATP synthase subunit delta, mitochondrial (ATP synthase F1 subunit delta) (F-ATPase delta subunit)	3 v 3	-0.133193	0.0126055	0.655279	FKBP6	FKBP prolyl isomerase 6	ENSG00000196182.10	STK40	protein_coding	ENSG00000196182.10	473.811	0.48062	0.11062	4.3448	1.39401e-05	8.60981e-05
P12110	COL6A2	Collagen alpha-2(VI) chain	3 v 3	-0.206245	0.0126133	0.197297	CHMP1A	charged multivesicular body protein 1A	ENSG00000166224.16	SGPL1	protein_coding	ENSG00000166224.16	1611.9	0.470716	0.0813179	5.78859	7.09808e-09	7.64716e-08
Q14511	NEDD9	Enhancer of filamentation 1 (hEF1) (CRK-associated substrate-related protein) (CAS-L) (CasL) (Cas scaffolding protein family member 2) (Neural precursor cell expressed developmentally down-regulated protein 9) (NEDD-9) (Renal carcinoma antigen NY-REN-12) (p105) [Cleaved into: Enhancer of filamentation 1 p55]	3 v 3	0.404403	0.0126154	0.197297	SHE	Src homology 2 domain containing E	ENSG00000107957.16	SH3PXD2A	protein_coding	ENSG00000107957.16	129.932	0.469918	0.180311	2.60615	0.00915661	0.0281086
Q8WZA9	IRGQ	Immunity-related GTPase family Q protein	3 v 3	-0.319606	0.0126389	0.197297	PAX5	paired box 5	ENSG00000067141.17	NEO1	protein_coding	ENSG00000067141.17	523.299	0.463241	0.109699	4.22284	2.41245e-05	0.000141896
Q6PCB7	SLC27A1	Long-chain fatty acid transport protein 1 (FATP-1) (Fatty acid transport protein 1) (EC 6.2.1.15) (Solute carrier family 27 member 1)	3 v 3	0.659439	0.0127081	0.197297	PRND	prion like protein doppel	ENSG00000124356.16	STAMBP	protein_coding	ENSG00000124356.16	573.964	0.444327	0.101703	4.36885	1.24903e-05	7.80549e-05
P31483	TIA1	Nucleolysin TIA-1 isoform p40 (RNA-binding protein TIA-1) (T-cell-restricted intracellular antigen-1) (TIA-1) (p40-TIA-1)	3 v 3	0.128489	0.0127191	0.197297	RELL1	RELT like 1	ENSG00000161904.12	LEMD2	protein_coding	ENSG00000161904.12	542.765	0.436724	0.106929	4.08423	4.42239e-05	0.000245675
Q9Y2L1	DIS3	Exosome complex exonuclease RRP44 (EC 3.1.13.-) (EC 3.1.26.-) (Protein DIS3 homolog) (Ribosomal RNA-processing protein 44)	3 v 3	-0.0509537	0.0127419	0.655279	XDH	xanthine dehydrogenase	ENSG00000103061.13	SLC7A6OS	protein_coding	ENSG00000103061.13	231.037	0.405922	0.139801	2.90356	0.00368949	0.0128344
Q9H0V9	LMAN2L	VIP36-like protein (Lectin mannose-binding 2-like) (LMAN2-like protein)	3 v 3	-0.483948	0.0127637	0.197628	ZNF81	zinc finger protein 81	ENSG00000101216.11	GMEB2	protein_coding	ENSG00000101216.11	276.218	0.40537	0.148778	2.72466	0.00643682	0.0206913
Q9BTY2	FUCA2	Plasma alpha-L-fucosidase (EC 3.2.1.51) (Alpha-L-fucoside fucohydrolase 2) (Alpha-L-fucosidase 2)	3 v 3	-0.147038	0.0127693	0.655279	SLC35E4	solute carrier family 35 member E4	ENSG00000106638.16	TBL2	protein_coding	ENSG00000106638.16	500.03	0.403922	0.119258	3.38697	0.000706698	0.00298064
Q9BSQ5	CCM2	Cerebral cavernous malformations 2 protein (Malcavernin)	3 v 3	0.0534279	0.0127884	0.655279	SELP	selectin P	ENSG00000163082.10	SGPP2	protein_coding	ENSG00000163082.10	249.704	0.400754	0.154615	2.59194	0.00954354	0.0291142
Q9BQC3	DPH2	2-(3-amino-3-carboxypropyl)histidine synthase subunit 2 (EC 2.5.1.108) (Diphthamide biosynthesis protein 2) (Diphtheria toxin resistance protein 2) (S-adenosyl-L-methionine:L-histidine 3-amino-3-carboxypropyltransferase 2)	3 v 3	0.138713	0.0128425	0.19807	TRIM9	tripartite motif containing 9	ENSG00000204070.10	SYS1	protein_coding	ENSG00000204070.10	348.376	0.398063	0.131561	3.02569	0.00248065	0.00907842
Q9NPE2	NGRN	Neugrin (Mesenchymal stem cell protein DSC92) (Neurite outgrowth-associated protein) (Spinal cord-derived protein FI58G)	3 v 3	-0.308648	0.012862	0.19807	MBD2	methyl-CpG binding domain protein 2	ENSG00000052802.13	MSMO1	protein_coding	ENSG00000052802.13	1789.05	0.394323	0.0914696	4.31098	1.62536e-05	9.89648e-05
O95786	DDX58	Antiviral innate immune response receptor RIG-I (DEAD box protein 58) (Probable ATP-dependent RNA helicase DDX58) (EC 3.6.4.13) (RIG-I-like receptor 1) (RLR-1) (Retinoic acid-inducible gene 1 protein) (RIG-1) (Retinoic acid-inducible gene I protein) (RIG-I)	3 v 3	-0.20933	0.0129769	0.198575	HLA-DRB5	major histocompatibility complex, class II, DR beta 5	ENSG00000141576.16	RNF157	protein_coding	ENSG00000141576.16	449.464	0.393026	0.110742	3.54902	0.00038667	0.00173881
P37088	SCNN1A	Amiloride-sensitive sodium channel subunit alpha (Alpha-NaCH) (Epithelial Na(+) channel subunit alpha) (Alpha-ENaC) (ENaCA) (Nonvoltage-gated sodium channel 1 subunit alpha) (SCNEA)	3 v 3	0.347557	0.0129954	0.198575	C20orf27	chromosome 20 open reading frame 27	ENSG00000100220.12	RTCB	protein_coding	ENSG00000100220.12	757.287	0.378497	0.100692	3.75897	0.000170615	0.000832378
O95382	MAP3K6	Mitogen-activated protein kinase kinase kinase 6 (EC 2.7.11.25) (Apoptosis signal-regulating kinase 2)	3 v 3	0.141864	0.0130083	0.198575	SAMD12	sterile alpha motif domain containing 12	ENSG00000157911.10	PEX10	protein_coding	ENSG00000157911.10	192.038	0.37834	0.153949	2.45757	0.0139881	0.0403937
Q9Y2S7	POLDIP2	Polymerase delta-interacting protein 2 (38 kDa DNA polymerase delta interaction protein) (p38)	3 v 3	-0.125621	0.0130206	0.655279	TSPAN11	tetraspanin 11	ENSG00000090581.10	GNPTG	protein_coding	ENSG00000090581.10	198.893	0.376749	0.147752	2.54988	0.0107761	0.0323927
P48735	IDH2	Isocitrate dehydrogenase [NADP], mitochondrial (IDH) (EC 1.1.1.42) (ICD-M) (IDP) (NADP(+)-specific ICDH) (Oxalosuccinate decarboxylase)	3 v 3	-0.0992261	0.013037	0.198575	CHAF1B	chromatin assembly factor 1 subunit B	ENSG00000169926.11	KLF13	protein_coding	ENSG00000169926.11	1039.03	0.373463	0.10077	3.70609	0.000210482	0.00100334
O75164	KDM4A	Lysine-specific demethylase 4A (EC 1.14.11.66) (EC 1.14.11.69) (JmjC domain-containing histone demethylation protein 3A) (Jumonji domain-containing protein 2A) ([histone H3]-trimethyl-L-lysine(36) demethylase 4A) ([histone H3]-trimethyl-L-lysine(9) demethylase 4A)	3 v 3	0.290249	0.0130422	0.198575	HEG1	heart development protein with EGF like domains 1	ENSG00000168883.20	USP39	protein_coding	ENSG00000168883.20	617.701	0.364991	0.109338	3.33819	0.000843255	0.00348211
P24390	KDELR1	ER lumen protein-retaining receptor 1 (KDEL endoplasmic reticulum protein retention receptor 1) (KDEL receptor 1) (Putative MAPK-activating protein PM23)	3 v 3	-0.179756	0.0130634	0.655279	FBXO36	F-box protein 36	ENSG00000149311.18	ATM	protein_coding	ENSG00000149311.18	1902.12	0.359468	0.0849033	4.23384	2.2973e-05	0.000135639
Q96IV0	NGLY1	Peptide-N(4)-(N-acetyl-beta-glucosaminyl)asparagine amidase (PNGase) (hPNGase) (EC 3.5.1.52) (N-glycanase 1) (Peptide:N-glycanase)	3 v 3	0.144015	0.0130883	0.198575	WASHC1	WASH complex subunit 1	ENSG00000116138.13	DNAJC16	protein_coding	ENSG00000116138.13	549.799	0.355069	0.111807	3.17573	0.00149458	0.00580121
Q8N196	SIX5	Homeobox protein SIX5 (DM locus-associated homeodomain protein) (Sine oculis homeobox homolog 5)	3 v 3	0.414301	0.0131431	0.198575	RCSD1	RCSD domain containing 1	ENSG00000130164.13	LDLR	protein_coding	ENSG00000130164.13	1567.56	0.34722	0.10946	3.17211	0.00151334	0.0058661
Q9UGY1	NOL12	Nucleolar protein 12	3 v 3	-0.0348497	0.0132329	0.198575	ZNF627	zinc finger protein 627	ENSG00000103264.18	FBXO31	protein_coding	ENSG00000103264.18	261.675	0.346713	0.132706	2.61264	0.00898452	0.0276606
Q8NEH6	MNS1	Meiosis-specific nuclear structural protein 1	2 v 2	0.079085	0.0132502	0.198575	RHD	Rh blood group D antigen	ENSG00000147364.16	FBXO25	protein_coding	ENSG00000147364.16	466.317	0.340851	0.11354	3.00203	0.00268183	0.00971564
P13498	CYBA	Cytochrome b-245 light chain (Cytochrome b(558) alpha chain) (Cytochrome b558 subunit alpha) (Neutrophil cytochrome b 22 kDa polypeptide) (Superoxide-generating NADPH oxidase light chain subunit) (p22 phagocyte B-cytochrome) (p22-phox) (p22phox)	3 v 3	-0.113018	0.0132712	0.198575	SLIT3	slit guidance ligand 3	ENSG00000134419.15	RPS15A	protein_coding	ENSG00000134419.15	1032.12	0.340664	0.0861681	3.95348	7.70236e-05	0.000406974
O14681	EI24	Etoposide-induced protein 2.4 homolog (p53-induced gene 8 protein)	3 v 3	-0.143123	0.013286	0.198575	CACNA1C	calcium voltage-gated channel subunit alpha1 C	ENSG00000088854.12	C20orf194	protein_coding	ENSG00000088854.12	303.8	0.339536	0.128483	2.64265	0.00822597	0.0257109
Q9BY11	PACSIN1	Protein kinase C and casein kinase substrate in neurons protein 1 (Syndapin-1)	3 v 3	-0.137572	0.0133089	0.655279	CBX7	chromobox 7	ENSG00000103404.14	USP31	protein_coding	ENSG00000103404.14	679.873	0.330289	0.10345	3.19273	0.00140935	0.00550333
Q9UHB9	SRP68	Signal recognition particle subunit SRP68 (SRP68) (Signal recognition particle 68 kDa protein)	3 v 3	0.0634348	0.0133727	0.198575	ADCY5	adenylate cyclase 5	ENSG00000013288.8	MAN2B2	protein_coding	ENSG00000013288.8	450.065	0.312279	0.109131	2.8615	0.00421642	0.0144082
Q06945	SOX4	Transcription factor SOX-4	3 v 3	0.472537	0.0133866	0.198575	TRIM47	tripartite motif containing 47	ENSG00000182149.20	IST1	protein_coding	ENSG00000182149.20	1081.57	0.311449	0.100816	3.08927	0.0020065	0.00754954
Q15057	ACAP2	Arf-GAP with coiled-coil, ANK repeat and PH domain-containing protein 2 (Centaurin-beta-2) (Cnt-b2)	3 v 3	-0.139973	0.0134006	0.655279	MAU2	MAU2 sister chromatid cohesion factor	ENSG00000155508.13	CNOT8	protein_coding	ENSG00000155508.13	587.952	0.306812	0.102391	2.99647	0.00273125	0.00986626
Q13541	EIF4EBP1	Eukaryotic translation initiation factor 4E-binding protein 1 (4E-BP1) (eIF4E-binding protein 1) (Phosphorylated heat- and acid-stable protein regulated by insulin 1) (PHAS-I)	3 v 3	0.230974	0.0134061	0.198575	PDPK1	3-phosphoinositide dependent protein kinase 1	ENSG00000164574.16	GALNT10	protein_coding	ENSG00000164574.16	449.312	0.282293	0.106784	2.64359	0.00820326	0.0256519
Q9H6R0	DHX33	ATP-dependent RNA helicase DHX33 (EC 3.6.4.13) (DEAH box protein 33)	3 v 3	0.0376774	0.0134352	0.198575	TFRC	transferrin receptor	ENSG00000118246.14	FASTKD2	protein_coding	ENSG00000118246.14	697.421	0.273275	0.103862	2.63113	0.00851013	0.0264225
P62068	USP46	Ubiquitin carboxyl-terminal hydrolase 46 (EC 3.4.19.12) (Deubiquitinating enzyme 46) (Ubiquitin thioesterase 46) (Ubiquitin-specific-processing protease 46)	3 v 3	0.232851	0.0134426	0.198575	FAM83F	family with sequence similarity 83 member F	ENSG00000196924.17	FLNA	protein_coding	ENSG00000196924.17	11756.5	0.266137	0.101966	2.61005	0.00905292	0.027837
Q9UJF2	RASAL2	Ras GTPase-activating protein nGAP (RAS protein activator-like 2)	3 v 3	0.229859	0.0134785	0.198575	ATP23	ATP23 metallopeptidase and ATP synthase assembly factor homolog	ENSG00000107249.23	GLIS3	protein_coding	ENSG00000107249.23	536.674	0.26349	0.108209	2.43501	0.0148915	0.0425139
Q9NQ66	PLCB1	1-phosphatidylinositol 4,5-bisphosphate phosphodiesterase beta-1 (EC 3.1.4.11) (PLC-154) (Phosphoinositide phospholipase C-beta-1) (Phospholipase C-I) (PLC-I) (Phospholipase C-beta-1) (PLC-beta-1)	3 v 3	-0.122645	0.0135226	0.198575	CD47	CD47 molecule	ENSG00000175215.11	CTDSP2	protein_coding	ENSG00000175215.11	1249.08	0.262424	0.0949535	2.76371	0.00571477	0.0186656
Q9Y217	MTMR6	Myotubularin-related protein 6 (Phosphatidylinositol-3,5-bisphosphate 3-phosphatase) (EC 3.1.3.95) (Phosphatidylinositol-3-phosphate phosphatase) (EC 3.1.3.64)	3 v 3	0.10776	0.0135239	0.198575	PPP1R16B	protein phosphatase 1 regulatory subunit 16B	ENSG00000157837.16	SPPL3	protein_coding	ENSG00000157837.16	630.767	0.249518	0.10153	2.45757	0.0139881	0.0403937
Q9UI10	EIF2B4	Translation initiation factor eIF-2B subunit delta (eIF-2B GDP-GTP exchange factor subunit delta)	3 v 3	0.118766	0.0135264	0.198575	LAMP2	lysosomal associated membrane protein 2	ENSG00000109929.10	SC5D	protein_coding	ENSG00000109929.10	1118.39	0.247417	0.0836047	2.95937	0.00308265	0.0109624
P56378	ATP5MJ	ATP synthase subunit ATP5MJ, mitochondrial (6.8 kDa mitochondrial proteolipid protein) (MLQ) (ATP synthase membrane subunit 6.8PL)	3 v 3	-0.101619	0.0135399	0.198575	PTP4A1	protein tyrosine phosphatase type IVA, member 1	ENSG00000163950.13	SLBP	protein_coding	ENSG00000163950.13	709.281	0.237492	0.0943917	2.51603	0.0118687	0.0351308
P54284	CACNB3	Voltage-dependent L-type calcium channel subunit beta-3 (CAB3) (Calcium channel voltage-dependent subunit beta 3)	3 v 3	0.255942	0.0135531	0.198575	PREX2	phosphatidylinositol-3,4,5-trisphosphate dependent Rac exchange factor 2	ENSG00000149187.18	CELF1	protein_coding	ENSG00000149187.18	2498.28	0.232788	0.0775328	3.00244	0.00267824	0.00970441
Q9NQG5	RPRD1B	Regulation of nuclear pre-mRNA domain-containing protein 1B (Cell cycle-related and expression-elevated protein in tumor)	3 v 3	0.145326	0.0135543	0.198575	HEATR5B	HEAT repeat containing 5B	ENSG00000132300.19	PTCD3	protein_coding	ENSG00000132300.19	1284.52	0.232235	0.0843157	2.75435	0.00588081	0.0191454
Q7Z6E9	RBBP6	E3 ubiquitin-protein ligase RBBP6 (EC 2.3.2.27) (Proliferation potential-related protein) (Protein P2P-R) (RING-type E3 ubiquitin transferase RBBP6) (Retinoblastoma-binding Q protein 1) (RBQ-1) (Retinoblastoma-binding protein 6) (p53-associated cellular protein of testis)	3 v 3	-0.202138	0.0135628	0.198575	RGS7BP	regulator of G protein signaling 7 binding protein	ENSG00000146457.16	WTAP	protein_coding	ENSG00000146457.16	946.07	0.225548	0.0911451	2.4746	0.0133385	0.0388581
Q13286	CLN3	Battenin (Batten disease protein) (Protein CLN3)	3 v 3	-0.1697	0.0135841	0.655279	MEOX2	mesenchyme homeobox 2	ENSG00000164924.18	YWHAZ	protein_coding	ENSG00000164924.18	3970.98	-0.21301	0.0804677	-2.64714	0.0081175	0.0254075
Q9ULL8	SHROOM4	Protein Shroom4 (Second homolog of apical protein)	2 v 2	-0.503807	0.0136028	0.198575	HMOX2	heme oxygenase 2	ENSG00000100354.21	TNRC6B	protein_coding	ENSG00000100354.21	1433.9	-0.255537	0.0833063	-3.06744	0.00215901	0.0080314
O43633	CHMP2A	Charged multivesicular body protein 2a (Chromatin-modifying protein 2a) (CHMP2a) (Putative breast adenocarcinoma marker BC-2) (Vacuolar protein sorting-associated protein 2-1) (Vps2-1) (hVps2-1)	3 v 3	-0.152219	0.01368	0.655279	TIRAP	TIR domain containing adaptor protein	ENSG00000148120.16	AOPEP	protein_coding	ENSG00000148120.16	422.233	-0.288149	0.121409	-2.37336	0.0176269	0.0489338
O75146	HIP1R	Huntingtin-interacting protein 1-related protein (HIP1-related protein) (Huntingtin-interacting protein 12) (HIP-12)	3 v 3	-0.103608	0.0136893	0.198575	MBL2	mannose binding lectin 2	ENSG00000135052.16	GOLM1	protein_coding	ENSG00000135052.16	1527	-0.312928	0.10029	-3.12023	0.00180713	0.00687205
Q9H8V3	ECT2	Protein ECT2 (Epithelial cell-transforming sequence 2 oncogene)	3 v 3	0.246866	0.0137055	0.198575	WNT3	Wnt family member 3	ENSG00000197324.9	LRP10	protein_coding	ENSG00000197324.9	527.905	-0.314077	0.12245	-2.56495	0.0103191	0.0311869
Q6FHJ9	COX5B	Cytochrome c oxidase polypeptide Vb (Cytochrome c oxidase subunit 5B, mitochondrial) (Fragment)	3 v 3	-0.210529	0.0137265	0.655279	EP400	E1A binding protein p400	ENSG00000101350.8	KIF3B	protein_coding	ENSG00000101350.8	981.487	-0.320054	0.0954699	-3.35241	0.000801117	0.00332792
Q9H1E5	TMX4	Thioredoxin-related transmembrane protein 4 (Thioredoxin domain-containing protein 13)	3 v 3	-0.353004	0.0137271	0.198575	HYOU1	hypoxia up-regulated 1	ENSG00000005007.12	UPF1	protein_coding	ENSG00000005007.12	918.946	-0.322382	0.111178	-2.89969	0.00373534	0.0129715
Q86XL3	ANKLE2	Ankyrin repeat and LEM domain-containing protein 2 (LEM domain-containing protein 4)	3 v 3	0.0672704	0.0137335	0.198575	PACSIN1	protein kinase C and casein kinase substrate in neurons 1	ENSG00000175115.12	PACS1	protein_coding	ENSG00000175115.12	353.277	-0.325901	0.117806	-2.76642	0.00566762	0.0185417
O60888	CUTA	Protein CutA (Acetylcholinesterase-associated protein) (Brain acetylcholinesterase putative membrane anchor)	3 v 3	0.498574	0.0137396	0.198575	KLHL21	kelch like family member 21	ENSG00000183530.14	PRR14L	protein_coding	ENSG00000183530.14	1464.7	-0.330072	0.0815871	-4.04564	5.21805e-05	0.000286082
Q7KZN9	COX15	Cytochrome c oxidase assembly protein COX15 homolog	3 v 3	0.19417	0.0137508	0.198575	ZADH2	zinc binding alcohol dehydrogenase domain containing 2	ENSG00000105221.17	AKT2	protein_coding	ENSG00000105221.17	814.92	-0.330157	0.0922233	-3.57997	0.000343628	0.00156308
O95169	NDUFB8	NADH dehydrogenase [ubiquinone] 1 beta subcomplex subunit 8, mitochondrial (Complex I-ASHI) (CI-ASHI) (NADH-ubiquinone oxidoreductase ASHI subunit)	3 v 3	0.174436	0.0137578	0.198575	LOC388282	uncharacterized LOC388282	ENSG00000126215.14	XRCC3	protein_coding	ENSG00000126215.14	261.352	-0.330162	0.132936	-2.48361	0.0130059	0.0380102
Q9UBA4		Peroxisomal multifunctional protein 2 (Fragment)	2 v 2	-0.314468	0.0137643	0.655279	KLHDC10	kelch domain containing 10	ENSG00000135956.8	TMEM127	protein_coding	ENSG00000135956.8	431.319	-0.331353	0.10839	-3.05704	0.00223532	0.00827697
Q8TCG1	CIP2A	Protein CIP2A (Cancerous inhibitor of PP2A) (p90 autoantigen)	3 v 3	0.18865	0.0137787	0.198575	TBC1D13	TBC1 domain family member 13	ENSG00000196290.15	NIF3L1	protein_coding	ENSG00000196290.15	227.894	-0.333724	0.139424	-2.39358	0.0166846	0.0467309
Q9BTU6	PI4K2A	Phosphatidylinositol 4-kinase type 2-alpha (EC 2.7.1.67) (Phosphatidylinositol 4-kinase type II-alpha)	3 v 3	-0.115797	0.0137792	0.655279	CTNNBIP1	catenin beta interacting protein 1	ENSG00000110046.13	ATG2A	protein_coding	ENSG00000110046.13	241.545	-0.337756	0.137286	-2.46024	0.0138846	0.0401465
P17612	PRKACA	cAMP-dependent protein kinase catalytic subunit alpha (PKA C-alpha) (EC 2.7.11.11)	3 v 3	-0.094285	0.0137822	0.655279	ZNF764	zinc finger protein 764	ENSG00000164742.16	ADCY1	protein_coding	ENSG00000164742.16	653.984	-0.344624	0.10324	-3.33809	0.000843562	0.00348266
O60942	RNGTT	mRNA-capping enzyme (HCAP1) (HCE) [Includes: Polynucleotide 5'-triphosphatase (EC 3.1.3.33) (mRNA 5'-triphosphatase) (TPase); mRNA guanylyltransferase (EC 2.7.7.50) (GTP--RNA guanylyltransferase) (GTase)]	3 v 3	-0.204813	0.0137915	0.198575	BRD3	bromodomain containing 3	ENSG00000135372.9	NAT10	protein_coding	ENSG00000135372.9	731.485	-0.344941	0.0950754	-3.62808	0.000285536	0.00132125
P48643	CCT5	T-complex protein 1 subunit epsilon (TCP-1-epsilon) (CCT-epsilon)	3 v 3	-0.113603	0.013824	0.198575	AQP6	aquaporin 6	ENSG00000085063.16	CD59	protein_coding	ENSG00000085063.16	565.587	-0.352132	0.129103	-2.72754	0.0063809	0.0205542
Q6IC98	GRAMD4	GRAM domain-containing protein 4 (Death-inducing protein)	3 v 3	-0.232207	0.0138275	0.198575	CD22	CD22 molecule	ENSG00000100297.16	MCM5	protein_coding	ENSG00000100297.16	817.241	-0.355788	0.0930196	-3.82487	0.000130839	0.000655651
P54802	NAGLU	Alpha-N-acetylglucosaminidase (EC 3.2.1.50) (N-acetyl-alpha-glucosaminidase) (NAG) [Cleaved into: Alpha-N-acetylglucosaminidase 82 kDa form; Alpha-N-acetylglucosaminidase 77 kDa form]	3 v 3	-0.171929	0.0139099	0.655279	CCDC86	coiled-coil domain containing 86	ENSG00000130768.15	SMPDL3B	protein_coding	ENSG00000130768.15	216.157	-0.366237	0.140974	-2.5979	0.00937944	0.0286963
Q8N5C6	SRBD1	S1 RNA-binding domain-containing protein 1	3 v 3	0.16767	0.0139207	0.655279	CROCC	ciliary rootlet coiled-coil, rootletin	ENSG00000131043.12	AAR2	protein_coding	ENSG00000131043.12	244.471	-0.368568	0.143554	-2.56745	0.010245	0.0310048
Q5W0V3	FHIP2A	FHF complex subunit HOOK interacting protein 2A (FHIP2A)	3 v 3	-0.532198	0.0139321	0.199381	CAPN3	calpain 3	ENSG00000143420.18	ENSA	protein_coding	ENSG00000143420.18	1201.14	-0.370059	0.0831086	-4.45271	8.47934e-06	5.48824e-05
O95361	TRIM16	Tripartite motif-containing protein 16 (EC 2.3.2.27) (E3 ubiquitin-protein ligase TRIM16) (Estrogen-responsive B box protein)	3 v 3	-0.267776	0.0139539	0.199381	DHCR24	24-dehydrocholesterol reductase	ENSG00000158161.16	EYA3	protein_coding	ENSG00000158161.16	486.271	-0.370505	0.105632	-3.50749	0.00045235	0.00200017
Q643R3	LPCAT4	Lysophospholipid acyltransferase LPCAT4 (1-acylglycerol-3-phosphate O-acyltransferase 7) (1-AGP acyltransferase 7) (1-AGPAT 7) (1-acylglycerophosphocholine O-acyltransferase) (EC 2.3.1.23) (1-acylglycerophosphoserine O-acyltransferase) (EC 2.3.1.n6) (1-alkenylglycerophosphoethanolamine O-acyltransferase) (EC 2.3.1.121) (1-alkylglycerophosphocholine O-acetyltransferase) (EC 2.3.1.67) (Acyltransfer…	3 v 3	-0.156026	0.0140686	0.200683	TMEM127	transmembrane protein 127	ENSG00000168924.15	LETM1	protein_coding	ENSG00000168924.15	765.16	-0.382082	0.0909732	-4.19994	2.66982e-05	0.000155308
Q6P444	MTFR2	Mitochondrial fission regulator 2 (DUF729 domain-containing protein 1)	2 v 2	-0.233471	0.014085	0.655279	ADARB2	adenosine deaminase, RNA specific B2 (inactive)	ENSG00000173898.13	SPTBN2	protein_coding	ENSG00000173898.13	1153.61	-0.393119	0.0932423	-4.2161	2.48562e-05	0.000145689
Q7L0Y3	TRMT10C	tRNA methyltransferase 10 homolog C (HBV pre-S2 trans-regulated protein 2) (Mitochondrial ribonuclease P protein 1) (Mitochondrial RNase P protein 1) (RNA (guanine-9-)-methyltransferase domain-containing protein 1) (Renal carcinoma antigen NY-REN-49) (mRNA methyladenosine-N(1)-methyltransferase) (EC 2.1.1.-) (tRNA (adenine(9)-N(1))-methyltransferase) (EC 2.1.1.218) (tRNA (guanine(9)-N(1))-methylt…	3 v 3	-0.162232	0.014162	0.201316	INSYN1	inhibitory synaptic factor 1	ENSG00000070614.15	NDST1	protein_coding	ENSG00000070614.15	1454.84	-0.397489	0.0937022	-4.24204	2.21496e-05	0.000131332
P61018	RAB4B	Ras-related protein Rab-4B (EC 3.6.5.2)	3 v 3	-0.0993685	0.0141631	0.201316	HIPK1	homeodomain interacting protein kinase 1	ENSG00000105953.15	OGDH	protein_coding	ENSG00000105953.15	919.162	-0.397582	0.0982817	-4.04533	5.2249e-05	0.000286302
Q5TBP9	LSM14B	Protein LSM14 homolog B (Fragment)	3 v 3	-0.165237	0.0141839	0.201316	CSNK1D	casein kinase 1 delta	ENSG00000108883.13	EFTUD2	protein_coding	ENSG00000108883.13	1113.39	-0.402754	0.0856948	-4.69987	2.60326e-06	1.85925e-05
Q8N9B5	JMY	Junction-mediating and -regulatory protein	3 v 3	0.0824398	0.0142094	0.201343	MRTFB	myocardin related transcription factor B	ENSG00000114978.18	MOB1A	protein_coding	ENSG00000114978.18	2795.97	-0.403146	0.0911748	-4.42168	9.79366e-06	6.25637e-05
Q86VR2	RETREG3	Reticulophagy regulator 3	3 v 3	-0.149445	0.0142863	0.655279	FATE1	fetal and adult testis expressed 1	ENSG00000174238.14	PITPNA	protein_coding	ENSG00000174238.14	425.694	-0.413258	0.123891	-3.33567	0.000850937	0.00351167
P49005	POLD2	DNA polymerase delta subunit 2 (DNA polymerase delta subunit p50)	3 v 3	-0.020316	0.0143052	0.655279	EMB	embigin	ENSG00000136828.19	RALGPS1	protein_coding	ENSG00000136828.19	208.494	-0.425646	0.143453	-2.96715	0.0030057	0.0107324
O75521	ECI2	Enoyl-CoA delta isomerase 2 (EC 5.3.3.8) (DRS-1) (Delta(3),delta(2)-enoyl-CoA isomerase) (D3,D2-enoyl-CoA isomerase) (Diazepam-binding inhibitor-related protein 1) (DBI-related protein 1) (Dodecenoyl-CoA isomerase) (Hepatocellular carcinoma-associated antigen 88) (Peroxisomal 3,2-trans-enoyl-CoA isomerase) (pECI) (Renal carcinoma antigen NY-REN-1)	3 v 3	0.0606677	0.0143317	0.202366	ETV3	ETS variant 3	ENSG00000183762.12	KREMEN1	protein_coding	ENSG00000183762.12	322.81	-0.441307	0.122009	-3.61701	0.000298029	0.00137525
Q68CQ7	GLT8D1	Glycosyltransferase 8 domain-containing protein 1 (EC 2.4.1.-)	3 v 3	0.405611	0.0143603	0.202366	SHISA5	shisa family member 5	ENSG00000110583.13	NAA40	protein_coding	ENSG00000110583.13	400.828	-0.443346	0.117288	-3.77997	0.000156845	0.000771944
O95817	BAG3	BAG family molecular chaperone regulator 3 (BAG-3) (Bcl-2-associated athanogene 3) (Bcl-2-binding protein Bis) (Docking protein CAIR-1)	3 v 3	-0.281511	0.0143835	0.202366	ABLIM3	actin binding LIM protein family member 3	ENSG00000119596.18	YLPM1	protein_coding	ENSG00000119596.18	1335.36	-0.444834	0.0832571	-5.3429	9.14727e-08	8.33869e-07
Q10567	AP1B1	AP-1 complex subunit beta-1 (Adaptor protein complex AP-1 subunit beta-1) (Adaptor-related protein complex 1 subunit beta-1) (Beta-1-adaptin) (Beta-adaptin 1) (Clathrin assembly protein complex 1 beta large chain) (Golgi adaptor HA1/AP1 adaptin beta subunit)	3 v 3	-0.15133	0.0144604	0.202366	ATP1A2	ATPase Na+/K+ transporting subunit alpha 2	ENSG00000048162.20	NOP16	protein_coding	ENSG00000048162.20	197.437	-0.454605	0.145474	-3.125	0.00177806	0.00676956
Q8TBR7	TLCD3A	TLC domain-containing protein 3A (Protein CT120) (Protein FAM57A)	3 v 3	-0.176646	0.014472	0.655279	C2orf16	chromosome 2 open reading frame 16	ENSG00000170473.17	PYM1	protein_coding	ENSG00000170473.17	203.943	-0.454615	0.141526	-3.21224	0.00131703	0.00518407
Q5T447	HECTD3	E3 ubiquitin-protein ligase HECTD3 (EC 2.3.2.26) (HECT domain-containing protein 3) (HECT-type E3 ubiquitin transferase HECTD3)	3 v 3	0.237378	0.0145153	0.202366	BMP8B	bone morphogenetic protein 8b	ENSG00000176619.13	LMNB2	protein_coding	ENSG00000176619.13	1503.27	-0.458032	0.0816645	-5.6087	2.03847e-08	2.05688e-07
A0A0A0MTC1	RNF213	E3 ubiquitin-protein ligase RNF213	3 v 3	-0.153189	0.0145162	0.202366	RAD18	RAD18, E3 ubiquitin protein ligase	ENSG00000143641.10	GALNT2	protein_coding	ENSG00000143641.10	714.694	-0.459669	0.113964	-4.03347	5.49591e-05	0.00029952
P30038	ALDH4A1	Delta-1-pyrroline-5-carboxylate dehydrogenase, mitochondrial (P5C dehydrogenase) (EC 1.2.1.88) (Aldehyde dehydrogenase family 4 member A1) (L-glutamate gamma-semialdehyde dehydrogenase)	3 v 3	0.112347	0.0145188	0.202366	GPR107	G protein-coupled receptor 107	ENSG00000135451.13	TROAP	protein_coding	ENSG00000135451.13	668.37	-0.461479	0.102349	-4.50888	6.5171e-06	4.31398e-05
O75717	WDHD1	WD repeat and HMG-box DNA-binding protein 1 (Acidic nucleoplasmic DNA-binding protein 1) (And-1)	3 v 3	0.0895496	0.0145244	0.202366	RBFOX2	RNA binding fox-1 homolog 2	ENSG00000166106.3	ADAMTS15	protein_coding	ENSG00000166106.3	438.613	-0.466241	0.114538	-4.0706	4.68914e-05	0.000259561
Q96IS6	HSPA8	HSPA8 protein (Fragment)	3 v 3	-0.115896	0.0145304	0.202366	GPC6	glypican 6	ENSG00000177084.16	POLE	protein_coding	ENSG00000177084.16	2097.75	-0.468838	0.0857166	-5.46962	4.5099e-08	4.31466e-07
A0A2R8YEA7	ACTB	Actin, cytoplasmic 1 (Fragment)	3 v 3	0.402799	0.0145729	0.202366	CELSR3	cadherin EGF LAG seven-pass G-type receptor 3	ENSG00000093000.19	NUP50	protein_coding	ENSG00000093000.19	1033.35	-0.475119	0.093561	-5.07818	3.81076e-07	3.14075e-06
Q96BW9	TAMM41	Phosphatidate cytidylyltransferase, mitochondrial (EC 2.7.7.41) (CDP-diacylglycerol synthase) (CDP-DAG synthase) (Mitochondrial translocator assembly and maintenance protein 41 homolog) (TAM41)	3 v 3	0.0333294	0.014634	0.655279			ENSG00000176014.12	TUBB6	protein_coding	ENSG00000176014.12	499.848	-0.482793	0.108984	-4.42995	9.42549e-06	6.03652e-05
Q16512	PKN1	Serine/threonine-protein kinase N1 (EC 2.7.11.13) (Protease-activated kinase 1) (PAK-1) (Protein kinase C-like 1) (Protein kinase C-like PKN) (Protein kinase PKN-alpha) (Protein-kinase C-related kinase 1) (Serine-threonine protein kinase N)	3 v 3	-0.110912	0.0147198	0.202366			ENSG00000114988.11	LMAN2L	protein_coding	ENSG00000114988.11	252.671	-0.49123	0.137215	-3.58	0.000343597	0.00156308
Q7Z6B0	CCDC91	Coiled-coil domain-containing protein 91 (GGA-binding partner) (p56 accessory protein)	3 v 3	-0.196838	0.014723	0.202366			ENSG00000162065.14	TBC1D24	protein_coding	ENSG00000162065.14	254.688	-0.495891	0.135874	-3.64965	0.000262597	0.00122241
P29323	EPHB2	Ephrin type-B receptor 2 (EC 2.7.10.1) (Developmentally-regulated Eph-related tyrosine kinase) (ELK-related tyrosine kinase) (EPH tyrosine kinase 3) (EPH-like kinase 5) (EK5) (hEK5) (Renal carcinoma antigen NY-REN-47) (Tyrosine-protein kinase TYRO5) (Tyrosine-protein kinase receptor EPH-3) [Cleaved into: EphB2/CTF1; EphB2/CTF2]	3 v 3	-0.116899	0.0147264	0.655279			ENSG00000084774.14	CAD	protein_coding	ENSG00000084774.14	1564.34	-0.508959	0.08805	-5.78034	7.45493e-09	8.0042e-08
Q9ULD0	OGDHL	2-oxoglutarate dehydrogenase-like, mitochondrial (EC 1.2.4.2) (2-oxoglutarate dehydrogenase complex component E1-like) (OGDC-E1-like) (Alpha-ketoglutarate dehydrogenase-like)	3 v 3	-0.157131	0.014738	0.202366			ENSG00000102858.13	MGRN1	protein_coding	ENSG00000102858.13	315.332	-0.519697	0.124371	-4.1786	2.93313e-05	0.000169255
Q02978	SLC25A11	Mitochondrial 2-oxoglutarate/malate carrier protein (OGCP) (Solute carrier family 25 member 11)	3 v 3	-0.146455	0.0147415	0.655279			ENSG00000160216.19	AGPAT3	protein_coding	ENSG00000160216.19	786.774	-0.521329	0.111208	-4.68789	2.76038e-06	1.96153e-05
Q9H0E9	BRD8	Bromodomain-containing protein 8 (Skeletal muscle abundant protein) (Skeletal muscle abundant protein 2) (Thyroid hormone receptor coactivating protein of 120 kDa) (TrCP120) (p120)	3 v 3	0.102786	0.0147437	0.202366			ENSG00000127191.18	TRAF2	protein_coding	ENSG00000127191.18	197.629	-0.522043	0.144608	-3.61006	0.000306126	0.00140681
Q86XN8	MEX3D	RNA-binding protein MEX3D (RING finger and KH domain-containing protein 1) (RING finger protein 193) (TINO)	3 v 3	0.300459	0.014764	0.202366			ENSG00000183624.14	HMCES	protein_coding	ENSG00000183624.14	226.939	-0.543044	0.139051	-3.90536	9.4086e-05	0.000486644
P25098	GRK2	Beta-adrenergic receptor kinase 1 (Beta-ARK-1) (EC 2.7.11.15) (G-protein coupled receptor kinase 2)	3 v 3	-0.0978401	0.0147645	0.202366			ENSG00000189319.14	FAM53B	protein_coding	ENSG00000189319.14	193.681	-0.561611	0.152905	-3.67293	0.000239782	0.00112716
O43688	PLPP2	Phospholipid phosphatase 2 (EC 3.1.3.-) (EC 3.1.3.4) (Lipid phosphate phosphohydrolase 2) (PAP2-gamma) (PAP2-G) (Phosphatidate phosphohydrolase type 2c) (Phosphatidic acid phosphatase 2c) (PAP-2c) (PAP2c)	3 v 3	-0.234924	0.0147882	0.202366			ENSG00000205208.5	C4orf46	protein_coding	ENSG00000205208.5	436.62	-0.568828	0.133251	-4.26884	1.96488e-05	0.000117881
Q16850	CYP51A1	Lanosterol 14-alpha demethylase (LDM) (EC 1.14.14.154) (CYPLI) (Cytochrome P450 51A1) (Cytochrome P450-14DM) (Cytochrome P45014DM) (Cytochrome P450LI) (Sterol 14-alpha demethylase)	3 v 3	-0.35903	0.014806	0.202366			ENSG00000136802.11	LRRC8A	protein_coding	ENSG00000136802.11	332.237	-0.573737	0.121795	-4.71068	2.46886e-06	1.77064e-05
Q9BZ23	PANK2	Pantothenate kinase 2, mitochondrial (hPanK2) (EC 2.7.1.33) (Pantothenic acid kinase 2) [Cleaved into: Pantothenate kinase 2, mitochondrial intermediate form (iPanK2); Pantothenate kinase 2, mitochondrial mature form (mPanK2)]	3 v 3	0.0867666	0.0148344	0.202366			ENSG00000159259.8	CHAF1B	protein_coding	ENSG00000159259.8	423.222	-0.574624	0.11462	-5.01331	5.35023e-07	4.30889e-06
Q96RN5	MED15	Mediator of RNA polymerase II transcription subunit 15 (Activator-recruited cofactor 105 kDa component) (ARC105) (CTG repeat protein 7a) (Mediator complex subunit 15) (Positive cofactor 2 glutamine/Q-rich-associated protein) (PC2 glutamine/Q-rich-associated protein) (TPA-inducible gene 1 protein) (TIG-1) (Trinucleotide repeat-containing gene 7 protein)	3 v 3	0.15708	0.0148469	0.202366			ENSG00000110917.8	MLEC	protein_coding	ENSG00000110917.8	6806.74	-0.575643	0.0710834	-8.09813	5.58102e-16	1.42974e-14
O00471	EXOC5	Exocyst complex component 5 (Exocyst complex component Sec10) (hSec10)	3 v 3	0.0759327	0.0148707	0.202366			ENSG00000140526.18	ABHD2	protein_coding	ENSG00000140526.18	1338.11	-0.579834	0.0963056	-6.02077	1.73587e-09	2.03428e-08
Q15418	RPS6KA1	Ribosomal protein S6 kinase alpha-1 (S6K-alpha-1) (EC 2.7.11.1) (90 kDa ribosomal protein S6 kinase 1) (p90-RSK 1) (p90RSK1) (p90S6K) (MAP kinase-activated protein kinase 1a) (MAPK-activated protein kinase 1a) (MAPKAP kinase 1a) (MAPKAPK-1a) (Ribosomal S6 kinase 1) (RSK-1)	3 v 3	0.169052	0.0148862	0.202366			ENSG00000167740.9	CYB5D2	protein_coding	ENSG00000167740.9	85.9117	-0.598295	0.211489	-2.82896	0.00466989	0.0157517
Q9H7C9	AAMDC	Mth938 domain-containing protein (Adipogenesis associated Mth938 domain-containing protein)	3 v 3	-0.202805	0.0149571	0.655279			ENSG00000130508.11	PXDN	protein_coding	ENSG00000130508.11	59.1121	-0.602563	0.235009	-2.564	0.0103474	0.0312628
Q16644	MAPKAPK3	MAP kinase-activated protein kinase 3 (MAPK-activated protein kinase 3) (MAPKAP kinase 3) (MAPKAP-K3) (MAPKAPK-3) (MK-3) (EC 2.7.11.1) (Chromosome 3p kinase) (3pK)	3 v 3	0.142478	0.0149637	0.202366			ENSG00000135622.13	SEMA4F	protein_coding	ENSG00000135622.13	333.946	-0.625684	0.138633	-4.51324	6.38433e-06	4.23101e-05
Q9Y692	GMEB1	Glucocorticoid modulatory element-binding protein 1 (GMEB-1) (DNA-binding protein p96PIF) (Parvovirus initiation factor p96) (PIF p96)	3 v 3	0.0996348	0.0149642	0.202366			ENSG00000213347.10	MXD3	protein_coding	ENSG00000213347.10	66.5037	-0.626703	0.253817	-2.46911	0.0135449	0.0393323
O15084	ANKRD28	Serine/threonine-protein phosphatase 6 regulatory ankyrin repeat subunit A (PP6-ARS-A) (Serine/threonine-protein phosphatase 6 regulatory subunit ARS-A) (Ankyrin repeat domain-containing protein 28) (Phosphatase interactor targeting protein hnRNP K) (PITK)	3 v 3	0.129745	0.0149685	0.202366			ENSG00000141956.13	PRDM15	protein_coding	ENSG00000141956.13	158.512	-0.628147	0.165611	-3.7929	0.000148895	0.000735878
E7EN19	MAP4K4	Mitogen-activated protein kinase kinase kinase kinase 4	3 v 3	0.123239	0.014999	0.202366			ENSG00000144791.10	LIMD1	protein_coding	ENSG00000144791.10	648.742	-0.629307	0.10254	-6.13716	8.40094e-10	1.03519e-08
Q9UI26	IPO11	Importin-11 (Imp11) (Ran-binding protein 11) (RanBP11)	3 v 3	-0.0584259	0.0150019	0.202366			ENSG00000117016.10	RIMS3	protein_coding	ENSG00000117016.10	110.039	-0.635209	0.197757	-3.21206	0.00131785	0.0051853
Q6P4A7	SFXN4	Sideroflexin-4 (Breast cancer resistance marker 1)	3 v 3	0.135676	0.0150614	0.202366			ENSG00000114473.14	IQCG	protein_coding	ENSG00000114473.14	122.955	-0.63746	0.178209	-3.57703	0.000347514	0.00157897
Q9HAB8	PPCS	Phosphopantothenate--cysteine ligase (EC 6.3.2.51) (Phosphopantothenoylcysteine synthetase) (PPC synthetase)	3 v 3	0.0893599	0.0151159	0.202366			ENSG00000087266.17	SH3BP2	protein_coding	ENSG00000087266.17	884.927	-0.640828	0.0986063	-6.49886	8.09321e-11	1.15511e-09
Q16566	CAMK4	Calcium/calmodulin-dependent protein kinase type IV (CaMK IV) (EC 2.7.11.17) (CaM kinase-GR)	3 v 3	-0.12679	0.0151311	0.655279			ENSG00000111319.13	SCNN1A	protein_coding	ENSG00000111319.13	1363.29	-0.651549	0.0880413	-7.40048	1.35688e-13	2.69633e-12
Q8IYU2	HACE1	E3 ubiquitin-protein ligase HACE1 (EC 2.3.2.26) (HECT domain and ankyrin repeat-containing E3 ubiquitin-protein ligase 1) (HECT-type E3 ubiquitin transferase HACE1)	2 v 2	0.108131	0.0151422	0.655279			ENSG00000153048.11	CARHSP1	protein_coding	ENSG00000153048.11	316.658	-0.65901	0.121906	-5.40589	6.44861e-08	6.01771e-07
F5H571	USP5	Ubiquitin carboxyl-terminal hydrolase 5 (Fragment)	2 v 2	-0.428029	0.0151882	0.202519			ENSG00000033627.16	ATP6V0A1	protein_coding	ENSG00000033627.16	402.945	-0.660246	0.114071	-5.78802	7.12207e-09	7.66728e-08
Q9UPU7	TBC1D2B	TBC1 domain family member 2B	2 v 2	0.0140985	0.0151961	0.202519			ENSG00000116704.8	SLC35D1	protein_coding	ENSG00000116704.8	448.292	-0.683145	0.131681	-5.18788	2.12705e-07	1.82099e-06
O43292	GPAA1	Glycosylphosphatidylinositol anchor attachment 1 protein (GPI anchor attachment protein 1) (GAA1 protein homolog) (hGAA1)	3 v 3	-0.047072	0.0152194	0.655279			ENSG00000125637.15	PSD4	protein_coding	ENSG00000125637.15	472.988	-0.698481	0.122588	-5.69778	1.21379e-08	1.26735e-07
Q96C92	ENTR1	Endosome-associated-trafficking regulator 1 (Antigen NY-CO-3) (Serologically defined colon cancer antigen 3)	2 v 2	-0.184902	0.0152228	0.202558			ENSG00000101265.16	RASSF2	protein_coding	ENSG00000101265.16	35.9323	-0.709939	0.296179	-2.39699	0.0165303	0.0464084
Q8NE01	CNNM3	Metal transporter CNNM3 (Ancient conserved domain-containing protein 3) (Cyclin-M3)	3 v 3	0.6752	0.0153243	0.203047			ENSG00000103005.11	USB1	protein_coding	ENSG00000103005.11	157.374	-0.71018	0.162957	-4.35807	1.31216e-05	8.15965e-05
Q9BTE6	AARSD1	Alanyl-tRNA editing protein Aarsd1 (Alanyl-tRNA synthetase domain-containing protein 1)	3 v 3	-0.190588	0.015354	0.203047			ENSG00000186350.11	RXRA	protein_coding	ENSG00000186350.11	292.29	-0.710394	0.127255	-5.58243	2.37185e-08	2.36949e-07
Q8N335	GPD1L	Glycerol-3-phosphate dehydrogenase 1-like protein (GPD1-L) (EC 1.1.1.8)	3 v 3	-0.11077	0.0154313	0.655279			ENSG00000183317.17	EPHA10	protein_coding	ENSG00000183317.17	51.8257	-0.736285	0.25446	-2.89352	0.00380946	0.0131913
Q9Y446	PKP3	Plakophilin-3	3 v 3	0.166852	0.0154375	0.203047			ENSG00000104524.14	PYCR3	protein_coding	ENSG00000104524.14	75.2268	-0.739378	0.222963	-3.31615	0.000912679	0.00373792
Q53HL2	CDCA8	Borealin (Cell division cycle-associated protein 8) (Dasra-B) (hDasra-B) (Pluripotent embryonic stem cell-related gene 3 protein)	3 v 3	0.138738	0.0154421	0.203047			ENSG00000112759.18	SLC29A1	protein_coding	ENSG00000112759.18	460.405	-0.763774	0.111822	-6.83026	8.4758e-12	1.38802e-10
O60291	MGRN1	E3 ubiquitin-protein ligase MGRN1 (EC 2.3.2.27) (Mahogunin RING finger protein 1) (RING finger protein 156) (RING-type E3 ubiquitin transferase MGRN1)	3 v 3	0.129673	0.0154469	0.203047			ENSG00000196743.8	GM2A	protein_coding	ENSG00000196743.8	454.777	-0.773282	0.138225	-5.59439	2.21401e-08	2.22618e-07
Q9HBL8	NMRAL1	NmrA-like family domain-containing protein 1	3 v 3	-0.205653	0.0154492	0.203047			ENSG00000169635.10	HIC2	protein_coding	ENSG00000169635.10	104.473	-0.776208	0.200023	-3.88059	0.000104203	0.000533482
Q12841	FSTL1	Follistatin-related protein 1 (Follistatin-like protein 1)	3 v 3	0.696496	0.0154502	0.203047			ENSG00000100416.15	TRMU	protein_coding	ENSG00000100416.15	389.973	-0.778853	0.131445	-5.9253	3.11727e-09	3.52974e-08
Q9UGK3	STAP2	Signal-transducing adaptor protein 2 (STAP-2) (Breast tumor kinase substrate) (BRK substrate)	3 v 3	0.267427	0.0154938	0.203305			ENSG00000162194.12	LBHD1	protein_coding	ENSG00000162194.12	27.5707	-0.779253	0.314514	-2.47764	0.0132253	0.038573
Q8NHP6	MOSPD2	Motile sperm domain-containing protein 2	3 v 3	-0.0500929	0.0155615	0.20388			ENSG00000137486.17	ARRB1	protein_coding	ENSG00000137486.17	65.0028	-0.789581	0.227224	-3.47491	0.000511025	0.00223019
Q9GZP9	DERL2	Derlin-2 (Degradation in endoplasmic reticulum protein 2) (DERtrin-2) (Der1-like protein 2) (F-LAN-1) (F-LANa)	3 v 3	-0.049975	0.0156667	0.204541			ENSG00000103034.14	NDRG4	protein_coding	ENSG00000103034.14	129.946	-0.8015	0.173237	-4.6266	3.71724e-06	2.57416e-05
Q96HA1	POM121	Nuclear envelope pore membrane protein POM 121 (Nuclear envelope pore membrane protein POM 121A) (Nucleoporin Nup121) (Pore membrane protein of 121 kDa)	3 v 3	0.368134	0.0157124	0.204541			ENSG00000175662.17	TOM1L2	protein_coding	ENSG00000175662.17	550.518	-0.805567	0.109664	-7.34579	2.04552e-13	3.94773e-12
Q9Y2G3	ATP11B	Phospholipid-transporting ATPase IF (EC 7.6.2.1) (ATPase IR) (ATPase class VI type 11B) (P4-ATPase flippase complex alpha subunit ATP11B)	3 v 3	-0.150207	0.0157354	0.655279			ENSG00000160233.8	LRRC3	protein_coding	ENSG00000160233.8	72.342	-0.808916	0.222274	-3.63928	0.000273405	0.00126774
P41240	CSK	Tyrosine-protein kinase CSK (EC 2.7.10.2) (C-Src kinase) (Protein-tyrosine kinase CYL)	3 v 3	0.378006	0.0158671	0.205356			ENSG00000162144.9	CYB561A3	protein_coding	ENSG00000162144.9	267.394	-0.810413	0.137125	-5.91005	3.42007e-09	3.85958e-08
Q96HE9	PRR11	Proline-rich protein 11	3 v 3	0.897696	0.015903	0.205508			ENSG00000175866.15	BAIAP2	protein_coding	ENSG00000175866.15	309.812	-0.812134	0.129594	-6.26677	3.68609e-10	4.80099e-09
Q5VSL9	STRIP1	Striatin-interacting protein 1 (Protein FAM40A)	3 v 3	0.152671	0.0159376	0.205644			ENSG00000139645.10	ANKRD52	protein_coding	ENSG00000139645.10	1323.7	-0.81876	0.0931439	-8.79026	1.49208e-18	4.85529e-17
Q13416	ORC2	Origin recognition complex subunit 2	3 v 3	-0.065125	0.0159649	0.655279			ENSG00000121766.15	ZCCHC17	protein_coding	ENSG00000121766.15	329.161	-0.82541	0.131881	-6.25876	3.8804e-10	5.03775e-09
P84077	ARF1	ADP-ribosylation factor 1	3 v 3	-0.120687	0.0159999	0.655279			ENSG00000155034.19	FBXL18	protein_coding	ENSG00000155034.19	224.879	-0.826351	0.137479	-6.01075	1.84665e-09	2.15281e-08
Q96E09	PABIR1	PPP2R1A-PPP2R2A-interacting phosphatase regulator 1 (PABIR family member 1)	3 v 3	0.266165	0.0160519	0.206321			ENSG00000151388.11	ADAMTS12	protein_coding	ENSG00000151388.11	68.9795	-0.835543	0.250202	-3.33948	0.000839365	0.00346675
Q6UXV4	APOOL	MICOS complex subunit MIC27 (Apolipoprotein O-like) (Protein FAM121A)	3 v 3	0.158857	0.0160554	0.206321			ENSG00000204220.11	PFDN6	protein_coding	ENSG00000204220.11	120.963	-0.839017	0.197335	-4.25173	2.12127e-05	0.000126322
Q8NB78	KDM1B	Lysine-specific histone demethylase 1B (EC 1.14.99.66) (Flavin-containing amine oxidase domain-containing protein 1) (Lysine-specific histone demethylase 2)	3 v 3	-0.144563	0.0160711	0.206321			ENSG00000115107.20	STEAP3	protein_coding	ENSG00000115107.20	243.254	-0.850936	0.140575	-6.05324	1.41961e-09	1.69125e-08
Q9BV20	MRI1	Methylthioribose-1-phosphate isomerase (M1Pi) (MTR-1-P isomerase) (EC 5.3.1.23) (Mediator of RhoA-dependent invasion) (S-methyl-5-thioribose-1-phosphate isomerase) (Translation initiation factor eIF-2B subunit alpha/beta/delta-like protein)	3 v 3	0.183892	0.0160929	0.206321			ENSG00000197587.10	DMBX1	protein_coding	ENSG00000197587.10	50.985	-0.854476	0.261491	-3.26771	0.0010842	0.00436414
P49795	RGS19	Regulator of G-protein signaling 19 (RGS19) (G-alpha-interacting protein) (GAIP)	2 v 2	-0.122532	0.0161893	0.206321			ENSG00000173894.11	CBX2	protein_coding	ENSG00000173894.11	302.634	-0.859588	0.148133	-5.8028	6.52176e-09	7.05881e-08
Q9UKG9	CROT	Peroxisomal carnitine O-octanoyltransferase (COT) (EC 2.3.1.137)	3 v 3	-0.366541	0.0161961	0.206321			ENSG00000072954.7	TMEM38A	protein_coding	ENSG00000072954.7	55.4929	-0.860895	0.26258	-3.2786	0.00104324	0.00421655
Q8TDX7	NEK7	Serine/threonine-protein kinase Nek7 (EC 2.7.11.1) (Never in mitosis A-related kinase 7) (NimA-related protein kinase 7)	3 v 3	-0.261532	0.0162082	0.206321			ENSG00000160285.15	LSS	protein_coding	ENSG00000160285.15	895.959	-0.891192	0.114936	-7.75379	8.91877e-15	2.03583e-13
Q04721	NOTCH2	Neurogenic locus notch homolog protein 2 (Notch 2) (hN2) [Cleaved into: Notch 2 extracellular truncation (N2ECD); Notch 2 intracellular domain (N2ICD)]	3 v 3	0.305811	0.0162508	0.206555			ENSG00000183741.11	CBX6	protein_coding	ENSG00000183741.11	1108.59	-0.895891	0.0991397	-9.03666	1.61539e-19	5.87989e-18
Q9NYS0	NKIRAS1	NF-kappa-B inhibitor-interacting Ras-like protein 1 (I-kappa-B-interacting Ras-like protein 1) (Kappa B-Ras protein 1) (KappaB-Ras1)	3 v 3	-0.401368	0.016291	0.206757			ENSG00000135414.9	GDF11	protein_coding	ENSG00000135414.9	259.29	-0.911681	0.136287	-6.68941	2.24072e-11	3.4609e-10
P60981	DSTN	Destrin (Actin-depolymerizing factor) (ADF)	3 v 3	-0.141205	0.0163416	0.655279			ENSG00000132819.17	RBM38	protein_coding	ENSG00000132819.17	332.98	-0.912147	0.146518	-6.22551	4.79979e-10	6.12072e-09
O75251	NDUFS7	NADH dehydrogenase [ubiquinone] iron-sulfur protein 7, mitochondrial (EC 7.1.1.2) (Complex I-20kD) (CI-20kD) (NADH-ubiquinone oxidoreductase 20 kDa subunit) (PSST subunit)	3 v 3	0.0527591	0.0163879	0.207138			ENSG00000162241.12	SLC25A45	protein_coding	ENSG00000162241.12	74.0465	-0.914258	0.223003	-4.09975	4.13604e-05	0.000231636
Q96IK1	BOD1	Biorientation of chromosomes in cell division protein 1 (Biorientation defective protein 1) (Protein FAM44B)	3 v 3	0.355852	0.0164091	0.207138			ENSG00000183864.5	TOB2	protein_coding	ENSG00000183864.5	458.539	-0.914549	0.109302	-8.36719	5.90104e-17	1.65049e-15
Q96N64	PWWP2A	PWWP domain-containing protein 2A	3 v 3	0.190715	0.0164152	0.655279			ENSG00000114670.14	NEK11	protein_coding	ENSG00000114670.14	46.6863	-0.922168	0.266321	-3.46262	0.000534952	0.00232301
Q56NI9	ESCO2	N-acetyltransferase ESCO2 (EC 2.3.1.-) (Establishment factor-like protein 2) (EFO2) (EFO2p) (hEFO2) (Establishment of cohesion 1 homolog 2) (ECO1 homolog 2)	3 v 3	0.111002	0.0164182	0.655279			ENSG00000150510.16	FAM124A	protein_coding	ENSG00000150510.16	52.6778	-0.922521	0.263461	-3.50154	0.000462574	0.00203999
Q9NRL3	STRN4	Striatin-4 (Zinedin)	3 v 3	-0.17777	0.0164276	0.655279			ENSG00000061337.15	LZTS1	protein_coding	ENSG00000061337.15	48.313	-0.924926	0.291399	-3.17409	0.00150307	0.00583076
Q9Y6N7	ROBO1	Roundabout homolog 1 (Deleted in U twenty twenty) (H-Robo-1)	3 v 3	0.0904051	0.0164383	0.207138			ENSG00000180304.14	OAZ2	protein_coding	ENSG00000180304.14	471.24	-0.966681	0.111206	-8.69269	3.53971e-18	1.12454e-16
P78371	CCT2	T-complex protein 1 subunit beta (TCP-1-beta) (CCT-beta)	3 v 3	-0.14457	0.0164718	0.2072			ENSG00000029993.15	HMGB3	protein_coding	ENSG00000029993.15	998.137	-0.968043	0.105133	-9.20779	3.32894e-20	1.31523e-18
P12830	CDH1	Cadherin-1 (CAM 120/80) (Epithelial cadherin) (E-cadherin) (Uvomorulin) (CD antigen CD324) [Cleaved into: E-Cad/CTF1; E-Cad/CTF2; E-Cad/CTF3]	3 v 3	-0.285359	0.0165095	0.207368			ENSG00000160877.6	NACC1	protein_coding	ENSG00000160877.6	641.436	-0.979073	0.100296	-9.76179	1.64223e-22	7.90075e-21
Q8N0Z6	TTC5	Tetratricopeptide repeat protein 5 (TPR repeat protein 5) (Stress-responsive activator of p300) (Strap)	3 v 3	-0.163238	0.0165588	0.655279			ENSG00000230989.6	HSBP1	protein_coding	ENSG00000230989.6	596.153	-0.979775	0.145088	-6.75295	1.4487e-11	2.29036e-10
O00461	GOLIM4	Golgi integral membrane protein 4 (Golgi integral membrane protein, cis) (GIMPc) (Golgi phosphoprotein 4) (Golgi-localized phosphoprotein of 130 kDa) (Golgi phosphoprotein of 130 kDa)	3 v 3	0.300233	0.0166251	0.207484			ENSG00000178927.18	CYBC1	protein_coding	ENSG00000178927.18	505.097	-0.984054	0.123348	-7.97784	1.48912e-15	3.65643e-14
Q86YR5	GPSM1	G-protein-signaling modulator 1 (Activator of G-protein signaling 3)	3 v 3	0.342338	0.0166479	0.207484			ENSG00000108511.10	HOXB6	protein_coding	ENSG00000108511.10	35.8915	-0.990211	0.290791	-3.40524	0.000661071	0.00280099
A0A024R275	RFK	Riboflavin kinase (EC 2.7.1.26)	3 v 3	-0.408874	0.0166595	0.207484			ENSG00000110047.18	EHD1	protein_coding	ENSG00000110047.18	207.382	-0.99737	0.145951	-6.83357	8.28248e-12	1.35746e-10
Q8TF68	ZNF384	Zinc finger protein 384 (CAG repeat protein 1) (CAS-interacting zinc finger protein) (Nuclear matrix transcription factor 4) (Nuclear matrix protein 4) (Trinucleotide repeat-containing gene 1 protein)	3 v 3	0.319729	0.01671	0.207484			ENSG00000172296.13	SPTLC3	protein_coding	ENSG00000172296.13	60.4124	-1.03587	0.293166	-3.53339	0.000410274	0.00183428
Q9NXG2	THUMPD1	THUMP domain-containing protein 1	3 v 3	-0.330278	0.0167149	0.207484			ENSG00000179409.11	GEMIN4	protein_coding	ENSG00000179409.11	297.539	-1.0421	0.138094	-7.54634	4.47656e-14	9.35796e-13
P51153	RAB13	Ras-related protein Rab-13 (Cell growth-inhibiting gene 4 protein)	3 v 3	-0.152448	0.016719	0.655279			ENSG00000170270.5	GON7	protein_coding	ENSG00000170270.5	99.1758	-1.06648	0.213439	-4.99666	5.83313e-07	4.66419e-06
Q96BJ8	ELMO3	Engulfment and cell motility protein 3	3 v 3	-0.313623	0.0167381	0.207484			ENSG00000103196.12	CRISPLD2	protein_coding	ENSG00000103196.12	220.87	-1.08079	0.151801	-7.11976	1.08118e-12	1.93784e-11
O95471	CLDN7	Claudin-7 (CLDN-7)	3 v 3	0.297109	0.0167763	0.207655			ENSG00000251664.4	PCDHA12	protein_coding	ENSG00000251664.4	6.21631	-1.08309	0.444671	-2.43571	0.0148624	0.0424369
O75191	XYLB	Xylulose kinase (Xylulokinase) (EC 2.7.1.17)	3 v 3	-0.212767	0.0167846	0.655279			ENSG00000116133.13	DHCR24	protein_coding	ENSG00000116133.13	4607.72	-1.11603	0.209122	-5.33673	9.46372e-08	8.61935e-07
Q5JUR7	TEX30	Testis-expressed protein 30	3 v 3	-0.119831	0.0168021	0.655279			ENSG00000157350.13	ST3GAL2	protein_coding	ENSG00000157350.13	204.323	-1.12818	0.147675	-7.63963	2.17848e-14	4.71066e-13
O15075	DCLK1	Serine/threonine-protein kinase DCLK1 (EC 2.7.11.1) (Doublecortin domain-containing protein 3A) (Doublecortin-like and CAM kinase-like 1) (Doublecortin-like kinase 1)	3 v 3	-0.113184	0.0169276	0.208852			ENSG00000188263.10	IL17REL	protein_coding	ENSG00000188263.10	3.2969	-1.1285	0.437089	-2.58185	0.00982718	0.0299114
Q9Y4A5	TRRAP	Transformation/transcription domain-associated protein (350/400 kDa PCAF-associated factor) (PAF350/400) (STAF40) (Tra1 homolog)	3 v 3	0.100199	0.0169465	0.208852			ENSG00000100413.17	POLR3H	protein_coding	ENSG00000100413.17	382.34	-1.14727	0.128129	-8.95402	3.42764e-19	1.2157e-17
Q15257	PTPA	Serine/threonine-protein phosphatase 2A activator (EC 5.2.1.8) (PP2A, subunit B', PR53 isoform) (Phosphotyrosyl phosphatase activator) (PTPA) (Serine/threonine-protein phosphatase 2A regulatory subunit 4) (Serine/threonine-protein phosphatase 2A regulatory subunit B')	3 v 3	0.25673	0.0169863	0.209039			ENSG00000147100.11	SLC16A2	protein_coding	ENSG00000147100.11	32.9559	-1.15305	0.306543	-3.76148	0.000168914	0.000825684
P42126	ECI1	Enoyl-CoA delta isomerase 1, mitochondrial (EC 5.3.3.8) (3,2-trans-enoyl-CoA isomerase) (Delta(3),Delta(2)-enoyl-CoA isomerase) (D3,D2-enoyl-CoA isomerase) (Dodecenoyl-CoA isomerase)	3 v 3	-0.182793	0.017066	0.655279			ENSG00000160298.17	C21orf58	protein_coding	ENSG00000160298.17	137.038	-1.20397	0.195768	-6.14997	7.7496e-10	9.59042e-09
Q7Z434	MAVS	Mitochondrial antiviral-signaling protein (MAVS) (CARD adapter inducing interferon beta) (Cardif) (Interferon beta promoter stimulator protein 1) (IPS-1) (Putative NF-kappa-B-activating protein 031N) (Virus-induced-signaling adapter) (VISA)	3 v 3	0.106233	0.0170848	0.209304			ENSG00000123933.17	MXD4	protein_coding	ENSG00000123933.17	367.02	-1.20572	0.121376	-9.93372	2.96962e-23	1.51957e-21
Q12857	NFIA	Nuclear factor 1 A-type (NF1-A) (Nuclear factor 1/A) (CCAAT-box-binding transcription factor) (CTF) (Nuclear factor I/A) (NF-I/A) (NFI-A) (TGGCA-binding protein)	3 v 3	0.307124	0.017105	0.655279			ENSG00000101417.12	PXMP4	protein_coding	ENSG00000101417.12	279.881	-1.2165	0.172399	-7.05631	1.70978e-12	2.98989e-11
Q86V21	AACS	Acetoacetyl-CoA synthetase (EC 6.2.1.16) (Acyl-CoA synthetase family member 1) (Protein sur-5 homolog)	3 v 3	-0.170032	0.0171121	0.655279			ENSG00000120457.12	KCNJ5	protein_coding	ENSG00000120457.12	575.361	-1.23366	0.266657	-4.62639	3.72091e-06	2.57582e-05
A8K900		Mitochondrial GTPase 1	2 v 2	-0.130752	0.0171206	0.655279			ENSG00000158555.15	GDPD5	protein_coding	ENSG00000158555.15	259.108	-1.24996	0.14618	-8.55081	1.22223e-17	3.6576e-16
Q6QNY1	BLOC1S2	Biogenesis of lysosome-related organelles complex 1 subunit 2 (BLOC-1 subunit 2) (Centrosome-associated protein)	3 v 3	0.130102	0.0171261	0.209304			ENSG00000148730.7	EIF4EBP2	protein_coding	ENSG00000148730.7	1970.23	-1.27203	0.12174	-10.4487	1.48478e-25	8.88661e-24
Q6UB28	METAP1D	Methionine aminopeptidase 1D, mitochondrial (MAP 1D) (MetAP 1D) (EC 3.4.11.18) (Methionyl aminopeptidase type 1D, mitochondrial) (Peptidase M 1D)	3 v 3	-0.347871	0.0171642	0.655279			ENSG00000179403.12	VWA1	protein_coding	ENSG00000179403.12	75.4666	-1.29853	0.239697	-5.41739	6.04766e-08	5.6593e-07
P58004	SESN2	Sestrin-2 (EC 1.11.1.-) (Hypoxia-induced gene)	3 v 3	0.200331	0.0172127	0.209304			ENSG00000049283.18	EPN3	protein_coding	ENSG00000049283.18	97.8509	-1.51415	0.208657	-7.25665	3.96782e-13	7.43643e-12
A0A3B3ITY6	CLSTN1	Calsyntenin-1 (Fragment)	2 v 2	-0.0319558	0.0172326	0.655279			ENSG00000063127.15	SLC6A16	protein_coding	ENSG00000063127.15	30.0646	-1.77049	0.321553	-5.50605	3.66978e-08	3.56174e-07
P16870	CPE	Carboxypeptidase E (CPE) (EC 3.4.17.10) (Carboxypeptidase H) (CPH) (Enkephalin convertase) (Prohormone-processing carboxypeptidase)	3 v 3	0.202504	0.0172434	0.209304			ENSG00000100346.17	CACNA1I	protein_coding	ENSG00000100346.17	24.7551	-1.93149	0.351676	-5.49225	3.96851e-08	3.82583e-07
Q9Y484	WDR45	WD repeat domain phosphoinositide-interacting protein 4 (WIPI-4) (WD repeat-containing protein 45)	3 v 3	0.250208	0.0172556	0.209304			ENSG00000141526.16	SLC16A3	protein_coding	ENSG00000141526.16	337.816	-2.10721	0.134739	-15.6392	3.93552e-55	1.00181e-52
Q8WVC6	DCAKD	Dephospho-CoA kinase domain-containing protein	3 v 3	0.183578	0.0172693	0.209304			ENSG00000163286.9	ALPG	protein_coding	ENSG00000163286.9	232.546	-2.26266	0.160732	-14.0772	5.24163e-45	8.7115e-43
Q9H4Z3	PCIF1	mRNA (2'-O-methyladenosine-N(6)-)-methyltransferase (EC 2.1.1.62) (Cap-specific adenosine methyltransferase) (CAPAM) (hCAPAM) (Phosphorylated CTD-interacting factor 1) (hPCIF1) (Protein phosphatase 1 regulatory subunit 121)	3 v 3	0.0644514	0.0173027	0.209304			ENSG00000160179.18	ABCG1	protein_coding	ENSG00000160179.18	133.778	5.03974	0.311907	16.1578	1.00055e-58	2.83396e-56
Q9Y282	ERGIC3	Endoplasmic reticulum-Golgi intermediate compartment protein 3 (Serologically defined breast cancer antigen NY-BR-84)	3 v 3	-0.0395843	0.017318	0.655279			ENSG00000176971.3	FIBIN	protein_coding	ENSG00000176971.3	20.0977	3.28948	0.415283	7.92106	2.35491e-15	5.67833e-14
Q6PI47	KCTD18	BTB/POZ domain-containing protein KCTD18	3 v 3	0.0850109	0.0173218	0.655279			ENSG00000162733.18	DDR2	protein_coding	ENSG00000162733.18	90.8042	3.1941	0.267962	11.92	9.31301e-33	8.75162e-31
Q96ST3	SIN3A	Paired amphipathic helix protein Sin3a (Histone deacetylase complex subunit Sin3a) (Transcriptional corepressor Sin3a)	3 v 3	0.125748	0.0174099	0.209304			ENSG00000145777.15	TSLP	protein_coding	ENSG00000145777.15	63.7129	3.14346	0.30147	10.4271	1.86507e-25	1.09668e-23
O75157	TSC22D2	TSC22 domain family protein 2 (TSC22-related-inducible leucine zipper protein 4)	3 v 3	-0.141573	0.0174299	0.655279			ENSG00000102683.7	SGCG	protein_coding	ENSG00000102683.7	81.2519	2.65671	0.243643	10.9041	1.10196e-27	7.803e-26
Q2LD37	KIAA1109	Transmembrane protein KIAA1109 (Fragile site-associated protein)	3 v 3	-0.254332	0.0174321	0.209304			ENSG00000134278.15	SPIRE1	protein_coding	ENSG00000134278.15	1582.42	2.34409	0.1286	18.2278	3.1074e-74	1.6023e-71
Q9Y320	TMX2	Thioredoxin-related transmembrane protein 2 (Cell proliferation-inducing gene 26 protein) (Thioredoxin domain-containing protein 14)	3 v 3	0.434252	0.0174605	0.209304			ENSG00000128573.25	FOXP2	protein_coding	ENSG00000128573.25	171.059	2.09605	0.16908	12.3968	2.7194e-35	2.90889e-33
Q9Y478	PRKAB1	5'-AMP-activated protein kinase subunit beta-1 (AMPK subunit beta-1) (AMPKb)	3 v 3	0.150972	0.0174727	0.209304			ENSG00000117318.9	ID3	protein_coding	ENSG00000117318.9	368.562	2.06945	0.408503	5.06592	4.0643e-07	3.33604e-06
Q17RY0	CPEB4	Cytoplasmic polyadenylation element-binding protein 4 (CPE-BP4) (CPE-binding protein 4) (hCPEB-4)	3 v 3	-0.645661	0.0174748	0.209304			ENSG00000212710.4	CTAGE1	protein_coding	ENSG00000212710.4	59.3678	2.04374	0.268795	7.60337	2.88521e-14	6.17251e-13
Q9BY77	POLDIP3	Polymerase delta-interacting protein 3 (46 kDa DNA polymerase delta interaction protein) (p46) (S6K1 Aly/REF-like target) (SKAR)	3 v 3	-0.0422001	0.0175648	0.655279			ENSG00000101665.9	SMAD7	protein_coding	ENSG00000101665.9	468.85	2.00467	0.178041	11.2596	2.07698e-29	1.65746e-27
Q9H254	SPTBN4	Spectrin beta chain, non-erythrocytic 4 (Beta-IV spectrin) (Spectrin, non-erythroid beta chain 3)	2 v 2	0.287006	0.0175752	0.209652			ENSG00000187122.17	SLIT1	protein_coding	ENSG00000187122.17	41.7477	1.99602	0.295797	6.74794	1.49954e-11	2.36684e-10
P19367	HK1	Hexokinase-1 (EC 2.7.1.1) (Brain form hexokinase) (Hexokinase type I) (HK I) (Hexokinase-A)	3 v 3	-0.083184	0.0175899	0.209652			ENSG00000116990.11	MYCL	protein_coding	ENSG00000116990.11	95.2652	1.98177	0.215373	9.20157	3.52765e-20	1.38557e-18
Q6ZSS3	ZNF621	Zinc finger protein 621	2 v 2	-0.16653	0.0176029	0.655279			ENSG00000164741.15	DLC1	protein_coding	ENSG00000164741.15	429.898	1.96163	0.173349	11.3161	1.09205e-29	8.85531e-28
O15031	PLXNB2	Plexin-B2 (MM1)	3 v 3	-0.118133	0.0176663	0.209827			ENSG00000167767.14	KRT80	protein_coding	ENSG00000167767.14	97.6458	1.90361	0.265557	7.16839	7.58875e-13	1.3803e-11
Q9Y3D8	AK6	Adenylate kinase isoenzyme 6 (AK6) (EC 2.7.4.3) (Adrenal gland protein AD-004) (Coilin-interacting nuclear ATPase protein) (hCINAP) (Dual activity adenylate kinase/ATPase) (AK/ATPase)	3 v 3	-0.354553	0.0177774	0.210484			ENSG00000011347.9	SYT7	protein_coding	ENSG00000011347.9	44.1061	1.88898	0.307962	6.13381	8.57976e-10	1.05593e-08
Q9HAS0	C17orf75	Protein Njmu-R1	3 v 3	-0.185982	0.0178254	0.210484			ENSG00000069667.16	RORA	protein_coding	ENSG00000069667.16	158.113	1.7815	0.179557	9.92163	3.35238e-23	1.70674e-21
Q9UD71	PPP1R1B	Protein phosphatase 1 regulatory subunit 1B (DARPP-32) (Dopamine- and cAMP-regulated neuronal phosphoprotein)	3 v 3	-0.533897	0.0178431	0.210484			ENSG00000109819.9	PPARGC1A	protein_coding	ENSG00000109819.9	357.659	1.76225	0.127227	13.8513	1.24997e-43	1.93361e-41
F8VXC8	SMARCC2	SWI/SNF complex subunit SMARCC2	3 v 3	0.493455	0.0178821	0.210628			ENSG00000184575.12	XPOT	protein_coding	ENSG00000184575.12	7943.72	1.72758	0.0749176	23.0598	1.17303e-117	1.68497e-114
Q15650	TRIP4	Activating signal cointegrator 1 (ASC-1) (Thyroid receptor-interacting protein 4) (TR-interacting protein 4) (TRIP-4)	3 v 3	0.118475	0.0179335	0.655279			ENSG00000153885.14	KCTD15	protein_coding	ENSG00000153885.14	12.0175	1.65096	0.412137	4.00586	6.1791e-05	0.000332963
Q86WX3	RPS19BP1	Active regulator of SIRT1 (40S ribosomal protein S19-binding protein 1) (RPS19-binding protein 1) (S19BP)	3 v 3	0.120216	0.0179419	0.21104			ENSG00000175868.14	CALCB	protein_coding	ENSG00000175868.14	30.114	1.63164	0.324036	5.03535	4.76967e-07	3.87391e-06
Q9NU19	TBC1D22B	TBC1 domain family member 22B	3 v 3	0.13245	0.0180589	0.21176			ENSG00000128652.11	HOXD3	protein_coding	ENSG00000128652.11	79.2924	1.63027	0.222704	7.32036	2.47299e-13	4.73185e-12
Q9NPH2	ISYNA1	Inositol-3-phosphate synthase 1 (IPS 1) (EC 5.5.1.4) (Myo-inositol 1-phosphate synthase) (MI-1-P synthase) (MIP synthase) (hIPS) (Myo-inositol 1-phosphate synthase A1) (hINO1)	3 v 3	-0.124653	0.0180881	0.21176			ENSG00000128917.8	DLL4	protein_coding	ENSG00000128917.8	7.59907	1.55087	0.446735	3.47158	0.000517414	0.00225318
O15155	BET1	BET1 homolog (hBET1) (Golgi vesicular membrane-trafficking protein p18)	3 v 3	-0.177954	0.0181432	0.655279			ENSG00000044574.8	HSPA5	protein_coding	ENSG00000044574.8	5627.4	1.48743	0.364934	4.0759	4.58371e-05	0.000254075
O15066	KIF3B	Kinesin-like protein KIF3B (HH0048) (Microtubule plus end-directed kinesin motor 3B) [Cleaved into: Kinesin-like protein KIF3B, N-terminally processed]	3 v 3	-0.0970992	0.0181434	0.21176			ENSG00000097096.9	SYDE2	protein_coding	ENSG00000097096.9	494.478	1.4689	0.11987	12.2541	1.59777e-34	1.63934e-32
Q96TC7	RMDN3	Regulator of microtubule dynamics protein 3 (RMD-3) (hRMD-3) (Cerebral protein 10) (Protein FAM82A2) (Protein FAM82C) (Protein tyrosine phosphatase-interacting protein 51) (TCPTP-interacting protein 51)	3 v 3	0.468584	0.0181886	0.21176			ENSG00000131459.13	GFPT2	protein_coding	ENSG00000131459.13	343.91	1.46207	0.124791	11.7162	1.05311e-31	9.45453e-30
A0A0A6YYL4	CORO7-PAM16	Coronin	3 v 3	-0.114014	0.0182115	0.21176			ENSG00000177483.11	RBM44	protein_coding	ENSG00000177483.11	13.2429	1.425	0.402659	3.53898	0.000401682	0.00180027
Q14CS0	UBXN2B	UBX domain-containing protein 2B (NSFL1 cofactor p37) (p97 cofactor p37)	3 v 3	0.174211	0.0182319	0.21176			ENSG00000076641.4	PAG1	protein_coding	ENSG00000076641.4	146.983	1.38559	0.173297	7.99545	1.29101e-15	3.20522e-14
Q8NI60	COQ8A	Atypical kinase COQ8A, mitochondrial (EC 2.7.-.-) (Chaperone activity of bc1 complex-like) (Chaperone-ABC1-like) (Coenzyme Q protein 8A) (aarF domain-containing protein kinase 3)	2 v 2	0.116707	0.0182332	0.21176			ENSG00000025039.14	RRAGD	protein_coding	ENSG00000025039.14	1003.73	1.31408	0.0929867	14.1319	2.41631e-45	4.11797e-43
P46976	GYG1	Glycogenin-1 (GN-1) (GN1) (EC 2.4.1.186)	3 v 3	-0.132325	0.0182517	0.21176			ENSG00000111266.8	DUSP16	protein_coding	ENSG00000111266.8	607.574	1.31313	0.129841	10.1134	4.81889e-24	2.57734e-22
Q13951	CBFB	Core-binding factor subunit beta (CBF-beta) (Polyomavirus enhancer-binding protein 2 beta subunit) (PEA2-beta) (PEBP2-beta) (SL3-3 enhancer factor 1 subunit beta) (SL3/AKV core-binding factor beta subunit)	3 v 3	-0.225807	0.0183168	0.212226			ENSG00000175155.9	YPEL2	protein_coding	ENSG00000175155.9	107.323	1.29042	0.212249	6.07974	1.20381e-09	1.44962e-08
O94776	MTA2	Metastasis-associated protein MTA2 (Metastasis-associated 1-like 1) (MTA1-L1 protein) (p53 target protein in deacetylase complex)	3 v 3	0.155521	0.0183883	0.212765			ENSG00000128923.11	MINDY2	protein_coding	ENSG00000128923.11	1518.6	1.26027	0.0820089	15.3675	2.70344e-53	6.55013e-51
P19447	ERCC3	General transcription and DNA repair factor IIH helicase subunit XPB (TFIIH subunit XPB) (EC 3.6.4.12) (Basic transcription factor 2 89 kDa subunit) (BTF2 p89) (DNA excision repair protein ERCC-3) (DNA repair protein complementing XP-B cells) (TFIIH basal transcription factor complex 89 kDa subunit) (TFIIH 89 kDa subunit) (TFIIH p89) (Xeroderma pigmentosum group B-complementing protein)	3 v 3	0.11829	0.0184815	0.655279			ENSG00000197063.11	MAFG	protein_coding	ENSG00000197063.11	910.416	1.24823	0.111677	11.1771	5.28078e-29	4.0533e-27
Q9BWW4	SSBP3	Single-stranded DNA-binding protein 3 (Sequence-specific single-stranded-DNA-binding protein)	3 v 3	0.223404	0.0185025	0.655279			ENSG00000104635.14	SLC39A14	protein_coding	ENSG00000104635.14	2002.03	1.20891	0.0785185	15.3964	1.72905e-53	4.24039e-51
Q14061	COX17	Cytochrome c oxidase copper chaperone	3 v 3	-0.0829447	0.0185096	0.655279			ENSG00000123094.15	RASSF8	protein_coding	ENSG00000123094.15	902.375	1.19562	0.106095	11.2693	1.85938e-29	1.48972e-27
Q9C0J8	WDR33	pre-mRNA 3' end processing protein WDR33 (WD repeat-containing protein 33) (WD repeat-containing protein of 146 kDa)	3 v 3	-0.10837	0.018541	0.21395			ENSG00000100767.16	PAPLN	protein_coding	ENSG00000100767.16	59.898	1.18146	0.242803	4.86594	1.13912e-06	8.61842e-06
Q9NVH2	INTS7	Integrator complex subunit 7 (Int7)	3 v 3	0.0920801	0.0185929	0.214259			ENSG00000173275.12	ZNF449	protein_coding	ENSG00000173275.12	241.2	1.14703	0.16531	6.93867	3.95803e-12	6.68873e-11
P08237	PFKM	ATP-dependent 6-phosphofructokinase, muscle type (ATP-PFK) (PFK-M) (EC 2.7.1.11) (6-phosphofructokinase type A) (Phosphofructo-1-kinase isozyme A) (PFK-A) (Phosphohexokinase)	3 v 3	-0.1287	0.0186485	0.214322			ENSG00000168495.13	POLR3D	protein_coding	ENSG00000168495.13	623.559	1.13954	0.134509	8.47185	2.41519e-17	6.99848e-16
Q14CB8	ARHGAP19	Rho GTPase-activating protein 19 (Rho-type GTPase-activating protein 19)	3 v 3	-0.639199	0.0186579	0.214322			ENSG00000119865.8	CNRIP1	protein_coding	ENSG00000119865.8	12.2705	1.1197	0.406727	2.75295	0.00590611	0.0192187
P51580	TPMT	Thiopurine S-methyltransferase (EC 2.1.1.67) (Thiopurine methyltransferase)	3 v 3	-0.140898	0.0186793	0.214322			ENSG00000118508.5	RAB32	protein_coding	ENSG00000118508.5	365.06	1.11822	0.129436	8.63916	5.66266e-18	1.77101e-16
Q8NCF5	NFATC2IP	NFATC2-interacting protein (45 kDa NF-AT-interacting protein) (45 kDa NFAT-interacting protein) (Nuclear factor of activated T-cells, cytoplasmic 2-interacting protein)	3 v 3	0.4193	0.0187369	0.214322			ENSG00000181788.4	SIAH2	protein_coding	ENSG00000181788.4	475.909	1.08512	0.122202	8.8797	6.70414e-19	2.27737e-17
Q86YP4	GATAD2A	Transcriptional repressor p66-alpha (Hp66alpha) (GATA zinc finger domain-containing protein 2A)	3 v 3	0.140662	0.018748	0.214322			ENSG00000166037.11	CEP57	protein_coding	ENSG00000166037.11	1390.78	1.08304	0.0904959	11.9678	5.23694e-33	4.96768e-31
Q4LE60	TNPO2 variant protein	TNPO2 variant protein (Fragment)	3 v 3	0.144207	0.0187494	0.214322			ENSG00000163171.7	CDC42EP3	protein_coding	ENSG00000163171.7	432.803	1.05869	0.136652	7.74737	9.38134e-15	2.13657e-13
O75582	RPS6KA5	Ribosomal protein S6 kinase alpha-5 (S6K-alpha-5) (EC 2.7.11.1) (90 kDa ribosomal protein S6 kinase 5) (Nuclear mitogen- and stress-activated protein kinase 1) (RSK-like protein kinase) (RSKL)	3 v 3	-0.121646	0.0188186	0.655279			ENSG00000072682.18	P4HA2	protein_coding	ENSG00000072682.18	439.188	1.05632	0.118769	8.8939	5.90009e-19	2.02131e-17
Q9HA82	CERS4	Ceramide synthase 4 (CerS4) (EC 2.3.1.-) (LAG1 longevity assurance homolog 4) (Sphingosine N-acyltransferase CERS4) (EC 2.3.1.24)	3 v 3	0.179463	0.0188656	0.214872			ENSG00000124613.8	ZNF391	protein_coding	ENSG00000124613.8	111.297	1.04955	0.191892	5.4695	4.51298e-08	4.31555e-07
Q8TB03	CXorf38	Uncharacterized protein CXorf38	3 v 3	-0.1827	0.0188738	0.655279			ENSG00000115977.19	AAK1	protein_coding	ENSG00000115977.19	1144.27	1.04179	0.107922	9.65311	4.76873e-22	2.18948e-20
B2RBV5		Putative MORF4 family-associated protein 1-like protein UPP (Unnamed protein product) (UPP)	3 v 3	0.297255	0.0188883	0.214872			ENSG00000066739.12	ATG2B	protein_coding	ENSG00000066739.12	1751.53	1.03725	0.0868444	11.9438	6.99642e-33	6.60554e-31
Q8N196	SIX5	Homeobox protein SIX5 (DM locus-associated homeodomain protein) (Sine oculis homeobox homolog 5)	3 v 3	-0.136681	0.0188903	0.655279			ENSG00000177034.16	MTX3	protein_coding	ENSG00000177034.16	1354.19	1.03483	0.0881876	11.7345	8.48708e-32	7.68807e-30
Q9UQ35	SRRM2	Serine/arginine repetitive matrix protein 2 (300 kDa nuclear matrix antigen) (Serine/arginine-rich splicing factor-related nuclear matrix protein of 300 kDa) (SR-related nuclear matrix protein of 300 kDa) (Ser/Arg-related nuclear matrix protein of 300 kDa) (Splicing coactivator subunit SRm300) (Tax-responsive enhancer element-binding protein 803) (TaxREB803)	3 v 3	-0.361649	0.0189049	0.214872			ENSG00000153208.16	MERTK	protein_coding	ENSG00000153208.16	167.332	1.00335	0.16823	5.96416	2.45897e-09	2.81766e-08
Q9NS91	RAD18	E3 ubiquitin-protein ligase RAD18 (EC 2.3.2.27) (Postreplication repair protein RAD18) (hHR18) (hRAD18) (RING finger protein 73) (RING-type E3 ubiquitin transferase RAD18)	3 v 3	-0.123687	0.0189301	0.655279			ENSG00000143498.18	TAF1A	protein_coding	ENSG00000143498.18	193.055	0.998958	0.164245	6.08211	1.18611e-09	1.43002e-08
Q9Y6Q1	CAPN6	Calpain-6 (Calpain-like protease X-linked) (Calpamodulin) (CalpM)	3 v 3	0.259889	0.0189591	0.214872			ENSG00000147883.12	CDKN2B	protein_coding	ENSG00000147883.12	69.8042	0.998572	0.226742	4.404	1.06271e-05	6.74164e-05
Q8TAA9	VANGL1	Vang-like protein 1 (Loop-tail protein 2 homolog) (LPP2) (Strabismus 2) (Van Gogh-like protein 1)	3 v 3	0.699982	0.0189709	0.214872			ENSG00000168256.18	NKIRAS2	protein_coding	ENSG00000168256.18	487.714	0.997431	0.114785	8.68952	3.63967e-18	1.15447e-16
P11310	ACADM	Medium-chain specific acyl-CoA dehydrogenase, mitochondrial (MCAD) (EC 1.3.8.7) (Medium chain acyl-CoA dehydrogenase) (MCADH)	3 v 3	0.157627	0.019003	0.214872			ENSG00000154781.16	CCDC174	protein_coding	ENSG00000154781.16	275.566	0.993834	0.176737	5.62323	1.87422e-08	1.90164e-07
Q70CQ3	USP30	Ubiquitin carboxyl-terminal hydrolase 30 (EC 3.4.19.12) (Deubiquitinating enzyme 30) (Ubiquitin thioesterase 30) (Ubiquitin-specific-processing protease 30) (Ub-specific protease 30)	3 v 3	0.0941054	0.0190096	0.214872			ENSG00000189067.12	LITAF	protein_coding	ENSG00000189067.12	1149.74	0.988977	0.101041	9.78788	1.26927e-22	6.18041e-21
Q13637	RAB32	Ras-related protein Rab-32	3 v 3	0.56987	0.0190212	0.214872			ENSG00000113282.13	CLINT1	protein_coding	ENSG00000113282.13	2429.3	0.982892	0.102418	9.59684	8.24334e-22	3.73364e-20
Q8NHP8	PLBD2	Putative phospholipase B-like 2 (EC 3.1.1.-) (76 kDa protein) (p76) (LAMA-like protein 2) (Lamina ancestor homolog 2) (Phospholipase B domain-containing protein 2) [Cleaved into: Putative phospholipase B-like 2 32 kDa form; Putative phospholipase B-like 2 45 kDa form]	3 v 3	0.154869	0.0190685	0.214872			ENSG00000064652.11	SNX24	protein_coding	ENSG00000064652.11	275.459	0.967472	0.135492	7.14046	9.30225e-13	1.67774e-11
Q9NWT1	PAK1IP1	p21-activated protein kinase-interacting protein 1 (PAK/PLC-interacting protein 1) (hPIP1) (PAK1-interacting protein 1) (WD repeat-containing protein 84)	3 v 3	0.658411	0.019069	0.655279			ENSG00000182118.8	FAM89A	protein_coding	ENSG00000182118.8	58.4674	0.962156	0.24165	3.98161	6.84511e-05	0.000365424
A0A2R8YGK2	MIGA1	Mitoguardin 1	3 v 3	0.129096	0.0190828	0.655279			ENSG00000197608.11	ZNF841	protein_coding	ENSG00000197608.11	436.873	0.954675	0.151425	6.30459	2.88964e-10	3.82308e-09
Q8NCN2	ZBTB34	Zinc finger and BTB domain-containing protein 34	2 v 2	-0.482264	0.0191153	0.214872			ENSG00000113742.14	CPEB4	protein_coding	ENSG00000113742.14	518.238	0.950476	0.12656	7.51005	5.9104e-14	1.21408e-12
Q86UU1	PHLDB1	Pleckstrin homology-like domain family B member 1 (Protein LL5-alpha)	3 v 3	-0.0814079	0.0191383	0.214872			ENSG00000204634.12	TBC1D8	protein_coding	ENSG00000204634.12	353.922	0.947668	0.12747	7.43442	1.05024e-13	2.10362e-12
Q86UK7	ZNF598	E3 ubiquitin-protein ligase ZNF598 (EC 2.3.2.27) (Zinc finger protein 598)	3 v 3	0.114706	0.0191534	0.214872			ENSG00000157259.8	GATAD1	protein_coding	ENSG00000157259.8	615.802	0.914443	0.106887	8.5552	1.17663e-17	3.53164e-16
Q8N6L1	KRTCAP2	Keratinocyte-associated protein 2 (KCP-2) (Dolichyl-diphosphooligosaccharide--protein glycosyltransferase subunit KCP2) (Oligosaccharyl transferase subunit KCP2)	3 v 3	0.290799	0.019176	0.214872			ENSG00000136169.16	SETDB2	protein_coding	ENSG00000136169.16	256.019	0.902011	0.147257	6.12542	9.04436e-10	1.10904e-08
Q969T3	SNX21	Sorting nexin-21 (Sorting nexin L) (SNX-L)	3 v 3	0.286289	0.0192177	0.21496			ENSG00000198060.10	MARCHF5	protein_coding	ENSG00000198060.10	818.206	0.879394	0.0946091	9.29503	1.47168e-20	6.02759e-19
Q9ULW0	TPX2	Targeting protein for Xklp2 (Differentially expressed in cancerous and non-cancerous lung cells 2) (DIL-2) (Hepatocellular carcinoma-associated antigen 519) (Hepatocellular carcinoma-associated antigen 90) (Protein fls353) (Restricted expression proliferation-associated protein 100) (p100)	3 v 3	0.0540294	0.0192537	0.21496			ENSG00000066027.12	PPP2R5A	protein_coding	ENSG00000066027.12	759.776	0.879251	0.0923328	9.52263	1.68851e-21	7.4793e-20
P13995	MTHFD2	Bifunctional methylenetetrahydrofolate dehydrogenase/cyclohydrolase, mitochondrial [Includes: NAD-dependent methylenetetrahydrofolate dehydrogenase (EC 1.5.1.15); Methenyltetrahydrofolate cyclohydrolase (EC 3.5.4.9)]	3 v 3	-0.240915	0.0192596	0.214961			ENSG00000111860.14	CEP85L	protein_coding	ENSG00000111860.14	211.5	0.872378	0.150392	5.80069	6.60409e-09	7.13639e-08
C9JRZ8	AKR1B15	Aldo-keto reductase family 1 member B15 (EC 1.1.1.-) (EC 1.1.1.300) (EC 1.1.1.54) (Estradiol 17-beta-dehydrogenase AKR1B15) (Farnesol dehydrogenase) (EC 1.1.1.216) (Testosterone 17beta-dehydrogenase) (EC 1.1.1.64)	3 v 3	-0.203582	0.0192821	0.655279			ENSG00000179262.10	RAD23A	protein_coding	ENSG00000179262.10	958.946	0.870702	0.112923	7.71055	1.25278e-14	2.79307e-13
Q8IVL5	P3H2	Prolyl 3-hydroxylase 2 (EC 1.14.11.7) (Leprecan-like protein 1) (Myxoid liposarcoma-associated protein 4)	3 v 3	-0.204994	0.0192973	0.214984			ENSG00000135473.15	PAN2	protein_coding	ENSG00000135473.15	550.731	0.859557	0.109659	7.83847	4.5606e-15	1.07271e-13
P41223	BUD31	Protein BUD31 homolog (Protein EDG-2) (Protein G10 homolog)	3 v 3	0.0904642	0.0193122	0.214984			ENSG00000147162.14	OGT	protein_coding	ENSG00000147162.14	4396.07	0.854283	0.0734371	11.6329	2.80544e-31	2.45293e-29
Q5T7W0	ZNF618	Zinc finger protein 618	3 v 3	0.353908	0.0194509	0.215735			ENSG00000144369.13	FAM171B	protein_coding	ENSG00000144369.13	1487.75	0.845153	0.090395	9.34955	8.8019e-21	3.67233e-19
O43242	PSMD3	26S proteasome non-ATPase regulatory subunit 3 (26S proteasome regulatory subunit RPN3) (26S proteasome regulatory subunit S3) (Proteasome subunit p58)	3 v 3	-0.0340505	0.0194549	0.215735			ENSG00000141447.18	OSBPL1A	protein_coding	ENSG00000141447.18	397.175	0.820635	0.117669	6.97412	3.07788e-12	5.25881e-11
O94905	ERLIN2	Erlin-2 (Endoplasmic reticulum lipid raft-associated protein 2) (Stomatin-prohibitin-flotillin-HflC/K domain-containing protein 2) (SPFH domain-containing protein 2)	3 v 3	-0.143438	0.0194557	0.215735			ENSG00000169439.12	SDC2	protein_coding	ENSG00000169439.12	943.274	0.815841	0.0897675	9.08838	1.00525e-19	3.74455e-18
Q9Y2T3	GDA	Guanine deaminase (Guanase) (Guanine aminase) (EC 3.5.4.3) (Guanine aminohydrolase) (GAH) (p51-nedasin)	3 v 3	-0.177192	0.0194744	0.655279			ENSG00000172572.6	PDE3A	protein_coding	ENSG00000172572.6	240.135	0.81161	0.138242	5.87093	4.33368e-09	4.80167e-08
P53597	SUCLG1	Succinate--CoA ligase [ADP/GDP-forming] subunit alpha, mitochondrial (EC 6.2.1.4) (EC 6.2.1.5) (Succinyl-CoA synthetase subunit alpha) (SCS-alpha)	3 v 3	-0.103341	0.0194929	0.655279			ENSG00000176399.4	DMRTA1	protein_coding	ENSG00000176399.4	80.7475	0.810126	0.208797	3.87997	0.00010447	0.000534441
Q96K19	RNF170	E3 ubiquitin-protein ligase RNF170 (EC 2.3.2.27) (Putative LAG1-interacting protein) (RING finger protein 170) (RING-type E3 ubiquitin transferase RNF170)	2 v 2	-0.258217	0.0195162	0.655279			ENSG00000099194.6	SCD	protein_coding	ENSG00000099194.6	8806.73	0.805606	0.0949453	8.48494	2.15828e-17	6.30857e-16
O75886	STAM2	Signal transducing adapter molecule 2 (STAM-2) (Hrs-binding protein)	3 v 3	-0.194341	0.0195951	0.216412			ENSG00000171100.14	MTM1	protein_coding	ENSG00000171100.14	152.53	0.803893	0.169754	4.73563	2.18379e-06	1.58338e-05
Q96F86	EDC3	Enhancer of mRNA-decapping protein 3 (LSM16 homolog) (YjeF N-terminal domain-containing protein 2) (YjeF_N2) (hYjeF_N2) (YjeF domain-containing protein 1)	3 v 3	0.202124	0.0196187	0.216412			ENSG00000141646.13	SMAD4	protein_coding	ENSG00000141646.13	1212.63	0.790165	0.0963683	8.19943	2.41535e-16	6.43346e-15
Q9NUA8	ZBTB40	Zinc finger and BTB domain-containing protein 40	3 v 3	0.19164	0.0196438	0.216412			ENSG00000138942.16	RNF185	protein_coding	ENSG00000138942.16	458.32	0.789949	0.131338	6.01463	1.80303e-09	2.10563e-08
Q13596	SNX1	Sorting nexin-1	3 v 3	-0.0750281	0.0197016	0.655279			ENSG00000164327.13	RICTOR	protein_coding	ENSG00000164327.13	986.051	0.773235	0.0980954	7.88248	3.20943e-15	7.67439e-14
Q9BRP4	PAAF1	Proteasomal ATPase-associated factor 1 (Protein G-16) (WD repeat-containing protein 71)	3 v 3	-0.0919384	0.0197332	0.655279			ENSG00000099139.13	PCSK5	protein_coding	ENSG00000099139.13	67.7869	0.767993	0.227145	3.38108	0.000722027	0.00303765
Q86US8	SMG6	Telomerase-binding protein EST1A (EC 3.1.-.-) (EST1-like protein A) (Ever shorter telomeres 1A) (Smg-6 homolog) (Telomerase subunit EST1A) (hSmg5/7a)	3 v 3	0.22271	0.0197382	0.216489			ENSG00000164975.15	SNAPC3	protein_coding	ENSG00000164975.15	803.294	0.760152	0.0920384	8.25908	1.46804e-16	3.96805e-15
B7Z6G2		cDNA FLJ56152, highly similar to Rho guanine nucleotide exchange factor 7	3 v 3	0.235268	0.0197666	0.216489			ENSG00000170921.15	TANC2	protein_coding	ENSG00000170921.15	936.406	0.752414	0.128102	5.87356	4.26541e-09	4.7417e-08
Q6AI12	ANKRD40	Ankyrin repeat domain-containing protein 40	3 v 3	0.0164813	0.0197796	0.216489			ENSG00000083312.17	TNPO1	protein_coding	ENSG00000083312.17	4894.83	0.751244	0.084779	8.86121	7.91533e-19	2.64414e-17
A0A0A0MRM8	MYO6	Unconventional myosin-6 (Unconventional myosin-VI)	2 v 2	0.221251	0.0197826	0.216489			ENSG00000188554.14	NBR1	protein_coding	ENSG00000188554.14	1147.98	0.744997	0.0965412	7.71688	1.19211e-14	2.6756e-13
Q86VX2	COMMD7	COMM domain-containing protein 7	3 v 3	0.203611	0.0197918	0.216489			ENSG00000082258.13	CCNT2	protein_coding	ENSG00000082258.13	1005.35	0.744347	0.109312	6.8094	9.80039e-12	1.5894e-10
Q96B23	C18orf25	Uncharacterized protein C18orf25 (ARKadia-like protein 1)	3 v 3	-0.197683	0.0198397	0.655279			ENSG00000154229.12	PRKCA	protein_coding	ENSG00000154229.12	401.378	0.73388	0.11548	6.35503	2.0839e-10	2.81257e-09
Q8WZA0	LZIC	Protein LZIC (Leucine zipper and CTNNBIP1 domain-containing protein) (Leucine zipper and ICAT homologous domain-containing protein)	3 v 3	-0.213011	0.0198541	0.216489			ENSG00000198815.9	FOXJ3	protein_coding	ENSG00000198815.9	1020.34	0.730451	0.117783	6.20165	5.58726e-10	7.04892e-09
Q99653	CHP1	Calcineurin B homologous protein 1 (Calcineurin B-like protein) (Calcium-binding protein CHP) (Calcium-binding protein p22) (EF-hand calcium-binding domain-containing protein p22)	3 v 3	-0.170665	0.0199026	0.21659			ENSG00000111371.15	SLC38A1	protein_coding	ENSG00000111371.15	9178.27	0.720495	0.0679837	10.5981	3.0424e-26	1.9423e-24
Q9P2K2	TXNDC16	Thioredoxin domain-containing protein 16	3 v 3	0.204912	0.0199548	0.21659			ENSG00000134294.14	SLC38A2	protein_coding	ENSG00000134294.14	8066.82	0.709699	0.0827294	8.57856	9.60687e-18	2.94055e-16
P62837	UBE2D2	Ubiquitin-conjugating enzyme E2 D2 (EC 2.3.2.23) ((E3-independent) E2 ubiquitin-conjugating enzyme D2) (EC 2.3.2.24) (E2 ubiquitin-conjugating enzyme D2) (Ubiquitin carrier protein D2) (Ubiquitin-conjugating enzyme E2(17)KB 2) (Ubiquitin-conjugating enzyme E2-17 kDa 2) (Ubiquitin-protein ligase D2) (p53-regulated ubiquitin-conjugating enzyme 1)	2 v 2	-0.135864	0.0199552	0.21659			ENSG00000170271.11	FAXDC2	protein_coding	ENSG00000170271.11	49.7395	0.708924	0.276918	2.56005	0.0104657	0.0315823
Q8N9N8	EIF1AD	Probable RNA-binding protein EIF1AD (Eukaryotic translation initiation factor 1A domain-containing protein) (Haponin)	3 v 3	-0.256841	0.0200655	0.655279			ENSG00000109756.9	RAPGEF2	protein_coding	ENSG00000109756.9	855.296	0.706743	0.11299	6.25491	3.97757e-10	5.15522e-09
P27448	MARK3	MAP/microtubule affinity-regulating kinase 3 (EC 2.7.11.1) (C-TAK1) (cTAK1) (Cdc25C-associated protein kinase 1) (ELKL motif kinase 2) (EMK-2) (Protein kinase STK10) (Ser/Thr protein kinase PAR-1) (Par-1a) (Serine/threonine-protein kinase p78)	3 v 3	0.184006	0.0200994	0.217057			ENSG00000186432.9	KPNA4	protein_coding	ENSG00000186432.9	2124.5	0.705345	0.0903299	7.80854	5.7855e-15	1.34194e-13
P29317	EPHA2	Ephrin type-A receptor 2 (EC 2.7.10.1) (Epithelial cell kinase) (Tyrosine-protein kinase receptor ECK)	3 v 3	-0.38485	0.0201245	0.217057			ENSG00000128607.14	KLHDC10	protein_coding	ENSG00000128607.14	996.678	0.697294	0.0993725	7.01697	2.26735e-12	3.93411e-11
Q14137	BOP1	Ribosome biogenesis protein BOP1 (Block of proliferation 1 protein)	3 v 3	-0.30092	0.0201279	0.217057			ENSG00000133812.15	SBF2	protein_coding	ENSG00000133812.15	1009.51	0.696563	0.0875701	7.95435	1.80075e-15	4.37357e-14
O15381	NVL	Nuclear valosin-containing protein-like (NVLp) (Nuclear VCP-like protein)	3 v 3	0.0905143	0.0201289	0.217057			ENSG00000177951.17	BET1L	protein_coding	ENSG00000177951.17	353.356	0.68957	0.12865	5.36004	8.32014e-08	7.64708e-07
Q9BT23	LIMD2	LIM domain-containing protein 2	3 v 3	-0.162007	0.0201349	0.655279			ENSG00000117394.22	SLC2A1	protein_coding	ENSG00000117394.22	802.129	0.686081	0.118537	5.78792	7.12619e-09	7.66762e-08
Q86V21	AACS	Acetoacetyl-CoA synthetase (EC 6.2.1.16) (Acyl-CoA synthetase family member 1) (Protein sur-5 homolog)	3 v 3	-0.113344	0.0201356	0.217057			ENSG00000108797.12	CNTNAP1	protein_coding	ENSG00000108797.12	50.4174	0.6796	0.255121	2.66384	0.00772543	0.0243394
Q9NV96	TMEM30A	Cell cycle control protein 50A (P4-ATPase flippase complex beta subunit TMEM30A) (Transmembrane protein 30A)	3 v 3	-0.156491	0.0201735	0.217191			ENSG00000167862.10	MRPL58	protein_coding	ENSG00000167862.10	258.15	0.669073	0.14618	4.57704	4.71603e-06	3.20187e-05
Q9UNY4	TTF2	Transcription termination factor 2 (EC 3.6.4.-) (Lodestar homolog) (RNA polymerase II termination factor) (Transcription release factor 2) (F2) (HuF2)	3 v 3	-0.167286	0.0202199	0.655279			ENSG00000165813.20	CCDC186	protein_coding	ENSG00000165813.20	1528.91	0.668018	0.107196	6.23173	4.61316e-10	5.90145e-09
P28161	GSTM2	Glutathione S-transferase Mu 2 (EC 2.5.1.18) (GST class-mu 2) (GSTM2-2)	3 v 3	-0.102981	0.0202572	0.655279			ENSG00000184305.15	CCSER1	protein_coding	ENSG00000184305.15	149.015	0.667317	0.169483	3.93737	8.23797e-05	0.000431944
Q15907	RAB11B	Ras-related protein Rab-11B (EC 3.6.5.2) (GTP-binding protein YPT3)	3 v 3	-0.20629	0.0202672	0.655279			ENSG00000071051.14	NCK2	protein_coding	ENSG00000071051.14	283.823	0.66002	0.145516	4.53572	5.74081e-06	3.8393e-05
Q7Z6I8	C5orf24	UPF0461 protein C5orf24	3 v 3	-0.106285	0.0203	0.655279			ENSG00000179476.8	C14orf28	protein_coding	ENSG00000179476.8	44.0623	0.659611	0.269839	2.44446	0.0145068	0.0416344
B3KM75		cDNA FLJ10429 fis, clone NT2RP1000413, highly similar to Nck-associated protein 1	2 v 2	-0.280738	0.0203338	0.217828			ENSG00000035928.16	RFC1	protein_coding	ENSG00000035928.16	1642.9	0.658314	0.0999239	6.58815	4.45334e-11	6.60448e-10
Q969H6	POP5	Ribonuclease P/MRP protein subunit POP5 (hPop5) (EC 3.1.26.5)	2 v 2	-0.0645678	0.0203447	0.217828			ENSG00000153956.16	CACNA2D1	protein_coding	ENSG00000153956.16	345.401	0.650521	0.119171	5.45873	4.79548e-08	4.55968e-07
P13716	ALAD	Delta-aminolevulinic acid dehydratase (ALADH) (EC 4.2.1.24) (Porphobilinogen synthase)	3 v 3	0.160159	0.0203631	0.217828			ENSG00000100099.20	HPS4	protein_coding	ENSG00000100099.20	640.598	0.644563	0.101285	6.36386	1.9674e-10	2.66607e-09
F8VXU5	VPS29	Vacuolar protein sorting-associated protein 29 (Vesicle protein sorting 29)	3 v 3	0.113546	0.0203663	0.217828			ENSG00000168310.11	IRF2	protein_coding	ENSG00000168310.11	48.773	0.644503	0.253094	2.5465	0.0108809	0.0326394
O75369	FLNB	Filamin-B (FLN-B) (ABP-278) (ABP-280 homolog) (Actin-binding-like protein) (Beta-filamin) (Filamin homolog 1) (Fh1) (Filamin-3) (Thyroid autoantigen) (Truncated actin-binding protein) (Truncated ABP)	3 v 3	-0.153185	0.020379	0.217828			ENSG00000066654.14	THUMPD1	protein_coding	ENSG00000066654.14	817.714	0.642402	0.11687	5.49674	3.86877e-08	3.73683e-07
Q96SZ5	ADO	2-aminoethanethiol dioxygenase (EC 1.13.11.19) (Cysteamine dioxygenase)	3 v 3	0.331942	0.0203862	0.217828			ENSG00000119041.11	GTF3C3	protein_coding	ENSG00000119041.11	603.182	0.637253	0.101938	6.25138	4.06847e-10	5.25816e-09
P28356	HOXD9	Homeobox protein Hox-D9 (Homeobox protein Hox-4C) (Homeobox protein Hox-5.2)	2 v 2	0.27019	0.0204188	0.655279			ENSG00000108582.12	CPD	protein_coding	ENSG00000108582.12	4683.11	0.635624	0.0739341	8.59717	8.1706e-18	2.52524e-16
Q9P035	HACD3	Very-long-chain (3R)-3-hydroxyacyl-CoA dehydratase 3 (EC 4.2.1.134) (3-hydroxyacyl-CoA dehydratase 3) (HACD3) (Butyrate-induced protein 1) (B-ind1) (hB-ind1) (Protein-tyrosine phosphatase-like A domain-containing protein 1)	3 v 3	0.0825419	0.0204509	0.218084			ENSG00000137574.10	TGS1	protein_coding	ENSG00000137574.10	675.477	0.626785	0.113308	5.5317	3.17136e-08	3.11103e-07
O94760	DDAH1	N(G),N(G)-dimethylarginine dimethylaminohydrolase 1 (DDAH-1) (Dimethylarginine dimethylaminohydrolase 1) (EC 3.5.3.18) (DDAHI) (Dimethylargininase-1)	3 v 3	-0.145219	0.0205063	0.218084			ENSG00000071073.13	MGAT4A	protein_coding	ENSG00000071073.13	491.898	0.625106	0.104856	5.96157	2.49831e-09	2.85947e-08
Q9Y5V0	ZNF706	Zinc finger protein 706	3 v 3	0.355148	0.0205126	0.218084			ENSG00000213563.6	C8orf82	protein_coding	ENSG00000213563.6	165.733	0.623439	0.161034	3.87147	0.000108182	0.000551747
Q92696	RABGGTA	Geranylgeranyl transferase type-2 subunit alpha (EC 2.5.1.60) (Geranylgeranyl transferase type II subunit alpha) (Rab geranyl-geranyltransferase subunit alpha) (Rab GG transferase alpha) (Rab GGTase alpha) (Rab geranylgeranyltransferase subunit alpha)	3 v 3	-0.171998	0.0205801	0.218119			ENSG00000117614.10	SYF2	protein_coding	ENSG00000117614.10	364.707	0.613143	0.130879	4.68482	2.80201e-06	1.9869e-05
P31948	STIP1	Stress-induced-phosphoprotein 1 (STI1) (Hsc70/Hsp90-organizing protein) (Hop) (Renal carcinoma antigen NY-REN-11) (Transformation-sensitive protein IEF SSP 3521)	3 v 3	-0.164827	0.0205915	0.218119			ENSG00000026508.18	CD44	protein_coding	ENSG00000026508.18	397.132	0.611296	0.117175	5.21697	1.81878e-07	1.57315e-06
Q16394	EXT1	Exostosin-1 (EC 2.4.1.224) (EC 2.4.1.225) (Glucuronosyl-N-acetylglucosaminyl-proteoglycan/N-acetylglucosaminyl-proteoglycan 4-alpha-N-acetylglucosaminyltransferase) (Multiple exostoses protein 1) (Putative tumor suppressor protein EXT1)	2 v 2	0.165831	0.0205927	0.218119			ENSG00000101849.17	TBL1X	protein_coding	ENSG00000101849.17	359.865	0.611037	0.125561	4.86645	1.13623e-06	8.59977e-06
P51572	BCAP31	B-cell receptor-associated protein 31 (BCR-associated protein 31) (Bap31) (6C6-AG tumor-associated antigen) (Protein CDM) (p28)	3 v 3	0.251207	0.0206528	0.218484			ENSG00000115020.17	PIKFYVE	protein_coding	ENSG00000115020.17	1433.78	0.609974	0.0871367	7.0002	2.55593e-12	4.40066e-11
Q9UH62	ARMCX3	Armadillo repeat-containing X-linked protein 3 (ARM protein lost in epithelial cancers on chromosome X 3) (Protein ALEX3)	3 v 3	-0.135609	0.0206707	0.655279			ENSG00000115419.12	GLS	protein_coding	ENSG00000115419.12	1676.79	0.609022	0.081207	7.49962	6.40013e-14	1.30667e-12
Q6ICG6	KIAA0930	Uncharacterized protein KIAA0930	3 v 3	0.179844	0.0207499	0.218695			ENSG00000107854.6	TNKS2	protein_coding	ENSG00000107854.6	1358.36	0.608733	0.106581	5.71143	1.12031e-08	1.17401e-07
P16885	PLCG2	1-phosphatidylinositol 4,5-bisphosphate phosphodiesterase gamma-2 (EC 3.1.4.11) (Phosphoinositide phospholipase C-gamma-2) (Phospholipase C-IV) (PLC-IV) (Phospholipase C-gamma-2) (PLC-gamma-2)	3 v 3	0.134575	0.0208161	0.655279			ENSG00000151304.5	SRFBP1	protein_coding	ENSG00000151304.5	394.491	0.606654	0.12643	4.79834	1.59988e-06	1.18285e-05
O75448	MED24	Mediator of RNA polymerase II transcription subunit 24 (Activator-recruited cofactor 100 kDa component) (ARC100) (Cofactor required for Sp1 transcriptional activation subunit 4) (CRSP complex subunit 4) (Mediator complex subunit 24) (Thyroid hormone receptor-associated protein 4) (Thyroid hormone receptor-associated protein complex 100 kDa component) (Trap100) (hTRAP100) (Vitamin D3 receptor-inte…	3 v 3	0.230158	0.0208282	0.21925			ENSG00000138138.13	ATAD1	protein_coding	ENSG00000138138.13	955.494	0.605415	0.0943475	6.41686	1.39111e-10	1.92933e-09
P30838	ALDH3A1	Aldehyde dehydrogenase, dimeric NADP-preferring (EC 1.2.1.5) (ALDHIII) (Aldehyde dehydrogenase 3) (Aldehyde dehydrogenase family 3 member A1)	3 v 3	-0.709968	0.0208716	0.219435			ENSG00000180346.3	TIGD2	protein_coding	ENSG00000180346.3	173.219	0.603194	0.158882	3.7965	0.000146752	0.000726533
Q8WUR7	C15orf40	UPF0235 protein C15orf40	3 v 3	0.0495601	0.0208718	0.655279			ENSG00000131375.10	CAPN7	protein_coding	ENSG00000131375.10	946.026	0.591417	0.102346	5.77859	7.53276e-09	8.07913e-08
Q92609	TBC1D5	TBC1 domain family member 5	3 v 3	0.166511	0.0209519	0.219864			ENSG00000115091.11	ACTR3	protein_coding	ENSG00000115091.11	2313.4	0.59066	0.0855872	6.90126	5.15432e-12	8.60194e-11
Q9NR33	POLE4	DNA polymerase epsilon subunit 4 (DNA polymerase II subunit 4) (DNA polymerase epsilon subunit p12)	3 v 3	0.622313	0.0209734	0.219864			ENSG00000073921.18	PICALM	protein_coding	ENSG00000073921.18	1592.72	0.58659	0.0899236	6.5232	6.88221e-11	9.94977e-10
Q86VR2	RETREG3	Reticulophagy regulator 3	3 v 3	0.285736	0.0210104	0.219864			ENSG00000196850.6	PPTC7	protein_coding	ENSG00000196850.6	582.161	0.577723	0.138846	4.16091	3.16989e-05	0.00018151
Q9H3Z4	DNAJC5	DnaJ homolog subfamily C member 5 (Ceroid-lipofuscinosis neuronal protein 4) (Cysteine string protein) (CSP)	3 v 3	-0.391649	0.0210156	0.219864			ENSG00000006453.14	BAIAP2L1	protein_coding	ENSG00000006453.14	642.32	0.575245	0.104295	5.51557	3.4766e-08	3.38733e-07
A1A5C4	RRBP1	RRBP1 protein	2 v 2	-0.107873	0.0210612	0.655279			ENSG00000109787.13	KLF3	protein_coding	ENSG00000109787.13	573.006	0.574319	0.107792	5.32805	9.92745e-08	9.01721e-07
P28290	ITPRID2	Protein ITPRID2 (Cleavage signal-1 protein) (CS-1) (ITPR-interacting domain-containing protein 2) (Ki-ras-induced actin-interacting protein) (Sperm-specific antigen 2)	3 v 3	0.239093	0.0210791	0.220028			ENSG00000153922.10	CHD1	protein_coding	ENSG00000153922.10	2094.67	0.573526	0.0927864	6.18115	6.36382e-10	7.96864e-09
Q9H0R6	QRSL1	Glutamyl-tRNA(Gln) amidotransferase subunit A, mitochondrial (Glu-AdT subunit A) (EC 6.3.5.7) (Glutaminyl-tRNA synthase-like protein 1)	3 v 3	0.110063	0.021083	0.220028			ENSG00000183576.13	SETD3	protein_coding	ENSG00000183576.13	991.416	0.573421	0.0941004	6.09372	1.10318e-09	1.33725e-08
A0A024R563	PPP1R14B	Protein phosphatase 1, regulatory (Inhibitor) subunit 14B, isoform CRA_a	3 v 3	-0.226701	0.0210948	0.655279			ENSG00000149289.11	ZC3H12C	protein_coding	ENSG00000149289.11	382.981	0.571917	0.115077	4.96986	6.70017e-07	5.28394e-06
Q8N5S1	SLC25A41	Mitochondrial carrier protein SCaMC-3L (Mitochondrial ATP-Mg/Pi carrier protein SLC25A41) (Small calcium-binding mitochondrial carrier protein 3-like) (SCaMC-3-like) (SCaMC-3L) (Solute carrier family 25 member 41)	2 v 2	-0.317446	0.0211421	0.655279			ENSG00000135932.11	CAB39	protein_coding	ENSG00000135932.11	1010.43	0.569128	0.0918867	6.1938	5.87311e-10	7.40027e-09
Q04760	GLO1	Lactoylglutathione lyase (EC 4.4.1.5) (Aldoketomutase) (Glyoxalase I) (Glx I) (Ketone-aldehyde mutase) (Methylglyoxalase) (S-D-lactoylglutathione methylglyoxal lyase)	3 v 3	0.269888	0.021155	0.220509			ENSG00000134987.11	WDR36	protein_coding	ENSG00000134987.11	1616.09	0.56782	0.101139	5.61426	1.97402e-08	1.99486e-07
Q9NUD5	ZCCHC3	Zinc finger CCHC domain-containing protein 3	3 v 3	0.53808	0.021198	0.655279			ENSG00000153015.16	CWC27	protein_coding	ENSG00000153015.16	355.567	0.55728	0.12409	4.49095	7.09047e-06	4.66741e-05
Q9H4I3	TRABD	TraB domain-containing protein (Protein TTG2)	3 v 3	-0.333116	0.0212218	0.22074			ENSG00000157106.16	SMG1	protein_coding	ENSG00000157106.16	3843.61	0.555028	0.107675	5.15466	2.54094e-07	2.14248e-06
P40925	MDH1	Malate dehydrogenase, cytoplasmic (EC 1.1.1.37) (Cytosolic malate dehydrogenase) (Diiodophenylpyruvate reductase) (EC 1.1.1.96)	3 v 3	-0.163745	0.0212218	0.655279			ENSG00000065548.18	ZC3H15	protein_coding	ENSG00000065548.18	1212.1	0.553306	0.099882	5.5396	3.03172e-08	2.98569e-07
P46379	BAG6	Large proline-rich protein BAG6 (BAG family molecular chaperone regulator 6) (BCL2-associated athanogene 6) (BAG-6) (HLA-B-associated transcript 3) (Protein G3) (Protein Scythe)	3 v 3	0.13182	0.0212477	0.22074			ENSG00000131558.15	EXOC4	protein_coding	ENSG00000131558.15	1016.72	0.551704	0.0955138	5.77617	7.64222e-09	8.19217e-08
P53621	COPA	Coatomer subunit alpha (Alpha-coat protein) (Alpha-COP) (HEP-COP) (HEPCOP) [Cleaved into: Xenin (Xenopsin-related peptide); Proxenin]	3 v 3	0.159971	0.0213021	0.22074			ENSG00000155903.11	RASA2	protein_coding	ENSG00000155903.11	369.638	0.545598	0.116835	4.66982	3.01466e-06	2.12272e-05
O75380	NDUFS6	NADH dehydrogenase [ubiquinone] iron-sulfur protein 6, mitochondrial (Complex I-13kD-A) (CI-13kD-A) (NADH-ubiquinone oxidoreductase 13 kDa-A subunit)	3 v 3	0.220791	0.0213095	0.22074			ENSG00000075711.21	DLG1	protein_coding	ENSG00000075711.21	2440.86	0.542631	0.0744018	7.29325	3.02575e-13	5.74035e-12
O15270	SPTLC2	Serine palmitoyltransferase 2 (EC 2.3.1.50) (Long chain base biosynthesis protein 2) (LCB 2) (Long chain base biosynthesis protein 2a) (LCB2a) (Serine-palmitoyl-CoA transferase 2) (SPT 2)	3 v 3	-0.192755	0.0213312	0.655279			ENSG00000163539.17	CLASP2	protein_coding	ENSG00000163539.17	1002.94	0.541605	0.086965	6.22785	4.72889e-10	6.03848e-09
Q99797	MIPEP	Mitochondrial intermediate peptidase (MIP) (EC 3.4.24.59)	3 v 3	-0.278329	0.0213944	0.22111			ENSG00000166908.18	PIP4K2C	protein_coding	ENSG00000166908.18	807.882	0.540853	0.10573	5.1154	3.13078e-07	2.60703e-06
B2RXF3		Peptidyl-prolyl cis-trans isomerase (PPIase) (EC 5.2.1.8)	2 v 2	-0.892212	0.0214163	0.655279			ENSG00000125952.19	MAX	protein_coding	ENSG00000125952.19	417.721	0.53986	0.12328	4.37913	1.19155e-05	7.48347e-05
Q9Y448	KNSTRN	Small kinetochore-associated protein (SKAP) (Kinetochore-localized astrin-binding protein) (Kinastrin) (Kinetochore-localized astrin/SPAG5-binding protein) (TRAF4-associated factor 1)	3 v 3	0.231469	0.0214414	0.221327			ENSG00000154727.10	GABPA	protein_coding	ENSG00000154727.10	439.811	0.537728	0.114803	4.68392	2.81446e-06	1.99292e-05
Q8N3S0	DKFZp451C205	GrpE protein homolog (Fragment)	3 v 3	-0.408641	0.021468	0.221333			ENSG00000072310.17	SREBF1	protein_coding	ENSG00000072310.17	856.951	0.537055	0.100321	5.35335	8.63403e-08	7.91027e-07
Q9Y421	FAM32A	Protein FAM32A (Ovarian tumor-associated gene 12) (OTAG-12)	3 v 3	0.288765	0.0214997	0.221392			ENSG00000147133.15	TAF1	protein_coding	ENSG00000147133.15	1332.51	0.536475	0.105964	5.06282	4.131e-07	3.38251e-06
Q7L5D6	GET4	Golgi to ER traffic protein 4 homolog (Conserved edge-expressed protein) (Transmembrane domain recognition complex 35 kDa subunit) (TRC35)	3 v 3	-0.20351	0.0215471	0.655279			ENSG00000167981.7	ZNF597	protein_coding	ENSG00000167981.7	138.341	0.536233	0.167706	3.19747	0.00138639	0.00542783
Q8NFX7	STXBP6	Syntaxin-binding protein 6 (Amisyn)	3 v 3	-0.11543	0.021596	0.222115			ENSG00000164296.7	TIGD6	protein_coding	ENSG00000164296.7	105.526	0.535378	0.185464	2.8867	0.00389308	0.0134449
P49848	TAF6	Transcription initiation factor TFIID subunit 6 (RNA polymerase II TBP-associated factor subunit E) (Transcription initiation factor TFIID 70 kDa subunit) (TAF(II)70) (TAFII-70) (TAFII70) (Transcription initiation factor TFIID 80 kDa subunit) (TAF(II)80) (TAFII-80) (TAFII80)	3 v 3	0.243253	0.021702	0.222321			ENSG00000114166.8	KAT2B	protein_coding	ENSG00000114166.8	313.444	0.534109	0.121143	4.40892	1.03886e-05	6.60702e-05
Q02338	BDH1	D-beta-hydroxybutyrate dehydrogenase, mitochondrial (EC 1.1.1.30) (3-hydroxybutyrate dehydrogenase) (BDH) (Short chain dehydrogenase/reductase family 9C member 1)	3 v 3	0.116876	0.0217034	0.222321			ENSG00000013375.16	PGM3	protein_coding	ENSG00000013375.16	1428.93	0.533182	0.102445	5.2046	1.94419e-07	1.67442e-06
O60610	DIAPH1	Protein diaphanous homolog 1 (Diaphanous-related formin-1) (DRF1)	3 v 3	0.0772946	0.0217191	0.222321			ENSG00000180787.6	ZFP3	protein_coding	ENSG00000180787.6	110.427	0.531408	0.187715	2.83093	0.00464133	0.0156733
O43447	PPIH	Peptidyl-prolyl cis-trans isomerase H (PPIase H) (EC 5.2.1.8) (Rotamase H) (Small nuclear ribonucleoprotein particle-specific cyclophilin H) (CypH) (U-snRNP-associated cyclophilin SnuCyp-20) (USA-CYP)	3 v 3	0.218408	0.0217349	0.222321			ENSG00000038382.20	TRIO	protein_coding	ENSG00000038382.20	1198.99	0.522025	0.112051	4.65883	3.18007e-06	2.22904e-05
Q92538	GBF1	Golgi-specific brefeldin A-resistance guanine nucleotide exchange factor 1 (BFA-resistant GEF 1)	3 v 3	0.313078	0.0218218	0.222321			ENSG00000179833.4	SERTAD2	protein_coding	ENSG00000179833.4	574.629	0.518283	0.146929	3.52745	0.000419587	0.00187135
P21281	ATP6V1B2	V-type proton ATPase subunit B, brain isoform (V-ATPase subunit B 2) (Endomembrane proton pump 58 kDa subunit) (HO57) (Vacuolar proton pump subunit B 2)	3 v 3	-0.0559717	0.0218293	0.222321			ENSG00000165732.13	DDX21	protein_coding	ENSG00000165732.13	3439.03	0.518255	0.0942839	5.49675	3.86853e-08	3.73683e-07
P16144	ITGB4	Integrin beta-4 (GP150) (CD antigen CD104)	3 v 3	0.0774077	0.0218482	0.655279			ENSG00000071967.12	CYBRD1	protein_coding	ENSG00000071967.12	632.314	0.514534	0.100166	5.13682	2.79425e-07	2.3433e-06
Q9P206	KIAA1522	Uncharacterized protein KIAA1522	3 v 3	0.32409	0.0220014	0.222321			ENSG00000109171.15	SLAIN2	protein_coding	ENSG00000109171.15	797.975	0.509211	0.0966696	5.26754	1.38263e-07	1.22302e-06
Q9Y6D9	MAD1L1	Mitotic spindle assembly checkpoint protein MAD1 (Mitotic arrest deficient 1-like protein 1) (MAD1-like protein 1) (Mitotic checkpoint MAD1 protein homolog) (HsMAD1) (hMAD1) (Tax-binding protein 181)	3 v 3	0.175148	0.0220338	0.222321			ENSG00000117155.16	SSX2IP	protein_coding	ENSG00000117155.16	1027.65	0.505818	0.0861167	5.87363	4.26344e-09	4.7417e-08
P39748	FEN1	Flap endonuclease 1 (FEN-1) (EC 3.1.-.-) (DNase IV) (Flap structure-specific endonuclease 1) (Maturation factor 1) (MF1) (hFEN-1)	3 v 3	0.215398	0.0220888	0.222321			ENSG00000204130.13	RUFY2	protein_coding	ENSG00000204130.13	339.878	0.504427	0.136888	3.68495	0.000228751	0.00108163
Q9Y394	DHRS7	Dehydrogenase/reductase SDR family member 7 (EC 1.1.-.-) (Retinal short-chain dehydrogenase/reductase 4) (retSDR4) (Short chain dehydrogenase/reductase family 34C member 1)	3 v 3	-0.202008	0.0221787	0.655279			ENSG00000060237.17	WNK1	protein_coding	ENSG00000060237.17	4949.42	0.501092	0.100104	5.00572	5.56537e-07	4.47142e-06
Q92539	LPIN2	Phosphatidate phosphatase LPIN2 (EC 3.1.3.4) (Lipin-2)	3 v 3	0.233715	0.0222043	0.222321			ENSG00000165660.8	ABRAXAS2	protein_coding	ENSG00000165660.8	371.651	0.500009	0.126277	3.95961	7.50736e-05	0.000397716
Q9Y3C0	WASHC3	WASH complex subunit 3 (Coiled-coil domain-containing protein 53)	3 v 3	-0.0995562	0.0222085	0.222321			ENSG00000100425.18	BRD1	protein_coding	ENSG00000100425.18	672.858	0.498593	0.119064	4.18762	2.81899e-05	0.000163089
O15231	ZNF185	Zinc finger protein 185 (LIM domain protein ZNF185) (P1-A)	3 v 3	-0.206732	0.0222121	0.222321			ENSG00000090372.15	STRN4	protein_coding	ENSG00000090372.15	778.594	0.497709	0.0961403	5.17691	2.25594e-07	1.92232e-06
Q96PV6	LENG8	Leukocyte receptor cluster member 8	3 v 3	0.58709	0.0222477	0.222321			ENSG00000265817.3	FSBP	protein_coding	ENSG00000265817.3	210.754	0.496953	0.144745	3.43331	0.00059627	0.00255563
O75143	ATG13	Autophagy-related protein 13	3 v 3	0.329357	0.0222709	0.222321			ENSG00000128059.8	PPAT	protein_coding	ENSG00000128059.8	861.894	0.491536	0.0949381	5.17744	2.24955e-07	1.91769e-06
Q9UBT6	POLK	DNA polymerase kappa (EC 2.7.7.7) (DINB protein) (DINP)	3 v 3	-0.0807312	0.0222769	0.655279			ENSG00000144560.15	VGLL4	protein_coding	ENSG00000144560.15	598.923	0.491236	0.0989473	4.96462	6.88343e-07	5.4136e-06
Q9BZG1	RAB34	Ras-related protein Rab-34 (Ras-related protein Rab-39) (Ras-related protein Rah)	3 v 3	-0.189477	0.022279	0.222321			ENSG00000204147.10	ASAH2B	protein_coding	ENSG00000204147.10	112.849	0.484626	0.188496	2.57101	0.0101402	0.0307524
A0A024R857	FBXL18	F-box and leucine-rich repeat protein 18, isoform CRA_b	3 v 3	0.654412	0.0222947	0.222321			ENSG00000006468.14	ETV1	protein_coding	ENSG00000006468.14	149.063	0.480614	0.168618	2.85031	0.00436762	0.0148567
G4U4J3	PAPD5	PAP associated domain containing 5	3 v 3	0.187606	0.0223027	0.655279			ENSG00000198121.13	LPAR1	protein_coding	ENSG00000198121.13	284.504	0.476394	0.13186	3.61288	0.000302815	0.0013935
Q9NWB7	IFT57	Intraflagellar transport protein 57 homolog (Dermal papilla-derived protein 8) (Estrogen-related receptor beta-like protein 1) (HIP1-interacting protein) (MHS4R2)	2 v 2	0.0295819	0.0223148	0.655279			ENSG00000074054.18	CLASP1	protein_coding	ENSG00000074054.18	1245.46	0.474949	0.112883	4.20745	2.58263e-05	0.00015079
Q8IYI6	EXOC8	Exocyst complex component 8 (Exocyst complex 84 kDa subunit)	3 v 3	-0.117561	0.0223166	0.655279			ENSG00000154719.13	MRPL39	protein_coding	ENSG00000154719.13	245.969	0.473203	0.132851	3.5619	0.000368181	0.0016631
Q9H6Y2	WDR55	WD repeat-containing protein 55	3 v 3	-0.111709	0.0223291	0.655279			ENSG00000165832.6	TRUB1	protein_coding	ENSG00000165832.6	647.636	0.472074	0.115699	4.08018	4.50003e-05	0.000249574
Q9NV56	MRGBP	MRG/MORF4L-binding protein (MRG-binding protein) (Up-regulated in colon cancer 4) (Urcc4)	3 v 3	0.0362046	0.0224662	0.223077			ENSG00000120833.14	SOCS2	protein_coding	ENSG00000120833.14	125.891	0.471886	0.176967	2.66652	0.0076641	0.0241818
Q6TCH7	PAQR3	Progestin and adipoQ receptor family member 3 (Progestin and adipoQ receptor family member III) (Raf kinase trapping to Golgi) (RKTG)	2 v 2	-0.157277	0.0224926	0.223077			ENSG00000005893.15	LAMP2	protein_coding	ENSG00000005893.15	1890.42	0.471481	0.0806273	5.84765	4.98552e-09	5.48762e-08
Q16181	SEPTIN7	Septin-7 (CDC10 protein homolog)	3 v 3	-0.0865727	0.0225014	0.655279			ENSG00000152642.10	GPD1L	protein_coding	ENSG00000152642.10	570.474	0.469849	0.108018	4.34971	1.36315e-05	8.44517e-05
Q8WVD5	RNF141	RING finger protein 141 (Zinc finger protein 230)	3 v 3	-0.222679	0.0225217	0.655279			ENSG00000144827.9	ABHD10	protein_coding	ENSG00000144827.9	452.223	0.468923	0.108559	4.31953	1.56364e-05	9.56931e-05
P60842	EIF4A1	Eukaryotic initiation factor 4A-I (eIF-4A-I) (eIF4A-I) (EC 3.6.4.13) (ATP-dependent RNA helicase eIF4A-1)	3 v 3	0.0943777	0.0225361	0.655279			ENSG00000121671.11	CRY2	protein_coding	ENSG00000121671.11	175.907	0.468756	0.176154	2.66106	0.00778949	0.0245182
Q9NYV4	CDK12	Cyclin-dependent kinase 12 (EC 2.7.11.22) (EC 2.7.11.23) (Cdc2-related kinase, arginine/serine-rich) (CrkRS) (Cell division cycle 2-related protein kinase 7) (CDC2-related protein kinase 7) (Cell division protein kinase 12) (hCDK12)	3 v 3	0.0890851	0.0225604	0.655279			ENSG00000112624.12	BICRAL	protein_coding	ENSG00000112624.12	277.716	0.465721	0.137933	3.37642	0.00073436	0.00308244
Q96T23	RSF1	Remodeling and spacing factor 1 (Rsf-1) (HBV pX-associated protein 8) (Hepatitis B virus X-associated protein) (p325 subunit of RSF chromatin-remodeling complex)	3 v 3	-0.125481	0.0225826	0.223077			ENSG00000148943.12	LIN7C	protein_coding	ENSG00000148943.12	1894.61	0.461751	0.0770927	5.98956	2.10407e-09	2.43879e-08
Q96S19	METTL26	Methyltransferase-like 26	3 v 3	-0.367199	0.0225962	0.223077			ENSG00000170852.11	KBTBD2	protein_coding	ENSG00000170852.11	578.27	0.440333	0.11355	3.87789	0.000105368	0.00053835
Q7L8L6	FASTKD5	FAST kinase domain-containing protein 5, mitochondrial	3 v 3	0.146536	0.0226162	0.223077			ENSG00000145348.16	TBCK	protein_coding	ENSG00000145348.16	461.842	0.434735	0.120689	3.6021	0.000315655	0.00144729
Q86WC4	OSTM1	Osteopetrosis-associated transmembrane protein 1 (Chloride channel 7 beta subunit)	3 v 3	-0.158277	0.0226262	0.223077			ENSG00000107897.19	ACBD5	protein_coding	ENSG00000107897.19	585.858	0.423452	0.101797	4.15977	3.18573e-05	0.00018221
P28702	RXRB	Retinoic acid receptor RXR-beta (Nuclear receptor subfamily 2 group B member 2) (Retinoid X receptor beta)	3 v 3	0.469589	0.0226317	0.223077			ENSG00000173757.9	STAT5B	protein_coding	ENSG00000173757.9	252.013	0.420889	0.133108	3.16202	0.00156679	0.00604762
O15305	PMM2	Phosphomannomutase 2 (PMM 2) (EC 5.4.2.8)	3 v 3	0.523048	0.0226632	0.223077			ENSG00000018189.13	RUFY3	protein_coding	ENSG00000018189.13	524.236	0.420434	0.113768	3.69553	0.000219433	0.00104198
Q7LGA3	HS2ST1	Heparan sulfate 2-O-sulfotransferase 1 (2-O-sulfotransferase) (2OST) (EC 2.8.2.-)	3 v 3	-0.0503499	0.022678	0.223077			ENSG00000119661.15	DNAL1	protein_coding	ENSG00000119661.15	367.978	0.418064	0.118868	3.51703	0.000436403	0.00193775
P26572	MGAT1	Alpha-1,3-mannosyl-glycoprotein 2-beta-N-acetylglucosaminyltransferase (EC 2.4.1.101) (N-glycosyl-oligosaccharide-glycoprotein N-acetylglucosaminyltransferase I) (GNT-I) (GlcNAc-T I)	3 v 3	0.281342	0.0226818	0.223077			ENSG00000154642.11	C21orf91	protein_coding	ENSG00000154642.11	640.665	0.417474	0.101926	4.09584	4.20639e-05	0.000235104
P10809	HSPD1	60 kDa heat shock protein, mitochondrial (EC 5.6.1.7) (60 kDa chaperonin) (Chaperonin 60) (CPN60) (Heat shock protein 60) (HSP-60) (Hsp60) (HuCHA60) (Mitochondrial matrix protein P1) (P60 lymphocyte protein)	3 v 3	-0.21137	0.0226915	0.223077			ENSG00000138286.14	FAM149B1	protein_coding	ENSG00000138286.14	262.531	0.415776	0.140314	2.96319	0.0030447	0.0108466
Q9NZ63	C9orf78	Telomere length and silencing protein 1 homolog (Hepatocellular carcinoma-associated antigen 59)	3 v 3	0.486168	0.0227111	0.223077			ENSG00000114416.18	FXR1	protein_coding	ENSG00000114416.18	2179.39	0.41365	0.0848437	4.87543	1.08571e-06	8.25638e-06
B3KS36		cDNA FLJ35376 fis, clone SKMUS2004044, highly similar to Homo sapiens ribosomal protein L3 (RPL3), transcript variant 2, mRNA	3 v 3	0.4013	0.0227205	0.655279			ENSG00000164211.13	STARD4	protein_coding	ENSG00000164211.13	1827.75	0.413098	0.09341	4.42242	9.76014e-06	6.23693e-05
Q8WV92	MITD1	MIT domain-containing protein 1	3 v 3	0.252081	0.0227257	0.655279			ENSG00000169733.12	RFNG	protein_coding	ENSG00000169733.12	191.336	0.409529	0.147259	2.78101	0.00541898	0.0178356
Q5T4S7	UBR4	E3 ubiquitin-protein ligase UBR4 (EC 2.3.2.27) (600 kDa retinoblastoma protein-associated factor) (N-recognin-4) (RING-type E3 ubiquitin transferase UBR4) (Retinoblastoma-associated factor of 600 kDa) (RBAF600) (p600) (Zinc finger UBR1-type protein 1)	3 v 3	0.0668758	0.022771	0.223408			ENSG00000164024.12	METAP1	protein_coding	ENSG00000164024.12	1013.01	0.409017	0.0894819	4.57095	4.8552e-06	3.28637e-05
Q2TAA5	ALG11	GDP-Man:Man(3)GlcNAc(2)-PP-Dol alpha-1,2-mannosyltransferase (EC 2.4.1.131) (Asparagine-linked glycosylation protein 11 homolog) (Glycolipid 2-alpha-mannosyltransferase)	3 v 3	0.299967	0.0228249	0.223555			ENSG00000164031.17	DNAJB14	protein_coding	ENSG00000164031.17	1099.06	0.40875	0.0834563	4.89777	9.69295e-07	7.43422e-06
P49755	TMED10	Transmembrane emp24 domain-containing protein 10 (Protein TMED10) (21 kDa transmembrane-trafficking protein) (S31I125) (S31III125) (Tmp-21-I) (Transmembrane protein Tmp21) (p23) (p24 family protein delta-1) (p24delta1) (p24delta)	3 v 3	-0.0839661	0.0228433	0.655279			ENSG00000139990.17	DCAF5	protein_coding	ENSG00000139990.17	770.627	0.403736	0.130113	3.10298	0.00191585	0.00724069
Q9P2D3	HEATR5B	HEAT repeat-containing protein 5B	3 v 3	0.133335	0.0228647	0.223555			ENSG00000096070.19	BRPF3	protein_coding	ENSG00000096070.19	479.525	0.40152	0.13709	2.92889	0.00340179	0.011941
Q8N1B4	VPS52	Vacuolar protein sorting-associated protein 52 homolog (SAC2 suppressor of actin mutations 2-like protein)	3 v 3	0.209381	0.022991	0.224018			ENSG00000128513.16	POT1	protein_coding	ENSG00000128513.16	365.865	0.399042	0.115441	3.45666	0.000546906	0.00236624
P50148	GNAQ	Guanine nucleotide-binding protein G(q) subunit alpha (Guanine nucleotide-binding protein alpha-q)	3 v 3	-0.0748926	0.0231064	0.224628			ENSG00000117597.18	UTP25	protein_coding	ENSG00000117597.18	424.016	0.393964	0.140479	2.80443	0.00504056	0.0168005
P30043	BLVRB	Flavin reductase (NADPH) (FR) (EC 1.5.1.30) (Biliverdin reductase B) (BVR-B) (EC 1.3.1.24) (Biliverdin-IX beta-reductase) (Green heme-binding protein) (GHBP) (NADPH-dependent diaphorase) (NADPH-flavin reductase) (FLR)	3 v 3	-0.0699893	0.0231618	0.224762			ENSG00000133961.20	NUMB	protein_coding	ENSG00000133961.20	540.131	0.388498	0.119987	3.23782	0.00120445	0.00479077
Q9NTN3	SLC35D1	UDP-glucuronic acid/UDP-N-acetylgalactosamine transporter (UDP-GlcA/UDP-GalNAc transporter) (Solute carrier family 35 member D1) (UDP-galactose transporter-related protein 7) (UGTrel7)	3 v 3	0.226223	0.023173	0.224762			ENSG00000144749.13	LRIG1	protein_coding	ENSG00000144749.13	453.056	0.387622	0.110346	3.51279	0.000443424	0.00196502
Q01844	EWSR1	RNA-binding protein EWS (EWS oncogene) (Ewing sarcoma breakpoint region 1 protein)	3 v 3	0.523704	0.0232197	0.655279			ENSG00000066427.23	ATXN3	protein_coding	ENSG00000066427.23	380.993	0.386368	0.118343	3.26482	0.00109534	0.00440456
O95049	TJP3	Tight junction protein ZO-3 (Tight junction protein 3) (Zona occludens protein 3) (Zonula occludens protein 3)	3 v 3	-0.132621	0.0232402	0.225158			ENSG00000110066.15	KMT5B	protein_coding	ENSG00000110066.15	663.437	0.381906	0.107669	3.54703	0.000389599	0.00175041
Q9NZC4	EHF	ETS homologous factor (hEHF) (ETS domain-containing transcription factor) (Epithelium-specific Ets transcription factor 3) (ESE-3)	3 v 3	-0.422994	0.0232826	0.225312			ENSG00000156026.14	MCU	protein_coding	ENSG00000156026.14	577.854	0.380625	0.101692	3.7429	0.000181906	0.000879779
Q9H3S7	PTPN23	Tyrosine-protein phosphatase non-receptor type 23 (EC 3.1.3.48) (His domain-containing protein tyrosine phosphatase) (HD-PTP) (Protein tyrosine phosphatase TD14) (PTP-TD14)	3 v 3	-0.11281	0.0232996	0.655279			ENSG00000138593.9	SECISBP2L	protein_coding	ENSG00000138593.9	1246.41	0.377356	0.103057	3.66164	0.000250604	0.00117201
Q14137	BOP1	Ribosome biogenesis protein BOP1 (Block of proliferation 1 protein)	3 v 3	0.0604968	0.0233061	0.655279			ENSG00000168610.14	STAT3	protein_coding	ENSG00000168610.14	1069.06	0.373813	0.0986791	3.78816	0.000151764	0.000748951
P52732	KIF11	Kinesin-like protein KIF11 (Kinesin-like protein 1) (Kinesin-like spindle protein HKSP) (Kinesin-related motor protein Eg5) (Thyroid receptor-interacting protein 5) (TR-interacting protein 5) (TRIP-5)	3 v 3	0.152554	0.0233194	0.225412			ENSG00000050393.11	MCUR1	protein_coding	ENSG00000050393.11	638.515	0.373675	0.0993628	3.76071	0.00016943	0.000827804
Q9H5K3	POMK	Protein O-mannose kinase (POMK) (EC 2.7.1.183) (Protein kinase-like protein SgK196) (Sugen kinase 196)	3 v 3	-0.555191	0.0233646	0.225592			ENSG00000084072.16	PPIE	protein_coding	ENSG00000084072.16	364.245	0.372712	0.119266	3.12503	0.00177785	0.00676956
Q9NSG2	C1orf112	Uncharacterized protein C1orf112	3 v 3	-0.102665	0.0234138	0.655279			ENSG00000174796.12	THAP6	protein_coding	ENSG00000174796.12	238.228	0.372478	0.1414	2.63421	0.00843337	0.026245
Q8IXQ4	GPALPP1	GPALPP motifs-containing protein 1 (Lipopolysaccharide-specific response protein 7)	3 v 3	0.223845	0.0234205	0.225877			ENSG00000052795.13	FNIP2	protein_coding	ENSG00000052795.13	486.916	0.366902	0.105606	3.47424	0.000512299	0.0022343
P07996	THBS1	Thrombospondin-1 (Glycoprotein G)	3 v 3	0.106157	0.0234507	0.655279			ENSG00000046604.13	DSG2	protein_coding	ENSG00000046604.13	2819.78	0.365598	0.0767461	4.76373	1.90046e-06	1.39178e-05
Q8IXJ9	ASXL1	Polycomb group protein ASXL1 (Additional sex combs-like protein 1)	3 v 3	0.202641	0.0235339	0.226713			ENSG00000124214.19	STAU1	protein_coding	ENSG00000124214.19	1400.14	0.361395	0.099852	3.61931	0.000295387	0.00136369
Q9ULG1	INO80	Chromatin-remodeling ATPase INO80 (hINO80) (EC 3.6.4.-) (DNA helicase-related INO80 complex homolog 1) (DNA helicase-related protein INO80) (INO80 complex subunit A)	2 v 2	0.0905373	0.0235392	0.655279			ENSG00000085382.12	HACE1	protein_coding	ENSG00000085382.12	501.036	0.356577	0.107141	3.3281	0.000874395	0.00359887
Q96JG6	VPS50	Syndetin (Coiled-coil domain-containing protein 132) (EARP/GARPII complex subunit VPS50)	3 v 3	0.244031	0.0235999	0.226966			ENSG00000111269.3	CREBL2	protein_coding	ENSG00000111269.3	486.774	0.355939	0.115864	3.07205	0.00212597	0.00792316
Q96GY3	LIN37	Protein lin-37 homolog (Antolefinin)	3 v 3	0.365011	0.0237094	0.227335			ENSG00000066697.14	MSANTD3	protein_coding	ENSG00000066697.14	342.759	0.355365	0.119879	2.96437	0.00303306	0.0108128
P45954	ACADSB	Short/branched chain specific acyl-CoA dehydrogenase, mitochondrial (SBCAD) (EC 1.3.8.5) (2-methyl branched chain acyl-CoA dehydrogenase) (2-MEBCAD) (2-methylbutyryl-coenzyme A dehydrogenase) (2-methylbutyryl-CoA dehydrogenase)	3 v 3	-0.135872	0.0237186	0.227335			ENSG00000040933.15	INPP4A	protein_coding	ENSG00000040933.15	532.873	0.354449	0.103933	3.41035	0.000648807	0.00275413
Q9C0E2	XPO4	Exportin-4 (Exp4)	3 v 3	0.189344	0.0237352	0.227335			ENSG00000132356.11	PRKAA1	protein_coding	ENSG00000132356.11	1028.45	0.351909	0.0896415	3.92574	8.64635e-05	0.000451046
Q9Y619	SLC25A15	Mitochondrial ornithine transporter 1 (Solute carrier family 25 member 15)	3 v 3	-0.14697	0.0238045	0.227335			ENSG00000035115.21	SH3YL1	protein_coding	ENSG00000035115.21	874.835	0.351716	0.08917	3.94434	8.00213e-05	0.000421044
Q96NC0	ZMAT2	Zinc finger matrin-type protein 2	3 v 3	0.230653	0.0238119	0.227335			ENSG00000213949.9	ITGA1	protein_coding	ENSG00000213949.9	288.525	0.350593	0.1284	2.73046	0.00632451	0.0203922
A0A024R0H5	DENND2D	DENN/MADD domain containing 2D, isoform CRA_d	3 v 3	0.124099	0.0238732	0.227366			ENSG00000127022.15	CANX	protein_coding	ENSG00000127022.15	13705.6	0.348834	0.0826956	4.2183	2.46156e-05	0.000144531
A0A0A0MTI6	ELOVL5	Elongation of very long chain fatty acids protein (EC 2.3.1.199) (Very-long-chain 3-oxoacyl-CoA synthase)	3 v 3	-0.195755	0.0238796	0.227366			ENSG00000138814.17	PPP3CA	protein_coding	ENSG00000138814.17	1038.32	0.346955	0.0862268	4.02375	5.72782e-05	0.000310978
Q8WUA4	GTF3C2	General transcription factor 3C polypeptide 2 (TF3C-beta) (Transcription factor IIIC 110 kDa subunit) (TFIIIC 110 kDa subunit) (TFIIIC110) (Transcription factor IIIC subunit beta)	3 v 3	0.233644	0.0239062	0.227366			ENSG00000197702.13	PARVA	protein_coding	ENSG00000197702.13	392.977	0.345443	0.1163	2.97028	0.00297524	0.0106349
Q9Y2G5	POFUT2	GDP-fucose protein O-fucosyltransferase 2 (EC 2.4.1.221) (Peptide-O-fucosyltransferase 2) (O-FucT-2)	3 v 3	0.096108	0.0239308	0.227366			ENSG00000157540.21	DYRK1A	protein_coding	ENSG00000157540.21	2385.83	0.345029	0.0953931	3.61692	0.000298135	0.00137543
Q8NBM8	PCYOX1L	Prenylcysteine oxidase-like (EC 1.8.3.-)	3 v 3	-0.103333	0.0239365	0.655279			ENSG00000164253.14	WDR41	protein_coding	ENSG00000164253.14	598.461	0.344174	0.10204	3.37294	0.000743697	0.00311643
Q6PJT7	ZC3H14	Zinc finger CCCH domain-containing protein 14 (Mammalian suppressor of tau pathology-2) (MSUT-2) (Renal carcinoma antigen NY-REN-37)	3 v 3	0.214279	0.0239493	0.227366			ENSG00000154144.13	TBRG1	protein_coding	ENSG00000154144.13	386.98	0.34364	0.11686	2.94061	0.00327564	0.0115587
A0A087WUK2	HNRNPDL	Heterogeneous nuclear ribonucleoprotein D-like (Heterogeneous nuclear ribonucleoprotein D-like, isoform CRA_b)	3 v 3	0.136253	0.0239894	0.227366			ENSG00000111832.13	RWDD1	protein_coding	ENSG00000111832.13	513.852	0.339351	0.103481	3.27936	0.00104044	0.00420652
Q9BXK1	KLF16	Krueppel-like factor 16 (Basic transcription element-binding protein 4) (BTE-binding protein 4) (Novel Sp1-like zinc finger transcription factor 2) (Transcription factor BTEB4) (Transcription factor NSLP2)	3 v 3	0.350113	0.0239967	0.655279			ENSG00000186130.5	ZBTB6	protein_coding	ENSG00000186130.5	335.832	0.337646	0.124303	2.71631	0.00660136	0.0211762
Q96L91	EP400	E1A-binding protein p400 (EC 3.6.4.-) (CAG repeat protein 32) (Domino homolog) (hDomino) (Trinucleotide repeat-containing gene 12 protein) (p400 kDa SWI2/SNF2-related protein)	3 v 3	0.171644	0.0240021	0.227366			ENSG00000198551.10	ZNF627	protein_coding	ENSG00000198551.10	343.888	0.334948	0.127439	2.62829	0.00858146	0.0266029
Q96HY7	DHTKD1	Probable 2-oxoglutarate dehydrogenase E1 component DHKTD1, mitochondrial (EC 1.2.4.2) (Dehydrogenase E1 and transketolase domain-containing protein 1)	3 v 3	0.195448	0.02403	0.227377			ENSG00000109320.13	NFKB1	protein_coding	ENSG00000109320.13	568.177	0.333104	0.11004	3.02711	0.00246904	0.00904579
Q9H0F7	ARL6	ADP-ribosylation factor-like protein 6 (Bardet-Biedl syndrome 3 protein)	3 v 3	-0.147284	0.0240684	0.227488			ENSG00000134318.14	ROCK2	protein_coding	ENSG00000134318.14	2204.83	0.328773	0.0752325	4.37009	1.24193e-05	7.76594e-05
P84085	ARF5	ADP-ribosylation factor 5	3 v 3	-0.109989	0.0240765	0.655279			ENSG00000100226.16	GTPBP1	protein_coding	ENSG00000100226.16	501.264	0.327779	0.116228	2.82014	0.00480023	0.0160807
Q9Y666	SLC12A7	Solute carrier family 12 member 7 (Electroneutral potassium-chloride cotransporter 4) (K-Cl cotransporter 4)	3 v 3	-0.283409	0.0241461	0.22753			ENSG00000117222.14	RBBP5	protein_coding	ENSG00000117222.14	546.112	0.325215	0.109734	2.96367	0.00303997	0.0108324
D2CPI8		Xeroderma pigmentosum complementation group C protein (Fragment)	2 v 2	-0.46355	0.0241683	0.22753			ENSG00000156052.10	GNAQ	protein_coding	ENSG00000156052.10	1168.17	0.322127	0.0840471	3.8327	0.000126746	0.000637373
J3KN01	AFDN	Afadin	3 v 3	-0.157383	0.0241715	0.22753			ENSG00000148634.15	HERC4	protein_coding	ENSG00000148634.15	789.85	0.321179	0.113881	2.82029	0.00479797	0.0160781
Q00536	CDK16	Cyclin-dependent kinase 16 (EC 2.7.11.22) (Cell division protein kinase 16) (PCTAIRE-motif protein kinase 1) (Serine/threonine-protein kinase PCTAIRE-1)	3 v 3	0.0955042	0.0241798	0.22753			ENSG00000115947.13	ORC4	protein_coding	ENSG00000115947.13	532.084	0.312908	0.103322	3.02847	0.00245799	0.00901351
Q12770	SCAP	Sterol regulatory element-binding protein cleavage-activating protein (SCAP) (SREBP cleavage-activating protein)	3 v 3	-0.150117	0.0242329	0.655279			ENSG00000211460.12	TSN	protein_coding	ENSG00000211460.12	1318.88	0.308452	0.088677	3.47838	0.000504452	0.00220533
Q16254	E2F4	Transcription factor E2F4 (E2F-4)	3 v 3	0.281498	0.0242892	0.228307			ENSG00000083896.12	YTHDC1	protein_coding	ENSG00000083896.12	894.67	0.307271	0.106769	2.87792	0.00400308	0.0137634
Q9UDY8	MALT1	Mucosa-associated lymphoid tissue lymphoma translocation protein 1 (EC 3.4.22.-) (MALT lymphoma-associated translocation) (Paracaspase)	3 v 3	0.0240423	0.0243974	0.655279			ENSG00000114030.13	KPNA1	protein_coding	ENSG00000114030.13	848.712	0.305899	0.112257	2.725	0.00643013	0.0206731
Q6NZI2	CAVIN1	Caveolae-associated protein 1 (Cavin-1) (Polymerase I and transcript release factor)	3 v 3	0.299147	0.0244134	0.655279			ENSG00000198876.13	DCAF12	protein_coding	ENSG00000198876.13	835.106	0.302333	0.0966926	3.12674	0.00176757	0.00673729
P0C2W1	FBXO45	F-box/SPRY domain-containing protein 1 (F-box only protein 45) (hFbxo45)	2 v 2	-0.384023	0.02443	0.655279			ENSG00000152102.18	FAM168B	protein_coding	ENSG00000152102.18	1834.52	0.30134	0.0895085	3.36661	0.000760987	0.00318225
Q14644	RASA3	Ras GTPase-activating protein 3 (GAP1(IP4BP)) (Ins P4-binding protein)	3 v 3	-0.19442	0.0244616	0.22843			ENSG00000082701.15	GSK3B	protein_coding	ENSG00000082701.15	1587.86	0.287446	0.0845245	3.40075	0.000672024	0.0028439
Q9BWT3	PAPOLG	Poly(A) polymerase gamma (PAP-gamma) (EC 2.7.7.19) (Neo-poly(A) polymerase) (Neo-PAP) (Polynucleotide adenylyltransferase gamma) (SRP RNA 3'-adenylating enzyme) (Signal recognition particle RNA-adenylating enzyme) (SRP RNA-adenylating enzyme)	3 v 3	0.131445	0.0244674	0.22843			ENSG00000182831.12	C16orf72	protein_coding	ENSG00000182831.12	1547.14	0.283535	0.0843733	3.36049	0.000778047	0.00324549
Q5ZPR3	CD276	CD276 antigen (4Ig-B7-H3) (B7 homolog 3) (B7-H3) (Costimulatory molecule) (CD antigen CD276)	3 v 3	0.19715	0.0244936	0.22843			ENSG00000157181.16	ODR4	protein_coding	ENSG00000157181.16	499.527	0.281601	0.114703	2.45505	0.0140866	0.0406137
Q96IJ6	GMPPA	Mannose-1-phosphate guanyltransferase alpha (GDP-mannose pyrophosphorylase A) (GMPP-alpha) (GTP-mannose-1-phosphate guanylyltransferase alpha)	3 v 3	0.0860988	0.0245331	0.22843			ENSG00000205730.6	ITPRIPL2	protein_coding	ENSG00000205730.6	610.545	0.276537	0.104974	2.63433	0.00843046	0.02624
Q92831	KAT2B	Histone acetyltransferase KAT2B (EC 2.3.1.48) (Histone acetyltransferase PCAF) (Histone acetylase PCAF) (Lysine acetyltransferase 2B) (P300/CBP-associated factor) (P/CAF) (Spermidine acetyltransferase KAT2B) (EC 2.3.1.57)	2 v 2	-0.191517	0.0245444	0.655279			ENSG00000197323.12	TRIM33	protein_coding	ENSG00000197323.12	1821.48	0.272242	0.079157	3.43927	0.000583295	0.00250521
Q16775	HAGH	Hydroxyacylglutathione hydrolase, mitochondrial (EC 3.1.2.6) (Glyoxalase II) (Glx II)	3 v 3	-0.193503	0.0245447	0.22843			ENSG00000107560.12	RAB11FIP2	protein_coding	ENSG00000107560.12	376.041	0.271957	0.114012	2.38534	0.0170634	0.0476112
Q9UJC5	SH3BGRL2	SH3 domain-binding glutamic acid-rich-like protein 2 (Fovea-associated SH3 domain-binding protein)	3 v 3	-0.315058	0.0245677	0.22843			ENSG00000099942.13	CRKL	protein_coding	ENSG00000099942.13	1356.96	0.265195	0.105275	2.51906	0.0117668	0.0348806
Q9UFW8	CGGBP1	CGG triplet repeat-binding protein 1 (CGG-binding protein 1) (20 kDa CGG-binding protein) (p20-CGGBP DNA-binding protein)	3 v 3	0.283843	0.0245802	0.22843			ENSG00000211456.11	SACM1L	protein_coding	ENSG00000211456.11	659.119	0.262526	0.108182	2.42671	0.0152365	0.0432962
A0A0B4J1W3	NAA15	N-alpha-acetyltransferase 15, NatA auxiliary subunit	3 v 3	-0.335167	0.0245808	0.655279			ENSG00000188938.17	FAM120AOS	protein_coding	ENSG00000188938.17	718.492	0.257784	0.103166	2.49874	0.0124635	0.036599
Q04837	SSBP1	Single-stranded DNA-binding protein, mitochondrial (Mt-SSB) (MtSSB) (PWP1-interacting protein 17)	3 v 3	0.50084	0.0245867	0.22843			ENSG00000198363.18	ASPH	protein_coding	ENSG00000198363.18	2495.33	0.25735	0.0773434	3.32737	0.000876686	0.00360682
Q5T280	SPOUT1	Putative methyltransferase C9orf114 (EC 2.1.1.-) (Centromere protein 32) (CENP-32) (Kinetochore-associated protein) (SPOUT domain-containing methyltransferase 1)	3 v 3	0.225703	0.0245999	0.655279			ENSG00000196911.10	KPNA5	protein_coding	ENSG00000196911.10	512.885	0.251981	0.103756	2.42858	0.0151579	0.0431275
Q96CN7	ISOC1	Isochorismatase domain-containing protein 1	3 v 3	0.305212	0.0246126	0.22843			ENSG00000117868.16	ESYT2	protein_coding	ENSG00000117868.16	1285.02	0.249214	0.0832152	2.99481	0.00274616	0.00991483
Q9H0R6	QRSL1	Glutamyl-tRNA(Gln) amidotransferase subunit A, mitochondrial (Glu-AdT subunit A) (EC 6.3.5.7) (Glutaminyl-tRNA synthase-like protein 1)	3 v 3	-0.0983441	0.0247048	0.655279			ENSG00000072210.18	ALDH3A2	protein_coding	ENSG00000072210.18	2684.39	0.247953	0.0803816	3.0847	0.00203757	0.00764755
P11182	DBT	Lipoamide acyltransferase component of branched-chain alpha-keto acid dehydrogenase complex, mitochondrial (EC 2.3.1.168) (52 kDa mitochondrial autoantigen of primary biliary cirrhosis) (Branched chain 2-oxo-acid dehydrogenase complex component E2) (BCOADC-E2) (Branched-chain alpha-keto acid dehydrogenase complex component E2) (BCKAD-E2) (BCKADE2) (Dihydrolipoamide acetyltransferase component of …	3 v 3	0.189721	0.0247231	0.22843			ENSG00000183291.17	SELENOF	protein_coding	ENSG00000183291.17	1030.45	0.240217	0.0849442	2.82793	0.00468495	0.0157945
Q86XP3	DDX42	ATP-dependent RNA helicase DDX42 (EC 3.6.4.13) (DEAD box protein 42) (RNA helicase-like protein) (RHELP) (RNA helicase-related protein) (RNAHP) (SF3b DEAD box protein) (Splicing factor 3B-associated 125 kDa protein) (SF3b125)	3 v 3	-0.0770011	0.0247321	0.655279			ENSG00000173744.17	AGFG1	protein_coding	ENSG00000173744.17	954.389	0.236889	0.0956023	2.47786	0.0132174	0.0385555
P53041	PPP5C	Serine/threonine-protein phosphatase 5 (PP5) (EC 3.1.3.16) (Protein phosphatase T) (PP-T) (PPT)	3 v 3	-0.0661481	0.0247389	0.22843			ENSG00000125868.16	DSTN	protein_coding	ENSG00000125868.16	1449.47	0.235811	0.0912326	2.58472	0.00974587	0.0296864
Q8N2S1	LTBP4	Latent-transforming growth factor beta-binding protein 4 (LTBP-4)	3 v 3	-0.60393	0.0247458	0.655279			ENSG00000033867.16	SLC4A7	protein_coding	ENSG00000033867.16	1989.2	0.22463	0.0765661	2.93381	0.00334829	0.0117841
P15529	CD46	Membrane cofactor protein (TLX) (Trophoblast leukocyte common antigen) (CD antigen CD46)	3 v 3	-0.183802	0.024759	0.22843			ENSG00000087502.18	ERGIC2	protein_coding	ENSG00000087502.18	1132.56	0.224553	0.0909193	2.46981	0.0135187	0.0392862
B7Z518		cDNA FLJ55237, highly similar to Homo sapiens activating signal cointegrator 1 complex subunit 1 (ASCC1), mRNA	3 v 3	0.155867	0.0248075	0.22843			ENSG00000197601.13	FAR1	protein_coding	ENSG00000197601.13	2545.14	0.219584	0.0762292	2.88058	0.00396942	0.013671
Q9Y5B6	PAXBP1	PAX3- and PAX7-binding protein 1 (GC-rich sequence DNA-binding factor 1)	3 v 3	-0.293973	0.0248129	0.22843			ENSG00000198087.7	CD2AP	protein_coding	ENSG00000198087.7	1743.26	0.214857	0.0776818	2.76586	0.00567731	0.0185673
P55081	MFAP1	Microfibrillar-associated protein 1 (Spliceosome B complex protein MFAP1)	3 v 3	0.223931	0.024826	0.22843			ENSG00000070367.16	EXOC5	protein_coding	ENSG00000070367.16	1645.08	0.214183	0.078416	2.73136	0.00630728	0.0203496
P11802	CDK4	Cyclin-dependent kinase 4 (EC 2.7.11.22) (Cell division protein kinase 4) (PSK-J3)	3 v 3	0.186474	0.0248304	0.22843			ENSG00000204217.14	BMPR2	protein_coding	ENSG00000204217.14	1573.67	0.20324	0.0835985	2.43114	0.0150514	0.0429096
P63146	UBE2B	Ubiquitin-conjugating enzyme E2 B (EC 2.3.2.23) (E2 ubiquitin-conjugating enzyme B) (RAD6 homolog B) (HR6B) (hHR6B) (Ubiquitin carrier protein B) (Ubiquitin-conjugating enzyme E2-17 kDa) (Ubiquitin-protein ligase B)	3 v 3	-0.3441	0.0248759	0.22843			ENSG00000014824.14	SLC30A9	protein_coding	ENSG00000014824.14	1516.45	0.198402	0.083493	2.37628	0.0174884	0.0485762
O14975	SLC27A2	Very long-chain acyl-CoA synthetase (VLACS) (VLCS) (EC 6.2.1.-) (Arachidonate--CoA ligase) (EC 6.2.1.15) (Fatty acid transport protein 2) (FATP-2) (Fatty-acid-coenzyme A ligase, very long-chain 1) (Long-chain-fatty-acid--CoA ligase) (EC 6.2.1.3) (Phytanate--CoA ligase) (EC 6.2.1.24) (Solute carrier family 27 member 2) (THCA-CoA ligase) (EC 6.2.1.7) (Very long-chain-fatty-acid-CoA ligase)	3 v 3	-0.0938802	0.0248944	0.22843			ENSG00000197969.14	VPS13A	protein_coding	ENSG00000197969.14	2881.81	0.194358	0.0743864	2.61281	0.00898001	0.0276551
O43278	SPINT1	Kunitz-type protease inhibitor 1 (Hepatocyte growth factor activator inhibitor type 1) (HAI-1)	3 v 3	0.126246	0.0248964	0.22843			ENSG00000145741.15	BTF3	protein_coding	ENSG00000145741.15	1785.44	0.18572	0.0771954	2.40584	0.0161355	0.0454907
P50213	IDH3A	Isocitrate dehydrogenase [NAD] subunit alpha, mitochondrial (EC 1.1.1.41) (Isocitric dehydrogenase subunit alpha) (NAD(+)-specific ICDH subunit alpha)	3 v 3	-0.147715	0.0249476	0.22843			ENSG00000165119.21	HNRNPK	protein_coding	ENSG00000165119.21	4391.67	-0.169907	0.0709429	-2.39498	0.0166215	0.0465994
B7Z2V6		H(+)-transporting two-sector ATPase (EC 7.1.2.2)	2 v 2	-0.110272	0.0249574	0.22843			ENSG00000138018.18	SELENOI	protein_coding	ENSG00000138018.18	2646.18	-0.178455	0.0726026	-2.45797	0.0139723	0.0403654
Q9UG56	PISD	Phosphatidylserine decarboxylase proenzyme, mitochondrial (EC 4.1.1.65) [Cleaved into: Phosphatidylserine decarboxylase beta chain; Phosphatidylserine decarboxylase alpha chain]	3 v 3	0.103902	0.0249865	0.22843			ENSG00000051825.14	MPHOSPH9	protein_coding	ENSG00000051825.14	1417.85	-0.196943	0.0825937	-2.38447	0.0171035	0.0476851
Q9NRZ9	HELLS	Lymphoid-specific helicase (EC 3.6.4.-) (Proliferation-associated SNF2-like protein) (SWI/SNF2-related matrix-associated actin-dependent regulator of chromatin subfamily A member 6)	3 v 3	-0.165764	0.0249997	0.22843			ENSG00000198743.7	SLC5A3	protein_coding	ENSG00000198743.7	2869.94	-0.202812	0.0838338	-2.41921	0.0155542	0.0440744
O95674	CDS2	Phosphatidate cytidylyltransferase 2 (EC 2.7.7.41) (CDP-DAG synthase 2) (CDP-DG synthase 2) (CDP-diacylglycerol synthase 2) (CDS 2) (CDP-diglyceride pyrophosphorylase 2) (CDP-diglyceride synthase 2) (CTP:phosphatidate cytidylyltransferase 2)	3 v 3	-0.0576524	0.0250653	0.655279			ENSG00000132466.18	ANKRD17	protein_coding	ENSG00000132466.18	2534.75	-0.217666	0.0795291	-2.73694	0.0062014	0.0200466
Q96JC9	EAF1	ELL-associated factor 1	3 v 3	-0.24728	0.0251238	0.228606			ENSG00000127483.18	HP1BP3	protein_coding	ENSG00000127483.18	2966.95	-0.231889	0.075269	-3.0808	0.00206445	0.00772822
P24385	CCND1	G1/S-specific cyclin-D1 (B-cell lymphoma 1 protein) (BCL-1) (BCL-1 oncogene) (PRAD1 oncogene)	3 v 3	-0.431717	0.0251263	0.228606			ENSG00000137822.12	TUBGCP4	protein_coding	ENSG00000137822.12	566.3	-0.260932	0.103615	-2.51828	0.011793	0.034948
Q86XA9	HEATR5A	HEAT repeat-containing protein 5A	3 v 3	-0.0627331	0.0251487	0.655279			ENSG00000165733.8	BMS1	protein_coding	ENSG00000165733.8	883.073	-0.270223	0.0957965	-2.8208	0.00479045	0.0160618
Q8N5K1	CISD2	CDGSH iron-sulfur domain-containing protein 2 (Endoplasmic reticulum intermembrane small protein) (MitoNEET-related 1 protein) (Miner1) (Nutrient-deprivation autophagy factor-1) (NAF-1)	3 v 3	-0.161444	0.025154	0.655279			ENSG00000149639.15	SOGA1	protein_coding	ENSG00000149639.15	913.873	-0.276891	0.108254	-2.55778	0.0105342	0.0317415
Q8N163	CCAR2	Cell cycle and apoptosis regulator protein 2 (Cell division cycle and apoptosis regulator protein 2) (DBIRD complex subunit KIAA1967) (Deleted in breast cancer gene 1 protein) (DBC-1) (DBC.1) (NET35) (p30 DBC)	3 v 3	0.108921	0.025204	0.228771			ENSG00000113558.18	SKP1	protein_coding	ENSG00000113558.18	1566.13	-0.285348	0.0872951	-3.26878	0.00108014	0.00435042
Q9Y6X5	ENPP4	Bis(5'-adenosyl)-triphosphatase ENPP4 (EC 3.6.1.29) (AP3A hydrolase) (AP3Aase) (Ectonucleotide pyrophosphatase/phosphodiesterase family member 4) (E-NPP 4) (NPP-4)	3 v 3	-0.200115	0.0252218	0.228771			ENSG00000116574.6	RHOU	protein_coding	ENSG00000116574.6	859.302	-0.29005	0.0948996	-3.05639	0.0022402	0.00829354
Q15649	ZNHIT3	Zinc finger HIT domain-containing protein 3 (HNF-4a coactivator) (Thyroid hormone receptor interactor 3) (Thyroid receptor-interacting protein 3) (TR-interacting protein 3) (TRIP-3)	3 v 3	-0.0696778	0.025225	0.228771			ENSG00000068024.16	HDAC4	protein_coding	ENSG00000068024.16	291.594	-0.301542	0.126014	-2.39292	0.0167148	0.0468025
Q8TB96	ITFG1	T-cell immunomodulatory protein (Protein TIP) (Integrin-alpha FG-GAP repeat-containing protein 1) (Linkin)	3 v 3	-0.25483	0.0252683	0.228803			ENSG00000162636.16	FAM102B	protein_coding	ENSG00000162636.16	666.283	-0.307504	0.117688	-2.61286	0.00897876	0.0276551
Q9Y3A2	UTP11	Probable U3 small nucleolar RNA-associated protein 11 (U3 snoRNA-associated protein 11) (UTP11-like protein)	3 v 3	0.23757	0.0253414	0.655279			ENSG00000146281.6	PM20D2	protein_coding	ENSG00000146281.6	959.547	-0.308129	0.0899002	-3.42746	0.000609251	0.00260626
Q96MU7	YTHDC1	YTH domain-containing protein 1 (Splicing factor YT521) (YT521-B)	3 v 3	-0.45074	0.0253509	0.228803			ENSG00000130204.13	TOMM40	protein_coding	ENSG00000130204.13	445.581	-0.31352	0.119478	-2.62408	0.00868834	0.0268656
Q8WVP7	LMBR1	Limb region 1 protein homolog (Differentiation-related gene 14 protein)	3 v 3	-0.365696	0.0253704	0.655279			ENSG00000159842.15	ABR	protein_coding	ENSG00000159842.15	674.729	-0.331023	0.0953387	-3.47207	0.000516459	0.00225
A0A059RW21	ND2	NADH-ubiquinone oxidoreductase chain 2 (EC 7.1.1.2)	3 v 3	0.273164	0.0253905	0.228803			ENSG00000187790.11	FANCM	protein_coding	ENSG00000187790.11	358.09	-0.339206	0.121463	-2.79266	0.00522761	0.0173135
P04424	ASL	Argininosuccinate lyase (ASAL) (EC 4.3.2.1) (Arginosuccinase)	3 v 3	-0.192543	0.0253978	0.228803			ENSG00000155366.16	RHOC	protein_coding	ENSG00000155366.16	379.037	-0.339923	0.121162	-2.80552	0.00502356	0.0167646
P22059	OSBP	Oxysterol-binding protein 1	3 v 3	-0.148486	0.025408	0.655279			ENSG00000126003.7	PLAGL2	protein_coding	ENSG00000126003.7	249.219	-0.342388	0.141467	-2.42026	0.0155093	0.0439609
Q01970	PLCB3	1-phosphatidylinositol 4,5-bisphosphate phosphodiesterase beta-3 (EC 3.1.4.11) (Phosphoinositide phospholipase C-beta-3) (Phospholipase C-beta-3) (PLC-beta-3)	3 v 3	0.11984	0.025432	0.228803			ENSG00000185009.12	AP3M1	protein_coding	ENSG00000185009.12	806.925	-0.34338	0.0944332	-3.63622	0.000276665	0.00128256
A0JNW5	UHRF1BP1L	UHRF1-binding protein 1-like (Syntaxin-6 Habc-interacting protein of 164 kDa)	3 v 3	-0.227129	0.0254569	0.228803			ENSG00000113569.16	NUP155	protein_coding	ENSG00000113569.16	1634.33	-0.34358	0.0841621	-4.08236	4.458e-05	0.000247516
Q6GMV2	SMYD5	SET and MYND domain-containing protein 5 (EC 2.1.1.-) (Protein NN8-4AG) (Retinoic acid-induced protein 15)	3 v 3	0.105098	0.0254704	0.228803			ENSG00000145147.20	SLIT2	protein_coding	ENSG00000145147.20	580.695	-0.346621	0.101437	-3.41711	0.000632901	0.00269425
Q96FN4	CPNE2	Copine-2 (Copine II)	3 v 3	0.644729	0.0255264	0.229056			ENSG00000196159.11	FAT4	protein_coding	ENSG00000196159.11	393.614	-0.354385	0.12866	-2.75443	0.00587937	0.0191441
P49642	PRIM1	DNA primase small subunit (EC 2.7.7.-) (DNA primase 49 kDa subunit) (p49)	3 v 3	-0.142896	0.0255552	0.655279			ENSG00000134243.12	SORT1	protein_coding	ENSG00000134243.12	1597.3	-0.354593	0.0937281	-3.78321	0.00015482	0.000762537
P17174	GOT1	Aspartate aminotransferase, cytoplasmic (cAspAT) (EC 2.6.1.1) (EC 2.6.1.3) (Cysteine aminotransferase, cytoplasmic) (Cysteine transaminase, cytoplasmic) (cCAT) (Glutamate oxaloacetate transaminase 1) (Transaminase A)	3 v 3	-0.241084	0.0255784	0.229056			ENSG00000004700.16	RECQL	protein_coding	ENSG00000004700.16	847.812	-0.355276	0.0903741	-3.93117	8.45324e-05	0.000441889
Q8TC12	RDH11	Retinol dehydrogenase 11 (EC 1.1.1.300) (Androgen-regulated short-chain dehydrogenase/reductase 1) (HCV core-binding protein HCBP12) (Prostate short-chain dehydrogenase/reductase 1) (Retinal reductase 1) (RalR1) (Short chain dehydrogenase/reductase family 7C member 1)	3 v 3	-0.0425651	0.0255792	0.229056			ENSG00000144231.11	POLR2D	protein_coding	ENSG00000144231.11	541.148	-0.357715	0.102365	-3.49449	0.000474963	0.00208731
Q9H3L0	MMADHC	Cobalamin trafficking protein CblD (CblD) (Methylmalonic aciduria and homocystinuria type D protein, mitochondrial)	3 v 3	-0.286295	0.0257294	0.229654			ENSG00000161671.16	EMC10	protein_coding	ENSG00000161671.16	940.859	-0.359999	0.11224	-3.20739	0.00133945	0.00526256
P0DI83	RAB34	Ras-related protein Rab-34, isoform NARR (Nine amino-acid residue-repeats)	3 v 3	-0.123029	0.0257602	0.655279			ENSG00000174705.13	SH3PXD2B	protein_coding	ENSG00000174705.13	208.205	-0.361729	0.145447	-2.48702	0.0128818	0.037664
Q69YU5	BRAWNIN	Protein BRAWNIN	3 v 3	-0.21118	0.0258636	0.655279			ENSG00000060749.15	QSER1	protein_coding	ENSG00000060749.15	2286.7	-0.36272	0.0793364	-4.57192	4.83268e-06	3.27333e-05
Q14188	TFDP2	Transcription factor Dp-2 (E2F dimerization partner 2)	2 v 2	0.457914	0.0258847	0.230339			ENSG00000149212.11	SESN3	protein_coding	ENSG00000149212.11	2567.2	-0.363119	0.0744372	-4.87819	1.07065e-06	8.15611e-06
Q05397	PTK2	Focal adhesion kinase 1 (FADK 1) (EC 2.7.10.2) (Focal adhesion kinase-related nonkinase) (FRNK) (Protein phosphatase 1 regulatory subunit 71) (PPP1R71) (Protein-tyrosine kinase 2) (p125FAK) (pp125FAK)	3 v 3	0.112847	0.0259503	0.230682			ENSG00000156471.12	PTDSS1	protein_coding	ENSG00000156471.12	973.945	-0.370931	0.0899287	-4.12473	3.71173e-05	0.000209848
O95677	EYA4	Eyes absent homolog 4 (EC 3.1.3.48)	3 v 3	-0.157499	0.0259892	0.230786			ENSG00000204160.12	ZDHHC18	protein_coding	ENSG00000204160.12	189.891	-0.376831	0.14754	-2.55409	0.0106466	0.0320514
Q15813	TBCE	Tubulin-specific chaperone E (Tubulin-folding cofactor E)	3 v 3	-0.140495	0.0260309	0.230916			ENSG00000153944.11	MSI2	protein_coding	ENSG00000153944.11	1200.25	-0.377266	0.0912508	-4.13438	3.55909e-05	0.000202014
Q9UMN6	KMT2B	Histone-lysine N-methyltransferase 2B (Lysine N-methyltransferase 2B) (EC 2.1.1.354) (Myeloid/lymphoid or mixed-lineage leukemia protein 4) (Trithorax homolog 2) (WW domain-binding protein 7) (WBP-7)	3 v 3	0.275482	0.0260687	0.23101			ENSG00000162599.17	NFIA	protein_coding	ENSG00000162599.17	2292.92	-0.380711	0.0940324	-4.04872	5.14982e-05	0.000282573
Q5VUM1	SDHAF4	Succinate dehydrogenase assembly factor 4, mitochondrial (SDH assembly factor 4) (SDHAF4)	3 v 3	-0.208017	0.0260722	0.655279			ENSG00000186318.16	BACE1	protein_coding	ENSG00000186318.16	372.18	-0.380931	0.136051	-2.79991	0.00511169	0.0169911
P05106	ITGB3	Integrin beta-3 (Platelet membrane glycoprotein IIIa) (GPIIIa) (CD antigen CD61)	3 v 3	-0.263702	0.0261092	0.231129			ENSG00000163125.15	RPRD2	protein_coding	ENSG00000163125.15	826.516	-0.381988	0.0959375	-3.98164	6.84422e-05	0.000365424
P55212	CASP6	Caspase-6 (CASP-6) (EC 3.4.22.59) (Apoptotic protease Mch-2) [Cleaved into: Caspase-6 subunit p18; Caspase-6 subunit p11]	3 v 3	0.188735	0.0261385	0.231148			ENSG00000085872.15	CHERP	protein_coding	ENSG00000085872.15	286.102	-0.383233	0.149457	-2.56417	0.0103424	0.0312525
Q7Z2K8	GPRIN1	G protein-regulated inducer of neurite outgrowth 1 (GRIN1)	3 v 3	0.291065	0.0262239	0.231572			ENSG00000104219.13	ZDHHC2	protein_coding	ENSG00000104219.13	742.17	-0.386596	0.110311	-3.50461	0.000457275	0.00201928
O95376	ARIH2	E3 ubiquitin-protein ligase ARIH2 (ARI-2) (Protein ariadne-2 homolog) (EC 2.3.2.31) (RING-type E3 ubiquitin transferase ARIH2) (Triad1 protein)	3 v 3	-0.162928	0.0262409	0.231572			ENSG00000010244.18	ZNF207	protein_coding	ENSG00000010244.18	2191.75	-0.390565	0.090263	-4.32696	1.5118e-05	9.27184e-05
Q5JSZ5	PRRC2B	Protein PRRC2B (HLA-B-associated transcript 2-like 1) (Proline-rich coiled-coil protein 2B)	3 v 3	0.438603	0.0263003	0.231856			ENSG00000203668.2	CHML	protein_coding	ENSG00000203668.2	628.811	-0.393356	0.108207	-3.63522	0.000277747	0.00128669
P52630	STAT2	Signal transducer and activator of transcription 2 (p113)	3 v 3	-0.0739838	0.0263824	0.655279			ENSG00000135205.15	CCDC146	protein_coding	ENSG00000135205.15	627.857	-0.401555	0.117144	-3.42788	0.000608308	0.00260278
P07900	HSP90AA1	Heat shock protein HSP 90-alpha (EC 3.6.4.10) (Heat shock 86 kDa) (HSP 86) (HSP86) (Lipopolysaccharide-associated protein 2) (LAP-2) (LPS-associated protein 2) (Renal carcinoma antigen NY-REN-38)	3 v 3	-0.0990183	0.0264327	0.232225			ENSG00000184083.12	FAM120C	protein_coding	ENSG00000184083.12	209.384	-0.404909	0.141975	-2.85197	0.00434488	0.0147944
Q8N999	C12orf29	Uncharacterized protein C12orf29	3 v 3	-0.256046	0.0264512	0.232225			ENSG00000143324.13	XPR1	protein_coding	ENSG00000143324.13	1213.45	-0.40508	0.0858455	-4.71871	2.37346e-06	1.70709e-05
P16219	ACADS	Short-chain specific acyl-CoA dehydrogenase, mitochondrial (SCAD) (EC 1.3.8.1) (Butyryl-CoA dehydrogenase)	3 v 3	-0.277614	0.0265384	0.232732			ENSG00000124120.11	TTPAL	protein_coding	ENSG00000124120.11	397.416	-0.407343	0.136582	-2.98241	0.00285986	0.0102773
K7EPR4	AP1M2	AP-1 complex subunit mu-2 (Fragment)	2 v 2	0.412492	0.0265626	0.655279			ENSG00000173473.11	SMARCC1	protein_coding	ENSG00000173473.11	1660.58	-0.410192	0.0805669	-5.09133	3.5557e-07	2.94138e-06
Q9NX20	MRPL16	39S ribosomal protein L16, mitochondrial (L16mt) (MRP-L16) (Mitochondrial large ribosomal subunit protein uL16m)	3 v 3	0.184204	0.0265899	0.232732			ENSG00000112081.17	SRSF3	protein_coding	ENSG00000112081.17	3256.21	-0.419092	0.0992931	-4.22075	2.43489e-05	0.000143049
Q9UKD2	MRTO4	mRNA turnover protein 4 homolog (Ribosome assembly factor MRTO4)	3 v 3	0.148234	0.0266005	0.232732			ENSG00000173517.10	PEAK1	protein_coding	ENSG00000173517.10	636.558	-0.421718	0.101439	-4.15737	3.21939e-05	0.000183978
A0A059RW21	ND2	NADH-ubiquinone oxidoreductase chain 2 (EC 7.1.1.2)	3 v 3	-0.302013	0.0266111	0.655279			ENSG00000161021.13	MAML1	protein_coding	ENSG00000161021.13	563.221	-0.423543	0.108232	-3.91328	9.10516e-05	0.000472529
Q6P3W7	SCYL2	SCY1-like protein 2 (Coated vesicle-associated kinase of 104 kDa)	3 v 3	0.157501	0.0266324	0.232732			ENSG00000156531.16	PHF6	protein_coding	ENSG00000156531.16	1084.93	-0.423823	0.0904908	-4.68361	2.81872e-06	1.99523e-05
O95249	GOSR1	Golgi SNAP receptor complex member 1 (28 kDa Golgi SNARE protein) (28 kDa cis-Golgi SNARE p28) (GOS-28)	3 v 3	-0.111971	0.0266837	0.232732			ENSG00000163975.12	MELTF	protein_coding	ENSG00000163975.12	176.895	-0.423986	0.148957	-2.84637	0.00442208	0.0150115
A6NCC3	GOLGA8O	Golgin subfamily A member 8O	3 v 3	-0.330054	0.0267003	0.232732			ENSG00000165102.15	HGSNAT	protein_coding	ENSG00000165102.15	348.862	-0.425931	0.124723	-3.41501	0.000637796	0.0027105
O43318	MAP3K7	Mitogen-activated protein kinase kinase kinase 7 (EC 2.7.11.25) (Transforming growth factor-beta-activated kinase 1) (TGF-beta-activated kinase 1)	3 v 3	0.105625	0.0267461	0.232894			ENSG00000134215.16	VAV3	protein_coding	ENSG00000134215.16	579.085	-0.434155	0.152456	-2.84775	0.00440298	0.0149542
E9PK54	HSPA8	Heat shock cognate 71 kDa protein (Fragment)	3 v 3	-0.230932	0.0267656	0.655279			ENSG00000100320.23	RBFOX2	protein_coding	ENSG00000100320.23	1302.27	-0.43528	0.0870265	-5.00169	5.68297e-07	4.55135e-06
Q9UQN3	CHMP2B	Charged multivesicular body protein 2b (CHMP2.5) (Chromatin-modifying protein 2b) (CHMP2b) (Vacuolar protein sorting-associated protein 2-2) (Vps2-2) (hVps2-2)	3 v 3	-0.164446	0.0267889	0.232909			ENSG00000198561.13	CTNND1	protein_coding	ENSG00000198561.13	2191.5	-0.437247	0.0797319	-5.48397	4.15888e-08	3.99977e-07
Q9Y2X7	GIT1	ARF GTPase-activating protein GIT1 (ARF GAP GIT1) (Cool-associated and tyrosine-phosphorylated protein 1) (CAT-1) (CAT1) (G protein-coupled receptor kinase-interactor 1) (GRK-interacting protein 1) (p95-APP1)	3 v 3	0.196617	0.0268136	0.232909			ENSG00000162521.19	RBBP4	protein_coding	ENSG00000162521.19	2104.57	-0.437933	0.0791678	-5.53171	3.1713e-08	3.11103e-07
Q15424	SAFB	Scaffold attachment factor B1 (SAF-B) (SAF-B1) (HSP27 estrogen response element-TATA box-binding protein) (HSP27 ERE-TATA-binding protein)	3 v 3	-0.246816	0.02683	0.232909			ENSG00000126814.6	TRMT5	protein_coding	ENSG00000126814.6	255.701	-0.445915	0.144541	-3.08504	0.00203526	0.00764029
Q8N806	UBR7	Putative E3 ubiquitin-protein ligase UBR7 (EC 2.3.2.27) (N-recognin-7) (RING-type E3 ubiquitin transferase UBR7)	3 v 3	-0.170771	0.0269438	0.655279			ENSG00000176095.12	IP6K1	protein_coding	ENSG00000176095.12	429.005	-0.447417	0.110088	-4.06416	4.82057e-05	0.000266177
Q9BSR8	YIPF4	Protein YIPF4 (YIP1 family member 4)	3 v 3	-0.0660604	0.0270148	0.233762			ENSG00000174233.11	ADCY6	protein_coding	ENSG00000174233.11	780.39	-0.448134	0.0986319	-4.54349	5.53293e-06	3.70938e-05
P29692	EEF1D	Elongation factor 1-delta (EF-1-delta) (Antigen NY-CO-4)	3 v 3	-0.186172	0.0270625	0.233762			ENSG00000144043.12	TEX261	protein_coding	ENSG00000144043.12	506.101	-0.448195	0.123262	-3.63611	0.000276786	0.00128282
Q14061	COX17	Cytochrome c oxidase copper chaperone	3 v 3	-0.365637	0.0270654	0.233762			ENSG00000139613.12	SMARCC2	protein_coding	ENSG00000139613.12	1308.51	-0.453249	0.0925559	-4.89703	9.72943e-07	7.45579e-06
Q9UNK0	STX8	Syntaxin-8	3 v 3	-0.153715	0.027093	0.233763			ENSG00000110218.9	PANX1	protein_coding	ENSG00000110218.9	347.93	-0.453646	0.123241	-3.68097	0.000232348	0.00109632
P22415	USF1	Upstream stimulatory factor 1 (Class B basic helix-loop-helix protein 11) (bHLHb11) (Major late transcription factor 1)	3 v 3	0.125505	0.0271416	0.233827			ENSG00000042445.14	RETSAT	protein_coding	ENSG00000042445.14	628.449	-0.46318	0.104286	-4.44143	8.93614e-06	5.75427e-05
H7BXI1	ESYT2	Extended synaptotagmin-2	3 v 3	-0.130183	0.0271599	0.233827			ENSG00000089682.16	RBM41	protein_coding	ENSG00000089682.16	394.658	-0.469333	0.117862	-3.98207	6.83188e-05	0.000364911
Q5F1R6	DNAJC21	DnaJ homolog subfamily C member 21 (DnaJ homolog subfamily A member 5) (Protein GS3)	3 v 3	0.260998	0.0272067	0.655279			ENSG00000158417.11	EIF5B	protein_coding	ENSG00000158417.11	428.063	-0.470862	0.12828	-3.67058	0.000241997	0.0011363
Q6XE24	RBMS3	RNA-binding motif, single-stranded-interacting protein 3	2 v 2	0.38867	0.027207	0.655279			ENSG00000127922.9	SEM1	protein_coding	ENSG00000127922.9	374.073	-0.474261	0.125358	-3.78324	0.000154799	0.000762537
P17707	AMD1	S-adenosylmethionine decarboxylase proenzyme (AdoMetDC) (SAMDC) (EC 4.1.1.50) [Cleaved into: S-adenosylmethionine decarboxylase alpha chain; S-adenosylmethionine decarboxylase beta chain]	2 v 2	-0.346976	0.0272342	0.655279			ENSG00000081870.11	HSPB11	protein_coding	ENSG00000081870.11	209.805	-0.484455	0.139959	-3.46141	0.000537346	0.0023314
Q16718	NDUFA5	NADH dehydrogenase [ubiquinone] 1 alpha subcomplex subunit 5 (Complex I subunit B13) (Complex I-13kD-B) (CI-13kD-B) (NADH-ubiquinone oxidoreductase 13 kDa-B subunit)	3 v 3	0.0691255	0.0272367	0.233827			ENSG00000178694.10	NSUN3	protein_coding	ENSG00000178694.10	217.383	-0.487713	0.148056	-3.29411	0.000987344	0.00400959
Q15067	ACOX1	Peroxisomal acyl-coenzyme A oxidase 1 (AOX) (EC 1.3.3.6) (Palmitoyl-CoA oxidase) (Straight-chain acyl-CoA oxidase) (SCOX) [Cleaved into: Peroxisomal acyl-CoA oxidase 1, A chain; Peroxisomal acyl-CoA oxidase 1, B chain; Peroxisomal acyl-CoA oxidase 1, C chain]	3 v 3	0.113721	0.0272377	0.233827			ENSG00000163513.17	TGFBR2	protein_coding	ENSG00000163513.17	759.324	-0.49917	0.0966661	-5.16386	2.41911e-07	2.05094e-06
P49591	SARS1	Serine--tRNA ligase, cytoplasmic (EC 6.1.1.11) (Seryl-tRNA synthetase) (SerRS) (Seryl-tRNA(Ser/Sec) synthetase)	3 v 3	-0.092561	0.0273303	0.233885			ENSG00000035862.12	TIMP2	protein_coding	ENSG00000035862.12	584.556	-0.501919	0.128505	-3.90583	9.39008e-05	0.000485935
Q6YP21	KYAT3	Kynurenine--oxoglutarate transaminase 3 (EC 2.6.1.7) (Cysteine-S-conjugate beta-lyase 2) (EC 4.4.1.13) (Kynurenine aminotransferase 3) (Kynurenine aminotransferase III) (KATIII) (Kynurenine--glyoxylate transaminase) (EC 2.6.1.63) (Kynurenine--oxoglutarate transaminase III)	3 v 3	0.222405	0.0273917	0.233885			ENSG00000169641.13	LUZP1	protein_coding	ENSG00000169641.13	506.168	-0.508161	0.110111	-4.61498	3.93126e-06	2.70467e-05
A4UCS8		2-phospho-D-glycerate hydro-lyase (EC 4.2.1.11) (Fragment)	3 v 3	-0.142132	0.0273926	0.655279			ENSG00000134531.10	EMP1	protein_coding	ENSG00000134531.10	928.925	-0.510227	0.114569	-4.45344	8.45057e-06	5.4728e-05
P16035	TIMP2	Metalloproteinase inhibitor 2 (CSC-21K) (Tissue inhibitor of metalloproteinases 2) (TIMP-2)	3 v 3	0.320645	0.0274347	0.233885			ENSG00000180773.15	SLC36A4	protein_coding	ENSG00000180773.15	532.899	-0.517591	0.107765	-4.80298	1.56325e-06	1.1592e-05
P61244	MAX	Protein max (Class D basic helix-loop-helix protein 4) (bHLHd4) (Myc-associated factor X)	3 v 3	0.187454	0.0274368	0.233885			ENSG00000126953.8	TIMM8A	protein_coding	ENSG00000126953.8	114.417	-0.5251	0.179769	-2.92097	0.00348945	0.0122146
P33121	ACSL1	Long-chain-fatty-acid--CoA ligase 1 (EC 6.2.1.3) (Acyl-CoA synthetase 1) (ACS1) (Arachidonate--CoA ligase) (EC 6.2.1.15) (Long-chain acyl-CoA synthetase 1) (LACS 1) (Long-chain acyl-CoA synthetase 2) (LACS 2) (Long-chain fatty acid-CoA ligase 2) (Palmitoyl-CoA ligase 1) (Palmitoyl-CoA ligase 2) (Phytanate--CoA ligase) (EC 6.2.1.24)	3 v 3	-0.134868	0.027566	0.655279			ENSG00000176953.12	NFATC2IP	protein_coding	ENSG00000176953.12	498.268	-0.534553	0.113558	-4.70732	2.50996e-06	1.79819e-05
Q14166	TTLL12	Tubulin--tyrosine ligase-like protein 12 (Inactive tubulin--tyrosine ligase-like protein 12)	3 v 3	-0.172957	0.0275758	0.234468			ENSG00000138071.13	ACTR2	protein_coding	ENSG00000138071.13	1387.27	-0.536309	0.106331	-5.04378	4.56427e-07	3.71459e-06
Q6UW63	POGLUT2	Protein O-glucosyltransferase 2 (EC 2.4.1.-) (Endoplasmic reticulum resident protein 58) (ER protein 58) (ERp58) (KDEL motif-containing protein 1) (Protein O-xylosyltransferase POGLUT2) (EC 2.4.2.-)	3 v 3	0.137939	0.027591	0.234468			ENSG00000108654.14	DDX5	protein_coding	ENSG00000108654.14	7183.12	-0.537245	0.085577	-6.27791	3.4315e-10	4.47809e-09
A0A024RDE8	PDLIM5	PDZ and LIM domain 5, isoform CRA_c	3 v 3	0.315239	0.0276697	0.234697			ENSG00000185361.9	TNFAIP8L1	protein_coding	ENSG00000185361.9	119.752	-0.539003	0.201217	-2.67871	0.00739066	0.0233946
Q9H0F7	ARL6	ADP-ribosylation factor-like protein 6 (Bardet-Biedl syndrome 3 protein)	3 v 3	-0.169735	0.0276808	0.655279			ENSG00000170540.15	ARL6IP1	protein_coding	ENSG00000170540.15	3683.45	-0.54713	0.089265	-6.12927	8.82825e-10	1.08518e-08
P23368	ME2	NAD-dependent malic enzyme, mitochondrial (NAD-ME) (EC 1.1.1.38) (Malic enzyme 2)	3 v 3	-0.156526	0.027769	0.235118			ENSG00000150756.14	ATPSCKMT	protein_coding	ENSG00000150756.14	176.567	-0.573706	0.16404	-3.49734	0.000469921	0.00206786
Q9H5V9	STEEP1	STING ER exit protein (STEEP)	3 v 3	0.164041	0.0278291	0.235118			ENSG00000119812.19	FAM98A	protein_coding	ENSG00000119812.19	475.877	-0.579673	0.123701	-4.6861	2.78464e-06	1.97598e-05
O96033	MOCS2	Molybdopterin synthase sulfur carrier subunit (MOCO1-A) (Molybdenum cofactor synthesis protein 2 small subunit) (Molybdenum cofactor synthesis protein 2A) (MOCS2A) (Molybdopterin-synthase small subunit) (Sulfur carrier protein MOCS2A)	3 v 3	-0.193255	0.0278539	0.235118			ENSG00000164171.11	ITGA2	protein_coding	ENSG00000164171.11	501.449	-0.607753	0.141573	-4.29285	1.76397e-05	0.000106719
P53611	RABGGTB	Geranylgeranyl transferase type-2 subunit beta (EC 2.5.1.60) (Geranylgeranyl transferase type II subunit beta) (GGTase-II-beta) (Rab geranyl-geranyltransferase subunit beta) (Rab GG transferase beta) (Rab GGTase beta) (Rab geranylgeranyltransferase subunit beta) (Type II protein geranyl-geranyltransferase subunit beta)	3 v 3	-0.0705265	0.0278575	0.235118			ENSG00000151835.16	SACS	protein_coding	ENSG00000151835.16	2033.47	-0.608001	0.0892389	-6.81318	9.54633e-12	1.5531e-10
Q9BUE0	MED18	Mediator of RNA polymerase II transcription subunit 18 (Mediator complex subunit 18) (p28b)	3 v 3	-0.0987632	0.0279438	0.655279			ENSG00000105447.12	GRWD1	protein_coding	ENSG00000105447.12	361.755	-0.625219	0.124197	-5.03408	4.80158e-07	3.89511e-06
Q9H492	MAP1LC3A	Microtubule-associated proteins 1A/1B light chain 3A (Autophagy-related protein LC3 A) (Autophagy-related ubiquitin-like modifier LC3 A) (MAP1 light chain 3-like protein 1) (MAP1A/MAP1B light chain 3 A) (MAP1A/MAP1B LC3 A) (Microtubule-associated protein 1 light chain 3 alpha)	2 v 2	-0.245246	0.0279682	0.655279			ENSG00000177556.12	ATOX1	protein_coding	ENSG00000177556.12	151.75	-0.62873	0.167012	-3.76457	0.000166837	0.000816921
Q01804	OTUD4	OTU domain-containing protein 4 (EC 3.4.19.12) (HIV-1-induced protein HIN-1)	3 v 3	-0.169038	0.0279961	0.236054			ENSG00000122257.20	RBBP6	protein_coding	ENSG00000122257.20	998.796	-0.642837	0.100076	-6.42348	1.33194e-10	1.84982e-09
Q9H7E2	TDRD3	Tudor domain-containing protein 3	3 v 3	0.335463	0.0280089	0.655279			ENSG00000126067.12	PSMB2	protein_coding	ENSG00000126067.12	684.519	-0.662412	0.100472	-6.59301	4.30987e-11	6.41061e-10
P61599	NAA20	N-alpha-acetyltransferase 20 (EC 2.3.1.254) (Methionine N-acetyltransferase) (N-acetyltransferase 5) (N-terminal acetyltransferase B complex catalytic subunit NAA20) (N-terminal acetyltransferase B complex catalytic subunit NAT5) (NatB complex subunit NAT5) (NatB catalytic subunit)	3 v 3	-0.202584	0.0280489	0.655279			ENSG00000132313.15	MRPL35	protein_coding	ENSG00000132313.15	374.009	-0.662917	0.116839	-5.67377	1.39692e-08	1.44507e-07
Q96CP6	GRAMD1A	Protein Aster-A (GRAM domain-containing protein 1A)	3 v 3	-0.267491	0.0281198	0.236787			ENSG00000151150.22	ANK3	protein_coding	ENSG00000151150.22	1121.37	-0.672093	0.113577	-5.9175	3.26869e-09	3.69703e-08
Q5T2D3	OTUD3	OTU domain-containing protein 3 (EC 3.4.19.12)	3 v 3	-0.33612	0.0281387	0.236787			ENSG00000003096.14	KLHL13	protein_coding	ENSG00000003096.14	195.609	-0.676402	0.146725	-4.60998	4.02701e-06	2.76582e-05
Q9BVA0	KATNB1	Katanin p80 WD40 repeat-containing subunit B1 (Katanin p80 subunit B1) (p80 katanin)	3 v 3	-0.140232	0.0281916	0.655279			ENSG00000135643.5	KCNMB4	protein_coding	ENSG00000135643.5	329.035	-0.691613	0.151887	-4.55347	5.27673e-06	3.54663e-05
Q8N4C8	MINK1	Misshapen-like kinase 1 (EC 2.7.11.1) (GCK family kinase MiNK) (MAPK/ERK kinase kinase kinase 6) (MEK kinase kinase 6) (MEKKK 6) (Misshapen/NIK-related kinase) (Mitogen-activated protein kinase kinase kinase kinase 6)	3 v 3	-0.0683304	0.0282041	0.655279			ENSG00000197043.14	ANXA6	protein_coding	ENSG00000197043.14	782.69	-0.692638	0.0923501	-7.50013	6.37532e-14	1.30425e-12
Q9NXZ2	DDX43	Probable ATP-dependent RNA helicase DDX43 (EC 3.6.4.13) (Cancer/testis antigen 13) (CT13) (DEAD box protein 43) (DEAD box protein HAGE) (Helical antigen)	3 v 3	-0.169263	0.028281	0.655279			ENSG00000184076.13	UQCR10	protein_coding	ENSG00000184076.13	369.872	-0.695417	0.12897	-5.39208	6.96472e-08	6.48128e-07
Q12824	SMARCB1	SWI/SNF-related matrix-associated actin-dependent regulator of chromatin subfamily B member 1 (BRG1-associated factor 47) (BAF47) (Integrase interactor 1 protein) (SNF5 homolog) (hSNF5)	3 v 3	0.372275	0.0282933	0.237592			ENSG00000189091.13	SF3B3	protein_coding	ENSG00000189091.13	2982.45	-0.717642	0.0729854	-9.83269	8.14147e-23	4.00305e-21
Q9UL18	AGO1	Protein argonaute-1 (Argonaute1) (hAgo1) (Argonaute RISC catalytic component 1) (Eukaryotic translation initiation factor 2C 1) (eIF-2C 1) (eIF2C 1) (Putative RNA-binding protein Q99)	3 v 3	0.277645	0.0283229	0.237592			ENSG00000139531.13	SUOX	protein_coding	ENSG00000139531.13	313.614	-0.720142	0.13423	-5.36497	8.09645e-08	7.47221e-07
Q8TBC4	UBA3	NEDD8-activating enzyme E1 catalytic subunit (EC 6.2.1.64) (NEDD8-activating enzyme E1C) (Ubiquitin-activating enzyme E1C) (Ubiquitin-like modifier-activating enzyme 3) (Ubiquitin-activating enzyme 3)	3 v 3	-0.10739	0.0283709	0.655279			ENSG00000109805.10	NCAPG	protein_coding	ENSG00000109805.10	1441.47	-0.724642	0.0965104	-7.50843	5.984e-14	1.22794e-12
Q9BWH6	RPAP1	RNA polymerase II-associated protein 1	3 v 3	0.0573488	0.0283759	0.237592			ENSG00000175782.10	SLC35E3	protein_coding	ENSG00000175782.10	288.325	-0.725441	0.138305	-5.24522	1.56099e-07	1.36557e-06
P62256	UBE2H	Ubiquitin-conjugating enzyme E2 H (EC 2.3.2.23) ((E3-independent) E2 ubiquitin-conjugating enzyme H) (EC 2.3.2.24) (E2 ubiquitin-conjugating enzyme H) (UbcH2) (Ubiquitin carrier protein H) (Ubiquitin-conjugating enzyme E2-20K) (Ubiquitin-protein ligase H)	3 v 3	-0.263184	0.028467	0.237592			ENSG00000046889.19	PREX2	protein_coding	ENSG00000046889.19	59.577	-0.735501	0.251708	-2.92204	0.00347748	0.0121812
Q9H6H4	REEP4	Receptor expression-enhancing protein 4	3 v 3	-0.137342	0.0284854	0.237592			ENSG00000129625.13	REEP5	protein_coding	ENSG00000129625.13	849.621	-0.748001	0.0995916	-7.51068	5.88212e-14	1.2095e-12
P51178	PLCD1	1-phosphatidylinositol 4,5-bisphosphate phosphodiesterase delta-1 (EC 3.1.4.11) (Phosphoinositide phospholipase C-delta-1) (Phospholipase C-III) (PLC-III) (Phospholipase C-delta-1) (PLC-delta-1)	3 v 3	-0.180065	0.0284956	0.655279			ENSG00000177889.10	UBE2N	protein_coding	ENSG00000177889.10	1074.68	-0.763548	0.0934885	-8.1673	3.15371e-16	8.30118e-15
Q96G61	NUDT11	Diphosphoinositol polyphosphate phosphohydrolase 3-beta (DIPP-3-beta) (DIPP3-beta) (hDIPP3beta) (EC 3.6.1.52) (Diadenosine 5',5'''-P1,P6-hexaphosphate hydrolase 3-beta) (Diadenosine hexaphosphate hydrolase (AMP-forming)) (EC 3.6.1.60) (Nucleoside diphosphate-linked moiety X motif 11) (Nudix motif 11) (hAps1)	3 v 3	-0.0691535	0.0285082	0.655279			ENSG00000117461.15	PIK3R3	protein_coding	ENSG00000117461.15	1303.95	-0.766754	0.0807546	-9.49487	2.20483e-21	9.65993e-20
O75436	VPS26A	Vacuolar protein sorting-associated protein 26A (Vesicle protein sorting 26A) (hVPS26)	3 v 3	0.138728	0.0285419	0.23783			ENSG00000156381.9	ANKRD9	protein_coding	ENSG00000156381.9	326.351	-0.770068	0.120935	-6.36764	1.9196e-10	2.60832e-09
Q99442	SEC62	Translocation protein SEC62 (Translocation protein 1) (TP-1) (hTP-1)	3 v 3	-0.190652	0.0286189	0.655279			ENSG00000117724.13	CENPF	protein_coding	ENSG00000117724.13	5763.09	-0.772857	0.0836723	-9.23672	2.54161e-20	1.01614e-18
Q9Y653	ADGRG1	Adhesion G-protein coupled receptor G1 (G-protein coupled receptor 56) (Protein TM7XN1) [Cleaved into: ADGRG1 N-terminal fragment (ADGRG1 NT) (GPR56 N-terminal fragment) (GPR56 NT) (GPR56(N)) (GPR56 extracellular subunit) (GPR56 subunit alpha); ADGRG1 C-terminal fragment (ADGRG1 CT) (GPR56 C-terminal fragment) (GPR56 CT) (GPR56(C)) (GPR56 seven-transmembrane subunit) (GPR56 7TM) (GPR56 subunit be…	3 v 3	0.535416	0.0286278	0.238313			ENSG00000147274.14	RBMX	protein_coding	ENSG00000147274.14	2633.24	-0.786028	0.0926866	-8.4805	2.24231e-17	6.5352e-16
Q53EU6	GPAT3	Glycerol-3-phosphate acyltransferase 3 (GPAT-3) (EC 2.3.1.15) (1-acyl-sn-glycerol-3-phosphate O-acyltransferase 10) (AGPAT 10) (1-acyl-sn-glycerol-3-phosphate O-acyltransferase 9) (1-AGP acyltransferase 9) (1-AGPAT 9) (EC 2.3.1.51) (Acyl-CoA:glycerol-3-phosphate acyltransferase 3) (hGPAT3) (Lung cancer metastasis-associated protein 1) (Lysophosphatidic acid acyltransferase theta) (LPAAT-theta) (M…	3 v 3	-0.121224	0.0286482	0.655279			ENSG00000058804.12	NDC1	protein_coding	ENSG00000058804.12	1374.36	-0.796999	0.112148	-7.10667	1.1888e-12	2.11939e-11
Q9HCN3	PGAP6	Post-GPI attachment to proteins factor 6 (EC 3.1.1.4) (GPI processing phospholipase A2) (GPI-PLA2) (Protein M83) (Transmembrane protein 6) (Transmembrane protein 8) (Transmembrane protein 8A)	3 v 3	0.275415	0.0286937	0.238475			ENSG00000091651.9	ORC6	protein_coding	ENSG00000091651.9	341.05	-0.801512	0.138945	-5.76857	7.99471e-09	8.5609e-08
P07947	YES1	Tyrosine-protein kinase Yes (EC 2.7.10.2) (Proto-oncogene c-Yes) (p61-Yes)	3 v 3	0.144563	0.0287033	0.238475			ENSG00000196227.11	FAM217B	protein_coding	ENSG00000196227.11	242	-0.80381	0.139689	-5.75427	8.70161e-09	9.2636e-08
Q99856	ARID3A	AT-rich interactive domain-containing protein 3A (ARID domain-containing protein 3A) (B-cell regulator of IgH transcription) (Bright) (Dead ringer-like protein 1) (E2F-binding protein 1)	3 v 3	-0.252042	0.0288133	0.238567			ENSG00000125885.13	MCM8	protein_coding	ENSG00000125885.13	257.917	-0.805541	0.131867	-6.10873	1.00425e-09	1.22323e-08
Q86SZ2	TRAPPC6B	Trafficking protein particle complex subunit 6B (TRAPP complex subunit 6B)	3 v 3	-0.0954353	0.0288254	0.238567			ENSG00000147255.19	IGSF1	protein_coding	ENSG00000147255.19	30.3061	-0.805564	0.305682	-2.6353	0.00840626	0.0261776
Q9UK45	LSM7	U6 snRNA-associated Sm-like protein LSm7	3 v 3	0.129262	0.0288264	0.238567			ENSG00000100142.15	POLR2F	protein_coding	ENSG00000100142.15	189.612	-0.805911	0.153647	-5.2452	1.56113e-07	1.36557e-06
P46734	MAP2K3	Dual specificity mitogen-activated protein kinase kinase 3 (MAP kinase kinase 3) (MAPKK 3) (EC 2.7.12.2) (MAPK/ERK kinase 3) (MEK 3) (Stress-activated protein kinase kinase 2) (SAPK kinase 2) (SAPKK-2) (SAPKK2)	3 v 3	-0.0910185	0.0288584	0.2386			ENSG00000111816.8	FRK	protein_coding	ENSG00000111816.8	185.046	-0.810537	0.151442	-5.35213	8.69248e-08	7.95657e-07
Q96J42	TXNDC15	Thioredoxin domain-containing protein 15	3 v 3	-0.226914	0.0289087	0.655279			ENSG00000159445.13	THEM4	protein_coding	ENSG00000159445.13	190.183	-0.823958	0.181528	-4.539	5.65212e-06	3.7825e-05
P06493	CDK1	Cyclin-dependent kinase 1 (CDK1) (EC 2.7.11.22) (EC 2.7.11.23) (Cell division control protein 2 homolog) (Cell division protein kinase 1) (p34 protein kinase)	3 v 3	-0.146808	0.0289175	0.655279			ENSG00000196267.12	ZNF836	protein_coding	ENSG00000196267.12	40.7702	-0.824604	0.293589	-2.80871	0.00497411	0.0166162
Q86V59	PNMA8A	Paraneoplastic antigen-like protein 8A (PNMA-like protein 1)	2 v 2	0.262115	0.0289279	0.238943			ENSG00000143315.7	PIGM	protein_coding	ENSG00000143315.7	333.171	-0.831584	0.123237	-6.74784	1.50061e-11	2.36684e-10
A6NJ78	METTL15	12S rRNA N4-methylcytidine (m4C) methyltransferase (12S rRNA m4C methyltransferase) (EC 2.1.1.-) (Methyltransferase 5 domain-containing protein 1) (Methyltransferase-like protein 15)	3 v 3	-0.103345	0.0289786	0.655279			ENSG00000166821.9	PEX11A	protein_coding	ENSG00000166821.9	65.9227	-0.841322	0.241654	-3.48152	0.000498581	0.00218394
Q9NYU1	UGGT2	UDP-glucose:glycoprotein glucosyltransferase 2 (UGT2) (hUGT2) (EC 2.4.1.-) (UDP--Glc:glycoprotein glucosyltransferase 2) (UDP-glucose ceramide glucosyltransferase-like 1)	3 v 3	-0.131595	0.0289873	0.655279			ENSG00000169684.13	CHRNA5	protein_coding	ENSG00000169684.13	153.018	-0.841512	0.161242	-5.21893	1.7996e-07	1.55924e-06
Q8N1G2	CMTR1	Cap-specific mRNA (nucleoside-2'-O-)-methyltransferase 1 (EC 2.1.1.57) (Cap methyltransferase 1) (Cap1 2'O-ribose methyltransferase 1) (MTr1) (hMTr1) (FtsJ methyltransferase domain-containing protein 2) (Interferon-stimulated gene 95 kDa protein) (ISG95)	3 v 3	-0.0991555	0.0289894	0.655279			ENSG00000111665.11	CDCA3	protein_coding	ENSG00000111665.11	259.902	-0.86129	0.14183	-6.0727	1.25779e-09	1.5128e-08
A6ND36	FAM83G	Protein FAM83G (Protein associated with SMAD1)	3 v 3	-0.196211	0.0290154	0.239106			ENSG00000264364.3	DYNLL2	protein_coding	ENSG00000264364.3	1110.07	-0.86461	0.0909664	-9.50471	2.00606e-21	8.80826e-20
Q7Z7B1	PIGW	Phosphatidylinositol-glycan biosynthesis class W protein (PIG-W) (EC 2.3.-.-)	3 v 3	-0.102035	0.0290161	0.239106			ENSG00000227051.6	C14orf132	protein_coding	ENSG00000227051.6	124.463	-0.87614	0.186662	-4.69373	2.68272e-06	1.91175e-05
Q86V87	FHIP2B	FHF complex subunit HOOK interacting protein 2B (FHIP2B) (Retinoic acid-induced protein 16)	3 v 3	0.579229	0.0290968	0.239106			ENSG00000141542.11	RAB40B	protein_coding	ENSG00000141542.11	133.947	-0.877114	0.192603	-4.55399	5.26368e-06	3.54022e-05
P19447	ERCC3	General transcription and DNA repair factor IIH helicase subunit XPB (TFIIH subunit XPB) (EC 3.6.4.12) (Basic transcription factor 2 89 kDa subunit) (BTF2 p89) (DNA excision repair protein ERCC-3) (DNA repair protein complementing XP-B cells) (TFIIH basal transcription factor complex 89 kDa subunit) (TFIIH 89 kDa subunit) (TFIIH p89) (Xeroderma pigmentosum group B-complementing protein)	3 v 3	-0.0461697	0.0291309	0.239106			ENSG00000106785.15	TRIM14	protein_coding	ENSG00000106785.15	109.251	-0.877857	0.205458	-4.27267	1.93143e-05	0.000116013
A0A384MDZ1		Epididymis secretory sperm binding protein	3 v 3	0.0597396	0.0291478	0.655279			ENSG00000137561.4	TTPA	protein_coding	ENSG00000137561.4	48.5862	-0.920967	0.269161	-3.42162	0.000622483	0.0026544
Q5JTW2	CEP78	Centrosomal protein of 78 kDa (Cep78)	3 v 3	-0.200062	0.0291515	0.239106			ENSG00000206053.13	JPT2	protein_coding	ENSG00000206053.13	1422.15	-0.928243	0.105551	-8.79429	1.43954e-18	4.69954e-17
P49354	FNTA	Protein farnesyltransferase/geranylgeranyltransferase type-1 subunit alpha (EC 2.5.1.58) (EC 2.5.1.59) (CAAX farnesyltransferase subunit alpha) (FTase-alpha) (Ras proteins prenyltransferase subunit alpha) (Type I protein geranyl-geranyltransferase subunit alpha) (GGTase-I-alpha)	3 v 3	-0.188815	0.0291547	0.239106			ENSG00000166349.9	RAG1	protein_coding	ENSG00000166349.9	24.3972	-0.97959	0.343448	-2.85222	0.00434148	0.0147878
A0A024RB16	FAM62A	Family with sequence similarity 62 (C2 domain containing), member A, isoform CRA_a	3 v 3	-0.0331263	0.0291723	0.239106			ENSG00000188039.14	NWD1	protein_coding	ENSG00000188039.14	49.024	-0.993264	0.259057	-3.83415	0.000126001	0.000633788
Q14126	DSG2	Desmoglein-2 (Cadherin family member 5) (HDGC)	3 v 3	-0.0772295	0.0292505	0.655279			ENSG00000048052.21	HDAC9	protein_coding	ENSG00000048052.21	1848.87	-1.00142	0.079867	-12.5386	4.5894e-36	5.09905e-34
Q08AD1	CAMSAP2	Calmodulin-regulated spectrin-associated protein 2 (Calmodulin-regulated spectrin-associated protein 1-like protein 1)	3 v 3	-0.205852	0.029251	0.239165			ENSG00000159199.14	ATP5MC1	protein_coding	ENSG00000159199.14	189.304	-1.00469	0.153415	-6.54883	5.7988e-11	8.50575e-10
Q8TAA9	VANGL1	Vang-like protein 1 (Loop-tail protein 2 homolog) (LPP2) (Strabismus 2) (Van Gogh-like protein 1)	3 v 3	0.114673	0.029278	0.655279			ENSG00000166148.3	AVPR1A	protein_coding	ENSG00000166148.3	14.3856	-1.05653	0.386858	-2.73106	0.00631307	0.0203618
Q9H3U7	SMOC2	SPARC-related modular calcium-binding protein 2 (Secreted modular calcium-binding protein 2) (SMOC-2) (Smooth muscle-associated protein 2) (SMAP-2)	2 v 2	0.217858	0.0293031	0.655279			ENSG00000272325.2	NUDT3	protein_coding	ENSG00000272325.2	833.037	-1.05963	0.13017	-8.14037	3.94082e-16	1.02522e-14
A0A024RC24	IMPACT	Protein IMPACT	3 v 3	-0.0753062	0.0293302	0.655279			ENSG00000102385.12	DRP2	protein_coding	ENSG00000102385.12	8.32572	-1.06215	0.429185	-2.47481	0.0133307	0.038841
A0A384MTJ7		Epididymis secretory sperm binding protein	3 v 3	0.0857594	0.0293769	0.239165			ENSG00000018625.14	ATP1A2	protein_coding	ENSG00000018625.14	121.635	-1.10531	0.215783	-5.1223	3.01829e-07	2.51962e-06
P06737	PYGL	Glycogen phosphorylase, liver form (EC 2.4.1.1)	3 v 3	-0.171476	0.02942	0.239165			ENSG00000184408.10	KCND2	protein_coding	ENSG00000184408.10	16.9719	-1.10793	0.387954	-2.85583	0.00429239	0.0146479
P35606	COPB2	Coatomer subunit beta' (Beta'-coat protein) (Beta'-COP) (p102)	3 v 3	-0.113529	0.0294437	0.655279			ENSG00000129167.9	TPH1	protein_coding	ENSG00000129167.9	8.20479	-1.15011	0.431398	-2.66601	0.00767577	0.0242095
Q53H79		Uncharacterized hypothalamus protein HARP11 variant (Fragment)	3 v 3	0.0705494	0.029488	0.239165			ENSG00000196628.17	TCF4	protein_coding	ENSG00000196628.17	649.609	-1.2072	0.102143	-11.8187	3.12384e-32	2.86851e-30
P52848	NDST1	Bifunctional heparan sulfate N-deacetylase/N-sulfotransferase 1 (EC 2.8.2.8) (Glucosaminyl N-deacetylase/N-sulfotransferase 1) (NDST-1) (N-heparan sulfate sulfotransferase 1) (N-HSST 1) ([Heparan sulfate]-glucosamine N-sulfotransferase 1) (HSNST 1) [Includes: Heparan sulfate N-deacetylase 1 (EC 3.-.-.-); Heparan sulfate N-sulfotransferase 1 (EC 2.8.2.-)]	3 v 3	0.158969	0.0294911	0.239165			ENSG00000138395.15	CDK15	protein_coding	ENSG00000138395.15	4.09339	-1.24659	0.445859	-2.79593	0.005175	0.0171732
P57081	WDR4	tRNA (guanine-N(7)-)-methyltransferase non-catalytic subunit WDR4 (Protein Wuho homolog) (hWH) (WD repeat-containing protein 4)	3 v 3	-0.155907	0.0295258	0.655279			ENSG00000154127.10	UBASH3B	protein_coding	ENSG00000154127.10	619.618	-1.24959	0.260173	-4.80294	1.56356e-06	1.1592e-05
P31939	ATIC	Bifunctional purine biosynthesis protein ATIC (AICAR transformylase/inosine monophosphate cyclohydrolase) (ATIC) [Cleaved into: Bifunctional purine biosynthesis protein ATIC, N-terminally processed] [Includes: Phosphoribosylaminoimidazolecarboxamide formyltransferase (EC 2.1.2.3) (5-aminoimidazole-4-carboxamide ribonucleotide formyltransferase) (AICAR formyltransferase) (AICAR transformylase); In…	3 v 3	-0.141163	0.0295348	0.239165			ENSG00000157404.15	KIT	protein_coding	ENSG00000157404.15	223.078	-1.27624	0.146664	-8.70178	3.26711e-18	1.04288e-16
Q6ZS86	GK5	Putative glycerol kinase 5 (GK 5) (Glycerokinase 5) (EC 2.7.1.30) (ATP:glycerol 3-phosphotransferase 5)	3 v 3	-0.0692614	0.0295609	0.239165			ENSG00000198556.14	ZNF789	protein_coding	ENSG00000198556.14	163.529	-1.28265	0.19936	-6.43384	1.24417e-10	1.73391e-09
P56282	POLE2	DNA polymerase epsilon subunit 2 (DNA polymerase II subunit 2) (DNA polymerase epsilon subunit B)	3 v 3	0.111678	0.0295639	0.239165			ENSG00000164841.5	TMEM74	protein_coding	ENSG00000164841.5	47.9763	-1.30057	0.266218	-4.88537	1.03234e-06	7.8847e-06
Q13107	USP4	Ubiquitin carboxyl-terminal hydrolase 4 (EC 3.4.19.12) (Deubiquitinating enzyme 4) (Ubiquitin thioesterase 4) (Ubiquitin-specific-processing protease 4) (Ubiquitous nuclear protein homolog)	3 v 3	0.136558	0.0295695	0.239165			ENSG00000185008.17	ROBO2	protein_coding	ENSG00000185008.17	38.164	-1.30551	0.286248	-4.56078	5.09631e-06	3.44031e-05
Q12788	TBL3	Transducin beta-like protein 3 (WD repeat-containing protein SAZD)	3 v 3	-0.117896	0.029625	0.655279			ENSG00000131471.7	AOC3	protein_coding	ENSG00000131471.7	12.1754	-1.30702	0.404222	-3.23343	0.00122315	0.00485732
Q9BYM8	RBCK1	RanBP-type and C3HC4-type zinc finger-containing protein 1 (EC 2.3.2.31) (HBV-associated factor 4) (Heme-oxidized IRP2 ubiquitin ligase 1) (HOIL-1) (Hepatitis B virus X-associated protein 4) (RING finger protein 54) (RING-type E3 ubiquitin transferase HOIL-1) (Ubiquitin-conjugating enzyme 7-interacting protein 3)	3 v 3	0.121574	0.0296779	0.239165			ENSG00000105939.13	ZC3HAV1	protein_coding	ENSG00000105939.13	675.066	-1.31702	0.126012	-10.4516	1.44145e-25	8.67891e-24
A0A024R4E5	HDLBP	High density lipoprotein binding protein (Vigilin), isoform CRA_a (Vigilin)	3 v 3	0.0497337	0.0296782	0.239165			ENSG00000173175.14	ADCY5	protein_coding	ENSG00000173175.14	39.3175	-1.34932	0.302987	-4.45338	8.45277e-06	5.4728e-05
O14976	GAK	Cyclin-G-associated kinase (EC 2.7.11.1)	3 v 3	-0.130456	0.0296926	0.239165			ENSG00000170579.17	DLGAP1	protein_coding	ENSG00000170579.17	27.1528	-1.44918	0.327787	-4.4211	9.82015e-06	6.26637e-05
Q8NHU3	SGMS2	Phosphatidylcholine:ceramide cholinephosphotransferase 2 (EC 2.7.8.27) (Sphingomyelin synthase 2)	2 v 2	0.121539	0.0297056	0.655279			ENSG00000171320.14	ESCO2	protein_coding	ENSG00000171320.14	478.001	-1.50517	0.129091	-11.6598	2.04523e-31	1.79605e-29
O95182	NDUFA7	NADH dehydrogenase [ubiquinone] 1 alpha subcomplex subunit 7 (Complex I-B14.5a) (CI-B14.5a) (NADH-ubiquinone oxidoreductase subunit B14.5a)	3 v 3	0.120372	0.0297265	0.239165			ENSG00000154556.18	SORBS2	protein_coding	ENSG00000154556.18	173.445	-1.68798	0.165826	-10.1792	2.45474e-24	1.34509e-22
O60830	TIMM17B	Mitochondrial import inner membrane translocase subunit Tim17-B	3 v 3	-0.247699	0.029746	0.655279			ENSG00000198959.12	TGM2	protein_coding	ENSG00000198959.12	83.1724	-1.71433	0.23398	-7.32679	2.35724e-13	4.51898e-12
Q8IVH4	MMAA	Methylmalonic aciduria type A protein, mitochondrial (EC 3.6.-.-)	3 v 3	-0.137418	0.0297503	0.239165			ENSG00000150637.9	CD226	protein_coding	ENSG00000150637.9	17.1655	-1.74576	0.380822	-4.58418	4.55761e-06	3.10164e-05
O14925	TIMM23	Mitochondrial import inner membrane translocase subunit Tim23	3 v 3	0.205074	0.0297637	0.239165			ENSG00000139278.10	GLIPR1	protein_coding	ENSG00000139278.10	45.2409	-1.7493	0.28946	-6.04332	1.50973e-09	1.78487e-08
Q92544	TM9SF4	Transmembrane 9 superfamily member 4 (Tumor cannibalism associated protein 1)	3 v 3	0.210352	0.0297956	0.239165			ENSG00000172005.11	MAL	protein_coding	ENSG00000172005.11	83.9453	-2.38568	0.233622	-10.2117	1.7574e-24	9.74189e-23
P04818	TYMS	Thymidylate synthase (TS) (TSase) (EC 2.1.1.45)	3 v 3	-0.14697	0.0298124	0.655279			ENSG00000107731.12	UNC5B	protein_coding	ENSG00000107731.12	199.527	3.68211	0.238439	15.4426	8.46316e-54	2.12743e-51
P30711	GSTT1	Glutathione S-transferase theta-1 (EC 2.5.1.18) (GST class-theta-1) (Glutathione transferase T1-1)	3 v 3	-0.117681	0.0298924	0.655279			ENSG00000144485.11	HES6	protein_coding	ENSG00000144485.11	1961.78	3.58313	0.131551	27.2375	2.33584e-163	9.39474e-160
Q8N490	PNKD	Probable hydrolase PNKD (EC 3.-.-.-) (Myofibrillogenesis regulator 1) (MR-1) (Paroxysmal nonkinesiogenic dyskinesia protein) (Trans-activated by hepatitis C virus core protein 2)	3 v 3	0.27293	0.0299278	0.239165			ENSG00000079337.16	RAPGEF3	protein_coding	ENSG00000079337.16	1980.56	2.51639	0.0969578	25.9534	1.66297e-148	5.57371e-145
Q9UBB6	NCDN	Neurochondrin	3 v 3	-0.115817	0.0299321	0.239165			ENSG00000178752.16	ERFE	protein_coding	ENSG00000178752.16	2042.78	2.50695	0.0877242	28.5776	1.27541e-179	6.41214e-176
Q5NDL2	EOGT	EGF domain-specific O-linked N-acetylglucosamine transferase (EC 2.4.1.255) (Extracellular O-linked N-acetylglucosamine transferase)	3 v 3	-0.0792379	0.0299366	0.655279			ENSG00000166173.10	LARP6	protein_coding	ENSG00000166173.10	395.667	2.50273	0.137371	18.2188	3.6637e-74	1.84192e-71
Q93099	HGD	Homogentisate 1,2-dioxygenase (EC 1.13.11.5) (Homogentisate oxygenase) (Homogentisic acid oxidase) (Homogentisicase)	3 v 3	-0.0724562	0.0299381	0.655279			ENSG00000141753.7	IGFBP4	protein_coding	ENSG00000141753.7	19.6341	2.35742	0.388615	6.0662	1.30974e-09	1.5706e-08
O43805	SSNA1	Sjoegren syndrome nuclear autoantigen 1 (Nuclear autoantigen of 14 kDa)	3 v 3	-0.434297	0.0299462	0.239165			ENSG00000141582.15	CBX4	protein_coding	ENSG00000141582.15	675.148	2.05773	0.131059	15.7008	1.49278e-55	3.89867e-53
P20248	CCNA2	Cyclin-A2 (Cyclin-A) (Cyclin A)	3 v 3	0.167645	0.0299531	0.239165			ENSG00000130766.5	SESN2	protein_coding	ENSG00000130766.5	621.489	2.03209	0.105053	19.3436	2.30814e-83	1.54722e-80
Q6P1N9	TATDN1	Putative deoxyribonuclease TATDN1 (EC 3.1.21.-) (Hepatocarcinoma high expression protein)	3 v 3	-0.116784	0.0299724	0.239165			ENSG00000116584.18	ARHGEF2	protein_coding	ENSG00000116584.18	1335.23	1.92529	0.104756	18.3789	1.93987e-75	1.0266e-72
Q8IWI9	MGA	MAX gene-associated protein (MAX dimerization protein 5)	3 v 3	0.139442	0.0300043	0.239165			ENSG00000119125.16	GDA	protein_coding	ENSG00000119125.16	349.608	1.85631	0.143342	12.9502	2.34361e-38	2.92733e-36
Q96JM7	L3MBTL3	Lethal(3)malignant brain tumor-like protein 3 (H-l(3)mbt-like protein 3) (L(3)mbt-like protein 3) (L3mbt-like 3) (MBT-1)	3 v 3	0.0566509	0.0300232	0.655279			ENSG00000033327.13	GAB2	protein_coding	ENSG00000033327.13	431.289	1.85404	0.157874	11.7439	7.59481e-32	6.91093e-30
A0A024RAF0	BIN1	Bridging integrator 1, isoform CRA_c	3 v 3	-0.111667	0.0300444	0.239165			ENSG00000129946.10	SHC2	protein_coding	ENSG00000129946.10	19.7493	1.82628	0.371941	4.91014	9.10116e-07	7.01243e-06
P20645	M6PR	Cation-dependent mannose-6-phosphate receptor (CD Man-6-P receptor) (CD-MPR) (46 kDa mannose 6-phosphate receptor) (MPR 46)	3 v 3	0.447158	0.0300703	0.239165			ENSG00000184545.11	DUSP8	protein_coding	ENSG00000184545.11	43.3706	1.82023	0.314414	5.78929	7.06852e-09	7.62187e-08
P46379	BAG6	Large proline-rich protein BAG6 (BAG family molecular chaperone regulator 6) (BCL2-associated athanogene 6) (BAG-6) (HLA-B-associated transcript 3) (Protein G3) (Protein Scythe)	3 v 3	-0.132708	0.0300716	0.655279			ENSG00000100292.17	HMOX1	protein_coding	ENSG00000100292.17	80.3614	1.76041	0.224443	7.84346	4.38288e-15	1.03694e-13
Q5JVS0	HABP4	Intracellular hyaluronan-binding protein 4 (IHABP-4) (IHABP4) (Hyaluronan-binding protein 4) (Ki-1/57 intracellular antigen)	3 v 3	-0.277367	0.0300832	0.239165			ENSG00000161011.20	SQSTM1	protein_coding	ENSG00000161011.20	4265.73	1.7281	0.127582	13.5451	8.4739e-42	1.20007e-39
Q9UPT5	EXOC7	Exocyst complex component 7 (Exocyst complex component Exo70)	3 v 3	0.0746876	0.0300957	0.239165			ENSG00000168209.5	DDIT4	protein_coding	ENSG00000168209.5	2231.25	1.69195	0.110121	15.3645	2.83338e-53	6.70345e-51
K4EN11		GAPDH (Fragment)	3 v 3	-0.0795591	0.0301008	0.655279			ENSG00000101104.12	PABPC1L	protein_coding	ENSG00000101104.12	526.309	1.648	0.134643	12.2398	1.90558e-34	1.94524e-32
Q86WJ1	CHD1L	Chromodomain-helicase-DNA-binding protein 1-like (EC 3.6.4.12) (Amplified in liver cancer protein 1)	3 v 3	-0.144055	0.0301971	0.239165			ENSG00000196365.11	LONP1	protein_coding	ENSG00000196365.11	1915.52	1.59452	0.109195	14.6026	2.70507e-48	5.18085e-46
P11234	RALB	Ras-related protein Ral-B (EC 3.6.5.2)	3 v 3	-0.277429	0.0302481	0.239165			ENSG00000205710.4	C17orf107	protein_coding	ENSG00000205710.4	57.9801	1.48585	0.271865	5.46538	4.61924e-08	4.40251e-07
O15258	RER1	Protein RER1	3 v 3	-0.133771	0.030277	0.655279			ENSG00000179299.17	NSUN7	protein_coding	ENSG00000179299.17	365.756	1.46002	0.124811	11.6978	1.3078e-31	1.15351e-29
Q9NXC5	MIOS	GATOR complex protein MIOS (Missing oocyte meiosis regulator homolog)	3 v 3	0.1846	0.0303144	0.239165			ENSG00000150556.17	LYPD6B	protein_coding	ENSG00000150556.17	125.819	1.45095	0.1802	8.05189	8.15262e-16	2.04936e-14
Q08431	MFGE8	Lactadherin (Breast epithelial antigen BA46) (HMFG) (MFGM) (Milk fat globule-EGF factor 8) (MFG-E8) (SED1) [Cleaved into: Lactadherin short form; Medin]	3 v 3	0.226327	0.0303438	0.239165			ENSG00000099822.3	HCN2	protein_coding	ENSG00000099822.3	106.555	1.44423	0.204238	7.07131	1.53474e-12	2.70259e-11
Q96C36	PYCR2	Pyrroline-5-carboxylate reductase 2 (P5C reductase 2) (P5CR 2) (EC 1.5.1.2)	3 v 3	-0.0697743	0.030344	0.239165			ENSG00000071242.12	RPS6KA2	protein_coding	ENSG00000071242.12	682.061	1.43118	0.101796	14.0592	6.76365e-45	1.11203e-42
A0A024R329	GMPPB	GDP-mannose pyrophosphorylase B, isoform CRA_a	3 v 3	0.112644	0.0303498	0.239165			ENSG00000163659.13	TIPARP	protein_coding	ENSG00000163659.13	479.131	1.39415	0.124965	11.1564	6.66631e-29	5.07801e-27
Q4LE39	ARID4B	AT-rich interactive domain-containing protein 4B (ARID domain-containing protein 4B) (180 kDa Sin3-associated polypeptide) (Sin3-associated polypeptide p180) (Breast cancer-associated antigen BRCAA1) (Histone deacetylase complex subunit SAP180) (Retinoblastoma-binding protein 1-like 1)	3 v 3	-0.155849	0.0303832	0.655279			ENSG00000214595.11	EML6	protein_coding	ENSG00000214595.11	133.787	1.38266	0.18143	7.6209	2.51914e-14	5.4066e-13
B2RMQ4	CKAP2	Cytoskeleton associated protein 2 (Cytoskeleton associated protein 2, isoform CRA_b)	3 v 3	0.060219	0.0303833	0.239165			ENSG00000171903.16	CYP4F11	protein_coding	ENSG00000171903.16	134.733	1.3263	0.188357	7.04141	1.90302e-12	3.31915e-11
Q8N3U4	STAG2	Cohesin subunit SA-2 (SCC3 homolog 2) (Stromal antigen 2)	3 v 3	0.118432	0.0303872	0.239165			ENSG00000245848.3	CEBPA	protein_coding	ENSG00000245848.3	14.2329	1.2957	0.396892	3.26461	0.00109614	0.00440693
B4DI83		cDNA FLJ54932, highly similar to VIP36-like protein	2 v 2	-0.0902682	0.0304339	0.239228			ENSG00000171812.13	COL8A2	protein_coding	ENSG00000171812.13	36.3971	1.241	0.299365	4.14545	3.3915e-05	0.000193484
Q96NY7	CLIC6	Chloride intracellular channel protein 6 (Parchorin)	3 v 3	-0.113683	0.0305099	0.655279			ENSG00000132854.19	KANK4	protein_coding	ENSG00000132854.19	5.09651	1.146	0.448011	2.55798	0.0105281	0.0317278
P35998	PSMC2	26S proteasome regulatory subunit 7 (26S proteasome AAA-ATPase subunit RPT1) (Proteasome 26S subunit ATPase 2) (Protein MSS1)	3 v 3	-0.07411	0.0305267	0.239505			ENSG00000180535.3	BHLHA15	protein_coding	ENSG00000180535.3	26.4722	1.08002	0.324955	3.32361	0.000888599	0.00364986
Q8N6N7	ACBD7	Acyl-CoA-binding domain-containing protein 7	3 v 3	-0.279705	0.0305429	0.239506			ENSG00000074660.16	SCARF1	protein_coding	ENSG00000074660.16	17.3386	1.04009	0.37257	2.79167	0.00524368	0.0173581
O43347	MSI1	RNA-binding protein Musashi homolog 1 (Musashi-1)	3 v 3	0.0881063	0.0305718	0.239509			ENSG00000121413.12	ZSCAN18	protein_coding	ENSG00000121413.12	74.1402	1.04002	0.225296	4.61622	3.90796e-06	2.69004e-05
Q8WVP7	LMBR1	Limb region 1 protein homolog (Differentiation-related gene 14 protein)	3 v 3	-0.14783	0.0306466	0.239509			ENSG00000116514.16	RNF19B	protein_coding	ENSG00000116514.16	154.831	1.02449	0.180056	5.68984	1.27159e-08	1.32427e-07
Q86WQ0	NR2C2AP	Nuclear receptor 2C2-associated protein (TR4 orphan receptor-associated 16 kDa protein)	3 v 3	-0.248	0.0308135	0.655279			ENSG00000108840.15	HDAC5	protein_coding	ENSG00000108840.15	245.032	1.02142	0.141564	7.21522	5.38454e-13	9.95249e-12
O00186	STXBP3	Syntaxin-binding protein 3 (Platelet Sec1 protein) (PSP) (Protein unc-18 homolog 3) (Unc18-3) (Protein unc-18 homolog C) (Unc-18C)	3 v 3	-0.0958206	0.0308458	0.240332			ENSG00000163001.11	CFAP36	protein_coding	ENSG00000163001.11	444.12	1.02114	0.128498	7.94672	1.91508e-15	4.64002e-14
Q96EY4	TMA16	Translation machinery-associated protein 16	3 v 3	0.670066	0.0308504	0.655279			ENSG00000197355.11	UAP1L1	protein_coding	ENSG00000197355.11	481.119	1.01903	0.115654	8.81104	1.23995e-18	4.08107e-17
Q9UI43	MRM2	rRNA methyltransferase 2, mitochondrial (EC 2.1.1.-) (16S rRNA (uridine(1369)-2'-O)-methyltransferase) (16S rRNA [Um1369] 2'-O-methyltransferase) (Protein ftsJ homolog 2)	3 v 3	-0.261908	0.0308514	0.655279			ENSG00000135480.16	KRT7	protein_coding	ENSG00000135480.16	46.8855	1.01374	0.262549	3.86116	0.000112848	0.000573219
O60502	OGA	Protein O-GlcNAcase (OGA) (EC 3.2.1.169) (Beta-N-acetylglucosaminidase) (Beta-N-acetylhexosaminidase) (Beta-hexosaminidase) (Meningioma-expressed antigen 5) (N-acetyl-beta-D-glucosaminidase) (N-acetyl-beta-glucosaminidase) (Nuclear cytoplasmic O-GlcNAcase and acetyltransferase) (NCOAT)	3 v 3	0.109847	0.0308609	0.655279			ENSG00000162344.4	FGF19	protein_coding	ENSG00000162344.4	17.5075	1.01002	0.368799	2.73868	0.00616868	0.0199666
Q9UHB6	LIMA1	LIM domain and actin-binding protein 1 (Epithelial protein lost in neoplasm)	3 v 3	0.168807	0.0308798	0.240377			ENSG00000101210.12	EEF1A2	protein_coding	ENSG00000101210.12	49.7472	1.00753	0.263865	3.81835	0.000134346	0.000671396
O14672	ADAM10	Disintegrin and metalloproteinase domain-containing protein 10 (ADAM 10) (EC 3.4.24.81) (CDw156) (Kuzbanian protein homolog) (Mammalian disintegrin-metalloprotease) (CD antigen CD156c)	3 v 3	-0.123994	0.0309414	0.655279			ENSG00000131650.14	KREMEN2	protein_coding	ENSG00000131650.14	15.593	0.964995	0.377363	2.5572	0.0105518	0.0317849
O43156	TTI1	TELO2-interacting protein 1 homolog (Protein SMG10)	3 v 3	-0.155735	0.0310474	0.655279			ENSG00000105227.14	PRX	protein_coding	ENSG00000105227.14	78.359	0.909536	0.224596	4.04965	5.12934e-05	0.000281602
O95858	TSPAN15	Tetraspanin-15 (Tspan-15) (Tetraspan NET-7) (Transmembrane 4 superfamily member 15)	3 v 3	0.106886	0.0310798	0.241713			ENSG00000117013.17	KCNQ4	protein_coding	ENSG00000117013.17	26.3111	0.906234	0.333994	2.71333	0.00666113	0.0213441
Q7Z4G1	COMMD6	COMM domain-containing protein 6	3 v 3	-0.114817	0.0311235	0.655279			ENSG00000095787.22	WAC	protein_coding	ENSG00000095787.22	2696.5	0.903632	0.0902556	10.0119	1.35099e-23	7.05672e-22
Q8N9T8	KRI1	Protein KRI1 homolog	3 v 3	0.336021	0.0311755	0.655279			ENSG00000184731.6	FAM110C	protein_coding	ENSG00000184731.6	207.759	0.898747	0.152343	5.89948	3.64649e-09	4.09899e-08
O43865	AHCYL1	S-adenosylhomocysteine hydrolase-like protein 1 (DC-expressed AHCY-like molecule) (IP(3)Rs binding protein released with IP(3)) (IRBIT) (Putative adenosylhomocysteinase 2) (S-adenosyl-L-homocysteine hydrolase 2) (AdoHcyase 2)	3 v 3	-0.146566	0.0312004	0.241983			ENSG00000175573.7	C11orf68	protein_coding	ENSG00000175573.7	70.3795	0.898327	0.223777	4.01439	5.95989e-05	0.000322013
Q9Y4K4	MAP4K5	Mitogen-activated protein kinase kinase kinase kinase 5 (EC 2.7.11.1) (Kinase homologous to SPS1/STE20) (KHS) (MAPK/ERK kinase kinase kinase 5) (MEK kinase kinase 5) (MEKKK 5)	3 v 3	0.0646666	0.0312074	0.241983			ENSG00000178381.11	ZFAND2A	protein_coding	ENSG00000178381.11	109.898	0.892471	0.202983	4.39678	1.09867e-05	6.95222e-05
Q9Y2Y0	ARL2BP	ADP-ribosylation factor-like protein 2-binding protein (ARF-like 2-binding protein) (ARL2-binding protein) (Binder of ARF2 protein 1)	3 v 3	0.252736	0.0312901	0.241983			ENSG00000185650.9	ZFP36L1	protein_coding	ENSG00000185650.9	3294.7	0.887804	0.130201	6.81872	9.18578e-12	1.50062e-10
A0MZ66	SHTN1	Shootin-1 (Shootin1)	3 v 3	-0.0934242	0.0313011	0.241983			ENSG00000112039.4	FANCE	protein_coding	ENSG00000112039.4	195.83	0.880404	0.151246	5.82102	5.84903e-09	6.39261e-08
P37268	FDFT1	Squalene synthase (SQS) (SS) (EC 2.5.1.21) (FPP:FPP farnesyltransferase) (Farnesyl-diphosphate farnesyltransferase) (Farnesyl-diphosphate farnesyltransferase 1)	3 v 3	-0.28794	0.0313117	0.241983			ENSG00000140545.15	MFGE8	protein_coding	ENSG00000140545.15	1063.63	0.8693	0.0961982	9.03655	1.6169e-19	5.87989e-18
P49411	TUFM	Elongation factor Tu, mitochondrial (EF-Tu) (P43)	3 v 3	0.262946	0.0313767	0.241983			ENSG00000131374.14	TBC1D5	protein_coding	ENSG00000131374.14	904.675	0.846047	0.0903316	9.36601	7.53254e-21	3.16903e-19
Q9BRP1	PDCD2L	Programmed cell death protein 2-like	3 v 3	-0.286404	0.0313787	0.241983			ENSG00000150347.16	ARID5B	protein_coding	ENSG00000150347.16	694.267	0.839882	0.132307	6.34796	2.18188e-10	2.933e-09
Q9UPQ0	LIMCH1	LIM and calponin homology domains-containing protein 1	3 v 3	-0.340936	0.0313923	0.241983			ENSG00000236104.3	ZBTB22	protein_coding	ENSG00000236104.3	84.8318	0.814698	0.211756	3.84734	0.000119409	0.000603648
Q9UIL1	SCOC	Short coiled-coil protein	3 v 3	0.237602	0.0313987	0.241983			ENSG00000139514.13	SLC7A1	protein_coding	ENSG00000139514.13	3468.07	0.81108	0.093213	8.70136	3.2792e-18	1.04508e-16
B7Z2R7	ACBD5	Acyl-CoA-binding domain-containing protein 5	3 v 3	-0.115513	0.0314692	0.655279			ENSG00000173531.15	MST1	protein_coding	ENSG00000173531.15	31.516	0.805219	0.300328	2.68113	0.0073373	0.0232477
P16402	H1-3	Histone H1.3 (Histone H1c) (Histone H1s-2)	3 v 3	-0.14336	0.0315141	0.242181			ENSG00000166669.13	ATF7IP2	protein_coding	ENSG00000166669.13	119.476	0.805075	0.181877	4.42648	9.5782e-06	6.12921e-05
Q99735	MGST2	Microsomal glutathione S-transferase 2 (Microsomal GST-2) (EC 2.5.1.18) (Glutathione peroxidase MGST2) (EC 1.11.1.-) (Leukotriene C4 synthase MGST2) (EC 4.4.1.20) (Microsomal glutathione S-transferase II) (Microsomal GST-II)	2 v 2	-0.283857	0.031535	0.655279			ENSG00000100439.10	ABHD4	protein_coding	ENSG00000100439.10	273.428	0.801208	0.160587	4.98923	6.06198e-07	4.82225e-06
Q16643	DBN1	Drebrin (Developmentally-regulated brain protein)	3 v 3	0.180217	0.0315598	0.242181			ENSG00000136193.17	SCRN1	protein_coding	ENSG00000136193.17	1573.1	0.797879	0.0877258	9.09515	9.44533e-20	3.53716e-18
P84077	ARF1	ADP-ribosylation factor 1	3 v 3	0.0679624	0.0315633	0.242181			ENSG00000100968.14	NFATC4	protein_coding	ENSG00000100968.14	178.064	0.796039	0.15644	5.08845	3.60995e-07	2.98258e-06
Q16658	FSCN1	Fascin (55 kDa actin-bundling protein) (Singed-like protein) (p55)	3 v 3	0.209429	0.0315817	0.242181			ENSG00000067191.16	CACNB1	protein_coding	ENSG00000067191.16	147.375	0.786006	0.194353	4.04422	5.24983e-05	0.000287433
P24723	PRKCH	Protein kinase C eta type (EC 2.7.11.13) (PKC-L) (nPKC-eta)	3 v 3	-0.174473	0.0315819	0.242181			ENSG00000111911.7	HINT3	protein_coding	ENSG00000111911.7	693.719	0.780767	0.0966323	8.07977	6.48895e-16	1.65181e-14
A0A024R0H5	DENND2D	DENN/MADD domain containing 2D, isoform CRA_d	3 v 3	-0.113546	0.0315971	0.655279			ENSG00000141337.12	ARSG	protein_coding	ENSG00000141337.12	48.2581	0.776848	0.267255	2.90676	0.00365191	0.0127125
P17858	PFKL	ATP-dependent 6-phosphofructokinase, liver type (ATP-PFK) (PFK-L) (EC 2.7.1.11) (6-phosphofructokinase type B) (Phosphofructo-1-kinase isozyme B) (PFK-B) (Phosphohexokinase)	3 v 3	-0.331843	0.0316125	0.242181			ENSG00000244187.8	TMEM141	protein_coding	ENSG00000244187.8	117.238	0.770655	0.187554	4.10898	3.97409e-05	0.000223674
Q96BW1	UPRT	Uracil phosphoribosyltransferase homolog	3 v 3	-0.178789	0.0316265	0.242181			ENSG00000159212.12	CLIC6	protein_coding	ENSG00000159212.12	33.2036	0.758647	0.311082	2.43873	0.0147388	0.0421438
P15880	RPS2	40S ribosomal protein S2 (40S ribosomal protein S4) (Protein LLRep3) (Small ribosomal subunit protein uS5)	3 v 3	-0.0718703	0.0316619	0.242181			ENSG00000136167.14	LCP1	protein_coding	ENSG00000136167.14	6585.95	0.756907	0.101257	7.47513	7.71281e-14	1.56041e-12
P61981	YWHAG	14-3-3 protein gamma (Protein kinase C inhibitor protein 1) (KCIP-1) [Cleaved into: 14-3-3 protein gamma, N-terminally processed]	3 v 3	-0.127276	0.0316803	0.242181			ENSG00000119862.13	LGALSL	protein_coding	ENSG00000119862.13	475.246	0.754304	0.113371	6.65342	2.86369e-11	4.35289e-10
Q96MH6	TMEM68	Transmembrane protein 68	3 v 3	-0.149218	0.0318005	0.242318			ENSG00000103245.14	CIAO3	protein_coding	ENSG00000103245.14	211.887	0.753888	0.149973	5.02682	4.98689e-07	4.02919e-06
P62081	RPS7	40S ribosomal protein S7 (Small ribosomal subunit protein eS7)	3 v 3	-0.0863325	0.0318114	0.242318			ENSG00000095066.11	HOOK2	protein_coding	ENSG00000095066.11	562.38	0.753402	0.130894	5.75582	8.62237e-09	9.19384e-08
Q68D10	SPTY2D1	Protein SPT2 homolog (Protein KU002155) (SPT2 domain-containing protein 1)	3 v 3	-0.17918	0.031843	0.242318			ENSG00000140650.12	PMM2	protein_coding	ENSG00000140650.12	442.087	0.752433	0.140532	5.35419	8.59409e-08	7.88085e-07
P61020	RAB5B	Ras-related protein Rab-5B (EC 3.6.5.2)	3 v 3	0.268643	0.0318802	0.242318			ENSG00000136643.12	RPS6KC1	protein_coding	ENSG00000136643.12	642.801	0.751262	0.115386	6.51088	7.47124e-11	1.07396e-09
Q92900	UPF1	Regulator of nonsense transcripts 1 (EC 3.6.4.-) (ATP-dependent helicase RENT1) (Nonsense mRNA reducing factor 1) (NORF1) (Up-frameshift suppressor 1 homolog) (hUpf1)	3 v 3	0.193623	0.0319286	0.242318			ENSG00000126775.8	ATG14	protein_coding	ENSG00000126775.8	394.122	0.725825	0.127841	5.67757	1.3662e-08	1.41474e-07
P05023	ATP1A1	Sodium/potassium-transporting ATPase subunit alpha-1 (Na(+)/K(+) ATPase alpha-1 subunit) (EC 7.2.2.13) (Sodium pump subunit alpha-1)	3 v 3	-0.119643	0.0319375	0.655279			ENSG00000140455.17	USP3	protein_coding	ENSG00000140455.17	630.724	0.725291	0.0995975	7.28222	3.28371e-13	6.19468e-12
Q9Y3D0	CIAO2B	Cytosolic iron-sulfur assembly component 2B (MSS19-interacting protein of 18 kDa) (Mitotic spindle-associated MMXD complex subunit MIP18) (Protein FAM96B)	3 v 3	-0.217215	0.0319481	0.655279			ENSG00000151491.14	EPS8	protein_coding	ENSG00000151491.14	757.137	0.724115	0.122459	5.91314	3.35645e-09	3.78991e-08
Q96GA7	SDSL	Serine dehydratase-like (L-serine deaminase) (L-serine dehydratase/L-threonine deaminase) (L-threonine dehydratase) (TDH) (EC 4.3.1.19) (Serine dehydratase 2) (SDH 2) (EC 4.3.1.17)	3 v 3	-0.0881301	0.0319832	0.242318			ENSG00000206052.11	DOK6	protein_coding	ENSG00000206052.11	184.619	0.721548	0.16595	4.34799	1.37389e-05	8.50385e-05
Q9H9Q2	COPS7B	COP9 signalosome complex subunit 7b (SGN7b) (Signalosome subunit 7b) (JAB1-containing signalosome subunit 7b)	3 v 3	-0.0795689	0.0319987	0.655279			ENSG00000168228.15	ZCCHC4	protein_coding	ENSG00000168228.15	228.875	0.716123	0.136764	5.23618	1.63938e-07	1.42966e-06
P55854	SUMO3	Small ubiquitin-related modifier 3 (SUMO-3) (SMT3 homolog 1) (SUMO-2) (Ubiquitin-like protein SMT3A) (Smt3A)	3 v 3	-0.237029	0.0320554	0.655279			ENSG00000167861.16	HID1	protein_coding	ENSG00000167861.16	513.661	0.714077	0.151932	4.69997	2.602e-06	1.85925e-05
Q9UHG0	DCDC2	Doublecortin domain-containing protein 2 (Protein RU2S)	3 v 3	-0.199136	0.0320716	0.242318			ENSG00000198961.10	PJA2	protein_coding	ENSG00000198961.10	2164.19	0.692435	0.123938	5.58694	2.31106e-08	2.31913e-07
P41227	NAA10	N-alpha-acetyltransferase 10 (EC 2.3.1.255) (N-terminal acetyltransferase complex ARD1 subunit homolog A) (hARD1) (NatA catalytic subunit Naa10)	3 v 3	-0.0791543	0.0320831	0.242318			ENSG00000058272.19	PPP1R12A	protein_coding	ENSG00000058272.19	1730.46	0.692342	0.119325	5.80218	6.54587e-09	7.07729e-08
Q9P219	CCDC88C	Protein Daple (Coiled-coil domain-containing protein 88C) (Dvl-associating protein with a high frequency of leucine residues) (hDaple) (Hook-related protein 2) (HkRP2)	3 v 3	0.121472	0.0321145	0.242318			ENSG00000183196.10	CHST6	protein_coding	ENSG00000183196.10	792.283	0.686681	0.0942401	7.2865	3.18103e-13	6.01227e-12
Q15785	TOMM34	Mitochondrial import receptor subunit TOM34 (hTom34) (Translocase of outer membrane 34 kDa subunit)	3 v 3	-0.314866	0.0321512	0.242318			ENSG00000197746.14	PSAP	protein_coding	ENSG00000197746.14	5670.1	0.67628	0.0758851	8.9119	5.01643e-19	1.74534e-17
P15848	ARSB	Arylsulfatase B (ASB) (EC 3.1.6.12) (N-acetylgalactosamine-4-sulfatase) (G4S)	3 v 3	0.368324	0.0321658	0.242318			ENSG00000116604.18	MEF2D	protein_coding	ENSG00000116604.18	157.882	0.675349	0.172423	3.91681	8.97274e-05	0.000465777
Q9BVL2	NUP58	Nucleoporin p58/p45 (58 kDa nucleoporin) (Nucleoporin-like protein 1)	3 v 3	-0.11039	0.0321847	0.242318			ENSG00000078699.21	CBFA2T2	protein_coding	ENSG00000078699.21	436.097	0.672536	0.117281	5.7344	9.78599e-09	1.03577e-07
Q13162	PRDX4	Peroxiredoxin-4 (EC 1.11.1.24) (Antioxidant enzyme AOE372) (AOE37-2) (Peroxiredoxin IV) (Prx-IV) (Thioredoxin peroxidase AO372) (Thioredoxin-dependent peroxide reductase A0372) (Thioredoxin-dependent peroxiredoxin 4)	3 v 3	-0.12674	0.0321887	0.655279			ENSG00000080845.17	DLGAP4	protein_coding	ENSG00000080845.17	320.511	0.668598	0.168817	3.96048	7.47993e-05	0.000396472
Q9NVK5	FGFR1OP2	FGFR1 oncogene partner 2	3 v 3	-0.163821	0.0321897	0.655279			ENSG00000135597.18	REPS1	protein_coding	ENSG00000135597.18	678.247	0.664032	0.101544	6.53936	6.17824e-11	9.00974e-10
Q92896	GLG1	Golgi apparatus protein 1 (CFR-1) (Cysteine-rich fibroblast growth factor receptor) (E-selectin ligand 1) (ESL-1) (Golgi sialoglycoprotein MG-160)	3 v 3	0.47613	0.0322244	0.242318			ENSG00000236609.4	ZNF853	protein_coding	ENSG00000236609.4	152.852	0.660145	0.160752	4.1066	4.01532e-05	0.000225617
O14683	TP53I11	Tumor protein p53-inducible protein 11 (p53-induced gene 11 protein)	3 v 3	0.595689	0.032261	0.242318			ENSG00000086102.19	NFX1	protein_coding	ENSG00000086102.19	756.727	0.656922	0.109352	6.0074	1.88518e-09	2.19646e-08
Q59G12		Lamina-associated polypeptide 2, isoforms beta/gamma variant (Fragment)	3 v 3	0.187353	0.0322624	0.242318			ENSG00000198752.11	CDC42BPB	protein_coding	ENSG00000198752.11	1687.32	0.653788	0.0978616	6.68074	2.37735e-11	3.65508e-10
Q96N21	TEPSIN	AP-4 complex accessory subunit Tepsin (ENTH domain-containing protein 2) (Epsin for AP-4) (Tetra-epsin)	3 v 3	0.150844	0.0322688	0.242318			ENSG00000100014.20	SPECC1L	protein_coding	ENSG00000100014.20	287.283	0.649608	0.132365	4.90772	9.21413e-07	7.09675e-06
Q8NC54	KCT2	Keratinocyte-associated transmembrane protein 2	3 v 3	-0.426148	0.0323007	0.242318			ENSG00000171940.13	ZNF217	protein_coding	ENSG00000171940.13	673.601	0.643516	0.0980934	6.56023	5.37238e-11	7.89755e-10
B9EGR7	ARHGEF5	ARHGEF5 (Rho guanine nucleotide exchange factor (GEF) 5)	3 v 3	0.143005	0.0323024	0.242318			ENSG00000167657.14	DAPK3	protein_coding	ENSG00000167657.14	268.644	0.63735	0.177032	3.60019	0.000317981	0.00145663
Q5TA31	RNF187	E3 ubiquitin-protein ligase RNF187 (EC 2.3.2.27) (RING domain AP1 coactivator 1) (RACO-1) (RING finger protein 187) (RING-type E3 ubiquitin transferase RNF187)	2 v 2	-0.160137	0.0323094	0.655279			ENSG00000167106.12	FAM102A	protein_coding	ENSG00000167106.12	261.695	0.635921	0.145057	4.38394	1.16551e-05	7.33825e-05
P51610	HCFC1	Host cell factor 1 (HCF) (HCF-1) (C1 factor) (CFF) (VCAF) (VP16 accessory protein) [Cleaved into: HCF N-terminal chain 1; HCF N-terminal chain 2; HCF N-terminal chain 3; HCF N-terminal chain 4; HCF N-terminal chain 5; HCF N-terminal chain 6; HCF C-terminal chain 1; HCF C-terminal chain 2; HCF C-terminal chain 3; HCF C-terminal chain 4; HCF C-terminal chain 5; HCF C-terminal chain 6]	2 v 2	0.559419	0.0323238	0.242318			ENSG00000091622.16	PITPNM3	protein_coding	ENSG00000091622.16	204.58	0.634602	0.162485	3.90561	9.39878e-05	0.00048626
P53396	ACLY	ATP-citrate synthase (EC 2.3.3.8) (ATP-citrate (pro-S-)-lyase) (ACL) (Citrate cleavage enzyme)	3 v 3	-0.159791	0.0323243	0.242318			ENSG00000070770.9	CSNK2A2	protein_coding	ENSG00000070770.9	1214.14	0.619556	0.0936466	6.61589	3.69316e-11	5.55078e-10
Q8WVK2	SNRNP27	U4/U6.U5 small nuclear ribonucleoprotein 27 kDa protein (U4/U6.U5 snRNP 27 kDa protein) (U4/U6.U5-27K) (Nucleic acid-binding protein RY-1) (U4/U6.U5 tri-snRNP-associated 27 kDa protein) (27K) (U4/U6.U5 tri-snRNP-associated protein 3)	3 v 3	0.312634	0.0323311	0.655279			ENSG00000122728.6	TAF1L	protein_coding	ENSG00000122728.6	91.6492	0.61895	0.205494	3.01201	0.00259525	0.00944795
P06396	GSN	Gelsolin (AGEL) (Actin-depolymerizing factor) (ADF) (Brevin)	3 v 3	-0.0334987	0.0323544	0.655279			ENSG00000125633.11	CCDC93	protein_coding	ENSG00000125633.11	1058.08	0.617729	0.0954104	6.47444	9.51647e-11	1.34582e-09
Q9UJF2	RASAL2	Ras GTPase-activating protein nGAP (RAS protein activator-like 2)	3 v 3	-0.137427	0.0323616	0.655279			ENSG00000136997.19	MYC	protein_coding	ENSG00000136997.19	921.461	0.617411	0.0956333	6.45602	1.07491e-10	1.50953e-09
O75170	PPP6R2	Serine/threonine-protein phosphatase 6 regulatory subunit 2 (SAPS domain family member 2)	3 v 3	-0.0624934	0.0324203	0.242588			ENSG00000143772.9	ITPKB	protein_coding	ENSG00000143772.9	322.037	0.609901	0.151788	4.01811	5.86673e-05	0.000317577
O95782	AP2A1	AP-2 complex subunit alpha-1 (100 kDa coated vesicle protein A) (Adaptor protein complex AP-2 subunit alpha-1) (Adaptor-related protein complex 2 subunit alpha-1) (Alpha-adaptin A) (Alpha1-adaptin) (Clathrin assembly protein complex 2 alpha-A large chain) (Plasma membrane adaptor HA2/AP2 adaptin alpha A subunit)	3 v 3	-0.154841	0.0324519	0.242588			ENSG00000113716.13	HMGXB3	protein_coding	ENSG00000113716.13	938.425	0.609715	0.115784	5.26599	1.39439e-07	1.23204e-06
A1X283	SH3PXD2B	SH3 and PX domain-containing protein 2B (Adapter protein HOFI) (Factor for adipocyte differentiation 49) (Tyrosine kinase substrate with four SH3 domains)	3 v 3	0.316012	0.0325412	0.242588			ENSG00000148339.12	SLC25A25	protein_coding	ENSG00000148339.12	454.487	0.608354	0.131002	4.64386	3.41966e-06	2.38039e-05
P54274	TERF1	Telomeric repeat-binding factor 1 (NIMA-interacting protein 2) (TTAGGG repeat-binding factor 1) (Telomeric protein Pin2/TRF1)	2 v 2	-0.0878651	0.0325683	0.655279			ENSG00000173540.12	GMPPB	protein_coding	ENSG00000173540.12	354.758	0.60721	0.161653	3.75625	0.000172477	0.00083963
A0A0K0K1I0	HEL-S-265	Epididymis secretory protein Li 265 (Tropomyosin 1 isoform 1)	3 v 3	-0.148004	0.0325982	0.242588			ENSG00000117000.9	RLF	protein_coding	ENSG00000117000.9	776.495	0.59794	0.113002	5.29139	1.21391e-07	1.08352e-06
Q99584	S100A13	Protein S100-A13 (S100 calcium-binding protein A13)	3 v 3	-0.203726	0.0326052	0.242588			ENSG00000096433.11	ITPR3	protein_coding	ENSG00000096433.11	3633.99	0.59615	0.088652	6.7246	1.76073e-11	2.75337e-10
Q12874	SF3A3	Splicing factor 3A subunit 3 (SF3a60) (Spliceosome-associated protein 61) (SAP 61)	3 v 3	0.0990511	0.0326322	0.242588			ENSG00000124406.16	ATP8A1	protein_coding	ENSG00000124406.16	825.422	0.590298	0.0976658	6.04407	1.50278e-09	1.77979e-08
P33176	KIF5B	Kinesin-1 heavy chain (Conventional kinesin heavy chain) (Ubiquitous kinesin heavy chain) (UKHC)	3 v 3	-0.0614914	0.0326608	0.242588			ENSG00000149218.5	ENDOD1	protein_coding	ENSG00000149218.5	755.452	0.587339	0.102076	5.75394	8.71882e-09	9.27701e-08
A0A0B4J294	TRAPPC2L	Trafficking protein particle complex subunit 2-like protein	3 v 3	-0.161711	0.0326613	0.242588			ENSG00000099326.8	MZF1	protein_coding	ENSG00000099326.8	245.017	0.586436	0.141819	4.13511	3.54788e-05	0.000201434
Q9ULV0	MYO5B	Unconventional myosin-Vb	3 v 3	-0.165836	0.0326782	0.242588			ENSG00000141034.9	GID4	protein_coding	ENSG00000141034.9	241.284	0.583843	0.138121	4.22703	2.36799e-05	0.000139444
O43488	AKR7A2	Aflatoxin B1 aldehyde reductase member 2 (EC 1.1.1.n11) (AFB1 aldehyde reductase 1) (AFB1-AR 1) (Aldoketoreductase 7) (Succinic semialdehyde reductase) (SSA reductase)	3 v 3	0.160398	0.0327194	0.242588			ENSG00000134014.17	ELP3	protein_coding	ENSG00000134014.17	429.263	0.583394	0.119683	4.87448	1.09097e-06	8.28839e-06
P50548	ERF	ETS domain-containing transcription factor ERF (Ets2 repressor factor) (PE-2)	3 v 3	-0.136282	0.0327775	0.655279			ENSG00000166783.22	MARF1	protein_coding	ENSG00000166783.22	635.986	0.581275	0.130826	4.44311	8.86689e-06	5.72067e-05
P20336	RAB3A	Ras-related protein Rab-3A	2 v 2	-0.356949	0.0327785	0.242588			ENSG00000165475.15	CRYL1	protein_coding	ENSG00000165475.15	144.569	0.579424	0.167996	3.44902	0.000562619	0.00242691
Q13615	MTMR3	Myotubularin-related protein 3 (EC 3.1.3.48) (FYVE domain-containing dual specificity protein phosphatase 1) (FYVE-DSP1) (Phosphatidylinositol-3,5-bisphosphate 3-phosphatase) (EC 3.1.3.95) (Phosphatidylinositol-3-phosphate phosphatase) (EC 3.1.3.64) (Zinc finger FYVE domain-containing protein 10)	3 v 3	0.21595	0.0327875	0.242588			ENSG00000146576.13	C7orf26	protein_coding	ENSG00000146576.13	167.564	0.57932	0.167877	3.45087	0.000558789	0.00241091
O75394	MRPL33	39S ribosomal protein L33, mitochondrial (L33mt) (MRP-L33) (Mitochondrial large ribosomal subunit protein bL33m)	3 v 3	0.177795	0.0328721	0.655279			ENSG00000159267.14	HLCS	protein_coding	ENSG00000159267.14	727.875	0.571483	0.0973652	5.86948	4.37176e-09	4.8412e-08
P63096	GNAI1	Guanine nucleotide-binding protein G(i) subunit alpha-1 (Adenylate cyclase-inhibiting G alpha protein)	3 v 3	0.0965339	0.0329264	0.242982			ENSG00000023572.9	GLRX2	protein_coding	ENSG00000023572.9	292.432	0.568349	0.127746	4.44906	8.62464e-06	5.5769e-05
Q15003	NCAPH	Condensin complex subunit 2 (Barren homolog protein 1) (Chromosome-associated protein H) (hCAP-H) (Non-SMC condensin I complex subunit H) (XCAP-H homolog)	3 v 3	-0.0796968	0.0330348	0.243571			ENSG00000174373.16	RALGAPA1	protein_coding	ENSG00000174373.16	759.541	0.561448	0.102634	5.47042	4.48978e-08	4.30359e-07
A0A1B0GV12	GOLGA8N	Golgin subfamily A member 8N	3 v 3	-0.125608	0.0331107	0.655279			ENSG00000167797.7	CDK2AP2	protein_coding	ENSG00000167797.7	297.682	0.561145	0.168715	3.32599	0.000881063	0.00362113
Q99832	CCT7	T-complex protein 1 subunit eta (TCP-1-eta) (CCT-eta) (HIV-1 Nef-interacting protein) [Cleaved into: T-complex protein 1 subunit eta, N-terminally processed]	3 v 3	-0.139928	0.033113	0.243936			ENSG00000107372.13	ZFAND5	protein_coding	ENSG00000107372.13	1660	0.554887	0.09522	5.82742	5.62909e-09	6.17235e-08
Q8N5M9	JAGN1	Protein jagunal homolog 1	3 v 3	-0.299247	0.0331234	0.655279			ENSG00000163558.13	PRKCI	protein_coding	ENSG00000163558.13	1519.42	0.544381	0.0808414	6.73393	1.65138e-11	2.58841e-10
Q9NYG2	ZDHHC3	Palmitoyltransferase ZDHHC3 (EC 2.3.1.225) (Acyltransferase ZDHHC3) (EC 2.3.1.-) (Protein DHHC1) (Zinc finger DHHC domain-containing protein 3) (DHHC-3)	2 v 2	-0.139661	0.0331382	0.655279			ENSG00000101577.9	LPIN2	protein_coding	ENSG00000101577.9	634.327	0.534389	0.117564	4.54553	5.47979e-06	3.67819e-05
P08237	PFKM	ATP-dependent 6-phosphofructokinase, muscle type (ATP-PFK) (PFK-M) (EC 2.7.1.11) (6-phosphofructokinase type A) (Phosphofructo-1-kinase isozyme A) (PFK-A) (Phosphohexokinase)	3 v 3	-0.079058	0.0332495	0.655279			ENSG00000082996.19	RNF13	protein_coding	ENSG00000082996.19	320.82	0.532861	0.131933	4.03888	5.37059e-05	0.000293326
Q15758	SLC1A5	Neutral amino acid transporter B(0) (ATB(0)) (Baboon M7 virus receptor) (RD114/simian type D retrovirus receptor) (Sodium-dependent neutral amino acid transporter type 2) (Solute carrier family 1 member 5)	3 v 3	0.0904703	0.0333019	0.244482			ENSG00000144681.10	STAC	protein_coding	ENSG00000144681.10	124.792	0.531729	0.174414	3.04866	0.00229862	0.00848638
Q92783	STAM	Signal transducing adapter molecule 1 (STAM-1)	3 v 3	-0.0934152	0.0333159	0.655279			ENSG00000169696.16	ASPSCR1	protein_coding	ENSG00000169696.16	255.367	0.529035	0.139668	3.78779	0.000151991	0.000749701
Q9NPL8	TIMMDC1	Complex I assembly factor TIMMDC1, mitochondrial (Protein M5-14) (Translocase of inner mitochondrial membrane domain-containing protein 1) (TIMM domain containing-protein 1)	3 v 3	-0.145329	0.0333352	0.655279			ENSG00000181019.13	NQO1	protein_coding	ENSG00000181019.13	2053.7	0.527825	0.0856011	6.1661	6.99942e-10	8.7103e-09
Q86SQ9	DHDDS	Dehydrodolichyl diphosphate synthase complex subunit DHDDS (EC 2.5.1.87) (Cis-isoprenyltransferase) (CIT) (Cis-IPTase) (Cis-prenyltransferase subunit hCIT) (Epididymis tissue protein Li 189m)	2 v 2	-0.163636	0.0334473	0.245338			ENSG00000170448.12	NFXL1	protein_coding	ENSG00000170448.12	623.616	0.526948	0.126852	4.15405	3.26638e-05	0.000186557
Q59ER5		WD repeat-containing protein 1 isoform 1 variant (Fragment)	3 v 3	-0.126708	0.0335152	0.245437			ENSG00000049239.12	H6PD	protein_coding	ENSG00000049239.12	144.413	0.524385	0.178466	2.93829	0.00330026	0.0116395
Q92625	ANKS1A	Ankyrin repeat and SAM domain-containing protein 1A (Odin)	3 v 3	0.385021	0.0335497	0.245437			ENSG00000058063.16	ATP11B	protein_coding	ENSG00000058063.16	1743.02	0.522332	0.0762529	6.84999	7.38571e-12	1.21743e-10
Q9UKF6	CPSF3	Cleavage and polyadenylation specificity factor subunit 3 (EC 3.1.27.-) (Cleavage and polyadenylation specificity factor 73 kDa subunit) (CPSF 73 kDa subunit) (mRNA 3'-end-processing endonuclease CPSF-73)	3 v 3	-0.0625806	0.033556	0.245437			ENSG00000186591.12	UBE2H	protein_coding	ENSG00000186591.12	1950.53	0.520804	0.113464	4.59005	4.43143e-06	3.02088e-05
O00232	PSMD12	26S proteasome non-ATPase regulatory subunit 12 (26S proteasome regulatory subunit RPN5) (26S proteasome regulatory subunit p55)	3 v 3	-0.1403	0.0335679	0.655279			ENSG00000146842.17	TMEM209	protein_coding	ENSG00000146842.17	604.278	0.514713	0.1014	5.07606	3.85334e-07	3.17195e-06
Q9UHG3	PCYOX1	Prenylcysteine oxidase 1 (EC 1.8.3.5) (Prenylcysteine lyase)	3 v 3	0.121629	0.0335761	0.245437			ENSG00000166169.17	POLL	protein_coding	ENSG00000166169.17	311.965	0.506643	0.12794	3.96001	7.49466e-05	0.000397148
O60563	CCNT1	Cyclin-T1 (CycT1) (Cyclin-T)	3 v 3	0.174957	0.0336899	0.246058			ENSG00000164181.14	ELOVL7	protein_coding	ENSG00000164181.14	673.882	0.495835	0.0961979	5.15432	2.54554e-07	2.14547e-06
O75340	PDCD6	Programmed cell death protein 6 (Apoptosis-linked gene 2 protein homolog) (ALG-2)	3 v 3	0.084456	0.0337436	0.246239			ENSG00000146963.18	LUC7L2	protein_coding	ENSG00000146963.18	517.037	0.491247	0.115249	4.26249	2.02162e-05	0.000120816
P20645	M6PR	Cation-dependent mannose-6-phosphate receptor (CD Man-6-P receptor) (CD-MPR) (46 kDa mannose 6-phosphate receptor) (MPR 46)	3 v 3	-0.171297	0.033775	0.655279			ENSG00000109670.16	FBXW7	protein_coding	ENSG00000109670.16	584.811	0.489865	0.106633	4.59392	4.34991e-06	2.97034e-05
Q9UKM7	MAN1B1	Endoplasmic reticulum mannosyl-oligosaccharide 1,2-alpha-mannosidase (EC 3.2.1.113) (ER alpha-1,2-mannosidase) (ER mannosidase 1) (ERMan1) (Man9GlcNAc2-specific-processing alpha-mannosidase) (Mannosidase alpha class 1B member 1)	3 v 3	0.0468061	0.0337811	0.655279			ENSG00000132471.12	WBP2	protein_coding	ENSG00000132471.12	443.536	0.489268	0.120674	4.05446	5.025e-05	0.000276554
Q9Y3L5	RAP2C	Ras-related protein Rap-2c (EC 3.6.5.2)	3 v 3	-0.126269	0.0337955	0.655279			ENSG00000267680.5	ZNF224	protein_coding	ENSG00000267680.5	404.695	0.480886	0.125409	3.83453	0.000125806	0.000632966
Q9UPM8	AP4E1	AP-4 complex subunit epsilon-1 (AP-4 adaptor complex subunit epsilon) (Adaptor-related protein complex 4 subunit epsilon-1) (Epsilon subunit of AP-4) (Epsilon-adaptin)	3 v 3	-0.106946	0.0338282	0.246619			ENSG00000160445.11	ZER1	protein_coding	ENSG00000160445.11	302.94	0.477222	0.125682	3.79705	0.000146427	0.000725101
P16383	GCFC2	Intron Large complex component GCFC2 (GC-rich sequence DNA-binding factor) (GC-rich sequence DNA-binding factor 2) (Transcription factor 9) (TCF-9)	3 v 3	-0.0882801	0.0339506	0.246994			ENSG00000188215.10	DCUN1D3	protein_coding	ENSG00000188215.10	213.21	0.470862	0.160436	2.93488	0.00333674	0.0117516
Q8NB46	ANKRD52	Serine/threonine-protein phosphatase 6 regulatory ankyrin repeat subunit C (PP6-ARS-C) (Serine/threonine-protein phosphatase 6 regulatory subunit ARS-C) (Ankyrin repeat domain-containing protein 52)	3 v 3	-0.0834599	0.0339592	0.655279			ENSG00000110274.16	CEP164	protein_coding	ENSG00000110274.16	526.539	0.469858	0.109089	4.30712	1.65391e-05	0.000100553
O94768	STK17B	Serine/threonine-protein kinase 17B (EC 2.7.11.1) (DAP kinase-related apoptosis-inducing protein kinase 2)	3 v 3	0.389022	0.0339824	0.246994			ENSG00000181026.15	AEN	protein_coding	ENSG00000181026.15	433.613	0.467797	0.132993	3.51747	0.000435686	0.00193542
P29084	GTF2E2	Transcription initiation factor IIE subunit beta (TFIIE-beta) (General transcription factor IIE subunit 2)	3 v 3	-0.16615	0.0340665	0.246994			ENSG00000070444.15	MNT	protein_coding	ENSG00000070444.15	264.52	0.466316	0.169621	2.74916	0.00597477	0.0194264
Q99661	KIF2C	Kinesin-like protein KIF2C (Kinesin-like protein 6) (Mitotic centromere-associated kinesin) (MCAK)	3 v 3	0.216345	0.034098	0.246994			ENSG00000143457.11	GOLPH3L	protein_coding	ENSG00000143457.11	482.66	0.466289	0.127865	3.64674	0.00026559	0.00123547
Q12979	ABR	Active breakpoint cluster region-related protein	3 v 3	0.239255	0.0340995	0.246994			ENSG00000162777.17	DENND2D	protein_coding	ENSG00000162777.17	271.493	0.465937	0.142159	3.27759	0.00104698	0.00422827
P31268	HOXA7	Homeobox protein Hox-A7 (Homeobox protein Hox 1.1) (Homeobox protein Hox-1A)	2 v 2	0.295979	0.0341053	0.246994			ENSG00000163528.13	CHCHD4	protein_coding	ENSG00000163528.13	143.242	0.464427	0.162906	2.8509	0.00435963	0.0148371
O95081	AGFG2	Arf-GAP domain and FG repeat-containing protein 2 (HIV-1 Rev-binding protein-like protein) (Rev/Rex activation domain-binding protein related) (RAB-R)	3 v 3	-0.303749	0.0341447	0.655279			ENSG00000152904.11	GGPS1	protein_coding	ENSG00000152904.11	132.439	0.453792	0.181615	2.49865	0.0124666	0.036599
Q15365	PCBP1	Poly(rC)-binding protein 1 (Alpha-CP1) (Heterogeneous nuclear ribonucleoprotein E1) (hnRNP E1) (Nucleic acid-binding protein SUB2.3)	3 v 3	0.051179	0.034147	0.247065			ENSG00000135424.16	ITGA7	protein_coding	ENSG00000135424.16	134.286	0.449204	0.172348	2.60638	0.00915047	0.028094
P18085	ARF4	ADP-ribosylation factor 4	3 v 3	-0.0695977	0.0341471	0.655279			ENSG00000185436.12	IFNLR1	protein_coding	ENSG00000185436.12	200.481	0.444033	0.144877	3.06491	0.00217737	0.00808774
P50148	GNAQ	Guanine nucleotide-binding protein G(q) subunit alpha (Guanine nucleotide-binding protein alpha-q)	3 v 3	-0.129774	0.0342571	0.655279			ENSG00000119777.20	TMEM214	protein_coding	ENSG00000119777.20	574.437	0.443954	0.127589	3.47955	0.000502256	0.00219716
Q9NZC3	GDE1	Glycerophosphodiester phosphodiesterase 1 (Glycerophosphoinositol glycerophosphodiesterase GDE1) (EC 3.1.4.44) (Lysophospholipase D GDE1) (EC 3.1.4.-) (Membrane-interacting protein of RGS16) (RGS16-interacting membrane protein)	3 v 3	-0.228474	0.0342603	0.247485			ENSG00000163162.8	RNF149	protein_coding	ENSG00000163162.8	421.385	0.443896	0.11449	3.87717	0.00010568	0.000539535
P45974	USP5	Ubiquitin carboxyl-terminal hydrolase 5 (EC 3.4.19.12) (Deubiquitinating enzyme 5) (Isopeptidase T) (Ubiquitin thioesterase 5) (Ubiquitin-specific-processing protease 5)	3 v 3	0.0986513	0.0342758	0.247485			ENSG00000184381.19	PLA2G6	protein_coding	ENSG00000184381.19	235.761	0.443395	0.142507	3.11138	0.00186213	0.00705756
Q9Y2A7	NCKAP1	Nck-associated protein 1 (NAP 1) (Membrane-associated protein HEM-2) (p125Nap1)	3 v 3	-0.1154	0.0343387	0.247611			ENSG00000221978.12	CCNL2	protein_coding	ENSG00000221978.12	1653.17	0.442535	0.0875664	5.05371	4.33314e-07	3.53938e-06
Q86UL3	GPAT4	Glycerol-3-phosphate acyltransferase 4 (EC 2.3.1.15) (1-acylglycerol-3-phosphate O-acyltransferase 6) (1-AGP acyltransferase 6) (1-AGPAT 6) (Acyl-CoA:glycerol-3-phosphate acyltransferase 4) (Lysophosphatidic acid acyltransferase zeta) (LPAAT-zeta) (Testis spermatogenesis apoptosis-related protein 7) (TSARG7)	3 v 3	-0.117125	0.034376	0.24767			ENSG00000143093.15	STRIP1	protein_coding	ENSG00000143093.15	597.555	0.438755	0.112359	3.90493	9.42525e-05	0.000487254
Q8NC96	NECAP1	Adaptin ear-binding coat-associated protein 1 (NECAP endocytosis-associated protein 1) (NECAP-1)	3 v 3	-0.413612	0.034442	0.247848			ENSG00000177479.19	ARIH2	protein_coding	ENSG00000177479.19	1198.44	0.436337	0.0877633	4.97174	6.63538e-07	5.23848e-06
Q9NX08	COMMD8	COMM domain-containing protein 8	3 v 3	-0.182836	0.0344491	0.655279			ENSG00000100445.17	SDR39U1	protein_coding	ENSG00000100445.17	180.366	0.434297	0.15429	2.81482	0.00488051	0.0163101
Q5W0U4	BSPRY	B box and SPRY domain-containing protein	3 v 3	0.347668	0.0344589	0.247848			ENSG00000164649.20	CDCA7L	protein_coding	ENSG00000164649.20	634.613	0.427296	0.101024	4.22966	2.34047e-05	0.000138107
P04424	ASL	Argininosuccinate lyase (ASAL) (EC 4.3.2.1) (Arginosuccinase)	3 v 3	-0.160202	0.0344748	0.655279			ENSG00000100139.13	MICALL1	protein_coding	ENSG00000100139.13	394.746	0.426828	0.122846	3.4745	0.000511799	0.00223274
Q96T37	RBM15	RNA-binding protein 15 (One-twenty two protein 1) (RNA-binding motif protein 15)	3 v 3	-0.286056	0.0345846	0.247884			ENSG00000168795.5	ZBTB5	protein_coding	ENSG00000168795.5	359.333	0.422158	0.120047	3.5166	0.000437109	0.00194046
O60333	KIF1B	Kinesin-like protein KIF1B (Klp)	3 v 3	0.0827762	0.0345991	0.247884			ENSG00000204438.11	GPANK1	protein_coding	ENSG00000204438.11	152.758	0.421303	0.170655	2.46874	0.0135589	0.0393559
Q9NRZ7	AGPAT3	1-acyl-sn-glycerol-3-phosphate acyltransferase gamma (EC 2.3.1.51) (1-acylglycerol-3-phosphate O-acyltransferase 3) (1-AGP acyltransferase 3) (1-AGPAT 3) (Lysophosphatidic acid acyltransferase gamma) (LPAAT-gamma)	3 v 3	0.106857	0.0346129	0.247884			ENSG00000142102.15	PGGHG	protein_coding	ENSG00000142102.15	251.211	0.417194	0.133376	3.12795	0.00176029	0.00671205
Q0VFW7	C14orf102	C14orf102 protein (Chromosome 14 open reading frame 102, isoform CRA_b)	3 v 3	0.229147	0.0346131	0.247884			ENSG00000162909.18	CAPN2	protein_coding	ENSG00000162909.18	659.575	0.416048	0.101598	4.09503	4.22113e-05	0.000235797
Q9BXK5	BCL2L13	Bcl-2-like protein 13 (Bcl2-L-13) (Bcl-rambo) (Protein Mil1)	3 v 3	0.220317	0.0346785	0.247884			ENSG00000146112.12	PPP1R18	protein_coding	ENSG00000146112.12	263.982	0.412807	0.158621	2.60247	0.00925552	0.0283646
Q9H0P0	NT5C3A	Cytosolic 5'-nucleotidase 3A (EC 3.1.3.5) (7-methylguanosine phosphate-specific 5'-nucleotidase) (7-methylguanosine nucleotidase) (EC 3.1.3.91) (Cytosolic 5'-nucleotidase 3) (Cytosolic 5'-nucleotidase III) (cN-III) (Pyrimidine 5'-nucleotidase 1) (P5'N-1) (P5N-1) (PN-I) (Uridine 5'-monophosphate hydrolase 1) (p36)	3 v 3	0.0587236	0.0346848	0.247884			ENSG00000119778.15	ATAD2B	protein_coding	ENSG00000119778.15	857.113	0.412472	0.102386	4.0286	5.61097e-05	0.000305294
O75554	WBP4	WW domain-binding protein 4 (WBP-4) (Formin-binding protein 21) (WW domain-containing-binding protein 4)	3 v 3	-0.20013	0.0346968	0.247884			ENSG00000135124.14	P2RX4	protein_coding	ENSG00000135124.14	239.463	0.411801	0.134973	3.05098	0.00228093	0.00842725
O94991	SLITRK5	SLIT and NTRK-like protein 5 (Leucine-rich repeat-containing protein 11)	2 v 2	0.235516	0.0347016	0.655279			ENSG00000105875.14	WDR91	protein_coding	ENSG00000105875.14	200.737	0.4037	0.149648	2.69766	0.00698293	0.0222617
Q9Y5Q9	GTF3C3	General transcription factor 3C polypeptide 3 (Transcription factor IIIC 102 kDa subunit) (TFIIIC 102 kDa subunit) (TFIIIC102) (Transcription factor IIIC subunit gamma) (TF3C-gamma)	3 v 3	0.133695	0.0347433	0.655279			ENSG00000198563.14	DDX39B	protein_coding	ENSG00000198563.14	972.969	0.402165	0.115027	3.49628	0.000471785	0.0020747
O96007	MOCS2	Molybdopterin synthase catalytic subunit (EC 2.8.1.12) (MOCO1-B) (Molybdenum cofactor synthesis protein 2 large subunit) (Molybdenum cofactor synthesis protein 2B) (MOCS2B) (Molybdopterin-synthase large subunit) (MPT synthase large subunit)	3 v 3	-0.19909	0.0347901	0.248165			ENSG00000253710.4	ALG11	protein_coding	ENSG00000253710.4	249.851	0.399638	0.144114	2.77308	0.0055529	0.018199
P34897	SHMT2	Serine hydroxymethyltransferase, mitochondrial (SHMT) (EC 2.1.2.1) (Glycine hydroxymethyltransferase) (Serine methylase)	3 v 3	-0.129379	0.0348253	0.655279			ENSG00000111845.5	PAK1IP1	protein_coding	ENSG00000111845.5	343.547	0.399268	0.12445	3.20825	0.00133544	0.00524832
Q92854	SEMA4D	Semaphorin-4D (A8) (BB18) (GR3) (CD antigen CD100)	2 v 2	-0.156372	0.0348565	0.655279			ENSG00000126012.11	KDM5C	protein_coding	ENSG00000126012.11	1167.32	0.399115	0.0971699	4.10739	4.00159e-05	0.000224908
Q8NB46	ANKRD52	Serine/threonine-protein phosphatase 6 regulatory ankyrin repeat subunit C (PP6-ARS-C) (Serine/threonine-protein phosphatase 6 regulatory subunit ARS-C) (Ankyrin repeat domain-containing protein 52)	3 v 3	0.541022	0.0348773	0.248548			ENSG00000124275.14	MTRR	protein_coding	ENSG00000124275.14	390.727	0.397923	0.112867	3.52559	0.000422538	0.00188326
Q12843	BCR	Breakpoint cluster region protein (Fragment)	3 v 3	-0.131371	0.0349134	0.655279			ENSG00000015133.19	CCDC88C	protein_coding	ENSG00000015133.19	560.639	0.393485	0.119435	3.29455	0.000985804	0.00400495
Q9NX01	TXNL4B	Thioredoxin-like protein 4B (Dim1-like protein)	3 v 3	0.132024	0.034983	0.248754			ENSG00000171067.11	C11orf24	protein_coding	ENSG00000171067.11	205.043	0.393472	0.149263	2.63609	0.00838668	0.026132
Q6NSJ5	LRRC8E	Volume-regulated anion channel subunit LRRC8E (Leucine-rich repeat-containing protein 8E)	3 v 3	0.118641	0.0350256	0.248754			ENSG00000135720.13	DYNC1LI2	protein_coding	ENSG00000135720.13	2511.24	0.391644	0.0819536	4.77886	1.76295e-06	1.2958e-05
P29373	CRABP2	Cellular retinoic acid-binding protein 2 (Cellular retinoic acid-binding protein II) (CRABP-II)	3 v 3	-0.210112	0.0350468	0.248754			ENSG00000138614.15	INTS14	protein_coding	ENSG00000138614.15	413.398	0.39113	0.111686	3.50204	0.000461718	0.00203666
P08779	KRT16	Keratin, type I cytoskeletal 16 (Cytokeratin-16) (CK-16) (Keratin-16) (K16)	3 v 3	-0.434663	0.0350641	0.655279			ENSG00000138119.17	MYOF	protein_coding	ENSG00000138119.17	1366.58	0.390872	0.0971774	4.02226	5.76435e-05	0.000312624
O00534	VWA5A	von Willebrand factor A domain-containing protein 5A (Breast cancer suppressor candidate 1) (BCSC-1) (Loss of heterozygosity 11 chromosomal region 2 gene A protein)	2 v 2	-0.0640487	0.0350647	0.248754			ENSG00000231500.7	RPS18	protein_coding	ENSG00000231500.7	3797.76	0.38811	0.0739005	5.25179	1.50627e-07	1.32218e-06
O95352	ATG7	Ubiquitin-like modifier-activating enzyme ATG7 (ATG12-activating enzyme E1 ATG7) (Autophagy-related protein 7) (APG7-like) (hAGP7) (Ubiquitin-activating enzyme E1-like protein)	3 v 3	-0.0982345	0.0350769	0.248754			ENSG00000129460.16	NGDN	protein_coding	ENSG00000129460.16	302.859	0.380725	0.124851	3.04943	0.00229277	0.00846633
Q7Z3V4	UBE3B	Ubiquitin-protein ligase E3B (EC 2.3.2.26) (HECT-type ubiquitin transferase E3B)	3 v 3	0.318439	0.0350965	0.248754			ENSG00000181045.15	SLC26A11	protein_coding	ENSG00000181045.15	242.999	0.376145	0.135468	2.77663	0.00549256	0.0180453
Q9Y5V3	MAGED1	Melanoma-associated antigen D1 (MAGE tumor antigen CCF) (MAGE-D1 antigen) (Neurotrophin receptor-interacting MAGE homolog)	3 v 3	0.126748	0.0351309	0.248754			ENSG00000148358.19	GPR107	protein_coding	ENSG00000148358.19	1468.74	0.375603	0.0907195	4.14027	3.46895e-05	0.000197342
O43493	TGOLN2	Trans-Golgi network integral membrane protein 2 (Trans-Golgi network glycoprotein 46) (TGN38 homolog) (hTGN46) (Trans-Golgi network glycoprotein 48) (hTGN48) (Trans-Golgi network glycoprotein 51) (hTGN51) (Trans-Golgi network protein 2)	3 v 3	0.748098	0.0351455	0.248754			ENSG00000146414.16	SHPRH	protein_coding	ENSG00000146414.16	1094.17	0.375122	0.089132	4.20861	2.56949e-05	0.00015008
Q96DX4	RSPRY1	RING finger and SPRY domain-containing protein 1	3 v 3	0.300888	0.0351691	0.248754			ENSG00000242259.8	C22orf39	protein_coding	ENSG00000242259.8	265.251	0.374477	0.134406	2.78618	0.0053334	0.0175886
Q9UI15	TAGLN3	Transgelin-3 (Neuronal protein 22) (NP22) (Neuronal protein NP25)	3 v 3	-0.156323	0.0352455	0.655279			ENSG00000113552.16	GNPDA1	protein_coding	ENSG00000113552.16	857.684	0.370051	0.0901528	4.10471	4.0482e-05	0.000227273
Q86YS6	RAB43	Ras-related protein Rab-43 (Ras-related protein Rab-41)	3 v 3	0.632814	0.0353405	0.249739			ENSG00000173575.21	CHD2	protein_coding	ENSG00000173575.21	2008.51	0.369717	0.0918951	4.02325	5.73999e-05	0.000311555
Q9BTW9	TBCD	Tubulin-specific chaperone D (Beta-tubulin cofactor D) (tfcD) (SSD-1) (Tubulin-folding cofactor D)	3 v 3	-0.1081	0.0353623	0.655279			ENSG00000099204.20	ABLIM1	protein_coding	ENSG00000099204.20	505.149	0.367245	0.104731	3.50655	0.00045395	0.00200592
Q8TBZ6	TRMT10A	tRNA methyltransferase 10 homolog A (EC 2.1.1.221) (RNA (guanine-9-)-methyltransferase domain-containing protein 2) (tRNA (guanine(9)-N(1))-methyltransferase TRMT10A)	3 v 3	-0.182383	0.0353766	0.249739			ENSG00000115414.19	FN1	protein_coding	ENSG00000115414.19	879.673	0.366881	0.101282	3.62236	0.00029193	0.00134866
Q9BQA1	WDR77	Methylosome protein 50 (MEP-50) (Androgen receptor cofactor p44) (WD repeat-containing protein 77) (p44/Mep50)	3 v 3	0.115416	0.0354093	0.249739			ENSG00000142459.8	EVI5L	protein_coding	ENSG00000142459.8	201.503	0.363502	0.151377	2.40129	0.0163372	0.0459562
Q5SYE7	NHSL1	NHS-like protein 1	3 v 3	0.274569	0.0354257	0.249739			ENSG00000086827.9	ZW10	protein_coding	ENSG00000086827.9	532.002	0.355821	0.118443	3.00415	0.00266325	0.00965879
P05387	RPLP2	60S acidic ribosomal protein P2 (Large ribosomal subunit protein P2) (Renal carcinoma antigen NY-REN-44)	3 v 3	-0.137867	0.035472	0.249859			ENSG00000120158.12	RCL1	protein_coding	ENSG00000120158.12	324.771	0.353856	0.125428	2.8212	0.00478446	0.016052
Q96LZ7	RMDN2	Regulator of microtubule dynamics protein 2 (RMD-2) (hRMD-2) (Protein FAM82A1)	3 v 3	0.156189	0.0355143	0.249921			ENSG00000151914.20	DST	protein_coding	ENSG00000151914.20	1609.29	0.343537	0.0855959	4.01348	5.98313e-05	0.000323182
Q05D32	CTDSPL2	CTD small phosphatase-like protein 2 (CTDSP-like 2) (EC 3.1.3.-)	3 v 3	-0.0809083	0.0355395	0.249921			ENSG00000135677.11	GNS	protein_coding	ENSG00000135677.11	4653.65	0.343456	0.0702506	4.88902	1.01342e-06	7.74896e-06
Q96I23	PYURF	Protein preY, mitochondrial (PIGY upstream reading frame protein)	3 v 3	0.130475	0.0356605	0.25029			ENSG00000115661.14	STK16	protein_coding	ENSG00000115661.14	200.503	0.340425	0.143117	2.37864	0.0173766	0.0483392
Q8N392	ARHGAP18	Rho GTPase-activating protein 18 (MacGAP) (Rho-type GTPase-activating protein 18)	3 v 3	-0.174829	0.0356742	0.25029			ENSG00000125447.17	GGA3	protein_coding	ENSG00000125447.17	450.733	0.33897	0.118983	2.84888	0.00438732	0.0149086
Q9UKV5	AMFR	E3 ubiquitin-protein ligase AMFR (EC 2.3.2.36) (Autocrine motility factor receptor) (AMF receptor) (RING finger protein 45) (gp78)	3 v 3	-0.165851	0.0356975	0.655279			ENSG00000110048.12	OSBP	protein_coding	ENSG00000110048.12	1204.7	0.338164	0.128653	2.6285	0.00857618	0.0265907
Q13190	STX5	Syntaxin-5	3 v 3	-0.157439	0.0357022	0.655279			ENSG00000171206.14	TRIM8	protein_coding	ENSG00000171206.14	243.526	0.337132	0.13267	2.54114	0.0110491	0.0330503
P55263	ADK	Adenosine kinase (AK) (EC 2.7.1.20) (Adenosine 5'-phosphotransferase)	3 v 3	0.394268	0.0357092	0.25029			ENSG00000070269.14	TMEM260	protein_coding	ENSG00000070269.14	434.538	0.337052	0.108196	3.1152	0.00183821	0.00698139
Q9H211	CDT1	DNA replication factor Cdt1 (Double parked homolog) (DUP)	3 v 3	-0.501846	0.0357095	0.25029			ENSG00000100104.13	SRRD	protein_coding	ENSG00000100104.13	306.286	0.335161	0.126038	2.65921	0.00783243	0.0246264
A0A0A0MRM8	MYO6	Unconventional myosin-6 (Unconventional myosin-VI)	2 v 2	-0.102914	0.0357179	0.655279			ENSG00000166710.20	B2M	protein_coding	ENSG00000166710.20	867.859	0.33197	0.102914	3.22572	0.00125658	0.00496947
Q16658	FSCN1	Fascin (55 kDa actin-bundling protein) (Singed-like protein) (p55)	3 v 3	-0.119568	0.0357637	0.655279			ENSG00000149177.13	PTPRJ	protein_coding	ENSG00000149177.13	4025.01	0.331169	0.0678087	4.88386	1.04027e-06	7.93925e-06
Q96EK4	THAP11	THAP domain-containing protein 11	3 v 3	0.106948	0.035769	0.655279			ENSG00000185238.13	PRMT3	protein_coding	ENSG00000185238.13	427.612	0.327588	0.111	2.95124	0.00316499	0.0112294
P78549	NTHL1	Endonuclease III-like protein 1 (hNTH1) (EC 3.2.2.-) (EC 4.2.99.18) (Bifunctional DNA N-glycosylase/DNA-(apurinic or apyrimidinic site) lyase) (DNA glycosylase/AP lyase)	3 v 3	-0.093101	0.0358966	0.250888			ENSG00000099956.19	SMARCB1	protein_coding	ENSG00000099956.19	660.213	0.326685	0.108085	3.02249	0.00250703	0.00916495
Q96CT6	C12orf10	C12orf10 protein (Fragment)	3 v 3	-0.0926765	0.0358984	0.250888			ENSG00000174282.12	ZBTB4	protein_coding	ENSG00000174282.12	380.169	0.3253	0.123352	2.63716	0.00836023	0.0260658
O15400	STX7	Syntaxin-7	3 v 3	-0.186961	0.0359145	0.655279			ENSG00000057294.14	PKP2	protein_coding	ENSG00000057294.14	723.95	0.321731	0.0954075	3.37218	0.000745766	0.00312445
[truncated: 437 more rows]
