# Supplementary material for: MicroRNAs emerging coordinate with placental mammals alter pathways in endometrial epithelia important for endometrial function
Source: iScience. 2023 Mar 4;26(4):106339. doi: 10.1016/j.isci.2023.106339 (PMC10034127; doi:10.1016/j.isci.2023.106339)
Supplement: Table S21. S21A) List of gene names in segments of Venn diagram related to Figure 17. S21B) RNA-Seq data for human endometrial biopsies for mRNAs matching 1,063 proteins changed in response to miR-671-5p mimic, related to Figure 17. S21C) RNA-Seq data for human endometrial biopsies for mRNAs matchin — Table 21A: List of gene names in segments of Venn diagram related to Figure 17. Table S21B: RNA-Seq data for human endometrial biopsies for mRNAs matching 1,063 proteins changed in response to miR-671-5p mimic, related to Figure 17. Table S21C: RNA-Seq data for human endometrial biopsies for mRNAs matching 362 proteins changed in response to miR-671-5p inhibitor, related to Figure 17. Table S21D: RNA-Seq data for human endometrial biopsies for mRNAs matching 87 proteins changed in response to miR-671-5p mimic AND inhibitor, related to Figure 17. [file mmc22.xlsx]

## Sheet: Supplementary Table 21A
Supplementary Table 21A: List of gene names in segments of Venn diagram in Figure 17
71 elements included exclusively in "miR-671-5p mimic":	17 elements included exclusively in "miR-671-5p inhibitor":	32625 elements included exclusively in "Endometrial Biopsy mRNA":	5 common elements in "miR-671-5p mimic" and "miR-671-5p inhibitor":	1063 common elements in "miR-671-5p mimic" and "Endometrial Biopsy mRNA":	362 common elements in "miR-671-5p inhibitor" and "Endometrial Biopsy mRNA":	87 common elements in "miR-671-5p mimic", "miR-671-5p inhibitor" and "Endometrial Biopsy mRNA":
GFUS	GET1	MTARC1	CAVIN1	AAMP	RAB14	PFKP
EPRS1	KRT6B	MARCHF1	PYCR3	AARSD1	RPS15A	NDUFA3
HEL-S-90n	ATP5F1D	SEPTIN1	BOP1	ABCD1	TRMT61A	UBE2G2
RETREG2	TLCD3A	DELEC1	RETREG3	ABCE1	NHP2	HGD
GCS1	MIGA1	MARCHF2	ND2	ABHD11	NDUFB11	ITGB4
LARS1	ZCCHC3	MTARC2		ABHD5	PREP	HYOU1
LRATD2	SPOUT1	SEPTIN2		ABHD6	XPO7	ITPR2
SELENOO	UTP11	MARCHF3		ABL2	UQCRC2	KDM3B
FTS	BRAWNIN	SEPTIN3		ABR	GTF3C1	ASS1
HEXD	GSTT1	MARCHF4		ACADM	FBXO44	SUGP2
PIMREG	MRM2	SEPTIN4		ACADS	GLRX	SLC27A6
TLCD4	OGA	MARCHF5		ACADSB	AGR2	WFS1
ACACA	CIAO2B	SEPTIN5		ACBD6	RFC2	ZDHHC3
RELCH	NAXD	MARCHF6		ACBD7	AKAP17A	GPAT3
LIAT1	ODR4	SEPTIN6		ACLY	PLLP	ARMCX3
BABAM2	TRIR	MARCHF7		ACO2	CHAMP1	COPB2
DCP1A	NSD3	MARCHF8		ACOT7	NOP10	ACSL1
DKFZp686M0430		SEPTIN8		ACOX1	RTN1	PTPN1
EEF1AKMT4-ECE2		MARCHF9		ACSL3	PPP1R14C	HSD17B8
OTUD7B		SEPTIN9		ACSL4	GBP1	SHCBP1
NECTIN2		MARCHF10		ACTB	SLC38A1	B4GALT3
CBSL		SEPTIN10		ACTR2	COG6	STX5
NME1-NME2		MARCHF11		ADD1	DMTN	OTUB1
ADPRS		SEPTIN11		ADGRG1	ZNF451	NCK2
PRXL2B		SEPTIN12		ADK	ALG8	PEX14
NA		SEPTIN14		ADO	UQCRB	TMED10
NOL12		42248		AGK	TBC1D9B	PACS1
ATP5MJ		A1BG		AGPAT2	DCTN2	DSG2
CIP2A		A1BG-AS1		AGPAT3	HSD17B11	SLC12A4
FHIP2A		A2M		AHCYL1	HADHB	PACSIN1
GRK2		A2M-AS1		AK4	HACD2	IMPACT
ENTR1		A2ML1		AK6	TOLLIP	CEBPZ
PABIR1		A2ML1-AS1		AKAP1	BOLA1	SIX5
PTPA		A2ML1-AS2		AKR7A2	ARHGEF16	RASAL2
COQ8A		A2MP1		AKT1S1	OSBP2	COX15
TNPO2 variant protein		A3GALT2		ALAD	RBMS2	RNGTT
ITPRID2		A4GALT		ALDH18A1	PPP1R3D	GLT8D1
DKFZp451C205		A4GNT		ALDH1L2	NUDT14	ALDH4A1
WASHC3		AAAS		ALDH3A1	CAPZA2	HSPA8
METTL26		AACSP1		ALG11	SPATS2	EXOC5
AFDN		AADAC		ALG13	APPL2	PFKM
ZNHIT3		AADACL2		ALKBH5	VKORC1	VANGL1
SARS1		AADACL2-AS1		ANAPC13	SPHK2	MYO6
KYAT3		AADACL3		ANAPC7	METTL2B	AACS
POGLUT2		AADACL4		ANKLE2	GNAI2	HACD3
STEEP1		AADACP1		ANKRD28	POLR2H	RABGGTA
PGAP6		AADAT		ANKRD40	UEVLD	MED24
PNMA8A		AAED1		ANKRD54	RFC4	DNAJC5
PIGW		AAGAB		ANKS1A	ACTN4	QRSL1
FHIP2B		AAK1		ANP32E	SLC25A1	BAG6
FAM62A		AANAT		ANXA1	DDX39A	TAF6
TIMM23		AAR2		AP1B1	ARL8B	RAB34
H1-3		AARD		AP1G1	RAE1	GNAQ
TEPSIN		AARS		AP1S3	PRPF6	DENND2D
KCT2		AARS2		AP2A1	WDFY3	ARL6
HEL-S-265		AASDH		AP2A2	ACD	ASL
C14orf102		AASDHPPT		AP2B1	IGLL5	COX17
ECPAS		AASS		AP4E1	ANKFY1	AGO1
LRMDA		AATBC		APEH	HS1BP3	ERCC3
CYRIB		AATK		APOO	EARS2	M6PR
NDUFAF8		AB015752.3		APOOL	TMTC3	LMBR1
CYBC1		AB019441.29		AQR	PMM1	SHTN1
DCAF1		ABAT		ARAP1	USP22	ARF1
PAXX		ABCA1		ARFGEF2	IRAK4	FSCN1
SELENOH		ABCA10		ARHGAP1	SSR1	PCYOX1
TUBGCP5		ABCA11P		ARHGAP19	SNRPD1	ANKRD52
PSME3IP1		ABCA12		ARHGEF10	GOSR2	LRRC8E
HPF1		ABCA13		ARHGEF40	FAM174B	ARHGAP18
DENND10		ABCA17P		ARHGEF5	KLC2	SRFBP1
PLSCR3		ABCA2		ARID2	RALA	STX2
CCN1		ABCA3		ARID3A	RPL36AL	ATOX1
		ABCA4		ARIH2	PIK3CA	TTC12
		ABCA5		ARL2BP	AKT1	GSTM3
		ABCA6		ARMC9	ACTBL2	PPAT
		ABCA7		ARSB	IMMT	FADS1
		ABCA8		ARV1	GNA13	CGN
		ABCA9		ARVCF	MAOB	CLIC3
		ABCA9-AS1		ASMTL	GAB1	RPS6KA5
		ABCB1		ASXL1	CNEP1R1	FASTKD1
		ABCB10		ATAD3A	NARF	CHMP3
		ABCB11		ATE1	SBDS	TMED7
		ABCB4		ATG12	FUCA2	UNC45A
		ABCB5		ATG13	CCM2	DIS3
		ABCB6		ATG16L1	POLDIP2	DDX43
		ABCB7		ATG7	KDELR1	ZNF414
		ABCB8		ATIC	ACAP2	COPS7B
		ABCB9		ATL2	CLN3	ESCO2
		ABCC1		ATP2A2	CHMP2A
		ABCC10		ATP2C1	COX5B
		ABCC11		ATP6AP2	PI4K2A
		ABCC12		ATP6V1B2	PRKACA
		ABCC13		ATP6V1G1	NAGLU
		ABCC2		ATP9A	SRBD1
		ABCC3		ATXN2	MTFR2
		ABCC4		ATXN7L3B	POLD2
		ABCC5		B3GNT2	TAMM41
		ABCC5-AS1		BACE2	EPHB2
		ABCC6		BAG3	SLC25A11
		ABCC6P1		BAIAP2L1	AAMDC
		ABCC6P2		BBS1	CAMK4
		ABCC8		BCAP31	HACE1
		ABCC9		BCAT2	GPAA1
		ABCD2		BCL2L13	GPD1L
		ABCD4		BCL7B	ATP11B
		ABCF1		BCLAF1	ORC2
		ABCF2		BDH1	DSTN
		ABCF3		BICD2	PWWP2A
		ABCG1		BIN1	STRN4
		ABCG2		BIRC5	TTC5
		ABCG4		BIRC6	RAB13
		ABCG5		BLOC1S2	XYLB
		ABCG8		BLVRB	TEX30
		ABHD1		BOD1	ECI1
		ABHD10		BRAT1	NFIA
		ABHD11-AS1		BRD2	METAP1D
		ABHD12		BRD8	CLSTN1
		ABHD12B		BSPRY	ERGIC3
		ABHD13		BUB3	KCTD18
		ABHD14A		BUD31	TSC22D2
		ABHD14A-ACY1		C12orf10	POLDIP3
		ABHD14B		C12orf29	ZNF621
		ABHD15		C17orf75	TRIP4
		ABHD15-AS1		C19orf47	BET1
		ABHD16A		C1GALT1C1	SSBP3
		ABHD16B		C1orf43	CXorf38
		ABHD17A		C20orf27	RAD18
		ABHD17AP3		C2orf49	PAK1IP1
		ABHD17AP4		C3orf38	AKR1B15
		ABHD17AP6		C6orf120	GDA
		ABHD17B		C9orf78	SUCLG1
		ABHD17C		CA2	RNF170
		ABHD18		CACNB3	SNX1
		ABHD2		CALY	PAAF1
		ABHD3		CAMKK2	C18orf25
		ABHD4		CAMSAP1	EIF1AD
		ABHD8		CAMSAP2	LIMD2
		ABI1		CAP2	TTF2
		ABI2		CAPN1	GSTM2
		ABI3		CAPN6	RAB11B
		ABI3BP		CARHSP1	C5orf24
		ABL1		CASD1	HOXD9
		ABLIM1		CASP6	PLCG2
		ABLIM2		CBFB	C15orf40
		ABLIM3		CBX1	RRBP1
		ABO		CBX3	PPP1R14B
		ABRA		CCAR2	SLC25A41
		ABRACL		CCDC12	MDH1
		ABT1		CCDC167	SPTLC2
		ABT1P1		CCDC43	GET4
		ABTB1		CCDC6	DHRS7
		ABTB2		CCDC88C	POLK
		AC000032.2		CCDC91	PAPD5
		AC000036.4		CCNA2	IFT57
		AC000067.1		CCNB2	EXOC8
		AC000068.10		CCND1	WDR55
		AC000068.5		CCNDBP1	SEPTIN7
		AC000068.9		CCNT1	RNF141
		AC000078.5		CCNY	EIF4A1
		AC000089.3		CCT2	CDK12
		AC000095.11		CCT4	MITD1
		AC000095.9		CCT5	EWSR1
		AC000111.4		CCT6A	PTPN23
		AC000111.6		CCT7	C1orf112
		AC000120.7		CD276	THBS1
		AC000123.4		CD46	INO80
		AC002044.4		CD55	PCYOX1L
		AC002056.3		CDC34	KLF16
		AC002059.10		CDC42EP4	ARF5
		AC002064.5		CDCA2	SCAP
		AC002066.1		CDCA8	MALT1
		AC002075.4		CDH1	FBXO45
		AC002076.10		CDK16	KAT2B
		AC002115.9		CDK19	NAA15
		AC002116.7		CDK4	DDX42
		AC002117.1		CDK5	LTBP4
		AC002127.4		CDK7	CDS2
		AC002128.5		CDKN2AIPNL	HEATR5A
		AC002310.10		CDR2L	CISD2
		AC002310.12		CDT1	OSBP
		AC002310.13		CEP78	PRIM1
		AC002310.7		CEPT1	SDHAF4
		AC002331.1		CERCAM	STAT2
		AC002383.2		CERS4	AP1M2
		AC002395.1		CGGBP1	UBR7
		AC002398.11		CHCHD3	DNAJC21
		AC002398.12		CHD1L	RBMS3
		AC002398.13		CHMP1A	AMD1
		AC002398.9		CHMP1B	MED18
		AC002400.1		CHMP2B	MAP1LC3A
		AC002401.1		CHP1	TDRD3
		AC002429.5		CHST6	NAA20
		AC002451.3		CIB1	KATNB1
		AC002454.1		CISD1	MINK1
		AC002456.2		CKAP2	UBA3
		AC002465.2		CKAP4	PLCD1
		AC002467.7		CLDN7	NUDT11
		AC002472.11		CLPTM1	SEC62
		AC002480.3		CLPTM1L	TXNDC15
		AC002480.4		CLPX	CDK1
		AC002480.5		CMBL	METTL15
		AC002486.2		CMTM4	UGGT2
		AC002486.3		CNNM3	CMTR1
		AC002511.2		COL6A1	SMOC2
		AC002511.3		COL6A2	WDR4
		AC002519.6		COMMD7	TBL3
		AC002519.8		COMMD9	SGMS2
		AC002550.5		COPA	TIMM17B
		AC002551.1		COPE	TYMS
		AC002558.1		COPS7A	EOGT
		AC002979.1		CORO7-PAM16	L3MBTL3
		AC002984.2		COX19	RER1
		AC002985.3		COX5A	ARID4B
		AC003002.6		CPE	CLIC6
		AC003003.5		CPEB4	NR2C2AP
		AC003005.2		CPNE2	TMA16
		AC003005.4		CPSF3	ADAM10
		AC003006.1		CPT1A	TTI1
		AC003006.7		CRABP2	COMMD6
		AC003075.4		CRADD	KRI1
		AC003080.4		CREB1	ACBD5
		AC003084.2		CRELD2	MGST2
		AC003088.1		CROT	ATP1A1
		AC003090.1		CSK	SUMO3
		AC003092.1		CTBS	PRDX4
		AC003092.2		CTDSPL2	FGFR1OP2
		AC003101.1		CUL4A	RNF187
		AC003104.1		CUL5	SNRNP27
		AC003682.16		CUTA	GSN
		AC003682.17		CYB5R1	TERF1
		AC003956.1		CYBA	ERF
		AC003973.4		CYP51A1	MRPL33
		AC003985.1		CYTH1	GOLGA8N
		AC003986.5		DALRD3	JAGN1
		AC003986.6		DAPK3	STAM
		AC003986.7		DAZAP1	TIMMDC1
		AC003991.3		DBN1	PSMD12
		AC004000.1		DBR1	MAN1B1
		AC004004.2		DBT	RAP2C
		AC004012.1		DCAKD	AGFG2
		AC004014.3		DCDC2	ARF4
		AC004019.10		DCLK1	COMMD8
		AC004019.13		DCUN1D5	SLITRK5
		AC004022.7		DDAH1	GTF3C3
		AC004051.2		DDAH2	SHMT2
		AC004057.1		DDRGK1	SEMA4D
		AC004066.2		DDX39B	BCR
		AC004066.3		DDX58	KRT16
		AC004067.5		DEK	TAGLN3
		AC004069.2		DENND6A	TBCD
		AC004076.7		DERL2	AMFR
		AC004076.9		DGCR2	THAP11
		AC004112.4		DHCR24	STX7
		AC004156.3		DHDDS	ERGIC2
		AC004158.3		DHTKD1	NDUFA4
		AC004160.4		DHX33	ITPKA
		AC004221.2		DIABLO	EIF2B5
		AC004231.2		DIAPH1	PCNT
		AC004257.1		DLG5	TOP2B
		AC004381.6		DMRTA2	CCNH
		AC004381.7		DNAJC24	SUOX
		AC004383.3		DNTTIP1	MOXD1
		AC004448.2		DPH2	EIF5A2
		AC004449.6		DPY19L1	WDR59
		AC004453.8		DTNBP1	ACP1
		AC004471.10		DTYMK	SEH1L
		AC004471.9		DYNC1H1	TFRC
		AC004485.3		DYNC1LI1	ATP6V1C1
		AC004490.1		DYNLL2	SACM1L
		AC004510.3		E2F4	MZT1
		AC004538.3		EAF1	NOL9
		AC004540.4		ECD	MTHFS
		AC004540.5		ECI2	ZFP91
		AC004543.1		ECT2	GNPDA1
		AC004543.2		EDC3	TRMT112
		AC004549.6		EDRF1	VPS4A
		AC004603.4		EEF1D	GART
		AC004623.2		EEF2	CTNNB1
		AC004637.1		EHBP1L1	PNP
		AC004692.4		EHF	KLC3
		AC004692.5		EI24	DUS2
		AC004702.2		EIF2B1	FBXO21
		AC004754.3		EIF2B3	SMARCA5
		AC004775.5		EIF2B4	CHRAC1
		AC004791.2		EIF3J	ABCD3
		AC004812.1		EIF4EBP1	SDAD1
		AC004837.5		EIF4ENIF1	NES
		AC004840.8		EIF4G1	ZFYVE19
		AC004854.4		EIF4G2	NAGPA
		AC004854.5		ELMO2	CHPF
		AC004870.4		ELMO3	SLC44A1
		AC004870.5		ELOVL1	B4GALT1
		AC004893.10		ELOVL5	FKBP8
		AC004893.11		EMC10	SERINC3
		AC004895.4		ENOPH1	NENF
		AC004899.3		ENOSF1	GNPDA2
		AC004901.1		ENPP4	CTSB
		AC004906.3		ENY2	NEDD1
		AC004924.1		EP300	ZNHIT6
		AC004941.3		EP400	MARVELD2
		AC004947.2		EPB41	ZWILCH
		AC004951.5		EPHA2	GUK1
		AC004951.6		EPM2AIP1	ARMC6
		AC004967.7		EPS8L1	NCL
		AC004969.1		ERCC6L	LYRM2
		AC004980.10		ERI1	CTDSPL
		AC004980.7		ERLIN1	FOXO3
		AC004980.8		ERLIN2	PMPCB
		AC004980.9		ERO1B	MOCS1
		AC004985.12		ESRP1	WDR6
		AC004987.9		ESYT2	C1orf174
		AC004988.1		ETF1	CDCA7
		AC005009.1		EXD2	EFNB1
		AC005009.2		EXO1	MTOR
		AC005013.5		EXOC1	MGST3
		AC005014.5		EXOC7	ASH2L
		AC005020.1		EXT1	VPS16
		AC005033.6		EYA4	RRP1B
		AC005037.1		FAHD2A	MRPS34
		AC005037.3		FAM172A	GNAS
		AC005040.3		FAM207A	TTC39A
		AC005041.11		FAM234A	NDUFB6
		AC005042.2		FAM32A	DR1
		AC005042.4		FAM83G	COPS3
		AC005062.2		FAM8A1	GPI
		AC005071.1		FANCD2	TRMT2A
		AC005076.5		FAR1	SYNGR2
		AC005077.14		FARP1	ASNSD1
		AC005077.7		FASN	LARP1B
		AC005077.8		FASTKD5	FKBP4
		AC005082.12		FBXL18	AKR1A1
		AC005083.1		FBXO4	EFR3A
		AC005102.1		FCHO2	CUL1
		AC005104.3		FDFT1	ELMOD2
		AC005150.1		FEM1B	NT5DC3
		AC005154.6		FEN1	RHPN2
		AC005154.7		FLNB	CELSR1
		AC005154.8		FLOT1	FAAH
		AC005162.5		FMNL2	WIPF1
		AC005176.2		FNTA	MRPL32
		AC005189.6		FSTL1	ERAL1
		AC005197.2		FUBP1	XRN1
		AC005220.3		FUOM	BRD7
		AC005224.2		FYCO1	RPL30
		AC005235.1		FZD1	VCPIP1
		AC005237.4		GAK	TMEM102
		AC005251.3		GALM	DHRS13
		AC005253.2		GALNT7	PTRH1
		AC005253.4		GALT	WIPI2
		AC005255.3		GATAD2A	CAV1
		AC005255.5		GBF1	PPDPF
		AC005256.1		GCA	BPIFB1
		AC005262.2		GCFC2	LRWD1
		AC005262.3		GDAP1	PDP1
		AC005262.4		GDE1	GTF2IRD1
		AC005264.2		GFPT2	HGS
		AC005276.1		GGA3	RPL8
		AC005281.1		GGT1	ATP13A2
		AC005281.2		GINS3	DAB2IP
		AC005288.1		GIT1	TYRO3
		AC005300.5		GK5	C15orf38-AP3S2
		AC005301.8		GLDC	ZFYVE26
		AC005304.1		GLG1	SCAMP1
		AC005306.3		GLO1
		AC005307.3		GMDS
		AC005324.6		GMEB1
		AC005329.7		GMPPA
		AC005336.4		GMPPB
		AC005339.2		GMPR
		AC005351.1		GNAI1
		AC005355.1		GNPNAT1
		AC005355.2		GOLGA4
		AC005387.3		GOLGA8O
		AC005391.2		GOLIM4
		AC005392.13		GOLPH3
		AC005481.5		GOSR1
		AC005487.2		GOT1
		AC005488.11		GPALPP1
		AC005498.3		GPAT4
		AC005498.4		GPRC5C
		AC005517.3		GPRIN1
		AC005519.4		GPSM1
		AC005523.2		GPSM2
		AC005523.3		GPX1
		AC005532.5		GRAMD1A
		AC005534.8		GRAMD4
		AC005537.2		GRB10
		AC005540.3		GRHL2
		AC005546.2		GRK6
		AC005550.5		GSTM4
		AC005562.1		GTF2E2
		AC005592.1		GTF3C2
		AC005592.2		GTPBP3
		AC005592.3		GYG1
		AC005606.14		HABP4
		AC005606.15		HACL1
		AC005614.3		HAGH
		AC005616.2		HAUS2
		AC005618.6		HCFC1
		AC005624.2		HCFC2
		AC005631.1		HDLBP
		AC005682.5		HEATR5B
		AC005682.6		HEBP1
		AC005702.1		HECTD3
		AC005702.2		HECTD4
		AC005702.3		HELLS
		AC005702.4		HELZ
		AC005740.5		HINT3
		AC005740.6		HIP1R
		AC005754.7		HK1
		AC005754.8		HLTF
		AC005758.1		HNRNPDL
		AC005775.2		HOXA7
		AC005776.1		HS2ST1
		AC005779.2		HS6ST1
		AC005785.2		HSD17B10
		AC005786.3		HSD17B12
		AC005786.5		HSP90AA1
		AC005786.7		HSPD1
		AC005789.9		HTT
		AC005795.1		IBTK
		AC005822.1		IDH2
		AC005838.2		IDH3A
		AC005932.1		IFIT3
		AC005943.2		IFT88
		AC005944.2		IKBKB
		AC005954.3		IL1RAP
		AC005954.4		INF2
		AC006003.3		INPP1
		AC006014.8		INTS7
		AC006019.3		IPO11
		AC006026.13		IQCJ-SCHIP1
		AC006033.22		IRGQ
		AC006041.1		ISOC1
		AC006042.6		ISYNA1
		AC006042.7		ITFG1
		AC006042.8		ITGB3
		AC006050.2		ITPR3
		AC006116.1		JAG2
		AC006116.12		JMY
		AC006116.13		KAT8
		AC006116.14		KCTD10
		AC006116.15		KDM1B
		AC006116.17		KDM4A
		AC006116.19		KIAA0930
		AC006116.20		KIAA1109
		AC006116.21		KIAA1522
		AC006116.22		KIF11
		AC006116.24		KIF1B
		AC006116.27		KIF1C
		AC006126.3		KIF2C
		AC006126.4		KIF3B
		AC006129.1		KIF5B
		AC006129.2		KLHL26
		AC006145.4		KMT2B
		AC006159.4		KNSTRN
		AC006159.5		KPNA6
		AC006160.5		KRTCAP2
		AC006195.2		L3HYPDH
		AC006262.10		LAD1
		AC006272.1		LAMB1
		AC006272.2		LAMB3
		AC006273.4		LANCL1
		AC006273.5		LASP1
		AC006277.2		LCMT1
		AC006369.2		LENG8
		AC006372.4		LETM1
		AC006372.5		LIMA1
		AC006372.6		LIMCH1
		AC006373.1		LIN37
		AC006378.2		LIN52
		AC006427.2		LIN9
		AC006460.2		LLGL2
		AC006480.1		LMAN2L
		AC006483.5		LMNB2
		AC006486.9		LPCAT4
		AC006487.1		LPIN2
		AC006509.7		LRBA
		AC006534.1		LRRC1
		AC006538.1		LRRC20
		AC006539.1		LRSAM1
		AC006547.13		LSM14B
		AC006547.15		LSM7
		AC006547.8		LXN
		AC006548.19		LZIC
		AC006552.1		MAD1L1
		AC006557.1		MAGED1
		AC006942.4		MAP1S
		AC006946.15		MAP2
		AC006946.16		MAP2K3
		AC006946.17		MAP3K6
		AC006947.1		MAP3K7
		AC006960.5		MAP4K4
		AC006978.6		MAP4K5
		AC006994.1		MAP7D1
		AC006994.2		MAP7D3
		AC007000.10		MAPK1
		AC007000.11		MAPK8
		AC007009.1		MAPK9
		AC007009.2		MAPKAPK3
		AC007036.4		MARK3
		AC007036.6		MAVS
		AC007038.7		MAX
		AC007040.11		MBTD1
		AC007040.6		MCM7
		AC007040.8		MDN1
		AC007041.2		ME1
		AC007064.24		ME2
		AC007096.1		MED1
		AC007098.1		MED15
		AC007099.1		MED17
		AC007126.1		MED20
		AC007128.1		METTL7A
		AC007161.5		MEX3D
		AC007163.6		MFAP1
		AC007182.6		MFGE8
		AC007192.4		MGA
		AC007192.6		MGAT1
		AC007193.6		MGRN1
		AC007193.8		MICAL2
		AC007193.9		MICALL1
		AC007204.2		MIF4GD
		AC007228.11		MIOS
		AC007228.5		MIPEP
		AC007228.8		MMAA
		AC007228.9		MMACHC
		AC007229.3		MMADHC
		AC007238.1		MMP14
		AC007246.3		MNS1
		AC007249.3		MOCS2
		AC007250.4		MOSPD2
		AC007255.8		MPP7
		AC007256.5		MPZL1
		AC007271.3		MRGBP
		AC007272.3		MRI1
		AC007277.3		MRPL1
		AC007278.2		MRPL12
		AC007278.3		MRPL16
		AC007285.6		MRTO4
		AC007292.3		MSI1
		AC007292.4		MTA2
		AC007292.6		MTHFD2
		AC007292.7		MTMR1
		AC007308.7		MTMR3
		AC007318.5		MTMR6
		AC007319.1		MVB12A
		AC007365.1		MYO1B
		AC007365.3		MYO5A
		AC007381.3		MYO5B
		AC007383.3		MYO5C
		AC007383.4		N6AMT1
		AC007386.2		NAA10
		AC007386.3		NAMPT
		AC007386.4		NAPA
		AC007389.3		NAPG
		AC007391.2		NAV2
		AC007392.3		NCAPH
		AC007392.4		NCDN
		AC007395.4		NCKAP1
		AC007403.2		NDE1
		AC007403.3		NDST1
		AC007405.4		NDUFA13
		AC007405.6		NDUFA5
		AC007405.8		NDUFA7
		AC007422.1		NDUFA9
		AC007450.1		NDUFB8
		AC007551.1		NDUFS1
		AC007551.2		NDUFS2
		AC007557.3		NDUFS6
		AC007563.3		NDUFS7
		AC007563.5		NECAP1
		AC007566.10		NEDD4L
		AC007618.3		NEDD9
		AC007620.3		NEK7
		AC007679.3		NFATC2IP
		AC007682.1		NFIC
		AC007731.1		NFKB2
		AC007743.1		NGLY1
		AC007750.5		NGRN
		AC007773.1		NHLRC3
		AC007773.2		NHSL1
		AC007796.1		NIPBL
		AC007842.1		NKIRAS1
		AC007875.2		NMRAL1
		AC007879.1		NOTCH2
		AC007879.2		NOTCH3
		AC007879.3		NPM1
		AC007879.4		NR3C1
		AC007879.5		NRAS
		AC007879.7		NRBP1
		AC007880.1		NT5C3A
		AC007881.4		NT5DC2
		AC007919.18		NTHL1
		AC007950.1		NUBP2
		AC007952.5		NUF2
		AC007952.6		NUP210
		AC007966.1		NUP50
		AC007969.4		NUP58
		AC007969.5		NUP88
		AC008060.7		NUS1
		AC008063.2		NUTF2
		AC008065.1		NVL
		AC008067.2		OCRL
		AC008072.1		ODC1
		AC008073.9		OGDHL
		AC008074.3		OGFOD3
		AC008074.4		ORC6
		AC008088.4		OSBPL11
		AC008132.13		OSTM1
		AC008132.14		OTUD3
		AC008154.4		OTUD4
		AC008154.5		OTUD5
		AC008163.4		OXA1L
		AC008264.4		P3H2
		AC008268.1		PANK2
		AC008268.2		PAPOLG
		AC008269.2		PAPSS2
		AC008277.1		PAQR3
		AC008278.2		PAXBP1
		AC008278.3		PCBP1
		AC008281.1		PCCA
		AC008391.1		PCDH9
		AC008427.2		PCID2
		AC008440.10		PCIF1
		AC008440.5		PCNA
		AC008565.1		PDCD2L
		AC008581.1		PDCD6
		AC008592.3		PDLIM5
		AC008592.4		PDLIM7
		AC008592.5		PDPK1
		AC008592.8		PDXDC1
		AC008694.2		PDXK
		AC008697.1		PELI2
		AC008746.10		PEX3
		AC008746.12		PFDN2
		AC008746.3		PFDN5
		AC008752.1		PFKL
		AC008753.4		PGGT1B
		AC008753.6		PHC2
		AC008781.7		PHC3
		AC008850.3		PHF10
		AC008937.3		PHLDA2
		AC008982.2		PHLDB1
		AC008984.7		PIEZO1
		AC008992.1		PIGM
		AC009005.2		PIGS
		AC009014.3		PISD
		AC009110.1		PKN1
		AC009120.10		PKP2
		AC009120.3		PKP3
		AC009120.4		PLBD2
		AC009120.5		PLCB1
		AC009120.6		PLCB3
		AC009121.1		PLCB4
		AC009133.12		PLCD3
		AC009133.15		PLCG1
		AC009133.17		PLOD3
		AC009159.1		PLPP2
		AC009166.5		PLS1
		AC009227.2		PLXNB2
		AC009227.3		PML
		AC009228.1		PMM2
		AC009229.5		PNKD
		AC009229.6		POFUT2
		AC009237.8		POLE
		AC009238.6		POLE2
		AC009245.3		POLE3
		AC009264.1		POLE4
		AC009274.6		POLR1C
		AC009297.1		POLR3C
		AC009299.2		POLRMT
		AC009299.3		POM121
		AC009299.4		POMGNT2
		AC009299.5		POMK
		AC009302.2		POP4
		AC009303.1		POP5
		AC009303.3		PPCS
		AC009312.1		PPIH
		AC009403.2		PPM1H
		AC009404.2		PPP1R18
		AC009410.1		PPP1R1B
		AC009473.1		PPP1R21
		AC009480.1		PPP2CB
		AC009487.6		PPP2R5B
		AC009495.2		PPP2R5D
		AC009495.3		PPP5C
		AC009495.4		PPP6R1
		AC009501.4		PPP6R2
		AC009502.4		PPT1
		AC009505.2		PPWD1
		AC009506.1		PQBP1
		AC009518.4		PRKAA1
		AC009541.1		PRKAB1
		AC009542.2		PRKCH
		AC009784.3		PRR11
		AC009892.10		PRRC2B
		AC009892.5		PSMC2
		AC009948.5		PSMD2
		AC009948.7		PSMD3
		AC009950.2		PSME4
		AC009955.8		PTBP2
		AC009961.2		PTDSS2
		AC009961.3		PTK2
		AC009961.5		PTMA
		AC009963.3		PTMS
		AC009963.5		PTPN9
		AC009967.3		PTPRF
		AC010084.1		PTPRJ
		AC010086.2		PUM1
		AC010091.1		PYCR1
		AC010096.1		PYCR2
		AC010127.3		PYGB
		AC010132.11		PYGL
		AC010136.2		PYURF
		AC010148.1		RAB11FIP4
		AC010150.1		RAB12
		AC010226.4		RAB18
		AC010311.1		RAB25
		AC010329.1		RAB32
		AC010458.1		RAB3A
		AC010468.1		RAB3B
		AC010492.2		RAB43
		AC010492.4		RAB4B
		AC010504.2		RAB5A
		AC010522.1		RAB5B
		AC010524.2		RAB8A
		AC010524.4		RABGAP1
		AC010525.1		RABGGTB
		AC010547.9		RAC1
		AC010642.1		RAD21
		AC010646.3		RALB
		AC010649.1		RAMP1
		AC010729.1		RANGAP1
		AC010729.2		RAP1GAP
		AC010733.5		RAP1GDS1
		AC010746.3		RAP2B
		AC010761.10		RASA3
		AC010761.13		RAVER2
		AC010761.14		RBBP6
		AC010761.6		RBBP8NL
		AC010761.8		RBCK1
		AC010761.9		RBM15
		AC010878.3		RBM27
		AC010883.5		RDH11
		AC010884.1		REEP4
		AC010886.2		RFC5
		AC010890.1		RFK
		AC010894.3		RFX1
		AC010894.5		RGS19
		AC010900.2		RHEB
		AC010907.2		RHOD
		AC010907.5		RMDN2
		AC010969.1		RMDN3
		AC010975.1		RMI1
		AC010976.2		RNF213
		AC010980.2		RNPEP
		AC010983.1		ROBO1
		AC010987.5		ROMO1
		AC010987.6		RPA3
		AC011239.1		RPAP1
		AC011247.3		RPAP3
		AC011288.2		RPL22L1
		AC011290.4		RPL23
		AC011290.5		RPL38
		AC011294.3		RPLP0
		AC011298.2		RPLP2
		AC011330.5		RPRD1B
		AC011343.1		RPS19BP1
		AC011366.3		RPS2
		AC011450.1		RPS6KA1
		AC011453.1		RPS7
		AC011477.1		RRM1
		AC011499.1		RRM2B
		AC011515.2		RSF1
		AC011518.1		RSPRY1
		AC011525.2		RSU1
		AC011525.4		RUFY1
		AC011530.4		RXRB
		AC011551.3		S100A13
		AC011738.4		SAFB
		AC011742.5		SALL2
		AC011747.3		SAR1A
		AC011747.4		SARAF
		AC011747.6		SCFD1
		AC011753.5		SCNN1A
		AC011816.1		SCOC
		AC011893.3		SCRN2
		AC011899.10		SCYL2
		AC011899.9		SDF4
		AC011933.2		SDSL
		AC011994.1		SEC16A
		AC011997.1		SEC23B
		AC011999.1		SEC24C
		AC012065.5		SEL1L3
		AC012066.1		SEMA3B
		AC012074.2		SERF2
		AC012123.1		SESN2
		AC012146.7		SF3A3
		AC012307.2		SF3B3
		AC012314.8		SFN
		AC012322.1		SFXN4
		AC012354.6		SH2B1
		AC012354.8		SH3BGRL2
		AC012358.4		SH3BP5L
		AC012358.7		SH3GLB2
		AC012358.8		SH3PXD2B
		AC012360.4		SHROOM4
		AC012360.6		SIN3A
		AC012361.1		SIN3B
		AC012363.13		SKP2
		AC012363.4		SLBP
		AC012368.1		SLC12A7
		AC012370.2		SLC1A5
		AC012370.3		SLC22A18
		AC012442.5		SLC25A15
		AC012442.6		SLC27A1
		AC012445.1		SLC27A2
		AC012451.1		SLC30A7
		AC012454.4		SLC30A9
		AC012456.4		SLC31A1
		AC012462.1		SLC35A4
		AC012462.2		SLC35D1
		AC012485.2		SLC35E1
		AC012499.1		SLC35F2
		AC012501.2		SLC38A3
		AC012501.3		SLC44A2
		AC012506.2		SLC4A1AP
		AC012506.4		SLC4A2
		AC012507.3		SLC7A5
		AC012507.4		SLC7A6OS
		AC012513.6		SLC9A3R1
		AC012531.25		SLFN5
		AC012593.1		SLMAP
		AC012594.1		SMAD1
		AC012613.2		SMARCB1
		AC012627.1		SMARCC2
		AC012668.1		SMARCD2
		AC012668.2		SMARCE1
		AC013264.2		SMG6
		AC013267.1		SMIM13
		AC013268.3		SMNDC1
		AC013271.3		SMPD4
		AC013275.2		SMPDL3A
		AC013429.4		SMYD5
		AC013436.6		SNX21
		AC013439.4		SNX24
		AC013448.1		SNX29
		AC013460.1		SOX4
		AC013461.1		SPAST
		AC013470.6		SPCS2
		AC013470.8		SPDL1
		AC013472.3		SPG7
		AC013472.4		SPINT1
		AC013474.4		SPPL3
		AC013480.2		SPRYD4
		AC015688.3		SPRYD7
		AC015691.13		SPTBN4
		AC015884.1		SPTY2D1
		AC015922.5		SRCAP
		AC015922.6		SRM
		AC015922.7		SRP68
		AC015923.1		SRRM2
		AC015933.2		SS18L1
		AC015969.3		SSB
		AC015971.2		SSBP1
		AC015977.6		SSNA1
		AC015987.1		ST7
		AC016292.3		STAG2
		AC016582.2		STAM2
		AC016629.3		STAP2
		AC016670.1		STAT1
		AC016682.1		STAT3
		AC016683.5		STAT5B
		AC016700.2		STIP1
		AC016700.4		STK17B
		AC016700.5		STRIP1
		AC016700.6		STX8
		AC016708.2		STXBP2
		AC016712.1		STXBP3
		AC016712.2		STXBP6
		AC016712.3		SUCLG2
		AC016716.1		SUCO
		AC016716.2		SUN2
		AC016717.1		SYNJ1
		AC016722.3		SYPL1
		AC016722.4		TAF10
		AC016723.4		TANC1
		AC016734.2		TATDN1
		AC016735.2		TBC1D10B
		AC016738.3		TBC1D13
		AC016738.4		TBC1D22B
		AC016739.1		TBC1D2B
		AC016739.2		TBC1D5
		AC016745.3		TBCA
		AC016747.3		TBCE
		AC016757.3		TBL2
		AC016768.1		TCF12
		AC016772.4		TCP1
		AC016831.3		TDG
		AC016831.5		TEX264
		AC016831.6		TFDP2
		AC016831.7		TGOLN2
		AC016894.1		TGS1
		AC016907.3		THOC2
		AC016910.1		THUMPD1
		AC016995.3		TIA1
		AC016999.2		TIMM10B
		AC017002.1		TIMM50
		AC017002.2		TIMP2
		AC017028.2		TIPRL
		AC017028.3		TJP2
		AC017028.4		TJP3
		AC017028.6		TK1
		AC017028.7		TLE3
		AC017035.2		TLN1
		AC017048.2		TM9SF4
		AC017060.1		TMC4
		AC017074.2		TMCC1
		AC017074.3		TMEM106C
		AC017079.3		TMEM115
		AC017079.4		TMEM147
		AC017081.2		TMEM165
		AC017084.1		TMEM214
		AC017101.10		TMEM30A
		AC017104.1		TMEM30B
		AC017104.2		TMEM39A
		AC017104.6		TMEM41B
		AC018442.1		TMEM68
		AC018462.2		TMEM87B
		AC018463.4		TMEM9B
		AC018641.7		TMX2
		AC018647.3		TMX3
		AC018696.4		TMX4
		AC018735.1		TNFRSF12A
		AC018737.3		TOM1L1
		AC018738.2		TOM1L2
		AC018755.16		TOMM34
		AC018755.17		TOR3A
		AC018766.4		TOX4
		AC018766.6		TP53I11
		AC018804.1		TPMT
		AC018804.6		TPR
		AC018804.7		TPX2
		AC018816.3		TRABD
		AC018865.5		TRAF7
		AC018866.1		TRAPPC2L
		AC018890.6		TRAPPC4
		AC019097.7		TRAPPC5
		AC019109.1		TRAPPC6B
		AC019117.1		TRAPPC9
		AC019117.2		TRIM16
		AC019118.3		TRIM28
		AC019172.2		TRMT10A
		AC019181.2		TRMT10C
		AC019181.3		TRRAP
		AC019185.4		TSC1
		AC019186.1		TSC2
		AC019349.5		TSC22D4
		AC020550.7		TSPAN15
		AC020571.3		TTC19
		AC020594.5		TTC26
		AC020743.2		TTC28
		AC020915.1		TTL
		AC020931.1		TTLL12
		AC020983.5		TUBA1A
		AC021016.7		TUBB2B
		AC021188.4		TUFM
		AC021218.2		TUFT1
		AC021224.1		TVP23B
		AC022007.5		TWF2
		AC022153.1		TXLNA
		AC022154.7		TXN2
		AC022182.1		TXNDC16
		AC022182.2		TXNL1
		AC022182.3		TXNL4B
		AC022201.5		TYW1
		AC022210.2		UAP1L1
		AC022384.1		UBAC1
		AC022431.3		UBAP1
		AC022538.1		UBASH3B
		AC022816.2		UBE2B
		AC022819.1		UBE2D2
		AC022819.3		UBE2F
		AC023050.1		UBE2H
		AC023115.2		UBE2J2
		AC023115.4		UBE2Q1
		AC023137.2		UBE3A
		AC023469.2		UBE3B
		AC023590.1		UBFD1
		AC023593.1		UBR2
		AC024028.1		UBR4
		AC024067.1		UBXN2B
		AC024084.1		UBXN4
		AC024162.2		UBXN6
		AC024475.1		UBXN7
		AC024560.2		UCKL1
		AC024560.3		UGDH
		AC024568.1		UHRF1BP1L
		AC024569.1		UNC119
		AC024592.9		UPF1
		AC024704.2		UPF2
		AC024937.6		UPRT
		AC025016.1		URB2
		AC025165.8		USF1
		AC025166.1		USP30
		AC025171.1		USP39
		AC025280.1		USP4
		AC025335.1		USP46
		AC025442.3		USP5
		AC025811.3		USP54
		AC025918.2		VAC14
		AC026150.6		VBP1
		AC026150.8		VPS13A
		AC026167.1		VPS26A
		AC026188.1		VPS29
		AC026202.3		VPS35
		AC026271.5		VPS37A
		AC026471.6		VPS45
		AC026703.1		VPS50
		AC026904.1		VPS52
		AC026954.6		VRK1
		AC026956.1		VTI1A
		AC027119.1		VWA5A
		AC027288.2		WBP4
		AC027307.1		WDHD1
		AC027319.1		WDR33
		AC027320.1		WDR37
		AC027348.1		WDR44
		AC027601.1		WDR45
		AC027612.1		WDR73
		AC027612.4		WDR77
		AC027612.6		WDR82
		AC027811.1		WDR89
		AC034187.2		WFDC2
		AC034220.3		WNK1
		AC034236.2		WNK3
		AC034243.1		WRNIP1
		AC037459.4		WWC2
		AC046143.3		WWP2
		AC051649.12		XPO4
		AC053503.11		XPR1
		AC053503.4		XXYLT1
		AC053503.6		YEATS4
		AC055764.1		YES1
		AC055876.1		YIPF4
		AC058791.1		YPEL5
		AC060226.1		YTHDC1
		AC060834.2		YWHAG
		AC061992.2		YY1AP1
		AC062017.1		ZBTB34
		AC062021.1		ZBTB40
		AC062028.1		ZC3H11A
		AC062029.1		ZC3H13
		AC063976.2		ZC3H14
		AC063976.7		ZMAT2
		AC064834.1		ZNF185
		AC064834.2		ZNF384
		AC064834.3		ZNF592
		AC064836.3		ZNF598
		AC064850.4		ZNF618
		AC064852.4		ZNF622
		AC064853.2		ZNF706
		AC064875.2		ZNF830
		AC066615.1		ZNRF2
		AC067717.1
		AC067718.1
		AC067940.1
		AC067945.3
		AC067945.4
		AC067956.1
		AC067959.1
		AC067968.3
		AC068057.1
		AC068134.10
		AC068134.6
		AC068134.8
		AC068138.1
		AC068279.3
		AC068282.3
		AC068286.1
		AC068491.2
		AC068492.1
		AC068499.10
		AC068522.4
		AC068533.7
		AC068580.5
		AC068580.6
		AC068587.2
		AC068641.1
		AC068643.1
		AC068657.2
		AC068669.1
		AC068706.2
		AC068831.10
		AC068831.15
		AC068831.3
		AC068831.6
		AC069154.4
		AC069257.6
		AC069277.2
		AC069282.6
		AC069286.1
		AC069294.1
		AC069368.3
		AC069394.1
		AC069513.4
		AC072052.7
		AC072062.1
		AC072062.3
		AC073043.1
		AC073046.25
		AC073052.1
		AC073063.10
		AC073065.3
		AC073069.2
		AC073071.1
		AC073072.5
		AC073072.7
		AC073109.2
		AC073115.6
		AC073115.7
		AC073130.1
		AC073130.3
		AC073133.1
		AC073133.2
		AC073135.7
		AC073150.6
		AC073218.3
		AC073254.1
		AC073257.2
		AC073283.4
		AC073283.7
		AC073316.1
		AC073316.2
		AC073321.4
		AC073326.3
		AC073333.8
		AC073342.12
		AC073343.1
		AC073343.13
		AC073410.1
		AC073415.2
		AC073464.4
		AC073464.7
		AC073465.1
		AC073551.1
		AC073621.2
		AC073635.5
		AC073636.1
		AC073641.2
		AC073648.1
		AC073834.3
		AC073842.19
		AC073869.1
		AC073869.20
		AC073934.6
		AC073957.15
		AC074011.2
		AC074019.2
		AC074091.1
		AC074117.10
		AC074117.13
		AC074183.4
		AC074212.5
		AC074212.6
		AC074286.1
		AC074289.1
		AC074338.4
		AC074363.1
		AC074367.1
		AC074389.5
		AC074391.1
		AC078794.1
		AC078819.1
		AC078842.3
		AC078852.1
		AC078852.2
		AC078864.1
		AC078883.3
		AC078883.4
		AC078899.1
		AC078899.3
		AC078899.4
		AC078917.1
		AC078941.1
		AC078942.1
		AC079135.1
		AC079145.4
		AC079150.2
		AC079150.3
		AC079233.1
		AC079250.1
		AC079305.10
		AC079305.11
		AC079305.8
		AC079325.6
		AC079354.3
		AC079354.5
		AC079354.6
		AC079448.1
		AC079466.1
		AC079586.1
		AC079610.1
		AC079610.2
		AC079612.1
		AC079613.1
		AC079630.4
		AC079741.2
		AC079742.4
		AC079753.4
		AC079753.5
		AC079767.4
		AC079776.1
		AC079776.2
		AC079776.3
		AC079779.4
		AC079779.6
		AC079781.1
		AC079781.7
		AC079781.8
		AC079807.2
		AC079807.4
		AC079922.2
		AC079922.3
		AC079949.1
		AC080002.1
		AC080037.1
		AC083811.1
		AC083843.1
		AC083843.2
		AC083862.6
		AC083864.4
		AC083873.4
		AC083884.8
		AC083899.3
		AC083900.1
		AC083906.2
		AC083949.1
		AC084082.3
		AC084117.3
		AC084121.17
		AC084125.1
		AC084149.1
		AC084219.2
		AC084219.4
		AC084809.2
		AC084809.3
		AC087163.2
		AC087294.2
		AC087491.2
		AC087499.10
		AC087499.4
		AC087499.5
		AC087499.7
		AC087499.8
		AC087793.1
		AC090044.2
		AC090206.1
		AC090286.2
		AC090420.1
		AC090505.6
		AC090587.4
		AC090587.5
		AC090602.2
		AC090616.2
		AC090617.1
		AC090804.1
		AC090810.1
		AC090945.1
		AC090952.5
		AC090954.1
		AC090954.5
		AC091038.1
		AC091133.1
		AC091492.2
		AC091633.2
		AC091633.3
		AC091729.9
		AC091801.1
		AC091814.2
		AC091814.3
		AC091878.1
		AC092066.6
		AC092071.1
		AC092155.1
		AC092155.4
		AC092159.2
		AC092162.1
		AC092168.2
		AC092168.3
		AC092168.4
		AC092171.2
		AC092171.4
		AC092198.1
		AC092295.4
		AC092301.3
		AC092316.1
		AC092332.1
		AC092338.5
		AC092415.1
		AC092421.1
		AC092431.3
		AC092484.1
		AC092535.3
		AC092566.1
		AC092569.2
		AC092573.2
		AC092574.2
		AC092580.3
		AC092580.4
		AC092597.3
		AC092610.12
		AC092614.2
		AC092620.2
		AC092620.3
		AC092634.1
		AC092634.2
		AC092636.1
		AC092651.1
		AC092652.1
		AC092667.2
		AC092669.3
		AC092669.6
		AC092675.3
		AC092675.4
		AC092687.3
		AC092687.5
		AC092755.4
		AC092835.2
		AC092839.3
		AC092839.4
		AC092865.1
		AC092933.4
		AC093063.2
		AC093107.7
		AC093110.3
		AC093142.2
		AC093159.1
		AC093162.5
		AC093166.2
		AC093323.3
		AC093326.3
		AC093375.1
		AC093382.1
		AC093388.3
		AC093390.1
		AC093484.4
		AC093495.4
		AC093585.6
		AC093609.1
		AC093616.4
		AC093620.5
		AC093627.10
		AC093627.12
		AC093627.7
		AC093627.8
		AC093627.9
		AC093642.3
		AC093642.4
		AC093642.5
		AC093668.2
		AC093673.5
		AC093690.1
		AC093700.1
		AC093702.1
		AC093724.2
		AC093787.1
		AC093788.1
		AC093802.1
		AC093807.1
		AC093818.1
		AC093838.4
		AC093843.1
		AC093844.1
		AC093850.1
		AC093899.3
		AC093901.1
		AC093911.1
		AC096574.4
		AC096579.13
		AC096582.8
		AC096582.9
		AC096633.1
		AC096649.1
		AC096649.2
		AC096669.1
		AC096669.3
		AC096670.3
		AC096753.1
		AC096772.6
		AC097359.2
		AC097374.2
		AC097381.1
		AC097382.1
		AC097382.5
		AC097467.2
		AC097468.4
		AC097495.2
		AC097523.1
		AC097533.1
		AC097662.2
		AC097711.1
		AC097713.4
		AC097721.1
		AC097721.2
		AC097724.3
		AC098614.2
		AC098617.1
		AC098820.2
		AC098820.3
		AC098820.4
		AC098823.3
		AC098824.6
		AC098826.5
		AC098828.2
		AC098831.4
		AC098973.2
		AC099326.1
		AC099332.1
		AC099342.1
		AC099535.1
		AC099535.4
		AC099552.2
		AC099668.5
		AC099754.1
		AC099796.1
		AC099850.1
		AC100787.1
		AC100830.3
		AC100830.4
		AC100830.5
		AC100832.1
		AC102953.4
		AC103563.8
		AC103564.7
		AC103740.1
		AC104058.1
		AC104076.3
		AC104088.1
		AC104134.2
		AC104135.2
		AC104169.1
		AC104297.1
		AC104306.1
		AC104389.28
		AC104405.1
		AC104451.2
		AC104532.2
		AC104532.4
		AC104634.3
		AC104653.1
		AC104654.1
		AC104654.2
		AC104655.3
		AC104667.3
		AC104695.4
		AC104699.1
		AC104777.4
		AC104794.4
		AC104809.2
		AC104809.4
		AC104820.2
		AC104841.1
		AC104843.3
		AC104986.1
		AC105053.3
		AC105081.1
		AC105247.1
		AC105339.1
		AC105461.1
		AC105760.2
		AC105760.3
		AC106782.20
		AC106786.1
		AC106801.1
		AC106875.1
		AC106876.2
		AC106900.6
		AC107072.2
		AC107079.1
		AC107081.5
		AC107218.3
		AC107983.4
		AC108004.1
		AC108004.2
		AC108004.3
		AC108039.1
		AC108066.1
		AC108142.1
		AC108218.1
		AC108448.2
		AC108456.1
		AC108463.2
		AC108479.2
		AC108488.4
		AC108676.1
		AC108868.5
		AC108938.3
		AC108938.5
		AC109333.10
		AC109642.1
		AC109815.2
		AC109826.1
		AC109829.1
		AC110299.5
		AC110769.3
		AC110781.3
		AC110926.4
		AC112198.1
		AC112229.1
		AC112715.2
		AC112719.1
		AC112721.1
		AC112721.2
		AC113167.1
		AC113189.5
		AC113208.1
		AC113404.1
		AC114730.11
		AC114730.2
		AC114730.3
		AC114730.5
		AC114730.7
		AC114730.8
		AC114737.3
		AC114765.1
		AC114776.3
		AC114803.3
		AC114808.2
		AC114812.10
		AC114812.8
		AC114812.9
		AC114877.3
		AC115099.1
		AC115115.4
		AC115522.3
		AC115617.2
		AC116035.1
		AC116366.5
		AC116366.6
		AC116407.1
		AC116533.1
		AC116533.2
		AC116533.3
		AC116562.1
		AC116609.1
		AC116609.2
		AC116609.3
		AC116614.1
		AC117490.2
		AC118344.1
		AC118345.1
		AC118754.4
		AC119403.1
		AC119674.1
		AC120104.1
		AC122714.1
		AC123886.2
		AC124861.1
		AC124914.3
		AC124944.3
		AC124944.5
		AC125232.1
		AC125238.2
		AC125634.1
		AC126365.1
		AC127391.3
		AC127526.1
		AC127904.2
		AC128709.2
		AC128709.4
		AC129492.6
		AC129778.2
		AC130469.2
		AC130689.5
		AC130709.1
		AC131097.4
		AC131160.1
		AC131951.1
		AC132008.1
		AC133528.2
		AC133633.2
		AC133680.1
		AC133785.1
		AC135048.13
		AC135050.5
		AC135178.7
		AC136289.1
		AC137723.5
		AC137932.4
		AC137932.5
		AC137932.6
		AC137934.1
		AC138035.2
		AC138430.4
		AC138623.1
		AC138744.2
		AC138965.1
		AC138969.4
		AC139099.4
		AC139099.5
		AC139099.6
		AC139100.3
		AC139103.1
		AC139451.1
		AC139530.1
		AC139887.4
		AC140725.4
		AC141586.5
		AC141928.1
		AC141930.2
		AC142119.1
		AC142528.1
		AC144449.1
		AC144450.1
		AC144450.2
		AC144522.1
		AC144530.1
		AC144568.4
		AC144652.1
		AC144831.1
		AC144835.1
		AC144836.1
		AC145110.1
		AC145124.1
		AC145124.2
		AC145343.2
		AC145676.2
		AC147651.4
		AC147651.5
		AC156455.1
		AC159540.1
		AC159540.14
		AC159540.3
		AC195454.1
		AC216130.1
		AC226118.1
		AC226119.4
		AC226119.5
		AC244250.2
		AC246787.1
		AC246787.2
		AC246787.3
		AC246787.4
		AC246787.5
		AC253576.1
		AC253576.2
		ACA59
		ACA64
		ACAA1
		ACAA2
		ACACB
		ACAD10
		ACAD11
		ACAD8
		ACAD9
		ACADL
		ACADVL
		ACAN
		ACAP1
		ACAP2-IT1
		ACAP3
		ACAT1
		ACAT2
		ACBD3
		ACBD4
		ACCS
		ACCSL
		ACE
		ACE2
		ACER1
		ACER2
		ACER3
		ACHE
		ACIN1
		ACKR1
		ACKR2
		ACKR3
		ACKR4
		ACMSD
		ACO1
		ACOT1
		ACOT11
		ACOT12
		ACOT13
		ACOT2
		ACOT4
		ACOT6
		ACOT8
		ACOT9
		ACOX2
		ACOX3
		ACOXL
		ACP2
		ACP5
		ACP6
		ACPP
		ACR
		ACRBP
		ACRC
		ACRV1
		ACSBG1
		ACSBG2
		ACSF2
		ACSF3
		ACSL5
		ACSL6
		ACSM1
		ACSM2A
		ACSM2B
		ACSM3
		ACSM4
		ACSM5
		ACSM6
		ACSS1
		ACSS2
		ACSS3
		ACTA1
		ACTA2
		ACTA2-AS1
		ACTBP11
		ACTBP12
		ACTBP13
		ACTBP14
		ACTBP2
		ACTBP9
		ACTC1
		ACTG1
		ACTG1P1
		ACTG1P14
		ACTG1P15
		ACTG1P16
		ACTG1P17
		ACTG1P20
		ACTG1P24
		ACTG1P3
		ACTG1P9
		ACTG2
		ACTL10
		ACTL6A
		ACTL6B
		ACTL7B
		ACTN1
		ACTN1-AS1
		ACTN2
		ACTN3
		ACTN4P1
		ACTR10
		ACTR1A
		ACTR1B
		ACTR3
		ACTR3B
		ACTR3C
		ACTR5
		ACTR6
		ACTR8
		ACTRT3
		ACVR1
		ACVR1B
		ACVR1C
		ACVR2A
		ACVR2B
		ACVR2B-AS1
		ACVRL1
		ACY1
		ACY3
		ACYP1
		ACYP2
		AD000091.2
		AD000671.6
		AD000684.2
		ADA
		ADAD2
		ADAL
		ADAM11
		ADAM12
		ADAM15
		ADAM17
		ADAM18
		ADAM19
		ADAM1A
		ADAM1B
		ADAM2
		ADAM20
		ADAM20P1
		ADAM21
		ADAM21P1
		ADAM22
		ADAM23
		ADAM28
		ADAM32
		ADAM33
		ADAM3A
		ADAM3B
		ADAM5
		ADAM8
		ADAM9
		ADAMDEC1
		ADAMTS1
		ADAMTS10
		ADAMTS12
		ADAMTS13
		ADAMTS14
		ADAMTS15
		ADAMTS16
		ADAMTS17
		ADAMTS18
		ADAMTS19
		ADAMTS19-AS1
		ADAMTS2
		ADAMTS20
		ADAMTS3
		ADAMTS4
		ADAMTS5
		ADAMTS6
		ADAMTS7
		ADAMTS7P3
		ADAMTS7P4
		ADAMTS8
		ADAMTS9
		ADAMTS9-AS1
		ADAMTS9-AS2
		ADAMTSL1
		ADAMTSL2
		ADAMTSL3
		ADAMTSL4
		ADAMTSL4-AS1
		ADAMTSL5
		ADAP1
		ADAP2
		ADAR
		ADARB1
		ADARB2
		ADAT1
		ADAT2
		ADAT3
		ADCK1
		ADCK2
		ADCK3
		ADCK4
		ADCK5
		ADCY1
		ADCY10
		ADCY10P1
		ADCY2
		ADCY3
		ADCY4
		ADCY5
		ADCY6
		ADCY7
		ADCY9
		ADCYAP1
		ADCYAP1R1
		ADD2
		ADD3
		ADD3-AS1
		ADGB
		ADGRA1
		ADGRA2
		ADGRA3
		ADGRB1
		ADGRB2
		ADGRB3
		ADGRD1
		ADGRE1
		ADGRE2
		ADGRE3
		ADGRE4P
		ADGRE5
		ADGRF1
		ADGRF2
		ADGRF3
		ADGRF4
		ADGRF5
		ADGRF5P1
		ADGRF5P2
		ADGRG2
		ADGRG3
		ADGRG4
		ADGRG5
		ADGRG6
		ADGRG7
		ADGRL1
		ADGRL2
		ADGRL3
		ADGRL4
		ADGRV1
		ADH1A
		ADH1B
		ADH1C
		ADH4
		ADH5
		ADH5P4
		ADH6
		ADH7
		ADHFE1
		ADI1
		ADIG
		ADIPOQ
		ADIPOQ-AS1
		ADIPOR1
		ADIPOR2
		ADIRF
		ADIRF-AS1
		ADM
		ADM2
		ADM5
		ADNP
		ADNP-AS1
		ADNP2
		ADORA1
		ADORA2A
		ADORA2A-AS1
		ADORA2B
		ADORA2BP1
		ADPGK
		ADPGK-AS1
		ADPRH
		ADPRHL1
		ADPRHL2
		ADPRM
		ADRA1A
		ADRA1B
		ADRA1D
		ADRA2A
		ADRA2C
		ADRB1
		ADRB2
		ADRB3
		ADRBK1
		ADRBK2
		ADRM1
		ADSL
		ADSS
		ADSSL1
		ADTRP
		AE000658.22
		AE000661.37
		AE000662.93
		AEBP1
		AEBP2
		AEN
		AES
		AF001548.5
		AF001548.6
		AF003625.3
		AF011889.2
		AF011889.5
		AF015262.2
		AF015720.3
		AF038458.3
		AF038458.5
		AF064858.10
		AF064858.11
		AF064858.6
		AF064858.7
		AF064858.8
		AF064860.5
		AF064860.7
		AF067845.1
		AF121898.3
		AF124730.4
		AF127577.10
		AF127577.12
		AF127577.8
		AF127936.3
		AF127936.5
		AF127936.9
		AF129075.5
		AF129408.17
		AF131215.2
		AF131215.3
		AF131215.4
		AF131215.6
		AF131215.8
		AF131215.9
		AF131216.5
		AF131216.6
		AF131217.1
		AF146191.4
		AF146191.8
		AF165138.7
		AF178030.2
		AF186192.1
		AF186192.5
		AF186192.6
		AF196970.3
		AF196972.4
		AF196972.9
		AF213884.2
		AF228730.1
		AF228730.8
		AF230666.2
		AF235103.1
		AF277315.13
		AFAP1
		AFAP1-AS1
		AFAP1L1
		AFAP1L2
[truncated: 30,627 more rows]

## Sheet: Supplementary Table 21B
Supplementary Table 21B: RNASeq data for human endometrial biopsies for mRNAs matching 1063 proteins changed in response to miR-671-5p mimic. Refers to Figure 17.
PC1	PC2	GeneID	Associated.Gene.Name	Description			A240-A-LB-LH7	A235-A-LB-LH8	A245-B-LB-LH9	A247-B-LB-LH8	A237-A-O-LH8	A263-A-LB-LH8	A264-A-O-LH8	A233-A-LB-LH9	A252-A-LB-LH8	A301-A-O-LH8	A249-A-LB-LH8	A262-A-O-LH7	A241-B-LB-LH6	A234-B-LB-LH9	A248-B-LB-LH9	A259-B-O-LH8	A246-B-LB-LH8	A244-B-LB-LH9	A261-B-LB-LHNA	A250-B-LB-LH7	A238-B-LB-LH7	A231-B-LB-LH7	A254-B-LB-LH8	A242-C-LB-LH7	A266-C-M-LH7	A236-C-M-LH8	A239-C-M-LH8	A256-C-M-LH6	A258-C-M-LH9	A257-C-M-LH8	A255-C-M-LH7	A232-C-M-LH7	A243-C-M-LH8	A251-C-M-LH7	A265-C-M-LH7	A253-C-M-LH6	Number of samples expression = 0 (of 36)
-0.000464121	-0.000362637	ENSG00000127837	AAMP	angio-associated, migratory cell protein [Source:HGNC Symbol;Acc:HGNC:18]			119.499	122.796	115.944	94.8925	123.886	117.457	108.507	115.73	106.467	124.302	119.725	116.179	126.708	129.591	121.32	117.353	122.084	107.866	109.992	130.357	122.153	127.459	136.346	104.336	109.208	126.827	101.257	113.482	119.104	125.214	131.722	119.035	98.6003	103.769	82.9389	105.612	0
-0.00142511	-6.56103e-05	ENSG00000266967	AARSD1	alanyl-tRNA synthetase domain containing 1 [Source:HGNC Symbol;Acc:HGNC:28417]			7.21503	5.51465	7.32346	5.81605	6.48993	6.93652	7.89488	7.55436	7.35446	6.4612	8.10626	5.04175	6.75954	5.91603	7.19238	7.37151	8.36934	7.22051	7.39357	8.09384	8.59793	6.63021	6.24351	6.40762	7.15447	4.84569	8.56069	7.85853	7.05574	7.49434	9.35527	6.82661	6.20483	5.97829	4.89545	5.93666	0
0.00394006	-0.00263525	ENSG00000101986	ABCD1	ATP-binding cassette, sub-family D (ALD), member 1 [Source:HGNC Symbol;Acc:HGNC:61]			19.9158	24.4677	12.4512	11.6325	11.5526	11.8475	10.5772	11.5599	13.9152	15.0447	13.858	16.032	24.1811	12.3225	15.1719	14.8773	12.5016	12.7653	13.3215	13.0154	13.1839	13.1338	16.7129	17.9549	20.9705	18.1363	15.0176	13.5828	17.6542	12.5553	12.3381	11.7398	10.3599	14.4918	15.5583	18.9582	0
-0.00263267	-0.000751976	ENSG00000164163	ABCE1	ATP-binding cassette, sub-family E (OABP), member 1 [Source:HGNC Symbol;Acc:HGNC:69]			38.5656	23.4287	47.9192	32.4849	48.9591	51.3218	53.8005	31.3081	48.0341	37.941	45.4409	30.7625	40.2459	21.1148	49.5087	44.1443	43.6835	37.5273	35.0692	55.3242	39.5285	29.195	35.3253	27.1752	40.7039	33.8247	36.567	36.775	48.4796	46.8018	47.1332	26.3392	37.8146	33.1239	25.7477	26.1431	0
0.00108095	0.00788097	ENSG00000106077	ABHD11	abhydrolase domain containing 11 [Source:HGNC Symbol;Acc:HGNC:16407]			58.6943	76.8807	56.7356	67.5749	54.4654	68.3183	62.8985	107.309	70.1586	95.0727	87.3882	98.0611	45.4897	87.6855	53.8281	74.6486	74.6919	64.5006	84.4555	69.6221	91.4942	106.762	96.4681	73.5994	56.7472	39.9306	55.2119	51.8095	67.8873	47.046	63.6578	161.677	80.1069	93.5363	95.504	79.2787	0
0.00313823	0.00675793	ENSG00000011198	ABHD5	abhydrolase domain containing 5 [Source:HGNC Symbol;Acc:HGNC:21396]			19.0331	42.3524	22.8637	27.7566	24.7041	32.9448	39.5667	16.2956	34.7114	25.4159	32.9989	43.0969	27.9513	20.1314	23.2463	22.2601	22.5734	25.3376	23.6247	28.6856	34.088	26.9315	24.6157	51.6841	25.2915	19.5904	18.3189	23.2818	23.2031	40.0184	32.7336	19.3068	38.8515	33.3482	48.5217	45.1674	0
-0.0015378	0.00205373	ENSG00000163686	ABHD6	abhydrolase domain containing 6 [Source:HGNC Symbol;Acc:HGNC:21398]			7.75083	9.4491	11.3959	9.61877	10.8348	12.2181	11.5006	7.56598	10.7692	14.6927	13.0912	8.84221	9.06897	11.7992	13.1557	10.8389	12.4473	11.1018	10.1971	15.534	14.451	14.5669	12.0211	10.6266	11.0958	12.7755	10.2723	9.02741	9.01371	11.4657	12.746	9.24448	9.4151	10.4637	8.44747	10.5799	0
-0.00401487	0.0003862	ENSG00000143322	ABL2	ABL proto-oncogene 2, non-receptor tyrosine kinase [Source:HGNC Symbol;Acc:HGNC:77]			4.43493	3.55567	6.49898	8.76088	6.31094	10.4916	10.2798	4.9076	9.61791	7.84062	8.09487	3.5815	6.26575	5.12106	7.99333	8.84741	9.19609	7.9564	7.67148	8.99607	5.65102	5.51198	4.31419	5.92968	8.80415	5.02871	6.08835	7.03701	8.62075	11.9953	6.70389	7.40891	7.1969	6.77162	5.51492	4.6512	0
-0.00353677	-0.000849909	ENSG00000159842	ABR	active BCR-related [Source:HGNC Symbol;Acc:HGNC:81]			13.601	11.3616	23.3709	23.3351	16.0718	20.9934	21.772	13.8086	21.45	20.5172	20.2415	13.4993	16.9051	22.1935	20.7106	20.9619	21.9737	21.4078	18.8279	18.327	21.5257	16.3545	16.7455	16.7899	20.6906	29.6141	21.0297	21.8641	21.8494	26.6977	17.8524	22.9308	14.9705	18.426	16.9976	14.7625	0
0.00183272	-3.40344e-06	ENSG00000117054	ACADM	acyl-CoA dehydrogenase, C-4 to C-12 straight chain [Source:HGNC Symbol;Acc:HGNC:89]			24.783	21.316	24.8513	17.6391	20.7367	27.5272	26.8767	14.3348	24.7105	20.4132	29.1744	24.1865	29.6468	15.5843	30.3363	27.0309	24.9422	23.7272	25.6828	21.3233	22.562	18.3168	17.4051	31.0321	31.7557	19.1572	24.794	24.8798	21.6084	25.4233	19.6139	18.962	19.3144	25.9227	26.3473	29.1729	0
0.000863872	-0.000809422	ENSG00000122971	ACADS	acyl-CoA dehydrogenase, C-2 to C-3 short chain [Source:HGNC Symbol;Acc:HGNC:90]			28.0291	32.9322	28.4496	26.1244	19.5356	25.0032	18.9163	36.4899	20.7363	28.3774	25.0927	35.8149	30.7572	48.5856	34.8978	33.2065	35.7121	27.2596	30.9792	19.8624	27.8905	26.4573	29.1112	31.6034	27.9448	27.3972	37.9292	39.6583	32.1693	22.5464	20.5706	43.2741	21.3932	26.7822	29.8561	38.7812	0
-0.0128934	0.00428061	ENSG00000196177	ACADSB	acyl-CoA dehydrogenase, short/branched chain [Source:HGNC Symbol;Acc:HGNC:91]			8.71838	9.14637	45.9887	36.7665	32.6801	73.0754	55.9578	34.1293	39.1209	33.4082	31.9521	17.4617	12.4302	33.2436	75.5296	73.1165	68.9397	70.822	61.7429	65.009	46.0092	37.04	22.2591	13.5085	17.3373	32.8126	73.1907	94.2729	64.8077	34.5164	47.4002	35.6523	47.639	33.4825	29.9353	15.6903	0
-0.000200711	0.00347277	ENSG00000230124	ACBD6	acyl-CoA binding domain containing 6 [Source:HGNC Symbol;Acc:HGNC:23339]			7.33942	6.18899	9.24289	6.37954	7.99139	8.25012	12.393	5.77871	9.37921	9.41973	9.14146	7.14881	7.53645	4.80719	8.18782	6.99891	10.1245	9.25389	7.59778	10.0522	10.2534	9.07207	7.56321	6.5691	8.3029	4.18447	7.91945	7.44041	8.07076	6.39269	8.78627	6.33783	8.29737	8.70163	8.73473	6.89494	0
0.00491348	-0.00578846	ENSG00000176244	ACBD7	acyl-CoA binding domain containing 7 [Source:HGNC Symbol;Acc:HGNC:17715]			3.81129	0.96149	1.31355	0.982549	2.28122	1.56672	1.12083	0.460077	1.61855	1.28622	1.9487	1.54811	4.22762	0.717947	1.82604	2.35187	1.53291	1.27526	1.41267	1.93109	0.911121	1.70981	0.912993	1.74006	5.51011	0.906171	0.708957	1.37323	1.60317	1.30367	0.998509	1.26842	1.82448	0.898912	1.16205	1.43765	0
-0.000331543	-0.00059769	ENSG00000131473	ACLY	ATP citrate lyase [Source:HGNC Symbol;Acc:HGNC:115]			122.662	128.152	119.401	94.1279	137.307	116.207	135.787	90.5717	144.345	120.263	120.729	104.86	121.222	82.3569	159.19	114.269	118.382	123.009	118.015	162.465	119.879	105.439	118.375	119.834	130.709	160.657	119.029	127.716	145.871	134.279	116.691	100.298	116.635	108.837	106.19	126.753	0
-0.00292814	-0.00130557	ENSG00000100412	ACO2	aconitase 2, mitochondrial [Source:HGNC Symbol;Acc:HGNC:118]			84.831	110.881	121.281	117.249	96.7538	110.226	105.327	93.8371	121.093	106.477	98.0722	105.233	102.669	152.467	168.846	134.881	136.457	140.539	135.54	108.224	108.494	107.825	92.2729	103.105	89.4803	127.014	144.921	195.555	150.531	139.147	115.486	131.367	89.8299	102.671	93.4414	103.418	0
0.000650317	-0.00460866	ENSG00000097021	ACOT7	acyl-CoA thioesterase 7 [Source:HGNC Symbol;Acc:HGNC:24157]			17.4068	7.65497	8.87773	7.00207	10.4299	7.52452	8.92357	8.50929	8.5422	7.83569	9.34861	8.10882	14.9326	8.16176	8.1443	7.7119	7.74508	8.39581	7.30294	11.3696	7.65695	7.94592	13.4957	6.16962	10.3901	11.4384	13.3977	11.4377	9.90488	6.92901	10.9054	6.095	7.82157	7.95194	5.6044	7.92411	0
0.000504624	0.000280883	ENSG00000161533	ACOX1	acyl-CoA oxidase 1, palmitoyl [Source:HGNC Symbol;Acc:HGNC:119]			26.6895	24.8295	22.276	23.1806	20.7866	27.0384	29.1855	20.0555	28.4644	26.0672	26.6852	18.302	25.0492	19.2455	24.6271	25.1906	23.9348	24.2143	22.454	23.9491	24.5326	18.6413	17.9157	24.7144	24.9514	18.6084	19.4463	22.8875	21.8441	24.6884	23.2865	20.3595	22.7143	24.1513	20.8687	26.1244	0
0.00955953	-0.00171003	ENSG00000123983	ACSL3	acyl-CoA synthetase long-chain family member 3 [Source:HGNC Symbol;Acc:HGNC:3570]			112.918	107.499	24.2468	38.0717	28.6779	41.7147	45.6856	22.6178	41.6048	25.2399	33.331	54.2005	97.8059	15.2261	25.9874	26.4801	27.7522	31.4558	30.2949	34.2889	40.4054	33.2752	33.8996	57.2445	100.207	21.9991	20.662	23.6254	31.59	41.6936	35.5864	27.4758	52.9869	43.4804	52.595	49.7851	0
0.00182939	-0.00181012	ENSG00000068366	ACSL4	acyl-CoA synthetase long-chain family member 4 [Source:HGNC Symbol;Acc:HGNC:3571]			54.7631	138.265	113.36	95.3219	61.7013	95.9111	59.3475	60.4	78.637	53.7154	120.849	98.0067	81.4566	46.3137	236.268	119.885	79.3527	112.715	104.086	81.6402	84.466	43.4966	38.3562	137.34	227.926	73.756	100.798	218.81	128.693	83.6521	93.3251	82.342	62.8804	74.9843	133.778	156.902	0
-0.000725877	-0.0020894	ENSG00000075624	ACTB	actin, beta [Source:HGNC Symbol;Acc:HGNC:132]			4224.68	4132.17	4037.61	3234.5	4595.49	3260.05	3400.76	3792.82	2969.41	3456.78	3394.11	3657.95	3512.07	4458.01	3852.99	3263.64	3360.62	3280.65	3249.31	4254.99	3288.77	3626.54	4313.81	3441.92	3393.33	5170.46	4076.69	4400.63	4545.68	4082.81	3479.36	3619.81	3073.15	3045.31	2404.48	3975.37	0
-0.000740656	-0.000202429	ENSG00000138071	ACTR2	ARP2 actin-related protein 2 homolog (yeast) [Source:HGNC Symbol;Acc:HGNC:169]			179.395	141.062	223.437	200.896	202.1	247.105	241.937	126.471	222.756	178.129	199.913	175.849	218.916	126.151	231.592	217.546	212.3	205.67	199.729	213.193	191.98	121.965	137.122	203.245	222.643	205.002	176.209	223.495	236.461	245.681	200.084	146.743	196.155	216.33	201.959	217.612	0
7.89905e-05	-0.00114646	ENSG00000087274	ADD1	adducin 1 (alpha) [Source:HGNC Symbol;Acc:HGNC:243]			70.2192	51.5418	62.1889	57.7958	58.298	73.0245	67.1721	48.2216	64.7384	63.8346	71.678	50.43	77.9545	61.135	65.3549	67.2713	67.5354	67.6121	64.7763	66.0557	62.8775	61.4797	54.4823	64.1147	85.2439	66.0803	59.617	63.3878	63.0346	74.3549	64.3399	58.3371	55.4802	61.1901	55.4747	66.9308	0
0.00184037	0.0113142	ENSG00000205336	ADGRG1	adhesion G protein-coupled receptor G1 [Source:HGNC Symbol;Acc:HGNC:4512]			12.6016	27.3554	36.1384	21.5208	26.0065	35.6063	20.4519	31.0838	29.8481	29.0242	26.8691	46.745	18.9431	35.6652	23.6604	24.669	26.3233	35.8068	38.8451	32.6076	30.2792	33.2697	42.924	61.5779	22.9252	20.8681	25.6782	20.4499	28.7154	16.0302	27.6894	85.1944	40.7233	53.2002	54.9628	54.1189	0
0.00848814	0.0018949	ENSG00000156110	ADK	adenosine kinase [Source:HGNC Symbol;Acc:HGNC:257]			39.6736	46.1588	25.0339	16.9847	23.1309	21.2527	20.54	18.1929	21.8016	17.8232	24.0104	48.9459	43.4893	20.0069	29.1121	21.2533	22.9138	21.9611	21.9623	21.2951	21.0371	19.4291	32.5275	65.8234	41.9802	17.5203	22.9363	32.6227	23.8299	17.4248	18.8859	22.7853	25.0971	36.7246	53.4336	71.7866	0
-0.0019858	-0.00118528	ENSG00000181915	ADO	2-aminoethanethiol (cysteamine) dioxygenase [Source:HGNC Symbol;Acc:HGNC:23506]			24.2754	19.3083	33.2215	25.841	31.8726	35.3019	30.2158	23.473	26.4329	29.7169	28.0778	23.4737	32.834	22.0629	33.9256	34.2248	27.6433	31.117	28.1193	32.9871	27.9025	24.6049	27.4515	23.5835	30.3	29.6955	34.1903	30.6659	33.8465	31.3231	33.6477	19.3546	22.8908	26.2024	21.8976	23.0774	0
0.00219201	0.00122475	ENSG00000006530	AGK	acylglycerol kinase [Source:HGNC Symbol;Acc:HGNC:21869]			10.9841	16.7197	12.8807	9.52394	11.5911	11.8863	12.9296	9.53737	12.831	12.2055	12.0387	12.5095	14.5321	10.2054	15.8405	13.3634	13.5673	12.6511	12.4158	13.7374	12.4388	10.7009	10.1031	17.1199	14.554	8.47783	12.0966	15.3175	11.7813	11.1219	11.2329	11.9884	11.0436	13.0491	14.7787	18.317	0
-0.00050681	0.00951956	ENSG00000169692	AGPAT2	1-acylglycerol-3-phosphate O-acyltransferase 2 [Source:HGNC Symbol;Acc:HGNC:325]			80.0599	85.1312	89.2701	97.4144	89.1968	112.394	102.642	161.298	142.543	158.598	173.489	125.519	89.6941	96.8264	75.7375	132.263	130.152	134.556	157.851	153.429	164.134	219.544	175.92	98.0472	57.9883	72.4775	133.069	82.4901	71.4979	66.8758	139.622	132.829	148.69	149.286	147.644	113.284	0
-0.000690736	0.00177018	ENSG00000160216	AGPAT3	1-acylglycerol-3-phosphate O-acyltransferase 3 [Source:HGNC Symbol;Acc:HGNC:326]			21.8732	24.829	29.8245	30.49	25.2135	33.8552	31.3129	23.3067	30.9336	30.9808	30.8139	25.1655	31.3697	25.0995	31.8806	30.4872	31.278	31.9026	32.3434	32.0808	28.0855	29.4367	24.7323	31.5041	29.1901	27.6525	26.486	27.5531	28.426	31.0697	32.1108	31.5456	29.848	29.1529	29.5877	30.0627	0
-0.000952373	0.000494031	ENSG00000168710	AHCYL1	adenosylhomocysteinase-like 1 [Source:HGNC Symbol;Acc:HGNC:344]			112.292	132.403	146.218	166.805	116.642	177.565	139.858	109.462	158.884	135.325	134.429	114.248	135.057	138.353	182.892	167.346	172.412	164.544	164.853	135.015	156.102	121.047	95.0875	154.715	151.353	121.687	132.4	164.729	161.64	159.904	136.412	173.473	130.343	133.033	149.32	177.488	0
0.00830925	0.00104403	ENSG00000162433	AK4	adenylate kinase 4 [Source:HGNC Symbol;Acc:HGNC:363]			56.4574	79.6718	27.394	32.8598	24.5999	30.5467	35.4501	21.9364	31.9574	29.1859	32.5414	47.257	58.305	21.1286	25.2835	29.8706	28.4703	28.8283	29.1079	27.9358	30.5984	25.7668	30.2547	63.1276	58.092	21.2169	21.6223	23.7932	25.0732	27.5377	26.9756	29.6834	32.9184	41.4621	48.2775	79.9025	0
0.000355412	-0.000719036	ENSG00000085231	AK6	adenylate kinase 6 [Source:HGNC Symbol;Acc:HGNC:49151]			54.0188	45.4887	46.017	35.7805	46.4364	45.8104	43.0115	44.7212	42.9629	42.3159	45.2031	48.2801	52.0384	35.1524	47.4256	46.0324	45.6167	40.9695	44.5979	48.44	43.4733	41.4792	45.6502	39.2939	43.4071	46.1792	44.6534	47.6689	48.1704	47.1175	45.6732	37.8213	36.9932	43.9251	39.0056	44.7512	0
0.000278151	0.00521458	ENSG00000121057	AKAP1	A kinase (PRKA) anchor protein 1 [Source:HGNC Symbol;Acc:HGNC:367]			29.3844	17.8739	32.2543	26.419	27.7841	41.7769	38.4066	29.4877	36.6925	34.0155	38.2598	29.9094	35.0806	26.6182	29.3418	40.7027	34.6635	38.4666	40.3023	37.9928	42.2455	35.1057	31.2042	32.5759	28.9673	20.3934	28.972	23.6992	24.0461	17.724	34.3074	40.5535	39.7382	40.3214	38.771	32.9398	0
0.00171834	-0.00291657	ENSG00000053371	AKR7A2	aldo-keto reductase family 7, member A2 [Source:HGNC Symbol;Acc:HGNC:389]			92.6919	86.4585	59.6606	45.4532	62.7889	58.5366	58.4493	57.7361	63.1832	67.0739	58.6937	67.5046	92.8657	89.9759	72.8545	65.6915	74.3709	67.4219	62.9044	67.1843	59.6897	60.8241	62.8995	63.2413	78.7875	60.8051	86.5492	77.6178	72.1804	54.7475	59.0692	69.9207	50.362	60.654	60.6801	73.0616	0
-0.000537222	-0.00149214	ENSG00000204673	AKT1S1	AKT1 substrate 1 (proline-rich) [Source:HGNC Symbol;Acc:HGNC:28426]			45.3729	47.9937	40.9977	39.3339	42.3077	39.7593	39.4218	41.4335	39.7363	46.2103	41.4451	42.6303	47.7396	51.8088	44.2983	47.1991	44.3949	40.8025	42.6301	42.874	40.7701	46.9972	45.7681	36.7387	41.7098	42.9431	45.5521	47.8208	42.8583	45.6782	42.5349	42.4559	36.6927	33.5677	31.6343	35.8313	0
0.00615151	-0.00162319	ENSG00000148218	ALAD	aminolevulinate dehydratase [Source:HGNC Symbol;Acc:HGNC:395]			64.9902	56.9591	32.4868	21.7142	27.5332	34.8828	30.6085	25.5949	34.2901	30.2262	38.2337	31.5411	57.9144	30.5015	32.9879	36.9972	35.1491	28.7158	36.4052	36.5474	37.1648	27.1313	31.432	64.6942	63.4698	22.697	35.831	37.3024	29.8929	24.4719	26.3037	30.7305	26.5763	37.4771	47.5029	54.2401	0
0.0048828	0.000327561	ENSG00000059573	ALDH18A1	aldehyde dehydrogenase 18 family, member A1 [Source:HGNC Symbol;Acc:HGNC:9722]			96.2161	142.163	73.8671	57.854	77.3656	61.5644	65.6373	58.7174	75.754	59.8566	71.9833	79.6162	114.027	67.1104	71.6246	82.0354	74.0033	62.777	58.1971	84.3338	70.7786	67.1091	85.1066	111.22	116.588	79.7504	68.5876	76.4294	79.4347	72.6802	61.1953	130.128	71.4096	89.9864	173.99	107.131	0
0.0017456	-0.00427835	ENSG00000136010	ALDH1L2	aldehyde dehydrogenase 1 family, member L2 [Source:HGNC Symbol;Acc:HGNC:26777]			10.6314	8.11717	9.52318	1.99897	11.2278	9.00888	13.8584	3.16182	11.0394	6.0599	9.92559	7.66712	9.33809	3.22607	6.19768	5.49126	5.59887	5.26485	6.38438	8.01217	4.81659	3.5978	7.69312	6.92324	12.1285	7.02594	7.67418	10.5989	12.3137	21.4465	4.82401	2.71655	4.66176	6.79366	5.88712	7.57337	0
0.00883526	0.00526362	ENSG00000108602	ALDH3A1	aldehyde dehydrogenase 3 family, member A1 [Source:HGNC Symbol;Acc:HGNC:405]			0.713099	0.735228	0.753329	0.443968	0.751893	0.346799	0.392825	0.140724	0.655234	0.750595	0.886979	0.685361	0.601444	0.514684	0.303551	1.53615	0.745932	0.557235	0.317715	1.17461	0.348356	0.999815	0.571208	0.805351	2.77201	0.115488	0.232338	0.288771	0.396616	0.142412	0.572652	0.634183	0.570739	0.725564	1.18478	1.18613	0
-0.000507754	0.000422519	ENSG00000253710	ALG11	ALG11, alpha-1,2-mannosyltransferase [Source:HGNC Symbol;Acc:HGNC:32456]			3.31772	3.87041	4.61615	5.18105	3.36094	6.93951	6.19166	2.35887	6.26208	3.75131	4.78176	3.08042	5.80458	2.57949	4.89293	5.40494	5.55716	4.83541	4.36812	6.00055	4.03704	3.17737	2.02028	5.43068	5.80741	3.75438	2.59636	4.58714	4.68856	7.33029	4.50324	5.28047	4.50968	4.93988	5.31602	3.93825	0
0.00105486	0.00300917	ENSG00000101901	ALG13	ALG13, UDP-N-acetylglucosaminyltransferase subunit [Source:HGNC Symbol;Acc:HGNC:30881]			27.19	23.1909	28.1556	31.7501	21.6022	34.0219	30.9456	21.0508	24.9442	28.3355	30.9088	23.8014	22.8408	15.3436	24.8623	28.235	29.5046	27.113	25.6912	26.0102	28.7653	24.7915	21.0837	28.1519	32.9911	17.482	21.6225	22.2924	24.2268	26.8096	25.5228	18.7563	28.8354	31.0121	34.271	30.2807	0
0.00129279	-0.00205485	ENSG00000091542	ALKBH5	alkB homolog 5, RNA demethylase [Source:HGNC Symbol;Acc:HGNC:25996]			99.9978	101.425	72.9624	73.0266	77.0556	78.6832	60.7038	78.7282	75.7375	77.7885	65.4075	82.8377	116.53	80.0291	83.0281	90.7927	82.1275	79.4335	78.2005	80.9958	90.3726	78.6383	81.4596	84.4642	88.52	97.7775	85.7033	75.0617	92.5545	67.3412	82.6813	94.6149	64.9194	75.3254	69.5298	83.5003	0
0.00133254	-0.00124117	ENSG00000129055	ANAPC13	anaphase promoting complex subunit 13 [Source:HGNC Symbol;Acc:HGNC:24540]			75.4905	89.8634	67.1469	54.9061	68.7839	56.9705	64.6501	60.8269	62.1518	69.683	68.6492	81.3882	87.6554	61.2055	72.6493	71.0023	69.3341	64.7269	55.9873	70.9006	61.2647	66.3588	69.3609	72.6367	74.2157	67.9649	75.2474	58.164	80.844	73.2646	60.6592	75.4657	54.8217	59.9363	56.7581	67.7489	0
0.000705322	0.000377556	ENSG00000196510	ANAPC7	anaphase promoting complex subunit 7 [Source:HGNC Symbol;Acc:HGNC:17380]			46.2126	31.8137	34.8977	30.5064	32.8664	34.6581	34.9734	38.6748	32.493	35.1021	42.6807	36.4402	42.2301	30.4264	36.6749	36.4731	38.4054	33.8577	34.0359	42.1011	40.7078	38.9135	40.5132	31.7804	39.0642	27.4596	34.4134	35.9625	37.6384	35.5405	36.2802	33.3233	32.231	37.5479	32.3245	33.6326	0
-0.00233042	0.00182937	ENSG00000176915	ANKLE2	ankyrin repeat and LEM domain containing 2 [Source:HGNC Symbol;Acc:HGNC:29101]			13.498	10.1522	15.4475	21.9515	17.4176	19.9231	17.949	14.5779	18.0168	16.4029	18.4009	12.1002	15.4999	11.523	17.7026	18.5186	16.9072	18.0155	18.0841	17.1557	17.7421	15.9517	15.4056	14.0588	14.3141	17.5849	14.3239	15.7956	15.8926	19.1079	19.8315	15.8284	16.4878	18.4266	15.041	14.4492	0
-0.000720286	0.00252309	ENSG00000206560	ANKRD28	ankyrin repeat domain 28 [Source:HGNC Symbol;Acc:HGNC:29024]			16.5579	13.3074	15.6055	24.5515	14.9229	25.6665	23.2409	11.6007	20.1488	14.8299	18.6395	12.8594	16.64	11.2308	14.7451	17.4578	19.2074	19.5313	20.0807	17.6198	19.5549	16.0605	12.2062	16.948	16.0657	11.4364	13.105	14.3756	14.3948	20.7829	19.1459	12.9102	20.3048	18.563	18.5895	14.676	0
-0.00221048	0.00226519	ENSG00000154945	ANKRD40	ankyrin repeat domain 40 [Source:HGNC Symbol;Acc:HGNC:28233]			33.8947	27.9751	42.4055	41.3088	44.1068	49.1393	52.1984	34.0547	51.7371	46.49	49.2216	34.5101	35.506	36.208	49.8878	45.047	50.6926	47.4729	43.6158	48.5662	45.7862	41.9462	38.9743	39.2698	37.1207	36.6725	39.0477	46.4322	40.2913	49.8537	48.7895	37.9794	44.015	44.3087	34.9118	41.3511	0
0.00139765	-0.000956938	ENSG00000100124	ANKRD54	ankyrin repeat domain 54 [Source:HGNC Symbol;Acc:HGNC:25185]			23.0388	21.6819	17.6666	14.2543	16.9389	16.6551	14.7183	21.3195	18.1179	19.1425	16.7912	19.096	18.8078	17.4374	17.0432	22.1159	17.2838	15.5095	16.7842	18.5791	18.1833	20.3147	20.5051	16.0519	25.0117	16.3365	19.4422	19.026	17.5364	15.6373	16.3066	20.9452	13.3451	17.7062	14.6776	18.7439	0
0.00401151	0.00311093	ENSG00000064999	ANKS1A	ankyrin repeat and sterile alpha motif domain containing 1A [Source:HGNC Symbol;Acc:HGNC:20961]			25.4404	36.0726	23.1826	24.3642	26.1763	29.7581	28.7651	16.2571	34.4436	26.4986	39.1382	25.6705	34.6102	19.3725	23.2026	35.7119	24.2354	30.0495	27.7626	33.912	27.2551	31.1973	22.6027	42.2356	53.3566	21.7346	22.1543	19.1694	22.9669	25.8946	24.981	27.9533	32.7561	34.0988	42.6868	41.3284	0
0.00174758	-0.00576888	ENSG00000143401	ANP32E	acidic (leucine-rich) nuclear phosphoprotein 32 family, member E [Source:HGNC Symbol;Acc:HGNC:16673]			74.259	37.3174	45.2783	27.5623	43.8417	43.1493	38.8292	28.7754	35.3097	31.7128	32.0253	32.0792	67.9433	22.2133	46.6888	44.6859	36.3454	29.5452	34.5799	44.9477	36.0734	24.0178	30.5748	35.9044	55.764	36.0028	40.0428	41.49	52.1283	42.5013	33.9004	24.9612	28.1043	30.2805	32.2539	36.8606	0
0.0059347	0.0169927	ENSG00000135046	ANXA1	annexin A1 [Source:HGNC Symbol;Acc:HGNC:533]			99.5822	138.143	111.984	140.171	185.5	137.444	200.657	138.806	242.03	148.277	212.58	460.288	95.0965	101.541	93.2205	104.183	118.703	107.822	192.412	152.448	153.945	230.935	408.165	396.289	154.62	103.605	119.817	67.5177	101.622	99.7948	199.911	145.071	363.05	550.155	390.978	418.945	0
-0.00347529	-0.00158604	ENSG00000100280	AP1B1	adaptor-related protein complex 1, beta 1 subunit [Source:HGNC Symbol;Acc:HGNC:554]			53.6073	89.5581	65.2664	89.8273	73.0935	94.5952	74.0492	57.2604	85.3062	98.9637	49.514	61.8909	57.1496	92.0906	66.1102	75.4621	75.7398	85.2906	66.1761	64.4828	77.1004	65.7266	50.5953	62.8489	53.4768	74.9311	66.7499	81.6291	108.016	177.619	74.4063	73.6348	49.8513	47.2164	55.5125	61.1343	0
-0.00137815	0.00109607	ENSG00000166747	AP1G1	adaptor-related protein complex 1, gamma 1 subunit [Source:HGNC Symbol;Acc:HGNC:555]			39.6987	42.8388	54.1639	53.3564	43.1571	63.1287	56.4562	37.3003	57.0283	46.3951	50.4296	42.1344	43.812	39.5874	66.2305	54.9265	57.1845	61.8568	56.7811	51.9778	49.0079	43.145	32.1733	52.7442	50.8067	41.1034	45.3948	56.4443	52.9608	65.2803	51.4756	48.658	47.2301	51.4447	50.2346	51.9607	0
0.0105316	0.00965784	ENSG00000152056	AP1S3	adaptor-related protein complex 1, sigma 3 subunit [Source:HGNC Symbol;Acc:HGNC:18971]			3.74292	6.0823	2.91992	3.74805	2.11798	3.57537	5.45428	1.44789	4.79404	2.8879	4.997	9.88646	5.46622	1.00419	4.71949	2.2273	3.38665	2.03851	2.58608	3.16139	3.57534	3.13005	4.09219	15.9799	5.88163	1.79556	1.59366	2.80907	4.02302	3.19101	2.61864	4.67413	4.14683	9.11543	11.8176	14.1816	0
-0.000484529	-0.00256185	ENSG00000196961	AP2A1	adaptor-related protein complex 2, alpha 1 subunit [Source:HGNC Symbol;Acc:HGNC:561]			64.6264	61.5463	62.4165	36.733	65.143	64.0355	68.4067	44.8852	64.446	69.0237	58.5369	45.998	71.6017	54.4905	68.9572	59.7188	58.2393	56.2911	57.5008	69.0522	60.5495	60.5517	57.589	51.607	67.9013	66.9978	67.1675	71.2436	75.4793	61.5164	65.2738	43.7178	43.2379	51.3556	38.4134	61.404	0
0.00116182	0.00359044	ENSG00000183020	AP2A2	adaptor-related protein complex 2, alpha 2 subunit [Source:HGNC Symbol;Acc:HGNC:562]			46.148	66.7616	56.3461	54.0617	46.6865	60.8905	45.5231	53.5169	52.662	58.8677	60.5497	64.3886	48.7646	57.5189	60.267	64.4026	60.9948	61.8465	74.5506	54.335	64.3143	63.5495	60.8869	73.2463	57.7363	49.6243	58.9525	51.3577	51.9107	44.9186	53.7998	77.1653	54.1782	73.3009	64.8695	75.6754	0
-0.00188477	0.000353561	ENSG00000006125	AP2B1	adaptor-related protein complex 2, beta 1 subunit [Source:HGNC Symbol;Acc:HGNC:563]			84.1771	76.4432	111.996	105.472	107.137	120.022	123.372	73.8961	123.764	101.252	107.219	85.989	102.889	96.8136	124.666	108.709	118.125	118.287	104.572	118.369	104.271	97.0227	82.203	101.63	106.105	104.923	95.3264	119.635	114.905	143.303	105.767	105.089	101.972	102.221	89.4708	106.18	0
-0.00105739	0.00187095	ENSG00000081014	AP4E1	adaptor-related protein complex 4, epsilon 1 subunit [Source:HGNC Symbol;Acc:HGNC:573]			6.30567	4.982	8.11708	8.80035	6.42105	10.323	11.0086	5.05729	8.85698	7.01409	9.21804	5.77193	8.32557	3.92766	8.79175	8.49778	7.48895	7.47255	7.61195	9.20193	7.78966	7.77993	5.86269	7.02821	8.83538	5.86174	6.28803	7.32384	7.90897	9.06067	9.90877	5.79955	8.60956	8.76284	6.54445	7.3008	0
0.00365905	-0.00104697	ENSG00000164062	APEH	acylaminoacyl-peptide hydrolase [Source:HGNC Symbol;Acc:HGNC:586]			71.9899	80.4583	51.7165	42.2995	50.3753	48.1236	48.487	41.6263	50.4937	49.8461	50.2558	69.6159	80.784	56.0604	57.2876	49.6447	49.1147	46.9358	48.4166	53.6772	53.9175	48.1778	58.1588	73.6341	70.4974	49.2312	54.2658	53.8618	49.8324	47.5631	58.813	48.8976	41.4812	54.2845	55.241	74.8446	0
0.00967202	0.00878547	ENSG00000184831	APOO	apolipoprotein O [Source:HGNC Symbol;Acc:HGNC:28727]			55.4651	71.4928	29.7692	29.386	42.0407	24.8762	59.1489	34.1008	40.484	34.771	77.347	145.472	51.3941	34.3091	32.417	29.3083	27.7252	25.4665	29.4993	34.0137	25.4068	49.0444	94.3291	159.698	54.3036	40.4562	32.3978	37.6778	29.9212	45.4077	33.0012	30.3232	46.8022	111.435	121.641	118.562	0
-0.00117346	-0.00122799	ENSG00000155008	APOOL	apolipoprotein O-like [Source:HGNC Symbol;Acc:HGNC:24009]			5.50863	3.48075	6.92309	6.90473	5.06726	9.17492	12.4711	2.04765	12.4892	4.59864	6.52106	3.0538	7.48483	3.25841	7.43901	8.03419	7.58958	9.06841	7.20217	6.88803	3.08282	3.53396	2.91633	7.07938	9.51057	3.89155	3.44002	9.56979	6.29573	9.37949	5.94486	4.57109	6.31353	4.3283	8.27954	5.58317	0
-0.00100081	0.000478397	ENSG00000021776	AQR	aquarius intron-binding spliceosomal factor [Source:HGNC Symbol;Acc:HGNC:29513]			15.0679	11.9837	17.5633	18.4719	16.4121	24.2146	23.3219	9.11974	21.1476	15.4513	18.5078	13.118	17.2897	11.1766	19.5442	19.4998	19.4366	19.6328	18.4322	20.1826	15.4923	11.8942	10.2477	17.396	19.3247	13.5573	15.3439	16.8077	17.3641	21.896	16.6851	14.3635	16.6928	18.4365	16.7328	17.3979	0
0.000541137	8.38197e-05	ENSG00000186635	ARAP1	ArfGAP with RhoGAP domain, ankyrin repeat and PH domain 1 [Source:HGNC Symbol;Acc:HGNC:16925]			34.6553	38.0785	32.3294	35.6439	31.0254	39.1037	36.839	30.3956	37.977	43.2444	40.2717	30.6254	42.7005	37.8179	39.5429	44.4429	40.8187	38.6719	42.4613	38.0792	38.6545	58.0875	34.7836	38.2136	52.9491	35.1269	42.7799	39.6209	30.1522	32.9651	41.9808	36.1241	28.8091	33.1751	34.602	40.806	0
-0.00234395	0.00194151	ENSG00000124198	ARFGEF2	ADP-ribosylation factor guanine nucleotide-exchange factor 2 (brefeldin A-inhibited) [Source:HGNC Symbol;Acc:HGNC:15853]			18.6184	15.6042	29.744	34.0908	25.2272	37.4644	41.8734	15.7486	34.9501	29.3284	31.3291	18.885	24.4998	15.2696	32.5748	30.2454	29.767	34.4603	28.1247	32.56	25.4645	20.65	13.5244	29.6158	32.135	23.6568	20.2685	28.9305	29.3432	39.9219	32.2313	24.6406	30.5681	29.3551	29.8233	24.5829	0
-0.000136833	-0.000103894	ENSG00000175220	ARHGAP1	Rho GTPase activating protein 1 [Source:HGNC Symbol;Acc:HGNC:673]			75.62	102.224	84.2428	75.884	76.0045	91.7067	83.704	65.6634	87.4836	81.5493	81.3707	74.5901	79.23	89.0323	84.2477	85.3321	89.0556	87.3227	82.4599	80.5046	84.2259	78.0569	70.3906	87.7273	82.6439	80.2544	80.2828	91.1922	91.7846	98.5629	78.1431	89.0584	73.5306	72.9569	74.2327	97.8908	0
0.00296076	-0.000529709	ENSG00000213390	ARHGAP19	Rho GTPase activating protein 19 [Source:HGNC Symbol;Acc:HGNC:23724]			11.8498	8.39479	6.91228	7.38416	6.44554	8.13999	8.13022	5.88406	9.07451	7.42331	7.42305	9.15275	11.8808	6.82979	7.66363	9.03031	8.62327	7.46382	9.39516	6.21058	9.99356	6.30927	6.74034	10.3321	10.3654	7.24636	8.59424	8.61439	9.76788	9.05649	7.89034	8.23206	7.48087	8.81539	10.8543	15.2884	0
-0.00340094	0.00319468	ENSG00000104728	ARHGEF10	Rho guanine nucleotide exchange factor (GEF) 10 [Source:HGNC Symbol;Acc:HGNC:14103]			6.64105	4.92593	11.3304	15.1386	13.463	12.9452	17.2174	9.54094	11.524	12.4787	15.3665	6.9669	9.3482	8.75724	10.9983	11.1267	13.463	12.391	12.0305	13.7191	11.8038	9.95402	8.70976	9.03836	13.7403	11.3763	12.0479	9.16852	10.7993	15.6658	11.0649	10.4961	14.7346	17.8705	10.592	9.40009	0
0.00209581	-0.0056512	ENSG00000165801	ARHGEF40	Rho guanine nucleotide exchange factor (GEF) 40 [Source:HGNC Symbol;Acc:HGNC:25516]			26.9829	19.8269	19.3944	15.4083	18.3756	19.8959	21.067	12.136	15.8315	21.671	18.2141	11.3725	33.0203	19.388	19.9985	21.9952	20.9545	16.7629	16.341	18.931	15.3521	15.841	11.7516	18.5623	43.5543	15.6739	20.676	20.0963	14.9392	24.1885	13.7601	17.5271	12.819	17.1927	15.0748	21.4957	0
0.00284294	0.00854332	ENSG00000050327	ARHGEF5	Rho guanine nucleotide exchange factor (GEF) 5 [Source:HGNC Symbol;Acc:HGNC:13209]			7.66265	15.8439	8.11699	11.1083	7.87874	11.1889	13.4915	12.3435	9.21728	11.2249	23.821	16.4686	9.01189	10.167	10.037	12.3886	11.3921	12.4538	14.5919	10.7126	11.469	16.8067	16.7117	11.5543	12.5943	5.91072	9.466	8.43278	7.79423	8.008	11.5263	13.6162	15.2032	17.6158	15.8825	15.4104	0
-0.000158534	0.000998062	ENSG00000189079	ARID2	AT rich interactive domain 2 (ARID, RFX-like) [Source:HGNC Symbol;Acc:HGNC:18037]			8.7748	6.9318	9.93247	12.8873	8.15247	15.3398	12.876	6.14917	12.7251	9.20674	11.3595	7.19637	11.2095	5.28785	10.7094	11.2576	10.5694	11.1957	10.6754	10.8752	10.0792	7.77735	6.25407	11.2109	14.2577	7.51213	7.66903	9.0328	10.1579	12.1928	10.3093	8.23185	10.2954	10.1539	10.4308	10.7767	0
-0.00379586	0.000133003	ENSG00000116017	ARID3A	AT rich interactive domain 3A (BRIGHT-like) [Source:HGNC Symbol;Acc:HGNC:3031]			5.89244	7.66012	10.3202	14.2471	11.1179	15.4075	8.46513	8.5231	7.12733	11.1895	9.57713	6.52248	7.0656	6.87943	10.5238	11.9526	10.2513	12.1106	11.977	9.19935	12.2671	10.3	7.82052	9.08627	9.97689	14.3511	10.8976	12.199	8.6786	17.8269	14.1025	9.32981	7.44988	8.77296	6.41799	11.4495	0
0.000870565	0.000943891	ENSG00000177479	ARIH2	ariadne RBR E3 ubiquitin protein ligase 2 [Source:HGNC Symbol;Acc:HGNC:690]			41.5169	34.3635	34.7123	39.1385	38.6861	40.6763	41.3974	34.9713	38.3731	42.8426	45.6711	33.4639	46.8638	30.1335	35.4998	38.434	39.7745	37.2748	37.9793	39.7404	42.883	42.7731	36.5229	44.2868	48.1194	32.3591	34.9912	34.5374	36.493	40.4889	42.9898	35.4782	34.7419	44.044	35.6639	38.0746	0
-5.20103e-05	0.00239744	ENSG00000102931	ARL2BP	ADP-ribosylation factor-like 2 binding protein [Source:HGNC Symbol;Acc:HGNC:17146]			126.565	150.973	171.915	144.704	151.346	150.566	171.01	153.025	175.727	172.594	182.66	166.132	167.04	158.803	181.756	184.048	187.181	169.474	173.183	153.776	175.57	169.036	145.231	176.977	144.81	156.934	170.717	177.333	153.572	159.655	149.882	158.685	162.483	195.406	174.088	211.379	0
-0.0057095	-0.00811031	ENSG00000135931	ARMC9	armadillo repeat containing 9 [Source:HGNC Symbol;Acc:HGNC:20730]			7.2055	5.19141	12.3672	15.9015	8.89265	9.66704	10.6169	3.82411	8.85855	8.56614	8.04401	3.68949	9.58987	9.75562	9.7755	8.35796	9.96229	7.51479	6.39156	10.2224	6.31095	6.02034	4.05434	5.69494	11.183	24.5133	8.40253	8.89069	10.2368	30.8876	7.96142	5.94628	6.62307	4.97181	5.33096	5.50309	0
-0.0128926	-0.0042028	ENSG00000113273	ARSB	arylsulfatase B [Source:HGNC Symbol;Acc:HGNC:714]			6.3365	5.9012	27.977	27.8443	15.9815	25.4641	21.2532	16.5468	16.8632	15.9398	9.43602	7.04597	9.85408	28.6113	49.4154	29.5879	21.4591	20.1766	20.1379	21.4912	18.5846	22.76	7.54058	7.21349	8.96374	34.7643	20.5764	36.8842	23.0107	28.989	19.8354	34.8679	12.5803	7.72132	7.16331	7.25271	0
0.00311155	-0.00201196	ENSG00000173409	ARV1	ARV1 homolog, fatty acid homeostasis modulator [Source:HGNC Symbol;Acc:HGNC:29561]			31.3622	29.0606	18.7447	16.431	18.6807	17.2821	21.3361	17.2039	21.1027	19.2915	18.3991	21.5611	33.7992	14.614	22.5652	15.2189	19.5937	19.5717	19.3581	18.4628	21.9043	16.3024	20.0234	22.8535	24.5601	17.3827	19.9286	20.8091	20.76	18.1123	19.1958	16.6242	18.1938	18.0717	20.2956	22.8178	0
0.000670895	0.00347217	ENSG00000099889	ARVCF	armadillo repeat gene deleted in velocardiofacial syndrome [Source:HGNC Symbol;Acc:HGNC:728]			10.8271	9.80692	9.77671	14.735	8.72088	12.2622	10.9026	15.6452	9.81942	12.8993	11.0543	10.9223	10.2186	13.7042	8.33639	9.37552	11.2158	11.5552	12.4016	11.322	12.4915	12.839	11.5906	15.0345	11.7991	6.76186	10.4995	9.0028	8.79622	9.80245	12.9725	12.4032	9.98974	9.98169	14.5294	9.63885	0
0.000548957	-0.000976109	ENSG00000169093	ASMTL	acetylserotonin O-methyltransferase-like [Source:HGNC Symbol;Acc:HGNC:751]			43.3789	41.6042	28.9839	27.593	33.7108	32.1316	34.5203	32.0812	35.7167	40.5516	44.208	35.2662	43.6038	43.866	30.055	38.0179	38.7321	35.3003	40.8663	41.4795	41.0055	39.3206	44.6833	27.9388	35.9339	33.7274	41.2829	32.1239	29.2527	30.9541	34.2371	36.5193	26.1501	30.0433	25.57	31.1657	0
-0.000722225	0.00251754	ENSG00000171456	ASXL1	additional sex combs like transcriptional regulator 1 [Source:HGNC Symbol;Acc:HGNC:18318]			32.8293	23.7487	30.6263	42.6693	33.9608	48.3364	46.3864	29.7429	45.1782	38.6808	47.2953	29.0981	40.0688	33.5339	35.4255	41.8081	43.327	45.1075	43.0666	42.8663	41.0007	38.6701	29.6408	42.7726	39.8584	27.0198	32.0285	36.1746	30.3026	43.1646	43.9846	36.3655	38.5212	35.0811	39.6814	40.0573	0
-0.000372397	-0.00226002	ENSG00000197785	ATAD3A	ATPase family, AAA domain containing 3A [Source:HGNC Symbol;Acc:HGNC:25567]			40.5708	28.0733	27.8443	20.1427	27.1842	26.8459	27.1263	38.8501	23.8866	29.6393	22.7376	26.885	33.7363	26.0636	29.7231	26.1162	26.0858	24.3205	24.0119	35.6037	28.5118	31.5664	31.3162	20.2052	26.1403	27.2265	29.5128	32.0731	31.8991	25.7259	29.6083	25.9079	22.385	22.182	19.3794	20.6086	0
-0.000561582	0.00209733	ENSG00000107669	ATE1	arginyltransferase 1 [Source:HGNC Symbol;Acc:HGNC:782]			13.9835	11.644	15.0924	19.0478	13.9167	20.9273	21.7867	10.2955	20.3532	13.8656	20.2037	14.265	16.1773	10.821	19.8149	18.3947	17.8854	17.9859	17.7205	19.6887	16.4444	13.4777	11.4063	19.2644	17.7131	11.6898	12.052	15.0577	15.964	19.0239	18.248	13.5886	17.3356	16.3029	15.7554	15.8965	0
-0.000911149	0.000448294	ENSG00000145782	ATG12	autophagy related 12 [Source:HGNC Symbol;Acc:HGNC:588]			21.4616	14.4308	21.4175	21.082	19.6129	28.3109	27.3949	17.1601	24.2837	19.0682	24.5592	17.0209	21.416	12.095	22.7911	22.3199	23.4414	23.6936	21.4048	23.9408	20.6022	18.384	14.7796	19.409	25.4866	18.8449	18.7513	21.8041	21.2251	28.9904	23.3678	12.1636	19.6573	22.3621	21.2405	19.0442	0
0.00038352	0.00173302	ENSG00000175224	ATG13	autophagy related 13 [Source:HGNC Symbol;Acc:HGNC:29091]			37.9619	49.5647	38.2933	46.9004	39.3219	48.3286	42.1568	33.6354	46.2476	47.3145	44.9232	43.0994	44.395	49.0694	43.8818	46.8584	48.5001	47.045	49.3669	43.8777	46.4386	44.6741	37.4444	60.4648	41.493	42.6605	39.7803	42.4357	44.5335	55.5682	48.5298	42.6992	39.6723	48.0867	49.0613	54.7755	0
0.00524251	0.00339996	ENSG00000085978	ATG16L1	autophagy related 16-like 1 [Source:HGNC Symbol;Acc:HGNC:21498]			33.3669	49.4994	23.3823	23.6986	21.7083	24.9008	26.5858	19.9453	24.9772	23.696	32.5737	34.2735	26.2554	19.3861	22.5786	27.2132	26.6164	25.4763	24.5174	27.6808	25.7308	28.5532	31.0884	57.4214	38.8187	23.5956	22.2795	20.0199	23.9222	25.075	28.5491	24.1224	25.2899	37.4604	36.4394	47.2733	0
0.00189652	-0.000729024	ENSG00000197548	ATG7	autophagy related 7 [Source:HGNC Symbol;Acc:HGNC:16935]			12.7347	14.4383	12.7454	11.0886	11.3661	11.6489	11.5317	8.3799	12.013	11.1362	11.0161	15.0757	18.0076	12.541	11.364	11.6167	12.8448	10.9681	12.0915	10.5394	11.0395	9.70543	12.0209	17.5195	14.3613	12.6187	11.3191	12.7506	12.3467	17.9715	11.134	10.1765	12.2642	12.3483	14.5341	12.6654	0
0.00138017	-0.00130263	ENSG00000138363	ATIC	5-aminoimidazole-4-carboxamide ribonucleotide formyltransferase/IMP cyclohydrolase [Source:HGNC Symbol;Acc:HGNC:794]			65.1234	67.4233	60.2509	28.3726	51.3863	49.7371	55.9454	47.4471	56.9908	52.1142	52.7086	53.2265	71.5535	51.1122	63.3348	49.7062	53.3472	46.4128	46.9463	67.4055	53.014	53.6302	52.4426	60.1059	56.8301	49.6856	53.6564	60.5216	56.269	46.1653	58.332	52.1389	48.0883	45.1262	40.7906	54.2875	0
-0.000204918	-0.00222481	ENSG00000119787	ATL2	atlastin GTPase 2 [Source:HGNC Symbol;Acc:HGNC:24047]			43.5171	22.971	29.1745	32.6501	27.7646	36.8421	33.941	25.113	29.3712	26.2187	29.395	24.8111	42.661	23.0343	35.7158	33.3559	31.6657	33.1565	29.1262	35.988	30.5786	26.2159	22.6523	26.8482	36.1357	26.0281	26.8649	33.4358	29.4102	35.5513	33.0947	23.278	33.4673	26.8916	24.2315	26.3588	0
-0.0020029	0.00762254	ENSG00000174437	ATP2A2	ATPase, Ca++ transporting, cardiac muscle, slow twitch 2 [Source:HGNC Symbol;Acc:HGNC:812]			63.5257	94.4808	152.002	129.444	127.164	156.918	172.502	84.4585	169.508	141.676	186.57	142.205	77.0627	90.5104	137.733	127.455	118.699	171.348	115.868	218.916	141.015	156.858	121.845	151.113	106.355	155.326	94.7829	117.155	146.036	183.883	129.671	127.232	165.075	190.221	201.261	140.412	0
-0.0022109	0.00333881	ENSG00000017260	ATP2C1	ATPase, Ca++ transporting, type 2C, member 1 [Source:HGNC Symbol;Acc:HGNC:13211]			46.708	58.7707	76.3445	83.8145	73.2043	95.9756	85.6424	51.304	87.3821	72.3511	80.5568	63.181	55.8012	64.5788	69.4938	75.9872	84.5855	93.4845	74.8664	79.2357	79.6022	65.0119	57.4237	69.9695	57.9035	67.1501	57.8739	65.4642	81.8334	99.049	73.8271	69.3205	80.0883	75.239	79.6286	73.2181	0
0.000494669	0.000625312	ENSG00000182220	ATP6AP2	ATPase, H+ transporting, lysosomal accessory protein 2 [Source:HGNC Symbol;Acc:HGNC:18305]			184.067	201.088	245.405	180.045	187.3	199.442	167.013	156.648	205.361	172.437	181.295	245.245	214.285	200.692	232.851	215.116	205.567	203.018	190.787	222.775	189.93	177.047	176.719	243.41	187.575	205.456	218.983	248.411	221.157	218.864	176.395	178.873	197.367	235.214	207.752	266.522	0
-0.00728872	0.00245057	ENSG00000147416	ATP6V1B2	ATPase, H+ transporting, lysosomal 56/58kDa, V1 subunit B2 [Source:HGNC Symbol;Acc:HGNC:854]			18.6813	23.286	59.0718	64.9339	45.7115	46.5267	45.5947	44.5473	61.2752	52.7929	37.9531	26.5164	26.9081	47.7473	58.2026	67.2565	58.4918	72.2418	55.8698	59.9743	44.8589	53.2993	29.5402	26.8728	26.42	46.7186	55.8262	55.4807	46.6493	54.3621	53.4407	42.2437	42.6447	42.1712	37.7317	28.9604	0
0.00770291	0.00172781	ENSG00000136888	ATP6V1G1	ATPase, H+ transporting, lysosomal 13kDa, V1 subunit G1 [Source:HGNC Symbol;Acc:HGNC:864]			411.618	920.275	275.283	265.867	247.863	280.554	256.354	251.068	266.557	254.414	287.814	662.846	443.077	286.899	327.174	247.022	265.142	269.56	247.721	292.199	264.954	258.15	385.671	769.104	434.54	254.961	262.976	324.329	285.133	303.142	271.072	307.105	252.365	339.365	540.342	871.254	0
-0.00660614	0.004941	ENSG00000054793	ATP9A	ATPase, class II, type 9A [Source:HGNC Symbol;Acc:HGNC:13540]			13.9922	12.7206	38.4454	42.5371	23.8734	51.7144	44.5642	28.6053	42.6307	41.663	44.6421	16.4953	19.2842	33.0553	34.1049	49.8087	40.6866	45.2491	48.1938	43.3186	38.6923	35.7776	20.1965	19.8271	23.2092	26.7125	27.8187	29.7176	29.4866	45.0328	35.894	46.8515	35.0272	35.4394	31.9705	22.7185	0
-0.00029401	0.00182459	ENSG00000204842	ATXN2	ataxin 2 [Source:HGNC Symbol;Acc:HGNC:10555]			12.8153	10.4306	13.9702	15.1724	12.237	18.2173	16.2269	10.1198	15.3534	14.2425	16.72	11.6415	13.1699	9.2621	14.4844	16.2873	14.6146	15.737	14.4635	15.3628	14.5839	14.2295	10.8147	15.0934	17.9583	11.3548	13.3054	12.5044	13.3623	17.6393	16.1914	12.1468	14.0511	15.3012	13.9399	15.5777	0
3.00635e-05	-0.00076064	ENSG00000253719	ATXN7L3B	ataxin 7-like 3B [Source:HGNC Symbol;Acc:HGNC:37931]			94.2232	80.2451	98.3427	88.7421	93.8074	105.666	96.8715	68.3004	104.88	84.7321	99.9505	76.4639	120.533	87.879	100.021	106.71	105.485	93.7672	92.5557	104.64	85.5489	93.1142	63.639	91.7711	105.976	84.6323	85.0902	93.9222	86.1912	96.9194	88.1659	82.2526	85.8759	93.8529	84.7545	94.7081	0
-0.00066515	0.00563844	ENSG00000170340	B3GNT2	UDP-GlcNAc:betaGal beta-1,3-N-acetylglucosaminyltransferase 2 [Source:HGNC Symbol;Acc:HGNC:15629]			41.9918	38.8556	61.8006	57.432	50.2896	74.4335	74.3355	42.9272	75.7231	64.0844	83.1809	63.9933	51.7869	41.3973	63.9759	78.7599	68.5511	72.1135	67.7008	80.015	77.6543	52.0822	56.3649	65.3582	59.827	40.4877	47.6733	64.8911	59.351	58.3129	69.5341	54.6122	83.5877	80.1698	80.2633	61.9627	0
-0.00315509	0.0107331	ENSG00000182240	BACE2	beta-site APP-cleaving enzyme 2 [Source:HGNC Symbol;Acc:HGNC:934]			21.797	47.7386	62.158	65.0595	52.101	118.335	65.2674	63.0515	106.756	69.0531	95.5233	73.8506	27.0243	62.99	96.7003	54.2073	52.5521	55.6507	69.4809	57.5497	59.3266	77.7679	72.8238	62.241	30.2897	66.6562	46.7973	80.3252	42.2671	54.1206	71.1289	70.4439	86.3765	95.4269	104.932	68.1686	0
0.00118189	0.00239483	ENSG00000151929	BAG3	BCL2-associated athanogene 3 [Source:HGNC Symbol;Acc:HGNC:939]			47.9797	63.4906	55.5649	48.8557	66.5754	61.964	58.4728	43.6549	55.5538	58.2533	61.483	73.7138	60.5842	46.6878	54.2485	60.8667	50.0418	53.846	52.475	66.0558	56.0894	58.6313	78.0759	79.7569	60.3593	66.052	70.9153	61.1814	63.9226	72.006	64.6151	51.4515	54.6308	67.2658	67.752	81.3278	0
-0.00662185	0.00688136	ENSG00000006453	BAIAP2L1	BAI1-associated protein 2-like 1 [Source:HGNC Symbol;Acc:HGNC:21649]			10.9373	10.4794	30.8752	43.5606	20.4581	27.5984	33.769	34.4167	35.9083	29.2938	33.3177	20.7837	12.5853	23.5921	34.2565	29.1267	32.5227	32.1935	33.7535	23.4861	29.3946	36.363	30.9667	21.8166	15.483	23.8595	28.1425	29.6261	28.4125	37.795	30.4993	37.7129	40.7026	25.6641	22.4335	20.6	0
-0.000796065	-0.000187937	ENSG00000174483	BBS1	Bardet-Biedl syndrome 1 [Source:HGNC Symbol;Acc:HGNC:966]			2.27333	1.3424	2.40158	2.50409	1.70667	3.53785	3.07385	1.23371	3.22613	2.97045	3.16697	1.11231	2.7802	1.22512	3.01924	2.67554	2.92154	3.01995	2.69421	2.78171	2.27045	1.76531	1.43656	2.4558	3.36986	1.61995	2.22205	2.07551	2.22993	2.88292	2.69782	1.73632	2.04187	2.50785	1.93574	2.91438	0
0.000790764	-0.000799314	ENSG00000185825	BCAP31	B-cell receptor-associated protein 31 [Source:HGNC Symbol;Acc:HGNC:16695]			204.599	230.348	186.58	160.729	164.183	148.19	141.939	211.451	167.74	162.816	159.628	211.521	212.823	237.269	193.348	162.151	177.906	156.799	170.267	163.849	172.302	195.079	213.906	178.415	154.449	187.716	202.962	203.95	173.078	172.548	158.689	215.822	156.033	165.042	150.635	198.024	0
0.00145062	0.00188602	ENSG00000105552	BCAT2	branched chain amino-acid transaminase 2, mitochondrial [Source:HGNC Symbol;Acc:HGNC:977]			48.2911	39.3704	38.4945	24.6275	42.7556	33.8855	34.9101	45.684	36.4309	41.561	41.8274	50.6938	43.2487	39.5659	44.8767	37.9806	41.6317	36.8629	38.9874	43.3485	47.3639	44.1768	52.5132	39.7739	34.3816	32.5638	38.7206	47.4855	37.481	25.7355	39.8608	40.4806	36.2078	40.7484	41.419	43.7406	0
0.0014579	0.00141775	ENSG00000099968	BCL2L13	BCL2-like 13 (apoptosis facilitator) [Source:HGNC Symbol;Acc:HGNC:17164]			25.4505	24.3192	21.4923	22.3809	21.338	26.0438	24.6858	17.2322	23.3441	23.1054	25.3563	27.7777	29.0761	22.2898	25.4074	20.9068	24.9468	24.0202	24.9226	24.2645	21.8602	22.5586	19.5907	26.3735	23.0095	18.2948	19.8338	25.7992	22.5217	22.3685	22.8031	24.3504	24.2784	27.9082	26.3837	27.9942	0
7.32597e-05	0.00113822	ENSG00000106635	BCL7B	B-cell CLL/lymphoma 7B [Source:HGNC Symbol;Acc:HGNC:1005]			25.6531	27.3926	23.7292	29.0881	24.2194	25.1092	23.5433	28.7587	23.6362	28.0003	27.4326	30.0145	29.6886	28.5419	27.567	28.4309	28.6433	27.4293	26.7447	28.4361	29.0286	27.7764	31.7678	27.2288	24.6937	26.0179	27.799	26.977	27.9583	25.9136	27.238	36.2306	27.2873	25.6405	25.5558	27.7448	0
-0.000992101	0.000766921	ENSG00000029363	BCLAF1	BCL2-associated transcription factor 1 [Source:HGNC Symbol;Acc:HGNC:16863]			63.5793	46.2373	69.2997	72.7819	63.2087	91.2906	86.4605	42.1064	74.3104	57.8757	71.0661	52.6456	60.6888	32.6943	78.7501	79.2955	71.4821	67.7788	67.4555	72.8799	65.6062	54.046	42.8619	56.6054	75.9016	47.4853	53.7381	59.9408	68.1493	81.2019	68.9669	48.6573	60.8393	63.5039	65.6891	57.4844	0
0.00359085	0.000698895	ENSG00000161267	BDH1	3-hydroxybutyrate dehydrogenase, type 1 [Source:HGNC Symbol;Acc:HGNC:1027]			17.4107	24.055	12.5094	13.8475	9.09122	14.1119	10.718	14.0381	15.6835	13.0655	12.6772	17.4941	15.452	14.1635	16.2499	12.5982	12.0506	15.005	16.2022	11.804	16.3268	14.7986	11.5437	23.1259	17.1795	9.76602	13.7864	18.783	13.9066	12.2316	11.9832	16.9066	10.2799	14.2033	16.7318	24.8911	0
-0.00153228	0.00114661	ENSG00000185963	BICD2	bicaudal D homolog 2 (Drosophila) [Source:HGNC Symbol;Acc:HGNC:17208]			20.3561	16.1558	26.8765	23.4008	29.2804	36.0749	32.6117	19.3451	33.9747	28.6063	31.2101	24.0619	27.5904	18.0307	30.052	29.3273	28.778	27.9827	27.9292	29.1948	27.7252	22.1531	22.4987	28.4754	30.5977	27.3634	25.2822	30.935	26.2445	27.5209	33.1449	22.9918	25.9402	26.8183	20.2685	25.9604	0
-0.00145718	-0.000965404	ENSG00000136717	BIN1	bridging integrator 1 [Source:HGNC Symbol;Acc:HGNC:1052]			33.0817	31.0856	47.7289	14.8501	42.7198	39.9503	29.5625	38.891	37.9764	45.5304	33.8842	31.7956	34.9013	31.8385	54.1704	35.126	33.3061	35.2702	33.1997	42.2041	37.579	46.1409	43.8907	39.4799	38.1617	77.4053	36.391	43.7606	46.5658	48.8999	43.4799	36.1973	24.4374	37.9823	24.8086	40.4216	0
0.00617358	-0.0228763	ENSG00000089685	BIRC5	baculoviral IAP repeat containing 5 [Source:HGNC Symbol;Acc:HGNC:593]			47.3163	9.67874	6.74196	4.45433	7.53661	3.27021	3.85093	3.57695	3.51416	3.77456	3.31577	3.1034	43.0833	5.2858	4.76971	3.9633	4.32283	3.00447	2.6756	3.34324	4.05463	1.26376	4.39973	2.69705	19.1688	7.59077	8.74906	9.0588	11.7383	3.94894	3.85541	2.41366	3.90765	2.7453	2.88983	3.83271	0
-0.00193717	0.00345894	ENSG00000115760	BIRC6	baculoviral IAP repeat containing 6 [Source:HGNC Symbol;Acc:HGNC:13516]			14.4484	11.5253	22.6174	24.5067	16.642	31.3914	33.5681	12.5372	30.7166	18.6818	25.4359	14.2765	16.1962	9.37552	24.1311	24.1361	22.9332	27.8865	21.6681	24.3793	19.2099	17.4357	11.8209	23.8571	23.7441	14.927	15.4345	20.0104	22.0792	31.7111	20.8179	16.8073	22.1923	22.9456	24.6531	19.7685	0
-0.000706806	-0.000446893	ENSG00000196072	BLOC1S2	biogenesis of lysosomal organelles complex-1, subunit 2 [Source:HGNC Symbol;Acc:HGNC:20984]			28.7372	34.759	36.8031	34.0101	32.6112	32.0101	29.5626	33.3552	32.903	33.7416	31.3159	29.4258	32.9797	36.2945	36.9411	34.4623	36.5674	29.0155	29.2797	30.8688	32.5896	30.541	32.1077	32.4548	30.7271	32.6849	36.8504	38.4488	38.3941	33.1256	32.4139	33.7852	27.7626	31.5449	26.3928	37.2536	0
0.00214719	0.00222717	ENSG00000090013	BLVRB	biliverdin reductase B [Source:HGNC Symbol;Acc:HGNC:1063]			41.9508	57.9585	45.3304	32.065	43.8084	35.3136	31.4288	52.5693	40.0029	40.2587	38.3209	74.0403	43.5201	62.4136	47.7153	42.9368	50.7154	37.4528	43.5122	39.8022	43.7192	43.3443	60.785	59.9845	36.4416	40.0394	62.5091	52.3233	45.4771	30.3281	35.7846	54.8651	35.292	57.4213	49.8351	65.5576	0
-5.92476e-05	-0.0026687	ENSG00000145919	BOD1	biorientation of chromosomes in cell division 1 [Source:HGNC Symbol;Acc:HGNC:25114]			78.6757	62.1596	58.0864	54.636	66.6262	60.3538	61.4997	59.0154	62.4062	59.9503	66.4039	52.9839	87.287	62.9542	62.1766	68.6698	68.74	60.518	62.117	61.7049	58.3909	63.2373	65.2471	54.8623	64.7984	61.138	73.4525	67.126	61.6732	61.3823	62.6324	54.3937	50.7266	51.7512	41.549	53.1912	0
0.00177765	-0.000605859	ENSG00000106009	BRAT1	BRCA1-associated ATM activator 1 [Source:HGNC Symbol;Acc:HGNC:21701]			32.2396	29.0907	22.3982	19.3079	22.009	24.0572	22.9085	29.3368	23.5664	27.815	27.5753	24.9665	34.6068	25.089	23.7181	28.7888	25.8467	22.7319	26.6249	24.5193	27.7764	32.3387	31.1441	26.1816	32.3035	24.1496	26.5316	24.6332	23.619	21.6624	25.8344	25.3398	20.3777	23.6632	21.9592	25.8826	0
0.00102701	0.000929071	ENSG00000204256	BRD2	bromodomain containing 2 [Source:HGNC Symbol;Acc:HGNC:1103]			113.842	135.114	114.689	115.185	103.896	143.575	136.77	83.3197	129.599	114.773	131.031	110.694	137.121	92.7874	131.964	136.672	121.264	119.157	121.104	132.583	124.616	115.837	94.7961	141.49	143.566	97.8927	104.901	119.173	113.618	130.918	121.691	132.953	115.206	117.582	130.985	132.998	0
-7.2521e-05	0.000188044	ENSG00000112983	BRD8	bromodomain containing 8 [Source:HGNC Symbol;Acc:HGNC:19874]			39.5319	32.7251	34.3295	41.7595	37.4448	47.9998	47.2215	26.801	48.2966	41.9823	49.7357	35.1826	53.5311	35.4882	41.0334	47.0223	51.0479	45.0453	47.2942	44.5825	44.9616	37.5057	32.5567	36.9941	49.366	28.2774	38.5859	44.8732	34.2442	41.04	43.7309	32.7129	41.4514	38.0948	38.1493	36.4204	0
0.000712827	0.00561363	ENSG00000119411	BSPRY	B-box and SPRY domain containing [Source:HGNC Symbol;Acc:HGNC:18232]			27.4214	34.7637	28.9632	37.184	27.2047	35.2773	34.9344	39.3658	39.8173	36.8086	36.0147	43.573	30.2239	35.6349	31.2709	35.6478	34.5841	30.2775	37.3602	30.4129	38.3828	36.5228	43.2162	31.6141	24.4548	19.6675	32.1076	36.1466	32.5537	26.2406	33.0936	46.1165	38.5599	42.4741	48.3747	43.6622	0
0.000335472	-0.00146184	ENSG00000154473	BUB3	BUB3 mitotic checkpoint protein [Source:HGNC Symbol;Acc:HGNC:1151]			97.506	70.8853	75.6502	74.6101	78.6559	83.9943	85.5752	69.8018	83.935	74.6867	82.1979	70.0024	113.528	64.8883	79.8691	80.5706	88.279	81.369	82.2747	88.0153	81.7675	71.969	62.6517	71.8287	91.0994	78.4037	74.8873	79.5096	82.7404	89.061	80.0108	56.8579	78.6188	80.8119	67.3454	80.472	0
0.000485383	-0.000695507	ENSG00000106245	BUD31	BUD31 homolog [Source:HGNC Symbol;Acc:HGNC:29629]			76.3236	84.2487	60.7415	55.6351	66.1192	61.7876	54.1804	79.7742	61.7572	67.0374	57.7981	71.6653	74.4125	77.9737	65.7343	68.5583	63.6083	61.378	61.7437	65.938	66.5583	73.6554	84.3856	59.9809	63.9814	74.8117	72.6405	66.5254	67.4001	69.0726	70.0977	76.4872	53.7934	64.9123	55.137	67.1229	0
-0.000583097	-0.00349688	ENSG00000139637	C12orf10	chromosome 12 open reading frame 10 [Source:HGNC Symbol;Acc:HGNC:17590]			50.2554	54.1181	49.24	35.4645	47.1065	40.3703	39.5939	52.0811	38.0289	39.9327	38.9486	43.2476	57.937	57.8678	51.5257	42.9447	47.5917	45.9012	41.477	41.6112	40.2549	46.2982	45.6895	37.0724	46.0574	60.956	53.8779	48.3735	52.5319	55.1521	40.4892	47.3609	35.5511	37.7476	30.7585	40.6135	0
-0.00117191	0.00202082	ENSG00000133641	C12orf29	chromosome 12 open reading frame 29 [Source:HGNC Symbol;Acc:HGNC:25322]			9.24142	7.36447	11.9339	11.0088	10.0601	14.2777	13.2893	8.86323	10.6956	8.87752	11.2645	10.3826	7.82717	6.41558	14.4472	11.0768	12.4852	8.75294	10.2802	12.3055	12.665	6.67648	7.80212	10.9046	9.96212	7.66521	9.66154	12.4465	12.5858	10.4392	10.3519	7.94892	9.58583	11.2666	11.0583	10.6779	0
0.00212343	-0.00219285	ENSG00000108666	C17orf75	chromosome 17 open reading frame 75 [Source:HGNC Symbol;Acc:HGNC:30173]			15.4158	11.6038	11.0606	10.4824	7.81123	12.1728	10.9116	6.79179	12.336	9.27446	9.4117	13.0234	15.7668	9.57871	13.6596	11.3961	13.468	10.061	11.7376	10.1612	9.56891	9.88051	7.18408	12.936	15.7592	8.07334	10.5411	11.9226	10.6163	11.8181	10.1627	9.27428	8.41123	11.9334	10.6444	11.0896	0
-0.000436627	-0.00128932	ENSG00000160392	C19orf47	chromosome 19 open reading frame 47 [Source:HGNC Symbol;Acc:HGNC:26723]			7.62488	6.79532	6.5734	5.9835	6.06708	6.86663	6.74472	6.8142	5.82193	6.28209	5.95949	5.85871	6.40473	6.75624	6.46497	5.99229	5.54537	6.60572	6.79218	6.44635	6.15937	6.1502	5.81496	6.27555	6.11914	6.09496	7.50025	6.35065	6.6939	7.69713	6.05977	8.54477	4.8673	5.30955	4.79077	6.3707	0
0.00362043	-0.000290447	ENSG00000171155	C1GALT1C1	C1GALT1-specific chaperone 1 [Source:HGNC Symbol;Acc:HGNC:24338]			60.227	72.5474	39.9208	40.7038	38.4867	42.6969	35.9787	34.286	47.7806	38.9157	42.2863	62.6352	61.7992	46.77	44.0412	45.5603	41.4585	42.4265	38.8436	39.852	47.0671	35.7881	42.5588	58.4114	49.9735	42.2485	43.7726	44.5994	45.7437	43.0591	36.5213	46.5912	43.2894	56.0756	50.3857	67.0559	0
0.000629533	-0.00128529	ENSG00000143612	C1orf43	chromosome 1 open reading frame 43 [Source:HGNC Symbol;Acc:HGNC:29876]			211.617	269.38	207.123	190.084	210.116	205.282	190.801	179.586	202.666	209.925	199.574	221.753	258.393	226.177	237.77	205.128	214.818	214.509	214.201	206.452	205.334	186.609	202.39	225.338	219.738	220.049	223.051	240.566	216.88	215.83	205.026	196.485	172.393	196.961	177.985	225.729	0
-0.00416018	-0.00174655	ENSG00000101220	C20orf27	chromosome 20 open reading frame 27 [Source:HGNC Symbol;Acc:HGNC:15873]			122.38	131.751	183.617	100.506	227.769	152.524	144.378	185.384	163.174	162.967	157.196	165.522	143.558	220.441	192.998	164.241	187.187	141.651	169.222	224.376	191.463	207.249	226.477	108.332	110.511	216.342	218.246	211.332	199.237	217.239	173.629	106.7	126.237	101.419	63.3107	131.652	0
4.92785e-05	0.000848652	ENSG00000135974	C2orf49	chromosome 2 open reading frame 49 [Source:HGNC Symbol;Acc:HGNC:28772]			20.4072	15.5159	23.4053	21.2719	22.2921	26.8394	26.1757	14.1366	26.981	20.7367	24.577	20.2233	26.8734	15.0281	23.896	26.262	23.9052	24.3257	21.356	26.3089	23.1866	17.8535	16.1675	23.5363	27.0607	16.0064	19.0919	23.4703	22.1323	24.4873	23.6328	16.6454	20.4012	24.2566	22.9702	22.3699	0
-0.000924181	-0.000196063	ENSG00000179021	C3orf38	chromosome 3 open reading frame 38 [Source:HGNC Symbol;Acc:HGNC:28384]			14.5295	15.3978	17.2959	18.4665	17.0081	21.0253	19.7123	12.5633	18.3712	15.0742	20.5433	14.5991	20.4107	16.6208	19.9016	18.2334	18.9968	17.498	18.9334	19.8104	17.7028	14.3387	14.7999	16.5669	17.7785	16.7393	17.7977	17.596	18.5622	23.8637	16.5575	12.3551	17.1094	17.9818	15.6407	17.6637	0
-0.00106282	0.0027271	ENSG00000185127	C6orf120	chromosome 6 open reading frame 120 [Source:HGNC Symbol;Acc:HGNC:21247]			24.3299	27.1674	37.2192	32.2558	39.0057	44.4139	46.0461	24.4665	47.7233	35.2216	41.3788	38.6751	32.3243	28.4091	39.3679	38.8381	36.6534	34.0396	37.3233	39.7086	34.8481	31.3327	29.1373	32.1174	39.9798	33.7181	31.5879	36.3657	39.7134	40.4525	42.2168	25.4878	39.0363	47.1574	36.0828	37.1662	0
0.000905877	-0.000142815	ENSG00000136819	C9orf78	chromosome 9 open reading frame 78 [Source:HGNC Symbol;Acc:HGNC:24932]			30.0888	30.1986	25.9103	22.4627	28.425	28.5855	26.3425	21.2476	26.0967	25.6354	27.4525	28.1264	31.5122	25.6532	26.7764	26.8603	28.6582	24.7537	27.147	28.7012	26.559	24.8202	25.3348	24.7797	28.428	25.4386	24.9043	27.1107	26.5413	23.4995	29.1389	27.0307	26.4834	28.2571	22.9584	29.4538	0
0.00644161	-0.000191775	ENSG00000104267	CA2	carbonic anhydrase II [Source:HGNC Symbol;Acc:HGNC:1373]			3.0898	26.3355	13.7041	13.6767	1.83166	1.86187	1.97716	2.85677	2.55283	1.91065	2.88098	12.2459	2.56679	3.10284	14.5093	8.98893	5.65397	1.79966	4.51485	2.84904	1.42865	1.20645	3.68958	13.635	2.79661	3.12595	7.43219	9.8834	5.7891	2.49681	1.46782	4.54385	2.4577	3.03043	13.5974	24.3993	0
0.000402316	-0.00294065	ENSG00000167535	CACNB3	calcium channel, voltage-dependent, beta 3 subunit [Source:HGNC Symbol;Acc:HGNC:1403]			27.0529	26.4877	22.8715	37.5059	21.6959	30.8074	23.4923	21.6596	19.2809	30.4947	27.2457	17.7462	34.076	33.7921	25.0399	25.1809	26.8057	19.7631	22.5538	26.8383	25.3565	25.2968	20.7714	33.4679	38.4648	35.0236	30.7124	22.9637	21.1318	43.4488	30.9832	18.574	19.035	20.5613	22.896	34.3544	0
0.0114555	-0.00304038	ENSG00000130643	CALY	calcyon neuron-specific vesicular protein [Source:HGNC Symbol;Acc:HGNC:17938]			0.358333	0.154499	0	0	0	0	0.0825469	0	0	0.119655	0.0820102	0	0.52134	0	0	0.259816	0	0	0	0.0775748	0.178939	0.177775	0.146706	0.161876	0.2563	0.177967	0	0	0	0	0	0	0	0.0882707	0.171165	0.401229	19
-0.000809972	0.00149094	ENSG00000110931	CAMKK2	calcium/calmodulin-dependent protein kinase kinase 2, beta [Source:HGNC Symbol;Acc:HGNC:1470]			30.5265	27.4802	34.4679	30.7088	33.4732	37.5669	40.311	30.3015	40.1229	37.2376	42.0754	29.1752	35.5654	25.8664	37.2175	36.5931	40.2714	34.8616	34.3544	41.508	39.2261	33.9256	33.3625	33.8816	35.0319	39.7097	38.4767	33.419	33.5836	33.5443	37.7288	31.519	37.2262	39.1972	30.7796	35.2901	0
-0.00362222	-0.00059763	ENSG00000130559	CAMSAP1	calmodulin regulated spectrin-associated protein 1 [Source:HGNC Symbol;Acc:HGNC:19946]			11.4981	8.60594	16.0684	21.7693	14.9443	22.7979	18.6999	10.814	18.4343	17.1438	18.2566	9.5617	14.946	13.3471	18.5512	18.5151	17.4767	19.2632	15.7726	18.0908	15.0212	13.9123	10.258	10.9695	18.7338	16.8419	14.185	17.0195	16.1995	21.6454	17.4523	16.0333	15.1803	13.5734	12.6396	13.4569	0
-0.00366557	0.000361331	ENSG00000118200	CAMSAP2	calmodulin regulated spectrin-associated protein family, member 2 [Source:HGNC Symbol;Acc:HGNC:29188]			15.776	8.82233	23.3858	26.4961	20.1369	33.9741	29.6494	13.7006	24.3726	19.9504	24.4697	12.3516	16.9871	10.3718	25.6917	23.3303	22.3732	22.8269	20.0398	24.5158	17.8035	13.8905	11.5588	17.958	23.3312	15.9613	19.2938	21.2799	23.2327	37.5233	21.99	16.238	18.6099	18.3537	19.1377	16.1633	0
-0.00161702	-0.00433613	ENSG00000112186	CAP2	CAP, adenylate cyclase-associated protein, 2 (yeast) [Source:HGNC Symbol;Acc:HGNC:20039]			11.4561	7.95633	11.1682	10.154	18.8565	14.5701	16.2345	8.14831	10.0389	8.9781	16.0143	8.3228	20.3687	11.3108	15.2711	18.2839	14.4354	15.57	12.4926	14.859	12.3422	9.19646	7.11061	10.939	19.4301	15.6757	11.7219	17.9862	21.4018	12.7334	16.9304	8.60004	11.6136	9.58515	8.33599	13.775	0
-0.000181574	0.00135396	ENSG00000014216	CAPN1	calpain 1, (mu/I) large subunit [Source:HGNC Symbol;Acc:HGNC:1476]			84.5322	104.951	100.876	94.9374	92.3286	99.4172	86.8808	85.5906	96.4161	101.784	109.192	95.3279	96.4047	116.957	120.805	98.0908	104.046	104.964	107.159	100.362	115.53	99.02	102.472	112.778	96.7251	99.1269	93.6052	115.588	106.741	98.7511	105.768	126.829	94.6575	107.366	99.7938	113.677	0
0.0427748	0.0170441	ENSG00000077274	CAPN6	calpain 6 [Source:HGNC Symbol;Acc:HGNC:1483]			51.4089	330.243	2.52107	0.600024	4.88785	2.70034	9.21538	0.965801	2.95798	7.16222	42.1541	125.033	43.1764	1.05499	1.13331	5.06052	2.48656	4.05381	2.23284	1.62151	5.27039	14.7371	50.8762	377.81	69.3609	2.02906	5.82545	1.09543	0.989822	0.508241	2.89958	12.1664	12.1515	18.912	122.051	336.674	0
-0.00759532	0.00308648	ENSG00000153048	CARHSP1	calcium regulated heat stable protein 1, 24kDa [Source:HGNC Symbol;Acc:HGNC:17150]			32.313	20.7091	52.8233	68.4349	67.4506	81.8662	53.065	73.9285	56.0202	55.7607	61.1933	33.2601	33.8116	71.8363	45.5348	61.3129	78.3629	73.3326	77.1579	63.3852	76.3042	69.0149	59.2628	31.1739	26.5593	72.0815	57.7317	47.152	68.0733	76.4756	76.8115	49.4494	67.7501	43.0373	38.1949	35.2818	0
0.00203059	-0.00100971	ENSG00000127995	CASD1	CAS1 domain containing 1 [Source:HGNC Symbol;Acc:HGNC:16014]			21.3866	12.2715	15.2255	15.0026	12.9439	17.8805	18.6078	10.1202	16.343	13.9097	17.7484	12.3191	22.5766	8.77363	18.1183	18.8543	19.0695	17.6294	16.2007	14.9675	14.3279	12.6911	10.1193	17.5944	27.0059	10.4443	14.1038	15.9034	12.8644	15.5609	14.9454	13.6428	15.2961	15.2145	18.5765	16.9881	0
0.00290443	-0.000133004	ENSG00000138794	CASP6	caspase 6, apoptosis-related cysteine peptidase [Source:HGNC Symbol;Acc:HGNC:1507]			40.3452	30.0967	30.2007	26.4017	23.8595	30.9446	22.7654	22.7833	26.7417	26.6091	31.8798	34.549	46.7853	31.1785	29.6713	28.4342	31.8092	30.871	34.3994	28.4577	33.8395	25.7593	28.1933	34.014	35.23	25.1638	28.5252	31.8766	26.9254	22.1199	25.5604	29.217	27.7851	38.7958	35.4413	38.7582	0
0.0001611	0.00139237	ENSG00000067955	CBFB	core-binding factor, beta subunit [Source:HGNC Symbol;Acc:HGNC:1539]			56.9275	31.0774	42.3793	53.8915	40.3824	56.8405	50.9652	45.6682	50.1891	48.3339	52.2498	43.9273	52.9332	37.5404	45.2797	53.0443	48.3588	48.9102	48.9602	47.2266	55.0557	41.4884	43.2712	48.1776	54.2905	39.7798	39.6102	45.7854	45.8802	48.4457	51.0785	41.8057	52.0211	60.2969	46.937	47.1891	0
0.00184699	-0.00201314	ENSG00000108468	CBX1	chromobox homolog 1 [Source:HGNC Symbol;Acc:HGNC:1551]			88.2237	66.3807	59.0973	59.1222	63.3654	68.1039	54.2535	49.965	55.9495	60.7725	61.8261	60.0991	91.3632	65.1056	58.7913	68.7617	69.4834	58.3914	64.1961	63.0399	59	55.9318	57.7965	68.2172	81.8571	61.4155	72.8358	62.7393	58.3923	65.8376	63.111	53.1708	56.2198	63.977	62.0755	78.282	0
-0.00133803	-0.00280451	ENSG00000122565	CBX3	chromobox homolog 3 [Source:HGNC Symbol;Acc:HGNC:1553]			144.246	99.0284	128.739	108.809	138.987	135.421	121.165	108.763	119.267	111.175	117.052	96.8352	144.613	86.1766	118.777	115.735	117.781	105.346	108.817	136.787	118.55	99.6314	112.786	78.7193	114.013	113.843	123.537	119.721	131.892	115.117	130.502	84.1816	97.8107	91.2672	69.0459	85.9691	0
0.000496345	-0.000889739	ENSG00000158941	CCAR2	cell cycle and apoptosis regulator 2 [Source:HGNC Symbol;Acc:HGNC:23360]			64.121	57.5933	52.5071	50.3971	52.1735	59.7767	56.5535	47.5286	55.4207	58.0294	58.2282	51.931	70.4385	56.9921	60.1026	61.1763	57.9554	55.7381	55.4391	63.2896	55.494	56.2859	55.9061	54.0235	65.0912	48.9599	58.9313	56.0713	54.6779	59.4349	59.9009	53.9546	49.2056	54.0405	46.5113	56.0838	0
0.00270827	0.00064784	ENSG00000160799	CCDC12	coiled-coil domain containing 12 [Source:HGNC Symbol;Acc:HGNC:28332]			23.8912	29.2502	17.3839	16.4653	16.9046	17.0449	15.01	26.5878	15.9303	18.8353	18.5967	24.4164	23.8545	23.5276	18.8378	18.7741	19.321	17.5087	18.6957	18.8079	19.8097	24.3713	26.3626	23.7211	20.9569	20.0511	19.4353	18.3036	18.8396	14.7884	19.3762	27.0246	15.261	19.6701	20.3831	25.0346	0
-0.0037007	-0.0061631	ENSG00000198937	CCDC167	coiled-coil domain containing 167 [Source:HGNC Symbol;Acc:HGNC:21239]			69.8628	73.1896	74.9295	57.9318	70.0548	51.8838	48.824	89.2948	55.9892	58.6495	45.8118	47.1268	66.1445	109.46	77.6222	60.4734	61.2099	52.024	47.0573	64.1515	54.3886	69.6123	65.4807	28.5904	51.2332	76.7537	81.6182	96.5409	81.9305	84.7322	58.5983	83.3516	39.1357	39.6405	31.1684	35.1578	0
-0.000368125	-0.000740195	ENSG00000180329	CCDC43	coiled-coil domain containing 43 [Source:HGNC Symbol;Acc:HGNC:26472]			23.0611	20.9592	26.5838	19.1217	25.5072	26.3488	22.9356	20.2293	23.9786	22.4483	24.6854	21.2477	25.3804	19.5885	26.9938	24.5774	24.7873	23.4192	21.4081	25.1925	22.2032	20.7922	20.4246	23.6899	24.4477	21.6071	25.0293	26.3713	23.3549	25.6999	22.9648	20.2219	18.0146	21.2244	19.6634	23.0665	0
0.00234798	0.00410669	ENSG00000108091	CCDC6	coiled-coil domain containing 6 [Source:HGNC Symbol;Acc:HGNC:18782]			39.3615	43.4438	48.6805	29.7305	43.9581	52.9746	49.0138	34.7741	43.5732	46.5414	71.0839	36.8247	49.3869	26.6309	37.2419	52.8426	42.1203	46.0726	38.7763	56.0508	57.3156	52.4095	36.8852	39.5413	65.0609	26.4692	33.8755	32.88	33.0233	26.1133	47.5849	55.141	51.6036	54.8772	51.7049	51.095	0
0.000194377	-0.000616282	ENSG00000015133	CCDC88C	coiled-coil domain containing 88C [Source:HGNC Symbol;Acc:HGNC:19967]			4.63376	3.99367	6.37937	6.38552	4.36222	6.81933	4.57157	3.72718	7.33429	5.19852	5.29136	4.01747	6.00919	4.34919	5.23542	6.54475	5.97233	6.06164	4.97883	5.96813	5.24786	6.08672	3.49205	5.69692	11.712	6.8944	5.21351	4.5443	6.33236	5.75887	5.0858	6.72814	4.53893	4.92468	7.51811	6.25754	0
0.00212322	0.000542262	ENSG00000123106	CCDC91	coiled-coil domain containing 91 [Source:HGNC Symbol;Acc:HGNC:24855]			12.8348	10.4539	10.0374	10.7809	8.02697	11.8298	10.5815	7.49647	8.25284	7.98488	11.3018	10.393	10.7877	4.99733	9.75666	12.0157	9.93886	9.89477	10.5311	10.1127	9.6639	6.48345	8.21905	10.6014	12.3039	8.47902	8.64016	8.32485	9.4937	8.78693	9.86039	6.79816	10.0777	11.3426	11.4488	10.8968	0
0.00547814	-0.0146859	ENSG00000145386	CCNA2	cyclin A2 [Source:HGNC Symbol;Acc:HGNC:1578]			70.8784	12.8269	14.8238	11.3856	12.5125	13.823	11.1053	7.54	10.1983	9.42655	8.54818	8.90223	64.3981	7.54607	12.5437	11.7038	12.1282	9.46437	7.8329	10.6715	11.8198	6.24851	8.31258	9.56454	39.8654	13.5351	13.5607	14.4152	19.1926	12.3683	8.82379	4.23275	9.0164	11.073	9.28356	10.6174	0
0.00780613	-0.0230287	ENSG00000157456	CCNB2	cyclin B2 [Source:HGNC Symbol;Acc:HGNC:1580]			77.2114	14.9233	10.8589	7.99166	9.49151	5.14399	5.90335	3.39877	5.07971	4.77868	4.03692	6.88867	74.5673	8.17662	5.99543	4.98705	5.94807	4.71043	4.84281	3.96269	3.90553	2.14645	4.83707	5.33725	32.2152	13.2232	12.1373	11.1591	15.4039	7.49056	5.32739	3.92431	4.69695	6.47665	4.84865	5.90027	0
0.00334756	-0.00632445	ENSG00000110092	CCND1	cyclin D1 [Source:HGNC Symbol;Acc:HGNC:1582]			121.802	60.3993	55.4342	43.272	39.8888	43.9109	33.0239	45.3756	66.0552	45.7071	36.0038	22.1875	88.3976	24.5491	68.527	47.5644	39.1144	50.174	45.5914	60.6267	35.6992	54.7757	37.8405	58.7672	122.384	39.7521	39.6411	58.6466	44.5738	42.7719	55.0719	62.852	40.0985	35.8714	36.0703	52.7311	0
0.000194095	0.00304486	ENSG00000166946	CCNDBP1	cyclin D-type binding-protein 1 [Source:HGNC Symbol;Acc:HGNC:1587]			29.2257	47.8555	38.3536	44.2679	39.0353	43.5607	45.1528	36.3759	45.782	44.0244	48.8725	44.3747	38.8984	41.6302	40.6441	45.6776	45.8715	43.9474	48.983	42.2926	58.8961	38.1816	42.4104	47.9108	46.6389	46.5448	42.3418	36.1181	34.0178	45.9705	45.13	37.3841	48.7518	47.7398	45.4482	51.1711	0
-0.000867905	0.000627697	ENSG00000129315	CCNT1	cyclin T1 [Source:HGNC Symbol;Acc:HGNC:1599]			20.2152	17.5184	23.757	25.3613	21.8643	29.3294	26.539	16.6394	26.954	24.176	24.7209	17.8255	23.2726	16.358	25.5706	22.9742	23.3178	23.5717	22.96	26.4246	21.3752	19.8881	16.669	22.0372	25.9721	19.6397	18.1266	20.9391	21.2533	28.9738	23.0936	18.3078	20.4515	22.7981	21.7044	20.7816	0
-0.000644946	0.000251916	ENSG00000108100	CCNY	cyclin Y [Source:HGNC Symbol;Acc:HGNC:23354]			39.8111	36.4938	40.0727	42.112	43.8292	51.9747	45.4912	35.1906	48.2543	48.1881	44.528	36.7781	52.6879	43.198	46.2827	49.9013	47.6777	43.3002	47.7201	49.0125	49.185	44.1925	39.1308	41.2283	47.5456	49.8532	41.1013	43.5663	40.8709	45.102	48.981	45.5911	45.8347	43.4667	39.0954	46.4683	0
-2.41765e-05	-0.00260046	ENSG00000166226	CCT2	chaperonin containing TCP1, subunit 2 (beta) [Source:HGNC Symbol;Acc:HGNC:1615]			119.676	98.0971	113.363	79.8435	117.837	107.004	102.073	83.1436	101.275	96.4807	96.1022	87.2074	136.204	82.2725	111.474	100.4	98.7743	93.7048	93.0006	126.013	90.1064	87.0103	99.5642	84.72	114.454	94.4327	104.117	100.975	106.98	105.636	106.276	85.6943	83.7883	83.3947	65.147	94.5697	0
0.000695143	-0.00310911	ENSG00000115484	CCT4	chaperonin containing TCP1, subunit 4 (delta) [Source:HGNC Symbol;Acc:HGNC:1617]			203.159	187.754	170.1	137.257	197.616	160.755	164.983	132.481	156.935	152.004	150.943	166.307	255.109	151.537	179.868	171.124	176.519	153.039	164.596	179.996	163.44	141.987	161.984	139.032	196.133	148.375	171.499	166.931	176.659	158.272	168.56	151.532	141.395	137.829	102.825	161.41	0
-0.000875285	-0.00217516	ENSG00000150753	CCT5	chaperonin containing TCP1, subunit 5 (epsilon) [Source:HGNC Symbol;Acc:HGNC:1618]			120.643	97.2333	113.109	77.7532	126.252	109.011	111.066	97.5426	105.788	102.919	96.2743	97.0975	128.765	86.0166	123.799	106.068	109.382	100.558	93.6324	133.403	105.161	91.3173	111.812	77.0885	105.923	105.029	107.571	124.222	120.751	101.723	113.12	85.8089	91.9976	87.3268	68.5436	87.3739	0
0.00049602	-0.000775803	ENSG00000146731	CCT6A	chaperonin containing TCP1, subunit 6A (zeta 1) [Source:HGNC Symbol;Acc:HGNC:1620]			154.669	161.582	172.327	135.143	163.721	154.84	149.888	138.758	169.129	136.944	134.589	148.12	181.408	126.751	186.765	161.51	142.612	148.241	140.244	169.679	138.706	141.472	141.034	163.601	173.69	135.207	148.411	159.543	161.003	161.627	158.102	127.427	131.269	139.11	123.866	173.115	0
-0.000163612	-0.00204936	ENSG00000135624	CCT7	chaperonin containing TCP1, subunit 7 (eta) [Source:HGNC Symbol;Acc:HGNC:1622]			198.731	194.087	172.07	124.25	216.938	157.118	181.014	170.79	193.545	173.369	173.594	177.62	229.689	181.985	206.977	175.418	187.238	166.979	162.224	228.318	176.567	178.57	215.198	146.642	185.243	163.407	197.549	215.264	194.779	163.656	171.238	161.245	147.206	142.858	110.466	152.805	0
-0.00101359	-0.00178192	ENSG00000103855	CD276	CD276 molecule [Source:HGNC Symbol;Acc:HGNC:19137]			69.0447	56.6089	75.2202	62.1946	74.8652	70.6771	60.39	55.066	73.19	70.5574	69.1776	57.108	75.7918	77.3574	68.7148	63.3591	63.2441	64.1885	65.8117	68.6155	55.1931	66.1978	73.9223	71.0456	81.3934	116.454	85.303	74.8864	77.2102	98.4402	69.6783	62.3991	67.2712	70.2739	61.7208	64.466	0
-0.00118873	0.0053902	ENSG00000117335	CD46	CD46 molecule, complement regulatory protein [Source:HGNC Symbol;Acc:HGNC:6953]			60.7932	67.5889	98.4719	120.022	89.1083	149.34	137.089	71.7688	142.655	104.098	131.856	92.2853	82.6708	67.0325	101.613	114.817	108.333	122.867	107.856	132.728	125.406	103.759	72.3325	113.511	113.43	86.7412	70.5444	90.1932	96.3304	119.165	109.374	81.7747	131.835	129.19	125.672	111.174	0
-0.0202899	0.0234418	ENSG00000196352	CD55	CD55 molecule, decay accelerating factor for complement (Cromer blood group) [Source:HGNC Symbol;Acc:HGNC:2665]			14.0007	28.574	306.497	535.789	494.404	631.716	551.636	449.355	456.953	554.018	393.673	233.399	15.297	282.624	431.308	355.76	346.121	713.352	614.396	549.806	488.657	527.881	520.355	126.434	37.5852	265.539	390.424	259.906	423.581	563.08	731.902	290.199	696.131	413.198	290.999	110.436	0
-0.0027616	0.00340341	ENSG00000099804	CDC34	cell division cycle 34 [Source:HGNC Symbol;Acc:HGNC:1734]			56.0395	59.8623	59.2742	85.692	74.4346	88.3772	76.8513	111.376	79.3223	105.19	81.4716	71.8178	59.603	106.769	64.996	83.5359	84.8185	85.0003	94.9653	71.3142	98.7268	105.784	99.0314	59.7521	59.204	87.9825	76.7664	68.5701	66.7963	91.6464	98.306	78.5983	80.7615	73.9828	69.3253	66.7977	0
-0.00228782	0.00167719	ENSG00000179604	CDC42EP4	CDC42 effector protein (Rho GTPase binding) 4 [Source:HGNC Symbol;Acc:HGNC:17147]			79.4791	63.2852	88.5909	88.5087	107.576	111.09	113.733	80.9086	94.9393	104.892	121.017	82.6874	99.5093	80.9781	93.2304	108.419	107.275	107.865	110.583	121.379	122.696	98.6977	106.231	57.731	81.4717	100.069	81.0247	91.4747	87.8583	78.8703	118.872	95.1342	96.9879	94.0384	75.0661	72.871	0
0.00429738	-0.0206327	ENSG00000184661	CDCA2	cell division cycle associated 2 [Source:HGNC Symbol;Acc:HGNC:14623]			10.8793	1.60824	2.3377	2.19128	1.6584	1.51718	1.50371	0.705421	1.42331	1.1677	0.746969	0.999439	10.1753	0.928802	1.6738	1.65277	1.76277	1.25699	0.764467	0.874801	1.16416	0.424081	0.859005	1.08825	6.55868	2.0841	1.82464	2.26345	2.96416	2.03456	1.33961	0.635806	1.20798	0.842276	0.705266	1.36318	0
0.00490411	-0.0141656	ENSG00000134690	CDCA8	cell division cycle associated 8 [Source:HGNC Symbol;Acc:HGNC:14629]			32.9148	8.53825	8.53886	7.3704	6.20444	7.20428	5.61028	3.7963	5.54547	4.51797	5.01079	4.94356	30.3027	5.22714	7.22546	5.58884	5.19984	5.80298	4.63841	4.63328	6.63358	3.17317	4.43147	5.66762	15.132	9.52978	7.00515	9.83144	10.0129	5.36727	5.60382	4.20308	4.17625	5.21151	5.22905	6.93213	0
-0.00835428	0.011159	ENSG00000039068	CDH1	cadherin 1, type 1 [Source:HGNC Symbol;Acc:HGNC:1748]			44.0973	72.7667	235.262	236.497	156.688	289.66	237.909	168.502	298.571	237.305	233.268	150.458	56.6953	228.96	275.354	266.447	303.769	319.491	294.029	240.352	234.327	223.891	136.415	181.865	63.2983	136.587	195.772	260.196	218.604	204.388	215.692	301.061	233.584	227.783	259.103	181.68	0
0.00480222	-0.00193368	ENSG00000102225	CDK16	cyclin-dependent kinase 16 [Source:HGNC Symbol;Acc:HGNC:8749]			114.195	103.562	55.4744	54.7404	53.2469	63.4468	59.3425	58.5035	61.4956	60.2324	62.8345	68.0441	113.665	57.8419	61.3614	63.9027	60.3641	59.3582	66.5716	60.2223	62.9942	62.3997	67.3884	83.6513	114.667	57.5196	58.1844	57.6865	57.6416	53.6461	57.9483	74.6485	55.9839	68.9614	70.8412	87.1127	0
0.0031269	0.00521327	ENSG00000155111	CDK19	cyclin-dependent kinase 19 [Source:HGNC Symbol;Acc:HGNC:19338]			17.456	11.6847	13.5201	18.824	13.5002	21.7057	21.2997	11.3238	20.2704	16.0363	24.1165	22.6653	20.8161	10.3914	14.4372	17.9353	17.0675	15.9195	16.9732	16.6001	19.0061	16.3714	14.9787	28.0141	23.1657	12.6481	11.5281	13.525	14.4975	15.1025	16.3743	15.9204	22.205	25.2703	26.4615	23.6958	0
-0.000596608	-0.00486888	ENSG00000135446	CDK4	cyclin-dependent kinase 4 [Source:HGNC Symbol;Acc:HGNC:1773]			141.606	92.2928	102.351	58.3286	122.151	90.498	91.688	87.1502	93.9563	101.344	94.3389	75.7459	145.977	107.659	105.867	89.3381	103.553	82.4403	86.1306	121.902	88.2238	98.7309	102.473	67.1225	104.768	104.122	115.033	123.147	103.988	89.4725	98.7184	88.0285	76.0365	68.6225	53.3909	71.3072	0
0.0016582	-0.00333272	ENSG00000164885	CDK5	cyclin-dependent kinase 5 [Source:HGNC Symbol;Acc:HGNC:1774]			16.0009	21.6595	17.4132	7.4235	15.3212	11.8983	11.5724	13.8402	12.136	12.3912	13.1532	17.7393	18.8986	16.976	17.7304	14.14	12.0435	12.0755	12.8802	13.9635	12.8527	10.9742	16.1235	15.7362	16.0188	17.1978	18.0222	17.6093	17.5983	11.5848	13.152	11.6411	10.4865	9.98138	11.0599	15.6634	0
-0.000361057	0.000355599	ENSG00000134058	CDK7	cyclin-dependent kinase 7 [Source:HGNC Symbol;Acc:HGNC:1778]			32.1808	30.8088	32.0594	32.1065	30.9178	32.1485	26.586	25.8412	29.7558	27.5514	29.4133	33.0064	27.4238	32.7128	30.45	32.2417	35.3813	29.7967	32.5557	33.4427	31.5111	30.9873	29.781	25.4292	30.2121	29.9995	31.0753	33.1678	31.2067	29.3389	32.3355	32.7825	28.4948	31.0255	28.0548	33.2895	0
0.00231283	-0.00236045	ENSG00000237190	CDKN2AIPNL	CDKN2A interacting protein N-terminal like [Source:HGNC Symbol;Acc:HGNC:30545]			26.2032	24.5927	18.3986	15.8403	21.1261	17.9977	17.838	17.73	20.2935	18.527	17.4056	23.8278	31.0986	20.4293	22.6084	18.7986	21.921	17.707	18.9874	22.077	18.8161	16.2927	19.4602	21.941	25.0553	20.2591	21.0694	20.8989	18.7338	16.99	19.2256	18.5508	15.4847	16.0945	18.0812	25.6757	0
0.000329401	0.00254914	ENSG00000109089	CDR2L	cerebellar degeneration-related protein 2-like [Source:HGNC Symbol;Acc:HGNC:29999]			32.7735	46.5465	53.4216	52.4096	51.187	48.7316	31.9324	50.4423	36.301	46.8897	47.4496	54.6769	37.6943	68.0161	46.819	44.919	34.5366	44.3009	42.2446	44.6975	38.8134	45.9322	62.8698	86.2092	55.0817	95.7172	49.6855	44.4465	42.9475	101.187	49.3513	52.3714	46.1298	68.674	58.7058	86.5491	0
0.0063927	-0.0198145	ENSG00000167513	CDT1	chromatin licensing and DNA replication factor 1 [Source:HGNC Symbol;Acc:HGNC:24576]			29.4948	4.47448	4.33951	2.28624	3.77953	3.14733	2.85202	1.36352	3.07819	2.88782	1.62509	2.34161	21.9417	3.50596	3.56508	2.4642	2.75335	1.92245	1.75378	2.40433	2.68208	1.21941	2.53437	2.42632	11.0257	5.01853	4.77526	4.87144	5.46268	2.3416	2.83968	1.18295	2.19713	2.64614	1.52193	3.32975	0
0.00269989	-0.00387754	ENSG00000148019	CEP78	centrosomal protein 78kDa [Source:HGNC Symbol;Acc:HGNC:25740]			9.57921	3.06479	4.85633	3.3929	4.30139	5.80831	5.68245	3.15911	4.38151	3.85004	4.60937	3.46061	8.91571	2.36936	4.6396	4.47905	4.69715	4.11592	3.8762	4.47	4.05671	3.24314	3.08342	4.4153	7.6566	2.8789	3.75196	4.04829	4.6351	4.02298	4.30686	3.06474	3.79053	3.71051	4.09266	4.47704	0
-0.00155803	0.00273633	ENSG00000134255	CEPT1	choline/ethanolamine phosphotransferase 1 [Source:HGNC Symbol;Acc:HGNC:24289]			14.4678	11.7817	20.9162	18.6879	17.1159	23.903	23.0839	13.9592	19.7498	18.84	22.1407	16.0895	15.5804	13.0552	21.0635	23.4511	21.7241	22.9016	20.33	21.3184	20.7477	18.5174	15.0004	17.0081	20.3797	15.2387	17.168	19.0477	19.0584	19.2335	20.1498	13.4121	20.3926	21.3944	19.1393	17.8516	0
-0.00170435	-0.00476118	ENSG00000167123	CERCAM	cerebral endothelial cell adhesion molecule [Source:HGNC Symbol;Acc:HGNC:23723]			31.5626	23.4234	33.106	11.6477	32.6027	29.9729	26.6707	28.301	25.3724	27.1359	29.5281	20.5645	32.7934	26.7139	36.4023	32.6375	26.9132	26.7316	35.3045	31.4497	24.4986	26.156	27.8692	21.2334	34.0855	45.3677	51.299	34.1661	40.3454	19.2856	26.8484	25.6155	23.4549	14.8284	18.6659	20.052	0
0.00387544	0.00192348	ENSG00000090661	CERS4	ceramide synthase 4 [Source:HGNC Symbol;Acc:HGNC:23747]			22.9542	43.6458	22.7843	16.7463	17.854	21.3937	17.0286	22.9223	19.0445	17.5384	18.9042	38.0694	29.5718	29.2784	23.88	21.6632	24.4292	22.0194	20.9155	18.0114	26.9004	25.9459	35.9307	36.4014	25.4728	28.1663	28.0334	22.2232	16.6013	24.7781	22.0182	18.3646	22.6486	31.4793	36.7748	29.4049	0
-0.000270134	-0.000366588	ENSG00000163320	CGGBP1	CGG triplet repeat binding protein 1 [Source:HGNC Symbol;Acc:HGNC:1888]			64.1814	42.4084	61.7855	63.2534	52.5272	78.4154	72.1144	44.7287	62.6968	59.6573	68.9254	46.0956	70.6438	35.3799	63.3322	67.6077	65.4569	58.9333	53.7435	62.9893	56.8049	44.0386	37.6448	54.7068	74.1452	46.3636	48.4138	52.632	57.7694	80.8584	62.0739	44.4562	56.7748	60.5853	58.7624	52.744	0
-0.000789499	-0.00262635	ENSG00000106554	CHCHD3	coiled-coil-helix-coiled-coil-helix domain containing 3 [Source:HGNC Symbol;Acc:HGNC:21906]			40.9055	29.6177	33.0394	27.6752	35.8137	31.9274	30.5574	25.8031	37.1325	30.7115	28.9754	30.6619	39.4935	33.9885	41.6483	30.4016	36.8043	31.8194	30.233	37.2754	31.9373	30.0681	34.1097	27.4527	29.4449	31.642	35.6644	42.99	33.892	34.5167	31.1786	30.1913	25.06	26.3583	21.693	30.3337	0
0.000423842	0.000249266	ENSG00000131778	CHD1L	chromodomain helicase DNA binding protein 1-like [Source:HGNC Symbol;Acc:HGNC:1916]			54.898	31.627	41.1222	27.2772	50.7712	43.1415	55.6762	37.6706	47.1036	45.0769	42.6922	37.5586	52.8804	30.3577	46.3725	47.2623	48.6887	43.8107	38.3785	52.9859	45.9453	36.5708	44.8263	37.6967	44.5601	36.9235	42.3186	38.1205	44.8534	30.6304	48.3794	32.0078	41.0662	42.3106	39.9889	38.8811	0
0.000294876	0.00126734	ENSG00000131165	CHMP1A	charged multivesicular body protein 1A [Source:HGNC Symbol;Acc:HGNC:8740]			102.92	106.244	99.0595	96.7669	97.781	99.0728	97.087	108.192	100.565	109.216	97.2358	118.062	114.545	117.966	94.2403	92.617	119.084	103.148	119.824	89.8456	114.778	117.272	113.365	97.5468	99.2632	93.8908	116.578	90.3189	109.033	94.8358	121.461	125.886	92.1663	116.878	101.245	103.878	0
-0.000978296	0.00297974	ENSG00000255112	CHMP1B	charged multivesicular body protein 1B [Source:HGNC Symbol;Acc:HGNC:24287]			55.9643	56.8511	66.7772	83.9021	69.2976	78.7896	82.2367	56.2369	83.827	83.6433	80.4731	68.6618	68.3345	73.6886	73.0566	73.9749	80.8633	73.8561	82.4573	75.6903	82.7278	75.9242	64.5685	73.4913	68.4693	68.6476	63.7369	66.0779	60.7348	71.0252	72.364	141.614	80.1358	82.844	69.8236	74.1174	0
-0.00126033	-0.000714805	ENSG00000083937	CHMP2B	charged multivesicular body protein 2B [Source:HGNC Symbol;Acc:HGNC:24537]			35.277	29.678	38.8706	42.778	36.4588	39.7295	40.7678	25.6063	38.5256	37.8076	41.2636	32.2628	36.7485	28.2202	39.4395	41.827	39.6875	38.2648	42.0012	44.0273	40.0367	30.3657	28.6614	33.6128	42.2867	32.9236	41.9102	39.0757	43.2989	46.2131	37.4022	34.7284	30.7177	35.8873	29.5635	34.9603	0
0.00121937	0.00603785	ENSG00000187446	CHP1	calcineurin-like EF-hand protein 1 [Source:HGNC Symbol;Acc:HGNC:17433]			97.4598	126.21	120.61	112.732	128.278	135.765	124.617	126.861	121.074	122.521	135.305	185.757	101.002	118.324	144.91	109.806	136.666	133.238	142.842	122.465	125.088	131.45	157.637	195.263	104.537	115.254	109.834	121.609	114.135	124.668	134.542	142.343	160.243	196.516	150.374	216.187	0
-0.0052017	0.00850395	ENSG00000183196	CHST6	carbohydrate (N-acetylglucosamine 6-O) sulfotransferase 6 [Source:HGNC Symbol;Acc:HGNC:6938]			1.4703	2.03764	3.8074	8.40621	4.109	15.2357	10.0402	4.01203	11.1385	9.35174	3.84574	4.50237	2.29194	7.67096	5.51813	6.04952	5.56478	9.6736	6.42134	13.9068	5.59405	7.55493	1.5049	6.12808	14.6896	2.4341	1.09306	3.91265	12.5797	3.77876	6.78914	29.9903	9.91699	5.51908	3.637	3.91979	0
0.00279053	0.00421816	ENSG00000185043	CIB1	calcium and integrin binding 1 (calmyrin) [Source:HGNC Symbol;Acc:HGNC:16920]			217.72	548.636	217.193	238.317	219.704	219.311	211.39	326.194	248.532	258.033	240.002	477.557	224.284	295.823	230.423	250.86	237.632	237.999	274.517	227.76	308.41	341.442	341.492	367.013	248.975	271.658	308.543	241.178	260.557	232.562	265.388	316.232	287.713	317.955	332.119	392.852	0
-0.00565439	-0.000891237	ENSG00000122873	CISD1	CDGSH iron sulfur domain 1 [Source:HGNC Symbol;Acc:HGNC:30880]			11.8201	15.2157	22.3836	19.2488	18.8902	19.9747	18.463	20.6011	19.5688	16.079	13.6721	17.6014	13.3515	22.9627	28.1821	22.916	25.4641	23.8804	24.3559	19.4219	19.9583	18.1409	16.2325	10.8042	12.5701	20.6417	25.8083	29.9889	28.8765	22.1177	24.6502	22.2029	17.3062	14.3492	12.1351	12.8542	0
0.00328524	-0.0109286	ENSG00000136108	CKAP2	cytoskeleton associated protein 2 [Source:HGNC Symbol;Acc:HGNC:1990]			46.4313	9.04209	16.8153	10.5055	11.014	15.9735	13.324	5.91129	16.3732	7.31511	12.5342	11.1131	41.0708	6.29751	17.9168	15.9161	12.786	9.03284	12.1551	14.4589	7.50418	4.90397	6.72662	13.2453	26.0829	10.8468	16.85	15.4271	18.5167	14.4493	11.2942	7.07176	9.69913	9.18048	10.4322	11.9903	0
0.00278198	-0.00439509	ENSG00000136026	CKAP4	cytoskeleton-associated protein 4 [Source:HGNC Symbol;Acc:HGNC:16991]			297.276	208.14	152.874	107.949	154.114	124.949	142.878	126.586	151.247	127.331	160.672	142.254	283.141	132.107	146.85	133.44	136.253	132.44	122.77	157.549	123.847	136.459	148.051	154.461	191.66	158.165	144.252	149.646	188.641	208.817	138.352	139.331	119.211	144.272	135.692	154.723	0
0.00203248	0.0093643	ENSG00000181885	CLDN7	claudin 7 [Source:HGNC Symbol;Acc:HGNC:2049]			99.3929	177.543	129.777	131.496	123.7	129.273	176.581	164.168	213.362	183.527	153.176	209.338	122.574	145.818	111.486	127.298	148.817	180.86	188.17	136.924	212.811	198.125	255.851	172.643	126.389	89.8184	134.67	111.977	110.939	103.724	172.915	208.742	200.953	268.137	238.666	210.275	0
-0.000238088	0.000998694	ENSG00000104853	CLPTM1	cleft lip and palate associated transmembrane protein 1 [Source:HGNC Symbol;Acc:HGNC:2087]			80.6812	90.1713	80.556	78.3281	80.6311	85.0183	86.535	77.8953	86.2445	89.9465	85.4939	89.0272	85.5956	94.3285	87.066	89.6386	83.6774	86.0365	82.273	92.4876	89.2389	93.8159	89.0233	93.0603	75.9635	90.2251	83.2716	90.5613	84.9927	102.625	85.1959	90.3685	80.6111	80.0313	83.1146	86.5983	0
0.00034438	0.00056251	ENSG00000049656	CLPTM1L	CLPTM1-like [Source:HGNC Symbol;Acc:HGNC:24308]			44.4253	51.7799	42.3985	38.2621	42.9151	43.2718	44.5122	42.0644	42.3713	46.7525	43.6717	45.6991	48.4714	48.0786	43.4769	45.85	45.0969	43.3478	41.2911	48.7696	46.1175	46.3689	47.8787	45.5277	42.2923	40.2543	42.3891	45.2236	46.1699	51.5465	44.597	49.3294	39.4841	42.9438	42.3881	44.4608	0
-0.00171069	0.0027935	ENSG00000166855	CLPX	caseinolytic mitochondrial matrix peptidase chaperone subunit [Source:HGNC Symbol;Acc:HGNC:2088]			22.6222	21.9868	31.3734	34.3273	29.6264	43.6776	39.1235	24.5591	39.0443	36.0062	36.2727	28.9663	31.2033	26.4391	34.475	37.2837	40.1568	35.3813	40.0955	35.1296	40.3773	27.5616	27.3665	29.9702	30.7598	25.3542	30.6434	33.2805	32.6201	32.338	38.3688	30.3241	34.8738	34.2471	32.8588	31.2997	0
-0.00136725	-0.00844179	ENSG00000164237	CMBL	carboxymethylenebutenolidase homolog (Pseudomonas) [Source:HGNC Symbol;Acc:HGNC:25090]			27.6279	31.2769	30.8668	10.8687	36.4429	35.8976	24.2034	19.946	21.7967	25.9316	23.4188	17.1114	43.9088	38.0577	47.6225	31.9295	33.1595	24.0968	30.0342	27.5716	24.4083	21.4846	23.6771	20.8839	41.2995	34.5305	46.4644	62.2886	56.8639	26.1863	21.0745	22.2934	14.8374	17.2845	17.4127	24.62	0
0.00193172	-0.00183825	ENSG00000183723	CMTM4	CKLF-like MARVEL transmembrane domain containing 4 [Source:HGNC Symbol;Acc:HGNC:19175]			24.9026	21.1158	24.4841	27.0841	12.2526	23.2681	20.3403	14.5192	24.9506	17.6155	20.0197	20.9919	29.8658	16.38	33.1284	25.2648	24.0979	26.7795	20.596	18.7749	18.5897	17.5778	10.5692	24.3213	37.8749	16.1846	17.6445	27.662	17.7694	19.9521	17.6751	26.9921	21.0291	19.7231	23.5009	29.7158	0
-0.00305543	0.00422054	ENSG00000168763	CNNM3	cyclin and CBS domain divalent metal cation transport mediator 3 [Source:HGNC Symbol;Acc:HGNC:104]			15.8445	18.2945	22.4701	31.0576	24.6027	35.1885	30.892	21.7871	37.0767	31.0929	28.5821	26.8933	22.9122	31.9041	25.1813	33.3416	27.4652	40.5712	29.006	28.5846	33.3797	34.0837	26.0716	25.7542	20.3311	26.6407	23.4309	24.5725	30.0385	39.2323	32.3755	29.2917	31.9579	26.8338	28.3489	23.4343	0
0.000455714	-0.000278955	ENSG00000142156	COL6A1	collagen, type VI, alpha 1 [Source:HGNC Symbol;Acc:HGNC:2211]			917.431	679.036	775.102	485.082	997.618	896.446	1047.2	669.398	952.447	1059.35	1036.26	700.476	998.019	674.72	869.756	894.934	923.386	843.043	884.746	1071.29	878.866	868.55	968.843	837.423	1197.83	857.963	1048.72	956.688	1007.79	629.336	970.988	530.147	720.446	808.558	730.173	891.644	0
-0.000764272	-0.000190141	ENSG00000142173	COL6A2	collagen, type VI, alpha 2 [Source:HGNC Symbol;Acc:HGNC:2212]			765.025	679.29	831.868	446.158	1106.02	855.582	929.593	738.358	976.909	1085.42	924.092	775.51	769.452	746.584	792.396	856.493	751.667	736.278	945.139	934.17	822.565	931.205	899.395	777.443	979.334	962.762	1247.28	1009	1132.47	600.548	835.942	601.44	691.02	738.872	589.971	834.51	0
0.000266087	0.00155318	ENSG00000149600	COMMD7	COMM domain containing 7 [Source:HGNC Symbol;Acc:HGNC:16223]			45.412	57.7159	43.7858	46.8629	45.2832	42.3536	44.2385	60.598	49.6199	53.922	46.9096	59.9891	51.1257	62.1712	47.4988	57.8322	49.361	51.6979	50.486	48.189	54.0521	51.8929	51.8215	45.9777	43.7119	50.3146	55.6608	53.2984	49.2577	41.837	49.9747	59.9009	52.4039	54.5437	48.223	58.0773	0
0.000765127	-0.000579156	ENSG00000110442	COMMD9	COMM domain containing 9 [Source:HGNC Symbol;Acc:HGNC:25014]			31.1924	37.6809	34.8527	24.3668	32.624	27.1499	25.1348	30.5392	29.2881	30.0402	29.0353	34.6952	34.7575	38.356	31.6284	30.3003	28.8609	25.4257	30.6927	31.5871	30.3409	31.8417	32.8898	32.8115	32.4406	35.17	34.6827	34.9976	33.9858	29.7754	32.1387	30.478	24.3298	32.7802	29.4314	33.2975	0
-0.00042638	-0.00166461	ENSG00000122218	COPA	coatomer protein complex, subunit alpha [Source:HGNC Symbol;Acc:HGNC:2230]			129.701	140.056	145.015	130.155	146.445	160.489	160.37	90.6394	163.265	132.455	148.264	98.5148	171.998	118.235	163.588	143.334	144.658	151.429	136.885	151.618	128.485	115.706	99.7138	149.385	179.781	147.85	124.864	152.236	162.983	215.103	133.128	125.451	130.969	138.479	125.114	144.74	0
0.000411107	-0.000981702	ENSG00000105669	COPE	coatomer protein complex, subunit epsilon [Source:HGNC Symbol;Acc:HGNC:2234]			158.402	224.296	130.222	118.083	141.363	133.028	119.257	166.076	128.533	143.166	129.323	173.46	148.657	208.713	161.268	129.801	141.244	133.615	137.425	135.5	142.347	162.362	166.05	150.933	124.381	152.448	161.814	178.686	158.846	175.369	135.492	158.674	113.982	122.755	120.977	153.972	0
0.00102686	0.000697342	ENSG00000111652	COPS7A	COP9 signalosome subunit 7A [Source:HGNC Symbol;Acc:HGNC:16758]			71.3709	96.6994	68.8978	55.7916	78.6966	69.162	68.8573	68.5875	71.38	74.2399	67.4273	91.7874	80.5703	78.3811	78.8544	67.9044	71.686	71.4043	69.818	78.5641	69.7605	74.6788	82.7156	80.0311	67.3111	65.3116	75.2004	82.0727	77.9171	70.3512	72.4339	77.9867	64.6096	73.1993	62.9084	86.9493	0
-0.000116658	-0.00134678	ENSG00000103426	CORO7-PAM16	CORO7-PAM16 readthrough [Source:HGNC Symbol;Acc:HGNC:44424]			0	0	0.0368413	0	0.0617755	0	0	0.0722617	0	0.0265814	0.0728741	0	0.0386051	0.0704773	0	0	0	0.0357675	0	0	0	0	0.0325906	0	0.037958	0.0395353	0	0	0	0	0	0	0	0	0.0380241	0	24
0.00117593	0.00446698	ENSG00000240230	COX19	COX19 cytochrome c oxidase assembly factor [Source:HGNC Symbol;Acc:HGNC:28074]			9.29364	10.2775	9.94144	8.83665	11.5881	11.0997	10.8561	11.2669	11.4005	12.4061	13.996	13.9411	11.0818	11.1827	10.1291	13.3234	13.1272	13.1725	12.6682	11.5783	13.08	13.0764	12.2718	14.0358	12.2286	9.49813	10.5397	11.9336	10.1961	9.26259	12.2128	11.868	11.8582	15.3344	15.6003	13.2941	0
0.00132386	-0.00184728	ENSG00000178741	COX5A	cytochrome c oxidase subunit Va [Source:HGNC Symbol;Acc:HGNC:2267]			188.97	208.609	156.985	116.167	151.743	118.183	116.019	172.714	131.706	130.587	121.471	189.702	187.777	178.168	168.156	131.815	161.115	133.552	149.8	127.948	140.903	146.607	167.246	145.163	140.807	162.051	176.662	199.952	164.395	118.93	144.789	160.87	122.47	150.785	120.799	170.222	0
0.00983245	-0.00256838	ENSG00000109472	CPE	carboxypeptidase E [Source:HGNC Symbol;Acc:HGNC:2303]			18.6853	13.9879	4.94157	9.86124	7.13075	5.38692	6.00725	3.12212	8.72708	7.16507	11.7014	12.4615	34.2057	5.54467	6.15161	21.9847	18.5959	7.01177	8.66905	9.02378	7.58768	8.91355	7.31371	12.6152	27.4149	4.53807	10.0529	5.8069	6.35178	4.33851	5.73091	9.88239	7.64368	13.7075	13.5352	16.707	0
-0.00770781	0.00381267	ENSG00000113742	CPEB4	cytoplasmic polyadenylation element binding protein 4 [Source:HGNC Symbol;Acc:HGNC:21747]			4.20999	4.25751	10.44	21.2067	8.64962	18.9398	17.5713	6.25322	15.0787	10.4844	12.1252	4.8718	4.80318	7.08037	14.3338	15.7914	14.0023	15.1304	16.1418	11.7255	14.8374	8.21379	4.4422	8.54765	10.1502	11.0565	7.88714	11.1046	15.7743	26.8746	11.5522	16.8756	15.1902	10.6475	11.2129	8.03318	0
0.00488268	0.00489001	ENSG00000140848	CPNE2	copine II [Source:HGNC Symbol;Acc:HGNC:2315]			33.348	44.1958	26.7197	27.8126	24.6052	36.2871	29.1968	29.7531	30.1672	31.9064	41.4762	48.7564	47.1171	33.8092	23.9635	29.041	31.6102	33.4291	35.6744	38.8232	34.8304	35.4817	44.3084	55.8798	39.4008	28.8166	28.5754	21.5048	24.5591	26.8967	29.6417	39.1544	37.8921	55.0427	48.0985	58.5781	0
0.000353572	-0.00175321	ENSG00000119203	CPSF3	cleavage and polyadenylation specific factor 3, 73kDa [Source:HGNC Symbol;Acc:HGNC:2326]			41.3189	32.4478	35.8739	29.0047	37.9554	35.4937	33.6335	29.1112	35.1921	32.0717	30.9807	30.9918	44.039	36.0611	37.7399	35.9882	36.5279	31.8595	36.1321	38.2711	35.0057	31.9397	33.7471	32.614	40.7265	34.4553	36.309	37.9328	37.0691	33.1244	33.2701	29.5889	29.4344	34.8542	28.8277	35.7875	0
0.00828589	0.0102488	ENSG00000110090	CPT1A	carnitine palmitoyltransferase 1A (liver) [Source:HGNC Symbol;Acc:HGNC:2328]			34.8604	107.722	30.8075	39.6015	41.6063	45.0253	50.5534	28.2607	47.903	46.8809	52.4692	97.8683	39.3266	25.3103	38.4964	34.927	35.1051	44.542	29.7692	37.5941	46.1537	54.253	63.4449	162.329	53.5344	34.7603	24.8201	36.0189	33.2242	28.196	45.9856	27.9408	54.1771	95.8335	89.0922	157.029	0
0.00784977	-0.00675519	ENSG00000143320	CRABP2	cellular retinoic acid binding protein 2 [Source:HGNC Symbol;Acc:HGNC:2339]			179.01	140.341	25.0434	25.423	24.96	30.6562	74.4104	69.2955	31.6363	80.7576	121.063	42.9417	209.269	44.8526	36.5443	60.5868	50.101	48.7509	31.2334	89.0541	52.2507	80.9479	46.7944	40.7828	183.777	40.5862	66.3416	50.212	45.0771	92.1919	28.2156	54.3451	38.1727	71.409	53.4092	49.2545	0
0.00392061	-0.00198361	ENSG00000169372	CRADD	CASP2 and RIPK1 domain containing adaptor with death domain [Source:HGNC Symbol;Acc:HGNC:2340]			8.97709	11.6668	7.23127	4.34961	9.14916	6.5286	5.62809	5.48004	6.87097	6.49808	6.43673	8.76318	11.814	6.31935	7.45405	6.21378	6.15132	6.44609	6.11341	7.16488	8.40536	5.03859	8.66493	8.75885	11.1757	6.27858	7.73486	8.22649	7.0039	5.93724	6.50054	5.05888	5.83966	7.52293	7.56521	8.11138	0
-0.000964622	0.00200204	ENSG00000118260	CREB1	cAMP responsive element binding protein 1 [Source:HGNC Symbol;Acc:HGNC:2345]			16.3883	11.0439	17.9667	22.5039	17.2679	28.8571	28.1447	11.863	22.4867	16.2039	23.8286	14.6892	17.531	10.496	19.6053	20.7546	20.658	19.858	17.5995	20.3191	17.3307	14.78	12.725	17.5372	21.6014	12.5384	15.2821	17.6002	16.6583	23.8413	18.7828	13.1261	19.1221	19.928	18.9103	18.1346	0
0.000510377	-0.00116886	ENSG00000184164	CRELD2	cysteine-rich with EGF-like domains 2 [Source:HGNC Symbol;Acc:HGNC:28150]			39.6998	61.1971	34.3687	26.5279	34.4727	32.0467	36.6249	40.9915	31.7553	39.3066	34.8258	39.5118	41.8596	43.9876	39.8126	30.7803	34.6173	35.1634	26.4868	39.5104	37.2301	45.9723	40.345	44.331	30.532	42.6054	37.0112	44.7465	40.5614	54.8788	32.7244	41.0608	28.3097	27.2877	30.8661	35.0027	0
0.00582363	0.00126066	ENSG00000005469	CROT	carnitine O-octanoyltransferase [Source:HGNC Symbol;Acc:HGNC:2366]			12.5159	8.86241	7.62169	3.97734	6.34269	7.59151	8.06511	3.95883	7.67682	6.49712	9.01775	8.89868	11.2995	4.56308	7.64369	8.99233	8.51117	7.39953	7.57535	9.48075	8.5892	5.7494	7.64128	12.7849	14.9492	4.42273	8.7148	7.54009	7.26339	7.14413	7.235	7.69111	7.58509	12.8614	11.2169	14.9339	0
-0.00218123	-0.00237268	ENSG00000103653	CSK	c-src tyrosine kinase [Source:HGNC Symbol;Acc:HGNC:2444]			41.4481	37.4598	46.2965	35.9975	50.0523	44.2274	38.4374	43.8058	38.0265	41.1443	35.1167	36.334	40.7818	42.2537	43.1034	48.6431	38.8789	41.6342	42.0381	42.852	43.6179	39.5445	45.0068	31.3868	39.053	58.49	50.4727	46.4108	51.2604	40.6701	43.0758	46.7701	33.7477	28.9944	27.3816	33.791	0
-1.2477e-05	0.000646418	ENSG00000117151	CTBS	chitobiase, di-N-acetyl- [Source:HGNC Symbol;Acc:HGNC:2496]			7.86024	9.85003	10.9377	11.0492	8.76261	13.5112	11.937	6.97241	13.1133	9.58692	12.9011	10.9233	12.9259	8.11766	11.552	12.3123	11.8532	9.9503	10.8533	10.6685	9.76914	10.5307	8.33187	12.6533	13.1683	10.7594	10.2762	11.8582	13.5587	12.7652	10.4546	7.77248	9.66777	10.7163	12.5641	10.0622	0
-0.00145775	-0.000808832	ENSG00000137770	CTDSPL2	CTD (carboxy-terminal domain, RNA polymerase II, polypeptide A) small phosphatase like 2 [Source:HGNC Symbol;Acc:HGNC:26936]			16.314	8.20984	13.9023	16.807	12.314	19.8481	18.2261	9.48402	15.4797	13.3252	15.9646	8.68855	15.0707	8.24834	16.8583	17.1629	16.0805	16.0101	15.3009	16.0263	14.2629	11.8162	6.89524	12.0085	16.2564	10.3933	11.3336	13.7708	13.4325	15.7461	14.3154	12.2494	13.3293	13.4525	11.722	12.0912	0
-0.000761576	0.00235868	ENSG00000139842	CUL4A	cullin 4A [Source:HGNC Symbol;Acc:HGNC:2554]			51.6436	48.513	61.1624	68.9847	59.7129	76.4333	75.5465	53.9775	72.7168	64.7124	74.094	57.7785	61.1114	45.5788	64.6061	73.7534	77.0016	70.6327	74.7875	63.0394	64.7087	54.1809	55.5672	63.4954	64.8439	51.4491	54.7953	60.1945	62.5494	64.1753	73.5082	57.3372	63.4256	69.4548	60.7937	65.6881	0
0.000835192	-0.000450828	ENSG00000166266	CUL5	cullin 5 [Source:HGNC Symbol;Acc:HGNC:2556]			26.9724	19.091	24.7035	24.3318	20.659	32.5389	30.7145	14.475	26.7391	20.3959	28.2262	20.2221	25.8426	12.8613	29.0183	25.4749	25.7924	24.0644	22.267	26.7581	22.0211	16.9615	13.7943	26.0665	38.5114	18.2997	18.7002	22.0753	23.1115	29.2972	24.0901	16.1293	22.0748	23.8565	24.4639	24.6129	0
0.0053356	-0.00117035	ENSG00000112514	CUTA	cutA divalent cation tolerance homolog (E. coli) [Source:HGNC Symbol;Acc:HGNC:21101]			180.788	227.466	103.015	68.1151	115.638	84.4779	80.4001	119.47	87.2765	102.111	107.812	195.837	178.76	136.729	97.947	90.7695	110.108	79.9369	96.3465	102.542	107.918	125.848	163.568	159.86	148.901	132.175	128.183	97.4821	113.405	86.997	94.0834	116.788	92.3785	117.159	123.643	152.016	0
0.00149367	0.00481069	ENSG00000159348	CYB5R1	cytochrome b5 reductase 1 [Source:HGNC Symbol;Acc:HGNC:13397]			32.6342	50.2063	36.6977	46.3743	52.0376	32.7458	49.3313	39.081	61.1466	84.3866	49.8747	70.8654	50.8804	50.9804	44.784	63.1641	37.7973	46.4134	36.399	37.2222	67.913	54.2914	46.4869	54.949	41.8289	27.9285	32.2701	45.8098	40.3038	42.8326	41.2077	35.5017	44.6834	57.9673	54.6237	51.6153	0
-0.00668656	-0.00552906	ENSG00000051523	CYBA	cytochrome b-245, alpha polypeptide [Source:HGNC Symbol;Acc:HGNC:2577]			125.926	115.492	144.36	172.667	134.019	107.333	110.2	269.396	138.926	141.645	95.86	76.1717	139.425	273.717	149.328	162.582	166.375	145.355	186.517	114.373	105.618	155.287	152.518	39.0687	86.187	211.976	205.181	200.502	168.662	176.599	143.361	213.428	119.161	69.8845	88.6275	62.5993	0
0.000780809	-0.000209225	ENSG00000001630	CYP51A1	cytochrome P450, family 51, subfamily A, polypeptide 1 [Source:HGNC Symbol;Acc:HGNC:2649]			2.89226	2.8283	3.03593	2.69318	2.77671	4.06287	4.2243	1.04885	2.76563	2.78785	3.71915	2.09719	4.2658	1.25394	4.4081	2.7745	2.43393	3.24888	3.08605	4.13123	1.97288	3.32838	1.40386	3.77154	3.12795	2.81366	1.56409	3.05485	2.3926	3.62941	3.12077	1.68619	3.41528	2.64422	2.70612	2.72657	0
0.000456235	0.00914671	ENSG00000108669	CYTH1	cytohesin 1 [Source:HGNC Symbol;Acc:HGNC:9501]			24.6898	26.4948	26.2647	39.4134	29.6643	41.3391	52.744	31.2867	42.1209	47.029	55.0185	35.8582	26.2495	26.5438	22.4856	35.7241	30.3143	36.5857	37.5176	32.7452	51.1632	46.5167	48.2805	40.7996	29.6193	26.2206	25.3187	24.2613	25.3421	30.8165	45.4607	33.3828	54.9218	51.2108	52.607	37.1441	0
0.000322354	0.000380316	ENSG00000178149	DALRD3	DALR anticodon binding domain containing 3 [Source:HGNC Symbol;Acc:HGNC:25536]			25.2647	28.1571	27.5146	24.4504	28.2194	27.5018	24.5415	37.3135	30.0115	30.7005	27.2504	28.766	32.5908	34.3115	26.8992	23.5958	32.9881	33.0851	29.2359	24.4557	30.5937	31.9901	29.9439	27.8254	34.8361	30.2227	31.5132	27.4522	26.888	25.3761	27.6167	32.3434	22.3298	27.3807	26.7831	32.1915	0
-0.00136092	0.000137839	ENSG00000167657	DAPK3	death-associated protein kinase 3 [Source:HGNC Symbol;Acc:HGNC:2676]			40.8681	44.0886	43.4837	54.442	51.2319	53.6695	41.9081	56.4717	40.4278	51.1469	49.3909	49.1459	42.7436	63.2593	40.4145	49.9661	43.4978	47.522	46.2638	46.1639	50.0803	54.212	58.2253	41.5551	51.8606	60.2203	59.0366	53.065	48.9201	51.7251	47.871	47.567	46.731	40.8933	38.3399	44.8726	0
-0.00199287	-0.00176953	ENSG00000071626	DAZAP1	DAZ associated protein 1 [Source:HGNC Symbol;Acc:HGNC:2683]			47.23	34.6691	40.5793	35.7314	45.7265	46.6143	47.9871	44.3458	44.2235	45.148	43.927	31.2118	43.5863	42.1778	44.1759	43.6652	43.6106	44.1794	42.8943	48.6562	44.3733	39.1448	43.0446	29.6959	43.1993	36.4217	44.8343	47.7447	45.0678	51.4221	48.329	38.0061	34.5949	32.2087	27.9736	31.5641	0
-0.00167474	-0.00269156	ENSG00000113758	DBN1	drebrin 1 [Source:HGNC Symbol;Acc:HGNC:2695]			92.5715	70.9042	106.641	80.6909	92.7225	92.0573	94.1071	106.523	78.5414	93.9395	89.5849	66.0712	106.51	91.4708	107.431	101.057	102.664	87.0856	97.4155	105.161	85.3797	80.1444	109.128	75.6835	106.252	109.577	131.237	100.424	93.8011	90.1429	93.7715	88.6557	74.0677	76.4316	53.7855	83.4771	0
-0.000580887	1.57944e-05	ENSG00000138231	DBR1	debranching RNA lariats 1 [Source:HGNC Symbol;Acc:HGNC:15594]			17.8753	15.7871	20.5932	17.7419	18.7569	22.6329	18.9951	16.2266	20.8067	17.7464	20.6312	17.4587	21.9986	14.89	21.3775	21.7872	23.7491	20.7702	21.0357	22.5529	22.1238	15.9247	16.4072	19.7536	21.4007	17.0874	19.9248	20.0828	22.2183	23.3076	17.2771	17.6688	19.0278	21.1171	15.6998	20.2303	0
0.00308293	0.00245843	ENSG00000137992	DBT	dihydrolipoamide branched chain transacylase E2 [Source:HGNC Symbol;Acc:HGNC:2698]			10.5537	10.1363	11.042	8.02618	9.72677	13.0266	12.5644	5.56088	11.2554	9.70746	11.6096	11.4897	12.2873	6.11341	11.4691	10.5068	10.3611	10.2494	10.0439	11.796	10.7201	8.1044	8.47	15.2689	15.6558	7.13903	7.77174	11.1746	8.93622	10.4777	9.40671	7.69402	10.991	13.3033	14.7334	15.1424	0
-0.00252705	0.000263844	ENSG00000172992	DCAKD	dephospho-CoA kinase domain containing [Source:HGNC Symbol;Acc:HGNC:26238]			75.9325	57.3719	68.1889	77.9191	58.502	95.5014	82.6153	83.5315	74.7383	91.4822	77.4119	47.3562	67.9667	101.848	72.8716	74.5392	85.1246	92.7204	106.49	76.9422	98.1177	87.79	58.1685	59.4328	63.9619	59.3715	71.9448	62.549	65.6419	80.9846	86.1079	94.9785	62.2471	61.4336	54.1804	57.2344	0
-0.00201889	-0.00318879	ENSG00000146038	DCDC2	doublecortin domain containing 2 [Source:HGNC Symbol;Acc:HGNC:18141]			15.7071	14.6767	23.6594	26.6753	15.7792	32.5127	15.2632	19.644	20.6112	20.1354	33.2772	10.3831	26.384	17.2484	33.1607	25.7687	21.6652	27.449	27.5821	27.6875	17.5145	14.8674	9.33244	9.5286	43.8255	16.6345	19.4353	20.5669	20.2457	17.4226	18.5624	31.9763	18.9728	17.9686	15.7954	20.2827	0
-0.0024489	-0.00872097	ENSG00000133083	DCLK1	doublecortin-like kinase 1 [Source:HGNC Symbol;Acc:HGNC:2700]			0.858036	0.191742	0.532706	0.276624	0.761285	0.69162	1.18114	0.332457	0.528277	0.506647	0.443042	0.262849	0.799255	0.509532	0.799089	1.10012	0.998007	0.552441	0.718426	0.192551	0.391897	0.155739	0.224911	0.354526	1.28481	0.545675	0.914822	0.629056	0.876152	0.492652	0.279165	0.642104	0.588569	0.56708	0.399861	0.253857	0
8.33064e-05	-0.00239906	ENSG00000137692	DCUN1D5	DCN1, defective in cullin neddylation 1, domain containing 5 [Source:HGNC Symbol;Acc:HGNC:28409]			41.3729	35.2761	38.1964	22.983	40.8963	33.7146	30.3702	34.703	27.8534	30.0048	30.9905	32.8117	39.4187	30.1294	30.7122	32.1225	32.1113	31.3039	29.3628	36.8944	30.5086	27.9172	40.2985	28.0836	35.521	35.4887	39.3571	34.6682	42.3802	32.1653	34.9012	29.748	26.4539	28.6916	23.2099	29.2036	0
0.00225776	-0.000403024	ENSG00000153904	DDAH1	dimethylarginine dimethylaminohydrolase 1 [Source:HGNC Symbol;Acc:HGNC:2715]			40.6338	24.2963	30.7085	25.6561	27.1052	30.6434	28.512	27.0978	29.1587	21.8175	33.4854	28.3207	44.1934	19.3271	35.6873	32.3187	31.4248	34.3983	30.4647	30.0478	26.1371	26.2693	21.4912	29.2864	40.8382	20.5238	27.0868	35.4027	25.3866	22.2227	28.7968	23.4805	25.9178	38.1175	33.3919	34.9023	0
0.00161013	0.00092966	ENSG00000213722	DDAH2	dimethylarginine dimethylaminohydrolase 2 [Source:HGNC Symbol;Acc:HGNC:2716]			93.5232	90.2839	82.8456	70.6458	86.0793	84.4904	56.1212	94.0109	63.5002	81.7497	71.092	115.516	79.2101	105.038	81.8647	90.345	92.4918	72.42	99.1236	68.1797	71.6429	87.6205	116.936	120.055	83.4738	114.398	121.349	80.6063	76.4781	66.5585	84.9153	94.2729	76.3594	90.1958	83.505	130.363	0
-0.000566979	0.00238507	ENSG00000198171	DDRGK1	DDRGK domain containing 1 [Source:HGNC Symbol;Acc:HGNC:16110]			108.81	149.663	145.613	103.86	122.789	123.456	103.028	155.069	114.518	128.365	113.285	142.111	107.243	181.033	157.688	131.331	132.238	124.982	131.751	127.183	153.638	155.517	173.605	126.856	92.4031	131.233	143.435	146.984	131.089	113.376	125.055	148.394	124.434	137.777	145.696	130.857	0
-0.00165318	0.00286914	ENSG00000198563	DDX39B	DEAD (Asp-Glu-Ala-Asp) box polypeptide 39B [Source:HGNC Symbol;Acc:HGNC:13917]			79.0553	59.3442	111.682	118.672	100.018	137.424	134.486	86.3179	129.28	125.507	127.42	88.8923	100.763	76.8659	106.709	121.442	121.385	120.22	132.111	115.407	134.563	104.762	99.6643	104.07	133.103	75.94	101.49	111.027	110.3	133.844	131.939	90.3044	111.326	106.709	110.873	109.502	0
-0.00278933	0.00973232	ENSG00000107201	DDX58	DEAD (Asp-Glu-Ala-Asp) box polypeptide 58 [Source:HGNC Symbol;Acc:HGNC:19102]			11.1594	13.5323	22.6224	24.2002	21.0866	35.5558	26.8587	16.3824	31.8274	24.5902	26.0722	34.7131	9.21724	15.0516	20.1671	23.2626	29.725	25.4103	27.1833	23.0264	28.1244	24.7407	22.7012	16.1477	14.1068	12.9899	18.5254	21.8112	20.4939	27.9786	24.3092	21.3716	31.2658	31.6419	26.3194	31.1298	0
-0.00102577	-0.00301278	ENSG00000124795	DEK	DEK proto-oncogene [Source:HGNC Symbol;Acc:HGNC:2768]			109.358	44.8568	67.3259	85.8796	70.7939	93.641	87.9414	48.3907	72.2107	64.0863	84.1821	59.0831	94.831	49.3536	81.2691	83.5469	81.5439	72.56	78.4391	64.3125	87.0055	52.9278	46.5572	47.1875	82.7816	59.8674	69.1962	74.9303	76.5455	79.0703	72.0273	53.1889	63.7534	61.4463	58.3774	55.621	0
-0.000868614	0.00246267	ENSG00000174839	DENND6A	DENN/MADD domain containing 6A [Source:HGNC Symbol;Acc:HGNC:26635]			23.7307	15.7156	24.5496	25.8001	23.6869	33.171	33.7505	16.6515	30.8403	29.4883	35.3758	23.7729	26.3572	21.1728	28.7347	27.4455	29.6387	28.8937	30.853	30.5885	30.3953	26.0223	20.6251	26.2385	29.0241	19.5746	21.6146	26.4164	22.938	30.4085	30.2131	23.2191	28.4635	29.5792	24.3469	26.6999	0
-0.00165772	1.8139e-05	ENSG00000072849	DERL2	derlin 2 [Source:HGNC Symbol;Acc:HGNC:17943]			23.6634	29.9151	28.5677	27.1131	26.7744	30.2909	27.9352	33.9957	28.2967	28.2342	28.9726	26.854	27.7214	31.9774	29.4814	29.3087	28.9138	28.8889	26.3542	28.744	30.3255	30.2225	26.0893	26.1662	23.8099	34.1286	28.1291	31.7456	28.9127	43.1846	29.7467	27.8543	23.8696	26.0064	23.5561	25.7365	0
0.00119039	-5.55753e-05	ENSG00000070413	DGCR2	DiGeorge syndrome critical region gene 2 [Source:HGNC Symbol;Acc:HGNC:2845]			78.1251	62.076	63.9958	55.0667	65.4882	75.9991	67.6082	56.7269	69.1959	70.2027	65.5043	56.6005	92.6412	78.0523	66.7553	75.2081	70.4304	70.3478	69.8925	69.1987	70.4327	66.9859	68.2543	84.9959	81.7466	54.8217	65.7186	67.4734	64.7517	60.9221	68.0258	78.2256	60.9388	76.0393	67.6317	67.1658	0
-8.36228e-05	0.00803159	ENSG00000116133	DHCR24	24-dehydrocholesterol reductase [Source:HGNC Symbol;Acc:HGNC:2859]			91.9336	114.368	154	118.53	134.792	107.474	189.57	137.312	181.867	147.556	121.573	186.946	94.3498	149.117	143.435	100.255	106.822	156.332	99.2539	165.805	181.292	210.747	129.036	190.354	89.1488	97.6419	96.8514	183.453	115.056	135.064	131.748	132.634	214.614	202.108	180.601	183.586	0
-0.00253314	0.00114806	ENSG00000117682	DHDDS	dehydrodolichyl diphosphate synthase subunit [Source:HGNC Symbol;Acc:HGNC:20603]			18.7335	25.4107	31.4705	26.7802	22.1102	28.541	30.1787	25.7155	30.4564	29.7555	28.1691	24.5814	22.4497	31.0143	40.593	32.292	34.208	31.2847	30.6308	28.1964	28.6175	26.6005	24.1956	27.3595	23.005	27.4378	28.6299	36.0802	33.2973	34.5491	29.8476	31.8649	25.2635	25.5871	24.9893	27.5671	0
-0.00256044	0.00271629	ENSG00000181192	DHTKD1	dehydrogenase E1 and transketolase domain containing 1 [Source:HGNC Symbol;Acc:HGNC:23537]			27.2117	20.6783	28.7167	33.8504	32.8899	43.9033	38.2049	26.4925	41.0503	34.4683	31.8498	26.1401	28.2788	28.4348	36.0554	35.8304	37.5331	39.7395	35.31	42.2778	38.5661	33.2369	25.733	30.8619	23.1158	23.905	26.2007	42.3613	30.2544	40.9682	41.5412	26.0161	33.2631	34.8478	29.9134	29.3832	0
-0.00162225	0.000594224	ENSG00000005100	DHX33	DEAH (Asp-Glu-Ala-His) box polypeptide 33 [Source:HGNC Symbol;Acc:HGNC:16718]			19.9424	11.0378	21.8532	16.0648	20.9706	25.6849	25.7579	15.3989	23.3656	19.4803	21.6134	14.3633	20.8427	12.8666	22.5629	21.3244	20.5661	19.4269	20.3299	31.1257	19.8345	17.0113	17.7225	17.5926	20.5673	15.3858	16.8459	18.0067	19.8236	22.6628	23.7747	16.1045	18.0676	19.0081	14.3777	16.8322	0
-0.000443993	-0.000879925	ENSG00000184047	DIABLO	diablo, IAP-binding mitochondrial protein [Source:HGNC Symbol;Acc:HGNC:21528]			5.51788	4.67477	5.46556	4.79958	4.89834	5.85939	4.66703	4.34357	4.35087	5.37126	5.49878	4.76687	5.62848	5.13766	5.9007	5.43781	6.29832	5.44348	5.80048	5.86258	5.23636	4.39417	5.25175	4.64505	5.50986	5.56184	4.14513	5.94788	5.5645	5.21402	5.24413	5.73275	3.9564	4.96556	4.47392	5.16769	0
-0.00688623	0.00549874	ENSG00000131504	DIAPH1	diaphanous-related formin 1 [Source:HGNC Symbol;Acc:HGNC:2876]			35.6422	30.7534	84.0839	106.587	69.3656	112.772	106.324	76.2792	103.19	89.4919	82.2396	59.3495	43.4419	83.65	95.6616	99.148	98.6202	108.061	113.155	84.0241	93.3139	79.7635	60.702	53.4709	41.5493	72.4881	71.4603	86.0971	97.9446	96.1237	95.6525	106.059	100.941	87.4412	76.6543	55.2266	0
0.00836233	0.0133425	ENSG00000151208	DLG5	discs, large homolog 5 (Drosophila) [Source:HGNC Symbol;Acc:HGNC:2904]			111.466	194.619	68.912	104.914	67.9622	116.313	251.378	75.4026	213.418	149.456	134.099	385.199	118.718	63.6574	72.1848	108.16	97.5597	89.4414	118.092	98.0747	116.99	217.995	118.383	297.489	128.757	77.3562	63.863	53.6454	100.311	102.564	117.131	90.9819	205.397	216.352	503.092	392.872	0
-0.00148767	0.00243709	ENSG00000142700	DMRTA2	DMRT-like family A2 [Source:HGNC Symbol;Acc:HGNC:13908]			0.0753332	0	0	0	0.073077	0	0	0.0854817	0.0884481	0.0314443	0.0862061	0.037847	0	0.0833708	0.0368779	0	0.032365	0.042311	0.0771974	0	0.0940472	0	0.0385529	0	0	0.0467681	0	0	0	0	0.0386503	0	0.0770424	0	0.0449805	0	18
-0.00217358	-0.000561172	ENSG00000170946	DNAJC24	DnaJ (Hsp40) homolog, subfamily C, member 24 [Source:HGNC Symbol;Acc:HGNC:26979]			4.1601	2.77673	5.40576	5.4636	4.51666	5.93862	5.89745	2.57813	5.93635	4.6216	5.2732	2.97424	4.88859	2.62071	6.81441	5.49132	5.80179	5.48184	5.19763	7.22222	4.814	2.93708	2.52203	4.75249	5.30257	3.69518	4.21657	4.91786	5.34032	7.99253	4.38367	3.23432	4.97447	4.35534	4.45198	4.49388	0
-0.00134164	-0.000945145	ENSG00000101457	DNTTIP1	deoxynucleotidyltransferase, terminal, interacting protein 1 [Source:HGNC Symbol;Acc:HGNC:16160]			35.6748	40.4703	40.3063	40.3619	40.1133	39.7531	32.2485	36.4545	32.9479	40.6063	34.9179	39.4107	39.7331	47.4772	37.7699	43.1891	41.2409	38.2619	43.8294	43.1548	38.4967	43.207	45.4281	30.3814	38.0673	43.2536	45.6842	43.8077	39.6869	46.0037	42.1007	40.363	36.3522	36.0738	26.0388	37.2607	0
0.000554963	-0.00105709	ENSG00000132768	DPH2	DPH2 homolog [Source:HGNC Symbol;Acc:HGNC:3004]			37.3131	35.304	29.7888	24.2037	30.1228	31.998	35.6717	26.721	30.2282	30.2147	29.6517	29.2852	38.9559	26.6118	32.635	31.4134	32.1325	27.8494	28.04	40.3892	30.6925	30.9042	35.3055	31.4179	33.9537	32.0186	31.0165	31.1023	33.7017	31.7072	33.0549	31.0279	28.7893	27.5748	25.3982	26.538	0
-0.00192349	-0.00487259	ENSG00000173852	DPY19L1	dpy-19-like 1 (C. elegans) [Source:HGNC Symbol;Acc:HGNC:22205]			33.3001	19.7854	24.5678	33.3926	25.4368	38.7176	32.0449	16.9577	28.8349	26.7847	35.1056	13.4523	41.3817	18.6388	28.8248	28.777	32.295	25.3365	23.4193	31.4531	24.2195	16.7376	15.5144	20.1764	28.4892	29.4613	22.6057	28.5207	29.2551	41.8135	27.1914	18.3663	22.0642	19.9299	18.6101	19.6339	0
0.000815686	-0.000566102	ENSG00000047579	DTNBP1	dystrobrevin binding protein 1 [Source:HGNC Symbol;Acc:HGNC:17328]			17.6805	13.868	13.7445	12.911	12.5187	11.1564	8.63685	14.6885	10.9817	10.3121	10.4775	13.1653	13.0149	14.981	9.77569	10.683	13.2252	10.9056	12.6988	10.8934	14.5837	12.5309	16.198	9.93935	12.091	11.4664	15.1322	13.0657	13.5852	8.4747	12.9588	17.1898	12.0275	12.8328	11.5937	12.1891	0
0.00218925	-0.00478717	ENSG00000168393	DTYMK	deoxythymidylate kinase (thymidylate kinase) [Source:HGNC Symbol;Acc:HGNC:3061]			58.0859	32.3204	24.5431	21.4547	28.5097	26.4585	21.7496	30.5372	24.8469	24.1625	22.2321	28.7836	53.1789	29.7831	29.8905	24.6158	28.9156	25.2752	25.1399	25.1605	29.6372	28.3994	31.0959	25.3558	33.9721	26.3994	29.2787	33.194	30.3169	24.8139	24.2581	26.2385	23.873	21.9148	21.0698	25.4349	0
-0.00180667	0.00271657	ENSG00000197102	DYNC1H1	dynein, cytoplasmic 1, heavy chain 1 [Source:HGNC Symbol;Acc:HGNC:2961]			63.8691	51.1058	84.6175	88.6483	75.8426	118.271	114.985	55.2454	110.901	86.4973	92.938	61.7841	69.4422	59.4537	91.4415	88.8791	88.6474	102.232	90.4464	98.214	79.2944	73.79	64.3348	91.1074	85.8372	65.8832	70.4707	81.1416	80.0598	110.089	91.5361	77.661	89.2993	85.0765	82.5496	84.0328	0
-0.000822968	0.00144339	ENSG00000144635	DYNC1LI1	dynein, cytoplasmic 1, light intermediate chain 1 [Source:HGNC Symbol;Acc:HGNC:18745]			18.3242	21.4813	23.5166	22.9555	22.3682	28.1815	25.3046	19.0619	24.0495	22.9706	23.4399	21.5171	24.8827	19.8628	21.4123	25.7348	25.0219	27.1036	25.5173	23.6089	25.2752	21.4006	23.0336	21.8582	21.3719	20.4891	22.1192	21.3527	22.2544	28.9358	26.2223	22.8584	22.9134	21.3741	21.4329	24.0299	0
0.00171668	0.00011635	ENSG00000264364	DYNLL2	dynein, light chain, LC8-type 2 [Source:HGNC Symbol;Acc:HGNC:24596]			71.6711	55.242	61.5072	41.3902	50.0265	62.043	60.4902	45.6966	55.2885	52.7381	60.3625	52.9479	74.4941	45.8325	49.7745	58.8047	59.758	57.609	54.3471	56.9433	55.7354	52.8045	54.9404	55.5009	64.7973	45.8133	48.915	51.0573	51.1303	52.6198	52.4599	60.9127	52.3759	59.5177	55.6373	61.579	0
-0.00143254	0.000429896	ENSG00000205250	E2F4	E2F transcription factor 4, p107/p130-binding [Source:HGNC Symbol;Acc:HGNC:3118]			66.4347	49.7139	65.6055	59.992	68.1624	67.1412	74.5286	73.5373	65.6574	70.8893	67.1364	56.9052	67.0607	56.9343	71.9497	65.9804	69.9636	63.198	63.9432	77.8584	69.9407	73.103	71.6078	51.1302	60.681	60.0866	71.7075	67.5364	71.7774	58.5308	73.9462	66.5516	58.7859	60.2736	51.0674	55.4395	0
-0.000862115	0.00134919	ENSG00000144597	EAF1	ELL associated factor 1 [Source:HGNC Symbol;Acc:HGNC:20907]			18.804	18.9845	21.9965	31.5541	21.5322	26.6537	26.0442	16.7817	25.7268	24.5628	24.1559	18.0873	23.0182	16.3673	25.7642	24.8834	24.1692	23.1592	22.4278	25.9054	24.5746	20.0458	17.8414	25.2441	25.442	21.4181	17.7919	22.786	23.3437	32.9547	25.3015	18.013	24.3164	24.2134	24.8059	23.0078	0
0.000258793	-0.00166105	ENSG00000122882	ECD	ecdysoneless homolog (Drosophila) [Source:HGNC Symbol;Acc:HGNC:17029]			29.718	35.6909	30.9537	26.3473	27.8052	31.7938	29.9036	20.0758	31.2168	25.7164	26.3537	24.1994	33.0748	26.5808	32.9343	31.2942	30.4327	29.2743	30.2171	30.5632	26.8587	24.1504	22.2565	27.0882	34.327	25.4856	27.035	30.7422	31.3417	33.2179	26.9782	25.0538	25.9783	29.0148	23.9213	29.0516	0
0.0121948	-0.0060483	ENSG00000198721	ECI2	enoyl-CoA delta isomerase 2 [Source:HGNC Symbol;Acc:HGNC:14601]			112.216	315.52	32.9965	22.8804	33.1456	27.1919	24.5367	26.3999	28.5619	28.9674	38.6452	67.5989	100.544	28.8307	32.6483	33.5333	34.3973	27.1177	29.0881	31.8457	29.0121	27.244	40.1048	66.3928	92.5656	38.0115	35.6844	31.0879	32.2703	27.6609	25.2615	24.6101	20.9177	33.4919	60.4452	89.9798	0
0.0064384	-0.00506518	ENSG00000114346	ECT2	epithelial cell transforming 2 [Source:HGNC Symbol;Acc:HGNC:3155]			30.4405	9.1911	8.40895	10.1224	8.29293	10.5576	9.94863	3.43407	10.945	6.91544	9.8334	11.653	27.8541	4.00935	10.0785	8.96954	8.78826	7.742	8.73787	7.93862	7.97002	5.12352	6.55693	11.6508	21.5937	6.91188	8.22178	9.0529	11.8943	7.88911	8.34155	4.9172	10.9343	11.8629	13.5328	11.0482	0
8.37595e-05	-0.00271894	ENSG00000179151	EDC3	enhancer of mRNA decapping 3 [Source:HGNC Symbol;Acc:HGNC:26114]			33.6359	26.557	26.3307	22.078	28.6798	27.3044	28.4056	24.5534	30.0449	28.4769	29.0109	19.4458	36.3362	24.6057	27.2915	25.9475	28.6562	25.9643	24.8815	28.4984	25.7655	25.0074	23.2439	23.6581	34.7055	27.2511	26.4902	26.5855	27.8216	30.233	25.9163	26.2648	23.7604	21.6087	20.1262	24.4775	0
0.00128019	0.00160435	ENSG00000107938	EDRF1	erythroid differentiation regulatory factor 1 [Source:HGNC Symbol;Acc:HGNC:24640]			12.5696	11.519	12.4009	12.2725	10.336	15.2868	15.0925	8.13751	13.8182	11.7639	14.1503	12.4879	13.6795	7.79764	12.5369	13.7485	12.3645	13.0266	12.945	13.8437	12.3813	9.57588	9.92608	13.6818	15.9382	8.98221	10.6227	11.2541	12.1905	13.4429	11.3038	12.7071	12.4054	13.8582	15.4788	13.0757	0
-0.00138537	-0.00232403	ENSG00000104529	EEF1D	eukaryotic translation elongation factor 1 delta (guanine nucleotide exchange protein) [Source:HGNC Symbol;Acc:HGNC:3211]			121.307	104.387	102.8	92.025	117.222	102.528	104.424	130.382	97.9372	108.374	99.8958	96.3843	121.305	140.434	116.423	112.387	116.716	97.8421	110.853	106.676	108.643	116.697	119.685	75.2426	101.814	115.682	132.15	127.315	110.697	95.4908	108.413	115.823	88.5095	84.2741	70.5691	83.568	0
-0.000815503	-0.00365101	ENSG00000167658	EEF2	eukaryotic translation elongation factor 2 [Source:HGNC Symbol;Acc:HGNC:3214]			2236.17	2098.32	2185.94	1868.82	2663.78	2186.7	2328.66	1472.45	2276.12	2054.93	1812.58	1860.58	2942.13	2645.44	2150.06	2274.85	2387.51	2240.31	2143.07	2176.94	2003.81	1719.34	1843.07	1765.24	2602.69	2653.24	2303.59	2368.81	2382.11	2019.54	2236.81	1786.95	1988.03	1745.86	1399.97	1804.8	0
-0.00475505	0.00286046	ENSG00000173442	EHBP1L1	EH domain binding protein 1-like 1 [Source:HGNC Symbol;Acc:HGNC:30682]			24.9834	16.3257	43.5379	54.1807	35.3598	57.0547	41.2134	33.8174	38.2454	51.0594	47.7455	25.4125	22.5366	29.5337	37.8699	46.3486	40.5366	39.0534	47.6759	39.6723	44.3531	41.2333	40.2761	30.7526	36.521	48.4086	41.7475	36.0338	42.1168	43.3769	47.2934	40.8508	36.9265	34.7214	37.2121	25.9659	0
0.00460538	0.0103739	ENSG00000135373	EHF	ets homologous factor [Source:HGNC Symbol;Acc:HGNC:3246]			26.6713	77.8281	48.0355	64.0959	41.482	108.062	80.2625	24.0731	114.918	57.2703	81.769	51.9561	56.2116	24.8273	48.131	66.2022	54.3542	60.0753	57.2453	67.3036	68.4954	62.2444	32.4581	137.847	120.146	24.5189	20.132	46.5029	45.7363	60.7457	60.1637	105.505	111.06	97.4603	152.669	118.025	0
0.00202844	-0.00218291	ENSG00000149547	EI24	etoposide induced 2.4 [Source:HGNC Symbol;Acc:HGNC:13276]			144.224	123.157	100.851	72.6867	110.105	98.7908	90.9007	80.7394	98.6831	89.3567	100.997	99.1988	158.684	105.284	113.003	95.1219	102.614	100.524	90.0917	120.344	95.0649	92.0704	93.8363	99.4056	120.342	81.2963	96.345	101.117	99.1378	93.2962	93.4064	96.3564	92.9545	96.2347	85.8689	105.367	0
-0.000145884	0.000727814	ENSG00000111361	EIF2B1	eukaryotic translation initiation factor 2B, subunit 1 alpha, 26kDa [Source:HGNC Symbol;Acc:HGNC:3257]			58.9121	48.5916	54.2513	45.4134	58.8696	58.4412	61.5681	54.7632	60.9498	58.6304	62.1643	54.3483	60.5438	53.8557	58.3015	60.5478	61.527	55.9054	54.9473	63.0801	61.6723	56.9094	56.4589	50.6471	57.5725	47.2816	54.5461	54.7029	58.6959	54.0356	62.6501	47.2291	51.7885	56.1019	46.8742	58.4393	0
0.000450897	-0.00066802	ENSG00000070785	EIF2B3	eukaryotic translation initiation factor 2B, subunit 3 gamma, 58kDa [Source:HGNC Symbol;Acc:HGNC:3259]			18.8819	20.2667	19.907	11.4766	20.9109	16.6836	19.9553	18.8889	19.5444	18.6953	17.5415	22.0207	22.4088	17.5389	21.535	16.2571	19.8258	17.2192	15.2175	24.5435	17.8911	19.2601	21.41	17.5827	19.3206	15.4644	22.0371	22.1056	20.1943	18.6571	15.9342	16.5709	15.6768	15.9797	12.4421	20.0397	0
0.000698113	0.000427599	ENSG00000115211	EIF2B4	eukaryotic translation initiation factor 2B, subunit 4 delta, 67kDa [Source:HGNC Symbol;Acc:HGNC:3260]			26.5193	32.6302	23.3942	24.827	24.4675	28.2848	27.6638	31.1758	24.5137	28.0623	28.4729	27.7661	31.4907	24.1637	25.7413	25.7257	26.8125	25.727	25.2411	28.0409	28.337	30.6914	30.2394	24.6844	29.1734	23.2693	25.1109	25.8053	24.7304	24.8637	28.4021	27.2016	23.3529	24.6517	19.7726	26.4852	0
-0.0013666	0.00153483	ENSG00000104131	EIF3J	eukaryotic translation initiation factor 3, subunit J [Source:HGNC Symbol;Acc:HGNC:3270]			63.8741	63.8909	87.6731	68.3894	84.9014	88.3028	92.6649	69.2	81.065	68.7162	73.006	75.7553	68.8683	50.913	88.2584	80.6345	76.2492	74.953	70.2859	92.1866	75.6594	73.5167	79.075	66.5983	66.3541	68.4505	70.9911	75.8134	87.7228	84.8307	82.786	63.4506	71.3501	74.0367	63.4278	69.7467	0
-0.00166107	-0.00590004	ENSG00000187840	EIF4EBP1	eukaryotic translation initiation factor 4E binding protein 1 [Source:HGNC Symbol;Acc:HGNC:3288]			73.0208	47.5915	52.133	24.9404	68.5276	39.1407	45.7697	62.1754	43.8634	48.105	44.8244	38.3346	58.0604	59.763	54.4223	43.7789	49.4162	30.1392	35.8477	59.066	46.4988	48.3025	66.2801	27.4891	43.8613	59.1782	64.6175	69.8802	58.3238	43.8108	48.0931	42.6358	31.7234	20.916	24.7403	32.9584	0
-0.000336527	0.00032892	ENSG00000184708	EIF4ENIF1	eukaryotic translation initiation factor 4E nuclear import factor 1 [Source:HGNC Symbol;Acc:HGNC:16687]			17.7525	14.8568	17.7937	16.6323	14.6087	19.2688	18.9772	15.1646	17.5175	17.9171	18.4887	14.4504	18.7182	14.2824	18.904	19.7898	19.1101	19.8294	18.7028	19.2592	17.207	16.3282	15.5774	16.3546	18.1904	15.7266	15.8194	15.7238	16.1448	17.4996	17.7658	18.0721	15.1362	18.3768	14.006	17.3464	0
-0.000875775	-0.00108403	ENSG00000114867	EIF4G1	eukaryotic translation initiation factor 4 gamma, 1 [Source:HGNC Symbol;Acc:HGNC:3296]			149.148	143.259	157.64	138.537	146.065	176.092	185.601	95.5376	167.064	153.223	162.29	118.878	169.022	128.476	181.745	163.757	156.168	162.15	145.421	187.576	149.19	132.801	135.114	152.525	173.466	157.312	135.566	158.885	168.83	208.301	170.056	149.205	138.81	134.76	121.503	138.345	0
-0.00136375	-0.000207786	ENSG00000110321	EIF4G2	eukaryotic translation initiation factor 4 gamma, 2 [Source:HGNC Symbol;Acc:HGNC:3297]			297.841	268.244	355.166	377.468	347.152	424.732	391.719	268.48	386.457	344.728	363.025	248.795	371.523	244.236	352.753	364.455	364.253	366.791	344.95	381.433	312.151	289.683	262.356	304.766	375.819	320.701	310.217	330.503	347.953	432.048	363.601	295.31	344.071	312.601	284.426	314.688	0
-0.00347944	0.0025006	ENSG00000062598	ELMO2	engulfment and cell motility 2 [Source:HGNC Symbol;Acc:HGNC:17233]			20.8971	22.954	34.478	29.9537	37.2781	44.1549	37.7822	30.9594	39.3837	36.4005	35.4247	28.1599	24.8316	28.3328	39.1477	43.5097	39.192	40.6879	39.5468	44.5152	36.2526	33.9298	29.2592	30.078	27.9741	33.4497	36.5847	37.7166	36.2111	36.4418	39.5255	34.5918	34.6011	32.8921	26.6833	27.5011	0
0.00285418	0.00610117	ENSG00000102890	ELMO3	engulfment and cell motility 3 [Source:HGNC Symbol;Acc:HGNC:17289]			27.5972	36.6117	29.9111	26.3973	21.1877	28.0146	27.8204	45.1256	27.6937	23.0777	39.084	43.8929	28.5406	31.377	30.0676	33.1788	31.1713	30.4171	34.2745	31.8638	39.6943	46.1062	44.3253	40.9705	34.5294	18.4507	35.6461	27.4014	28.4181	21.127	33.9331	47.566	32.1312	40.4988	50.4196	43.7983	0
-0.000409863	0.00399942	ENSG00000066322	ELOVL1	ELOVL fatty acid elongase 1 [Source:HGNC Symbol;Acc:HGNC:14418]			125.725	138.502	155.359	132.662	151.491	150.258	172.135	180.57	163.395	174.968	184.589	185.22	138.95	155.875	171.284	156.292	163.572	162.655	163.071	159.627	171.703	179.351	184.122	178.938	117.592	151.932	150.297	180.854	150.98	154.418	170.541	156.626	162.743	171.289	177.698	185.838	0
0.00198372	-0.000914816	ENSG00000012660	ELOVL5	ELOVL fatty acid elongase 5 [Source:HGNC Symbol;Acc:HGNC:21308]			122.999	157.727	116.32	73.4772	120.515	107.67	128.387	70.47	121.819	93.8918	102.075	116.478	114.461	62.745	117.607	106.96	98.0004	96.5154	90.376	126.134	111.431	74.1727	92.1531	127.574	137.266	98.6823	92.5102	108.36	118.687	107.584	116.56	73.4437	85.0759	101.258	87.2159	119.816	0
0.00346396	-0.00346414	ENSG00000161671	EMC10	ER membrane protein complex subunit 10 [Source:HGNC Symbol;Acc:HGNC:27609]			187.874	204.78	120.788	104.177	97.145	100.035	88.9593	116.495	100.529	99.4294	95.5702	146.627	212.274	155.627	112.78	114.882	106.478	109.112	111.335	101.966	100.271	118.283	123.293	144.03	153.734	132.377	129.258	132.957	128.055	111.801	104.342	145.21	105.417	104.627	121.791	145.221	0
0.00141292	0.000260432	ENSG00000145293	ENOPH1	enolase-phosphatase 1 [Source:HGNC Symbol;Acc:HGNC:24599]			67.1861	58.3238	54.4847	51.8041	46.8437	58.9862	54.7922	49.9624	53.6684	54.9857	54.9851	61.2392	64.148	39.5008	64.6045	53.789	54.4823	52.8965	52.62	59.154	54.5195	44.1949	50.2244	58.1278	58.496	44.2426	51.8459	56.1767	59.2276	53.0416	57.3069	46.5548	50.0604	64.2068	50.2882	67.0008	0
-0.00168382	0.000716239	ENSG00000132199	ENOSF1	enolase superfamily member 1 [Source:HGNC Symbol;Acc:HGNC:30365]			23.9608	18.8833	28.3456	31.8884	23.2765	37.4084	41.9382	23.5272	35.79	29.2303	29.8677	21.4887	26.1233	25.5549	33.497	27.5588	32.2197	35.4114	37.3466	34.1109	28.3132	19.3298	18.6101	26.7375	37.3482	19.1802	28.3683	37.2918	28.1443	30.9181	36.6685	26.3656	24.1885	26.0593	32.2892	26.447	0
0.00390937	0.0124341	ENSG00000001561	ENPP4	ectonucleotide pyrophosphatase/phosphodiesterase 4 (putative) [Source:HGNC Symbol;Acc:HGNC:3359]			10.0032	15.2587	16.4393	22.0084	12.9466	27.1959	24.939	9.75039	26.3718	17.7044	27.915	31.0718	13.5214	9.16277	15.3682	19.3161	18.3575	18.3952	15.8712	18.2067	23.7047	13.9618	15.5049	38.5819	20.1133	7.65323	6.98073	13.0034	18.0115	13.8863	17.7417	18.1326	30.3699	39.0856	44.8192	36.7507	0
0.00276125	-0.00183503	ENSG00000120533	ENY2	enhancer of yellow 2 homolog (Drosophila) [Source:HGNC Symbol;Acc:HGNC:24449]			34.2594	28.3959	19.6848	21.285	20.1172	20.9241	20.6689	20.9715	20.2695	19.7793	22.3994	20.4777	34.784	20.2555	18.4805	20.6679	22.682	19.2519	22.7013	20.9359	21.0608	20.2352	21.2263	23.2796	28.1379	17.7444	19.9292	19.1669	18.5774	20.565	20.894	19.7596	20.5128	21.1756	19.055	23.1775	0
-0.00123682	0.00203828	ENSG00000100393	EP300	E1A binding protein p300 [Source:HGNC Symbol;Acc:HGNC:3373]			32.2792	22.5264	42.3189	53.4663	35.0867	69.1138	65.9807	19.0976	57.0342	43.716	56.8792	27.4166	44.3756	26.9993	50.3767	52.1636	44.5386	56.3322	49.7533	51.9921	42.9085	31.8305	23.764	56.6651	57.7275	32.1009	31.4197	41.1099	39.3809	62.3169	43.1746	38.1374	48.0463	44.4252	51.0328	42.5836	0
-0.000868008	0.00026252	ENSG00000183495	EP400	E1A binding protein p400 [Source:HGNC Symbol;Acc:HGNC:11958]			26.8189	16.7546	26.3751	26.8389	22.5412	34.0365	35.0838	19.1855	31.6491	27.0498	29.6116	16.8507	26.686	17.9407	29.1203	30.1324	26.1217	30.1477	26.9194	32.6201	27.074	23.9768	18.0689	26.5868	37.4219	20.0063	22.5755	24.7437	25.2202	32.149	29.2914	23.4608	24.8984	24.4027	24.1516	24.3378	0
-0.00660364	-0.000833632	ENSG00000159023	EPB41	erythrocyte membrane protein band 4.1 [Source:HGNC Symbol;Acc:HGNC:3377]			10.2965	10.1499	20.2797	34.041	13.9435	29.2924	16.2859	16.3436	22.0082	17.9625	14.6695	11.23	13.4439	24.4295	26.4228	20.9329	21.7778	29.0798	24.6647	13.2886	21.0942	16.0452	10.4637	12.4402	14.2502	22.7097	18.8501	26.5397	29.4406	37.8122	21.7628	22.9424	15.7801	15.2293	17.8131	15.2872	0
-0.00479996	0.00925078	ENSG00000142627	EPHA2	EPH receptor A2 [Source:HGNC Symbol;Acc:HGNC:3386]			4.35195	4.53354	10.7465	18.9818	14.3648	11.1376	16.9892	9.61129	18.0036	18.7504	13.7704	7.86515	5.73674	10.2144	10.0372	13.4478	9.76262	12.8611	14.9353	15.1123	13.3091	19.381	16.4123	14.6789	11.9775	13.672	10.6154	9.00199	9.8843	16.2333	17.3529	26.3574	21.1781	17.8075	11.6147	9.64774	0
0.000532049	-0.000796803	ENSG00000178567	EPM2AIP1	EPM2A (laforin) interacting protein 1 [Source:HGNC Symbol;Acc:HGNC:19735]			26.3557	15.8237	21.7466	19.7137	19.3253	26.1526	26.2192	15.9722	23.3518	16.7673	23.6942	14.3403	24.4111	11.349	21.6951	23.2064	22.0569	21.6813	18.1726	22.183	19.6113	16.6077	11.733	22.2041	26.1627	18.3693	16.6217	18.0574	21.2689	28.1273	21.0789	11.6905	17.1174	23.2101	21.5282	22.1849	0
-0.00176225	0.00878187	ENSG00000131037	EPS8L1	EPS8-like 1 [Source:HGNC Symbol;Acc:HGNC:21295]			11.9405	19.0241	20.5259	23.399	11.3623	26.6427	16.9755	69.7067	19.5736	26.8662	23.8402	20.6817	9.37553	24.9439	22.0894	25.6158	19.269	23.1722	31.4407	16.0761	26.8605	30.9735	22.8134	25.5577	18.1114	12.7078	19.0036	16.2149	22.0061	14.7824	24.8781	50.0793	30.9123	26.4725	24.9873	18.2298	0
0.00528657	-0.0225785	ENSG00000186871	ERCC6L	excision repair cross-complementation group 6-like [Source:HGNC Symbol;Acc:HGNC:20794]			4.6239	0.90074	0.870177	0.613645	0.675514	0.849736	0.577506	0.316072	0.490562	0.465067	0.286876	0.251894	5.26839	0.369921	0.763603	0.673222	0.598356	0.46934	0.228353	0.542721	0.347744	0.172741	0.456163	0.408958	2.98851	1.10673	1.39158	1.01416	1.10137	0.511782	0.543063	0.268123	0.284868	0.377392	0.365898	0.493831	0
-0.00174868	0.00118543	ENSG00000104626	ERI1	exoribonuclease 1 [Source:HGNC Symbol;Acc:HGNC:23994]			14.8442	9.04644	16.0521	18.1957	16.5965	19.8744	16.9224	12.4818	17.6072	16.2367	16.3769	15.661	15.0901	10.4886	15.0178	15.9376	13.8341	14.4512	14.919	18.2721	17.32	12.0144	14.2585	13.2182	14.0204	16.517	13.5483	14.7604	16.7095	18.8598	17.0284	12.8002	16.3293	17.7911	12.0904	14.0641	0
0.00200084	-0.000652387	ENSG00000107566	ERLIN1	ER lipid raft associated 1 [Source:HGNC Symbol;Acc:HGNC:16947]			62.9815	34.769	48.0227	32.3886	41.076	48.4966	43.6999	31.1042	50.2085	42.4051	44.9518	49.4379	78.6231	37.1833	41.0263	41.8693	44.2594	42.453	49.8611	48.5139	45.0869	36.7817	37.931	53.4595	46.3281	42.4201	36.7766	40.4353	47.4875	40.003	40.9967	48.6529	43.3049	45.4385	45.1065	52.2313	0
-0.00151834	0.00136021	ENSG00000147475	ERLIN2	ER lipid raft associated 2 [Source:HGNC Symbol;Acc:HGNC:1356]			18.1879	16.5055	27.0585	20.444	23.6694	28.3488	26.9515	16.7347	27.5781	22.0624	24.1324	21.0091	21.6623	20.1852	25.8497	24.3213	25.6531	24.5108	25.4644	26.5229	23.8918	19.8997	16.7634	22.5122	24.5124	20.8614	20.7921	26.931	25.9129	30.6135	23.154	22.8414	25.0588	23.3187	25.5974	22.8156	0
-0.0015428	-0.00251732	ENSG00000086619	ERO1B	endoplasmic reticulum oxidoreductase beta [Source:HGNC Symbol;Acc:HGNC:14355]			3.80143	3.03863	4.57132	4.28139	5.67638	4.45188	5.48549	1.6721	4.63875	4.47493	4.25233	3.0042	4.42768	3.40343	5.01819	5.16161	5.96389	5.01383	3.61099	4.97015	4.93239	3.44346	2.36075	4.655	6.64475	4.90559	3.46751	3.74315	5.41425	7.5534	5.80723	2.0557	3.82215	2.94608	3.16239	4.96193	0
0.0026453	0.0044707	ENSG00000104413	ESRP1	epithelial splicing regulatory protein 1 [Source:HGNC Symbol;Acc:HGNC:25966]			37.2772	50.9515	42.3811	44.7115	32.6317	45.634	45.4623	35.3434	51.5197	43.3506	48.6739	52.478	48.549	29.9481	48.6459	49.2934	49.2232	51.5022	47.9538	43.3173	47.8751	41.4134	38.8174	62.052	50.1413	25.7721	33.082	38.7368	36.8889	36.5685	42.1372	43.4434	48.8769	59.9089	60.1078	60.1961	0
-0.00100689	0.00170261	ENSG00000117868	ESYT2	extended synaptotagmin-like protein 2 [Source:HGNC Symbol;Acc:HGNC:22211]			36.85	32.1899	50.284	68.5813	45.364	59.6374	59.5643	32.9734	59.2485	49.6605	59.8041	43.0828	50.2624	39.6446	49.8592	54.7744	53.0567	54.5696	54.7126	50.3604	52.8021	45.1314	38.6459	57.7458	65.7706	64.4853	43.2651	45.7295	49.6447	63.0607	50.6742	46.0074	57.5623	60.8472	48.4222	59.1342	0
-0.0020744	0.0013512	ENSG00000120705	ETF1	eukaryotic translation termination factor 1 [Source:HGNC Symbol;Acc:HGNC:3477]			78.8359	74.2767	107.008	104.782	104.007	119.228	102.604	82.6855	105.27	95.8758	93.5981	91.6551	84.4107	78.0433	110.815	106.851	104.173	102.406	94.3143	113.199	92.9155	89.5276	92.2837	82.5942	84.5379	99.9504	94.2747	105.56	104.3	110.296	113.648	105.88	96.987	104.125	81.4063	92.3826	0
0.00105919	0.00257447	ENSG00000081177	EXD2	exonuclease 3'-5' domain containing 2 [Source:HGNC Symbol;Acc:HGNC:20217]			21.6759	20.4047	22.9107	21.0552	22.9732	27.1155	24.2977	20.971	25.6975	23.1424	27.6444	24.4856	28.1689	18.6708	24.5824	23.7056	24.3872	27.8185	24.512	25.7206	24.1271	21.6124	21.6455	28.5352	25.588	21.439	20.1805	22.9138	21.4311	23.1629	23.8675	19.4097	26.8388	29.6896	28.2494	29.0451	0
0.0050785	-0.020236	ENSG00000174371	EXO1	exonuclease 1 [Source:HGNC Symbol;Acc:HGNC:3511]			10.3576	1.58137	1.66351	1.03424	2.16319	1.16363	1.31806	0.432828	1.13685	1.3717	0.906569	0.648609	10.3166	1.00664	1.80982	1.0992	1.28581	0.823991	1.14258	1.20691	1.06229	0.509493	0.750803	0.596477	5.03686	1.42083	2.16215	1.93785	2.25209	1.14559	0.933349	0.600176	1.05026	0.722796	0.911018	1.20466	0
0.000509346	0.00256103	ENSG00000090989	EXOC1	exocyst complex component 1 [Source:HGNC Symbol;Acc:HGNC:30380]			41.6427	32.7895	41.2685	41.7657	40.3955	50.7076	49.5349	34.7756	42.6774	40.8894	47.367	41.9106	38.0935	26.3993	38.969	44.9146	47.0058	42.0817	41.7186	39.7394	44.4147	34.0665	39.3206	42.155	46.7713	34.2443	35.7231	38.3567	39.7091	48.9933	41.5646	30.6699	41.9834	50.2554	49.4573	50.7275	0
5.62604e-05	0.000199988	ENSG00000182473	EXOC7	exocyst complex component 7 [Source:HGNC Symbol;Acc:HGNC:23214]			52.46	57.4775	55.0206	57.3753	48.7243	62.8717	59.4295	48.923	56.1138	54.6197	62.2005	47.4436	59.1092	50.3702	53.8631	56.3642	54.0852	58.1872	56.2659	58.7845	54.1697	52.2847	46.2657	58.1627	65.0256	48.6025	51.7809	50.9095	55.4829	64.9524	58.5199	55.0808	50.8284	48.5382	53.4349	53.4051	0
-0.00169046	-0.00333964	ENSG00000182197	EXT1	exostosin glycosyltransferase 1 [Source:HGNC Symbol;Acc:HGNC:3512]			13.862	12.0006	13.5907	11.7974	13.4044	13.339	15.9497	8.57666	15.6928	13.448	14.41	8.48897	14.5598	14.3236	14.2574	15.1822	18.744	15.8171	13.4574	13.4095	12.9518	12.5418	9.09535	11.6673	17.4467	15.7983	16.7845	17.4082	15.2212	18.4985	11.1696	16.521	11.7143	11.2506	9.84506	12.6622	0
-0.000422386	-0.0107047	ENSG00000112319	EYA4	EYA transcriptional coactivator and phosphatase 4 [Source:HGNC Symbol;Acc:HGNC:3522]			0	0.0438016	0.047017	0	0.0262794	0.0137738	0.0156018	0	0	0	0	0	0.0656907	0.0149906	0	0	0.0116388	0.0152155	0.0138805	0.0146621	0.0169102	0	0	0	0.0322948	0.0504551	0	0.0458765	0.0157524	0.031109	0.0277982	0	0	0	0	0.0252782	17
0.00423044	0.00169002	ENSG00000115042	FAHD2A	fumarylacetoacetate hydrolase domain containing 2A [Source:HGNC Symbol;Acc:HGNC:24252]			14.9458	14.6308	9.89926	8.59755	10.5876	10.161	12.448	9.70835	9.74315	10.8658	11.0911	13.8754	15.6508	9.16012	11.2318	11.0389	12.7685	12.3566	11.4263	10.7234	11.2701	10.851	11.8736	15.0388	14.5193	7.5347	10.8197	11.2024	10.0994	7.46094	11.0455	9.15922	10.5262	13.9979	15.5433	17.3272	0
8.91729e-05	-0.000166289	ENSG00000113391	FAM172A	family with sequence similarity 172, member A [Source:HGNC Symbol;Acc:HGNC:25365]			22.4217	15.8282	20.5655	19.6315	21.8896	24.7242	26.212	14.8141	22.8376	22.7173	22.2313	20.3869	24.5997	14.2362	22.1867	26.2849	23.753	24.2176	20.4236	22.2995	22.9077	15.628	15.1034	20.5609	26.7003	17.132	19.9856	22.5141	21.6734	21.9238	21.0654	17.3802	21.044	18.8831	20.4248	22.9556	0
-0.00176159	-0.00298323	ENSG00000160256	FAM207A	family with sequence similarity 207, member A [Source:HGNC Symbol;Acc:HGNC:15811]			31.1918	35.0225	28.8718	20.6148	37.5699	23.6122	26.8457	36.2786	28.789	30.3067	23.6967	29.5129	30.7793	33.5609	26.6365	28.1656	26.5038	27.057	26.5476	29.3553	28.1236	28.3705	35.9165	19.4727	27.268	50.8853	29.1097	30.0055	34.6619	52.3346	28.8947	26.7926	22.8613	22.5175	21.2109	19.7266	0
0.00252624	0.000995331	ENSG00000167930	FAM234A	family with sequence similarity 234, member A [Source:HGNC Symbol;Acc:HGNC:14163]			48.0764	46.261	33.1138	30.928	28.7908	30.4677	29.7361	46.0266	31.8045	34.3139	36.3624	53.4663	46.2655	49.3738	33.2786	33.9023	35.2579	32.4396	35.7728	32.9934	39.3758	44.4076	48.5808	45.4905	36.392	38.2844	41.2462	34.0058	34.7895	34.3524	37.2467	45.3475	32.738	43.3451	39.1839	46.1346	0
-0.00014344	2.16673e-06	ENSG00000105058	FAM32A	family with sequence similarity 32, member A [Source:HGNC Symbol;Acc:HGNC:24563]			117.744	129.642	112.528	107.964	116.978	119.022	111.948	122.484	114.781	129.756	127.212	125.615	126.962	130.936	114.969	131.971	124.372	106.619	115.344	125.534	127.889	122.979	126.21	106.124	116.24	128.293	129.919	125.825	120.382	118.217	118.872	115.955	105.994	119.477	98.9987	117.124	0
-0.0079646	0.0077099	ENSG00000188522	FAM83G	family with sequence similarity 83, member G [Source:HGNC Symbol;Acc:HGNC:32554]			1.94163	2.12609	4.99225	9.81091	6.20351	7.56841	8.32438	7.30899	8.64818	10.0083	8.44659	4.76892	3.40032	6.68511	6.56286	7.28115	7.94448	8.49909	7.53233	6.97229	7.77205	8.67711	5.99347	6.49141	2.36971	7.94028	6.23572	7.30672	7.20404	11.5197	9.80354	8.64021	7.5172	4.36539	6.44066	5.80899	0
0.000307659	0.000316746	ENSG00000137414	FAM8A1	family with sequence similarity 8, member A1 [Source:HGNC Symbol;Acc:HGNC:16372]			37.9203	40.4263	39.6977	39.2518	37.2129	51.4483	46.9382	28.7054	48.2422	40.2206	48.0002	34.8919	49.0299	31.4746	45.2635	51.8824	49.9904	49.3354	41.2008	41.2714	46.6594	38.4634	30.7842	46.5513	54.4623	37.2472	38.0184	44.995	42.4376	53.4468	45.5734	33.1572	40.0556	41.3955	46.1209	47.2583	0
0.00444785	-0.00783909	ENSG00000144554	FANCD2	Fanconi anemia, complementation group D2 [Source:HGNC Symbol;Acc:HGNC:3585]			11.0194	3.03197	3.87526	3.94484	3.20682	3.64171	3.123	2.13883	3.42172	2.49344	3.06951	3.17597	11.4441	2.55135	3.76185	3.36415	3.51329	3.55057	4.10082	2.85642	3.04099	2.08607	2.32995	3.799	7.79532	3.00646	4.38236	3.68304	4.4009	2.89708	3.55582	3.00067	2.98047	3.75029	3.61876	4.39698	0
-0.00103519	0.00029413	ENSG00000197601	FAR1	fatty acyl CoA reductase 1 [Source:HGNC Symbol;Acc:HGNC:26222]			40.4538	20.9996	41.5222	40.8854	36.8387	61.1441	57.7873	27.068	44.055	32.1488	45.7736	28.5574	39.3083	14.2303	50.6103	44.4048	43.5682	39.8389	34.0202	43.859	38.2918	27.0758	26.3551	36.1401	50.8118	29.4978	34.4048	38.641	42.6382	49.7085	41.1613	22.3303	35.8896	41.389	36.8022	33.7579	0
-0.00391082	0.00149476	ENSG00000152767	FARP1	FERM, RhoGEF (ARHGEF) and pleckstrin domain protein 1 (chondrocyte-derived) [Source:HGNC Symbol;Acc:HGNC:3591]			13.3589	11.1764	21.2489	23.1007	19.2238	23.7838	18.3585	20.399	24.9195	23.9533	22.6621	14.1887	18.6846	21.782	18.8018	24.6513	21.1049	23.4717	21.3846	26.0889	22.2741	27.1972	16.4983	13.5132	17.7477	22.0075	18.6337	21.011	19.2332	30.4994	20.9087	22.2708	20.6821	17.9316	17.9241	16.2568	0
0.000444563	-0.000714412	ENSG00000169710	FASN	fatty acid synthase [Source:HGNC Symbol;Acc:HGNC:3594]			64.9516	79.0087	67.4964	36.1076	65.9329	68.1655	79.986	44.749	81.0244	58.0845	66.3842	50.4049	60.9191	40.6346	70.1613	65.0356	56.4606	64.0397	55.5512	80.645	64.3491	66.4138	65.3998	62.8271	91.1048	59.3465	61.6904	64.5723	63.2785	70.3289	80.5022	51.2107	52.9769	45.7071	47.6432	58.0433	0
-0.00136466	0.000155983	ENSG00000215251	FASTKD5	FAST kinase domains 5 [Source:HGNC Symbol;Acc:HGNC:25790]			18.5129	21.2306	25.0877	25.7461	26.4456	25.5299	23.4655	21.0548	23.4727	24.2758	25.0542	23.9102	23.4703	22.6866	29.8362	28.8587	26.294	25.9707	27.0271	30.1044	22.162	22.2799	20.1598	22.1967	25.1931	24.3506	24.811	26.7338	24.2819	24.899	22.1624	24.6144	20.3593	21.1882	22.0066	22.0858	0
-0.00121635	0.000239861	ENSG00000155034	FBXL18	F-box and leucine-rich repeat protein 18 [Source:HGNC Symbol;Acc:HGNC:21874]			2.99968	2.23443	5.38948	3.86829	3.71419	5.13337	5.28095	1.57736	5.55487	4.19395	4.43729	2.7935	5.41096	2.48305	5.15742	4.83328	4.35865	5.01322	4.47341	5.12125	3.62306	3.29701	2.27149	4.93013	5.40747	3.78506	2.95453	3.90276	4.36763	5.74101	5.02993	3.40386	4.53925	3.63459	4.45583	3.95953	0
0.00544332	-0.00125338	ENSG00000151876	FBXO4	F-box protein 4 [Source:HGNC Symbol;Acc:HGNC:13583]			23.6985	30.8446	13.6166	10.9655	13.0973	14.4261	15.0408	11.2503	14.6692	14.0302	13.4211	21.0177	26.0938	14.2732	14.5606	15.1959	14.2679	14.3515	13.2576	14.5711	16.5035	11.7472	14.0669	23.396	23.158	11.5097	12.987	14.094	15.0454	13.5605	14.0197	13.1418	12.0769	18.3673	17.1341	21.5112	0
-0.00278505	0.00688436	ENSG00000157107	FCHO2	FCH domain only 2 [Source:HGNC Symbol;Acc:HGNC:25180]			13.5455	14.1105	23.6804	39.12	19.6235	48.8021	42.524	17.1654	35.6382	26.6272	36.4999	19.3923	17.5018	13.0649	26.698	31.3761	32.878	33.6967	33.6988	27.2482	34.0678	21.9264	13.7428	24.3427	23.5967	15.3945	17.1401	21.733	27.1588	30.5417	30.7813	21.3899	39.6981	31.9794	37.9244	23.2119	0
0.00602903	0.000480734	ENSG00000079459	FDFT1	farnesyl-diphosphate farnesyltransferase 1 [Source:HGNC Symbol;Acc:HGNC:3629]			90.6975	131.089	50.2542	44.7046	47.0713	49.5091	57.1556	43.4556	55.4918	46.2593	56.597	85.3598	92.6082	55.0715	44.079	51.0203	52.5498	51.4124	60.0389	60.2596	60.433	64.0947	47.1328	88.2688	73.7132	38.6781	47.9765	44.6062	44.1019	45.13	54.1767	58.8913	54.2346	53.6407	72.0849	88.0936	0
-0.00301234	0.000918585	ENSG00000169018	FEM1B	fem-1 homolog b (C. elegans) [Source:HGNC Symbol;Acc:HGNC:3649]			30.2524	21.0358	38.3267	39.1569	40.4154	53.2183	56.9724	27.8264	49.1614	39.8585	43.7463	27.7687	35.297	20.9051	46.5102	46.1005	46.9139	43.3029	39.2898	44.4031	38.8695	32.0876	26.2497	29.7435	37.5177	36.9246	34.0957	43.3081	37.2532	47.2163	43.3606	29.3904	39.7854	35.8382	31.0478	31.4928	0
0.00309351	-0.0104303	ENSG00000168496	FEN1	flap structure-specific endonuclease 1 [Source:HGNC Symbol;Acc:HGNC:3650]			84.6108	30.5944	25.7504	22.3549	24.4899	19.3909	22.0773	21.3601	20.4322	21.2392	18.3436	25.6624	73.9959	23.6537	28.077	21.0894	20.092	17.4008	18.2351	19.2087	23.072	14.8962	19.9194	19.82	35.1213	34.9982	28.6535	26.5647	30.7846	28.7091	21.3782	19.2875	17.7974	18.8382	17.7962	20.7666	0
-0.00551116	0.00765425	ENSG00000136068	FLNB	filamin B, beta [Source:HGNC Symbol;Acc:HGNC:3755]			35.2604	34.6671	82.4707	105.292	67.6404	127.037	114.442	67.8825	126.905	88.0671	95.8589	54.329	36.5241	82.1775	92.7008	100.883	94.8414	136.551	120.369	101.406	85.0402	100.076	66.6388	71.5735	58.5112	66.1841	69.651	83.0373	91.9108	101.271	93.0746	102.844	106.579	103.219	101.583	77.8633	0
-0.00124202	0.00044636	ENSG00000137312	FLOT1	flotillin 1 [Source:HGNC Symbol;Acc:HGNC:3757]			158.764	160.898	143.505	183.909	169.839	175.67	149.095	204.509	174.585	183.305	198.04	190.096	181.995	243.089	171.603	166.148	202.595	191.102	186.409	197.193	199.583	187.267	209.095	134.52	160.491	189.315	194.527	174.395	191.106	161.384	177.894	235.481	141.076	157.696	159.495	146.576	0
-0.00260298	0.00481573	ENSG00000157827	FMNL2	formin-like 2 [Source:HGNC Symbol;Acc:HGNC:18267]			34.3051	12.2321	34.4313	57.307	29.5541	44.7367	50.6311	33.8519	55.1982	38.9361	40.8557	25.1265	27.3591	17.2401	35.7213	41.501	37.4983	40.063	38.8585	39.7352	36.4065	38.4346	29.8865	29.3362	32.4761	20.2676	27.7414	30.2617	27.4777	37.5104	39.3311	25.4251	43.7161	42.8728	40.0762	23.7857	0
-0.00260451	0.00328871	ENSG00000168522	FNTA	farnesyltransferase, CAAX box, alpha [Source:HGNC Symbol;Acc:HGNC:3782]			26.9506	24.663	36.5832	45.0968	36.9142	47.4125	44.8566	35.1417	39.4822	39.4229	41.6978	33.4694	28.3578	29.7557	35.9994	43.235	39.9324	43.2317	40.3901	38.9195	40.5366	38.3957	34.341	30.4084	29.3986	29.8306	33.6283	33.3302	35.3205	49.0729	43.8112	26.2143	38.3579	38.8185	32.7001	33.0156	0
-0.00597761	-0.00476095	ENSG00000163430	FSTL1	follistatin-like 1 [Source:HGNC Symbol;Acc:HGNC:3972]			139.737	86.4665	216.228	215.128	305.212	220.508	227.824	151.707	248.768	173.731	189.739	93.9165	182.702	185.44	184.045	192.684	208.539	184.314	188.354	240.755	142.598	120.072	128.75	105.844	201.061	210.28	246.377	215.988	250.905	308.076	178.194	104.123	174.951	117.885	77.6091	106.256	0
-0.000694782	-0.000975099	ENSG00000162613	FUBP1	far upstream element (FUSE) binding protein 1 [Source:HGNC Symbol;Acc:HGNC:4004]			70.8996	44.6704	71.6639	67.8472	61.8924	91.825	87.1209	36.8317	76.6225	54.1045	70.3869	45.4104	71.1179	41.2133	70.9263	75.2117	65.1943	70.9478	62.0427	78.7869	56.6082	47.2522	42.2636	61.5006	82.4234	51.5889	53.4195	64.643	67.5919	81.2435	71.4753	46.3039	59.6817	59.0712	59.3203	60.3545	0
0.0021919	-0.00297179	ENSG00000148803	FUOM	fucose mutarotase [Source:HGNC Symbol;Acc:HGNC:24733]			7.34189	10.4832	7.28122	5.14636	8.13943	5.04177	7.24845	8.00636	3.35846	6.44744	9.49265	7.95188	11.6759	8.0197	5.04104	7.37437	5.9808	3.96292	5.56939	9.90815	6.54695	7.09566	9.85686	6.99948	10.0026	6.39298	10.1224	6.13579	9.09256	8.32138	7.92498	4.35958	4.38806	4.93249	5.35158	6.67272	0
-0.00373197	0.00733346	ENSG00000163820	FYCO1	FYVE and coiled-coil domain containing 1 [Source:HGNC Symbol;Acc:HGNC:14673]			10.6581	10.2511	23.7938	34.3469	24.694	35.7926	31.0524	19.2882	32.4551	27.8786	27.9891	20.2787	16.4508	22.8797	26.3013	27.9061	28.1548	29.0711	28.6488	27.8805	28.4197	24.3707	20.3632	34.4286	15.3932	24.3461	21.3837	24.9675	22.0561	30.362	26.5138	20.6499	34.5024	30.3613	33.1571	27.7567	0
0.00661159	-0.00162795	ENSG00000157240	FZD1	frizzled class receptor 1 [Source:HGNC Symbol;Acc:HGNC:4038]			42.1426	39.966	21.11	21.9464	30.4568	27.6868	33.8109	17.1783	28.5508	21.9589	30.0046	30.2259	79.4578	24.5582	21.452	30.7727	33.9268	29.4846	29.5645	24.8379	28.2272	22.5945	23.9157	40.8946	68.8521	16.6427	23.661	25.7553	24.9602	15.2957	22.6266	32.626	28.3318	29.262	39.3315	41.2552	0
-0.000720732	0.000335599	ENSG00000178950	GAK	cyclin G associated kinase [Source:HGNC Symbol;Acc:HGNC:4113]			25.2248	22.9475	23.3801	26.1695	19.6252	26.3267	27.1432	24.9302	24.3555	28.5187	24.7471	23.3723	25.5976	25.9113	27.9769	27.2186	27.5424	26.3182	27.0071	24.3544	26.2775	26.2756	22.8648	24.3149	24.9583	22.8007	25.468	27.1543	27.5916	28.2943	27.0021	29.1742	22.0427	23.4177	24.4658	23.8661	0
0.0018172	-0.00469017	ENSG00000143891	GALM	galactose mutarotase (aldose 1-epimerase) [Source:HGNC Symbol;Acc:HGNC:24063]			13.9326	13.2345	15.6166	7.48158	11.7414	8.23489	9.1272	6.52142	11.3485	10.577	9.71557	8.48708	20.3234	12.3835	15.1328	13.943	12.009	8.46105	11.9127	12.5363	12.6104	8.58625	9.26927	12.0963	15.3114	9.94702	15.0085	13.6772	11.8989	6.74964	8.84593	15.3495	7.52509	10.0818	9.77479	10.4003	0
-0.00042137	0.00353739	ENSG00000109586	GALNT7	polypeptide N-acetylgalactosaminyltransferase 7 [Source:HGNC Symbol;Acc:HGNC:4129]			17.2347	15.0106	26.5335	24.1298	17.5596	28.3213	27.2293	16.2837	26.0938	21.8179	27.8622	15.1837	21.3463	12.7092	20.304	25.7241	23.3081	25.7998	22.557	26.4511	25.6029	17.3818	15.2496	23.1614	24.3213	17.1589	18.1662	19.6421	20.1869	22.7577	23.1501	25.123	24.9186	28.0494	32.5624	22.3557	0
0.00274898	0.000791598	ENSG00000213930	GALT	galactose-1-phosphate uridylyltransferase [Source:HGNC Symbol;Acc:HGNC:4135]			17.4013	22.8983	19.6505	9.84448	13.3961	16.7321	16.1307	17.9131	19.2212	19.826	20.9642	17.065	24.6421	15.0982	16.8461	19.5481	19.5692	18.9527	19.6008	20.4331	19.2562	19.5453	17.9532	22.8912	25.9549	12.2031	23.9589	18.1759	19.3623	12.2132	19.2556	17.889	14.2938	18.6552	18.3198	23.0955	0
0.00122236	0.00109187	ENSG00000167491	GATAD2A	GATA zinc finger domain containing 2A [Source:HGNC Symbol;Acc:HGNC:29989]			43.5884	42.8562	40.5313	37.3026	35.1281	45.6779	39.8694	38.0494	36.9849	38.9453	43.2302	40.8862	44.6317	35.8753	40.1327	40.2603	34.6779	39.78	38.2007	39.2341	40.8643	40.1441	40.0299	46.7077	41.085	37.4174	35.3715	36.8367	38.4342	39.2896	41.3099	42.7904	36.4043	41.5471	39.7251	47.197	0
-0.00110316	-0.000460909	ENSG00000107862	GBF1	golgi brefeldin A resistant guanine nucleotide exchange factor 1 [Source:HGNC Symbol;Acc:HGNC:4181]			51.0337	51.0067	56.804	56.2139	51.8652	68.1694	66.7245	41.9059	66.3396	58.0717	57.3319	42.0333	58.4812	52.0859	67.7125	64.6336	62.5854	65.4834	55.9517	61.9926	55.97	56.3319	42.9671	62.4492	68.687	54.3032	52.1333	63.6863	68.2406	85.3843	56.9462	68.5794	48.4876	54.9046	51.8126	57.8086	0
0.00336493	0.00193208	ENSG00000115271	GCA	grancalcin, EF-hand calcium binding protein [Source:HGNC Symbol;Acc:HGNC:15990]			22.4118	15.9741	15.1137	17.31	15.2763	18.1374	17.5278	12.076	15.1809	14.1982	21.018	24.3846	21.5853	12.8418	15.8402	17.9088	15.5255	15.8276	16.9191	19.666	18.1286	13.1585	13.7431	20.7807	22.8044	11.5261	13.6644	15.2711	16.4246	12.7538	16.5334	13.6427	19.0212	20.9483	22.9233	21.562	0
0.000244643	-0.000898438	ENSG00000005436	GCFC2	GC-rich sequence DNA-binding factor 2 [Source:HGNC Symbol;Acc:HGNC:1317]			15.6928	9.15245	12.0104	11.2382	11.1692	14.2849	14.7726	10.0132	12.866	12.4696	15.4905	9.60371	15.6846	8.06859	14.9072	16.2779	15.6041	13.6827	11.9356	14.5805	12.7093	10.9725	9.19132	11.648	18.3364	8.03123	12.576	14.1908	12.8472	11.9711	16.1939	10.5375	11.4342	12.3473	10.8299	11.7392	0
0.00619685	-0.00787481	ENSG00000104381	GDAP1	ganglioside induced differentiation associated protein 1 [Source:HGNC Symbol;Acc:HGNC:15968]			17.2679	10.6314	6.97198	4.55704	5.11828	6.09691	6.66436	4.04809	6.12447	5.53089	7.13562	5.45218	18.9732	4.77757	7.36715	8.40491	7.31568	6.90346	5.74479	6.4901	5.08997	5.83769	3.3446	8.05804	17.6187	5.17398	6.58987	9.18894	5.09009	3.92452	6.92143	4.97783	4.07767	4.24634	5.54902	11.6928	0
0.00208256	-0.00217207	ENSG00000006007	GDE1	glycerophosphodiester phosphodiesterase 1 [Source:HGNC Symbol;Acc:HGNC:29644]			44.7408	47.5138	35.5515	30.4792	39.0474	34.9124	32.1251	25.962	36.7547	35.9019	36.8943	41.6077	62.3897	35.8332	40.704	40.1593	34.9895	29.907	33.9134	43.0648	36.7097	36.5392	40.2138	37.2515	49.8563	40.7493	37.1039	42.7553	33.2036	38.351	32.7722	34.0224	34.1269	39.982	33.4379	36.3523	0
-0.00660437	0.000112362	ENSG00000131459	GFPT2	glutamine-fructose-6-phosphate transaminase 2 [Source:HGNC Symbol;Acc:HGNC:4242]			12.6303	9.56008	27.9335	17.2155	29.8043	32.8448	24.9099	20.8489	29.5987	21.406	19.5134	16.2657	13.7419	16.5373	28.0906	22.4494	24.3911	19.5259	21.719	24.3723	23.5408	24.5224	28.3521	15.3549	14.2083	41.5248	19.7105	21.0014	23.8204	30.9335	32.257	12.3839	14.5542	13.8663	8.19388	14.7494	0
-0.00292121	0.00373533	ENSG00000125447	GGA3	golgi-associated, gamma adaptin ear containing, ARF binding protein 3 [Source:HGNC Symbol;Acc:HGNC:17079]			20.9364	17.3503	31.5632	31.2401	28.9701	40.3604	40.1	32.7436	37.2162	35.3688	34.1539	26.2681	22.583	28.141	31.5546	36.4886	35.8846	34.8855	33.5531	33.9142	37.0545	37.2909	28.6157	29.3594	30.2033	25.3806	33.7046	31.6203	31.9589	38.9678	38.094	30.3968	31.817	31.4096	30.5186	28.1401	0
-0.00245375	-0.00401804	ENSG00000100031	GGT1	gamma-glutamyltransferase 1 [Source:HGNC Symbol;Acc:HGNC:4250]			9.89004	62.7815	60.2899	15.0282	9.77986	15.2942	6.59509	22.0095	9.61754	15.7807	5.98791	32.7026	9.89829	53.1799	61.3968	25.2937	54.4955	30.3741	40.118	14.9164	15.1514	11.2132	10.5714	51.2373	15.8722	60.5825	38.8017	50.2213	40.972	57.886	20.5215	44.7316	11.067	15.0496	37.7541	42.7928	0
-0.00164096	-0.00406266	ENSG00000181938	GINS3	GINS complex subunit 3 (Psf3 homolog) [Source:HGNC Symbol;Acc:HGNC:25851]			17.3468	16.0305	16.7118	21.6762	11.2874	15.9939	14.7728	13.7704	17.2656	16.9642	16.6918	13.174	18.4639	15.2474	21.0372	17.3395	15.723	18.657	13.1186	14.0891	14.5561	13.576	11.52	10.9644	16.3957	16.4565	16.1375	21.2359	17.1015	26.259	11.8421	6.72825	11.0968	11.8406	13.1565	11.4568	0
-0.000703361	0.000310985	ENSG00000108262	GIT1	G protein-coupled receptor kinase interacting ArfGAP 1 [Source:HGNC Symbol;Acc:HGNC:4272]			36.0652	27.2796	32.2753	31.2489	32.7266	47.4584	35.5814	37.6214	33.3841	38.7456	34.2153	30.3679	37.7409	30.4895	38.2648	40.2485	38.3241	37.7758	40.0945	39.5285	36.7084	39.5444	37.7743	35.0339	38.0077	37.1781	37.7205	34.8083	31.8134	36.1913	41.6523	34.9125	27.8886	32.5258	29.1411	36.5085	0
0.00193949	0.00767905	ENSG00000175066	GK5	glycerol kinase 5 (putative) [Source:HGNC Symbol;Acc:HGNC:28635]			8.06204	10.9278	12.5228	12.7434	11.0661	22.4625	24.9794	8.30191	19.8541	11.0376	15.7067	12.5965	10.3366	5.48716	12.195	11.1796	12.5904	14.5803	12.826	15.2063	14.8204	10.5493	8.02481	28.9312	19.7501	7.38244	6.99805	10.2053	11.5555	17.7519	15.8213	10.0399	15.1295	17.0298	27.6549	16.3053	0
0.0187804	0.00966143	ENSG00000178445	GLDC	glycine dehydrogenase (decarboxylating) [Source:HGNC Symbol;Acc:HGNC:4313]			1.20014	9.61783	1.02635	0.229906	2.73333	1.0612	0.841425	0.710511	0.796432	1.89487	9.01637	1.62532	7.8131	0.606346	0.970658	1.29266	1.0088	1.49465	0.802067	3.78427	1.2377	7.70149	3.71183	4.30191	11.5076	0.485912	1.69443	0.99409	0.576478	0.599195	1.12439	1.82073	2.93501	5.07727	5.45229	12.9512	0
0.00221193	0.000387356	ENSG00000090863	GLG1	golgi glycoprotein 1 [Source:HGNC Symbol;Acc:HGNC:4316]			62.4292	67.8956	59.2958	49.9633	58.1287	64.3097	67.6436	33.5866	66.4577	55.6098	62.7498	53.641	79.2836	45.2576	60.8479	65.2513	58.2545	61.9539	56.0359	67.6172	56.6429	55.5171	50.4753	83.4488	84.8236	54.1556	54.8245	59.6021	54.9241	71.2069	54.7143	51.225	63.9366	69.0283	71.8019	72.0912	0
0.00194877	-0.00180677	ENSG00000124767	GLO1	glyoxalase I [Source:HGNC Symbol;Acc:HGNC:4323]			201.167	214.778	134.335	131.757	144.39	135.077	173.35	129.283	158.813	154.009	190.78	193.049	234.318	134.435	157.513	157.968	159.539	162.676	144.063	142.279	134.951	157.775	146.112	108.842	220.108	113.89	144.557	133.248	148.114	157.226	150.456	148.46	154.285	158.207	93.7476	155.66	0
0.00433109	-0.00490857	ENSG00000112699	GMDS	GDP-mannose 4,6-dehydratase [Source:HGNC Symbol;Acc:HGNC:4369]			29.0422	24.277	8.29452	6.40425	12.1834	7.46191	8.58227	8.71103	9.04646	7.4925	9.88296	12.0809	19.539	9.9952	9.45038	8.79958	8.41517	9.98667	8.38741	9.0124	11.4866	12.287	12.2195	11.3475	10.2955	8.79591	10.4693	14.6492	8.69792	8.19973	8.16694	8.76148	10.1024	8.20401	7.48229	6.95253	0
-0.000537968	2.2684e-05	ENSG00000162419	GMEB1	glucocorticoid modulatory element binding protein 1 [Source:HGNC Symbol;Acc:HGNC:4370]			8.82051	8.00748	8.87819	9.05293	8.082	10.9773	10.2246	8.34419	8.7	9.43585	9.29728	7.33208	10.2837	8.72093	10.2378	10.0455	9.98686	8.78842	9.6555	10.9524	9.03943	8.79401	7.71908	8.30488	10.2907	7.05214	8.45611	8.91762	8.50797	10.3448	9.7842	8.84793	8.27052	9.21943	7.79324	8.30055	0
-1.64568e-05	-0.00103848	ENSG00000144591	GMPPA	GDP-mannose pyrophosphorylase A [Source:HGNC Symbol;Acc:HGNC:22923]			36.1622	52.7827	33.4039	29.9186	30.8794	30.8403	37.4267	44.2916	31.6761	35.8571	32.0987	34.4579	35.6662	43.7527	43.7709	31.7494	36.2608	31.4576	29.5382	35.5917	40.8215	43.5234	35.9169	35.5134	38.5725	36.8085	42.1198	40.9028	43.9092	50.3963	33.1083	44.7173	27.6612	30.1427	33.6056	34.8483	0
-0.00263714	-0.00425652	ENSG00000173540	GMPPB	GDP-mannose pyrophosphorylase B [Source:HGNC Symbol;Acc:HGNC:22932]			2.79273	3.06854	2.43908	2.36174	2.67413	2.85815	2.98844	1.90137	2.39044	3.18874	2.32985	1.88281	2.83984	3.31004	2.73425	2.72167	2.67832	2.83349	2.65874	3.218	2.54176	2.14533	2.13922	2.1366	2.29823	4.22817	2.58787	3.44783	3.58302	5.04838	2.51439	3.20851	2.00848	1.62002	2.04404	1.98383	0
0.0148754	0.00844848	ENSG00000137198	GMPR	guanosine monophosphate reductase [Source:HGNC Symbol;Acc:HGNC:4376]			51.9751	236.826	32.3667	21.1619	28.6145	30.2721	38.6151	24.8876	39.5535	48.5686	68.3204	121.51	76.6746	33.7896	21.3138	56.9559	28.7598	33.7464	34.9126	56.5546	50.3465	72.9022	88.2364	152.003	133.521	23.516	37.3174	24.0548	17.2787	21.7488	35.9087	41.3859	39.1283	103.902	132.844	163.978	0
-0.00345565	-0.000820733	ENSG00000127955	GNAI1	guanine nucleotide binding protein (G protein), alpha inhibiting activity polypeptide 1 [Source:HGNC Symbol;Acc:HGNC:4384]			28.3717	26.6079	51.6513	35.4303	48.0987	50.2026	45.1107	29.5868	55.2361	30.9777	55.7008	26.8433	40.6498	25.9587	79.5926	44.4876	45.566	55.9976	46.5126	44.331	35.2196	33.4994	24.1447	36.9601	34.9046	32.2751	50.5166	80.099	42.4703	46.3237	41.3937	30.955	38.6872	37.4458	28.1064	34.3258	0
-0.00487624	-0.00182638	ENSG00000100522	GNPNAT1	glucosamine-phosphate N-acetyltransferase 1 [Source:HGNC Symbol;Acc:HGNC:19980]			54.3592	49.0567	72.9217	72.66	51.1145	96.6249	70.8136	62.4385	80.472	62.5294	58.356	37.8439	59.8813	61.5003	96.7112	88.3926	100.993	79.9861	64.6778	65.0067	66.0849	55.7334	44.8455	31.825	44.7541	60.0825	55.4037	83.0487	74.4922	87.1611	66.4744	61.0673	57.8856	49.6366	51.7795	38.4798	0
0.000108782	0.00267927	ENSG00000144674	GOLGA4	golgin A4 [Source:HGNC Symbol;Acc:HGNC:4427]			22.8268	28.4758	29.8715	37.8842	21.297	44.5228	40.7107	18.4977	28.5963	22.1957	29.0252	24.6549	18.2124	8.87628	30.9556	28.4886	26.5932	26.0486	25.992	24.3531	24.0707	20.2047	16.4069	31.5883	31.2496	17.5259	20.0487	25.0735	33.6338	39.1563	25.062	18.4558	24.1441	26.4132	34.4561	29.1534	0
-0.00618132	0.000953349	ENSG00000206127	GOLGA8O	golgin A8 family, member O [Source:HGNC Symbol;Acc:HGNC:44406]			0	0.0561722	0.542663	0.344415	0.556072	0.317949	1.38056	0	0.305926	0.348032	0.119268	0.209449	0.442278	0.173019	2.44903	0.251902	0.268667	0.643922	0.267011	0.56409	0.0650584	0.0646351	0.213356	0.706254	0.559111	0.841163	0.390519	0.308874	0.666641	0.478739	0.213895	0.313515	0.586246	0.770239	0.622317	0.048626	2
-0.000465457	-0.00290621	ENSG00000173905	GOLIM4	golgi integral membrane protein 4 [Source:HGNC Symbol;Acc:HGNC:15448]			26.7417	14.7083	26.7973	18.3129	25.1294	28.8141	33.3007	11.8648	24.0313	22.586	26.8024	15.1028	30.2354	10.8775	27.231	26.6931	25.6282	21.6116	18.5101	27.3335	22.1913	14.1684	15.5717	19.0123	36.8646	22.3303	24.0618	22.7977	31.1597	31.0384	22.0218	14.2166	19.8898	20.8636	23.5995	19.4156	0
0.00405387	-0.00119071	ENSG00000113384	GOLPH3	golgi phosphoprotein 3 (coat-protein) [Source:HGNC Symbol;Acc:HGNC:15452]			210.891	332.069	127.58	147.018	132.561	164.328	160.314	115.666	162.441	144.738	163.265	158.652	250.664	130.767	141.735	150.064	156.285	166.634	151.031	146.503	159.819	121.83	124.913	186.401	245.007	126.511	116.253	128.486	154.709	174.203	149.577	158.126	162.994	176.319	174.439	189.618	0
0.000259482	0.000258063	ENSG00000108587	GOSR1	golgi SNAP receptor complex member 1 [Source:HGNC Symbol;Acc:HGNC:4430]			21.4353	18.0164	21.578	22.7014	18.4019	24.4289	23.4118	15.0357	22.07	21.5061	22.3004	18.3178	23.3434	14.6372	22.2536	22.3583	22.7077	23.1229	19.5784	22.2284	20.6972	19.4924	15.6063	22.858	26.6991	18.1207	19.5361	19.5795	22.7203	25.2375	21.4639	21.0898	19.0475	21.8166	21.8587	21.8759	0
-0.000447558	-0.00336394	ENSG00000120053	GOT1	glutamic-oxaloacetic transaminase 1, soluble [Source:HGNC Symbol;Acc:HGNC:4432]			53.948	95.0879	56.1562	47.1957	45.7018	46.5078	44.8601	52.1061	54.3453	42.7001	38.1115	57.3407	54.2283	76.3561	92.7016	50.9462	61.0969	58.5387	52.6035	49.7554	48.4505	51.6629	43.6199	57.2488	52.0615	58.9524	65.1442	86.4636	80.1831	64.7418	52.3443	59.7779	36.4529	44.411	43.4967	56.2456	0
0.000736865	0.00110162	ENSG00000133114	GPALPP1	GPALPP motifs containing 1 [Source:HGNC Symbol;Acc:HGNC:20298]			19.8098	13.509	17.7476	19.2011	16.9096	22.5621	22.7351	12.9528	22.1417	17.6293	23.8936	15.7708	22.4897	11.5802	20.3729	22.0712	19.5963	19.9283	17.9361	21.9321	18.1696	14.8364	12.7546	24.1721	23.3884	15.4429	16.0687	16.7331	18.4743	20.9184	20.6444	12.4185	18.9459	23.7844	19.5101	20.0599	0
-0.00443529	0.00244234	ENSG00000158669	GPAT4	glycerol-3-phosphate acyltransferase 4 [Source:HGNC Symbol;Acc:HGNC:20880]			44.3271	52.1507	68.9028	85.754	62.8888	83.8789	85.6879	74.7273	88.4408	82.0052	88.0899	49.5052	49.8102	74.3214	83.5469	82.6156	77.4382	90.6477	80.6248	72.8086	81.986	83.1985	66.9823	50.7528	50.0878	66.0949	73.8231	88.8501	69.8062	83.3371	78.8328	84.6696	72.2633	66.0366	55.7481	49.0567	0
-0.0110513	0.00691575	ENSG00000170412	GPRC5C	G protein-coupled receptor, class C, group 5, member C [Source:HGNC Symbol;Acc:HGNC:13309]			9.16562	10.3867	40.8217	29.6026	28.3515	47.9588	25.6937	43.4267	31.2861	30.8721	22.5746	17.5652	7.04655	64.8918	25.1085	40.032	40.6947	40.45	61.5795	37.1225	33.2666	35.4217	25.7519	14.7216	8.71933	25.9261	35.4606	26.9441	51.1774	28.4736	29.9901	73.1442	32.4661	26.3539	21.4195	14.6127	0
-0.0111303	-0.00373055	ENSG00000169258	GPRIN1	G protein regulated inducer of neurite outgrowth 1 [Source:HGNC Symbol;Acc:HGNC:24835]			4.26936	1.64799	6.24146	8.38865	4.58922	8.56538	5.41593	4.51717	4.40298	5.27389	5.51276	2.11592	3.56742	7.37464	7.8233	4.8107	6.89073	6.83722	6.97636	4.18418	6.62641	4.18612	4.01551	1.95474	1.54748	5.33679	6.30502	6.66812	7.38039	8.91083	6.57129	7.11539	4.83825	2.62926	1.58463	1.64193	0
-0.0030881	-0.00234764	ENSG00000160360	GPSM1	G-protein signaling modulator 1 [Source:HGNC Symbol;Acc:HGNC:17858]			36.3565	31.3244	41.6675	41.481	48.7074	47.6858	44.847	43.9023	40.4362	50.3861	41.7444	28.1137	43.7517	38.3597	40.6458	47.7941	39.8301	41.336	38.5148	49.5113	39.8372	42.4724	55.7173	33.9299	49.3144	73.6902	47.1564	40.3517	40.0805	98.3641	65.4618	25.6852	29.5943	35.491	24.4361	35.0471	0
0.0101184	-0.0119897	ENSG00000121957	GPSM2	G-protein signaling modulator 2 [Source:HGNC Symbol;Acc:HGNC:29501]			15.8687	5.14114	2.65515	2.87469	2.29883	2.42502	2.24586	1.27645	1.9547	2.39152	2.98645	2.72777	16.6391	1.80929	2.68729	2.95441	2.35844	2.10601	2.09031	2.04564	1.6665	1.50683	2.17993	3.99763	13.6245	2.83068	3.03471	3.03524	3.55828	2.66963	2.23161	1.26327	2.62297	4.23049	3.224	4.18457	0
-0.00442958	0.00803617	ENSG00000233276	GPX1	glutathione peroxidase 1 [Source:HGNC Symbol;Acc:HGNC:4553]			331.264	436.642	667.833	678.979	656.413	606.435	743.18	1020.49	868.347	959.284	750.835	849.085	312.23	904.822	599.663	723.061	740.529	608.915	783.486	729.973	892.666	943.847	976.254	506.977	276.205	662.369	749.108	739.33	624.154	579.212	860.197	663.107	797.867	773.293	614.656	620.109	0
-0.00338918	7.43708e-05	ENSG00000089351	GRAMD1A	GRAM domain containing 1A [Source:HGNC Symbol;Acc:HGNC:29305]			32.2188	30.5859	46.8341	40.9838	41.9231	55.546	50.5086	39.8996	44.2125	47.4443	54.3677	28.3881	34.0808	44.0954	45.7951	47.6062	46.5499	41.5191	54.0702	49.5464	43.1575	38.9212	47.8124	29.1834	41.5518	43.9637	50.1467	46.0442	43.0316	48.9233	49.6533	53.8201	31.1727	31.8274	35.0815	32.3713	0
-0.000916342	0.00360926	ENSG00000075240	GRAMD4	GRAM domain containing 4 [Source:HGNC Symbol;Acc:HGNC:29113]			24.1408	24.2259	32.1601	30.9182	36.4893	32.8148	37.6281	26.8287	41.625	36.9435	32.1202	30.8264	27.0382	26.9366	34.175	37.1347	33.71	33.7083	27.719	34.2045	44.26	36.5098	35.6764	36.3612	29.8748	37.5679	29.3124	32.2922	26.2238	34.2308	33.9298	28.4184	36.2319	32.4593	34.7068	38.6485	0
-0.00336929	-0.00261495	ENSG00000106070	GRB10	growth factor receptor-bound protein 10 [Source:HGNC Symbol;Acc:HGNC:4564]			16.015	8.78272	15.2648	19.0132	19.1497	23.5022	20.557	11.8516	16.996	14.43	16.1877	8.55525	17.1213	13.8167	17.4617	19.4272	19.0511	19.307	19.7662	16.3701	15.3573	16.0149	11.128	10.3058	19.8341	17.9888	18.1712	18.3906	13.5244	17.8434	20.3066	13.7871	15.2165	12.2175	10.2991	13.1197	0
0.00947065	0.000395622	ENSG00000083307	GRHL2	grainyhead-like transcription factor 2 [Source:HGNC Symbol;Acc:HGNC:2799]			31.4512	46.6708	14.1245	15.1028	10.5975	19.5273	14.0379	14.8302	16.0745	13.9227	20.6447	22.5382	35.7989	14.3531	14.5229	16.1088	16.8106	15.8519	14.7487	16.3385	16.5665	14.6687	12.8642	36.1085	43.8491	7.71558	10.4399	12.7635	15.1058	11.5783	11.1483	31.5234	14.4526	24.1464	29.0124	35.5192	0
3.02151e-05	-0.00176378	ENSG00000198055	GRK6	G protein-coupled receptor kinase 6 [Source:HGNC Symbol;Acc:HGNC:4545]			26.0243	19.7233	17.9439	21.8759	20.2392	21.301	21.2687	18.0726	18.6015	22.0746	21.0346	19.7869	29.9292	22.1332	20.7549	23.9323	19.9647	20.7421	21.0088	20.5009	23.714	23.0754	23.4962	17.9875	21.9792	24.4163	21.634	19.2957	18.814	22.0049	24.8436	19.7006	17.6006	18.8956	15.3889	18.8956	0
0.000898377	0.00047678	ENSG00000168765	GSTM4	glutathione S-transferase mu 4 [Source:HGNC Symbol;Acc:HGNC:4636]			10.9033	6.99796	9.10824	3.88708	11.8495	9.31601	8.80669	7.36682	10.7565	8.42234	12.5806	9.72815	10.0654	9.51313	10.6529	15.035	10.36	5.59025	8.3219	8.42315	8.81101	9.25871	8.38148	9.14599	7.84723	7.30261	9.86017	11.2432	9.23367	5.5849	8.54193	9.17246	7.26415	8.19142	9.40067	9.37173	0
7.66136e-05	0.00106262	ENSG00000197265	GTF2E2	general transcription factor IIE, polypeptide 2, beta 34kDa [Source:HGNC Symbol;Acc:HGNC:4651]			35.3424	43.0908	38.2382	29.4423	44.0015	36.6524	32.8899	43.1312	36.164	38.6874	40.6041	39.9329	35.869	33.311	37.123	39.2588	38.6537	38.2804	36.2649	43.9818	40.1481	41.3384	45.7086	34.5221	38.5043	37.1982	40.2824	38.3675	39.5766	33.7577	40.2041	35.822	34.4687	40.129	28.7888	39.0054	0
0.000447881	0.00109254	ENSG00000115207	GTF3C2	general transcription factor IIIC, polypeptide 2, beta 110kDa [Source:HGNC Symbol;Acc:HGNC:4665]			34.5002	31.6325	34.6939	33.5217	34.7271	40.6042	35.3227	31.7291	38.1561	35.5212	37.6275	36.0563	41.0283	31.9355	39.1155	39.8131	40.1113	37.3906	38.6929	40.6179	35.9985	33.7833	33.4374	42.7636	43.5902	32.1539	34.7906	35.5593	36.0103	37.8322	39.4439	37.6163	37.1996	39.0835	36.1129	39.4848	0
0.000926826	0.00084279	ENSG00000130299	GTPBP3	GTP binding protein 3 (mitochondrial) [Source:HGNC Symbol;Acc:HGNC:14880]			13.5091	10.8633	11.4437	9.80215	10.8424	13.4916	12.3184	13.0479	11.7069	12.8214	12.4223	11.2576	14.4939	11.5985	13.3574	12.8592	13.3811	11.7424	14.4751	12.0986	13.2176	13.1316	13.7721	11.8664	14.7302	8.91916	13.9933	13.2995	11.5333	8.74137	13.8619	15.9964	10.6632	11.2577	13.0594	13.8058	0
-0.00126906	-0.00101419	ENSG00000163754	GYG1	glycogenin 1 [Source:HGNC Symbol;Acc:HGNC:4699]			21.848	26.4889	31.1434	24.2197	30.2815	26.6953	27.3794	25.9812	26.8418	28.19	26.0414	28.4506	32.592	27.4287	29.2622	25.8108	27.5436	26.1126	25.0036	29.0601	28.7155	23.6294	28.7308	20.3712	26.545	35.9815	32.3953	32.0257	32.4407	24.2456	27.0458	24.3951	24.0239	28.7182	21.3732	22.4737	0
3.56505e-06	0.00145012	ENSG00000130956	HABP4	hyaluronan binding protein 4 [Source:HGNC Symbol;Acc:HGNC:17062]			10.9615	10.3949	13.4104	8.90715	12.4635	11.725	11.4528	11.7245	9.35346	12.501	13.7431	12.308	11.2202	8.91596	11.8169	12.0882	13.5361	9.99174	10.0358	11.7355	12.9741	12.3696	14.1315	12.1766	10.9607	14.4282	12.082	11.3354	11.7026	11.8995	13.4912	9.69358	9.98502	12.3576	10.4791	13.3859	0
-0.000602132	-9.23183e-05	ENSG00000131373	HACL1	2-hydroxyacyl-CoA lyase 1 [Source:HGNC Symbol;Acc:HGNC:17856]			11.5309	12.8175	14.0828	10.6727	13.5159	14.1274	13.7427	9.63148	15.1366	12.7011	11.3625	9.41372	12.4269	12.9384	12.8182	15.1925	13.245	13.2225	13.4984	11.3114	12.6459	12.1664	12.0891	11.7113	13.8414	10.3899	13.0514	14.0688	15.7843	10.0688	12.4894	14.9822	11.8335	11.0463	12.5268	11.2451	0
0.00332588	0.00322226	ENSG00000063854	HAGH	hydroxyacylglutathione hydrolase [Source:HGNC Symbol;Acc:HGNC:4805]			19.6687	27.7322	14.105	18.0102	14.0648	17.2131	15.9248	18.9352	15.3576	16.801	17.3622	28.7988	19.0074	17.9354	15.1136	16.301	18.6565	18.4746	16.3363	13.9506	21.4629	21.1145	22.8879	23.7068	18.9181	14.3901	15.3759	14.8826	18.5392	13.1706	20.5278	17.1562	17.3117	20.2868	22.2532	23.1541	0
-0.00042626	-0.00195354	ENSG00000137814	HAUS2	HAUS augmin-like complex, subunit 2 [Source:HGNC Symbol;Acc:HGNC:25530]			19.2764	10.177	15.6708	16.1569	17.9631	17.6584	16.7007	10.8728	16.4958	15.6698	16.0133	13.2983	21.9061	13.8074	15.4613	16.2994	16.0079	15.5297	18.9183	16.3031	14.909	11.3617	11.0729	13.1065	17.8542	13.8511	14.4592	17.3448	16.1756	14.5849	16.7523	11.9687	15.2307	14.9861	13.0197	14.6567	0
-0.00166942	-0.00150776	ENSG00000172534	HCFC1	host cell factor C1 [Source:HGNC Symbol;Acc:HGNC:4839]			34.6454	25.6669	37.2915	35.1008	32.1682	46.8906	44.4117	21.9373	39.9641	38.0674	34.1189	23.0178	39.0278	29.7866	44.2888	42.5683	36.6665	39.1294	37.2032	40.9626	32.7758	32.3283	25.4493	32.5148	42.7964	30.1353	34.4581	36.4974	37.6702	45.6558	38.4158	36.6051	29.8849	28.0161	31.1101	28.5382	0
-0.00180517	0.000201775	ENSG00000111727	HCFC2	host cell factor C2 [Source:HGNC Symbol;Acc:HGNC:24972]			7.10782	4.99664	9.7092	9.37422	9.20095	14.1653	13.006	4.20801	9.96405	8.37459	10.3643	6.01922	8.70413	3.76209	10.1708	10.6291	8.6198	10.7881	8.55044	9.75234	8.16126	5.60201	4.64728	9.82612	10.6269	8.55966	6.50214	10.1044	8.57003	15.6417	9.41562	5.97799	8.1686	10.16	7.57957	8.29587	0
0.000365639	-0.00215661	ENSG00000115677	HDLBP	high density lipoprotein binding protein [Source:HGNC Symbol;Acc:HGNC:4857]			199.882	252.922	200.418	183.463	188.788	210.929	205.258	129.013	209.274	196.148	185.05	172.394	231.4	203.673	227.328	203.3	212.85	196.144	184.698	197.277	179.238	165.456	163.535	215.56	238.623	209.477	187.248	238.538	235.279	247.484	186.111	193.721	150.949	180.054	180.667	212.924	0
0.000456368	0.00212751	ENSG00000008869	HEATR5B	HEAT repeat containing 5B [Source:HGNC Symbol;Acc:HGNC:29273]			15.2177	12.5736	16.1171	17.5124	14.2306	22.5491	22.9842	9.70888	22.2641	16.4853	21.7845	14.8592	19.0066	10.0425	18.8411	19.8209	18.8886	21.3842	17.3691	18.1707	16.8173	15.1472	10.9697	21.717	21.7762	13.3256	13.0529	17.6731	15.287	19.0897	17.3011	16.3509	17.7581	18.3787	20.7711	18.4262	0
0.00206409	-0.00737167	ENSG00000013583	HEBP1	heme binding protein 1 [Source:HGNC Symbol;Acc:HGNC:17176]			42.4209	21.2269	16.5377	13.1006	19.4797	17.0464	15.8941	16.1787	14.6683	16.1451	15.3465	12.6241	33.9742	19.9974	18.0021	16.377	19.2258	16.3331	16.2744	15.1278	16.1256	15.8894	14.0516	17.0192	24.78	16.1256	20.32	18.049	17.9355	14.3464	16.2237	16.2636	10.7195	13.7795	10.0726	13.8309	0
-0.00148653	0.00311358	ENSG00000126107	HECTD3	HECT domain containing E3 ubiquitin protein ligase 3 [Source:HGNC Symbol;Acc:HGNC:26117]			31.918	37.6023	45.3457	45.6472	44.8415	52.5528	51.5077	45.9916	47.9529	48.1573	49.8586	45.4136	36.2322	45.7033	49.3809	48.8646	47.5115	46.7116	50.5818	47.6801	48.8677	47.9265	42.7586	48.0178	41.7572	44.2648	43.5696	43.9013	46.8016	54.3189	49.8392	49.3439	45.4885	47.1519	46.8016	48.0001	0
0.00123241	0.0020897	ENSG00000173064	HECTD4	HECT domain containing E3 ubiquitin protein ligase 4 [Source:HGNC Symbol;Acc:HGNC:26611]			19.3902	12.5848	14.6079	19.3474	12.6026	24.3264	25.7487	11.6571	24.7549	17.2095	21.6648	13.1459	19.8453	10.4571	17.2079	19.6489	16.7692	21.2089	17.225	17.6496	17.8909	19.1729	11.0538	24.3225	28.0955	12.7626	12.8093	16.641	15.9005	20.919	18.769	15.8177	18.1444	19.8787	22.9912	18.9953	0
0.00251656	-0.00883941	ENSG00000119969	HELLS	helicase, lymphoid-specific [Source:HGNC Symbol;Acc:HGNC:4861]			13.799	2.24146	4.25571	3.21736	4.11601	4.19241	3.80736	2.07318	2.86487	3.16085	3.24616	2.71747	9.56013	2.40776	4.53082	5.0404	4.42049	3.33503	3.96624	3.48695	3.43638	2.14681	2.44828	3.2716	6.56272	2.56702	4.3086	5.05828	5.07422	3.13327	2.92315	2.93594	2.87651	3.34592	2.82775	3.73487	0
-0.00530403	0.0116601	ENSG00000198265	HELZ	helicase with zinc finger [Source:HGNC Symbol;Acc:HGNC:16878]			12.3978	10.0393	23.7761	44.6729	25.9546	39.5855	72.8725	30.0877	61.0538	42.5503	67.717	22.6019	13.6221	12.3313	35.0413	50.3304	29.6746	32.1961	33.7782	46.5082	46.926	46.9763	28.9241	29.8147	20.0906	21.1949	22.1231	36.1571	24.3661	40.0406	36.6619	21.3875	50.6686	36.6865	47.7001	19.6082	0
0.00272258	0.00253847	ENSG00000111911	HINT3	histidine triad nucleotide binding protein 3 [Source:HGNC Symbol;Acc:HGNC:18468]			43.5857	51.0146	42.6615	49.4647	42.6362	51.7448	39.2156	24.4788	44.3246	37.4882	51.3038	57.8027	50.7535	34.2281	40.3741	46.464	43.283	44.4677	47.2959	42.4928	49.1916	35.2658	39.1662	56.3924	53.0517	34.6661	33.0377	43.708	40.6608	37.2851	39.1899	39.7295	55.2304	52.8253	62.52	57.6493	0
0.00260009	0.00458425	ENSG00000130787	HIP1R	huntingtin interacting protein 1 related [Source:HGNC Symbol;Acc:HGNC:18415]			53.3142	24.1152	38.4127	37.9448	28.8204	38.5076	35.3831	49.414	37.9751	45.6493	42.0623	50.4587	42.1181	39.6	32.2196	27.3047	33.597	39.1759	41.9435	35.6958	40.2937	51.9752	41.2109	49.3551	44.3278	25.7183	28.7112	31.2679	32.4028	26.9086	36.7693	55.4842	42.1216	48.2227	56.783	51.7739	0
-0.00284168	0.00115489	ENSG00000156515	HK1	hexokinase 1 [Source:HGNC Symbol;Acc:HGNC:4922]			44.4449	60.4997	90.4706	67.7706	85.0236	73.4609	74.2472	58.8823	80.3322	75.4721	65.4232	63.1463	56.1072	58.7147	82.5728	76.6597	73.924	74.622	71.6885	86.771	79.8591	67.171	78.9029	65.2353	66.7214	99.2142	75.4401	84.456	97.0726	95.3554	79.4257	78.39	66.6084	75.7072	55.5687	73.4386	0
0.00207019	-0.00354101	ENSG00000071794	HLTF	helicase-like transcription factor [Source:HGNC Symbol;Acc:HGNC:11099]			23.0084	10.9549	16.0055	9.35126	14.0254	17.4089	17.0948	6.79586	14.016	12.676	18.3451	9.64457	21.0258	6.33793	17.9463	16.9118	16.5992	14.2025	14.9402	15.8032	13.7956	9.75417	8.3384	14.1198	27.236	9.08868	16.7483	16.7669	16.1107	11.4391	13.4703	8.12812	10.9712	14.331	12.522	15.4855	0
0.000480108	0.00229086	ENSG00000152795	HNRNPDL	heterogeneous nuclear ribonucleoprotein D-like [Source:HGNC Symbol;Acc:HGNC:5037]			254.167	206.423	200.126	223.069	245.265	273.558	294.527	225.269	252.882	246.073	288.742	222.931	247.085	158.773	235.237	275.951	259.45	243.383	254.936	275.878	276.547	249.815	209.688	225.472	257.51	155.17	212.998	230.076	199.629	226.712	299.115	187.464	235.368	242.021	234.483	252.241	0
-0.0051057	-0.00760597	ENSG00000122592	HOXA7	homeobox A7 [Source:HGNC Symbol;Acc:HGNC:5108]			2.26726	0.868934	2.73987	1.66493	2.39486	2.20303	1.56688	1.7723	1.89296	1.64036	1.72966	1.31625	2.07693	2.23037	1.82516	1.64392	1.38535	2.09405	2.16847	1.47251	1.88699	1.49977	1.4955	1.02423	1.32137	2.68999	2.07659	2.21836	2.57808	2.71927	1.70608	0.606224	0.979007	0.558511	0.541501	1.31635	0
-0.00145673	-0.000922211	ENSG00000153936	HS2ST1	heparan sulfate 2-O-sulfotransferase 1 [Source:HGNC Symbol;Acc:HGNC:5193]			11.7961	8.17483	18.7819	10.0872	12.9922	15.8811	18.8746	8.09555	14.6832	13.3834	12.5238	9.67702	15.0191	7.75161	19.0554	13.6116	13.5313	11.6291	11.0453	15.0354	12.2892	10.1989	10.2693	10.7031	14.189	11.9727	12.2946	14.6564	15.2316	11.6572	12.5898	13.3818	10.7327	12.6783	10.3565	11.2387	0
0.00991767	0.00638582	ENSG00000136720	HS6ST1	heparan sulfate 6-O-sulfotransferase 1 [Source:HGNC Symbol;Acc:HGNC:5201]			65.212	137.005	39.2867	37.8872	57.8993	48.4281	44.3982	43.0324	45.4699	57.6009	142.124	148.042	105.451	46.0175	37.7644	66.831	46.5162	36.2476	44.6834	61.6032	53.5944	65.5678	79.1452	143.752	113.269	32.2718	38.7472	32.3083	35.8372	32.1998	62.3103	68.4454	66.0018	95.1771	131.092	77.4286	0
-0.000238654	-0.0018292	ENSG00000072506	HSD17B10	hydroxysteroid (17-beta) dehydrogenase 10 [Source:HGNC Symbol;Acc:HGNC:4800]			167.45	182.96	163.617	112.564	172.581	122.637	129.878	177.028	134.18	148.338	129.532	175.039	181.093	169.762	169.17	143.768	159.983	125.316	136.092	154.249	145.259	152.962	177.969	112.213	118.445	142.846	157.296	208.109	147.222	137.116	125.318	161.891	126.459	119.024	97.4453	137.135	0
0.00224197	-0.00219439	ENSG00000149084	HSD17B12	hydroxysteroid (17-beta) dehydrogenase 12 [Source:HGNC Symbol;Acc:HGNC:18646]			28.7726	17.57	20.1999	15.4498	19.9089	23.2396	24.3553	11.9247	20.4813	21.3075	19.2347	24.4397	33.7371	17.5079	27.9488	23.2826	21.992	18.8813	17.4997	21.7263	17.5986	17.1512	17.8548	21.6632	32.8853	18.3623	17.6768	25.2115	20.0895	22.4324	20.5233	12.8315	17.4501	20.964	21.287	26.149	0
0.000445843	9.64636e-05	ENSG00000080824	HSP90AA1	heat shock protein 90kDa alpha (cytosolic), class A member 1 [Source:HGNC Symbol;Acc:HGNC:5253]			523.698	476.57	513.885	496.67	518.634	572.614	536.979	391.35	577.937	462.133	536.72	490.482	552.126	330.53	660.512	557.618	543.545	500.102	539.361	602.927	464.085	427.332	476.792	457.343	631.832	380.775	497.531	435.429	498.716	473.632	448.07	509.501	473.441	486.86	423.3	519.285	0
-0.00034879	-0.00050362	ENSG00000144381	HSPD1	heat shock 60kDa protein 1 (chaperonin) [Source:HGNC Symbol;Acc:HGNC:5261]			231.189	192.134	216.801	168.352	256.382	199.878	226.702	195.865	234.681	199.209	212.686	220.622	244.909	150.555	257.726	203.129	220.753	189.909	188.114	264.311	213.24	193.894	254.729	161.396	203.041	186.926	203.111	216.662	216.976	186.319	210.006	158.59	190.517	188.072	148.411	167.738	0
0.00206519	0.00103343	ENSG00000197386	HTT	huntingtin [Source:HGNC Symbol;Acc:HGNC:4851]			16.2789	15.6824	15.0572	14.9698	13.58	16.0421	18.3101	10.9249	19.8293	15.5599	17.1323	15.6764	19.6393	12.2727	18.2486	17.0552	16.5743	16.5765	14.3801	17.4685	14.5223	14.2864	13.0866	21.8604	21.3802	11.9959	14.336	16.52	13.9178	16.376	14.358	15.0452	13.6655	17.0941	19.0235	21.0579	0
-0.0028919	0.0031919	ENSG00000005700	IBTK	inhibitor of Bruton agammaglobulinemia tyrosine kinase [Source:HGNC Symbol;Acc:HGNC:17853]			20.5011	23.2091	33.9047	38.9664	29.1822	46.0274	41.7088	26.6765	39.9481	33.2291	33.8035	23.9579	21.6983	17.6791	48.2297	36.2699	37.3613	38.8301	34.3814	34.0708	32.1663	26.7057	20.7269	29.1462	27.8761	24.3136	26.3008	38.2552	43.8606	39.935	33.3126	28.0188	34.1841	34.2055	37.5545	30.9034	0
0.00319038	0.00164121	ENSG00000182054	IDH2	isocitrate dehydrogenase 2 (NADP+), mitochondrial [Source:HGNC Symbol;Acc:HGNC:5383]			102.179	141.5	95.8974	71.8478	102.845	103.375	69.0138	94.244	105.37	76.11	98.4512	224.204	118.911	126.266	96.024	90.1956	98.9246	87.6712	66.2216	96.2106	100.131	103.816	92.4766	111.253	102.355	110.574	97.7478	111.152	124.55	95.077	91.9572	108.244	74.9623	114.633	167.074	175.861	0
-0.00278557	-2.92038e-05	ENSG00000166411	IDH3A	isocitrate dehydrogenase 3 (NAD+) alpha [Source:HGNC Symbol;Acc:HGNC:5384]			17.3002	14.6615	21.3129	20.4664	21.9047	23.7754	25.0671	18.158	22.5666	19.5929	24.7007	15.5608	18.6685	14.9744	26.2686	24.3658	22.3971	22.2495	19.2952	29.8315	23.3514	20.7958	20.2551	14.8194	22.5735	20.2001	21.9181	23.591	25.2883	21.8468	24.6667	20.5592	18.6019	18.8776	14.4595	15.1141	0
-0.00609526	-0.00173279	ENSG00000119917	IFIT3	interferon-induced protein with tetratricopeptide repeats 3 [Source:HGNC Symbol;Acc:HGNC:5411]			10.445	17.012	37.959	24.2775	22.9425	29.4772	21.9415	14.045	25.4992	28.5786	15.7436	11.9282	14.7279	21.3875	21.8491	26.3566	27.3199	25.9467	20.5582	25.8994	21.4839	17.8629	17.4255	10.2892	19.1434	27.4231	30.2859	26.2982	24.6148	34.0277	21.8605	17.9379	18.5405	19.2691	11.7588	16.8733	0
-0.001642	-0.00326481	ENSG00000032742	IFT88	intraflagellar transport 88 [Source:HGNC Symbol;Acc:HGNC:20606]			15.3839	8.62563	13.8241	13.5514	11.1601	15.7109	12.8172	10.7655	14.028	10.7145	11.6431	7.32784	13.7872	9.00325	14.6494	15.0814	14.8376	12.724	13.5838	13.029	11.4845	12.3996	8.55357	7.61053	18.0748	9.63312	11.9601	11.4492	11.9098	15.8584	10.8498	11.5755	9.58935	10.2658	8.47078	9.4525	0
-0.00158299	0.00143638	ENSG00000104365	IKBKB	inhibitor of kappa light polypeptide gene enhancer in B-cells, kinase beta [Source:HGNC Symbol;Acc:HGNC:5960]			18.0621	14.24	21.4583	25.5191	19.1524	23.8903	26.0716	17.7361	19.8998	22.5216	26.4281	16.0821	18.8773	17.6864	19.9107	24.7803	24.1894	23.3469	22.9349	21.306	24.0896	19.7915	18.3509	20.4808	24.6469	19.4824	19.5822	19.6983	20.6252	26.8955	24.2194	19.4764	21.6269	21.8446	19.7057	18.6711	0
0.00234235	0.00600749	ENSG00000196083	IL1RAP	interleukin 1 receptor accessory protein [Source:HGNC Symbol;Acc:HGNC:5995]			1.81022	1.73292	2.79752	3.10948	3.51202	3.66863	4.49087	1.47952	3.96835	2.73704	3.67944	2.87461	3.42258	1.1768	2.14413	2.70768	1.95789	2.97193	2.72415	4.39851	2.32313	2.71623	3.18736	4.146	5.28172	2.26335	2.94074	3.16197	2.1935	2.96545	2.48099	1.61453	4.37578	4.50603	5.57815	4.48853	0
-0.00392425	0.00257041	ENSG00000203485	INF2	inverted formin, FH2 and WH2 domain containing [Source:HGNC Symbol;Acc:HGNC:23791]			30.6819	20.9597	49.1069	47.2448	35.4399	42.6257	44.3203	41.7527	38.2186	44.6713	41.4005	31.7306	27.6558	34.0382	42.1394	52.9162	38.1715	40.4927	46.3665	50.1105	34.6624	45.4985	46.7325	30.1535	30.1789	47.0798	52.1446	36.665	50.7493	54.7922	47.3111	41.0788	46.1587	40.5079	40.8594	33.5314	0
-0.00263794	0.000341204	ENSG00000151689	INPP1	inositol polyphosphate-1-phosphatase [Source:HGNC Symbol;Acc:HGNC:6071]			15.3734	12.7338	22.4165	19.2935	18.6412	18.7079	17.7073	17.5516	16.9401	17.4098	23.1439	13.0413	13.8265	18.199	20.1714	22.0423	20.8159	20.9138	19.1112	18.6868	19.5856	19.2629	18.4436	16.1881	17.275	19.8704	21.7975	20.1656	20.113	19.8242	17.5528	17.8531	16.1088	16.3743	13.9193	17.0785	0
-0.000239423	-0.00122317	ENSG00000143493	INTS7	integrator complex subunit 7 [Source:HGNC Symbol;Acc:HGNC:24484]			16.7929	9.97351	16.8704	11.502	14.744	17.0277	16.4383	9.17668	16.8399	13.443	15.4604	12.3323	18.4278	12.03	17.9317	16.5853	17.5359	16.6458	14.8685	17.0187	14.5801	11.7711	12.3189	13.6465	17.2966	11.459	16.3689	17.2399	16.265	14.4218	12.9114	14.1953	12.8196	13.1836	14.0603	15.3364	0
-0.000468115	-0.00121592	ENSG00000086200	IPO11	importin 11 [Source:HGNC Symbol;Acc:HGNC:20628]			13.0175	9.74217	13.0484	10.9848	13.4559	14.2691	15.0309	6.87368	16.1916	11.822	12.8683	10.2307	15.2943	8.75435	14.9058	13.3168	13.8154	13.3738	11.507	15.9566	11.3034	8.57229	8.97045	12.0269	14.1545	10.6619	11.7108	13.6958	14.3328	14.4858	11.291	9.78926	12.7691	12.4616	10.6776	11.5452	0
-0.00233681	-0.00208963	ENSG00000250588	IQCJ-SCHIP1	IQCJ-SCHIP1 readthrough [Source:HGNC Symbol;Acc:HGNC:38842]			0.385722	0.296978	0.286901	0.546268	0.481075	0.224129	0.634688	0.375158	0.355829	0.460004	0.535977	0.193784	0.601273	0.335403	0.269746	0.399536	0.426126	0.495179	0.225867	0.417521	0.309562	0.410064	0.366598	0.155579	0.328441	0.821014	0.584982	0.419912	0.448569	0.34802	0.282711	0.331505	0.450826	0.542958	0.460619	0.205665	0
-0.000474117	0.00279008	ENSG00000167378	IRGQ	immunity-related GTPase family, Q [Source:HGNC Symbol;Acc:HGNC:24868]			15.2382	17.7918	20.109	22.2489	16.8594	25.0076	17.6225	19.2045	16.1569	20.7563	18.5784	21.3466	15.8038	18.6621	18.4621	21.7911	19.9363	20.0206	20.7993	20.0651	20.0224	19.709	18.4188	21.8664	17.916	15.8331	17.6636	18.2803	18.5656	23.3077	21.8376	19.7122	16.5154	20.5425	19.4024	22.9589	0
0.00205776	-0.00311579	ENSG00000066583	ISOC1	isochorismatase domain containing 1 [Source:HGNC Symbol;Acc:HGNC:24254]			79.0839	55.0747	53.4668	39.2449	50.5362	49.4093	46.7352	41.9912	43.8895	47.7245	58.7557	52.22	75.8408	45.0428	54.0094	64.3179	53.5337	48.6729	50.2415	59.4413	43.2284	37.7438	38.4535	53.7445	71.733	43.3045	56.4636	55.722	49.1523	54.2152	45.04	42.9441	37.4614	47.9706	53.5384	48.6692	0
0.00126445	-0.00636812	ENSG00000105655	ISYNA1	inositol-3-phosphate synthase 1 [Source:HGNC Symbol;Acc:HGNC:29821]			46.9032	22.4077	21.1852	19.8834	15.8599	18.8445	16.8718	25.1418	16.0255	22.2641	25.6935	15.2385	36.4608	34.2229	23.1416	23.6018	21.8989	23.3931	20.7721	22.8625	18.5639	30.0503	20.5581	16.3341	40.3474	32.7925	25.5017	21.4543	21.5514	22.555	20.9517	27.2382	15.283	15.2626	18.7291	21.3993	0
0.00159753	0.00169627	ENSG00000129636	ITFG1	integrin alpha FG-GAP repeat containing 1 [Source:HGNC Symbol;Acc:HGNC:30697]			26.5531	29.0598	29.9446	26.3373	26.1067	30.4833	28.4589	16.6621	29.5784	26.553	30.2781	33.3267	31.4351	23.2251	28.6764	30.803	29.776	28.4394	29.9183	27.2356	29.1276	23.2358	24.6489	38.1829	31.6352	26.0569	28.4371	27.8853	27.3515	32.2514	25.7542	24.0277	28.163	37.7514	36.1722	35.0635	0
-0.0235104	0.00667939	ENSG00000259207	ITGB3	integrin, beta 3 (platelet glycoprotein IIIa, antigen CD61) [Source:HGNC Symbol;Acc:HGNC:6156]			0.519229	0.453071	3.3471	21.0254	7.33931	20.1137	18.1696	4.62924	11.1474	10.2378	5.60217	0.745307	1.28902	9.79603	8.18211	7.35027	10.5588	13.3037	15.4049	9.71517	11.5135	7.17596	2.50539	1.56373	1.38532	10.4072	2.81014	2.55411	6.64212	23.0547	16.009	12.1379	9.07773	2.13176	1.62394	0.853623	0
0.00130834	0.00540466	ENSG00000096433	ITPR3	inositol 1,4,5-trisphosphate receptor, type 3 [Source:HGNC Symbol;Acc:HGNC:6182]			57.7959	42.5713	63.4965	68.1227	43.1352	76.8673	88.203	60.7917	72.1061	68.1807	86.6155	52.6315	59.0606	49.797	62.8154	70.7953	66.5709	73.3002	73.7173	62.534	67.1444	64.5094	62.7964	80.215	80.1955	26.6049	50.895	47.2592	53.9879	50.3841	58.0045	96.3593	66.4452	74.673	87.5811	76.8396	0
0.000414015	0.00294302	ENSG00000184916	JAG2	jagged 2 [Source:HGNC Symbol;Acc:HGNC:6189]			7.08303	7.73712	8.9203	8.38767	9.19189	10.4658	11.0892	11.7434	10.0329	9.86021	12.9294	7.21234	8.05807	8.11194	8.38486	9.11022	8.71306	9.42819	8.89287	11.038	9.57746	11.4229	12.1087	11.2162	14.4878	9.66689	9.67648	8.02325	10.8209	7.21777	7.91102	10.4645	7.63213	8.49017	11.3836	10.8262	0
-0.00242229	0.00211804	ENSG00000152409	JMY	junction mediating and regulatory protein, p53 cofactor [Source:HGNC Symbol;Acc:HGNC:28916]			12.3194	8.97824	17.8602	22.2861	12.4457	22.4315	23.0255	9.31428	19.6063	15.5331	18.0024	10.1376	13.5518	10.8684	17.862	18.6052	19.9358	18.3959	21.3388	14.0913	16.7048	16.0296	8.34662	14.4594	16.3996	9.89167	14.7153	13.9233	10.2802	20.1633	17.535	16.197	18.1771	15.8687	14.1661	12.8992	0
0.00131688	0.000205002	ENSG00000103510	KAT8	K(lysine) acetyltransferase 8 [Source:HGNC Symbol;Acc:HGNC:17933]			34.615	31.7525	22.4737	26.3041	24.0894	30.9236	29.7332	25.5705	28.1362	29.318	34.7037	27.205	33.7782	28.4442	30.4051	31.6015	30.4895	31.3898	33.0589	28.7614	31.4219	31.148	28.7165	30.0083	35.6177	21.855	30.4204	24.0407	29.9875	30.3189	27.7825	29.1377	23.648	30.9663	26.308	31.9329	0
-0.00527455	-0.00134402	ENSG00000110906	KCTD10	potassium channel tetramerization domain containing 10 [Source:HGNC Symbol;Acc:HGNC:23236]			19.0986	15.4099	33.3814	37.4221	35.8945	32.518	30.196	22.398	28.6546	29.0501	27.9987	18.2621	20.3189	28.1545	30.4169	26.7105	26.1128	32.2978	28.5176	32.5624	27.5478	22.634	23.7449	20.6793	24.4995	45.3628	30.4664	32.9053	35.4135	43.4668	28.8337	19.1572	27.1129	22.4163	16.881	20.8311	0
0.00189082	-0.000941659	ENSG00000165097	KDM1B	lysine (K)-specific demethylase 1B [Source:HGNC Symbol;Acc:HGNC:21577]			26.3768	16.1376	19.9008	19.4369	18.7196	24.742	24.7943	11.5139	24.3502	18.4299	20.6126	16.3866	29.5002	11.0264	21.9739	21.3556	19.8256	21.8242	18.3779	24.578	19.9343	15.0242	13.9281	20.0173	34.8818	13.9986	15.3256	17.7604	18.051	23.2739	18.1872	15.206	20.1108	20.7006	21.6356	22.2389	0
0.0018414	-0.00166387	ENSG00000066135	KDM4A	lysine (K)-specific demethylase 4A [Source:HGNC Symbol;Acc:HGNC:22978]			52.7988	40.1775	46.1705	30.3727	42.4686	48.7693	43.6091	24.6522	41.2811	39.6064	42.5999	38.1132	60.5402	35.4804	42.0352	41.8363	42.986	42.5558	38.2444	48.0755	39.0563	32.4808	35.771	48.409	61.3733	35.6946	39.2199	43.4131	40.8615	45.3108	43.2602	34.5337	36.4141	41.1944	41.9031	46.1103	0
-0.00328357	0.00200775	ENSG00000100364	KIAA0930	KIAA0930 [Source:HGNC Symbol;Acc:HGNC:1314]			17.7866	11.0694	20.313	22.9174	20.4059	21.9701	22.7213	21.0494	27.6021	25.0914	19.66	15.4718	15.8759	21.8714	16.2745	19.5015	18.023	17.7052	20.8234	21.0509	22.9164	25.4892	20.687	17.2531	14.6414	27.5641	21.0638	18.3248	17.1737	17.9047	23.4266	22.714	23.1871	19.2792	14.0588	14.1642	0
-0.000354258	0.00439778	ENSG00000138688	KIAA1109	KIAA1109 [Source:HGNC Symbol;Acc:HGNC:26953]			11.9398	8.44345	14.206	17.7928	11.9333	25.5797	25.2015	8.11413	19.5435	13.0983	19.7069	11.192	11.9363	5.52978	14.9666	17.8278	15.9192	17.9715	16.1393	15.1852	14.165	12.3947	8.50348	16.6947	19.8079	9.68918	10.8951	13.5968	14.6719	18.256	16.8673	10.7389	18.2432	17.9733	21.3164	17.0436	0
0.000301255	0.00463709	ENSG00000162522	KIAA1522	KIAA1522 [Source:HGNC Symbol;Acc:HGNC:29301]			61.6233	69.3431	76.9312	91.7682	53.0611	99.7712	85.7094	87.6255	94.1094	84.4245	86.9932	79.925	71.4295	77.3258	90.1404	90.0218	86.354	98.1134	101.901	83.6109	84.05	83.7811	74.2872	107.544	89.6533	54.2371	68.7494	78.0768	83.742	77.5219	79.4691	116.757	92.8035	97.2961	113.739	99.2858	0
0.00541501	-0.0161396	ENSG00000138160	KIF11	kinesin family member 11 [Source:HGNC Symbol;Acc:HGNC:6388]			44.4091	8.11284	9.66315	6.66547	7.73773	9.05194	7.68996	3.37646	5.57808	4.78024	5.35084	5.72846	31.7416	3.87422	7.51582	6.34565	6.46717	4.99971	4.71479	4.92611	4.86982	2.41907	3.22478	5.19616	24.4132	8.04121	8.27602	9.50637	12.7949	6.54679	6.15795	3.18918	4.67975	6.62167	4.95684	6.48632	0
-0.00550892	0.00474945	ENSG00000054523	KIF1B	kinesin family member 1B [Source:HGNC Symbol;Acc:HGNC:16636]			7.40123	6.49766	15.7446	20.1392	12.6941	24.6795	22.6724	10.8991	20.7489	16.4839	17.701	9.31308	9.50614	12.0964	17.9005	19.5225	18.4473	22.7897	18.8695	17.2639	19.4139	15.2512	9.43759	13.0653	10.9182	13.0513	12.8796	16.9807	14.795	23.7783	17.3518	16.5384	17.8556	16.287	15.6352	12.4924	0
-0.00170373	0.00156758	ENSG00000129250	KIF1C	kinesin family member 1C [Source:HGNC Symbol;Acc:HGNC:6317]			55.8671	47.5526	63.018	62.2241	57.5038	71.537	65.0174	53.7541	65.8424	64.6505	60.0421	68.4541	59.9585	75.3027	78.2339	67.6152	68.9157	63.1373	73.6584	64.534	68.1193	58.5273	62.5433	58.8733	46.6328	64.9541	63.8165	77.0814	61.5781	64.8852	71.1855	77.0494	63.8384	75.3849	57.4669	60.4255	0
0.00475458	-0.019117	ENSG00000142945	KIF2C	kinesin family member 2C [Source:HGNC Symbol;Acc:HGNC:6393]			30.4849	6.2641	7.60766	5.30393	5.86284	5.67302	4.58995	3.24061	3.35307	3.71478	2.54606	3.4368	29.9952	4.33663	4.87689	4.05315	3.42407	3.20802	2.58626	2.94755	3.56533	2.22413	3.39894	3.26285	15.6765	7.42178	7.54851	6.52335	11.2767	4.49976	4.36163	1.2786	2.75087	3.23124	3.09318	3.99721	0
0.00217834	0.00246777	ENSG00000101350	KIF3B	kinesin family member 3B [Source:HGNC Symbol;Acc:HGNC:6320]			44.7047	55.6318	48.1779	43.1255	41.435	55.0522	48.3966	28.932	49.6597	41.9888	42.6839	55.7384	46.1407	43.1524	55.6558	41.8284	49.9909	52.4526	46.6267	47.6576	45.0008	43.7206	35.4073	83.1501	54.5973	38.2072	37.9603	50.6945	45.3222	51.884	43.7276	53.2385	50.0547	53.6157	64.1287	71.8566	0
-0.0017535	0.0017289	ENSG00000170759	KIF5B	kinesin family member 5B [Source:HGNC Symbol;Acc:HGNC:6324]			90.9253	59.8654	111.899	135.012	99.671	156.291	156.606	68.9782	124.737	89.0188	113.486	92.8144	88.2619	45.0177	125.285	110.303	107.023	111.726	95.251	118.334	92.9208	80.1134	67.2968	105.349	112.088	88.4893	80.0275	105.55	120.403	151.17	113.427	76.9973	108.948	103.59	103.002	96.2979	0
0.000624621	0.000533575	ENSG00000167487	KLHL26	kelch-like family member 26 [Source:HGNC Symbol;Acc:HGNC:25623]			5.1208	9.02891	7.49441	8.74105	5.69116	8.03488	5.19513	5.73368	6.60954	7.8703	6.55841	8.65504	9.78567	8.44444	6.97251	7.49964	7.43054	6.32361	8.9312	7.15813	8.00169	7.99169	6.83797	9.34515	7.80242	11.1162	7.49689	7.69547	6.38897	8.25584	7.93399	10.1194	6.86703	7.93623	7.45154	9.52472	0
-0.00336276	0.0073401	ENSG00000272333	KMT2B	lysine (K)-specific methyltransferase 2B [Source:HGNC Symbol;Acc:HGNC:15840]			0.0430253	0.015459	0.116157	0.173773	0.055649	0.175004	0.297344	0.0162738	0.11787	0.119726	0.246176	0.100873	0.0347765	0.0317439	0.0982902	0.103988	0.123232	0.128881	0.13227	0.0931448	0.143236	0.160092	0.0146792	0.0809857	0.136774	0.0178072	0.0358245	0.0728608	0.0500357	0.16469	0.132447	0.120794	0.0586686	0.0353291	0.119886	0.0936754	0
0.00360062	-0.000297754	ENSG00000128944	KNSTRN	kinetochore-localized astrin/SPAG5 binding protein [Source:HGNC Symbol;Acc:HGNC:30767]			20.3788	7.81182	7.88524	14.794	12.6737	12.0008	6.50955	5.69615	13.466	7.74297	6.50527	13.7289	19.1051	5.11399	10.2527	12.6548	6.85564	6.5351	6.7112	6.76519	11.9113	8.12285	8.03027	7.50902	7.05422	7.14096	7.51525	8.02236	7.96417	5.03914	12.8263	4.68002	12.1715	8.27121	14.3712	15.0447	0
-0.00212126	0.000587772	ENSG00000025800	KPNA6	karyopherin alpha 6 (importin alpha 7) [Source:HGNC Symbol;Acc:HGNC:6399]			31.6369	29.7918	41.7791	45.0137	39.6877	50.9391	46.4327	28.8338	47.4234	42.9272	43.0386	32.8998	41.3844	37.076	46.6936	45.4692	48.6786	47.36	45.067	45.0899	44.1321	35.5738	35.0986	37.8892	41.9716	40.8314	40.7367	46.6976	43.775	56.3995	48.646	35.2709	44.1846	42.1588	35.3267	40.5349	0
-0.000588781	3.30499e-06	ENSG00000163463	KRTCAP2	keratinocyte associated protein 2 [Source:HGNC Symbol;Acc:HGNC:28942]			18.4149	20.4654	17.9269	18.6404	19.8345	18.6609	17.8462	22.3367	16.3274	18.3149	20.6731	18.1841	20.1709	21.8203	22.5988	17.726	19.8879	20.6141	21.7662	19.1082	23.4651	24.0213	22.8778	15.813	19.9463	18.607	23.3166	19.6785	19.4584	19.7608	19.1564	20.056	16.6572	16.8546	16.4929	18.753	0
0.000224233	0.000819333	ENSG00000126790	L3HYPDH	L-3-hydroxyproline dehydratase (trans-) [Source:HGNC Symbol;Acc:HGNC:20488]			17.3684	10.8367	9.86735	7.40817	18.3279	20.8692	27.6719	12.1553	14.9786	19.4192	23.9613	6.89703	19.3765	9.39974	17.7514	18.936	9.38322	15.0316	14.2101	23.4159	16.9655	17.5431	15.4352	11.9806	20.5395	7.18839	14.6348	10.0683	18.9082	15.3665	17.3951	10.3447	13.508	15.8415	10.4325	12.9715	0
-0.00274881	-0.00270747	ENSG00000159166	LAD1	ladinin 1 [Source:HGNC Symbol;Acc:HGNC:6472]			67.3234	105.049	112.804	102.142	53.8401	95.2851	62.3726	113.482	89.398	94.6098	73.5189	55.4288	87.7665	150.093	126.72	106.027	123.756	100.959	111.214	83.1913	91.9183	66.8844	54.2733	65.8189	86.0269	74.6447	82.5841	111.244	113.511	91.3144	73.4714	182.509	67.9681	75.6183	70.3128	66.4256	0
-0.00267852	0.00232057	ENSG00000091136	LAMB1	laminin, beta 1 [Source:HGNC Symbol;Acc:HGNC:6486]			264.141	240.787	509.397	215.387	413.746	536.462	578.558	208.469	387.762	583.594	459.1	360.232	266.006	192.388	463.758	513.119	387.952	495.991	361.56	446.967	441.707	283.856	330.536	264.166	328.49	294.224	363.132	525.016	379.009	263.014	552.062	235.078	266.44	451.853	244.271	284.747	0
-0.0248187	0.0134009	ENSG00000196878	LAMB3	laminin, beta 3 [Source:HGNC Symbol;Acc:HGNC:6490]			2.4098	20.6405	197.813	254.481	224.614	196.879	164.331	195.174	195.498	156.222	103.425	24.0832	10.7129	200.621	194.811	213.493	168.722	281.434	230.932	267.551	161.129	264.306	147.592	18.1437	27.2445	251.786	230.294	229.976	362.962	216.469	186.652	191.711	241.651	123.927	85.2487	31.069	0
0.0037218	0.000264158	ENSG00000115365	LANCL1	LanC lantibiotic synthetase component C-like 1 (bacterial) [Source:HGNC Symbol;Acc:HGNC:6508]			46.4721	34.0926	36.9966	30.8918	34.3821	40.0616	38.6409	19.9387	36.6465	30.5729	38.1516	39.191	56.3157	20.5466	35.5163	36.8527	36.6532	34.308	30.7766	37.0643	31.8946	26.8695	26.8355	50.9958	53.6353	21.559	28.27	32.0272	34.6043	36.9042	32.2413	25.9272	35.3729	40.3806	42.9333	49.9858	0
-0.00113528	1.72816e-05	ENSG00000002834	LASP1	LIM and SH3 protein 1 [Source:HGNC Symbol;Acc:HGNC:6513]			81.3216	90.7903	121.301	100.548	115.784	118.258	102.169	88.2749	105.659	103.72	114.005	97.4758	101.37	110.998	105.12	113.325	107.762	112.297	112.052	103.072	115.14	86.8225	106.302	118.305	121.246	161.486	130.724	126.133	154.752	97.9471	104.646	83.2541	113.622	109.995	100.214	117.344	0
0.00121884	-0.00351628	ENSG00000205629	LCMT1	leucine carboxyl methyltransferase 1 [Source:HGNC Symbol;Acc:HGNC:17557]			57.1016	53.9125	42.5532	39.587	42.7757	39.7209	37.9591	55.4319	38.0363	51.2488	44.86	43.5113	81.3818	59.067	54.2172	46.6413	47.1019	50.2142	43.659	43.4934	49.4641	47.5813	47.424	40.5884	66.6814	48.6744	52.0471	55.8875	38.9217	34.4717	47.1134	48.3463	39.996	41.3375	29.5023	44.8431	0
0.000315563	0.00516862	ENSG00000167615	LENG8	leukocyte receptor cluster (LRC) member 8 [Source:HGNC Symbol;Acc:HGNC:15500]			168.976	136.564	182.888	215.722	153.934	265.317	308.185	193.358	212.501	237.329	312.863	174.218	174.412	121.387	191.907	228.703	216.562	223.091	219.948	200.831	247.986	287.52	190.343	261.318	271.602	136.77	180.278	184.996	200.678	212.3	245.249	183.435	195.044	239.83	274.004	228.254	0
0.000876443	0.0013745	ENSG00000168924	LETM1	leucine zipper-EF-hand containing transmembrane protein 1 [Source:HGNC Symbol;Acc:HGNC:6556]			23.1847	28.3986	22.2056	18.6549	22.404	25.4774	26.0549	21.2047	22.7597	24.9679	28.5522	19.955	25.5182	15.8188	25.1842	23.9997	22.5105	22.0085	22.1005	27.8274	23.0145	23.4355	25.0216	24.7927	24.6835	19.7011	20.7999	22.3205	22.8023	23.8283	29.8367	23.0385	22.7544	26.2162	19.3735	25.2483	0
-0.00172729	0.00356839	ENSG00000050405	LIMA1	LIM domain and actin binding 1 [Source:HGNC Symbol;Acc:HGNC:24636]			38.3443	30.7601	67.616	46.5152	61.9683	69.554	66.6915	51.4088	64.9331	60.4242	66.0598	57.2315	43.7149	52.4164	64.2759	65.8108	64.2588	66.6604	66.6052	74.5391	66.4989	48.6791	45.3677	61.1566	61.4587	39.205	66.7198	64.9012	89.7205	38.8424	46.982	53.6562	67.3368	62.505	59.2465	61.4735	0
0.00455436	-0.000501285	ENSG00000064042	LIMCH1	LIM and calponin homology domains 1 [Source:HGNC Symbol;Acc:HGNC:29191]			10.9486	7.79935	5.13701	6.57816	5.48936	8.98393	6.5566	2.69029	5.55417	5.62029	10.5068	3.60708	12.0404	3.61399	4.533	7.58172	5.33321	6.65807	4.05691	9.36961	7.16231	6.96313	4.79613	6.40354	15.3315	3.62418	3.82714	3.94868	4.34389	19.2377	6.75909	4.3867	8.7952	8.31981	9.17489	9.4543	0
-0.000252211	0.00321931	ENSG00000267796	LIN37	lin-37 DREAM MuvB core complex component [Source:HGNC Symbol;Acc:HGNC:33234]			7.96909	7.8934	8.62237	8.82545	8.14828	10.7754	9.47665	13.5395	7.48516	10.7162	10.9924	9.43557	8.19955	9.34374	9.02527	8.69325	8.29095	8.75814	9.97612	10.4445	11.8847	13.1431	9.78792	11.5298	10.2188	8.0762	7.96244	7.07585	9.31763	11.6244	10.7851	8.55194	8.63448	9.81542	8.07615	9.12405	0
-0.000248446	-0.000127302	ENSG00000205659	LIN52	lin-52 DREAM MuvB core complex component [Source:HGNC Symbol;Acc:HGNC:19856]			12.3779	8.55175	11.3887	10.4796	11.145	12.2854	11.8683	8.10599	12.8708	11.5699	13.9761	10.0887	13.291	10.7476	11.8931	11.5368	14.3413	11.5375	11.4698	12.6144	10.48	11.0651	9.63665	11.3024	11.8909	9.40115	9.49771	12.0695	10.0304	13.5712	12.1945	10.5362	9.4604	10.2584	9.86737	11.6419	0
-0.000819187	-0.00393364	ENSG00000183814	LIN9	lin-9 DREAM MuvB core complex component [Source:HGNC Symbol;Acc:HGNC:30830]			5.3053	1.88654	3.44888	3.13277	3.58126	3.97655	3.93733	1.61361	3.46764	2.76235	4.28726	1.45632	3.64715	1.87641	3.69484	3.27168	3.31319	2.88757	3.64307	3.34496	3.48231	2.10293	1.79138	2.43989	3.65121	1.90147	3.44966	3.65851	3.5937	2.22962	3.53569	1.48069	2.01365	2.96408	2.02473	2.42413	0
0.00195102	0.0062263	ENSG00000073350	LLGL2	lethal giant larvae homolog 2 (Drosophila) [Source:HGNC Symbol;Acc:HGNC:6629]			49.4101	72.629	62.7844	70.7346	39.8103	82.1979	71.7718	77.4332	66.7039	74.8924	70.7603	79.123	51.675	63.0788	56.0596	65.6119	68.4806	74.7221	88.0919	59.9009	77.8868	69.9126	68.2425	79.6183	79.2801	30.6651	54.1147	50.6278	60.6044	48.7668	61.8114	91.9763	63.3642	81.8562	92.5874	94.0142	0
0.000160372	-0.00105305	ENSG00000114988	LMAN2L	lectin, mannose-binding 2-like [Source:HGNC Symbol;Acc:HGNC:19263]			39.6396	31.4656	32.0634	28.4503	30.7533	31.6902	30.5245	34.5488	32.3257	34.8134	31.2497	30.5479	43.8737	35.8792	39.9071	35.7101	38.4142	37.5258	34.8767	35.9666	34.316	38.4865	31.4849	30.6892	35.9752	33.7955	37.0191	35.9936	35.0431	33.058	31.2423	35.8792	31.4131	34.3532	28.8625	36.4435	0
0.000554301	-0.00732293	ENSG00000176619	LMNB2	lamin B2 [Source:HGNC Symbol;Acc:HGNC:6638]			99.9171	32.0835	43.8571	22.1941	50.0676	36.2475	48.5794	31.4909	44.8715	39.9509	38.5904	30.2894	83.4	30.7875	46.8105	41.4283	39.641	37.1779	35.4514	54.6097	37.6057	32.4517	40.9026	24.574	57.9292	38.3732	45.9451	50.0074	47.8	34.4366	38.436	30.7551	34.6712	28.8661	20.7766	27.2518	0
0.0012348	-0.000518052	ENSG00000176454	LPCAT4	lysophosphatidylcholine acyltransferase 4 [Source:HGNC Symbol;Acc:HGNC:30059]			23.1641	32.2409	24.2737	13.5893	30.4487	25.1228	26.6808	22.9671	22.6702	24.4602	24.0809	20.9507	28.1625	17.5644	25.0067	25.8572	27.7437	23.891	26.5357	27.6124	29.0387	27.0168	25.5835	21.3713	35.8482	18.629	32.3015	22.633	27.2746	16.6388	23.1426	21.2225	18.8925	22.6347	19.0296	23.5628	0
0.0045469	0.00860827	ENSG00000101577	LPIN2	lipin 2 [Source:HGNC Symbol;Acc:HGNC:14450]			27.2961	31.1747	28.1926	28.7485	33.9474	35.622	59.6499	17.9394	47.0235	33.2708	52.6797	41.6608	35.5201	18.9989	22.0547	39.4191	27.9976	34.5346	23.8893	39.6208	38.2473	36.3367	42.9315	74.1229	46.9141	21.9143	21.932	21.6601	27.5056	36.0014	33.5448	25.0407	48.1029	59.9135	66.1313	59.3906	0
0.00132748	0.00162538	ENSG00000198589	LRBA	LPS-responsive vesicle trafficking, beach and anchor containing [Source:HGNC Symbol;Acc:HGNC:1742]			22.907	20.9772	19.2509	25.1163	15.4103	31.7321	21.5773	10.9221	26.2396	17.5361	17.7068	20.3427	14.2885	11.4223	24.7555	21.0058	22.0111	24.6774	22.6201	18.0888	18.8428	15.4196	12.2942	33.0779	31.2896	14.8236	13.4866	21.8682	23.1307	27.9951	20.2516	20.3796	19.8448	20.1644	26.9009	27.7594	0
0.0205321	0.0179115	ENSG00000137269	LRRC1	leucine rich repeat containing 1 [Source:HGNC Symbol;Acc:HGNC:14307]			50.2073	167.729	12.1693	16.2031	14.6785	22.1974	50.5724	21.6737	51.1717	22.7376	80.5317	227.588	59.9701	13.3145	12.2647	21.0137	16.199	17.5825	18.5056	24.0853	32.9192	52.8264	70.8625	216.416	71.2368	10.626	10.6577	12.3082	13.5584	13.7869	26.3192	19.9676	65.0201	170.823	169.738	206.118	0
0.00445475	-0.00279081	ENSG00000172731	LRRC20	leucine rich repeat containing 20 [Source:HGNC Symbol;Acc:HGNC:23421]			15.0003	8.74886	7.68724	3.13105	6.51142	6.40775	5.79865	6.33431	6.15203	7.77642	6.58394	6.50372	13.1625	5.79888	6.57189	7.44948	8.03354	5.57814	7.26459	7.15462	7.14004	7.09359	6.66007	6.4205	9.67575	4.37981	9.92339	6.95947	7.20874	3.89336	6.39577	7.54084	5.25363	8.05672	6.50264	10.13	0
-0.00203193	-0.00232244	ENSG00000148356	LRSAM1	leucine rich repeat and sterile alpha motif containing 1 [Source:HGNC Symbol;Acc:HGNC:25135]			14.5825	13.4687	16.7758	14.5914	14.7127	17.913	14.3924	16.5786	14.5727	15.7281	13.7256	12.7509	16.6005	19.8342	19.6175	16.8151	18.6516	16.0055	17.1678	14.0376	16.4332	15.7395	12.5615	14.3319	17.2179	20.9396	16.5446	17.1543	18.156	19.7814	17.3906	21.0618	12.0958	11.3799	12.6618	14.1781	0
0.00112273	-0.00107409	ENSG00000149657	LSM14B	LSM family member 14B [Source:HGNC Symbol;Acc:HGNC:15887]			49.5816	39.5407	36.7067	36.6075	37.9545	45.8874	37.9071	31.9219	37.5856	41.8409	39.6341	32.9599	55.7576	34.7123	36.513	40.4221	40.1949	41.7309	38.3641	40.4074	42.073	39.3929	36.296	41.4288	49.4263	36.4019	36.5269	40.3694	35.2228	43.527	44.7565	34.2814	37.6624	40.9781	33.5089	42.9452	0
0.000679972	3.17221e-07	ENSG00000130332	LSM7	LSM7 homolog, U6 small nuclear RNA and mRNA degradation associated [Source:HGNC Symbol;Acc:HGNC:20470]			99.5836	124.074	88.7333	64.775	88.551	81.185	63.2016	136.053	92.8139	104.334	70.9772	94.238	107.466	95.72	77.4663	76.6833	101.427	95.067	107.18	107.948	110.032	103.016	108.004	80.7142	86.8176	91.3134	113.117	104.794	93.1799	82.5619	99.982	86.7667	79.5282	88.291	89.8736	94.8566	0
-0.00683998	-0.00411277	ENSG00000079257	LXN	latexin [Source:HGNC Symbol;Acc:HGNC:13347]			18.4958	25.0731	49.0615	69.8385	48.733	33.5911	29.4905	23.9202	32.8108	32.2294	25.232	21.019	24.7749	71.3295	35.6635	36.699	38.5862	34.4761	38.0726	38.3802	27.3254	22.5396	22.8164	18.3345	28.8849	83.4363	47.1088	34.6042	29.3055	69.6535	34.9742	27.5995	40.9697	20.294	23.9198	22.9106	0
0.000237225	-0.000187246	ENSG00000162441	LZIC	leucine zipper and CTNNBIP1 domain containing [Source:HGNC Symbol;Acc:HGNC:17497]			29.368	22.6514	30.4558	26.1189	25.9984	36.7208	35.0294	16.5881	35.6046	25.8242	31.8641	26.1425	36.3976	19.6453	32.2034	29.9166	33.2721	34.5531	29.4706	31.1769	27.7013	24.1754	20.4401	33.0199	34.5946	24.4716	26.7895	30.4292	29.2958	31.126	30.6261	20.7305	26.7417	28.4019	27.9006	28.621	0
-0.000462928	-0.00181614	ENSG00000002822	MAD1L1	MAD1 mitotic arrest deficient-like 1 (yeast) [Source:HGNC Symbol;Acc:HGNC:6762]			11.0908	10.5804	8.79067	8.25341	8.45442	8.98675	9.73685	10.9201	9.78159	8.90874	9.11392	8.84493	10.1221	12.8927	10.2601	8.63258	10.7604	9.18187	10.4524	9.9066	9.48501	8.27517	9.13504	8.52135	9.20286	7.59015	10.5362	11.3133	9.24179	10.8706	9.17604	10.6127	6.76973	8.4974	6.02774	9.19164	0
0.0082242	-0.00684354	ENSG00000179222	MAGED1	melanoma antigen family D1 [Source:HGNC Symbol;Acc:HGNC:6813]			211.793	565.8	104.524	55.8486	116.622	95.6197	89.3785	74.9455	114.008	92.8281	111.257	128.914	292.476	99.7316	120.552	97.8966	105.488	89.0482	91.5604	112.868	98.3615	102.004	101.496	212.147	333.187	118.686	127.28	131.082	130.982	127.714	79.79	103.158	74.8978	93.9594	123.023	179.253	0
-0.00136554	0.00289183	ENSG00000130479	MAP1S	microtubule-associated protein 1S [Source:HGNC Symbol;Acc:HGNC:15715]			25.9339	28.3438	27.2454	33.8495	35.351	37.155	34.2297	35.8272	33.5899	39.4968	36.4618	33.8319	29.5141	39.4771	31.2666	37.9806	35.8693	35.6294	38.0111	33.7072	38.1535	38.6825	39.6435	33.2359	26.0313	38.0958	35.3404	30.0606	31.2806	36.0079	36.8006	32.0161	33.2022	32.1206	34.6249	34.1616	0
0.0186914	0.00482518	ENSG00000078018	MAP2	microtubule-associated protein 2 [Source:HGNC Symbol;Acc:HGNC:6839]			2.5327	2.63937	0.389098	0.764006	1.0908	1.0152	0.859426	0.357745	0.530563	0.763257	1.44311	2.20692	2.42088	0.372172	0.596765	1.54937	0.758516	0.495806	0.549227	0.966917	0.655987	0.4171	1.02186	9.00831	4.02145	0.247921	0.45939	0.56949	0.329978	0.73614	0.388208	0.518434	0.827561	1.7086	3.85276	6.55039	0
0.00488965	0.00419679	ENSG00000034152	MAP2K3	mitogen-activated protein kinase kinase 3 [Source:HGNC Symbol;Acc:HGNC:6843]			37.1521	62.6825	31.7658	33.7431	35.0738	28.7993	27.8133	34.4689	32.1966	37.0462	37.076	54.1398	35.4278	29.1401	23.956	29.4524	24.1698	29.7578	29.0554	32.2901	34.5554	37.4769	50.4168	52.4389	42.2218	32.2147	26.9906	26.7266	31.1811	22.5666	33.6412	40.1043	36.6486	47.3022	44.9413	56.8384	0
0.000134071	0.00482778	ENSG00000142733	MAP3K6	mitogen-activated protein kinase kinase kinase 6 [Source:HGNC Symbol;Acc:HGNC:6858]			32.3377	21.1573	32.7883	21.7829	34.5347	41.0164	42.8144	35.1071	22.5846	41.149	63.1162	33.7745	26.832	22.0756	36.681	41.065	36.4719	28.6355	35.3253	40.5012	27.5061	41.5385	46.5087	31.0347	25.7387	24.3102	37.1707	33.2186	32.5563	15.6087	35.1963	28.8719	30.0603	39.0441	32.962	35.3252	0
-0.000733775	0.000129231	ENSG00000135341	MAP3K7	mitogen-activated protein kinase kinase kinase 7 [Source:HGNC Symbol;Acc:HGNC:6859]			30.625	18.0091	26.4685	28.4014	26.4305	35.5854	34.5001	19.8548	28.2601	24.8363	30.1211	23.3405	27.8784	16.5928	26.7253	29.3308	27.8599	27.755	26.7667	30.1296	24.803	22.3902	19.5093	24.3361	29.7755	21.496	24.6038	26.4005	25.9195	34.8394	28.5445	18.1816	25.3722	27.5554	25.3713	21.9574	0
-0.00664814	-8.32017e-05	ENSG00000071054	MAP4K4	mitogen-activated protein kinase kinase kinase kinase 4 [Source:HGNC Symbol;Acc:HGNC:6866]			19.6003	13.2388	42.7852	48.0747	32.4204	46.3912	43.9192	22.6918	39.6706	35.0222	34.5011	16.294	21.9595	30.4223	33.8891	40.4127	39.7698	41.9388	33.6426	38.0964	30.6534	26.2822	20.3744	20.9273	28.3107	39.1685	30.7685	31.2932	39.8863	66.8202	35.6747	31.3464	31.5111	26.6271	25.5484	21.2467	0
0.000818735	0.00201413	ENSG00000012983	MAP4K5	mitogen-activated protein kinase kinase kinase kinase 5 [Source:HGNC Symbol;Acc:HGNC:6867]			32.202	20.8263	31.1533	33.4689	27.9128	48.5664	45.3353	24.5289	35.6931	27.4148	44.8034	27.2945	36.4717	14.5021	34.6336	39.5117	38.3949	34.7041	35.3839	34.0802	34.0518	26.6134	23.137	36.638	49.8852	21.2781	30.7216	34.4605	29.8478	31.3767	36.7726	24.5903	35.5085	33.7919	37.6743	40.6384	0
-0.00391347	0.00471337	ENSG00000116871	MAP7D1	MAP7 domain containing 1 [Source:HGNC Symbol;Acc:HGNC:25514]			45.5617	42.1554	52.3961	69.1746	72.2982	88.231	73.4491	63.1534	75.4377	74.3197	83.204	71.7843	44.8737	70.5716	64.892	86.8356	71.9016	85.118	79.3739	63.7615	103.776	95.2979	83.4312	43.882	47.5281	74.2833	73.3974	85.4492	61.508	79.6307	104.618	55.2365	102.312	70.1684	67.7012	50.4052	0
-0.00335256	-0.00119046	ENSG00000129680	MAP7D3	MAP7 domain containing 3 [Source:HGNC Symbol;Acc:HGNC:25742]			6.44771	4.41092	8.91242	6.19311	10.5744	11.3645	12.239	5.91157	8.82181	8.18153	8.57851	5.3038	6.73333	4.73807	9.91513	8.78907	8.16993	8.3243	6.94203	9.58486	8.307	5.6939	6.47623	5.30118	9.12106	7.21579	8.9763	8.93886	10.0577	9.81285	9.63303	4.09622	5.66204	6.90386	4.78407	6.56179	0
-0.001199	0.000526699	ENSG00000100030	MAPK1	mitogen-activated protein kinase 1 [Source:HGNC Symbol;Acc:HGNC:6871]			38.7056	35.0676	44.8702	47.9579	45.3634	60.4432	56.0112	29.6811	56.0753	46.6248	50.0186	38.6433	49.7728	32.3518	54.1254	51.8371	51.7743	53.6254	48.009	51.0832	43.4244	36.6826	32.2788	45.0563	47.8781	47.7921	38.5181	47.4898	50.5826	57.0103	48.1062	39.0286	47.4852	49.1778	43.2141	46.9447	0
-0.000973601	0.000713536	ENSG00000107643	MAPK8	mitogen-activated protein kinase 8 [Source:HGNC Symbol;Acc:HGNC:6881]			16.3264	11.3734	16.2437	21.1572	13.6677	21.4846	19.1543	12.9336	18.1598	16.5725	19.8107	12.4685	17.3278	12.9359	17.8774	17.9124	20.2283	20.5112	19.4238	18.3563	16.9903	14.8423	11.2136	16.4833	19.4626	11.3124	15.3879	17.344	15.489	18.5013	17.7382	15.7062	16.1928	17.6343	15.1807	15.3637	0
0.00226853	0.000819271	ENSG00000050748	MAPK9	mitogen-activated protein kinase 9 [Source:HGNC Symbol;Acc:HGNC:6886]			15.2064	12.1799	12.1166	11.595	11.7113	15.0076	15.3901	9.66644	14.0791	12.0149	15.0261	14.7476	18.601	8.84227	13.2943	13.6715	12.8213	12.2663	12.1353	13.6849	12.6842	12.0128	11.7322	15.2433	17.044	11.0825	12.3169	11.4054	11.8788	11.5426	14.3369	11.7026	11.9583	15.3879	13.834	15.2016	0
-0.00101189	-0.0013081	ENSG00000114738	MAPKAPK3	mitogen-activated protein kinase-activated protein kinase 3 [Source:HGNC Symbol;Acc:HGNC:6888]			11.5483	15.3257	22.4491	17.2001	15.4486	14.5526	13.4804	13.9847	15.5999	13.2429	15.6308	18.2165	21.0021	24.6677	20.1511	16.9568	22.6199	13.5302	22.7138	17.3729	14.1846	14.0923	16.332	19.1778	17.2824	22.6645	24.5818	19.8456	26.0296	16.2557	13.6975	28.1638	13.3025	18.2005	16.6453	17.9594	0
0.000613284	0.00355772	ENSG00000075413	MARK3	MAP/microtubule affinity-regulating kinase 3 [Source:HGNC Symbol;Acc:HGNC:6897]			31.4788	31.6188	36.7854	31.0923	32.524	42.2627	36.3838	33.2389	38.5631	33.0879	41.119	42.1178	29.8168	24.238	37.1467	39.1302	37.7664	39.7342	38.6141	41.8826	38.3264	37.0264	33.7717	42.6799	38.5681	33.2155	34.9814	32.0909	31.571	35.4733	35.8338	32.7304	36.1752	41.6833	38.5048	46.5194	0
-0.00255268	0.00150524	ENSG00000088888	MAVS	mitochondrial antiviral signaling protein [Source:HGNC Symbol;Acc:HGNC:29233]			17.9634	15.1937	31.5905	36.1968	28.7644	59.4602	61.3127	9.52521	53.4162	33.125	42.7513	16.5813	34.4229	16.2971	43.8979	35.418	30.8208	44.1219	32.5294	40.7493	26.4316	23.5591	14.6033	41.3511	42.0085	33.8294	19.2508	34.277	26.7542	57.113	40.0694	22.2688	32.9915	28.9004	36.7445	29.7269	0
0.000672422	0.00083363	ENSG00000125952	MAX	MYC associated factor X [Source:HGNC Symbol;Acc:HGNC:6913]			39.541	42.7099	39.1508	36.215	43.5171	43.3308	43.4911	38.3025	41.0161	42.715	43.6163	43.0366	44.649	34.2917	39.062	44.1714	42.9525	41.9215	39.8451	41.5839	44.7422	44.043	43.5025	43.5415	49.4249	44.1927	41.5765	39.958	38.1071	39.2343	45.3851	36.9195	36.9327	42.6228	35.8235	46.3112	0
0.000620116	0.00176821	ENSG00000011258	MBTD1	mbt domain containing 1 [Source:HGNC Symbol;Acc:HGNC:19866]			16.9029	11.2009	14.8533	19.5291	11.9293	22.1797	18.4393	11.0256	17.8055	15.1387	18.8792	14.5769	16.8324	10.0626	16.0865	19.6313	18.4519	17.1679	17.3039	16.5434	17.8165	14.3739	10.4805	16.8606	21.7587	10.2841	13.1048	17.0544	13.3989	17.0661	16.4269	12.7873	16.4756	18.6166	18.4526	17.4719	0
0.00193896	-0.00523037	ENSG00000166508	MCM7	minichromosome maintenance complex component 7 [Source:HGNC Symbol;Acc:HGNC:6950]			118.014	49.4858	44.5325	55.7852	42.8155	52.484	46.0862	46.5329	48.6354	52.6572	44.8676	37.5601	107.899	53.4432	41.6408	49.9917	56.0549	45.6916	57.062	39.9533	59.1118	52.8545	45.1476	42.436	72.7184	41.0159	55.679	49.4933	47.1106	43.5934	54.8936	45.2108	45.8184	40.3463	40.7377	40.5384	0
-0.00434276	0.00504059	ENSG00000112159	MDN1	midasin AAA ATPase 1 [Source:HGNC Symbol;Acc:HGNC:18302]			8.67864	4.50489	14.5748	12.5807	14.0819	19.2769	25.4832	10.6999	19.3363	14.2828	15.8795	8.30026	8.74867	6.85836	15.6704	15.7828	14.7796	17.1648	13.6914	21.6015	14.014	14.3926	9.84532	11.3796	11.6147	9.04865	12.3562	12.8223	13.2443	14.9676	14.755	11.0944	15.1599	14.1881	13.6079	9.06681	0
0.000992818	-0.00696068	ENSG00000065833	ME1	malic enzyme 1, NADP(+)-dependent, cytosolic [Source:HGNC Symbol;Acc:HGNC:6983]			9.45763	5.96932	5.03449	6.29812	9.45345	5.70445	8.20117	2.89715	6.96647	8.58575	6.58412	3.54101	11.9026	3.54197	5.87966	7.47452	5.77813	4.84735	4.79056	7.31794	4.57916	3.88035	3.71748	5.52333	10.6314	4.77753	7.63524	6.2115	10.0786	7.06135	5.79325	2.72591	4.70739	4.60638	3.22074	6.54314	0
-0.001929	-0.000615525	ENSG00000082212	ME2	malic enzyme 2, NAD(+)-dependent, mitochondrial [Source:HGNC Symbol;Acc:HGNC:6984]			25.2024	27.4331	35.2707	37.3265	33.7315	40.1172	39.6438	23.3285	36.2071	30.2419	30.219	25.6792	31.5873	24.7531	38.2093	37.0524	37.3711	31.3758	31.6741	35.6061	30.9763	20.6631	25.5051	25.8207	32.8325	31.7762	36.5678	36.8862	38.1302	32.9702	35.3173	29.1297	31.3205	28.9895	29.6304	29.9658	0
-0.00144742	-0.000618974	ENSG00000125686	MED1	mediator complex subunit 1 [Source:HGNC Symbol;Acc:HGNC:9234]			21.8588	14.4692	23.9682	23.9864	22.6028	32.2711	33.0036	11.2453	30.8205	20.2124	25.6775	14.5202	24.3522	12.82	27.9399	25.2738	25.6173	26.7321	21.16	28.002	19.1788	17.0602	12.9931	22.0664	27.5395	19.9388	16.5791	21.4551	21.7779	31.7426	23.314	18.5642	22.0497	20.2077	20.1068	19.283	0
-0.000223199	0.00105883	ENSG00000099917	MED15	mediator complex subunit 15 [Source:HGNC Symbol;Acc:HGNC:14248]			29.1334	28.992	26.8933	32.1679	26.6024	32.1847	32.4774	32.5	31.5519	32.0627	32.7486	27.3551	28.6919	31.4383	30.1398	34.4137	30.4257	29.8713	32.7941	29.6593	33.7831	36.1775	32.096	31.5931	35.316	27.8421	31.487	28.8419	33.7576	30.5367	28.6446	36.3781	27.8903	28.6142	27.4211	31.1612	0
-0.000471531	0.000140173	ENSG00000042429	MED17	mediator complex subunit 17 [Source:HGNC Symbol;Acc:HGNC:2375]			12.5613	11.6316	12.5898	13.4389	12.4039	14.837	14.5852	9.54498	13.411	12.1995	14.0517	10.7294	13.6574	9.55886	12.6295	13.967	13.9131	12.3115	11.6704	15.4155	12.796	11.1324	10.9641	10.7353	13.8586	9.36631	10.7876	12.2972	12.1034	16.2761	12.9588	10.4333	13.6189	12.5967	9.33148	12.1312	0
-0.000939412	0.000742893	ENSG00000124641	MED20	mediator complex subunit 20 [Source:HGNC Symbol;Acc:HGNC:16840]			23.0498	22.7283	28.2557	23.6343	26.17	27.2445	25.8236	22.4966	29.8907	29.5438	27.7336	24.9475	23.8575	25.5091	30.0412	28.0785	28.7212	26.9326	26.886	26.9557	25.4911	25.3252	26.0576	24.5669	27.3893	26.2268	28.418	29.3693	25.6419	27.873	26.0474	24.1223	29.068	24.3279	21.7726	29.184	0
0.00561185	0.00474074	ENSG00000185432	METTL7A	methyltransferase like 7A [Source:HGNC Symbol;Acc:HGNC:24550]			50.3393	88.7027	51.497	20.1216	64.0411	55.8472	59.2154	43.482	72.3767	70.0393	83.7857	94.5243	81.8815	43.0997	50.4212	61.3358	79.0434	58.2172	64.6946	67.0811	71.2385	83.2105	65.5619	88.6039	97.6038	29.663	62.7229	66.9831	39.0622	31.8752	63.7126	52.98	46.4611	72.8123	76.8122	108.461	0
0.000677598	-0.00024983	ENSG00000181588	MEX3D	mex-3 RNA binding family member D [Source:HGNC Symbol;Acc:HGNC:16734]			26.1704	18.6069	19.2331	23.5216	21.5827	27.1751	19.4902	23.6503	19.767	25.9035	23.8995	19.7432	28.6806	25.8493	15.2733	22.1997	22.5601	22.2155	24.0226	21.6381	20.7523	19.3485	25.0411	22.528	27.1836	19.6869	22.3583	19.6688	14.9198	22.4167	23.1363	21.1292	23.2769	20.8941	18.2727	20.2037	0
0.0012945	-0.000395477	ENSG00000140259	MFAP1	microfibrillar-associated protein 1 [Source:HGNC Symbol;Acc:HGNC:7032]			50.8833	49.9913	46.1984	44.3762	45.1881	46.588	43.573	35.6651	46.8798	44.6571	43.9926	51.487	55.051	38.1835	48.2641	48.2516	43.8094	42.5517	42.228	44.7164	45.7573	36.5709	46.9458	46.6549	52.2975	42.585	47.3116	45.4244	46.7319	46.1448	42.4946	44.1007	38.3739	50.7557	43.5859	51.921	0
-0.00296481	0.00044592	ENSG00000140545	MFGE8	milk fat globule-EGF factor 8 protein [Source:HGNC Symbol;Acc:HGNC:7036]			103.346	110.182	173.613	110.339	181.698	192.654	150.564	143.883	169.71	234.025	184.806	131.525	128.589	183.29	161.575	131.974	157.446	165.619	147.021	213.005	140.878	187.378	181.127	116.571	197.923	185.037	168.89	194.87	164.732	202.535	223.335	99.0527	128.29	177.026	89.0432	128.161	0
-0.00168909	0.00232079	ENSG00000174197	MGA	MGA, MAX dimerization protein [Source:HGNC Symbol;Acc:HGNC:14010]			13.0489	8.81458	16.9574	14.816	13.4538	22.9207	22.9644	10.8938	17.9937	13.9259	18.4092	10.5295	12.2994	8.4109	16.8239	16.6591	16.0669	17.3845	15.2159	18.4101	14.6709	12.6652	9.76639	14.1699	16.4935	11.5565	12.1892	12.1827	16.3139	18.5695	15.3995	13.7671	14.7231	16.7011	15.4328	13.3708	0
-0.00310088	0.00273886	ENSG00000131446	MGAT1	mannosyl (alpha-1,3-)-glycoprotein beta-1,2-N-acetylglucosaminyltransferase [Source:HGNC Symbol;Acc:HGNC:7044]			53.1048	78.558	100.393	111.884	90.854	92.754	87.1685	105.897	86.5984	103.204	80.0063	90.0369	65.7019	127.41	85.2984	92.3627	91.6014	90.8278	100.513	82.3475	91.4547	105.079	92.8704	81.2479	63.0571	109.626	97.8582	88.7627	106.102	118.03	95.205	134.15	87.2627	90.152	90.5984	84.8594	0
-0.00208992	0.000840288	ENSG00000102858	MGRN1	mahogunin ring finger 1, E3 ubiquitin protein ligase [Source:HGNC Symbol;Acc:HGNC:20254]			35.2249	30.5327	40.3672	39.686	35.7154	42.2247	45.9768	28.7586	45.8191	49.3435	48.0864	34.5712	33.7583	36.9127	45.8209	45.0403	38.5182	46.2833	43.4207	42.8278	37.0962	44.3056	39.0757	37.8671	36.0151	40.7964	40.3616	39.8748	38.6186	49.3788	49.5979	39.4814	34.0659	33.5387	31.1034	32.6772	0
0.000430494	-0.00151366	ENSG00000133816	MICAL2	microtubule associated monooxygenase, calponin and LIM domain containing 2 [Source:HGNC Symbol;Acc:HGNC:24693]			3.54772	7.39157	6.20163	6.91907	4.92383	4.06044	7.31471	2.16967	4.37271	6.33359	8.22497	4.70665	6.0051	4.51263	5.32292	5.41937	4.69793	3.84714	3.25779	7.41441	3.31698	4.73356	4.02418	5.22083	8.64153	11.3652	5.70652	4.52539	13.7972	16.1017	4.04223	3.05829	4.46066	9.36359	6.62083	9.76625	0
-0.00142863	-0.000501006	ENSG00000100139	MICALL1	MICAL-like 1 [Source:HGNC Symbol;Acc:HGNC:29804]			17.5251	15.5554	20.4419	20.0439	20.4556	29.5148	22.8819	13.6731	19.9069	20.9001	23.2222	17.8135	19.6684	17.2775	25.0497	21.8915	18.4689	21.4008	19.5023	23.5967	19.7695	17.2931	19.5	20.9647	27.3702	27.1428	24.2777	21.9739	22.4636	28.8662	23.1625	18.8333	18.0892	21.9615	18.3029	18.2708	0
0.000475451	0.00228018	ENSG00000125457	MIF4GD	MIF4G domain containing [Source:HGNC Symbol;Acc:HGNC:24030]			20.8045	30.5119	23.4557	29.1875	18.5297	23.3196	22.6147	21.6751	23.177	24.608	20.7019	35.9273	25.2238	34.1536	25.2657	23.4051	29.3975	26.5972	23.991	19.4095	29.0947	27.1236	27.2846	28.3634	18.6483	24.0478	27.1136	29.1941	26.6694	26.0288	23.2041	30.09	22.3648	29.1636	32.2148	29.9876	0
0.00355989	0.00177673	ENSG00000164654	MIOS	missing oocyte, meiosis regulator, homolog (Drosophila) [Source:HGNC Symbol;Acc:HGNC:21905]			24.4976	21.6669	17.6053	16.0032	17.4631	20.9368	23.6321	13.7141	20.5203	16.6748	23.0851	24.524	28.451	12.7748	20.371	20.7928	20.2256	19.9172	20.6541	19.5256	21.2998	20.1739	19.7222	23.764	29.2682	13.5237	15.9309	16.637	17.6532	17.7222	18.1011	20.1803	19.9095	22.552	26.5537	23.8039	0
-0.00138121	0.00114257	ENSG00000027001	MIPEP	mitochondrial intermediate peptidase [Source:HGNC Symbol;Acc:HGNC:7104]			16.0445	13.3743	23.9269	17.791	20.8212	16.5689	19.1375	12.9464	26.917	18.6326	16.6874	19.6322	16.9022	20.7947	23.9119	22.4481	18.7493	20.6261	18.7799	26.8999	18.5613	23.6146	19.1225	20.4154	21.6343	20.674	19.2373	21.7062	21.6856	25.098	16.7196	19.0905	19.5444	21.7819	16.9033	20.8596	0
-0.00407613	0.00278616	ENSG00000151611	MMAA	methylmalonic aciduria (cobalamin deficiency) cblA type [Source:HGNC Symbol;Acc:HGNC:18871]			4.35139	7.04405	9.79472	10.4402	7.9356	12.0354	10.4614	8.09762	9.23322	7.95201	8.11193	6.55038	5.67858	7.84513	11.0147	9.67551	10.4146	10.238	9.09648	9.11194	8.65223	7.04553	6.96408	6.62986	5.90405	7.21031	7.68761	9.78042	10.4888	11.3564	8.39424	7.2728	9.32095	8.75067	7.70944	7.26415	0
0.000344946	-0.00398413	ENSG00000132763	MMACHC	methylmalonic aciduria (cobalamin deficiency) cblC type, with homocystinuria [Source:HGNC Symbol;Acc:HGNC:24525]			9.37243	8.43341	9.90118	5.38632	8.18256	7.7487	9.95049	5.36375	8.56406	7.85818	8.58012	7.4929	12.7467	7.48618	11.4902	9.20861	8.85858	7.78161	6.43074	13.0122	7.07129	5.96391	6.54823	8.28385	11.3186	8.60134	8.09224	8.97093	8.90918	10.5754	7.90283	7.40363	5.58434	7.07691	5.54749	7.41453	0
0.00011551	-0.00188185	ENSG00000168288	MMADHC	methylmalonic aciduria (cobalamin deficiency) cblD type, with homocystinuria [Source:HGNC Symbol;Acc:HGNC:25221]			100.462	117.551	101.74	96.0637	105.413	100.578	91.9582	76.9408	95.8195	91.3644	94.596	97.4335	123.886	103.45	108.238	100.097	105.711	93.9164	98.3461	96.1415	97.1785	81.3492	85.518	91.9191	108.525	93.8281	109.892	117.314	106.579	117.464	103.598	95.9283	87.4322	91.5058	86.203	100.931	0
-0.00544277	-0.006481	ENSG00000157227	MMP14	matrix metallopeptidase 14 (membrane-inserted) [Source:HGNC Symbol;Acc:HGNC:7160]			301.32	177.106	449.324	391.974	349.234	431.114	303.592	219.172	268.504	358.653	280.693	174.116	344.937	416.678	340.035	341.702	317.504	326.093	323.806	329.843	286.758	273.754	242.845	236.026	376.135	748.155	460.418	424.854	432.346	920.826	396.615	252.441	251.217	240.784	179.02	227.558	0
0.00612581	-0.00558976	ENSG00000138587	MNS1	meiosis-specific nuclear structural 1 [Source:HGNC Symbol;Acc:HGNC:29636]			13.2439	4.13102	4.99557	4.70242	4.9883	3.79844	4.63782	2.03676	6.15146	3.44236	3.77496	3.41212	8.88141	2.7381	4.84464	7.67983	3.83494	4.35952	4.52386	5.56624	3.08874	3.91102	3.27715	3.61603	19.6627	1.38539	4.84718	3.36826	2.87725	2.61827	3.68366	3.44388	2.82794	2.9876	5.50355	6.02044	0
0.00285235	-0.00281217	ENSG00000164172	MOCS2	molybdenum cofactor synthesis 2 [Source:HGNC Symbol;Acc:HGNC:7193]			19.4238	18.9761	15.1775	10.3527	14.8815	13.0306	12.1525	12.2473	12.2926	12.6043	12.5592	17.1813	22.8392	12.7949	14.5052	14.0934	14.0675	11.4884	14.0429	12.7551	12.1624	11.3562	12.123	14.6092	18.6012	12.0712	16.7116	15.6593	15.349	13.4618	11.2825	11.8679	12.7538	13.6176	12.8408	18.3128	0
-0.000133221	0.0037393	ENSG00000130150	MOSPD2	motile sperm domain containing 2 [Source:HGNC Symbol;Acc:HGNC:28381]			9.62177	11.5288	13.1455	12.9878	11.6253	18.9129	16.1538	13.5256	22.0137	20.1346	15.5081	12.4948	13.8269	7.2019	14.593	18.8686	16.2582	15.5126	22.5588	18.8307	14.8541	13.4255	8.26542	15.9602	17.8708	9.01336	12.7951	10.7656	15.2107	16.6227	11.3055	11.8613	16.4294	13.4911	17.9019	16.7937	0
-0.00512999	0.00192019	ENSG00000150054	MPP7	membrane protein, palmitoylated 7 (MAGUK p55 subfamily member 7) [Source:HGNC Symbol;Acc:HGNC:26542]			2.17942	1.93111	7.00932	4.84197	3.08164	7.39976	2.48902	2.976	4.90082	4.17843	2.93782	5.88291	2.39605	4.16981	7.61289	5.82542	5.93539	7.48966	6.58648	3.6386	6.57147	1.7639	2.28741	4.96445	3.17053	6.12298	3.76005	6.66205	7.49617	7.12627	3.80935	5.13351	4.47662	4.6635	5.29343	4.89442	0
-0.00111859	-0.000811676	ENSG00000197965	MPZL1	myelin protein zero-like 1 [Source:HGNC Symbol;Acc:HGNC:7226]			51.8962	52.438	59.9657	42.2862	59.4101	56.8777	62.6252	45.3549	57.9247	53.1929	56.594	46.6885	59.1489	47.2207	58.4982	56.837	60.7304	57.5036	49.0421	66.3306	55.2629	51.4719	53.0645	42.5019	55.4329	57.2029	56.274	59.4374	67.4462	60.0278	52.1406	53.7583	51.738	54.0567	39.6463	50.2358	0
-0.00015121	-0.00170936	ENSG00000101189	MRGBP	MRG/MORF4L binding protein [Source:HGNC Symbol;Acc:HGNC:15866]			42.5459	31.2937	32.1305	31.4884	35.0773	35.3355	30.4465	39.4308	29.466	33.9679	32.6276	28.2013	41.4108	31.5545	33.2949	33.738	32.3467	33.5294	37.4355	35.9265	39.0251	34.9954	37.0871	27.505	37.2646	31.6221	38.2074	33.824	29.4451	30.8657	36.4189	36.5401	24.6032	30.0884	22.8765	29.9303	0
0.00370309	0.000926247	ENSG00000037757	MRI1	methylthioribose-1-phosphate isomerase 1 [Source:HGNC Symbol;Acc:HGNC:28469]			59.0854	66.1507	65.2726	30.1604	32.7324	45.8924	62.7116	30.6309	49.9344	64.9351	61.7408	50.6803	60.7694	30.6525	41.8805	37.3786	40.0777	60.2509	49.2016	52.3142	55.5527	49.0008	54.2518	62.3626	88.9138	53.1997	45.7433	44.9396	55.2234	43.2685	32.7848	38.5278	49.3185	65.5015	60.1907	61.0685	0
0.000796253	-0.00318667	ENSG00000169288	MRPL1	mitochondrial ribosomal protein L1 [Source:HGNC Symbol;Acc:HGNC:14275]			36.0736	34.436	31.3217	21.3482	29.8382	27.1459	24.1956	29.5826	22.5348	25.887	21.0335	29.7132	37.5966	25.8769	34.094	26.1407	29.5995	26.6164	26.5875	28.8965	24.976	23.8054	26.8759	23.8652	30.2587	29.3426	31.1554	32.3441	29.3731	31.0143	24.1211	24.5231	19.5649	24.9493	23.7415	28.7014	0
0.000933808	-0.00239156	ENSG00000262814	MRPL12	mitochondrial ribosomal protein L12 [Source:HGNC Symbol;Acc:HGNC:10378]			68.5364	73.4931	47.7158	29.0258	58.4598	35.6872	40.0152	86.0824	33.9908	52.6769	42.3242	59.1285	59.8856	71.2717	50.4416	46.4093	50.8686	43.5375	42.7449	59.0935	45.2888	70.6423	81.397	41.237	52.1202	61.622	65.2323	65.4351	56.7543	37.8584	50.6834	49.1941	38.3085	36.0948	38.2411	44.8758	0
0.000148357	-0.00228838	ENSG00000166902	MRPL16	mitochondrial ribosomal protein L16 [Source:HGNC Symbol;Acc:HGNC:14476]			53.7035	54.7159	47.9639	35.0569	49.864	44.7099	40.1083	46.0678	45.6568	48.6276	46.5806	53.262	58.6261	54.8161	52.9979	48.5442	55.291	44.5229	44.9468	50.1408	47.3451	40.3364	52.0107	40.6555	49.6727	50.6078	54.9146	57.9721	49.8883	52.947	43.9641	39.7742	36.7605	44.0753	35.1317	46.7664	0
-0.00155986	-0.00167445	ENSG00000053372	MRTO4	MRT4 homolog, ribosome maturation factor [Source:HGNC Symbol;Acc:HGNC:18477]			51.7409	37.3975	42.1848	28.1171	53.5735	42.4146	44.8706	57.5388	39.623	45.3138	45.2685	38.5373	50.0496	43.732	46.6958	40.9385	43.0898	36.7485	41.376	61.458	43.2598	47.463	57.3641	25.9601	37.9215	39.7645	46.558	49.423	44.2524	36.3313	51.9879	41.1238	35.3059	32.6065	23.3888	30.0439	0
0.00457393	-0.00535808	ENSG00000135097	MSI1	musashi RNA-binding protein 1 [Source:HGNC Symbol;Acc:HGNC:7330]			9.39563	6.77994	4.50305	8.61723	3.43214	5.27673	2.71683	3.39022	2.26165	5.6119	5.08344	2.21203	9.43726	3.87209	3.5025	5.93836	4.0197	4.01851	3.10195	4.12766	4.12255	5.41222	3.70183	6.88169	10.3101	5.46687	6.03921	2.49648	2.01157	6.18462	6.17185	3.73679	3.13592	4.26099	4.36595	6.56607	0
0.000933229	-0.000945574	ENSG00000149480	MTA2	metastasis associated 1 family, member 2 [Source:HGNC Symbol;Acc:HGNC:7411]			82.9906	77.4003	70.5403	60.6799	68.905	76.4585	65.136	73.5728	63.3654	69.2093	70.4225	67.886	91.4754	60.807	71.9876	73.3981	71.5314	62.2349	68.1177	71.27	75.2169	69.0012	77.2532	71.1858	78.9001	68.3635	72.8498	66.1177	71.2006	70.0097	75.7123	72.0106	58.3322	65.1315	57.7029	73.3172	0
-0.00433929	0.00123173	ENSG00000065911	MTHFD2	methylenetetrahydrofolate dehydrogenase (NADP+ dependent) 2, methenyltetrahydrofolate cyclohydrolase [Source:HGNC Symbol;Acc:HGNC:7434]			53.2294	46.0567	78.2691	60.0887	109.199	83.4987	116.358	67.3629	100.627	97.8264	107.438	70.4268	71.3409	57.9425	108.699	97.0301	87.8954	102.998	81.3598	95.7685	87.5653	95.9364	74.9828	62.2284	59.143	58.3487	75.4845	93.4989	101.237	77.3654	141.463	50.1508	62.5236	59.7554	36.4889	45.2691	0
0.000755704	-0.00144039	ENSG00000063601	MTMR1	myotubularin related protein 1 [Source:HGNC Symbol;Acc:HGNC:7449]			14.7335	10.8977	12.6299	13.1439	10.5517	14.3968	14.2303	8.51155	12.7036	13.2445	14.072	10.5633	18.3982	10.3608	13.8052	14.6518	15.1159	13.7272	15.9434	14.5361	13.2204	10.8739	8.6986	14.4946	18.6158	12.1005	13.1063	13.2386	12.3598	12.1604	13.5435	13.942	12.6742	12.1217	11.9358	14.1595	0
-0.00155422	0.00197008	ENSG00000100330	MTMR3	myotubularin related protein 3 [Source:HGNC Symbol;Acc:HGNC:7451]			24.0913	23.3236	29.3504	37.2514	24.6787	36.8961	34.1068	22.493	39.0869	29.9012	41.4229	21.3226	26.7252	30.2728	33.4948	34.8202	33.9492	40.0967	34.0773	34.0707	33.0162	28.7545	23.2144	31.364	31.907	27.3234	26.167	29.2789	30.7841	39.1729	29.7049	33.3853	34.749	30.0809	31.6696	33.2957	0
-0.00117158	0.00100932	ENSG00000139505	MTMR6	myotubularin related protein 6 [Source:HGNC Symbol;Acc:HGNC:7453]			15.1451	11.7573	18.9987	21.5013	18.6118	28.3872	27.4094	10.9078	24.4845	18.3753	21.574	16.6763	21.4068	11.6372	23.6249	23.0673	21.3575	20.0536	19.42	23.3377	19.0788	14.4533	13.1722	21.026	25.2341	16.5393	17.5925	20.9797	22.8829	28.9708	21.5999	16.3817	18.4179	23.0517	20.6161	19.6234	0
0.00143195	-0.00220599	ENSG00000141971	MVB12A	multivesicular body subunit 12A [Source:HGNC Symbol;Acc:HGNC:25153]			26.0904	31.6826	26.0882	15.2788	20.62	21.9204	17.3945	22.9278	16.7791	23.4847	21.3699	26.5471	31.5961	27.0466	25.1619	24.5265	22.2118	20.1003	22.0903	20.1491	23.5385	21.449	22.0948	22.4807	24.5525	22.1059	23.5487	23.7945	27.1641	21.9616	21.9041	28.6108	16.6112	19.1923	19.9344	23.8965	0
-0.0022897	-0.00618591	ENSG00000128641	MYO1B	myosin IB [Source:HGNC Symbol;Acc:HGNC:7596]			22.7215	10.0055	20.167	21.2218	22.5111	23.6882	22.5142	8.88352	18.1141	14.6146	18.8222	7.75104	24.9355	12.4882	15.6045	17.0725	17.8253	14.0076	13.5626	20.8407	12.9095	11.5446	9.78795	11.4625	25.2471	21.4201	16.9282	17.2523	21.9752	35.6235	15.3994	8.72943	16.9649	13.7416	12.0898	13.2657	0
-0.00450511	-0.000670664	ENSG00000197535	MYO5A	myosin VA [Source:HGNC Symbol;Acc:HGNC:7602]			4.80968	3.28174	7.70446	8.01371	6.5953	9.53467	10.628	4.05877	7.25887	7.80421	6.7222	3.34067	4.76699	3.28673	7.83608	8.08073	7.20617	8.27718	6.74705	8.18839	6.62242	4.78392	3.75666	5.54792	8.7173	6.98069	6.7186	7.7258	7.92844	16.0116	7.42689	4.7308	5.98852	6.30362	5.35326	5.23731	0
0.00176001	0.00706057	ENSG00000167306	MYO5B	myosin VB [Source:HGNC Symbol;Acc:HGNC:7603]			8.96297	15.1159	13.988	18.521	12.4464	21.9963	22.6748	10.5646	21.8489	18.3385	22.8587	13.9859	15.6685	11.0855	14.8636	17.1565	16.9053	19.1346	17.3134	17.5988	19.2274	16.8618	12.3977	24.7831	23.4953	9.67651	10.3266	11.619	14.7866	14.5477	17.3128	19.0886	21.1394	21.5371	28.5284	23.2854	0
-0.0021258	0.00658704	ENSG00000128833	MYO5C	myosin VC [Source:HGNC Symbol;Acc:HGNC:7604]			21.6103	17.8711	37.8763	37.4042	23.6729	44.7119	49.0023	33.3037	39.9684	33.0825	35.1358	24.5571	20.512	17.3046	35.6971	32.6912	41.5119	41.7034	40.7583	36.5735	31.1455	32.5477	18.5912	28.1755	25.2714	14.6848	23.0483	28.6397	28.5207	30.1898	34.1989	32.3168	35.9027	44.5952	40.2044	30.7713	0
0.00335548	-0.00331866	ENSG00000156239	N6AMT1	N-6 adenine-specific DNA methyltransferase 1 (putative) [Source:HGNC Symbol;Acc:HGNC:16021]			21.4984	15.7179	14.4161	11.634	12.6435	17.1384	16.0193	9.51983	15.1271	13.3196	17.2009	12.9207	28.5778	11.1362	14.8144	15.781	19.2878	14.641	13.9449	15.9193	12.9675	11.056	9.58374	18.6116	25.8365	12.246	14.3764	13.9959	13.7347	12.3293	11.3758	8.56233	12.155	14.762	12.4935	18.8951	0
0.000973955	-0.000734414	ENSG00000102030	NAA10	N(alpha)-acetyltransferase 10, NatA catalytic subunit [Source:HGNC Symbol;Acc:HGNC:18704]			32.4309	28.6616	23.5929	18.1718	26.4648	23.2095	22.9556	34.9103	19.6399	25.9615	26.1188	25.8424	29.1638	24.8346	24.0521	21.7315	25.3569	19.4522	21.3418	27.4237	28.1108	28.5951	34.3214	21.9585	27.0869	21.8512	29.4987	26.679	27.2287	19.9737	25.1292	23.795	20.906	22.3387	19.1805	22.1101	0
-0.00199096	0.0122583	ENSG00000105835	NAMPT	nicotinamide phosphoribosyltransferase [Source:HGNC Symbol;Acc:HGNC:30092]			17.1829	24.4395	37.4633	97.6517	45.447	57.5914	93.3914	22.209	66.1811	61.9385	83.644	71.1648	24.5274	26.3552	33.0152	48.0831	44.9391	48.2086	48.3672	79.5126	59.3767	45.6039	54.3416	37.0681	34.3101	30.3854	27.0773	28.0411	33.1429	34.7768	65.5124	41.8824	70.6066	52.4633	79.7208	45.3815	0
-0.000940275	0.000863351	ENSG00000105402	NAPA	N-ethylmaleimide-sensitive factor attachment protein, alpha [Source:HGNC Symbol;Acc:HGNC:7641]			66.5522	97.1884	74.1863	81.901	62.7023	77.0249	68.4848	94.7098	82.5838	81.1055	77.3956	81.9424	70.5746	97.068	85.8935	82.9641	83.1049	74.1271	82.2694	72.2189	84.5652	82.9054	80.2554	71.7785	62.5467	76.1497	79.7169	84.5177	83.3233	89.0373	81.5682	101.028	64.9345	73.3617	68.7921	76.5225	0
-0.00225938	0.00321054	ENSG00000134265	NAPG	N-ethylmaleimide-sensitive factor attachment protein, gamma [Source:HGNC Symbol;Acc:HGNC:7642]			16.9621	20.0415	28.7339	31.9063	30.419	35.5135	39.4252	24.1576	33.0386	27.6848	31.7034	27.5315	23.5709	17.7851	33.959	31.0884	27.5985	33.9789	28.2566	29.7063	33.1754	26.2436	21.7906	24.4368	29.0345	23.9228	24.7429	29.4424	27.6415	32.4634	35.9482	24.3601	29.2452	30.2666	26.67	23.9843	0
0.00727719	-0.0046755	ENSG00000166833	NAV2	neuron navigator 2 [Source:HGNC Symbol;Acc:HGNC:15997]			24.2583	9.26093	8.19559	9.72078	4.45414	8.67722	9.80004	6.19364	9.06006	5.69059	5.51185	5.54307	30.5327	6.73238	6.53521	9.91934	6.37992	11.6168	7.77097	7.35157	8.17711	5.60198	6.83205	9.77843	33.5674	7.24284	3.61156	3.53505	6.52212	6.22008	4.61751	10.7989	11.0706	10.5412	15.8725	6.53942	0
0.00182512	-0.0226997	ENSG00000121152	NCAPH	non-SMC condensin I complex, subunit H [Source:HGNC Symbol;Acc:HGNC:1112]			21.4193	3.39527	4.5878	2.93898	5.24837	3.2407	2.56102	1.51379	3.52423	2.62955	1.73865	1.63834	21.2965	2.91181	3.44675	3.58258	2.45181	2.3311	2.01265	1.92541	2.59074	0.827322	2.35163	1.33925	9.98383	5.42941	4.4432	5.27141	6.8522	4.0852	3.38426	1.02553	2.3876	1.3693	1.4161	1.41771	0
-0.00189405	-0.000639771	ENSG00000020129	NCDN	neurochondrin [Source:HGNC Symbol;Acc:HGNC:17597]			23.7663	19.9722	35.1874	16.3277	28.7103	31.176	31.7566	22.006	30.8044	25.0375	25.0762	21.9687	26.9576	21.7087	29.9444	26.332	28.0844	25.6421	24.5063	34.0155	28.6216	25.0648	28.2702	23.2416	28.9796	25.2145	29.9607	28.0514	29.0464	39.8307	30.4203	24.5236	22.4611	22.8217	19.2649	20.6547	0
-0.000574197	0.00197011	ENSG00000061676	NCKAP1	NCK-associated protein 1 [Source:HGNC Symbol;Acc:HGNC:7666]			23.0166	24.9258	32.0231	34.5921	27.6801	40.6717	38.3032	18.8947	34.4714	26.5948	33.4803	26.3516	28.7886	18.6729	36.7778	33.3355	34.7522	33.992	32.7619	29.9763	29.0305	23.1884	20.1406	33.8467	34.3698	26.0532	23.8017	30.7058	31.9106	36.9977	32.6341	27.6939	35.024	32.196	35.1898	33.4606	0
0.000730627	-0.00330068	ENSG00000072864	NDE1	nudE neurodevelopment protein 1 [Source:HGNC Symbol;Acc:HGNC:17619]			17.4464	18.3166	10.6702	17.4854	14.7534	21.4917	12.6073	11.2021	15.1941	14.1858	12.9406	13.4741	19.741	12.2305	13.4991	16.5888	14.8869	17.1861	11.5573	13.4353	16.8354	11.6256	8.94393	19.9254	20.7618	10.587	11.1215	13.5049	22.8032	30.8498	14.7529	8.85876	12.0752	10.6884	9.08105	16.4484	0
0.000861811	-0.000979952	ENSG00000070614	NDST1	N-deacetylase/N-sulfotransferase (heparan glucosaminyl) 1 [Source:HGNC Symbol;Acc:HGNC:7680]			33.3139	30.0014	39.1823	26.2639	39.9131	36.0885	43.8952	26.5527	39.0347	34.7409	37.5841	26.2658	50.488	27.5472	32.6294	36.9466	30.9796	30.1032	30.5592	39.521	28.8109	29.6397	29.0243	44.9057	49.1293	34.3084	37.1952	35.6461	46.1778	38.7025	33.3982	29.7881	33.0669	37.2434	32.5319	39.3576	0
0.00310654	-0.00142122	ENSG00000186010	NDUFA13	NADH dehydrogenase (ubiquinone) 1 alpha subcomplex, 13 [Source:HGNC Symbol;Acc:HGNC:17194]			38.5093	47.6065	22.5299	18.6129	24.8336	19.395	19.1289	35.9205	21.7127	21.7951	21.2453	37.3821	31.2143	31.7027	23.3247	23.3559	23.0253	21.3844	23.6328	23.0401	26.256	29.3683	33.44	25.6361	28.3568	23.502	29.347	28.3082	26.4402	20.0703	23.2179	28.7085	17.8744	21.7952	24.5523	28.8613	0
0.00104904	4.53271e-05	ENSG00000128609	NDUFA5	NADH dehydrogenase (ubiquinone) 1 alpha subcomplex, 5 [Source:HGNC Symbol;Acc:HGNC:7688]			21.555	21.1473	21.4584	16.9379	18.1223	21.6175	20.0835	17.6024	18.5029	18.0045	22.0555	23.8513	22.3512	16.1579	26.959	23.4254	22.5898	19.0599	21.0016	22.3175	21.9679	15.6767	17.5816	19.9288	25.6221	15.6477	21.4384	24.4948	22.1989	19.4987	18.0815	18.22	19.3074	22.7823	21.1313	22.391	0
0.00275765	-0.00191147	ENSG00000267855	NDUFA7	NADH dehydrogenase (ubiquinone) 1 alpha subcomplex, 7, 14.5kDa [Source:HGNC Symbol;Acc:HGNC:7691]			8.71534	9.22798	4.46189	3.39823	5.98536	5.56835	3.64228	5.86363	4.88992	6.11667	4.85422	6.1997	8.50943	6.82847	4.98378	5.31262	4.70526	5.45811	4.58405	4.59169	6.83633	6.79186	6.94686	5.13917	6.2521	5.55427	5.00906	5.355	4.75376	5.8454	6.25215	5.47522	4.89036	5.03479	4.51304	6.26109	0
-0.000774405	-0.00185309	ENSG00000139180	NDUFA9	NADH dehydrogenase (ubiquinone) 1 alpha subcomplex, 9, 39kDa [Source:HGNC Symbol;Acc:HGNC:7693]			17.0364	22.3683	18.7941	16.2453	20.8555	15.2964	16.9612	21.388	18.5393	15.9242	14.8807	17.8464	20.0235	20.559	22.7127	17.8499	20.1474	18.0682	17.3883	18.6125	18.0443	17.7864	17.2749	15.8631	17.4733	17.1024	21.3909	23.2297	20.8924	20.0836	17.0396	20.8801	14.1793	14.454	12.7423	19.1731	0
0.000221792	-0.000852296	ENSG00000166136	NDUFB8	NADH dehydrogenase (ubiquinone) 1 beta subcomplex, 8, 19kDa [Source:HGNC Symbol;Acc:HGNC:7703]			38.6339	41.0834	33.0062	26.3761	38.9429	31.5052	29.4304	43.7312	28.2805	31.621	32.644	34.7852	37.0487	43.8013	36.9463	36.4137	35.347	33.0521	35.2825	35.3263	34.8467	35.6744	40.2681	32.3239	31.4167	34.071	39.3449	41.47	38.5025	31.836	32.7126	34.8921	27.3868	32.111	27.9183	38.6051	0
-0.00189613	0.00238017	ENSG00000023228	NDUFS1	NADH dehydrogenase (ubiquinone) Fe-S protein 1, 75kDa (NADH-coenzyme Q reductase) [Source:HGNC Symbol;Acc:HGNC:7707]			24.0811	22.4989	33.2127	30.4628	31.1593	38.5129	40.6932	21.3253	41.8405	33.0394	38.3664	28.4944	27.5397	22.2671	41.812	34.5691	38.1077	36.9717	36.1834	38.928	32.7951	26.3798	25.7929	31.3117	29.0493	24.2445	30.4225	39.8073	32.7029	37.5679	34.7484	24.5904	33.5488	36.2217	31.3466	27.6993	0
-0.00130831	-0.000634198	ENSG00000158864	NDUFS2	NADH dehydrogenase (ubiquinone) Fe-S protein 2, 49kDa (NADH-coenzyme Q reductase) [Source:HGNC Symbol;Acc:HGNC:7708]			72.2406	100.079	101.834	80.7116	93.8979	89.2199	81.7028	79.7653	82.7832	89.4075	82.5975	97.3826	90.0179	111.396	110.629	100.741	101.714	90.7751	99.7216	91.1905	96.0292	91.1073	102.963	85.9796	84.0164	111.356	110.533	114.281	98.2545	102.046	101.04	89.5905	76.5836	81.6783	69.0288	94.0921	0
0.00160877	-0.00281599	ENSG00000145494	NDUFS6	NADH dehydrogenase (ubiquinone) Fe-S protein 6, 13kDa (NADH-coenzyme Q reductase) [Source:HGNC Symbol;Acc:HGNC:7713]			115.615	122.635	73.4229	58.926	80.8046	64.5284	60.5568	91.8611	62.4158	69.0497	69.0726	103.803	105.764	102.101	80.5715	78.1024	76.6104	69.4019	78.7549	80.561	74.6236	88.7788	106.596	68.1694	78.6423	78.376	93.7904	97.8223	75.6476	69.6021	74.9086	78.973	60.4459	62.4873	53.486	79.9915	0
0.000477325	-0.000944076	ENSG00000115286	NDUFS7	NADH dehydrogenase (ubiquinone) Fe-S protein 7, 20kDa (NADH-coenzyme Q reductase) [Source:HGNC Symbol;Acc:HGNC:7714]			16.9083	19.5658	14.8921	12.0962	15.7283	14.3525	13.3555	17.6651	14.1068	17.0002	15.2646	18.7255	18.3853	21.8042	18.0247	17.1932	18.6913	16.6167	17.6577	17.166	17.0965	18.2672	19.1905	16.8888	17.8846	16.9234	21.864	21.0441	18.574	14.6873	15.2619	17.8766	12.684	15.2364	14.1359	17.2387	0
-0.000353924	0.000537057	ENSG00000089818	NECAP1	NECAP endocytosis associated 1 [Source:HGNC Symbol;Acc:HGNC:24539]			24.4996	25.9354	26.8922	26.278	24.1062	30.8585	31.3845	24.5821	30.687	28.5797	27.5673	23.6475	32.2205	25.2693	31.4287	31.1257	30.3209	30.4761	28.0718	28.9561	30.4032	26.3617	21.6348	28.1974	28.6483	25.0108	25.0853	30.3738	26.0435	34.1094	27.3594	26.9808	26.7298	28.5554	26.4987	30.5533	0
0.000886961	0.00503936	ENSG00000049759	NEDD4L	neural precursor cell expressed, developmentally down-regulated 4-like, E3 ubiquitin protein ligase [Source:HGNC Symbol;Acc:HGNC:7728]			5.20154	3.55731	4.57857	8.28355	4.22854	6.88468	5.18112	4.13947	5.26316	7.41349	8.91515	4.3489	5.31316	5.51701	4.12403	6.29513	5.24642	7.17122	6.66875	6.80161	5.4902	6.46102	5.28437	5.43801	7.14973	3.56987	3.9674	5.0194	4.46713	3.18622	7.13765	5.52391	9.24005	6.98735	6.96837	7.47139	0
0.0145259	-0.00159786	ENSG00000111859	NEDD9	neural precursor cell expressed, developmentally down-regulated 9 [Source:HGNC Symbol;Acc:HGNC:7733]			19.8999	26.8473	6.32263	7.09133	7.62145	4.41197	4.51127	3.47292	4.61228	12.5695	14.9219	8.97838	27.2406	4.59409	5.24679	7.85067	4.5745	4.41275	3.79727	6.48625	5.51911	5.75954	5.00501	27.679	28.9927	5.92592	5.78512	4.7163	5.74124	3.39339	4.7409	12.9243	8.29885	14.6456	16.3001	26.0199	0
-0.00135882	0.00286867	ENSG00000151414	NEK7	NIMA-related kinase 7 [Source:HGNC Symbol;Acc:HGNC:13386]			16.6986	13.0818	20.7301	28.9078	22.4287	35.5594	35.6361	11.6604	30.8127	22.3893	31.2481	20.5393	22.3401	12.6715	28.7733	29.1184	27.8403	27.2408	24.6011	27.065	26.6253	16.4536	14.6434	23.361	28.8827	18.7262	18.5601	26.3092	23.669	29.4244	27.4065	15.562	27.7453	27.3051	30.1232	23.93	0
-0.00184739	0.00205892	ENSG00000176953	NFATC2IP	nuclear factor of activated T-cells, cytoplasmic, calcineurin-dependent 2 interacting protein [Source:HGNC Symbol;Acc:HGNC:25906]			40.0118	26.2194	44.3841	52.1649	43.4341	58.468	60.9607	38.6997	53.0174	49.732	57.5119	33.439	45.046	32.004	47.9207	47.1753	50.5696	50.4861	49.5059	52.4995	51.8013	43.7709	36.6845	39.9758	48.5559	35.2753	41.697	45.8887	47.0727	52.9479	55.3722	36.6038	51.6149	52.1762	42.1181	40.5743	0
0.000274272	0.00178021	ENSG00000141905	NFIC	nuclear factor I/C (CCAAT-binding transcription factor) [Source:HGNC Symbol;Acc:HGNC:7786]			60.8869	51.8735	52.4636	55.9729	46.1917	73.2524	77.1961	51.6289	68.6792	68.3286	71.4891	53.3956	65.4851	57.8042	64.9178	72.6835	64.5225	65.8395	70.1311	65.1187	68.7273	59.6565	58.7147	68.6903	72.2422	56.1709	52.1034	55.1635	58.8828	65.9482	66.3576	60.2656	59.0917	73.3128	63.584	64.1376	0
-0.00423892	0.00275778	ENSG00000077150	NFKB2	nuclear factor of kappa light polypeptide gene enhancer in B-cells 2 (p49/p100) [Source:HGNC Symbol;Acc:HGNC:7795]			15.6488	20.8144	28.6497	42.8691	29.4131	34.9693	30.1139	32.7133	26.079	33.2366	26.0387	24.88	16.9671	35.6574	27.3231	39.3292	29.4559	29.8862	34.1287	25.4817	32.3008	30.2069	25.7049	23.3091	19.9481	35.8968	35.0923	27.1203	32.5807	29.6488	27.9684	43.2706	26.8765	25.8217	25.3915	26.5211	0
-0.000925538	0.00150193	ENSG00000151092	NGLY1	N-glycanase 1 [Source:HGNC Symbol;Acc:HGNC:17646]			10.6797	10.8197	12.8969	13.9494	11.7752	15.3848	13.6287	11.5225	13.8923	12.1675	13.4065	13.267	13.709	11.3187	13.113	14.3517	16.0088	12.9471	14.8462	13.5343	16.3381	13.0651	13.1561	10.4466	13.1313	12.4814	13.7212	11.5999	13.5736	12.6324	13.1294	13.1836	12.9065	13.4955	13.1194	11.9528	0
-0.000896895	-0.00154511	ENSG00000182768	NGRN	neugrin, neurite outgrowth associated [Source:HGNC Symbol;Acc:HGNC:18077]			30.0196	29.8654	34.986	31.5769	33.2686	38.2905	33.7731	25.3992	36.9876	34.3126	37.6478	29.988	39.835	32.9811	37.3368	37.2791	37.9792	33.28	32.7299	42.035	32.0842	31.1178	26.1707	32.2278	43.4845	32.6142	35.6403	36.0584	36.3824	43.0403	32.9527	31.8151	30.4776	28.0535	25.4276	30.3725	0
0.00112293	0.000273517	ENSG00000188811	NHLRC3	NHL repeat containing 3 [Source:HGNC Symbol;Acc:HGNC:33751]			23.4079	21.0636	28.0266	30.1057	19.0848	26.8093	24.1236	14.7969	23.5664	19.4145	24.1186	22.8154	26.5418	15.4803	26.3322	23.5231	27.5397	28.2955	19.9278	22.8142	22.4791	17.067	15.3258	31.2097	30.7966	23.2512	18.1804	25.0197	23.2543	29.557	21.3548	12.9991	22.6403	28.7145	31.0993	27.2182	0
0.0066545	0.00513815	ENSG00000135540	NHSL1	NHS-like 1 [Source:HGNC Symbol;Acc:HGNC:21021]			3.97458	7.11535	8.20047	5.15872	3.47808	4.26771	3.39348	4.32078	4.55231	3.16719	5.91588	5.79493	5.0379	2.89142	4.42199	4.29926	3.6898	4.40221	3.58874	4.61815	3.74747	3.84374	5.06379	12.3049	9.2111	2.12238	3.80116	4.11844	6.82014	2.69697	2.80923	10.0996	4.67589	5.83686	11.0527	12.9932	0
-0.00139577	0.00244226	ENSG00000164190	NIPBL	Nipped-B homolog (Drosophila) [Source:HGNC Symbol;Acc:HGNC:28862]			19.1389	12.9798	20.7308	29.604	17.5499	36.6262	32.6648	13.0039	25.0093	17.9522	25.7289	16.3956	16.7391	10.1183	23.6457	26.8542	22.7349	23.9928	23.6363	20.7062	21.6662	18.5189	12.9602	19.4797	23.9943	14.9395	16.9045	19.448	20.3405	27.9898	21.2206	17.0087	21.0902	21.2445	25.796	19.6315	0
0.000894147	0.00506504	ENSG00000197885	NKIRAS1	NFKB inhibitor interacting Ras-like 1 [Source:HGNC Symbol;Acc:HGNC:17899]			7.7038	13.2485	8.26524	12.3044	9.9188	10.8248	11.6967	9.7747	13.0741	11.7223	11.0196	13.5462	8.3213	9.49458	8.09102	8.59026	9.86904	9.59772	11.1957	13.456	11.9782	11.5528	10.7524	13.2484	9.76808	7.39135	7.69736	9.04319	9.52913	8.32371	11.5341	8.216	12.5699	10.9551	10.2033	10.4231	0
0.00540983	-0.00107493	ENSG00000153406	NMRAL1	NmrA-like family domain containing 1 [Source:HGNC Symbol;Acc:HGNC:24987]			59.8969	84.3088	32.3093	26.1489	31.7803	28.9186	27.9755	39.238	26.5026	31.0152	30.149	49.6705	53.2382	37.5098	29.8923	31.4237	33.574	27.0516	35.2596	31.2663	36.2746	35.6557	45.3301	44.3223	45.6799	25.94	37.0187	34.7692	34.4292	22.8877	31.4346	38.8826	29.7158	33.7181	40.7616	45.5502	0
-0.000539869	0.00400169	ENSG00000134250	NOTCH2	notch 2 [Source:HGNC Symbol;Acc:HGNC:7882]			35.2142	18.1176	33.8848	43.3993	32.8131	58.4352	56.623	23.0593	60.0436	43.7666	39.8251	35.8259	42.9223	28.8905	37.3221	41.9954	36.5255	54.8556	41.1824	41.2865	41.3717	36.2965	28.6285	44.8482	44.6072	30.2947	24.7669	30.7102	36.0672	46.9209	43.2033	39.9869	58.4446	44.0317	48.5267	43.2666	0
-0.0032931	-0.00506289	ENSG00000074181	NOTCH3	notch 3 [Source:HGNC Symbol;Acc:HGNC:7883]			35.6735	18.869	39.9015	29.5013	35.9979	37.7351	44.4128	18.1091	34.1199	32.1661	43.6659	16.8402	34.6646	34.7127	40.3195	38.8887	41.4353	33.4813	29.61	31.9047	26.0766	24.2974	22.8771	23.169	42.1806	56.0181	39.3991	34.8111	42.3208	45.911	29.0829	23.0893	26.8962	23.6527	24.2347	24.527	0
0.000588397	-0.0045359	ENSG00000181163	NPM1	nucleophosmin (nucleolar phosphoprotein B23, numatrin) [Source:HGNC Symbol;Acc:HGNC:7910]			586.018	411.523	409.533	332.835	496.835	384.381	421.834	345.246	393.218	377.419	393.745	330.522	688.185	361.585	432.539	431.645	440.358	375.21	389.832	441.424	361.895	319.119	380.827	270.903	510.428	369.187	414.526	425.715	407.712	274.248	406.373	319.888	339.59	311.432	247.038	328.05	0
-0.000560816	-0.00254688	ENSG00000113580	NR3C1	nuclear receptor subfamily 3, group C, member 1 (glucocorticoid receptor) [Source:HGNC Symbol;Acc:HGNC:7978]			7.54913	5.33914	8.65793	8.12577	7.32304	10.7066	8.67998	4.52351	7.35505	7.98262	9.72991	4.56448	9.89136	4.03072	10.3345	9.49085	10.2192	8.55434	8.26524	8.63024	8.73002	5.89714	4.48694	7.86762	12.3464	8.2057	9.16387	9.48708	9.36443	7.20884	7.33858	4.79659	6.02734	8.44991	6.07325	9.21904	0
-0.00174515	0.00267472	ENSG00000213281	NRAS	neuroblastoma RAS viral (v-ras) oncogene homolog [Source:HGNC Symbol;Acc:HGNC:7989]			54.007	45.3823	74.4607	77.1433	70.0028	90.2895	93.0264	54.6214	89.1832	77.8396	89.9845	59.0941	63.6585	46.9875	76.534	76.2192	78.5703	77.1055	74.5094	81.0393	65.9575	56.4865	55.3337	67.8086	63.9584	56.7847	60.0183	66.6513	71.1258	92.3993	79.0077	50.9541	75.6163	74.3891	71.4388	70.4949	0
-0.00024015	0.000225325	ENSG00000115216	NRBP1	nuclear receptor binding protein 1 [Source:HGNC Symbol;Acc:HGNC:7993]			85.5498	91.1575	99.0362	80.1727	94.7293	96.7511	94.8358	83.107	87.3025	103.311	90.9847	81.1725	97.1999	93.5675	87.3738	92.1436	96.7384	92.7439	87.2463	101.856	95.6748	91.179	87.8194	97.9817	94.8912	99.9381	89.9368	90.9657	88.8587	95.3073	93.1638	84.8055	85.1829	94.0838	75.784	92.1199	0
0.000798808	0.000282906	ENSG00000122643	NT5C3A	5'-nucleotidase, cytosolic IIIA [Source:HGNC Symbol;Acc:HGNC:17820]			21.1626	17.6371	17.513	17.6374	17.164	18.313	19.6941	16.062	19.4579	19.1877	19.4458	17.0745	20.5179	13.5715	17.0147	19.9426	18.6657	19.2852	19.2807	19.456	17.1903	15.2533	15.8509	16.2238	20.7587	14.7477	16.9352	17.3551	17.4394	17.3008	17.8684	15.3032	17.7729	17.3915	19.4978	18.6024	0
0.00455211	-0.00592715	ENSG00000168268	NT5DC2	5'-nucleotidase domain containing 2 [Source:HGNC Symbol;Acc:HGNC:25717]			68.8717	42.1523	19.3278	14.3585	21.8797	25.7536	22.9057	30.7474	24.7948	25.9625	31.0961	21.0905	65.1771	20.1057	27.0321	29.9236	35.961	23.8375	20.4575	25.2757	25.0509	30.9986	28.7064	20.4886	57.049	15.1018	30.3818	25.9636	25.9617	23.2193	21.2748	26.3669	20.4165	24.9049	17.0679	22.6742	0
0.00505481	-0.000571588	ENSG00000065057	NTHL1	nth-like DNA glycosylase 1 [Source:HGNC Symbol;Acc:HGNC:8028]			43.8863	67.8379	25.7703	15.737	24.3065	25.554	22.7006	35.1664	26.4084	29.7251	29.6795	42.256	44.5922	38.0279	30.3425	30.0144	36.5131	25.6775	29.2808	31.9603	30.6412	36.9846	37.9448	40.2964	38.7789	21.8326	35.6873	30.2734	31.1845	19.2665	24.8843	33.6751	20.9799	30.2306	30.5348	45.3252	0
0.00124779	-0.0010325	ENSG00000095906	NUBP2	nucleotide binding protein 2 [Source:HGNC Symbol;Acc:HGNC:8042]			39.6628	38.8109	26.2596	23.8449	26.1308	26.7473	27.8262	38.1457	27.1335	30.4855	28.4821	29.271	38.0093	34.1552	29.3807	27.898	27.482	27.0551	31.1764	29.5013	32.0467	35.0734	37.3773	27.5866	31.7053	26.061	36.7494	30.1155	28.0664	25.7822	32.819	33.5849	25.3298	25.8823	23.7549	29.4798	0
0.00511603	-0.0168444	ENSG00000143228	NUF2	NUF2, NDC80 kinetochore complex component [Source:HGNC Symbol;Acc:HGNC:14621]			20.6673	3.38833	4.01331	2.14916	4.1008	2.90254	2.58027	2.29595	2.54532	2.23206	1.52982	2.90438	12.9668	1.39954	3.92664	2.92544	2.39055	1.46112	2.40668	1.4862	2.70644	1.03072	1.44229	2.28514	9.30366	3.40954	3.29427	4.31368	5.25235	3.31928	2.29867	1.04338	1.77367	2.62567	1.85535	1.98914	0
0.0040038	-0.00939323	ENSG00000132182	NUP210	nucleoporin 210kDa [Source:HGNC Symbol;Acc:HGNC:30052]			50.5205	22.5379	17.3883	19.1875	10.444	18.6946	18.0797	12.2168	14.7853	13.7359	17.3334	13.1457	53.2219	16.4182	17.1127	16.6895	16.6901	16.9148	15.7655	13.6633	17.26	12.5247	10.5941	20.3437	43.2128	21.4993	16.674	19.125	22.0018	20.327	15.9238	23.4607	11.7245	12.4743	18.4076	15.755	0
-0.00242205	-0.00055744	ENSG00000093000	NUP50	nucleoporin 50kDa [Source:HGNC Symbol;Acc:HGNC:8065]			34.2752	16.3869	32.9661	37.1753	29.4521	40.8527	37.7127	26.4808	32.3721	30.2346	28.0087	22.9791	30.8261	21.5601	34.7728	34.3607	35.7628	34.0066	33.8364	29.608	29.7723	24.3983	22.9444	24.1789	29.8045	24.8961	27.1952	31.4575	31.2154	37.3299	36.0994	27.482	29.8106	28.2581	23.7701	24.3101	0
-0.00118465	0.00100148	ENSG00000139496	NUP58	nucleoporin 58kDa [Source:HGNC Symbol;Acc:HGNC:20261]			18.7952	13.2673	20.6127	23.5303	19.4093	26.0761	24.0541	14.1387	23.4782	19.1966	22.9231	15.2278	19.8738	11.0007	23.0506	21.8108	23.538	21.7287	21.5199	23.1357	22.1097	17.4801	14.0072	17.8932	24.2694	15.4854	17.1505	20.9523	21.0978	24.3831	23.9071	16.9856	20.8921	20.1178	19.8813	19.5843	0
-0.00116727	-0.000562247	ENSG00000108559	NUP88	nucleoporin 88kDa [Source:HGNC Symbol;Acc:HGNC:8067]			24.1848	21.6415	22.832	22.8485	22.1472	28.9559	26.6144	21.4283	21.9834	22.086	23.6055	19.6895	27.1244	22.7276	27.9693	27.9783	26.6168	25.2853	27.8636	25.4832	22.9453	22.3407	21.4659	20.5759	21.9649	22.8206	22.5254	24.7326	27.7785	26.9816	27.0767	21.0931	24.2407	24.4749	18.1944	22.4382	0
0.00187984	0.00940163	ENSG00000153989	NUS1	NUS1 dehydrodolichyl diphosphate synthase subunit [Source:HGNC Symbol;Acc:HGNC:21042]			93.652	49.3676	70.9962	72.0534	65.3444	106.643	135.279	116.556	62.0085	125.415	145.339	76.5072	70.6471	55.2577	76.2014	82.0941	89.8456	88.3325	90.4322	93.2742	71.804	155.433	150.444	97.5526	85.102	68.1883	65.1837	64.7794	127.068	101.636	101.562	65.6722	137.09	204.366	196.063	218.623	0
-0.00101973	-0.0019293	ENSG00000102898	NUTF2	nuclear transport factor 2 [Source:HGNC Symbol;Acc:HGNC:13722]			81.3367	67.5362	67.1896	54.4496	76.5409	65.8368	68.324	77.9968	66.4596	66.6246	68.2367	65.5877	82.0525	68.8917	69.7403	68.7813	70.612	63.6546	67.3059	70.1839	71.9515	76.6281	81.2714	51.4242	64.5416	82.7129	78.0202	73.5962	66.771	85.4862	75.0123	70.5473	62.4184	52.6259	44.2076	60.1512	0
-0.000515039	-0.000256128	ENSG00000143748	NVL	nuclear VCP-like [Source:HGNC Symbol;Acc:HGNC:8070]			15.3612	12.8396	16.7109	12.7655	15.6955	16.4782	15.3208	13.094	17.1322	15.3717	16.5559	12.3927	17.3906	12.5235	16.7645	15.5643	16.3123	15.6942	15.309	17.514	14.9328	16.1591	14.859	14.0973	17.0399	13.9889	14.3503	15.36	16.1325	17.4686	16.017	14.1831	13.8062	13.8462	12.5651	14.9123	0
-0.000439465	0.000199341	ENSG00000122126	OCRL	oculocerebrorenal syndrome of Lowe [Source:HGNC Symbol;Acc:HGNC:8108]			24.9298	19.8253	24.7099	27.0204	23.8569	31.1854	32.6368	17.4118	29.0477	23.8999	31.0535	18.7763	31.8054	17.4238	27.9063	26.0875	28.1036	27.7911	25.8913	26.9623	24.5623	21.2218	16.179	25.7097	26.837	20.3834	21.8163	27.2845	23.3449	29.9792	27.9318	22.7372	26.4197	27.2623	23.9218	24.0659	0
-0.00284802	-0.00482189	ENSG00000115758	ODC1	ornithine decarboxylase 1 [Source:HGNC Symbol;Acc:HGNC:8109]			120.574	115.761	149.547	106.846	111.683	121.276	104.183	91.1187	121.719	104.927	90.0644	68.6773	132.739	123.972	164.332	120.385	147.035	116.224	122.929	110.579	93.76	95.6374	108.791	71.9692	102.899	112.409	123.295	158.615	118.468	129.576	112.468	227.071	85.2203	77.9349	58.0639	84.8577	0
0.00307359	-0.0131428	ENSG00000197444	OGDHL	oxoglutarate dehydrogenase-like [Source:HGNC Symbol;Acc:HGNC:25590]			3.96852	1.16663	1.74337	1.23894	0.514661	0.582657	0.244439	0.577942	0.672748	0.637786	0.947115	0.426473	2.70165	1.31523	4.75807	0.923246	0.7294	0.905871	1.43531	2.0215	0.715335	0.605395	0.80369	0.886797	3.28883	1.34385	1.37828	2.24614	1.35739	0.706723	0.87105	3.57486	0.998361	0.627333	1.77399	0.910897	0
0.00247686	-0.00130448	ENSG00000181396	OGFOD3	2-oxoglutarate and iron-dependent oxygenase domain containing 3 [Source:HGNC Symbol;Acc:HGNC:26174]			23.1127	21.1229	16.6038	12.1222	16.5757	14.4185	15.5877	14.3641	15.3089	15.899	16.2259	18.3916	24.9343	17.7747	15.092	16.2622	16.3972	13.3229	15.9326	16.9942	15.0915	19.0717	18.6762	16.9153	18.308	13.924	16.6174	16.0937	14.7655	13.3141	14.5887	17.2895	14.4427	13.9061	14.7763	17.0438	0
0.00295138	-0.00808925	ENSG00000091651	ORC6	origin recognition complex, subunit 6 [Source:HGNC Symbol;Acc:HGNC:17151]			16.8864	3.46412	5.02312	4.09893	6.94605	6.16327	5.1304	2.84699	5.09721	4.61266	4.12925	3.48409	13.0565	2.21511	4.74731	3.543	4.04525	4.52837	4.82439	4.82138	5.56066	3.04196	3.92418	3.91607	10.418	4.06032	4.22511	6.34938	6.81912	4.62925	5.81436	2.34047	4.20926	3.68058	3.50115	5.31356	0
-0.000494881	-0.00206251	ENSG00000144909	OSBPL11	oxysterol binding protein-like 11 [Source:HGNC Symbol;Acc:HGNC:16397]			24.2312	10.0913	22.0667	18.9007	17.2636	23.6967	22.9356	12.9584	19.4996	19.2121	20.4979	14.6782	28.7107	13.312	19.4955	21.0159	20.4222	18.656	21.3854	24.4091	18.9247	17.1479	14.2697	16.9564	32.0993	19.5776	16.3265	17.572	21.2356	28.258	20.3135	20.7157	17.7261	20.0277	16.891	17.3902	0
-0.00371505	0.00055869	ENSG00000081087	OSTM1	osteopetrosis associated transmembrane protein 1 [Source:HGNC Symbol;Acc:HGNC:21652]			12.0905	10.2783	18.7663	18.9714	16.818	19.6246	19.549	12.3214	17.6236	15.7492	15.2451	13.5695	12.0035	11.386	20.2574	16.0718	15.5243	15.8106	15.452	20.2975	17.1159	12.0532	12.6318	12.8044	14.0323	17.3345	16.9524	18.6202	18.8887	28.1867	19.0072	11.8026	15.2343	15.847	15.2281	11.0687	0
0.000869966	0.00437842	ENSG00000169914	OTUD3	OTU deubiquitinase 3 [Source:HGNC Symbol;Acc:HGNC:29038]			9.54997	6.5014	7.89255	8.97703	8.75896	11.2808	10.5449	6.80335	11.9924	11.9885	12.6128	7.46733	10.0551	5.60231	10.7208	9.93537	10.612	9.55795	14.2379	13.7183	11.6982	17.3218	9.82979	11.3734	13.182	5.54987	13.6538	9.31731	7.26482	8.38976	9.63359	11.5987	10.758	13.8409	12.3261	10.0333	0
-0.00155058	0.00382352	ENSG00000164164	OTUD4	OTU deubiquitinase 4 [Source:HGNC Symbol;Acc:HGNC:24949]			23.0515	15.0899	29.6724	31.4151	26.0447	45.344	40.1809	22.3486	39.4508	30.1824	34.0136	19.1985	22.5822	15.0343	28.5906	33.7058	29.9058	35.2509	32.8295	35.4594	30.3636	23.831	17.6954	29.5219	34.5089	19.0754	21.7597	21.8843	27.6004	32.167	33.7926	25.6766	33.5567	31.9165	32.5412	26.6369	0
-0.000842296	0.00141918	ENSG00000068308	OTUD5	OTU deubiquitinase 5 [Source:HGNC Symbol;Acc:HGNC:25402]			73.3082	75.1249	71.3936	80.6288	73.555	87.086	78.1333	78.2151	77.4164	89.5278	88.5237	75.3824	69.193	84.0373	77.8822	83.5181	84.8437	82.3882	90.4907	74.059	92.8402	88.7965	86.4244	72.036	79.169	77.5203	82.1248	76.0368	78.2933	84.5168	86.5304	84.3419	75.6804	80.0005	68.2825	77.5964	0
-0.00135676	-0.00291209	ENSG00000155463	OXA1L	oxidase (cytochrome c) assembly 1-like [Source:HGNC Symbol;Acc:HGNC:8526]			113.001	99.5109	112.82	100.539	121.023	106.783	107.41	95.3098	108.435	109.074	103.636	89.7232	134.47	118.612	115.788	121.398	119.325	108.525	111.398	115.366	107.144	86.5371	92.6575	88.1995	108.407	108.926	120.571	121.631	116.391	118.187	106.835	94.1464	87.0838	90.6725	70.8816	85.3414	0
-0.0119614	-0.00759066	ENSG00000090530	P3H2	prolyl 3-hydroxylase 2 [Source:HGNC Symbol;Acc:HGNC:19317]			15.6693	13.3858	63.9933	19.8142	71.3117	44.4067	46.5308	25.8464	33.8427	29.0745	21.9237	17.9873	22.3611	28.0624	42.2465	36.8234	26.2386	32.0135	33.2467	45.6518	27.1646	23.8966	19.3875	8.17509	19.7127	82.7463	49.4264	56.318	74.8553	65.2293	36.5825	21.3569	29.1017	11.772	7.84189	10.6573	0
-0.000257696	-0.00109636	ENSG00000125779	PANK2	pantothenate kinase 2 [Source:HGNC Symbol;Acc:HGNC:15894]			15.6153	14.1554	16.2154	15.5051	14.9684	17.4852	15.9061	12.1541	14.5514	16.3075	15.5444	13.4839	18.982	13.4435	14.7258	16.3658	15.9916	18.3013	16.5484	16.3251	14.0636	13.7176	13.0424	15.2716	18.2235	15.898	15.2998	15.6889	15.7494	18.8739	15.8336	12.1718	14.5635	14.9113	13.183	14.7045	0
-0.00157144	0.0018149	ENSG00000115421	PAPOLG	poly(A) polymerase gamma [Source:HGNC Symbol;Acc:HGNC:14982]			7.30192	5.86839	9.39092	11.2541	8.87137	13.6732	13.1836	7.03708	11.744	9.61473	12.4438	7.45175	9.42472	6.83168	9.58332	11.6732	11.5415	10.6421	9.81086	10.8891	11.1138	8.66662	6.7717	8.71456	11.9582	6.83078	8.86992	9.17118	9.45549	11.4863	10.2052	6.89453	10.0104	9.83848	8.87334	8.86671	0
-0.0191393	-0.00750871	ENSG00000198682	PAPSS2	3'-phosphoadenosine 5'-phosphosulfate synthase 2 [Source:HGNC Symbol;Acc:HGNC:8604]			8.4997	7.60303	65.5625	47.1049	57.945	44.1755	31.4779	29.5035	40.0563	29.294	18.5073	10.379	11.3429	73.1295	53.5999	48.7537	38.4694	82.6143	34.7494	41.5616	34.8179	19.9495	15.2849	8.16606	12.0675	116.711	52.8944	90.2357	110.687	158.539	31.071	24.1825	22.667	15.7761	8.24697	8.72961	0
-0.0077498	0.00177454	ENSG00000163291	PAQR3	progestin and adipoQ receptor family member III [Source:HGNC Symbol;Acc:HGNC:30130]			4.35833	2.99817	9.43948	13.0752	8.70261	14.9387	11.5065	5.74561	13.3389	9.72136	8.18152	6.08167	4.84477	5.84219	15.1984	12.9007	14.8197	11.7497	11.1303	11.0573	11.6401	7.88368	5.48336	6.24948	7.90423	9.20552	9.34545	13.8572	11.3784	18.2421	11.7984	5.97463	11.0479	7.06899	6.5613	6.68039	0
5.03881e-05	0.00102911	ENSG00000159086	PAXBP1	PAX3 and PAX7 binding protein 1 [Source:HGNC Symbol;Acc:HGNC:13579]			23.9851	15.4685	22.6064	26.3084	19.4761	29.7504	26.928	17.3541	24.0275	21.2462	24.7869	15.3671	22.2184	12.6383	24.06	25.3006	24.3286	22.1935	23.2495	23.7746	22.6467	19.7209	15.2227	21.8378	29.1145	12.8826	20.4266	19.0821	22.4085	22.8039	23.2806	17.5506	19.9817	23.9822	23.0104	22.3646	0
-0.00196193	-0.00181888	ENSG00000169564	PCBP1	poly(rC) binding protein 1 [Source:HGNC Symbol;Acc:HGNC:8647]			514.183	500.005	570.561	517.003	553.118	590.764	529.731	543.313	551.48	534.596	510.542	470.141	594.254	654.489	641.33	590.628	623.695	567.435	626.463	560.334	551.774	500.692	494.985	459.445	513.793	650.161	600.618	614.718	621.156	672.804	545.367	654.628	455.916	469.827	399.502	484.579	0
0.00908895	0.0102163	ENSG00000175198	PCCA	propionyl CoA carboxylase, alpha polypeptide [Source:HGNC Symbol;Acc:HGNC:8653]			30.8697	43.1399	35.0278	19.9246	27.6861	24.9745	24.6711	28.3913	27.9777	23.487	28.2911	99.1471	42.1218	17.0517	33.6697	22.6444	25.6406	29.1704	37.4053	32.6525	23.1229	49.9416	61.9171	84.3445	43.0943	20.711	27.6648	26.8717	20.217	13.2776	27.9803	26.9449	49.6813	96.1883	71.755	108.799	0
0.00546442	-0.00746513	ENSG00000184226	PCDH9	protocadherin 9 [Source:HGNC Symbol;Acc:HGNC:8661]			0.492941	0.3226	0.244434	0.349057	0.290322	0.429646	0.385279	0.0399534	0.372059	0.411511	0.423066	0.26534	1.32337	0.136384	0.361964	0.382946	0.529449	0.632825	0.414936	0.419241	0.0439568	0.0655063	0.198212	0.0795303	1.32218	0.153013	0.439759	0.462103	0.0614206	0.101082	0.289037	0.190644	0.306076	0.303574	0.504564	0.361397	0
-6.30012e-05	0.00137027	ENSG00000126226	PCID2	PCI domain containing 2 [Source:HGNC Symbol;Acc:HGNC:25653]			24.2754	20.3845	25.6863	23.4833	26.321	29.2435	29.3363	24.8355	29.7198	24.4327	29.3024	22.8573	28.2927	17.9175	27.1788	28.5549	28.4619	26.4989	26.3406	29.0103	28.4239	24.5968	24.3256	27.6148	29.1953	20.4668	24.304	25.5273	25.3393	25.628	27.099	21.5295	24.5058	26.6686	23.0276	25.647	0
0.000786367	-0.000236557	ENSG00000100982	PCIF1	PDX1 C-terminal inhibiting factor 1 [Source:HGNC Symbol;Acc:HGNC:16200]			61.5095	57.655	47.9417	54.3348	45.9363	59.2755	52.4689	48.0393	51.8719	55.8961	56.5454	53.2704	67.3986	64.6069	51.4024	63.0311	61.8818	54.7353	58.1086	51.3978	59.5466	60.5956	53.5616	57.7437	59.7238	47.24	53.5187	52.1176	49.6331	55.3636	53.2127	60.0744	47.771	50.2428	48.9175	57.0339	0
0.00418705	-0.00692133	ENSG00000132646	PCNA	proliferating cell nuclear antigen [Source:HGNC Symbol;Acc:HGNC:8729]			268.137	103.789	85.3235	69.9499	84.6726	76.4988	81.325	67.0923	82.5098	76.9349	73.7088	95.0896	236.687	87.8263	97.0206	89.1155	89.8311	79.7753	75.23	83.6669	91.3412	61.4539	79.2824	90.3718	136.737	79.9763	111.183	103.834	104.678	70.0782	75.4154	81.5756	77.2748	86.0486	74.3554	104.563	0
-0.000307746	-0.00293041	ENSG00000126249	PDCD2L	programmed cell death 2-like [Source:HGNC Symbol;Acc:HGNC:28194]			9.50747	4.84954	7.7592	6.54533	7.90519	7.25085	5.96432	9.43972	5.88032	5.95267	6.02268	8.27357	11.0124	7.89139	6.81506	8.61696	8.53398	8.39123	6.08921	9.28052	5.40476	7.68589	8.68854	6.42328	8.50036	7.06178	7.52752	7.11577	6.41676	7.01849	6.9684	9.4989	5.72972	4.705	3.8521	6.65351	0
0.000964398	0.000168474	ENSG00000249915	PDCD6	programmed cell death 6 [Source:HGNC Symbol;Acc:HGNC:8765]			31.7219	36.5654	30.544	26.4566	27.9417	28.7696	30.3033	29.8969	29.7925	29.8787	30.0184	31.9638	32.9837	29.0595	30.9198	28.6232	30.3357	27.7419	28.809	30.8882	29.1385	30.0599	28.9713	29.6693	33.041	26.5969	28.7835	28.8532	28.5273	29.4914	31.7625	27.637	25.5319	30.3083	27.2154	30.7338	0
0.000752508	0.00909216	ENSG00000163110	PDLIM5	PDZ and LIM domain 5 [Source:HGNC Symbol;Acc:HGNC:17468]			16.4808	11.097	20.1056	25.1961	17.6411	29.2055	25.6798	19.135	32.2842	19.7159	26.8885	24.6639	19.1866	11.0306	21.9137	23.2972	21.514	27.7693	23.8546	24.9019	23.0444	21.3492	21.8464	29.0672	19.8812	11.0322	14.8236	17.6746	18.251	16.8922	26.4434	18.3966	43.4109	37.5965	37.2607	25.5452	0
-0.00374745	-0.00238663	ENSG00000196923	PDLIM7	PDZ and LIM domain 7 (enigma) [Source:HGNC Symbol;Acc:HGNC:22958]			53.6948	39.0109	66.4956	53.9836	78.023	68.2223	69.3394	70.3427	52.5247	81.8489	70.5603	52.2901	52.1006	78.8859	90.2171	82.042	64.2084	68.3967	74.5981	84.7953	64.1773	53.8454	78.3465	39.7219	82.7061	86.006	108.994	82.9703	102.32	48.2701	65.7884	50.8759	52.1223	47.2588	40.7175	48.2247	0
-0.00224116	0.00167088	ENSG00000140992	PDPK1	3-phosphoinositide dependent protein kinase 1 [Source:HGNC Symbol;Acc:HGNC:8816]			15.1552	12.9584	20.5174	23.486	17.7623	29.9968	28.0269	12.9354	26.3773	22.2702	23.5726	14.6807	18.5226	14.4359	27.5762	24.4235	23.3997	25.8353	23.4206	23.6568	21.5416	17.5566	13.2601	22.8629	22.6095	18.5826	17.8319	22.5222	23.3227	28.7967	23.7255	20.5611	20.2487	21.8003	21.4681	20.372	0
0.00565841	-0.00212437	ENSG00000179889	PDXDC1	pyridoxal-dependent decarboxylase domain containing 1 [Source:HGNC Symbol;Acc:HGNC:28995]			75.4786	82.3137	43.9257	37.2215	33.679	49.9335	43.7123	28.162	42.4922	40.5609	48.5465	48.3266	87.9901	37.095	43.6446	43.9828	45.6269	46.4136	40.6505	40.0461	42.288	33.9113	36.415	69.4112	82.7925	37.4867	36.754	44.188	41.3589	39.0698	38.522	45.3019	43.2047	46.8777	62.0764	66.0768	0
0.000764623	-0.000397908	ENSG00000160209	PDXK	pyridoxal (pyridoxine, vitamin B6) kinase [Source:HGNC Symbol;Acc:HGNC:8819]			29.3866	32.2367	27.8384	33.3586	19.7467	29.9548	25.9854	29.814	24.619	29.2852	24.7189	21.0177	36.9526	28.4567	27.3527	32.2693	28.547	34.076	27.4161	25.9555	29.4131	31.2086	26.3392	28.6364	35.5425	30.0007	26.2908	24.1997	28.1585	29.3163	31.2011	33.9343	27.935	30.3134	28.4032	32.5427	0
0.00493999	0.00308763	ENSG00000139946	PELI2	pellino E3 ubiquitin protein ligase family member 2 [Source:HGNC Symbol;Acc:HGNC:8828]			8.02996	9.13518	5.01483	11.9568	7.2076	10.31	6.73064	4.06184	10.5638	8.31875	14.3037	9.29325	12.5274	9.48629	8.16491	10.3117	10.7237	8.2376	10.152	8.9014	9.87979	8.39958	6.00078	17.6568	19.0296	3.91603	7.63658	9.89559	3.66782	6.86575	8.08082	5.49441	11.3387	11.2012	11.8998	14.4618	0
0.00255862	-0.00214355	ENSG00000034693	PEX3	peroxisomal biogenesis factor 3 [Source:HGNC Symbol;Acc:HGNC:8858]			28.8653	26.4586	24.3527	18.0655	21.9021	24.6268	25.5654	15.5705	20.9248	23.0473	23.8352	25.8175	35.3946	18.9371	28.6355	26.0956	24.0039	23.0901	22.7449	25.3274	23.8192	16.8158	17.0664	25.561	42.2959	17.5807	19.6645	27.7274	27.1472	25.3623	23.1119	17.9576	19.3447	21.7493	24.8734	31.219	0
-0.00131494	-0.00103867	ENSG00000143256	PFDN2	prefoldin subunit 2 [Source:HGNC Symbol;Acc:HGNC:8867]			119.142	130.551	116.26	99.6128	146.904	109.109	94.8625	169.398	113.761	112.642	100.816	111.6	117.04	130.861	122.796	100.827	105.919	111.258	103.519	129.741	111.33	131.08	143.617	82.8813	97.538	116.518	129.307	121.086	134.799	118.27	125.015	130.616	94.5035	94.8102	76.0665	96.4373	0
-0.00035431	-0.00258374	ENSG00000123349	PFDN5	prefoldin subunit 5 [Source:HGNC Symbol;Acc:HGNC:8869]			202.087	225.151	198.641	157.32	188.678	155.647	146.582	227.435	144.395	156.522	159.858	189.765	208.151	253.598	191.908	179.239	190.72	174.119	166.944	159.616	180.187	201.926	203.163	139.625	175.314	237.753	221.785	214.474	200.282	171.312	155.293	211.889	141.947	160.774	131.672	172.704	0
-0.00260403	-0.000118737	ENSG00000141959	PFKL	phosphofructokinase, liver [Source:HGNC Symbol;Acc:HGNC:8876]			107.92	99.3107	121.623	130.028	93.5987	131.508	119.445	126.906	118.144	128.39	105.836	92.9166	102.069	153.036	127.952	151.121	137.681	127.021	162.288	112.84	135.885	129.126	112.27	88.0837	101.656	98.1069	134.38	129.646	140.239	109.863	132.858	144.932	99.4014	100.74	91.1717	93.7407	0
-0.000741775	0.000428199	ENSG00000164219	PGGT1B	protein geranylgeranyltransferase type I, beta subunit [Source:HGNC Symbol;Acc:HGNC:8895]			15.8299	16.3369	19.3548	20.1986	17.062	22.2235	21.2936	13.6735	22.1447	17.1513	19.0996	15.4545	17.5591	13.9571	19.4188	22.2953	20.0973	17.5295	17.7939	19.0793	19.0615	13.2284	12.6018	19.188	20.0753	13.8467	17.0132	18.6001	19.5842	21.5298	18.0865	15.7147	18.1792	17.7459	17.1161	16.5516	0
-0.00694068	0.000199892	ENSG00000134686	PHC2	polyhomeotic homolog 2 (Drosophila) [Source:HGNC Symbol;Acc:HGNC:3183]			67.3164	55.4488	96.3324	158.118	116.421	125.304	118.891	110.883	110.961	123.583	91.5239	59.9002	70.8352	129.813	110.445	120.802	119.079	124.75	115.392	108.108	119.471	124.347	96.5937	51.909	72.1104	118.989	106.314	108.711	123.145	164.297	146.374	115.145	108.96	85.4293	60.3308	56.7155	0
-0.00175804	0.00176679	ENSG00000173889	PHC3	polyhomeotic homolog 3 (Drosophila) [Source:HGNC Symbol;Acc:HGNC:15682]			10.942	7.02709	14.0558	14.0694	11.854	19.5809	19.9964	6.85163	16.6571	12.6168	17.3112	8.00051	10.6374	5.86402	15.7881	14.9842	14.9851	15.7511	13.0006	16.0719	13.6781	10.1072	7.7529	13.3549	17.0752	8.91466	9.59495	13.192	13.3511	17.7097	14.4252	8.91528	13.3343	12.6458	12.7065	11.858	0
0.00287766	0.00444374	ENSG00000130024	PHF10	PHD finger protein 10 [Source:HGNC Symbol;Acc:HGNC:18250]			57.0851	47.0967	40.7197	63.252	41.8596	56.5576	55.3384	38.3739	54.5291	46.1305	65.4274	61.2548	50.7329	30.7395	44.9413	51.0572	48.566	45.2057	49.5104	51.4195	53.7027	52.5144	52.6592	62.1275	66.5727	37.6788	39.4497	37.034	36.3918	47.1189	64.3826	36.513	59.6022	75.0316	66.4195	69.6324	0
0.00470849	0.00588388	ENSG00000181649	PHLDA2	pleckstrin homology-like domain, family A, member 2 [Source:HGNC Symbol;Acc:HGNC:12385]			1.65358	8.08933	2.94345	3.50276	1.23389	1.29344	2.49067	3.03102	1.49343	1.91135	3.93005	4.47327	1.07953	2.53386	1.99256	3.22798	2.4045	1.57171	3.25866	3.30444	2.06436	2.99751	3.77556	8.18829	4.549	5.05389	3.65391	3.23105	4.43772	1.89885	3.39354	8.87676	1.43093	5.17008	4.70882	9.49506	0
0.000617109	-0.000577296	ENSG00000019144	PHLDB1	pleckstrin homology-like domain, family B, member 1 [Source:HGNC Symbol;Acc:HGNC:23697]			62.3561	44.9718	62.8536	30.6034	56.9891	65.2784	66.1278	46.0948	53.8759	58.655	72.2095	41.9382	60.1626	28.7849	65.4316	65.7805	59.1145	60.1092	52.3671	63.1493	58.6038	52.8778	53.9843	63.6783	76.7844	53.1132	66.9022	60.989	62.8469	43.0125	65.2601	40.2825	36.4534	57.6755	39.0166	62.1534	0
-0.00709261	0.000152162	ENSG00000103335	PIEZO1	piezo-type mechanosensitive ion channel component 1 [Source:HGNC Symbol;Acc:HGNC:28993]			10.8885	8.311	25.9735	22.2002	28.0832	27.6519	32.2112	17.1807	26.8822	24.691	30.9389	12.3237	14.3954	20.0136	27.8072	25.0858	26.039	19.5723	20.2174	34.7166	22.4089	19.8758	22.4498	14.1045	20.1573	27.9562	25.5074	23.859	26.9651	39.6182	23.9419	14.6228	19.4901	15.8096	11.5595	12.1753	0
0.000927243	-0.00237916	ENSG00000143315	PIGM	phosphatidylinositol glycan anchor biosynthesis, class M [Source:HGNC Symbol;Acc:HGNC:18858]			15.7957	10.8761	11.2518	10.4951	11.4783	14.7759	13.9205	8.35582	13.4967	9.83108	11.4499	8.10509	19.5599	10.1402	13.9514	12.8727	11.9785	12.7865	12.0391	13.5992	10.1405	9.83049	8.45764	11.6176	16.183	8.27071	8.24929	12.3988	12.4859	14.1365	11.3919	12.0391	11.1526	10.5239	11.7137	10.8836	0
0.00246845	0.00263027	ENSG00000087111	PIGS	phosphatidylinositol glycan anchor biosynthesis, class S [Source:HGNC Symbol;Acc:HGNC:14937]			34.7592	43.3252	33.9055	27.9673	33.8953	35.4898	33.6595	20.5953	36.8819	35.4674	33.4639	50.901	38.8481	38.8269	33.5549	37.618	35.896	35.0814	37.2819	36.8126	40.1027	32.4721	38.0056	52.3337	35.7794	31.3489	32.8508	35.3382	33.7013	33.4875	33.1699	37.1867	37.0826	44.536	45.4802	49.5965	0
-0.00729186	0.00419586	ENSG00000241878	PISD	phosphatidylserine decarboxylase [Source:HGNC Symbol;Acc:HGNC:8999]			20.4482	15.3397	38.6357	47.1876	35.5725	47.9326	45.315	43.4295	50.6678	51.2716	40.2682	22.0346	19.9335	40.4489	37.0203	42.906	38.3537	42.0652	47.0349	41.8758	44.5979	52.7115	35.893	22.9015	19.1362	43.2098	37.0647	34.5044	41.4877	57.0575	50.0632	34.7723	41.253	34.4883	30.7409	20.5983	0
-0.00255528	-0.000731147	ENSG00000123143	PKN1	protein kinase N1 [Source:HGNC Symbol;Acc:HGNC:9405]			73.001	60.2949	73.6619	66.8445	78.9757	79.2738	69.5028	96.3318	71.0946	89.5411	79.8251	66.3281	75.8136	101.95	74.6224	78.7205	85.3418	75.4549	90.5094	82.3593	76.3194	92.5052	92.2375	56.2937	64.545	112.776	86.7941	81.0157	80.2641	85.5248	88.1948	94.7854	65.9184	61.6211	53.4456	66.0987	0
0.0122452	-0.00170394	ENSG00000057294	PKP2	plakophilin 2 [Source:HGNC Symbol;Acc:HGNC:9024]			56.324	43.8616	17.7395	12.6552	16.5426	21.3505	19.5962	8.17632	20.5157	14.8043	23.2022	39.7201	77.1944	11.9173	16.5982	18.2618	17.1812	20.0778	15.9985	24.1356	15.8173	12.7602	15.8566	46.8828	71.8203	9.79171	9.52448	17.6933	21.8803	16.7557	15.0751	17.4121	14.2674	36.5357	48.9038	46.6351	0
0.00330412	0.00366853	ENSG00000184363	PKP3	plakophilin 3 [Source:HGNC Symbol;Acc:HGNC:9025]			46.6717	41.0757	32.2889	32.4002	23.7727	30.6933	35.321	51.8671	32.0873	40.6489	40.1569	41.5127	44.8797	35.4282	30.9968	30.9718	35.3896	39.2027	40.2335	29.6867	45.0108	49.0147	42.6153	39.4869	37.4739	19.1571	34.2935	24.0638	32.23	21.7324	31.8283	49.0161	36.249	42.4717	45.1236	43.2797	0
-0.00268348	-0.00253918	ENSG00000151176	PLBD2	phospholipase B domain containing 2 [Source:HGNC Symbol;Acc:HGNC:27283]			21.7878	16.3618	29.0553	30.8815	25.2146	36.0836	33.9067	11.8161	34.2332	19.2919	29.6531	12.3545	28.504	23.5805	28.3505	26.3778	24.5027	29.2881	26.7595	26.0117	22.7502	17.0385	18.734	27.9988	29.8882	38.4403	27.1119	31.8095	27.8529	41.1165	28.3569	24.4806	24.3301	22.6919	22.7661	23.245	0
0.00988128	0.00675567	ENSG00000182621	PLCB1	phospholipase C, beta 1 (phosphoinositide-specific) [Source:HGNC Symbol;Acc:HGNC:15917]			15.5535	14.9701	5.33066	11.2014	5.08307	11.8759	15.0633	4.33346	9.78885	4.91192	16.1595	23.8937	14.1868	3.735	8.70625	7.78119	8.57568	10.2259	8.33891	8.18354	11.0322	7.62823	9.90846	30.3919	19.4279	5.4172	4.47857	6.03482	8.99866	12.4934	5.33128	7.88107	12.2164	17.4068	30.2666	24.7889	0
-0.00329419	0.00250103	ENSG00000149782	PLCB3	phospholipase C, beta 3 (phosphatidylinositol-specific) [Source:HGNC Symbol;Acc:HGNC:9056]			32.7669	26.9841	48.4732	33.8826	49.4231	50.5639	56.4854	47.233	50.5385	58.0787	52.6458	35.6285	33.467	42.3564	54.9613	47.6407	50.2331	45.0811	46.1411	58.8047	50.4689	53.115	49.9937	40.0459	34.5396	48.3108	50.0323	47.988	55.2377	45.692	52.8068	42.7528	40.0171	41.8655	34.8628	41.1923	0
-0.00776719	-0.00248615	ENSG00000101333	PLCB4	phospholipase C, beta 4 [Source:HGNC Symbol;Acc:HGNC:9059]			19.9817	22.7907	25.7471	56.2176	23.6698	69.6743	63.1249	23.0731	42.8281	43.7818	32.6365	10.6844	21.1099	24.627	44.1079	54.3997	56.1216	46.4928	35.3778	30.3759	46.1107	21.3769	11.3161	14.5541	29.9273	25.5532	24.9123	47.1196	48.4404	74.7397	39.5077	28.7025	28.069	18.9734	24.3242	17.6099	0
-0.0096813	0.00424248	ENSG00000161714	PLCD3	phospholipase C, delta 3 [Source:HGNC Symbol;Acc:HGNC:9061]			10.5818	14.4904	41.2071	43.1745	44.6034	45.0357	44.276	41.1475	37.8637	50.8993	41.5374	19.2216	16.037	52.2805	39.767	35.753	43.5137	40.7943	55.3617	41.3948	42.2152	51.2706	39.9339	22.8243	17.0983	47.3262	50.6621	35.7022	42.2965	53.0898	51.7424	36.5943	36.2386	28.1062	19.0837	19.6469	0
0.00409506	0.00161828	ENSG00000124181	PLCG1	phospholipase C, gamma 1 [Source:HGNC Symbol;Acc:HGNC:9065]			74.4551	63.3669	50.4205	51.7179	49.5592	63.5549	66.3844	43.6952	54.1902	63.8683	79.2443	55.9511	87.8038	38.5442	48.1767	67.968	59.3569	54.8554	56.906	63.1934	59.6952	69.8432	55.6757	87.8789	105.131	35.4962	56.5655	44.292	46.3201	52.5336	67.9609	50.8828	52.0056	75.2689	63.9658	77.1787	0
-0.00104962	0.00163208	ENSG00000106397	PLOD3	procollagen-lysine, 2-oxoglutarate 5-dioxygenase 3 [Source:HGNC Symbol;Acc:HGNC:9083]			47.6603	43.3611	54.2272	41.6917	56.6223	55.6519	62.3471	51.8933	54.9013	60.4406	59.0493	61.2542	50.097	50.0192	60.0842	54.0487	51.1487	53.97	48.8177	59.4728	57.9221	60.8131	65.7292	57.9144	49.3339	67.3682	61.2913	66.8894	61.5538	69.3404	51.037	51.7786	51.3265	60.0481	50.264	53.5257	0
0.00800405	0.00393902	ENSG00000141934	PLPP2	phospholipid phosphatase 2 [Source:HGNC Symbol;Acc:HGNC:9230]			122.37	192.886	55.7688	68.1792	53.5529	79.5992	52.3627	102.393	72.8575	61.1702	87.8893	174.298	134.888	75.6127	53.9986	56.2103	59.8381	66.8063	89.177	65.1174	87.4657	78.1417	129.725	137.309	88.9204	52.5213	61.1209	61.954	59.913	32.5442	63.1885	121.188	98.5874	98.751	118.138	131.092	0
-0.0080966	-0.000249201	ENSG00000120756	PLS1	plastin 1 [Source:HGNC Symbol;Acc:HGNC:9090]			7.61799	6.82636	23.6019	28.5606	13.5777	28.2326	21.0378	12.2373	22.1989	18.6955	16.9624	9.22225	10.5994	17.8265	30.1708	26.0928	33.0639	29.5897	26.5468	19.9693	22.2292	9.42009	5.94187	10.4434	15.8377	16.1254	18.9144	28.3464	28.1788	24.5574	18.0119	22.9152	17.0835	13.6788	17.8108	12.4181	0
-0.000441721	0.00221823	ENSG00000196576	PLXNB2	plexin B2 [Source:HGNC Symbol;Acc:HGNC:9104]			174.122	168.276	188.575	203.992	157.533	231.972	222.571	173.896	189.134	229.412	214.031	168.543	194.659	201.727	177.544	211.834	193.167	210.117	223.866	225.03	207.945	223.462	181.75	190.764	217.115	176.887	159.813	151.318	188.817	231.859	215.572	251.871	199.982	218.651	204.291	184.322	0
-0.0016321	0.000614645	ENSG00000140464	PML	promyelocytic leukemia [Source:HGNC Symbol;Acc:HGNC:9113]			16.45	17.4625	20.9209	21.397	20.4634	20.8751	23.4024	17.9909	20.5646	21.7927	21.2844	17.7921	17.9778	21.0517	19.5447	23.7991	21.103	20.6129	21.2828	19.8631	19.8895	21.6408	17.3872	17.2232	18.935	21.0803	22.5951	19.3895	22.0434	24.0919	19.4992	21.2826	16.146	18.8546	18.9451	19.9435	0
-0.0042969	0.00125985	ENSG00000140650	PMM2	phosphomannomutase 2 [Source:HGNC Symbol;Acc:HGNC:9115]			8.23074	8.28957	11.4536	11.8666	11.2365	14.3639	17.0206	8.69045	19.234	14.8829	15.2372	5.92321	9.34337	9.56611	14.7633	14.5932	16.2744	17.099	13.368	13.6563	12.1995	13.6574	7.43234	8.70334	9.47088	10.4957	10.637	15.1491	13.2305	16.3121	13.2229	13.7653	11.83	9.12	11.0433	9.78538	0
-0.000552712	-0.00229149	ENSG00000127838	PNKD	paroxysmal nonkinesigenic dyskinesia [Source:HGNC Symbol;Acc:HGNC:9153]			110.672	125.81	97.1159	92.559	81.9674	98.7901	62.0504	93.2488	87.5985	80.5356	71.5684	54.8595	81.0259	89.7274	61.4156	57.3706	52.692	77.8866	80.2257	106.505	65.382	115.556	82.6249	65.8691	89.5004	88.3316	60.435	51.9434	91.0444	141.565	107.503	101.81	78.7946	51.0274	50.9564	68.1308	0
0.00127088	-0.000280037	ENSG00000186866	POFUT2	protein O-fucosyltransferase 2 [Source:HGNC Symbol;Acc:HGNC:14683]			28.6479	29.314	26.4733	27.1506	25.2784	32.6841	28.318	26.9659	29.9035	28.1855	30.7835	24.5763	36.6984	24.8558	25.6987	31.0075	26.2797	30.2414	28.9901	28.9591	28.5118	30.3365	24.1298	31.9262	45.7188	24.3843	27.4725	25.5222	30.5006	34.1299	28.2298	28.6698	24.4113	26.6519	29.7112	32.1128	0
0.00173815	0.000265489	ENSG00000177084	POLE	polymerase (DNA directed), epsilon, catalytic subunit [Source:HGNC Symbol;Acc:HGNC:9177]			13.5704	4.98359	6.38208	7.46989	5.63459	9.39536	9.14242	7.42945	7.77317	6.87657	8.45513	6.52732	9.96935	5.30294	7.19102	8.46034	7.98936	8.01214	7.56405	6.20031	8.04605	7.53095	6.21478	8.81551	9.25282	5.35911	6.41404	6.83843	7.08676	7.14054	7.69427	8.15084	6.6436	8.67708	8.27304	7.9524	0
0.00224972	-0.00494207	ENSG00000100479	POLE2	polymerase (DNA directed), epsilon 2, accessory subunit [Source:HGNC Symbol;Acc:HGNC:9178]			9.08492	3.19036	4.51852	3.03382	4.94476	4.97438	5.16107	2.51889	4.24731	4.08377	4.70414	3.2218	9.46968	3.1846	4.70895	4.32192	4.90979	3.46327	3.41216	3.2928	4.77278	3.21214	4.08132	2.92486	5.83159	2.3479	4.46679	4.8382	4.44598	2.83234	3.16363	2.8688	3.40531	3.94933	2.94542	3.98921	0
5.83645e-05	-0.00237741	ENSG00000148229	POLE3	polymerase (DNA directed), epsilon 3, accessory subunit [Source:HGNC Symbol;Acc:HGNC:13546]			79.5838	55.563	62.6644	54.6217	68.7833	63.754	57.3853	58.3329	60.2477	66.2034	61.0159	52.8724	94.9618	49.9229	72.6192	60.9396	66.9794	57.2222	55.5479	71.5011	60.8002	58.7846	60.1612	55.0551	61.7832	64.003	65.9537	66.2792	65.9139	60.3182	60.7918	53.2105	52.383	57.7446	47.5184	55.0196	0
0.00080785	-0.00382353	ENSG00000115350	POLE4	polymerase (DNA-directed), epsilon 4, accessory subunit [Source:HGNC Symbol;Acc:HGNC:18755]			24.7919	28.3059	17.6422	13.4987	16.7634	14.5862	12.6842	22.4926	15.847	14.0962	14.9283	19.52	23.759	26.1246	20.7342	19.5182	18.7792	15.9861	17.4192	14.4265	15.7926	20.2427	20.4043	13.0748	18.4462	20.8255	22.0769	23.3827	20.425	14.8507	15.5881	31.3929	14.5542	12.4508	15.1739	17.0732	0
-7.42708e-05	-0.00130771	ENSG00000171453	POLR1C	polymerase (RNA) I polypeptide C, 30kDa [Source:HGNC Symbol;Acc:HGNC:20194]			30.7183	27.6307	26.2274	19.7418	31.319	28.2635	26.3534	31.0102	24.7239	26.811	27.1518	23.6705	35.1886	21.9917	29.4528	28.5707	27.0864	24.5587	25.5735	33.5717	25.7072	32.5292	33.7829	19.1884	29.0933	23.4632	27.1471	25.6151	25.3266	20.7755	31.6944	26.2039	21.579	21.553	16.7983	20.9141	0
0.00046255	0.000138128	ENSG00000186141	POLR3C	polymerase (RNA) III (DNA directed) polypeptide C (62kD) [Source:HGNC Symbol;Acc:HGNC:30076]			29.7055	27.5658	29.7404	25.7742	32.6551	32.86	35.9185	25.2187	32.3237	31.6605	32.8481	27.7937	39.7067	30.2275	30.0628	35.1617	31.3916	33.3193	33.8723	33.5197	31.8722	27.1876	27.7334	30.6012	36.7598	30.349	27.7577	29.424	26.6552	30.0161	29.4548	27.0551	29.3119	29.9452	30.903	32.0197	0
-0.00066711	-0.000455264	ENSG00000099821	POLRMT	polymerase (RNA) mitochondrial (DNA directed) [Source:HGNC Symbol;Acc:HGNC:9200]			21.7125	24.9197	23.0017	22.4143	24.0799	24.9387	22.7755	29.6907	19.4383	26.8773	23.7978	22.4587	28.3913	26.1985	24.6165	29.5343	26.2179	25.2274	24.9355	28.0923	25.1909	33.5896	26.4543	23.3422	27.89	28.6257	25.2018	21.8484	26.3405	26.2298	25.6684	27.8682	18.9582	21.1529	19.3637	20.4983	0
-0.000365628	0.000403044	ENSG00000196313	POM121	POM121 transmembrane nucleoporin [Source:HGNC Symbol;Acc:HGNC:19702]			13.1274	8.3353	12.8696	13.0562	11.9541	15.6134	15.9897	9.35026	14.4831	12.4359	14.1018	9.13745	14.6258	8.58536	9.92102	13.008	12.6405	13.384	12.5647	15.7498	11.6773	12.0004	10.7136	14.0851	15.2804	10.6614	10.8943	13.5981	12.7771	14.6057	14.5621	11.8203	10.7301	12.6029	11.2143	12.0644	0
0.00206292	-0.00335443	ENSG00000144647	POMGNT2	protein O-linked mannose N-acetylglucosaminyltransferase 2 (beta 1,4-) [Source:HGNC Symbol;Acc:HGNC:25902]			31.2793	22.7227	25.655	12.3875	20.8908	21.436	17.6207	20.5622	18.7633	21.5131	21.7264	23.6061	34.7772	20.0041	27.9051	23.604	20.1478	18.5142	20.5291	24.5926	20.2353	24.226	25.2115	24.7332	31.9146	32.5624	27.9777	21.7044	26.0508	19.2404	17.7066	23.8305	15.7384	20.1885	16.9638	27.6146	0
-0.00164928	0.00482694	ENSG00000185900	POMK	protein-O-mannose kinase [Source:HGNC Symbol;Acc:HGNC:26267]			1.88585	0.56076	2.55818	3.36662	1.3878	6.54647	6.51648	0.442738	7.40599	2.55149	3.49751	1.56818	3.15372	0.503773	2.99238	3.69348	4.19073	3.36019	2.86546	5.34967	2.51669	2.9036	0.998392	3.74555	4.26367	2.50302	1.21828	2.31259	2.04187	3.88309	2.73583	2.34733	3.72426	3.12373	3.88282	2.60917	0
0.000329208	-0.000180458	ENSG00000105171	POP4	POP4 homolog, ribonuclease P/MRP subunit [Source:HGNC Symbol;Acc:HGNC:30081]			14.8194	17.4477	15.265	12.0697	13.6944	14.0735	13.7278	15.2432	14.0583	15.1325	12.9619	16.5985	16.0407	17.1776	14.491	14.3581	15.1787	13.1803	14.9778	14.401	15.0636	13.728	16.0948	15.2549	13.6792	16.1289	15.9471	17.1634	17.1051	15.7868	13.8792	14.5627	13.3226	13.8376	14.3429	16.5004	0
0.0031785	-0.00143656	ENSG00000167272	POP5	POP5 homolog, ribonuclease P/MRP subunit [Source:HGNC Symbol;Acc:HGNC:17689]			37.063	40.5527	25.4192	14.963	26.3004	20.0661	22.7937	27.2126	21.4623	25.0603	24.9484	32.3537	36.1249	27.0974	27.2015	25.8059	26.0823	21.9153	23.2005	27.2297	26.7291	26.2085	30.3823	27.337	30.0548	20.4758	32.2564	24.9446	28.1495	19.9	25.1818	23.5417	19.2664	23.4791	22.764	32.8097	0
0.00185904	3.18007e-05	ENSG00000127125	PPCS	phosphopantothenoylcysteine synthetase [Source:HGNC Symbol;Acc:HGNC:25686]			65.0362	78.2735	58.9902	48.9295	55.0622	51.4211	49.8334	61.5241	56.6583	59.4633	61.7281	69.5276	74.8722	62.8184	61.0042	62.394	63.0711	53.1169	63.614	60.5912	62.5532	54.12	61.4095	66.298	63.2027	53.5471	62.9266	61.6818	62.0867	51.6462	53.549	56.0616	53.4646	66.6681	56.5786	71.8125	0
0.00350116	-0.00370938	ENSG00000171960	PPIH	peptidylprolyl isomerase H (cyclophilin H) [Source:HGNC Symbol;Acc:HGNC:14651]			48.6558	39.6009	23.2555	16.3325	26.1031	22.8395	21.7592	25.9851	24.5657	22.6472	24.32	29.1346	46.474	25.1611	24.7325	22.2318	24.6787	24.7984	22.7915	25.858	24.3382	24.1799	27.5983	25.0564	31.9472	24.5469	23.3885	30.3637	23.3743	18.2879	19.5536	26.6287	19.8814	20.9006	20.6576	26.0309	0
0.0122256	0.00774502	ENSG00000111110	PPM1H	protein phosphatase, Mg2+/Mn2+ dependent, 1H [Source:HGNC Symbol;Acc:HGNC:18583]			78.0824	282.508	64.2751	45.3343	41.3421	87.3915	67.9676	42.3295	72.008	43.5323	103.759	303.802	109.39	78.0955	61.9324	63.5569	58.1811	68.0429	82.3409	56.8738	71.0697	56.8058	107.311	368.235	144.01	69.146	44.572	98.5155	50.9426	68.2749	73.0447	100.696	64.4811	168.748	334.631	426.91	0
-0.00593928	-0.00607481	ENSG00000146112	PPP1R18	protein phosphatase 1, regulatory subunit 18 [Source:HGNC Symbol;Acc:HGNC:29413]			34.2052	23.4031	50.7922	61.6511	51.7569	53.4489	36.8123	30.0914	35.3843	44.6292	32.3111	24.8678	34.1696	46.3611	45.3588	45.7721	44.8239	38.7492	43.7943	35.1382	40.7239	29.517	33.1987	27.3843	39.2331	78.8735	57.0381	53.5187	47.857	65.7274	43.0939	31.1771	27.6879	23.3586	15.8972	26.8149	0
0.0222058	-0.0086439	ENSG00000131771	PPP1R1B	protein phosphatase 1, regulatory (inhibitor) subunit 1B [Source:HGNC Symbol;Acc:HGNC:9287]			21.953	15.5549	1.69746	0.587638	1.52665	0.813724	1.25968	1.0291	3.03786	0.890716	1.98407	1.90294	16.9464	2.77491	0.757357	3.48133	0.985555	1.73787	0.656025	2.22325	3.03036	1.12486	3.54925	5.36227	30.9716	1.49039	1.13271	0.745327	0.372246	0.673877	0.87587	9.27545	1.44581	2.16839	6.78485	5.7495	0
-0.000211959	0.00119478	ENSG00000162869	PPP1R21	protein phosphatase 1, regulatory subunit 21 [Source:HGNC Symbol;Acc:HGNC:30595]			21.6463	19.1648	25.3623	26.4592	23.715	27.398	26.4405	20.1404	23.9134	22.0098	25.6415	23.6465	27.1672	20.6202	22.9218	26.4527	21.4509	27.6326	26.8616	24.8149	28.4678	22.392	22.5607	25.2374	29.0345	24.0794	26.1987	22.8395	26.5186	32.6531	24.3359	22.7483	26.8077	28.2738	25.7767	27.8965	0
0.00251024	-0.00017948	ENSG00000104695	PPP2CB	protein phosphatase 2, catalytic subunit, beta isozyme [Source:HGNC Symbol;Acc:HGNC:9300]			118.597	107.104	87.4545	82.8431	94.1963	100.028	98.9271	78.3205	95.187	92.8076	110.289	105.083	140.267	80.7327	94.2021	99.6953	98.6683	96.78	91.9824	94.8901	98.9627	81.8045	94.1583	106.295	136.473	81.2916	79.7554	91.1257	92.9061	93.098	99.1161	90.0395	91.4401	107.476	93.7636	121.253	0
-0.000982947	0.0015927	ENSG00000068971	PPP2R5B	protein phosphatase 2, regulatory subunit B', beta [Source:HGNC Symbol;Acc:HGNC:9310]			12.8455	19.4312	20.1083	23.0275	19.2671	25.2462	20.1006	24.4158	17.3631	19.1341	20.1347	19.0894	20.7656	21.1051	19.3756	18.3495	20.3746	21.7047	20.9434	19.0068	22.3254	25.5719	20.8081	24.4634	27.2376	25.6889	20.4476	19.9861	27.743	26.3615	23.2237	23.8983	21.711	20.3865	20.8828	20.279	0
0.000989423	-0.000535992	ENSG00000112640	PPP2R5D	protein phosphatase 2, regulatory subunit B', delta [Source:HGNC Symbol;Acc:HGNC:9312]			87.0558	79.8505	75.1945	53.8613	79.2927	78.9446	78.318	70.1674	77.2934	80.6307	76.0472	75.65	94.5711	70.8687	84.838	79.7767	82.96	75.7202	75.5374	86.9322	81.6829	74.1502	83.5515	81.0968	90.1019	73.7296	86.571	78.926	86.8747	70.4619	77.0676	64.6564	64.9644	79.279	64.1267	91.4918	0
0.000599672	-0.00115469	ENSG00000011485	PPP5C	protein phosphatase 5, catalytic subunit [Source:HGNC Symbol;Acc:HGNC:9322]			33.7287	31.1253	29.1692	25.3811	28.9125	32.1451	31.6344	24.4475	30.7106	32.0931	32.7481	24.8643	37.722	26.91	32.9381	37.2033	33.0032	29.9813	29.8549	32.4299	32.0532	31.3751	30.982	27.9277	39.9616	26.6015	31.8306	31.8226	29.9585	28.3767	31.9255	30.6442	24.0929	29.5253	23.5708	32.1785	0
-0.00189251	-0.00207996	ENSG00000105063	PPP6R1	protein phosphatase 6, regulatory subunit 1 [Source:HGNC Symbol;Acc:HGNC:29195]			34.1008	32.3614	39.5196	38.7818	35.8898	42.9883	38.4278	26.1524	38.4126	38.0338	35.5595	29.5361	37.9438	40.1693	40.6313	45.379	36.4202	36.5643	39.3316	39.5287	39.8997	31.7441	34.6198	31.6977	41.9713	47.2666	41.7837	42.342	44.2064	49.3511	40.8422	39.9871	28.7601	32.0693	29.3297	33.8854	0
0.00079493	0.000720477	ENSG00000100239	PPP6R2	protein phosphatase 6, regulatory subunit 2 [Source:HGNC Symbol;Acc:HGNC:19253]			55.7593	47.0189	47.2093	44.0426	41.4986	49.8578	54.0398	44.0291	46.8915	52.7724	49.1624	49.5398	53.879	45.5833	47.0027	52.3291	50.5479	43.8671	54.1342	47.3647	54.7408	58.0498	49.3703	52.9095	59.3709	39.0897	51.67	50.523	49.618	49.5167	56.5158	52.1846	46.0519	48.7717	47.2863	50.2257	0
-0.001548	-0.00176887	ENSG00000131238	PPT1	palmitoyl-protein thioesterase 1 [Source:HGNC Symbol;Acc:HGNC:9325]			106.143	80.7659	123.236	92.2138	148.829	98.1756	118.701	86.3581	135.716	117.491	109.683	101.886	138.007	113.806	124.367	115.473	119.92	114.895	102.893	134.076	113.417	81.2147	103.109	92.6363	107.775	119.192	123.063	142.329	119.59	103.015	116.423	80.5121	104.265	99.8063	76.4825	95.3366	0
0.00142073	0.00109402	ENSG00000113593	PPWD1	peptidylprolyl isomerase domain and WD repeat containing 1 [Source:HGNC Symbol;Acc:HGNC:28954]			48.6607	36.7124	36.8771	41.4134	36.8766	45.0662	45.3795	29.1225	42.7075	38.5817	52.7028	37.0661	39.4614	27.7627	39.6752	45.2787	42.4473	38.7285	39.0877	41.358	46.0534	36.2201	35.7495	37.9569	54.2893	28.7119	37.2764	32.5694	35.6441	36.8582	41.8791	24.9599	34.4044	41.7523	44.859	43.0342	0
0.000345467	-0.000287323	ENSG00000102103	PQBP1	polyglutamine binding protein 1 [Source:HGNC Symbol;Acc:HGNC:9330]			91.4732	88.1403	77.8451	64.969	83.7179	68.5447	75.7302	100.754	79.2181	88.299	78.671	91.3981	98.1341	93.8858	76.2459	77.525	82.5474	75.6478	81.9624	81.0494	86.4642	93.5022	92.0574	67.117	72.8995	66.2593	92.3216	78.2629	76.758	64.6518	82.7925	84.4858	62.605	67.3796	64.3365	69.9858	0
-0.00470762	0.00115774	ENSG00000132356	PRKAA1	protein kinase, AMP-activated, alpha 1 catalytic subunit [Source:HGNC Symbol;Acc:HGNC:9376]			34.0566	21.0083	53.6243	65.4041	52.7509	86.1069	85.4894	31.6927	64.6941	49.491	68.7729	31.6346	43.5126	30.5619	73.5187	64.3058	55.6954	63.2677	56.3132	66.1955	53.5851	39.738	29.1746	40.741	51.8517	45.2274	44.5233	69.6933	62.5726	80.7879	64.1374	39.8863	52.9633	53.1406	44.847	39.5843	0
-0.00662052	0.000143783	ENSG00000111725	PRKAB1	protein kinase, AMP-activated, beta 1 non-catalytic subunit [Source:HGNC Symbol;Acc:HGNC:9378]			42.7671	24.7997	55.9183	66.4528	47.2592	80.9052	60.0124	65.2342	63.091	57.8639	64.4739	31.7159	43.4337	67.0456	61.3887	70.6483	67.4959	66.8719	79.4796	54.9872	61.112	46.6032	40.6282	24.051	34.7302	47.5228	48.9934	50.1761	67.0828	70.2153	56.3168	108.836	56.5662	46.8068	40.295	22.5206	0
-0.00100601	-0.000495354	ENSG00000027075	PRKCH	protein kinase C, eta [Source:HGNC Symbol;Acc:HGNC:9403]			7.62579	8.99276	9.33381	10.2378	8.92236	11.0777	10.4672	6.30596	10.022	10.0959	10.2887	8.93705	8.928	9.21774	10.9089	9.89862	9.60948	7.94645	8.83193	8.01564	11.2245	6.97822	9.03316	9.59348	10.9976	16.6768	10.7815	10.7421	13.8717	9.80201	9.86254	9.30821	9.42062	9.46052	9.88049	10.6927	0
0.00218103	-0.0159868	ENSG00000068489	PRR11	proline rich 11 [Source:HGNC Symbol;Acc:HGNC:25619]			9.88472	2.43903	4.58164	3.67309	4.01454	3.90552	4.62961	1.01352	3.49565	1.49129	1.70352	1.76503	13.3561	2.50419	6.06315	2.87836	2.45593	2.80932	1.73907	2.9005	1.74696	0.960117	0.853266	2.69	10.1154	4.69486	3.30951	4.48731	5.57452	3.41894	2.71902	1.32548	2.55769	2.34696	2.8088	2.41696	0
-0.000977369	0.00325193	ENSG00000130723	PRRC2B	proline-rich coiled-coil 2B [Source:HGNC Symbol;Acc:HGNC:28121]			66.0488	55.8665	85.9099	84.9222	80.5964	116.339	112.475	62.8927	98.338	87.8215	102.573	69.1154	78.9287	64.5767	91.3775	94.1822	87.6758	103.475	89.9101	102.107	88.5258	92.5582	70.5865	92.7954	96.5948	63.8497	70.3725	82.3226	76.2703	91.97	95.9722	86.1887	94.3075	92.0862	88.5265	82.9013	0
6.42205e-05	-0.00196395	ENSG00000161057	PSMC2	proteasome 26S subunit, ATPase 2 [Source:HGNC Symbol;Acc:HGNC:9548]			61.9391	68.9106	62.8064	49.43	61.2165	59.1432	53.5861	47.6476	58.1697	54.6021	52.3733	59.1308	70.2674	55.2865	64.0709	59.0006	60.3016	54.1492	53.9722	64.8155	56.9227	48.4187	56.4383	56.109	60.6989	59.2139	65.2665	64.4807	67.5991	80.1944	58.871	51.433	46.6305	53.0728	47.4383	60.8064	0
4.04825e-05	-0.000860337	ENSG00000175166	PSMD2	proteasome 26S subunit, non-ATPase 2 [Source:HGNC Symbol;Acc:HGNC:9559]			90.733	100.85	98.3306	83.159	94.801	98.0394	95.1938	69.6653	95.8577	90.4359	90.8021	92.6	110.331	97.7018	102.05	90.4521	99.477	87.4569	96.9503	102.65	95.3903	83.1652	89.3565	96.4832	103.462	89.3954	94.7638	101.573	97.6669	117.467	96.2799	91.1593	86.4353	86.6763	76.3485	100.21	0
-0.000769697	-0.00200432	ENSG00000108344	PSMD3	proteasome 26S subunit, non-ATPase 3 [Source:HGNC Symbol;Acc:HGNC:9560]			64.7996	70.2431	63.1681	58.4387	65.114	62.1349	63.1092	57.6459	67.174	63.4515	63.595	58.7661	73.2239	69.0322	68.3063	63.7576	65.0991	59.4851	60.6104	71.6781	61.9252	62.4936	64.5961	59.8893	68.7875	71.5851	68.4926	72.5	71.1744	92.1989	66.517	63.8642	53.6815	52.023	44.1849	61.6971	0
0.000167548	0.00194133	ENSG00000068878	PSME4	proteasome activator subunit 4 [Source:HGNC Symbol;Acc:HGNC:20635]			27.8969	33.848	31.4007	36.9239	29.2208	39.3724	41.0654	24.6146	37.5498	28.6263	31.6252	28.673	30.5066	22.6571	31.7181	34.8997	35.0705	36.391	37.1173	33.5548	32.0479	31.0904	24.2025	37.8579	40.1018	25.2285	28.4829	31.4511	32.7866	41.2944	37.252	29.9188	36.2678	33.0185	37.6406	35.035	0
0.000412142	0.00014248	ENSG00000117569	PTBP2	polypyrimidine tract binding protein 2 [Source:HGNC Symbol;Acc:HGNC:17662]			8.85197	4.92979	6.11317	6.66284	5.85874	7.96048	7.72124	6.20454	5.86773	7.0125	8.684	4.55836	6.99836	4.39819	6.56315	8.00058	8.64396	6.93968	7.62532	6.49761	7.49392	7.49091	5.03033	6.10242	9.2993	3.94985	7.88872	5.96488	5.70474	7.0731	7.0489	6.02438	5.36567	6.64392	6.52967	6.77124	0
-0.000663484	-0.000618757	ENSG00000174915	PTDSS2	phosphatidylserine synthase 2 [Source:HGNC Symbol;Acc:HGNC:15463]			16.5892	16.4449	16.2252	12.9708	19.1603	15.089	16.4271	18.9594	15.5771	17.369	15.4326	15.9491	17.7979	16.6641	15.6186	15.9368	17.382	13.2275	15.7767	19.7869	16.2652	20.1807	20.8681	13.7257	16.1242	16.6708	18.682	17.499	15.9611	13.7505	18.6144	16.4661	14.2803	11.6863	11.1879	13.2891	0
0.00206136	-0.00171462	ENSG00000169398	PTK2	protein tyrosine kinase 2 [Source:HGNC Symbol;Acc:HGNC:9611]			35.8407	38.7945	25.1102	27.3704	24.1897	29.1309	30.7681	18.9608	31.332	25.6046	29.9209	23.0138	38.0436	18.9913	28.939	27.1659	28.7688	26.9789	25.9882	28.0827	26.7074	22.0292	21.5708	31.6554	39.5654	24.763	22.5142	26.5387	26.4202	36.3064	26.8843	24.0712	26.9391	27.6774	25.7053	29.6664	0
-0.00209904	-0.00233916	ENSG00000187514	PTMA	prothymosin, alpha [Source:HGNC Symbol;Acc:HGNC:9623]			1003.44	767.252	999.367	1022.39	1044.45	896.733	903.289	955.897	931.354	816.637	894.33	763.088	994.501	1177.25	995.881	909.284	990.038	844.852	927.341	1041.09	909.188	831.108	906.623	735.456	848.624	1079.14	970.708	1017.8	938.186	1151.45	936.478	955.019	844.424	736.18	590.211	767.158	0
-0.000921014	-0.00454079	ENSG00000159335	PTMS	parathymosin [Source:HGNC Symbol;Acc:HGNC:9629]			661.473	505.794	488.25	254.348	610.623	421.556	458.696	523.096	435.517	487.832	477.985	402.049	603.512	560.285	550.733	474.77	566.244	444.745	419.584	540.061	468.131	490.452	604.362	292.728	463.037	565.525	698.226	574.606	580.798	378.041	430.046	431.238	322.933	326.358	263.239	374.977	0
-0.00218457	-0.000903221	ENSG00000169410	PTPN9	protein tyrosine phosphatase, non-receptor type 9 [Source:HGNC Symbol;Acc:HGNC:9661]			36.8863	32.3082	43.3868	50.3807	45.4322	52.0603	44.3374	31.5218	41.9901	42.9312	49.6538	31.424	44.6908	40.6242	41.8332	46.0241	44.1225	46.8788	44.7001	48.6251	40.6993	37.0492	30.8352	38.979	40.2013	53.3374	40.4302	42.0751	47.3759	59.611	44.6814	32.504	41.6886	43.9556	30.1273	39.4645	0
0.000433155	0.00524748	ENSG00000142949	PTPRF	protein tyrosine phosphatase, receptor type, F [Source:HGNC Symbol;Acc:HGNC:9670]			55.7341	59.1473	74.9755	73.3875	58.4402	101.317	92.547	51.0258	102.679	77.2362	84.0736	67.7181	68.2601	66.3461	76.7466	73.2132	80.2767	88.2953	85.3679	88.8249	81.9869	88.3268	64.9678	98.6784	82.8951	55.89	50.6572	57.7847	61.0458	78.7712	80.191	92.2179	88.8472	87.0578	105.87	91.6063	0
0.00617133	-0.00300224	ENSG00000149177	PTPRJ	protein tyrosine phosphatase, receptor type, J [Source:HGNC Symbol;Acc:HGNC:9673]			15.6258	10.8861	8.51878	12.6804	7.84436	12.0651	11.9987	2.52438	10.4687	9.05007	9.3345	5.55286	30.6117	4.47467	7.6752	9.04674	6.55392	12.733	8.64852	11.448	7.49439	8.95665	4.42756	17.0291	34.7501	9.1417	4.67499	5.8454	7.74096	14.6994	9.45724	8.30651	14.1746	13.0482	12.5875	15.6676	0
-0.000886238	0.0015341	ENSG00000134644	PUM1	pumilio RNA-binding family member 1 [Source:HGNC Symbol;Acc:HGNC:14957]			56.1048	37.8317	67.0163	68.9134	56.667	78.8788	77.8303	42.6571	69.1034	62.6735	72.6634	47.0271	64.1299	46.9235	67.6655	70.1278	69.9001	70.8129	67.1004	76.856	62.7814	51.8599	41.8387	68.4395	73.575	49.0228	51.3284	58.4415	60.1469	72.7696	66.3806	59.1397	66.628	68.7872	65.3995	62.0234	0
0.0083677	-0.00466449	ENSG00000183010	PYCR1	pyrroline-5-carboxylate reductase 1 [Source:HGNC Symbol;Acc:HGNC:9721]			105.817	161.063	31.217	26.4272	39.2381	33.5987	30.2038	39.9762	43.4391	37.1408	36.3654	54.2614	102.268	40.34	45.2894	32.8079	35.6966	27.3284	28.8126	37.4968	40.7766	45.1576	52.344	70.8767	76.1681	35.3811	38.9543	51.9265	38.6699	23.4904	31.6153	52.6705	31.6819	29.5505	49.5101	57.6162	0
-0.00336232	0.000393631	ENSG00000143811	PYCR2	pyrroline-5-carboxylate reductase family, member 2 [Source:HGNC Symbol;Acc:HGNC:30262]			49.9767	50.0959	73.3527	77.6592	64.6953	75.6009	61.0432	84.168	65.1655	81.7797	57.1898	51.3541	49.8142	76.9994	74.2689	78.6867	79.6322	74.4148	66.7251	75.0518	76.1898	82.5483	71.6698	46.1305	73.2846	66.0588	74.0793	69.2579	69.0969	90.4987	74.0698	67.3602	56.3058	55.975	53.3274	53.3267	0
-0.00183262	0.00940932	ENSG00000100994	PYGB	phosphorylase, glycogen; brain [Source:HGNC Symbol;Acc:HGNC:9723]			65.8962	74.5413	164.331	134.912	107.012	120.404	200.118	127.888	187.73	197.195	152.989	165.025	76.964	108.173	94.9535	120.482	126.05	147.737	161.986	195.706	127.89	172.823	216.513	124.464	91.5013	81.4143	136.762	101.453	95.0097	108.252	123.171	176.085	145.251	191.588	127.78	135.667	0
0.00181798	0.012563	ENSG00000100504	PYGL	phosphorylase, glycogen, liver [Source:HGNC Symbol;Acc:HGNC:9725]			26.1533	68.3888	93.7974	55.6918	76.4293	76.1787	62.8139	59.1232	80.3181	66.9783	73.3569	130.935	30.6037	62.7347	43.2544	54.2148	65.1324	56.7937	69.7902	72.13	65.3004	76.8709	102.669	193.061	53.9641	90.3454	53.4076	52.9496	61.8597	80.3289	69.286	54.1933	98.6493	139.64	156.551	166.903	0
0.00135727	-0.00226805	ENSG00000145337	PYURF	PIGY upstream reading frame [Source:HGNC Symbol;Acc:HGNC:44317]			195.467	200.11	160.79	105.098	179.309	135.776	148.141	156.879	146.29	147.455	144.012	142.773	224.543	141.547	154.846	151.866	165.27	141.466	138.657	159.507	144.408	139.705	159.322	134.972	171.41	150.495	154.281	152.129	155.903	127.501	158.717	136.173	130.529	134.118	121.827	146.161	0
0.00647896	0.0154845	ENSG00000131242	RAB11FIP4	RAB11 family interacting protein 4 (class II) [Source:HGNC Symbol;Acc:HGNC:30267]			5.14041	16.5374	10.5796	5.47085	8.63247	13.4652	10.8321	8.87927	8.92782	16.1235	21.1981	19.0019	8.48211	8.28425	4.89362	12.9296	10.4961	10.4486	15.5035	19.9149	15.8808	17.3836	15.4689	25.2549	13.3382	4.57854	7.49511	3.85774	8.50322	3.89897	11.554	26.3458	18.121	23.9445	26.1006	23.6582	0
-0.000181665	0.000579452	ENSG00000206418	RAB12	RAB12, member RAS oncogene family [Source:HGNC Symbol;Acc:HGNC:31332]			45.4977	34.2338	44.552	42.4684	45.9501	55.8784	45.8828	39.1112	49.6028	47.4772	47.2749	40.7185	49.849	40.1617	47.6303	55.6362	51.9982	44.4702	45.7153	50.9008	48.071	44.7047	43.4939	44.4324	57.1725	38.0889	44.5864	45.2363	43.1189	43.5384	54.3658	37.3844	42.1992	50.0347	39.2791	45.1643	0
-0.00197976	0.00127476	ENSG00000099246	RAB18	RAB18, member RAS oncogene family [Source:HGNC Symbol;Acc:HGNC:14244]			43.2105	35.2112	53.5866	55.5951	55.4446	66.9001	69.1565	38.3539	56.9463	48.1962	61.6723	43.7772	48.0476	33.5979	61.2185	50.8473	57.8639	54.2146	51.2112	58.5522	49.3003	41.5771	37.9352	46.8009	50.515	46.4881	51.036	60.9955	57.0298	82.8594	61.6295	36.6	60.3453	56.4072	51.5058	50.8819	0
0.0114476	0.00748613	ENSG00000132698	RAB25	RAB25, member RAS oncogene family [Source:HGNC Symbol;Acc:HGNC:18238]			89.7576	135.666	42.8556	34.6198	35.9301	35.3969	36.284	60.9626	38.3367	37.8253	88.0627	146.482	102.807	45.1302	40.9112	55.1029	58.7701	38.3748	59.0344	55.4295	71.9198	71.0059	135.154	130.123	87.8804	30.8977	42.7573	42.9324	33.9577	19.9865	51.3644	60.0565	82.1586	128.359	129.603	148.982	0
-0.00385947	-0.00264351	ENSG00000118508	RAB32	RAB32, member RAS oncogene family [Source:HGNC Symbol;Acc:HGNC:9772]			25.8521	23.8851	41.1139	27.0469	51.8017	34.8139	33.5709	34.205	26.251	36.7468	27.7558	32.5952	37.5155	45.5114	31.7606	34.9802	36.0217	34.7579	31.0946	35.9786	33.7695	29.8358	44.0325	18.9383	30.3422	51.1845	47.6218	42.1731	38.6541	41.7217	35.95	28.4635	33.6863	28.3993	18.3563	21.7008	0
0.00518156	-0.00302818	ENSG00000105649	RAB3A	RAB3A, member RAS oncogene family [Source:HGNC Symbol;Acc:HGNC:9777]			6.3477	5.76183	2.93778	1.1776	3.56492	2.64984	3.15544	2.12294	1.64746	3.23524	3.82308	3.82685	5.18472	2.58814	4.18679	5.00625	2.98549	4.12811	2.73885	2.96538	3.33666	4.06081	2.7356	3.99948	5.33677	3.06964	5.17406	4.29978	3.65213	2.45531	2.05688	3.45704	3.00669	3.04505	3.67044	6.17238	0
0.00258169	-0.0158771	ENSG00000169213	RAB3B	RAB3B, member RAS oncogene family [Source:HGNC Symbol;Acc:HGNC:9778]			0.803905	0.428167	0.131314	0.312532	0.119268	0.269282	0.413956	0.11805	0.21098	0.331605	0.303037	0.085527	1.39894	0.115135	0.26853	0.537171	0.42258	0.27622	0.22291	0.235461	0.24795	0.269798	0.0677617	0.0854499	1.1951	0.187888	0.248058	0.456458	0.208975	0.260653	0.184389	0.204834	0.183773	0.151436	0.0903532	0.114724	0
-0.00437892	0.00406788	ENSG00000172780	RAB43	RAB43, member RAS oncogene family [Source:HGNC Symbol;Acc:HGNC:19983]			0.705825	1.02315	1.21091	2.76136	1.9124	3.19265	2.13057	0.690439	2.3718	1.82863	2.17242	1.02712	1.56397	1.45452	1.11997	2.32356	1.61031	2.18718	1.92046	2.08128	1.73194	1.96217	1.19575	1.42935	1.04451	1.32967	1.5199	2.10203	1.33031	2.4036	2.77216	1.25925	2.36464	1.58882	1.33698	1.40804	0
0.0017155	0.0040787	ENSG00000167578	RAB4B	RAB4B, member RAS oncogene family [Source:HGNC Symbol;Acc:HGNC:9782]			11.0825	15.3398	10.3225	9.72511	8.80406	11.9599	9.92042	15.5879	9.45985	11.1845	11.6222	13.71	8.6084	12.709	11.8175	12.6838	11.9364	9.64012	10.724	8.88848	15.3	15.8131	17.631	13.6318	11.9233	9.88904	12.9162	9.27918	11.524	9.81943	10.9601	15.3404	12.1863	12.7376	14.6721	15.0938	0
-0.000336732	0.00212481	ENSG00000144566	RAB5A	RAB5A, member RAS oncogene family [Source:HGNC Symbol;Acc:HGNC:9783]			58.8278	62.0613	70.2562	72.4705	64.9425	83.3171	78.5531	51.3847	75.0229	71.6152	72.8641	67.7841	62.4912	50.471	69.9133	69.0349	74.6497	75.2744	78.7337	71.772	76.3264	57.2007	58.701	72.4188	73.2657	58.5376	59.6044	65.3816	65.8003	77.1355	76.2044	58.1167	75.359	74.9082	67.5679	70.3442	0
-0.00227912	0.002155	ENSG00000111540	RAB5B	RAB5B, member RAS oncogene family [Source:HGNC Symbol;Acc:HGNC:9784]			20.5224	18.8271	31.4263	36.5636	28.8778	42.5407	42.6032	15.9632	47.1078	33.2748	37.141	18.6354	30.9186	24.2573	35.62	37.6302	34.4076	41.9627	36.5802	36.7862	28.8765	27.0876	16.4483	36.4173	33.635	28.0654	22.6703	31.6306	32.5978	43.2303	38.7647	25.9291	41.0061	33.6813	34.9835	29.8916	0
-0.000281323	-0.00132978	ENSG00000167461	RAB8A	RAB8A, member RAS oncogene family [Source:HGNC Symbol;Acc:HGNC:7007]			41.5603	36.1964	36.2272	36.9633	31.803	36.336	30.5925	37.8653	36.3769	35.7887	32.6966	32.0248	41.9053	37.6813	38.9487	40.3541	38.3648	36.4067	39.2075	33.5879	34.0054	32.1878	33.4844	32.1369	34.6193	37.9755	38.5795	38.8951	39.3513	36.734	35.562	38.3773	33.3612	34.9908	31.5498	37.535	0
0.00353658	0.00288295	ENSG00000011454	RABGAP1	RAB GTPase activating protein 1 [Source:HGNC Symbol;Acc:HGNC:17155]			31.7162	32.2982	29.0342	30.2742	27.4823	39.5136	29.8613	22.1392	31.1012	26.3033	36.4807	37.4778	38.2013	22.7592	31.6045	35.3129	31.8452	32.2743	25.3648	31.2611	30.4933	29.2084	24.4836	50.2744	43.9686	22.5476	21.234	28.7783	26.3333	28.0486	30.3962	30.0146	32.208	36.6686	43.5665	53.1337	0
-0.00183753	0.000362476	ENSG00000137955	RABGGTB	Rab geranylgeranyltransferase, beta subunit [Source:HGNC Symbol;Acc:HGNC:9796]			27.2682	24.9215	34.2584	26.8922	36.4306	31.0061	42.7366	28.0525	37.8977	32.1057	35.8327	28.5954	30.1229	24.5647	37.3117	32.6793	35.2511	31.2993	29.2475	36.5841	33.7344	32.0124	29.1287	22.0997	31.8454	28.2737	29.4663	34.6502	33.2155	32.3738	33.3109	30.0178	27.6559	28.1231	22.6813	26.5358	0
0.000649423	0.00214174	ENSG00000136238	RAC1	ras-related C3 botulinum toxin substrate 1 (rho family, small GTP binding protein Rac1) [Source:HGNC Symbol;Acc:HGNC:9801]			367.623	295.513	298.657	303.962	345.601	336.377	342.648	352.477	350.648	341.967	363.187	365.778	346.488	299.307	287.741	342.713	346.985	324.437	328.871	336.662	363.252	334.762	374.596	326.938	330.588	313.569	306.893	290.498	289.43	325.707	356.529	308.186	372.892	401.578	310.062	365.776	0
-0.000469037	-0.00107354	ENSG00000164754	RAD21	RAD21 cohesin complex component [Source:HGNC Symbol;Acc:HGNC:9811]			96.3638	50.4126	73.5207	84.2982	73.686	99.6446	99.6502	53.8267	92.0183	82.1319	89.5286	62.8812	109.389	56.2319	86.3364	89.5428	92.7291	90.5278	92.4961	80.6307	83.0995	67.5216	50.5806	68.0632	97.8494	62.7472	74.6823	78.5035	78.6416	89.9988	79.3136	62.2457	76.5809	82.6866	74.1241	69.5424	0
-0.00231503	0.00323405	ENSG00000144118	RALB	v-ral simian leukemia viral oncogene homolog B [Source:HGNC Symbol;Acc:HGNC:9840]			60.5082	79.9101	103.857	84.1848	116.139	105.98	95.9499	82.0415	110.967	98.3466	103.814	87.8891	69.0163	80.154	95.8385	98.6531	104.95	102	102.617	111.281	94.3722	94.6369	117.722	82.3139	78.5897	116.367	99.7219	100.632	100.898	105.9	106.046	78.2197	106.885	113.382	95.5469	82.4733	0
-0.00121161	-0.00131621	ENSG00000132329	RAMP1	receptor (G protein-coupled) activity modifying protein 1 [Source:HGNC Symbol;Acc:HGNC:9843]			308.708	316.096	229.39	255.141	283.61	210.11	244.344	376.88	270.682	380.978	423.668	248.663	387.65	460.61	267.161	257.548	305.265	231.439	250.273	373.583	322.842	623.536	534.108	245.697	262.512	457.737	343.022	284.727	280.36	479.294	350.608	207.515	246.046	254.013	154.702	234.318	0
-0.00160045	0.00240675	ENSG00000100401	RANGAP1	Ran GTPase activating protein 1 [Source:HGNC Symbol;Acc:HGNC:9854]			57.1019	40.4341	50.8119	59.9344	54.5073	61.773	61.6219	62.3973	62.7874	61.8323	63.7149	56.0794	55.6979	51.3823	54.7523	52.9896	58.6943	53.4771	47.5091	53.8907	72.4527	73.1397	70.7126	40.3559	43.8697	54.9416	49.1003	48.5187	60.2772	67.5887	68.0848	59.1812	58.5565	60.2529	55.7359	43.1562	0
-0.005659	-0.00727219	ENSG00000076864	RAP1GAP	RAP1 GTPase activating protein [Source:HGNC Symbol;Acc:HGNC:9858]			10.75	23.3138	21.468	17.7854	8.09215	13.4017	7.89974	17.1506	11.2836	9.45876	9.93964	6.82652	12.4079	38.4985	26.1648	18.7587	26.6208	17.9442	26.174	14.3591	18.4665	9.19986	6.13963	10.5138	9.66252	20.7154	15.843	22.2276	30.5037	16.6157	10.3909	71.0366	8.48727	7.91788	9.70504	7.98446	0
-1.16432e-05	0.000708743	ENSG00000138698	RAP1GDS1	RAP1, GTP-GDP dissociation stimulator 1 [Source:HGNC Symbol;Acc:HGNC:9859]			21.164	17.5501	21.4556	17.9838	23.6803	22.1586	23.7322	19.5425	21.0621	20.7901	22.886	22.323	22.7272	15.9617	21.9707	21.4348	21.8992	19.6226	19.737	21.6967	20.9695	18.1108	21.1806	19.1469	21.5719	21.6063	20.6988	19.2664	24.1436	21.6286	21.0043	17.7311	20.27	22.4814	18.9886	23.217	0
-0.000478915	-0.00293869	ENSG00000181467	RAP2B	RAP2B, member of RAS oncogene family [Source:HGNC Symbol;Acc:HGNC:9862]			17.9378	13.6459	19.0645	15.3392	17.2117	16.1014	15.9501	13.0612	15.8927	16.4542	14.9104	11.507	20.8981	15.433	14.7782	16.852	15.4968	15.7521	14.8291	17.6879	13.7135	13.5035	14.4527	13.4396	19.4566	16.8553	19.2413	14.6441	17.078	15.1861	13.8897	15.6776	12.688	13.7456	12.5595	12.8849	0
-0.00437561	-0.00345235	ENSG00000185989	RASA3	RAS p21 protein activator 3 [Source:HGNC Symbol;Acc:HGNC:20331]			27.0471	16.8787	39.7557	23.8279	32.6271	35.0532	36.651	18.2434	34.8036	35.092	28.683	17.024	25.6858	22.9516	38.6417	31.0997	27.2455	24.6129	25.7714	45.7131	26.2741	30.119	26.1408	18.0629	31.6106	63.145	26.2855	31.7641	33.9535	38.4951	35.8017	20.8225	22.0373	23.4123	13.4662	21.3828	0
0.000517533	-0.00601338	ENSG00000162437	RAVER2	ribonucleoprotein, PTB-binding 2 [Source:HGNC Symbol;Acc:HGNC:25577]			14.2688	7.31265	8.59043	8.97179	6.44511	9.93071	7.74499	6.76706	8.3177	5.2124	7.28243	4.88628	13.3691	6.13486	8.93453	10.2056	8.90731	9.21675	8.24403	7.40846	6.09602	5.1628	5.2437	6.62218	12.1192	6.33623	9.22298	8.21825	7.77319	11.5133	8.31666	5.68268	6.18084	5.57065	7.59963	6.94649	0
-0.000612602	0.000839182	ENSG00000122257	RBBP6	retinoblastoma binding protein 6 [Source:HGNC Symbol;Acc:HGNC:9889]			30.5603	18.4197	29.0277	41.3634	24.1151	42.4641	35.2154	22.3197	28.0352	26.6119	32.4017	21.6824	26.5867	15.1026	28.4197	35.1596	28.9045	29.1935	29.6219	28.6992	27.8796	22.3954	19.9126	26.5725	35.4692	20.7502	25.3561	21.7094	27.8313	39.0147	29.8132	18.9758	26.6199	28.0691	30.6661	27.4492	0
0.0199776	-0.0111318	ENSG00000130701	RBBP8NL	RBBP8 N-terminal like [Source:HGNC Symbol;Acc:HGNC:16144]			6.08896	6.37576	3.11997	0.335352	0.59066	0.530713	0.0500956	0.641571	0.255322	0.435695	0.746548	2.40355	5.80044	1.20333	1.06455	0.840937	0.672678	0.390842	0.534826	0.988642	0.271484	0.431549	1.24645	4.17513	7.31048	0.864029	1.14073	1.58352	0.910423	0.249718	0.178514	3.19219	0.622711	1.07138	4.36277	4.54525	0
-0.00208862	0.00102996	ENSG00000125826	RBCK1	RanBP-type and C3HC4-type zinc finger containing 1 [Source:HGNC Symbol;Acc:HGNC:15864]			86.9531	78.2419	115.361	94.0366	89.1065	87.2933	106.022	126.529	113.162	120.031	108.193	73.8571	88.9272	113.67	92.6913	89.3625	108.999	95.5063	96.7571	87.0659	109.186	174.526	105.484	70.8284	93.9622	84.1159	108.284	106.177	101.894	95.7081	121.465	98.9505	85.9811	77.9858	80.2584	80.6629	0
-0.00178643	0.000784243	ENSG00000162775	RBM15	RNA binding motif protein 15 [Source:HGNC Symbol;Acc:HGNC:14959]			7.15936	5.44404	7.65101	7.77137	7.98037	9.58325	9.86556	7.82841	7.79442	7.91095	7.17976	5.91187	7.38602	4.81156	8.87013	7.64498	8.63472	8.33456	7.81673	8.70772	7.31279	7.45896	5.56914	6.64486	7.10703	6.62656	5.95031	7.64911	8.32587	10.2841	7.61347	9.6793	6.23018	7.1186	7.05724	6.94756	0
-0.00123407	0.000867564	ENSG00000091009	RBM27	RNA binding motif protein 27 [Source:HGNC Symbol;Acc:HGNC:29243]			14.5946	11.0253	17.6196	16.8711	16.0873	23.1651	22.7314	11.0072	20.6079	14.8879	19.3401	11.9403	15.3468	8.65063	19.908	20.5089	18.4097	17.7586	17.0485	19.3804	15.231	11.3981	11.0458	16.2043	18.9302	13.181	14.578	15.6072	17.0135	20.7015	17.6313	13.9382	14.4756	17.217	16.3353	15.6551	0
-0.00155434	-0.00179174	ENSG00000072042	RDH11	retinol dehydrogenase 11 (all-trans/9-cis/11-cis) [Source:HGNC Symbol;Acc:HGNC:17964]			40.9686	43.4481	54.5591	36.5188	53.8359	47.3902	47.7969	39.3434	46.3692	42.4524	44.3876	39.8597	47.0821	42.5623	56.9007	43.1769	47.2327	42.8301	44.8474	60.9312	45.8416	38.5535	38.1697	37.7409	46.4241	46.8225	50.1781	56.7027	54.0697	51.4439	43.168	39.0697	39.2415	33.8934	34.0178	41.4319	0
0.00165031	0.00166908	ENSG00000168476	REEP4	receptor accessory protein 4 [Source:HGNC Symbol;Acc:HGNC:26176]			39.2944	31.6654	23.9418	30.4103	26.5731	30.69	27.4153	33.8819	34.1766	35.3093	32.4514	35.2273	35.6172	28.3584	27.8171	33.6219	31.1842	28.6033	35.2128	26.9246	36.6077	41.1568	44.2792	32.2693	34.445	29.3534	34.615	28.0968	28.241	23.5771	35.1499	24.7686	34.2649	30.901	31.3682	35.1647	0
0.00437769	-0.000492476	ENSG00000111445	RFC5	replication factor C (activator 1) 5, 36.5kDa [Source:HGNC Symbol;Acc:HGNC:9973]			31.1915	14.5531	16.184	14.9954	14.3305	18.635	14.1295	11.8827	15.5006	15.1425	14.0377	21.9085	33.0107	14.1969	20.9081	17.4456	17.6104	17.7708	15.6751	17.8126	19.0965	17.0704	15.8479	25.4697	25.0564	13.8846	16.5356	19.032	17.1365	11.9823	15.7344	12.195	16.2173	26.4413	24.6534	24.0444	0
-0.00491756	0.0067276	ENSG00000135002	RFK	riboflavin kinase [Source:HGNC Symbol;Acc:HGNC:30324]			14.1621	19.4532	38.3548	53.9432	33.2204	48.205	49.478	32.7799	44.2914	36.7234	41.7345	30.7896	22.5267	32.0398	45.2472	41.006	44.4754	46.9156	71.1181	42.3262	46.6258	24.6768	32.8391	31.8824	22.3359	21.5134	44.1415	36.5312	37.6397	41.4484	44.882	44.7115	53.4798	45.9238	38.3515	31.5747	0
-0.000346517	-0.00194028	ENSG00000132005	RFX1	regulatory factor X, 1 (influences HLA class II expression) [Source:HGNC Symbol;Acc:HGNC:9982]			19.4271	14.4475	14.7879	14.9842	15.2228	19.2122	16.4367	15.1585	17.9029	18.3703	17.4999	13.0879	22.2602	20.6143	18.8462	20.119	18.0488	18.5516	19.0878	17.1068	16.7885	16.5138	15.8118	17.5723	21.4101	18.3256	17.2677	18.0491	16.2076	26.367	16.5132	15.619	15.3896	14.3459	15.3423	17.7125	0
-0.00147206	-0.00671053	ENSG00000171700	RGS19	regulator of G-protein signaling 19 [Source:HGNC Symbol;Acc:HGNC:13735]			23.5093	13.9406	19.7189	13.0477	17.8221	17.453	13.5044	17.8299	10.7144	13.622	11.411	10.8697	21.6155	14.4468	14.5557	19.4268	16.3576	14.1884	13.5009	15.9619	13.2035	10.9438	18.7427	12.6269	16.138	29.415	20.1534	19.0871	20.8738	13.6023	16.9297	13.5253	11.2488	10.9423	7.36136	11.955	0
-0.00142476	-0.000519597	ENSG00000106615	RHEB	Ras homolog enriched in brain [Source:HGNC Symbol;Acc:HGNC:10011]			82.438	69.5987	75.3044	81.1159	81.7023	83.304	75.7174	77.5955	76.7378	69.9385	70.1132	85.4568	80.5761	85.5291	72.9399	73.5434	77.4783	71.218	75.2871	72.6818	82.0246	68.1932	82.6542	63.608	61.8565	104.619	70.3863	76.7849	85.4797	115.264	83.0041	72.6048	77.9474	79.7403	59.6663	70.8621	0
-0.00717174	-0.00168012	ENSG00000173156	RHOD	ras homolog family member D [Source:HGNC Symbol;Acc:HGNC:670]			12.5796	11.6964	33.3319	18.7222	25.0578	19.92	20.241	35.3043	21.3088	31.5046	18.6808	9.1663	14.0875	34.645	28.205	4.64178	21.453	20.387	31.9812	20.8928	16.7835	19.6519	13.8585	10.845	11.3329	36.3654	34.9008	33.1738	20.6596	9.8141	13.4993	44.2525	18.6592	15.3758	14.9076	6.45139	0
0.000653786	0.00249455	ENSG00000115841	RMDN2	regulator of microtubule dynamics 2 [Source:HGNC Symbol;Acc:HGNC:26567]			4.88005	3.25216	3.95947	3.36799	4.5964	5.88893	5.24776	3.30869	4.68356	5.10505	4.79655	4.69996	4.22269	2.19615	3.92538	5.2366	5.6895	4.36722	4.87631	4.93167	4.87892	4.09373	4.35238	4.16212	4.90021	2.46392	5.58916	3.97773	3.39098	4.20873	5.36072	2.82624	4.63872	4.48931	3.72388	5.10148	0
-0.000382879	0.00218689	ENSG00000137824	RMDN3	regulator of microtubule dynamics 3 [Source:HGNC Symbol;Acc:HGNC:25550]			28.4566	31.1341	33.6671	29.8275	30.2772	31.8832	33.8165	31.751	33.1038	35.8517	35.3634	34.0584	29.951	30.5989	37.7212	32.1206	35.0441	33.2994	32.2034	33.3994	35.318	32.9671	34.256	30.9308	28.8543	28.3722	32.3073	35.2572	34.0323	29.8406	35.3419	38.2121	30.8026	36.0735	31.3157	35.8615	0
0.00904477	-0.0046224	ENSG00000178966	RMI1	RecQ mediated genome instability 1 [Source:HGNC Symbol;Acc:HGNC:25764]			44.5604	20.0724	9.30845	8.70899	8.98156	12.0949	13.5803	6.09908	11.0743	9.08995	14.8809	10.3485	36.8301	4.64365	10.2193	10.8955	9.47529	9.34875	10.4119	10.923	12.5113	7.74182	7.31162	14.6472	29.7639	6.63071	7.49272	9.60138	12.5419	8.68095	9.39391	5.88314	10.391	15.1199	17.1441	18.2818	0
-0.00435251	0.00550121	ENSG00000173821	RNF213	ring finger protein 213 [Source:HGNC Symbol;Acc:HGNC:14539]			12.2793	11.7601	27.5491	34.1187	22.4867	44.4632	44.7911	20.2248	36.1374	34.2097	38.3401	20.9722	18.5168	19.7818	30.9712	31.435	28.4672	37.798	35.9413	31.6044	31.9173	26.51	18.6304	23.2219	26.9548	25.8048	27.4864	28.3005	31.7246	31.5213	37.272	29.8716	31.2164	35.5116	30.2818	26.4384	0
0.000334992	-0.00138475	ENSG00000176393	RNPEP	arginyl aminopeptidase (aminopeptidase B) [Source:HGNC Symbol;Acc:HGNC:10078]			80.9051	85.4398	79.6945	62.0209	73.7853	72.502	72.3646	70.3596	74.4058	76.276	67.4706	80.194	93.0728	85.8209	93.8145	84.2745	80.4218	69.1256	77.9455	85.0813	82.5282	70.5619	73.0572	70.2045	86.8113	68.5534	85.9777	91.4488	79.6019	69.0065	80.1733	71.9762	72.3182	69.0623	57.9596	83.6168	0
-0.00178292	0.0028003	ENSG00000169855	ROBO1	roundabout guidance receptor 1 [Source:HGNC Symbol;Acc:HGNC:10249]			8.44352	7.4136	11.3092	7.67452	15.1771	21.2885	19.1417	6.44654	19.4987	14.4615	13.3735	9.60765	10.6845	4.91354	14.0151	17.9339	16.2687	15.5648	14.1534	15.4829	12.733	9.86213	9.40911	10.3821	12.8252	8.44254	12.1239	12.5562	10.4565	10.7875	17.0985	6.29747	11.7003	11.5568	9.61561	12.1779	0
0.00198448	-0.00142342	ENSG00000125995	ROMO1	reactive oxygen species modulator 1 [Source:HGNC Symbol;Acc:HGNC:16185]			181.347	212.074	124.933	99.6868	145.366	105.927	101.45	203.421	110.116	120.765	119.404	177.695	178.538	193.419	128.588	122.121	144.374	116.043	137.603	103.955	130.048	153.025	187.385	126.246	122.531	137.291	149.339	155.015	142.072	108.693	118.788	149.284	104.234	121.912	113.653	160.656	0
0.00349016	-0.00331536	ENSG00000106399	RPA3	replication protein A3, 14kDa [Source:HGNC Symbol;Acc:HGNC:10291]			25.5202	16.1241	12.4807	9.97743	12.7608	10.7777	9.3076	11.6856	14.0328	10.6052	10.1073	16.7299	23.0123	17.7195	14.388	14.1709	15.0494	11.9903	14.135	11.5541	16.3288	9.97593	13.0411	15.3235	17.8772	10.2667	13.4724	13.9071	13.6372	9.71096	13.1512	13.3408	10.7241	13.2398	11.9389	16.448	0
-0.000616344	0.000115055	ENSG00000103932	RPAP1	RNA polymerase II associated protein 1 [Source:HGNC Symbol;Acc:HGNC:24567]			12.9647	13.4728	16.4167	15.1352	15.3693	16.6194	17.3357	10.7791	16.8208	16.0474	15.2896	12.0913	16.8265	13.9473	16.9974	15.313	16.3395	15.3185	14.4692	18.0644	13.9039	13.6637	13.8167	14.5056	16.7499	12.8436	13.2208	16.3932	13.9142	16.2141	14.6123	14.0435	13.3117	16.3294	12.8674	13.3359	0
0.00033189	0.000386482	ENSG00000005175	RPAP3	RNA polymerase II associated protein 3 [Source:HGNC Symbol;Acc:HGNC:26151]			16.7514	14.962	19.8863	16.4505	16.0734	22.2808	22.7266	11.7512	18.6438	14.6515	18.5038	16.7951	17.358	9.65137	20.1361	19.9358	17.2037	16.3678	15.7137	19.9417	15.9227	13.6107	12.6453	16.1279	21.572	13.3096	17.3365	15.0452	18.8047	17.7756	15.1381	12.6355	14.9389	16.4254	18.1382	17.2581	0
-0.00468088	-0.0040919	ENSG00000163584	RPL22L1	ribosomal protein L22-like 1 [Source:HGNC Symbol;Acc:HGNC:27610]			52.5904	30.6234	52.3889	22.8378	73.61	42.272	52.0929	64.001	53.3455	52.0119	32.5705	37.572	45.5892	57.0455	45.1488	36.8568	46.1306	39.4223	46.4528	58.2827	45.7692	42.1679	59.3335	19.2868	30.3191	46.1689	63.9871	65.3126	55.1465	42.5194	47.4795	43.4209	35.1435	25.6655	16.7139	21.88	0
-0.00082508	-0.00441348	ENSG00000125691	RPL23	ribosomal protein L23 [Source:HGNC Symbol;Acc:HGNC:10316]			385.493	334.319	320.121	228.984	391.961	262.686	284.233	354.984	281.977	284.617	263.67	280.389	428.066	407.174	321.745	294.795	345.829	292.304	281.419	295.021	298.762	307.855	344.427	189.482	309.722	360.053	392.347	341.595	320.905	240.84	291.99	283.912	242.374	224.115	162.361	239.718	0
0.000308401	-0.00364432	ENSG00000172809	RPL38	ribosomal protein L38 [Source:HGNC Symbol;Acc:HGNC:10349]			230.862	223.678	170.539	128.529	197.328	140.04	151.793	209.693	154.877	161.13	149.172	179.18	236.207	240.116	169.871	169.914	190.272	160.187	166.516	160.267	167.969	168.135	213.24	128.842	172.191	202.941	210.319	188.975	177.756	139.966	157.689	169.903	137.306	128.206	110.662	151.653	0
-0.00140614	-0.00410825	ENSG00000089157	RPLP0	ribosomal protein, large, P0 [Source:HGNC Symbol;Acc:HGNC:10371]			1371.41	1123.26	1245.27	840.99	1508.08	1051.79	1081.15	1249.06	1223.9	1137.92	958.529	1040.09	1598.75	1547.37	1406.72	1164.76	1322.81	1154.96	1149.07	1175.71	1057.12	1064.37	1246.44	767.557	1147.15	1462.24	1424.15	1428.22	1170.28	1038.61	1163.07	1141.37	957.487	911.512	691.628	888.902	0
-0.00121295	-0.00452941	ENSG00000177600	RPLP2	ribosomal protein, large, P2 [Source:HGNC Symbol;Acc:HGNC:10377]			844.048	759.371	631.862	472.528	801.169	521.009	573.409	1017.47	525.26	645.743	551.55	616.151	816.021	940.498	743.152	595.745	744.789	557.956	653.986	589.852	600.787	654.061	808.069	399.219	595.831	816.626	839.603	784.382	678.806	527.931	630.186	771.174	487.201	429.494	326.482	494.496	0
-0.000501517	-0.0004542	ENSG00000101413	RPRD1B	regulation of nuclear pre-mRNA domain containing 1B [Source:HGNC Symbol;Acc:HGNC:16209]			38.2203	26.8479	38.2926	33.4277	35.4649	43.2899	40.5934	25.7616	38.3195	40.5584	40.8209	27.0693	42.6945	29.3394	41.1199	41.7935	37.5886	38.0769	35.0001	39.5429	42.5324	32.4552	29.5668	36.3425	40.8184	36.0449	31.0013	34.8103	35.2919	39.3525	38.7778	28.5225	31.5921	35.0509	31.9663	34.9686	0
0.0010696	-0.000587247	ENSG00000187051	RPS19BP1	ribosomal protein S19 binding protein 1 [Source:HGNC Symbol;Acc:HGNC:28749]			38.1243	51.4286	32.6069	27.0597	35.636	30.0356	25.9904	46.1173	28.5397	32.2037	31.9536	43.4642	38.5906	44.9071	33.3753	31.9885	34.3948	29.0819	33.7087	33.2305	34.2555	37.4759	43.5149	37.2232	30.5166	36.7147	37.2538	39.3053	38.2544	32.547	31.8988	39.4629	26.312	30.7349	30.1458	34.5795	0
-0.00163962	-0.00548089	ENSG00000140988	RPS2	ribosomal protein S2 [Source:HGNC Symbol;Acc:HGNC:10404]			1790.31	1375.58	1404.97	933.809	1925.19	1242.14	1399.87	1417.98	1350.98	1336.5	1141.09	1294.16	1971.57	1890.18	1363.89	1413.09	1621.98	1299.61	1331.99	1412.05	1369.45	1431.47	1573.51	810.46	1366.48	1873.81	1689.19	1607.83	1624.31	1097.04	1456.77	1162.8	1033.44	771.284	641.988	958.496	0
0.00421878	-0.00436118	ENSG00000117676	RPS6KA1	ribosomal protein S6 kinase, 90kDa, polypeptide 1 [Source:HGNC Symbol;Acc:HGNC:10430]			60.1387	27.9277	21.3309	24.8781	17.283	21.9588	18.8807	26.4012	19.1489	19.4233	21.4984	25.1	55.8427	26.2976	20.4552	25.5222	22.5819	20.3381	29.195	17.8329	23.2219	20.0749	23.0747	25.624	33.8644	23.9416	21.427	20.8542	22.7603	19.7954	18.8538	34.5777	20.0154	24.0804	26.5273	26.4682	0
-0.00299389	-0.00407964	ENSG00000171863	RPS7	ribosomal protein S7 [Source:HGNC Symbol;Acc:HGNC:10440]			381.7	294.381	371.476	235.112	521.707	327.404	317.752	410.678	335.366	351.177	273.159	284.973	382.85	416.02	357.518	320.096	386.942	337.698	325.973	366.489	351.354	315.551	400.102	193.781	270.218	433.03	404.524	408.104	395.235	301.772	381.622	259.701	270.335	204.503	153.169	229.253	0
0.0049063	-0.00659835	ENSG00000167325	RRM1	ribonucleotide reductase M1 [Source:HGNC Symbol;Acc:HGNC:10451]			77.9788	34.035	28.628	24.3719	27.7246	26.9634	26.1884	17.1227	27.6165	22.8156	25.0533	32.5445	79.8787	23.5214	29.0069	24.63	25.3823	24.103	25.5338	23.4465	24.3919	20.0501	22.8847	34.8393	49.0786	32.2015	30.2852	30.3051	34.387	25.6415	25.2099	20.3603	24.085	31.7645	26.457	36.2451	0
0.00260783	-0.00300705	ENSG00000048392	RRM2B	ribonucleotide reductase M2 B (TP53 inducible) [Source:HGNC Symbol;Acc:HGNC:17296]			23.5593	12.5793	14.7187	19.3665	14.3154	19.0584	17.0735	7.60252	16.8638	12.1916	13.4046	11.44	27.1037	9.03829	16.8064	17.2779	14.8062	14.8062	14.786	17.9411	13.3938	12.2476	8.62801	17.3095	31.6608	10.5481	12.2511	13.9785	13.3934	15.0103	14.6036	13.91	14.1294	14.1043	16.4463	16.7937	0
-0.000746686	0.000700348	ENSG00000048649	RSF1	remodeling and spacing factor 1 [Source:HGNC Symbol;Acc:HGNC:18118]			10.3261	6.87131	10.5725	13.6866	9.57517	16.6843	15.1206	6.21765	12.2779	9.59317	13.3179	7.07214	10.2459	4.83421	11.6287	12.4226	11.6247	12.4229	11.594	10.2084	10.1743	8.16498	5.94808	10.0321	14.297	7.50302	8.23164	9.33799	10.7521	13.2137	10.9284	7.57732	9.67643	10.3041	12.0086	9.49842	0
-0.00111218	0.000879737	ENSG00000159579	RSPRY1	ring finger and SPRY domain containing 1 [Source:HGNC Symbol;Acc:HGNC:29420]			29.327	26.5589	35.8791	41.3066	31.3441	46.8916	39.8247	30.2319	42.8056	37.4594	39.9784	25.6834	35.5324	30.0174	36.3815	44.034	38.1948	38.1186	37.6275	39.4858	35.9871	33.8647	24.5222	38.5055	41.0501	28.9516	32.7752	37.2986	35.014	40.877	36.1978	31.7436	33.2908	33.531	33.5863	36.4491	0
-0.00344397	0.00187904	ENSG00000148484	RSU1	Ras suppressor protein 1 [Source:HGNC Symbol;Acc:HGNC:10464]			41.4191	41.2714	73.9135	44.5698	86.796	64.0459	88.6375	57.5563	86.4039	68.3554	75.5237	56.1501	44.4893	67.3621	68.8444	59.7552	69.1614	68.5683	63.473	90.4205	58.7643	49.9339	60.6387	58.2672	50.4467	60.1005	70.6636	83.1235	74.628	68.8976	66.7105	52.2425	63.9681	54.157	44.4774	55.9299	0
-0.000422742	5.7507e-05	ENSG00000176783	RUFY1	RUN and FYVE domain containing 1 [Source:HGNC Symbol;Acc:HGNC:19760]			35.5526	31.5659	31.006	32.9363	34.0293	33.5818	29.8013	35.7948	36.0236	38.3089	36.0982	29.7346	35.879	33.1597	39.1742	37.5745	39.9603	35.6656	34.3896	32.9446	36.5338	36.551	33.4654	33.0964	34.9346	31.4106	31.9552	33.966	32.5027	35.115	34.3723	38.6975	29.0243	32.6524	28.0995	31.8508	0
0.000726252	0.000684079	ENSG00000204231	RXRB	retinoid X receptor, beta [Source:HGNC Symbol;Acc:HGNC:10478]			47.7168	50.8457	44.9675	48.954	40.8767	53.5155	51.609	44.3067	49.2612	54.614	57.7954	45.8131	60.6095	53.3112	51.6743	59.0555	58.4012	53.4301	56.7883	46.7284	59.8354	56.5509	47.5984	55.7045	63.7134	41.9696	52.213	51.9538	45.8317	46.9965	52.9136	52.4529	47.7453	48.3918	50.0676	55.0471	0
0.000426381	0.00384792	ENSG00000189171	S100A13	S100 calcium binding protein A13 [Source:HGNC Symbol;Acc:HGNC:10490]			82.772	118.908	85.4946	107.599	83.4254	96.1435	74.4437	163.111	107.051	113.618	109.5	123.583	103.291	145.998	83.1309	86.138	105.397	89.6172	116.354	97.409	138.905	153.315	176.098	102.007	87.6331	87.383	115.774	87.2942	98.9092	88.7234	118.361	120.677	109.224	115.753	93.797	115.253	0
-0.000592017	0.000897256	ENSG00000160633	SAFB	scaffold attachment factor B [Source:HGNC Symbol;Acc:HGNC:10520]			52.3468	46.58	50.2591	52.1453	52.3198	59.8832	60.1548	54.1875	54.9328	61.6865	65.7697	51.3657	54.1305	52.3718	51.8422	60.2123	59.9027	57.1721	57.8705	56.4006	63.1951	61.9917	55.6283	50.403	61.682	48.9395	58.1768	56.7779	52.3227	63.5211	59.6131	49.191	47.2134	49.3342	48.9863	55.7554	0
0.00341155	-0.00598704	ENSG00000165821	SALL2	spalt-like transcription factor 2 [Source:HGNC Symbol;Acc:HGNC:10526]			13.9249	9.59151	7.72826	7.30754	7.64346	9.55493	7.2762	4.31631	9.09169	8.18446	10.5713	4.80036	21.1378	7.74288	8.73418	11.2183	11.3813	6.40934	8.19044	8.79863	8.96056	8.11594	5.14482	9.12894	19.7038	6.18489	9.2755	6.84423	5.00294	7.98215	9.3166	3.92304	7.1783	6.721	5.78626	8.89454	0
-0.000912608	-9.36472e-05	ENSG00000079332	SAR1A	secretion associated, Ras related GTPase 1A [Source:HGNC Symbol;Acc:HGNC:10534]			64.6554	68.8965	71.8604	67.3477	76.524	74.4999	67.0849	65.1915	68.6709	64.3737	71.1523	66.748	67.1849	57.9819	81.0706	73.5467	73.8672	64.003	61.7543	68.6544	70.8246	69.4268	63.785	73.6944	66.8965	77.6823	67.6076	85.1672	82.6477	91.9796	75.2679	63.7576	60.7498	76.3459	56.124	67.3133	0
-0.00338091	0.000645237	ENSG00000133872	SARAF	store-operated calcium entry-associated regulatory factor [Source:HGNC Symbol;Acc:HGNC:28789]			177.071	243.126	286.742	363.41	287.318	318.086	266.072	227.81	327.999	291.298	246.065	266.001	223.258	365.481	298.462	296.539	309.989	306.551	278.156	286.778	299.345	275.924	234.565	268.321	237.732	435.476	273.232	298.793	303.85	653.921	275.025	305.524	282.418	285.422	250.765	272.921	0
0.000201161	-0.000245003	ENSG00000092108	SCFD1	sec1 family domain containing 1 [Source:HGNC Symbol;Acc:HGNC:20726]			29.9112	31.0855	29.2179	24.9039	30.1092	34.9648	33.0043	22.718	30.2349	28.4269	33.6359	27.9183	31.9391	21.6455	34.244	31.6781	33.0239	27.2449	30.6703	29.6156	29.864	26.4368	27.701	28.8326	33.7397	26.4653	30.5696	30.6171	33.3013	38.9331	31.4131	21.9319	25.3907	28.8263	27.2419	32.688	0
0.00476088	0.0152682	ENSG00000111319	SCNN1A	sodium channel, non voltage gated 1 alpha subunit [Source:HGNC Symbol;Acc:HGNC:10599]			61.9985	197.03	97.3753	98.9876	85.8909	130.376	136.417	125.782	150.511	154.528	183.009	250.864	65.4683	120.502	85.3325	138.452	122.531	139.356	153.271	154.918	194.7	179.972	183.876	344.912	110.48	57.2147	86.8059	82.3576	104.22	85.0819	126.556	196.655	166.071	305.12	301.53	329.355	0
0.000291526	-0.000671899	ENSG00000153130	SCOC	short coiled-coil protein [Source:HGNC Symbol;Acc:HGNC:20335]			32.6365	28.376	35.1262	31.1447	29.8617	35.8559	27.6099	26.1487	29.798	28.6146	29.904	30.5626	34.6551	24.6914	37.6218	31.9061	34.1622	30.6336	28.2228	30.1042	31.5398	22.6212	23.2902	33.2185	34.3503	25.4494	28.6608	35.6578	37.6848	35.9702	29.8448	25.2193	27.4753	31.6639	30.3999	36.2877	0
0.0076854	-0.00151783	ENSG00000141295	SCRN2	secernin 2 [Source:HGNC Symbol;Acc:HGNC:30381]			46.7856	50.0859	17.7823	11.4766	13.3597	16.9677	14.8055	22.2409	14.7638	21.8279	22.5664	31.0857	35.7185	20.4989	18.8382	25.1334	22.2955	18.8783	24.0535	19.5311	15.8479	26.6374	26.2721	32.1898	46.2553	10.3096	26.275	18.8945	18.4766	13.798	22.2833	18.6363	14.3296	22.814	25.2655	28.9794	0
-0.000866276	0.00216442	ENSG00000136021	SCYL2	SCY1-like, kinase-like 2 [Source:HGNC Symbol;Acc:HGNC:19286]			22.7338	17.3181	28.3169	33.317	24.3088	37.3547	34.4454	17.1792	31.3502	23.4447	30.0159	24.2479	25.2168	15.4412	30.5527	30.6955	26.9117	29.4278	27.5457	30.3816	24.4225	19.8062	15.3627	25.4912	29.2527	20.4939	20.5742	26.4504	26.2678	35.5361	26.8651	20.8186	31.0328	33.3488	31.4398	27.6768	0
-0.000918906	-0.00086078	ENSG00000078808	SDF4	stromal cell derived factor 4 [Source:HGNC Symbol;Acc:HGNC:24188]			102.979	103.493	96.9431	86.8356	100.12	105.345	102.301	97.0933	103.219	109.807	104.529	96.5514	111.499	126.242	104.03	101.719	103.646	103.332	100.875	104.907	103.215	109.839	111.395	96.1115	95.8838	120.367	112.41	115.611	105.718	138.515	104.583	96.9334	87.6924	90.3305	83.6364	94.4761	0
0.00478729	-0.00363497	ENSG00000139410	SDSL	serine dehydratase-like [Source:HGNC Symbol;Acc:HGNC:30404]			20.9402	34.0934	14.778	13.4047	9.35887	8.91865	9.84975	12.3782	8.75301	13.2251	12.1694	16.2485	21.6664	18.6244	14.598	12.4538	12.4819	8.99012	12.5829	10.3839	11.4286	14.6857	18.5153	14.7962	18.624	13.4084	17.5953	13.7852	10.9648	9.00155	10.3498	16.4233	9.47428	11.3429	12.6995	18.3627	0
-0.000660794	0.000553013	ENSG00000148396	SEC16A	SEC16 homolog A, endoplasmic reticulum export factor [Source:HGNC Symbol;Acc:HGNC:29006]			42.2181	45.7232	42.8664	50.4396	36.4454	57.3829	49.8646	35.2856	48.9904	46.2461	45.8304	32.7481	42.1196	35.2807	46.572	46.7851	47.3932	47.9987	40.465	43.5147	43.558	44.2706	33.6979	40.7647	48.7366	38.6851	32.1937	43.5575	43.9607	58.1738	50.9939	47.1984	43.3196	42.5911	42.4087	41.4352	0
-0.000881139	-0.00175586	ENSG00000101310	SEC23B	Sec23 homolog B, COPII coat complex component [Source:HGNC Symbol;Acc:HGNC:10702]			57.8652	97.8708	82.402	77.0233	59.9249	69.5755	73.2321	42.3858	81.8871	67.5132	65.3565	62.5241	70.5945	74.6568	97.3769	75.6333	89.0268	85.1352	66.2315	73.5741	65.106	50.5821	48.9452	80.1265	76.9761	82.9381	65.0214	85.4622	96.0436	120.498	70.8566	74.4735	60.1315	69.1232	66.6948	79.7556	0
-0.000240218	-0.000870677	ENSG00000176986	SEC24C	SEC24 homolog C, COPII coat complex component [Source:HGNC Symbol;Acc:HGNC:10705]			92.1424	110.234	105.432	96.2809	92.4369	110.003	108.271	78.2879	106.163	96.0379	98.2097	85.5055	111.496	89.2894	107.666	101.605	102.548	101.697	97.6952	107.56	99.8471	98.0738	79.7512	108.77	123.802	103.692	94.685	100.515	119.404	160.431	100.615	101.001	85.3378	94.7428	92.5606	104.048	0
-0.00361041	-0.000715169	ENSG00000091490	SEL1L3	sel-1 suppressor of lin-12-like 3 (C. elegans) [Source:HGNC Symbol;Acc:HGNC:29108]			36.8012	27.7518	52.1403	70.8276	43.305	56.4546	48.4652	38.13	44.3897	51.8898	40.3294	27.7616	43.0243	49.423	51.7016	41.8241	45.4584	52.0246	40.5565	44.3686	54.5563	33.9262	34.1114	44.4955	35.8783	59.9237	37.1233	50.0462	52.029	66.9221	45.9577	39.4944	42.8657	39.4691	42.687	34.4753	0
-0.00067074	-0.000546017	ENSG00000012171	SEMA3B	sema domain, immunoglobulin domain (Ig), short basic domain, secreted, (semaphorin) 3B [Source:HGNC Symbol;Acc:HGNC:10724]			13.1649	12.0789	18.0592	12.3666	14.3848	13.6867	11.3302	20.0054	16.2976	15.2631	21.5489	12.0004	14.8887	20.0476	17.1993	16.3163	15.2032	11.239	18.779	16.325	12.9378	18.6273	15.6952	27.1192	21.6198	28.2719	26.3867	14.4108	18.9598	30.2351	12.0605	30.4638	13.205	13.8281	15.7966	22.013	0
0.00251058	-0.00113189	ENSG00000140264	SERF2	small EDRK-rich factor 2 [Source:HGNC Symbol;Acc:HGNC:10757]			160.379	232.344	125.647	97.8907	136.666	104.407	101.486	164.593	113.329	113.955	114.733	194.888	160.85	164.847	138.373	118.004	128.742	114.426	115.908	113.592	128.223	141.826	159.719	161.894	138.227	163.843	156.487	160.072	149.978	123.601	118.913	139.297	102.959	124.937	128.24	181.707	0
-0.00279147	0.00017815	ENSG00000130766	SESN2	sestrin 2 [Source:HGNC Symbol;Acc:HGNC:20746]			11.3278	14.8267	17.4212	14.9577	21.0898	19.6035	15.1546	13.6123	12.226	17.6502	14.4925	16.0126	12.1133	16.9358	15.6715	16.4524	12.7864	15.4117	18.9623	17.7071	17.3918	15.1843	18.8678	15.336	15.4329	27.2563	18.4538	17.0681	15.4236	26.8239	20.4677	26.0321	13.7075	15.2955	10.8387	13.8853	0
-0.000332902	-0.000280747	ENSG00000183431	SF3A3	splicing factor 3a, subunit 3, 60kDa [Source:HGNC Symbol;Acc:HGNC:10767]			65.8117	53.7838	57.0798	49.8241	63.3434	59.7551	58.1807	52.6639	57.4402	63.0912	65.9258	49.0544	62.64	53.207	58.8885	57.0461	62.0978	54.6387	54.9921	76.924	58.5168	64.4297	57.9959	51.4317	60.4596	50.9439	59.5344	58.7186	57.9971	58.7399	61.4295	52.7905	55.4321	57.2908	40.4276	54.641	0
-0.00170639	-0.00113582	ENSG00000189091	SF3B3	splicing factor 3b, subunit 3, 130kDa [Source:HGNC Symbol;Acc:HGNC:10770]			60.4232	47.0188	67.134	50.042	75.0468	69.9531	68.6123	43.0801	74.0115	64.972	67.1308	50.7369	73.1669	54.6448	71.5604	66.7462	69.9627	67.6194	64.9963	84.5172	64.5451	57.2045	56.2239	50.0872	62.3524	61.7757	62.1558	69.1128	67.9299	69.6453	67.6365	53.9823	57.6942	55.3525	43.1464	53.8124	0
-0.00833415	0.00705997	ENSG00000175793	SFN	stratifin [Source:HGNC Symbol;Acc:HGNC:10773]			84.5243	84.736	249.142	364.886	194.632	143.062	230.89	286.894	227.22	405.863	179.6	113.053	70.1113	251.9	228.275	159.187	251.458	190.619	236.182	310.075	148.076	311.526	285.068	100.988	56.8227	144.404	260.053	218.773	197.345	231.462	160.003	253.197	212.279	175.105	197.02	126.535	0
0.000822256	-0.00132919	ENSG00000183605	SFXN4	sideroflexin 4 [Source:HGNC Symbol;Acc:HGNC:16088]			33.165	32.0334	24.5285	15.0423	22.0155	17.6556	21.8714	20.0708	40.7711	18.0775	25.3011	17.3806	25.7028	20.8706	37.4366	22.7896	28.2735	31.9218	17.7925	24.9886	37.2633	28.6327	35.4096	21.5185	31.3186	25.0302	26.6398	24.9429	21.78	22.8505	30.2276	25.1947	20.2174	17.2206	22.9863	23.3005	0
0.00299491	0.00095319	ENSG00000178188	SH2B1	SH2B adaptor protein 1 [Source:HGNC Symbol;Acc:HGNC:30417]			44.5192	37.2194	31.4061	31.8673	24.581	35.683	32.5584	34.8557	30.1909	36.3693	40.3702	36.3707	45.4339	28.9663	32.7402	36.771	36.3375	33.1669	37.0582	32.3842	39.793	43.7978	36.4569	43.2634	54.755	24.3419	36.452	34.4676	30.2998	31.1894	35.4663	32.9056	28.9431	36.9541	43.5511	41.5882	0
0.000798231	0.00491772	ENSG00000198478	SH3BGRL2	SH3 domain binding glutamate-rich protein like 2 [Source:HGNC Symbol;Acc:HGNC:15567]			13.8746	50.6401	19.6207	28.5513	21.6968	39.9611	22.8731	22.0294	28.9295	22.0964	21.1695	27.4621	18.1207	19.7214	18.0354	26.4606	23.5966	30.3196	23.0808	23.5318	30.5651	26.8662	20.379	28.2701	26.1959	18.3951	14.457	19.4914	31.0551	29.8848	27.3479	24.0509	38.0522	22.2706	28.9251	31.4271	0
0.00139815	0.00100291	ENSG00000175137	SH3BP5L	SH3-binding domain protein 5-like [Source:HGNC Symbol;Acc:HGNC:29360]			19.4457	21.7627	17.6979	19.0623	19.2243	21.2306	20.5975	15.963	20.8428	21.2975	24.2113	21.8385	25.697	20.882	19.7125	22.5546	21.3615	20.4428	20.0412	21.2703	22.4642	21.1872	21.3316	25.1557	26.5751	21.3487	22.5902	19.2223	17.983	22.1376	21.1373	18.1805	22.1134	22.9883	21.4215	24.1696	0
0.00617776	0.00708683	ENSG00000148341	SH3GLB2	SH3-domain GRB2-like endophilin B2 [Source:HGNC Symbol;Acc:HGNC:10834]			76.8533	109.416	64.5406	60.069	48.7153	67.3813	83.8804	100.011	72.0858	86.6001	117.077	117.847	87.7965	57.9055	49.1677	63.7682	63.2329	58.9547	68.4699	60.5538	85.4846	122.407	112.911	116.835	121.751	44.1148	60.0499	46.0539	56.5982	49.2544	79.7384	71.7074	82.936	95.0104	146.68	125.673	0
-0.00140023	-0.00553839	ENSG00000174705	SH3PXD2B	SH3 and PX domains 2B [Source:HGNC Symbol;Acc:HGNC:29242]			54.2122	22.3236	54.2852	40.1567	51.1704	63.0392	38.5706	31.3451	40.0495	24.7895	40.4632	33.4022	46.6742	28.3129	36.1997	31.2289	29.794	46.4764	28.7755	32.4561	26.4253	21.7771	23.8161	46.2115	60.5961	79.0722	43.7253	63.8638	52.1363	52.513	40.924	37.47	26.6621	39.6883	28.4232	30.3936	0
0.000672998	-0.00234014	ENSG00000158352	SHROOM4	shroom family member 4 [Source:HGNC Symbol;Acc:HGNC:29215]			5.80747	4.86596	6.02569	5.03728	4.88088	7.60291	6.2423	2.5879	5.81091	5.59397	7.19722	2.71683	7.59697	5.88066	6.07719	5.66841	6.53557	6.31225	5.15608	6.00629	4.82853	4.56382	3.36913	6.87741	7.7499	3.66376	4.1699	6.05206	4.19714	5.33239	6.28483	4.66786	3.77514	4.05432	4.45027	6.48294	0
0.000168383	0.000292131	ENSG00000169375	SIN3A	SIN3 transcription regulator family member A [Source:HGNC Symbol;Acc:HGNC:19353]			21.9382	15.2986	17.7761	20.716	17.5246	27.972	21.7409	12.7955	20.8099	20.4151	22.3251	16.1331	22.3762	15.988	20.5907	25.4739	22.2869	22.4956	22.1212	20.6531	19.9961	17.8455	14.7766	20.1273	23.7221	15.9027	16.8006	17.6009	16.8346	19.6139	22.0808	17.1125	18.4955	19.9203	18.4866	20.252	0
-0.000166218	0.0020549	ENSG00000127511	SIN3B	SIN3 transcription regulator family member B [Source:HGNC Symbol;Acc:HGNC:19354]			48.7726	29.195	39.0727	45.8112	41.4986	56.1393	57.3569	41.7585	51.2837	53.656	58.346	36.9076	44.4839	34.4475	40.3257	49.0882	44.869	45.505	47.7954	45.9471	47.9817	52.1841	38.0351	53.5192	58.5046	41.1909	40.898	44.4256	39.7873	51.9859	55.3293	38.8174	46.921	46.7079	50.2933	42.7845	0
0.00201515	-0.00453193	ENSG00000145604	SKP2	S-phase kinase-associated protein 2, E3 ubiquitin protein ligase [Source:HGNC Symbol;Acc:HGNC:10901]			29.506	11.2612	17.8022	8.64835	17.5358	15.4847	19.8371	10.346	17.4701	14.5624	18.4401	12.6923	30.3999	8.8993	17.3887	15.9919	17.437	14.2961	14.5017	20.8354	14.7422	11.3479	11.0173	14.9811	26.8334	11.3209	15.8162	18.2014	20.728	13.3785	12.2796	8.95171	14.343	13.8818	11.0772	14.8589	0
0.00242469	-0.00183015	ENSG00000163950	SLBP	stem-loop binding protein [Source:HGNC Symbol;Acc:HGNC:10904]			104.507	81.949	68.6099	52.6371	67.2356	65.7856	63.4668	66.9466	64.2013	66.4708	63.0542	69.0408	104.607	53.8804	61.4614	67.2393	63.7803	59.5382	59.1069	68.6652	64.0737	61.2028	68.4875	68.6626	73.477	64.9167	67.0219	61.9365	62.0572	57.0088	68.7836	50.0668	53.8988	71.7816	55.2038	72.8421	0
-0.000346704	0.0116965	ENSG00000113504	SLC12A7	solute carrier family 12 (potassium/chloride transporter), member 7 [Source:HGNC Symbol;Acc:HGNC:10915]			30.6066	41.8494	62.4171	71.2171	59.4191	59.1372	77.2912	57.9517	82.8737	65.6676	85.6606	81.4591	32.2486	50.9202	54.1839	66.4631	55.8499	70.8527	94.154	70.4227	71.6937	77.8303	87.0186	93.1592	41.6982	38.6053	59.8928	50.6477	59.699	41.1899	69.5416	78.0123	88.8309	121.321	94.879	90.9838	0
-0.0108558	-0.00274934	ENSG00000105281	SLC1A5	solute carrier family 1 (neutral amino acid transporter), member 5 [Source:HGNC Symbol;Acc:HGNC:10943]			29.676	14.8543	82.8872	45.6191	87.2105	81.2615	52.4899	49.9729	46.271	57.8257	42.1361	28.939	27.5816	53.2174	63.0349	57.6259	48.2729	53.1969	47.4835	68.7438	52.7957	56.7026	63.0994	25.157	26.2935	133.4	65.067	62.3243	78.8587	107.466	78.1103	44.3482	37.0977	27.8851	14.5846	22.5538	0
0.00871446	0.00285685	ENSG00000110628	SLC22A18	solute carrier family 22, member 18 [Source:HGNC Symbol;Acc:HGNC:10964]			11.6311	12.6849	5.41999	4.53065	5.9406	4.50781	4.42176	5.85998	5.98285	6.16154	7.24323	15.4752	10.4724	8.95225	6.64457	6.82066	7.5593	9.52295	10.7481	5.83737	8.70082	14.2842	15.5767	23.3553	20.7844	8.17122	13.7846	7.02341	4.51758	5.72035	6.04947	7.61596	6.33306	9.48487	18.8559	18.614	0
-0.00207445	-0.00470313	ENSG00000102743	SLC25A15	solute carrier family 25 (mitochondrial carrier; ornithine transporter) member 15 [Source:HGNC Symbol;Acc:HGNC:10985]			14.3495	7.62674	14.1544	10.2703	12.8934	15.9363	15.5379	7.57853	16.4594	11.0958	12.637	6.64434	23.3305	7.97685	24.9904	14.4639	13.0116	13.3704	11.1131	23.5493	9.82389	8.28367	7.24204	9.33518	15.6082	14.04	11.7277	19.7088	14.1498	19.5153	14.5885	11.5369	11.9024	13.113	9.71292	10.9213	0
0.000131437	-0.00237537	ENSG00000130304	SLC27A1	solute carrier family 27 (fatty acid transporter), member 1 [Source:HGNC Symbol;Acc:HGNC:10995]			14.5493	12.9842	11.2283	8.24016	10.6709	13.4619	9.99044	11.1621	10.9444	12.4163	11.9982	8.59678	12.9085	13.983	12.5722	15.1619	13.8301	11.5461	13.9586	10.6479	13.6962	13.1322	11.5757	11.5253	17.1686	9.63582	15.431	11.5461	11.9535	15.439	12.3907	15.1317	8.70474	9.19587	9.67198	11.1163	0
0.000398707	-0.0137452	ENSG00000140284	SLC27A2	solute carrier family 27 (fatty acid transporter), member 2 [Source:HGNC Symbol;Acc:HGNC:10996]			3.46823	1.02806	2.6585	2.48318	2.14478	1.63111	0.998694	1.27902	2.18871	1.19431	1.38908	0.609847	3.83702	1.87116	0.764011	2.30515	0.894023	2.38622	0.888514	1.07932	1.35306	0.699014	0.843086	0.930266	4.858	2.52993	1.57023	1.17465	2.1175	1.69263	0.978672	1.35624	0.532038	0.427177	1.08719	1.61809	0
-0.00138119	0.00285069	ENSG00000162695	SLC30A7	solute carrier family 30 (zinc transporter), member 7 [Source:HGNC Symbol;Acc:HGNC:19306]			15.2134	18.6495	24.0794	25.1763	21.4683	28.0494	29.283	15.2387	24.6729	23.5117	24.7777	19.7744	18.1636	14.0117	23.8686	22.6609	22.8294	20.9501	21.2372	25.5098	24.2432	18.1675	16.2541	21.7348	21.922	18.0071	16.8997	20.0037	25.2649	33.4742	24.0038	19.1426	24.5021	21.9355	25.3201	21.4759	0
0.0011901	0.000681589	ENSG00000014824	SLC30A9	solute carrier family 30 (zinc transporter), member 9 [Source:HGNC Symbol;Acc:HGNC:1329]			43.7982	37.7136	34.9575	33.9467	36.9412	47.3919	45.6255	29.6473	45.1852	37.6157	43.3087	39.8183	47.2107	26.9057	46.4202	42.769	41.6353	41.3608	37.3528	42.6408	40.2374	32.8021	31.8017	41.869	46.299	29.3304	34.1651	42.6084	38.3621	38.0926	41.2845	34.0468	35.9367	43.6742	40.2961	43.1896	0
0.000425081	-0.00415844	ENSG00000136868	SLC31A1	solute carrier family 31 (copper transporter), member 1 [Source:HGNC Symbol;Acc:HGNC:11016]			25.939	28.821	27.423	24.2459	21.9947	22.7079	21.8555	14.9758	22.8411	20.7391	19.6753	16.9778	33.5806	18.8766	22.7802	22.1574	20.2868	19.6472	21.3162	24.37	19.1559	17.7569	15.7987	23.0025	29.8058	24.07	22.9571	25.4045	25.6512	30.1797	23.9688	21.6219	18.5179	20.1648	17.751	19.8571	0
0.00104048	-0.000581376	ENSG00000176087	SLC35A4	solute carrier family 35, member A4 [Source:HGNC Symbol;Acc:HGNC:20753]			84.4255	96.7629	72.4583	64.7906	72.9633	73.2911	72.4104	62.2212	75.0869	72.798	70.9722	83.1307	91.1933	78.1617	84.993	71.4094	78.6396	73.5346	70.4246	76.0239	75.279	76.849	74.0497	78.7742	75.3025	78.544	72.6339	79.9473	76.691	80.8246	74.4537	81.9632	65.3424	73.08	68.799	88.4407	0
-0.000919477	0.00262793	ENSG00000116704	SLC35D1	solute carrier family 35 (UDP-GlcA/UDP-GalNAc transporter), member D1 [Source:HGNC Symbol;Acc:HGNC:20800]			11.4275	11.2013	17.7603	17.0951	16.4385	23.793	18.0128	10.3081	19.7367	17.9597	19.081	15.8158	15.8725	11.369	19.2012	20.1091	20.8784	22.2208	15.1729	18.8761	17.3612	14.6158	12.5133	20.6341	21.2134	14.0412	14.5906	18.6617	18.3051	26.9665	19.3052	13.4842	18.3029	18.9899	19.2024	21.8963	0
-0.00137593	0.000963022	ENSG00000127526	SLC35E1	solute carrier family 35, member E1 [Source:HGNC Symbol;Acc:HGNC:20803]			23.987	28.7424	32.7116	33.0595	28.7407	34.4851	33.7983	24.8251	33.3317	31.1476	33.3104	23.8495	29.9144	30.418	32.5967	34.4284	34.102	32.3786	34.4265	30.8204	30.5726	28.5052	25.4937	30.6253	28.7345	31.0092	26.4882	28.9417	33.5795	37.7901	32.8923	38.3075	30.5741	30.1217	28.9644	30.5508	0
0.00619362	0.00209295	ENSG00000110660	SLC35F2	solute carrier family 35, member F2 [Source:HGNC Symbol;Acc:HGNC:23615]			43.8577	37.4107	28.1326	24.9827	19.4651	27.7487	25.7098	22.7322	23.7129	25.2906	26.889	41.1781	40.5739	21.0135	20.4458	21.8397	21.847	30.1026	30.9444	25.2225	22.154	22.2531	26.2916	47.0217	41.8027	16.0282	19.0207	12.6182	21.2072	24.2808	18.8798	34.2889	24.1644	34.8587	39.9243	37.142	0
0.00797163	-0.00493406	ENSG00000188338	SLC38A3	solute carrier family 38, member 3 [Source:HGNC Symbol;Acc:HGNC:18044]			0.140393	0.189161	0.203048	0.0773217	0.034047	0.14276	0	0.0398264	0.123626	0.0879006	0.240984	0.0352663	0.595752	0.0776859	0.137453	0.169657	0.0301581	0.157703	0.1079	0.0759834	0.0438171	0.130596	0.071848	0.198194	0.251042	0	0.306853	0.118873	0.0408169	0.0403041	0.0720296	0.0422307	0	0.17292	0.12574	0.261999	3
-0.00113116	0.00206388	ENSG00000129353	SLC44A2	solute carrier family 44 (choline transporter), member 2 [Source:HGNC Symbol;Acc:HGNC:17292]			118.121	109.148	140.711	146.401	132.318	142.398	145.872	113.553	151.564	154.503	146.496	127.345	115.993	163.199	134.915	141.758	149.882	152.646	151.067	139.027	140.545	142.894	137.896	167.805	119.407	137.179	145.434	145.823	129.865	205.174	145.892	125.509	124.112	154.065	132.742	174.65	0
0.000461661	0.000795127	ENSG00000163798	SLC4A1AP	solute carrier family 4 (anion exchanger), member 1, adaptor protein [Source:HGNC Symbol;Acc:HGNC:13813]			15.7562	18.7701	16.934	16.3271	16.1222	18.3718	16.7502	12.5814	16.8549	17.1092	19.4194	19.3498	15.6788	13.304	18.1916	17.8277	18.7534	16.7813	18.2272	19.0513	16.8145	12.9414	15.673	19.0336	19.2838	15.5059	16.8218	17.1952	19.7079	20.9882	16.6947	14.7452	14.4427	19.033	16.1676	19.5809	0
-0.00525573	-0.00313837	ENSG00000164889	SLC4A2	solute carrier family 4 (anion exchanger), member 2 [Source:HGNC Symbol;Acc:HGNC:11028]			39.6434	36.0725	76.8671	53.8394	60.0517	61.8756	57.9393	50.7226	51.3178	58.2127	47.5445	23.8485	47.9674	57.2458	67.1906	54.831	52.9312	59.5071	60.9283	57.8449	50.1707	47.0851	54.4018	39.5663	50.0824	90.2777	66.4235	67.9467	72.9602	80.7917	73.5566	65.7048	43.5217	38.9719	33.7523	37.9766	0
-0.00795725	0.000824085	ENSG00000103257	SLC7A5	solute carrier family 7 (amino acid transporter light chain, L system), member 5 [Source:HGNC Symbol;Acc:HGNC:11063]			31.0023	1.71088	13.507	26.3381	17.2595	14.9165	20.1103	18.0687	14.7582	16.8408	14.97	7.04815	12.5086	11.3045	18.3723	17.4794	15.6401	18.6347	22.0629	16.8207	12.7202	24.6715	21.1982	6.04271	5.67642	15.2257	20.4634	16.5392	15.8982	13.0232	17.2063	31.0187	20.2382	17.5633	9.01861	6.33025	0
-0.000726191	0.0013467	ENSG00000103061	SLC7A6OS	solute carrier family 7, member 6 opposite strand [Source:HGNC Symbol;Acc:HGNC:25807]			13.1147	13.7577	15.6076	15.9421	15.0164	18.694	18.2618	13.8185	18.175	17.6149	18.0894	14.1423	16.2696	13.2181	15.7062	17.9993	17.5069	17.415	15.8151	16.6548	16.4311	14.7266	15.1491	14.8113	17.0578	14.0155	15.0634	15.9825	15.5239	17.5341	16.0525	13.2438	15.4241	16.9608	14.5985	14.925	0
0.00702153	0.00913633	ENSG00000109062	SLC9A3R1	solute carrier family 9, subfamily A (NHE3, cation proton antiporter 3), member 3 regulator 1 [Source:HGNC Symbol;Acc:HGNC:11075]			48.6424	117.193	34.4847	37.3383	54.8717	48.2888	41.8844	61.8639	50.8266	46.5644	50.9193	123.955	46.1876	50.0576	33.7528	50.5385	42.2919	39.6686	48.6631	48.9606	58.3021	64.2358	105.535	136.953	53.7328	43.717	47.1862	34.6109	50.9539	30.61	48.8359	79.236	72.6066	91.9687	111.099	128.036	0
-0.00193457	0.00119496	ENSG00000166750	SLFN5	schlafen family member 5 [Source:HGNC Symbol;Acc:HGNC:28286]			16.8788	10.3195	22.5347	27.9256	17.6827	34.4998	27.6463	14.1971	23.493	21.7134	22.7417	14.1102	21.2068	13.2063	15.0149	29.7321	18.7234	22.9609	26.0492	20.3576	19.344	13.9001	9.13718	15.8468	25.814	16.7038	15.7539	16.8752	25.6706	27.9011	20.4389	19.7356	23.0156	24.4777	27.4032	17.7922	0
-0.00209772	0.00394149	ENSG00000163681	SLMAP	sarcolemma associated protein [Source:HGNC Symbol;Acc:HGNC:16643]			7.59057	7.75611	11.4947	15.1331	10.72	17.3493	16.3782	9.17824	15.5759	11.6053	14.8961	10.5517	9.56733	6.99403	13.0221	14.828	14.1658	13.9954	13.5946	13.2818	12.4562	11.2676	8.19981	11.7048	12.1195	9.55263	10.424	11.5964	13.1411	13.4789	13.6392	11.1271	14.0415	13.1989	13.3506	11.0407	0
0.00178258	0.00087475	ENSG00000170365	SMAD1	SMAD family member 1 [Source:HGNC Symbol;Acc:HGNC:6767]			13.1942	11.8661	13.9436	14.8206	13.3437	18.5346	17.0681	5.5973	17.5865	11.8516	16.613	12.7335	22.0018	10.1637	14.2136	17.4469	17.0573	16.7131	16.1098	14.716	14.294	11.4901	9.70775	17.5507	19.7924	11.4527	12.522	13.1413	13.4551	12.0197	12.5511	11.026	17.2053	17.9306	18.5578	16.4277	0
-0.000242887	-0.00278889	ENSG00000099956	SMARCB1	SWI/SNF related, matrix associated, actin dependent regulator of chromatin, subfamily b, member 1 [Source:HGNC Symbol;Acc:HGNC:11103]			117.656	105.763	103.217	103.495	96.8911	100.073	83.8036	107.56	93.8171	94.4185	89.3659	85.7987	139.977	129.017	106.803	104.728	114.306	97.8434	97.5877	116.491	98.3501	101.05	95.6177	90.0775	108.505	94.7153	121.997	108.825	99.8722	99.9106	98.2206	124.304	84.8235	81.4732	72.0925	94.2048	0
2.20718e-05	0.000726324	ENSG00000139613	SMARCC2	SWI/SNF related, matrix associated, actin dependent regulator of chromatin, subfamily c, member 2 [Source:HGNC Symbol;Acc:HGNC:11105]			49.9247	39.7328	48.564	54.7421	42.6995	70.9952	64.5205	33.8838	55.3819	54.0171	61.7612	38.65	60.0993	39.8042	53.1054	57.6031	57.807	57.7711	56.6748	53.3181	55.8743	48.5367	37.9321	56.3994	67.0644	41.0962	46.0382	49.2575	48.1184	54.9492	56.5903	44.7109	50.3168	54.0762	52.904	50.5326	0
0.00450921	-0.00147464	ENSG00000108604	SMARCD2	SWI/SNF related, matrix associated, actin dependent regulator of chromatin, subfamily d, member 2 [Source:HGNC Symbol;Acc:HGNC:11107]			134.531	144.519	84.7592	44.793	87.4537	80.8149	85.3527	90.2549	87.3855	88.7965	93.7023	99.6146	152.963	72.3523	87.1184	87.3065	84.1788	77.8268	81.3746	97.5509	97.6729	90.3744	104.372	104.501	140.967	69.4912	88.8504	92.3519	84.5862	59.5208	85.2252	86.7326	63.8968	90.3889	76.9051	115.99	0
-0.00125732	-0.00155473	ENSG00000073584	SMARCE1	SWI/SNF related, matrix associated, actin dependent regulator of chromatin, subfamily e, member 1 [Source:HGNC Symbol;Acc:HGNC:11109]			32.5535	26.2754	31.1879	31.9734	24.3413	36.0048	27.7346	28.048	29.6683	27.1758	31.1483	23.9617	32.5474	27.514	29.7786	30.6696	34.4199	32.2471	29.7792	32.7322	29.7717	25.3272	23.9462	22.0788	30.1627	24.6156	29.3303	31.7346	29.9759	34.9902	28.9483	31.0937	28.784	25.4229	20.4506	25.8612	0
-0.00278747	-0.00125178	ENSG00000070366	SMG6	SMG6 nonsense mediated mRNA decay factor [Source:HGNC Symbol;Acc:HGNC:17809]			21.3295	15.6509	23.5224	24.2567	21.8413	25.855	25.7695	18.9685	25.1202	26.2047	22.6861	14.7329	21.7589	27.2274	23.8615	22.4043	24.9713	23.6633	21.9473	22.9928	23.1316	22.6678	19.1671	18.2961	21.9964	23.4287	21.0017	22.431	21.7776	32.9687	26.9355	16.5455	19.2973	18.6415	15.6735	17.6785	0
-0.00136101	1.53626e-05	ENSG00000224531	SMIM13	small integral membrane protein 13 [Source:HGNC Symbol;Acc:HGNC:27356]			9.56556	7.26499	11.3975	12.0213	10.0586	14.2872	12.7496	7.64793	10.8656	10.3659	12.0437	8.88205	10.8432	5.96726	11.9286	11.2462	10.7807	10.6285	9.98821	13.4408	9.12625	8.16662	7.32307	10.2175	11.8666	9.43072	9.87486	11.1064	11.0337	14.884	10.6134	8.14082	11.0551	9.86603	9.03929	9.28838	0
-0.00100636	-0.000328339	ENSG00000119953	SMNDC1	survival motor neuron domain containing 1 [Source:HGNC Symbol;Acc:HGNC:16900]			20.2944	16.3883	20.3936	20.7241	21.0788	25.6305	21.4641	20.7382	21.7738	21.9964	22.428	16.7188	24.1703	17.3721	22.9431	23.1427	23.8543	22.1166	22.2443	23.5453	23.7681	19.5805	18.821	18.893	23.2572	18.7942	20.0534	23.1078	22.0624	22.0943	22.9413	18.5635	17.6129	21.5162	16.0139	19.8572	0
0.00101115	-0.000347349	ENSG00000136699	SMPD4	sphingomyelin phosphodiesterase 4, neutral membrane (neutral sphingomyelinase-3) [Source:HGNC Symbol;Acc:HGNC:32949]			45.351	30.2664	31.0528	31.3249	30.4371	39.5753	39.7506	29.8426	35.5167	34.9974	38.9318	29.493	44.336	28.0036	35.243	36.5955	36.3447	35.3006	34.9135	37.0383	32.8737	35.2111	28.4725	37.7221	43.4176	28.6209	32.9287	32.5526	34.097	38.374	37.0876	34.0799	31.8382	33.1168	34.6621	37.0919	0
-0.0072832	-0.00090697	ENSG00000172594	SMPDL3A	sphingomyelin phosphodiesterase, acid-like 3A [Source:HGNC Symbol;Acc:HGNC:17389]			9.92299	12.2827	22.5838	61.0772	21.8961	37.5338	32.5929	12.064	31.3027	38.3238	25.0188	14.901	18.1785	26.5492	22.7933	39.7298	27.3123	34.9094	24.9185	23.2526	20.5559	21.6394	13.0025	11.2067	20.7335	18.2103	31.2558	31.6229	30.4346	29.301	27.0778	13.9732	24.0878	14.6395	12.8915	14.2447	0
-0.00347168	0.000328685	ENSG00000135632	SMYD5	SMYD family member 5 [Source:HGNC Symbol;Acc:HGNC:16258]			24.295	25.0641	37.674	29.8093	38.1052	35.7414	36.0969	37.6407	35.3181	34.0527	33.5592	24.7363	28.8892	34.2055	43.526	36.8293	39.9907	35.8895	35.1345	39.3301	32.3044	39.36	31.9661	23.1762	27.848	29.1391	42.5974	35.8472	36.2781	37.9684	37.8367	37.8374	28.7789	27.8433	24.034	25.7882	0
-0.0028616	-0.00125928	ENSG00000124104	SNX21	sorting nexin family member 21 [Source:HGNC Symbol;Acc:HGNC:16154]			31.6982	28.9183	44.2804	33.2045	45.0365	47.1187	36.2009	39.9347	39.6018	42.9724	41.9483	35.4222	36.1133	47.9749	43.6412	36.0311	39.7896	38.9961	39.8302	39.9707	43.4887	43.6134	42.9325	39.3417	38.7133	64.9899	53.321	55.1461	46.8343	67.7222	41.6002	31.2379	30.5536	34.8473	25.8657	42.4843	0
0.00205932	0.00136863	ENSG00000064652	SNX24	sorting nexin 24 [Source:HGNC Symbol;Acc:HGNC:21533]			13.8926	12.5036	11.7587	11.9859	12.4807	13.431	12.8093	11.8037	14.3828	11.7405	13.5483	14.3717	15.3502	9.01286	13.3337	12.4467	11.3492	12.3	11.5013	13.7416	11.4486	11.4165	13.3439	19.052	17.5811	11.7263	12.6074	12.4006	14.5645	15.8746	14.8172	9.92245	12.1431	19.3029	12.7491	17.5928	0
-0.0138948	0.00512883	ENSG00000048471	SNX29	sorting nexin 29 [Source:HGNC Symbol;Acc:HGNC:30542]			6.51565	6.2583	39.3235	43.8319	26.8569	44.1155	42.8123	28.5243	42.6681	40.6063	33.2692	9.59339	9.04685	34.8285	46.1071	35.1983	45.583	51.0037	39.268	40.3848	36.4295	35.6191	16.0671	11.2807	12.6507	33.4281	32.1884	47.7951	35.148	42.1392	44.572	34.3473	37.1109	28.618	17.4747	11.6277	0
-0.00392664	-0.000463924	ENSG00000124766	SOX4	SRY (sex determining region Y)-box 4 [Source:HGNC Symbol;Acc:HGNC:11200]			82.9596	56.9562	134.151	158.091	88.3534	125.753	89.9015	119.097	87.2818	110.725	83.5013	59.6515	91.8225	203.032	82.9786	117.021	129.123	112.274	122.847	127.525	95.9482	84.7565	91.0569	73.0966	110.419	76.7436	119.793	69.9272	84.5692	217.421	80.2436	175.087	123.466	106.998	78.6893	72.016	0
9.67802e-05	0.000126042	ENSG00000021574	SPAST	spastin [Source:HGNC Symbol;Acc:HGNC:11233]			16.7077	11.2526	12.3753	17.1716	12.0707	19.051	14.8694	10.9203	14.4182	13.7921	14.2927	11.1684	16.132	9.54175	13.8939	15.9102	16.1982	28.034	14.1841	15.3862	15.8255	11.9075	9.20632	14.4216	19.0561	9.43212	11.8451	12.4894	12.4656	16.8044	14.9682	13.2618	14.3462	12.485	14.8596	13.1329	0
-0.00320639	-0.00235277	ENSG00000118363	SPCS2	signal peptidase complex subunit 2 [Source:HGNC Symbol;Acc:HGNC:28962]			74.1327	66.5017	82.4709	74.6956	75.0373	82.5148	72.7531	74.1713	75.692	74.6518	71.9534	60.5571	72.0819	95.1292	101.644	79.336	89.6263	80.7541	71.2453	82.2746	77.0219	69.2379	62.6465	53.2365	60.4224	85.2611	79.2451	100.853	90.1	124.602	72.6795	77.128	64.3465	62.63	54.6357	59.8507	0
-0.00121212	-0.0083682	ENSG00000040275	SPDL1	spindle apparatus coiled-coil protein 1 [Source:HGNC Symbol;Acc:HGNC:26010]			12.3585	4.68711	6.73767	7.11462	6.48756	8.17111	7.84964	4.29936	5.49352	5.0099	5.67436	4.80356	10.6983	4.33391	7.99181	5.62355	6.86088	8.19802	6.09766	6.49602	6.09525	3.34319	3.61781	3.9632	8.85167	7.54609	6.89188	7.51443	10.5869	7.15421	5.08817	2.93728	5.12319	5.41848	3.00631	4.46081	0
0.000838926	0.00220397	ENSG00000197912	SPG7	spastic paraplegia 7 (pure and complicated autosomal recessive) [Source:HGNC Symbol;Acc:HGNC:11237]			32.8049	33.5205	29.5806	31.4812	27.3015	35.8445	32.9331	37.6087	33.2715	36.0157	34.0211	33.2174	32.347	31.4955	33.3742	34.5231	35.3021	31.3971	35.2416	30.897	36.3449	39.3514	36.0919	35.8867	37.5914	25.2055	32.2332	31.3844	32.1248	31.7907	35.9719	35.0144	29.9219	35.0676	35.2572	37.8728	0
-0.00310643	0.0140599	ENSG00000166145	SPINT1	serine peptidase inhibitor, Kunitz type 1 [Source:HGNC Symbol;Acc:HGNC:11246]			68.0354	128.2	184.905	223.071	169.249	236.612	200.455	301.002	262.502	255.852	251.546	271.403	76.0823	253.018	166.543	208.838	180.558	238.136	243.131	240.618	293.536	325.985	294.628	221.064	80.7414	122.697	149.856	153.035	196.049	176.398	226.777	308.009	276.515	316.631	309.738	240.377	0
0.00045959	-0.000502199	ENSG00000157837	SPPL3	signal peptide peptidase like 3 [Source:HGNC Symbol;Acc:HGNC:30424]			27.6741	27.4945	24.3308	25.7703	22.5006	27.4743	23.2985	21.4237	24.4331	26.9935	26.6472	21.7514	30.2195	28.1887	24.1891	28.2943	27.1268	25.3599	26.6798	22.7032	26.548	26.2398	25.1946	25.2913	27.6944	24.4823	25.9228	23.4631	21.8084	26.5312	27.7056	26.6822	23.4981	24.7122	21.5897	26.8248	0
-0.000700944	0.000906232	ENSG00000176422	SPRYD4	SPRY domain containing 4 [Source:HGNC Symbol;Acc:HGNC:27468]			22.9536	34.7131	31.1738	23.1819	25.407	24.5165	27.7037	24.7992	30.208	23.7954	22.1644	33.7529	21.7308	34.2327	36.3982	25.0133	30.7518	25.7189	28.2615	25.1588	24.9022	25.6008	26.4526	29.645	19.9191	26.9924	27.8015	37.9893	30.4589	28.7484	28.7145	25.7398	20.8135	26.2777	28.5843	27.7838	0
0.00217055	0.000510449	ENSG00000123178	SPRYD7	SPRY domain containing 7 [Source:HGNC Symbol;Acc:HGNC:14297]			12.693	13.3682	10.436	7.6918	10.2666	11.6127	10.5985	7.34592	11.5294	9.77646	10.0302	11.5479	12.6554	6.52052	12.8545	10.8559	10.0627	9.72329	9.42923	12.4009	10.8063	9.83379	9.71585	11.8706	11.4894	7.36072	10.0387	12.164	11.2929	10.4828	10.4121	8.88341	9.70786	12.4533	10.163	13.3709	0
0.00258291	-0.00516601	ENSG00000160460	SPTBN4	spectrin, beta, non-erythrocytic 4 [Source:HGNC Symbol;Acc:HGNC:14896]			0.915457	0.560664	0.457385	0.320848	0.232101	0.370242	0.826777	0.448565	0.439703	0.460274	0.57141	0.303129	0.945953	0.702284	0.509254	0.414856	0.518445	0.303826	0.447734	0.574288	0.909101	0.541912	0.73469	0.610934	0.793682	0.477914	0.727596	0.48446	0.52021	0.346432	0.320238	0.237822	0.329807	0.371581	0.248458	0.43681	0
-0.000525405	0.00117503	ENSG00000179119	SPTY2D1	SPT2 chromatin protein domain containing 1 [Source:HGNC Symbol;Acc:HGNC:26818]			17.2148	16.3754	19.3563	20.7448	18.7401	27.4199	26.632	11.7066	24.2257	19.0826	25.4172	16.6468	20.0623	12.6264	26.658	21.1455	22.1269	21.1553	19.1126	26.7139	19.4962	16.5593	13.1476	23.0287	25.1518	19.9679	15.7149	19.2179	22.7722	30.1518	20.5497	19.5449	20.812	22.1999	22.1277	21.9522	0
-0.00165213	0.00316582	ENSG00000080603	SRCAP	Snf2-related CREBBP activator protein [Source:HGNC Symbol;Acc:HGNC:16974]			30.526	26.0622	40.7226	45.4871	34.4838	56.4122	58.1469	31.4156	52.3114	43.7822	47.4627	31.7255	36.7907	32.6438	46.2904	49.8573	44.8758	50.6051	46.7218	49.4246	44.9861	44.5989	32.8342	46.1748	46.4104	31.6659	36.84	40.2835	41.1078	51.8747	45.4738	47.3709	42.3687	42.8572	48.2554	38.3279	0
-0.00325327	-0.00201475	ENSG00000116649	SRM	spermidine synthase [Source:HGNC Symbol;Acc:HGNC:11296]			106.178	95.0642	109.522	49.1371	160.303	91.5036	131.808	124.041	116.172	106.11	111.909	93.5038	95.9095	107.166	112.414	93.8939	111.966	80.0169	91.9505	154.351	106.427	132.645	167.699	56.8853	81.1789	112.127	128.136	128.975	127.796	121.266	105.471	92.1781	79.5261	68.8184	44.1759	55.8376	0
-0.0014289	-0.00160599	ENSG00000167881	SRP68	signal recognition particle 68kDa [Source:HGNC Symbol;Acc:HGNC:11302]			40.5802	45.5497	45.3572	42.8513	42.1686	43.511	42.9719	38.6206	44.1929	41.0319	42.3884	35.8008	44.7293	44.7996	51.1796	43.2981	45.6588	46.6847	42.4695	47.7375	41.8684	42.0492	37.0126	38.8514	42.1776	48.2201	44.6872	44.2897	49.4523	57.2429	46.1738	48.6469	33.9923	36.9086	30.0717	41.585	0
-0.000649683	0.00377063	ENSG00000167978	SRRM2	serine/arginine repetitive matrix 2 [Source:HGNC Symbol;Acc:HGNC:16639]			244.818	164.249	275.145	350.359	232.938	442.453	453.871	249.65	352.826	303.582	342.531	208.387	244.521	142.847	329.979	353.081	308.206	359.153	349.918	313.648	327.606	320.682	214.251	377.184	455.606	175.976	260.581	261.34	284.217	336.986	388.731	284.157	271.424	304.381	369.752	288.879	0
-0.000277365	0.00343322	ENSG00000184402	SS18L1	synovial sarcoma translocation gene on chromosome 18-like 1 [Source:HGNC Symbol;Acc:HGNC:15592]			19.4883	16.8513	23.9802	27.0494	20.7051	31.6733	26.5034	22.0597	25.0044	24.6915	26.44	19.5816	20.2526	13.8781	23.3669	25.3047	22.5316	24.3771	22.5309	25.8858	24.5375	22.8727	19.9469	26.4974	25.4162	16.0725	18.5448	21.6792	20.5052	24.1004	27.249	18.2665	23.7024	24.0914	24.7785	24.6011	0
-0.000298285	-0.000450375	ENSG00000138385	SSB	Sjogren syndrome antigen B (autoantigen La) [Source:HGNC Symbol;Acc:HGNC:11316]			59.4664	47.4786	57.7812	43.0229	67.0192	59.1888	59.9292	45.7217	52.7478	48.6116	53.5585	54.3083	52.9431	31.5777	60.082	59.8037	53.3012	45.6088	49.9579	62.6458	54.8708	40.9001	56.4885	39.0668	56.4171	45.4576	54.5385	48.1788	60.1208	53.4726	56.4118	32.874	47.5979	49.0146	39.8332	49.7903	0
0.00116243	-0.00151832	ENSG00000106028	SSBP1	single-stranded DNA binding protein 1, mitochondrial [Source:HGNC Symbol;Acc:HGNC:11317]			43.1687	42.3614	33.1755	26.0814	35.0351	30.7999	28.288	36.37	33.6361	31.1113	29.0287	39.4389	41.859	34.5234	35.2406	32.4603	34.4838	31.5484	32.6947	34.9861	30.6298	30.309	35.6132	31.8017	32.634	29.8553	34.741	35.7018	33.231	32.2793	32.3867	32.9384	27.0198	28.832	25.9948	36.3278	0
0.00184806	-2.63621e-05	ENSG00000176101	SSNA1	Sjogren syndrome nuclear autoantigen 1 [Source:HGNC Symbol;Acc:HGNC:11321]			133.694	155.288	101.105	84.3776	105.884	99.6122	85.6297	156.948	100.427	104.151	102.111	144.549	137.07	152.731	107.973	102.497	113.289	96.1975	117.115	98.5892	113.706	128.632	143.882	117.823	107.72	109.264	131.197	113.723	114.518	97.2793	103.574	147.89	89.8915	112.309	103.616	140.271	0
0.00470425	-0.00578942	ENSG00000004866	ST7	suppression of tumorigenicity 7 [Source:HGNC Symbol;Acc:HGNC:11351]			14.9907	25.0145	8.81823	8.05769	7.7078	8.39123	8.11444	8.44372	8.50405	6.58806	7.38128	9.46834	19.5075	9.21228	10.5136	8.25211	9.16513	8.39928	8.27164	8.46431	8.43506	7.97793	7.61637	11.1103	21.0706	9.01562	9.36134	12.0827	10.0366	11.214	7.46922	10.8179	6.72564	9.12094	10.1341	10.0873	0
-0.0016585	0.00206848	ENSG00000101972	STAG2	stromal antigen 2 [Source:HGNC Symbol;Acc:HGNC:11355]			38.2215	29.2038	46.558	62.7432	41.3659	74.8654	63.3361	31.0967	62.4355	44.2197	56.0817	36.5409	40.7818	23.8756	55.6377	57.4848	54.6683	58.6179	52.9123	49.7562	50.1799	37.045	26.2273	46.5845	53.2755	34.948	35.9509	47.8156	46.1746	62.0535	51.7346	35.277	47.3889	47.9358	50.622	46.3939	0
-0.000718862	0.0024034	ENSG00000115145	STAM2	signal transducing adaptor molecule (SH3 domain and ITAM motif) 2 [Source:HGNC Symbol;Acc:HGNC:11358]			20.1331	18.1312	24.2777	28.1937	21.9693	35.9549	33.636	18.2998	29.1964	23.6112	32.3656	20.6128	22.6857	15.7753	28.6419	28.1857	27.7147	26.8231	25.1272	26.9361	28.2736	19.9165	16.8262	26.2629	31.7527	18.9691	20.2939	23.1846	25.0066	39.2093	25.4455	21.3659	26.1585	28.8131	30.2342	26.4396	0
0.00543821	-0.00250183	ENSG00000178078	STAP2	signal transducing adaptor family member 2 [Source:HGNC Symbol;Acc:HGNC:30430]			28.5901	23.4798	15.5489	11.8519	10.3949	12.5042	6.82892	15.0497	9.12661	13.7484	15.73	18.3129	25.9308	17.5942	13.1142	17.1421	13.6604	10.5078	14.3562	14.5465	14.3098	11.4932	17.8004	24.7993	20.9414	14.3411	15.9067	14.2792	12.4107	10.4897	15.2317	12.7349	13.4291	16.4981	15.8383	18.9322	0
-0.00156707	-0.00165421	ENSG00000115415	STAT1	signal transducer and activator of transcription 1, 91kDa [Source:HGNC Symbol;Acc:HGNC:11362]			45.0739	59.7255	62.5542	55.7061	61.9456	63.9554	67.6123	28.8294	72.6426	55.7719	51.1661	39.3614	53.7726	33.3146	48.0401	65.8921	50.4728	51.353	43.084	64.6259	46.7255	46.77	44.8199	34.5184	55.7181	51.8289	56.2202	57.1625	56.689	81.2804	54.4469	35.7131	43.6747	44.8881	38.2487	50.6533	0
-0.00492806	0.00551678	ENSG00000168610	STAT3	signal transducer and activator of transcription 3 (acute-phase response factor) [Source:HGNC Symbol;Acc:HGNC:11364]			56.1883	77.7274	154.936	153.135	164.867	195.476	187.916	90.3494	166.237	143.539	160.035	131.42	72.7367	109.507	160.365	160.09	145.763	164.821	148.1	182.342	147.882	136.166	140.813	110.91	99.7169	154.079	136.273	144.011	151.864	160.926	166.05	114.049	169.823	157.293	122.443	108.614	0
-0.0025785	0.00400815	ENSG00000173757	STAT5B	signal transducer and activator of transcription 5B [Source:HGNC Symbol;Acc:HGNC:11367]			35.0086	33.8565	48.9428	63.4885	54.7784	66.3888	74.158	42.5469	62.0752	59.772	70.0966	47.6147	40.8003	51.0676	54.992	58.8824	58.9479	63.6653	60.4737	68.8754	64.8992	57.5596	51.2413	50.5391	49.8647	56.0542	54.1728	52.9193	49.3461	56.6236	64.17	42.803	67.8481	58.831	53.6642	49.2807	0
8.75057e-05	-0.00209332	ENSG00000168439	STIP1	stress-induced phosphoprotein 1 [Source:HGNC Symbol;Acc:HGNC:11387]			101.051	100.994	89.3035	76.1113	92.5589	96.0973	89.3221	79.501	91.6313	81.7883	89.6667	78.6278	110.182	73.5541	104.834	92.3898	87.9261	82.9793	78.3184	109.551	85.2203	79.4248	95.0452	80.894	95.6795	95.2831	92.6524	87.439	96.8274	94.0834	84.4989	86.2463	70.185	73.4119	61.9559	86.0388	0
-0.00210725	0.000510323	ENSG00000081320	STK17B	serine/threonine kinase 17b [Source:HGNC Symbol;Acc:HGNC:11396]			10.3752	6.58667	14.3967	15.4547	16.601	13.0845	24.7087	8.52592	15.281	11.7436	12.9923	15.6188	12.4896	9.11219	13.6463	11.6232	20.6375	10.0784	14.3966	10.1115	13.7362	11.9066	9.63676	12.7599	18.7064	18.8878	13.5577	16.3974	17.6692	14.6488	15.5714	11.1508	14.0845	15.4394	11.993	11.662	0
0.000113829	0.000759709	ENSG00000143093	STRIP1	striatin interacting protein 1 [Source:HGNC Symbol;Acc:HGNC:25916]			19.7446	17.4358	17.0525	18.7458	19.0892	26.7813	24.8166	15.7675	23.7058	20.1243	22.4053	16.1868	23.1775	16.8227	19.7194	21.3246	21.679	21.9564	20.9782	23.2324	20.1528	19.7962	17.7739	20.3956	24.995	14.7914	17.355	19.2644	17.6776	22.5214	22.2948	16.9778	18.5366	18.9873	18.7444	18.9477	0
0.00189605	0.000669601	ENSG00000170310	STX8	syntaxin 8 [Source:HGNC Symbol;Acc:HGNC:11443]			19.3833	21.794	15.5092	12.3218	20.5801	13.9246	14.9951	18.3105	16.5682	15.5641	17.6932	25.7097	18.2783	21.2735	17.1835	14.8777	19.2514	15.346	16.4371	16.8407	18.4999	17.4227	21.0238	21.1648	17.3971	17.9604	20.7963	17.7186	14.6912	13.2516	14.7439	20.6535	14.7276	16.114	15.7768	20.156	0
0.00313905	0.00592894	ENSG00000076944	STXBP2	syntaxin binding protein 2 [Source:HGNC Symbol;Acc:HGNC:11445]			41.1332	64.9377	31.1802	41.6485	26.2304	37.1199	38.3247	61.1318	37.3708	44.1902	45.0771	58.5761	32.8119	41.9461	34.5733	39.849	38.7107	36.0116	44.0062	28.7238	49.8066	52.1826	56.2442	53.7269	33.7643	24.1278	37.6072	30.6955	33.2848	28.8669	38.7979	56.4128	42.1602	45.9497	55.4963	57.7107	0
-0.000334517	0.00351671	ENSG00000116266	STXBP3	syntaxin binding protein 3 [Source:HGNC Symbol;Acc:HGNC:11446]			22.6671	17.9248	24.8197	31.2326	24.167	36.1246	33.7747	19.2437	28.0648	26.0272	35.7481	25.9435	22.2104	15.7583	29.6369	30.8035	29.9409	28.0544	30.2597	27.2124	31.4364	21.8777	21.5131	29.2067	30.878	18.8054	22.957	25.6309	27.8221	30.4068	29.2006	19.7112	29.4614	30.6598	32.4083	29.9375	0
0.0217259	0.00316389	ENSG00000168952	STXBP6	syntaxin binding protein 6 (amisyn) [Source:HGNC Symbol;Acc:HGNC:19666]			21.7742	28.2261	4.44281	1.47622	3.40349	4.31803	2.72307	2.40924	3.42987	4.86487	8.78812	15.5086	30.8724	3.26631	1.63646	4.13075	2.57482	3.23075	3.7497	6.27537	6.37284	4.44504	5.27109	19.5572	23.2105	1.60792	2.55776	1.58101	2.41662	1.4698	2.47224	9.72954	4.95876	13.0386	23.3768	17.2262	0
0.00121654	-0.00129031	ENSG00000172340	SUCLG2	succinate-CoA ligase, GDP-forming, beta subunit [Source:HGNC Symbol;Acc:HGNC:11450]			63.1748	58.2227	59.7222	47.503	58.0413	60.2826	61.6269	39.5674	63.0032	50.9009	64.4202	54.7082	88.1765	53.7742	70.8968	74.6333	69.9226	63.5455	71.2642	65.5319	66.9424	39.007	42.0881	69.1277	80.278	56.5235	63.4853	76.8251	61.2616	58.9571	62.6463	56.9979	57.1703	71.1779	64.8789	74.7945	0
-0.00335571	0.00153087	ENSG00000094975	SUCO	SUN domain containing ossification factor [Source:HGNC Symbol;Acc:HGNC:1240]			19.5507	18.4666	29.7065	36.6491	24.7104	45.5783	41.5197	23.1696	34.295	26.1577	28.7418	19.6132	19.5494	17.6731	33.7895	30.2586	29.881	31.8013	24.9597	31.7689	28.4914	22.7487	17.4717	21.0118	30.8471	24.3325	18.7056	26.7016	34.1674	43.4946	31.6431	28.8777	25.8451	25.5316	25.4761	23.0022	0
[truncated: 183 more rows]

## Sheet: Supplementary Table 21C
Supplementary Table 21C: RNASeq data for human endometrial biopsies for mRNAs matching 362 proteins changed in response to miR-671-5p inhibitor. Refers to Figure 17.
[truncated: 363 more rows]

## Sheet: Supplementary Table 21D
Supplementary Table 21D: RNASeq data for human endometrial biopsies for mRNAs matching 87 proteins changed in response to miR-671-5p mimic AND inhibitor. Refers to Figure 17.
[truncated: 88 more rows]
