# Supplementary material for: MicroRNAs emerging coordinate with placental mammals alter pathways in endometrial epithelia important for endometrial function
Source: iScience. 2023 Mar 4;26(4):106339. doi: 10.1016/j.isci.2023.106339 (PMC10034127; doi:10.1016/j.isci.2023.106339)
Supplement: Table S22. List of proteins significantly altered in abundance in response to non-targeting mimic and miR-340-5p mimic. Final column lists proteins solely altered by miR-340-5p mimic once off target effects are removed (p<0.05), n = 3, related to Figure 9 [file mmc23.xlsx]

## Sheet: Sheet1
Supplementary Table 22: List of proteins significantly altered in abundance in response to non-targeting mimic and miR-340-5p mimic. Final column lists proteins solely altered by miR-340-5p mimic once off target effects are removed (p<0.05), n=3. Corresponds to figure 10 and supplementary figure 1.
Vehicle vs Non Targeting Mimic							Non Targeting Mimic vs MiR-340-5p Mimic							MiR-340-5p Mimic
Best Accession	Gene Name (Duplicate gene names with different accession numbers shown bold)	Protein Name	Replicate Number	Log Fold Change	T-Test	FDR	Best Accession	Gene Name (Duplicate gene names with different accession numbers shown bold)	Protein Name	Replicate Number	Log Fold Change	T-Test	FDR	Gene name (Missing gene names replaced with accession numbers aligned left)
P53701	HCCS	Holocytochrome c-type synthase (EC 4.4.1.17) (Cytochrome c-type heme lyase)	3 v 3	-0.179449	4.3773e-05	0.204008	A0A0U1RQE4	SH3D19	SH3 domain-containing protein 19	3 v 3	0.381318	7.70798e-06	0.0656412	SH3D19
Q86VN1	VPS36	Vacuolar protein-sorting-associated protein 36 (ELL-associated protein of 45 kDa) (ESCRT-II complex subunit VPS36)	3 v 3	0.0925671	0.000104639	0.204008	O14495	PLPP3	Phospholipid phosphatase 3 (EC 3.1.3.-) (EC 3.1.3.4) (Lipid phosphate phosphohydrolase 3) (PAP2-beta) (Phosphatidate phosphohydrolase type 2b) (Phosphatidic acid phosphatase 2b) (PAP-2b) (PAP2b) (Vascular endothelial growth factor and type I collagen-inducible protein) (VCIP)	3 v 3	0.383324	3.44731e-05	0.0710951	CEP170
Q02040	AKAP17A	A-kinase anchor protein 17A (AKAP-17A) (721P) (B-lymphocyte antigen) (Protein XE7) (Protein kinase A-anchoring protein 17A) (PRKA17A) (Splicing factor, arginine/serine-rich 17A)	3 v 3	0.464705	0.000107903	0.204008	Q5SW79	CEP170	Centrosomal protein of 170 kDa (Cep170) (KARP-1-binding protein) (KARP1-binding protein)	3 v 3	0.181144	4.40004e-05	0.0710951	PLXNA1
B1AK53	ESPN	Espin (Autosomal recessive deafness type 36 protein) (Ectoplasmic specialization protein)	3 v 3	-0.465332	0.000108545	0.204008	Q9UIW2	PLXNA1	Plexin-A1 (Semaphorin receptor NOV)	3 v 3	-0.212986	4.85136e-05	0.0710951	HSD17B12
Q13596	SNX1	Sorting nexin-1	3 v 3	-0.116915	0.000125383	0.204008	P32119	PRDX2	Peroxiredoxin-2 (EC 1.11.1.24) (Natural killer cell-enhancing factor B) (NKEF-B) (PRP) (Thiol-specific antioxidant protein) (TSA) (Thioredoxin peroxidase 1) (Thioredoxin-dependent peroxide reductase 1) (Thioredoxin-dependent peroxiredoxin 2)	3 v 3	-0.187461	5.08141e-05	0.0710951	SLC25A25
P15144	ANPEP	Aminopeptidase N (AP-N) (hAPN) (EC 3.4.11.2) (Alanyl aminopeptidase) (Aminopeptidase M) (AP-M) (Microsomal aminopeptidase) (Myeloid plasma membrane glycoprotein CD13) (gp150) (CD antigen CD13)	3 v 3	-0.884639	0.000143735	0.204008	Q53GQ0	HSD17B12	Very-long-chain 3-oxoacyl-CoA reductase (EC 1.1.1.330) (17-beta-hydroxysteroid dehydrogenase 12) (17-beta-HSD 12) (3-ketoacyl-CoA reductase) (KAR) (Estradiol 17-beta-dehydrogenase 12) (EC 1.1.1.62) (Short chain dehydrogenase/reductase family 12C member 1)	3 v 3	0.230948	5.79019e-05	0.0710951	TVP23B
Q9BZQ6	EDEM3	ER degradation-enhancing alpha-mannosidase-like protein 3 (EC 3.2.1.113) (Alpha-1,2-mannosidase EDEM3)	3 v 3	0.241648	0.000223318	0.270521	P31946	YWHAB	14-3-3 protein beta/alpha (Protein 1054) (Protein kinase C inhibitor protein 1) (KCIP-1) [Cleaved into: 14-3-3 protein beta/alpha, N-terminally processed]	3 v 3	-0.46121	5.84389e-05	0.0710951	Q8N1K8
Q15386	UBE3C	Ubiquitin-protein ligase E3C (EC 2.3.2.26) (HECT-type ubiquitin transferase E3C) (HectH2)	3 v 3	-0.113478	0.00028035	0.270521	Q6KCM7	SLC25A25	Calcium-binding mitochondrial carrier protein SCaMC-2 (Mitochondrial ATP-Mg/Pi carrier protein 3) (Mitochondrial Ca(2+)-dependent solute carrier protein 3) (Small calcium-binding mitochondrial carrier protein 2) (Solute carrier family 25 member 25)	2 v 2	-0.18808	8.00448e-05	0.0852077	NAT10
P08047	SP1	Transcription factor Sp1	3 v 3	-0.501879	0.000285896	0.270521	Q9NYZ1	TVP23B	Golgi apparatus membrane protein TVP23 homolog B	3 v 3	0.446638	0.000115395	0.0936968	GCAT
Q5T9A4	ATAD3B	ATPase family AAA domain-containing protein 3B (AAA-TOB3)	3 v 3	-0.171893	0.000391314	0.310744	Q8N1K8		Dynamin GTPase (EC 3.6.5.5)	3 v 3	0.360077	0.000129344	0.0936968	A0A384MTJ7
Q14676	MDC1	Mediator of DNA damage checkpoint protein 1 (Nuclear factor with BRCT domains 1)	3 v 3	0.432306	0.000427616	0.310744	P48637	GSS	Glutathione synthetase (GSH synthetase) (GSH-S) (EC 6.3.2.3) (Glutathione synthase)	3 v 3	-0.244166	0.000148816	0.0936968	UBAP1
Q6UX71	PLXDC2	Plexin domain-containing protein 2 (Tumor endothelial marker 7-related protein)	3 v 3	-0.35798	0.000462721	0.310744	Q9H0A0	NAT10	RNA cytidine acetyltransferase (EC 2.3.1.-) (18S rRNA cytosine acetyltransferase) (N-acetyltransferase 10) (N-acetyltransferase-like protein) (hALP)	3 v 3	0.162911	0.000149885	0.0936968	NELFB
P49006	MARCKSL1	MARCKS-related protein (MARCKS-like protein 1) (Macrophage myristoylated alanine-rich C kinase substrate) (Mac-MARCKS) (MacMARCKS)	3 v 3	0.488852	0.000474362	0.310744	O75600	GCAT	2-amino-3-ketobutyrate coenzyme A ligase, mitochondrial (AKB ligase) (EC 2.3.1.29) (Aminoacetone synthase) (Glycine acetyltransferase)	3 v 3	-0.243676	0.000152468	0.0936968	G3BP2
E9PAU2	RAVER1	Ribonucleoprotein PTB-binding 1	3 v 3	-0.271795	0.00068938	0.354331	O95994	AGR2	Anterior gradient protein 2 homolog (AG-2) (hAG-2) (HPC8) (Secreted cement gland protein XAG-2 homolog)	3 v 3	0.459657	0.000154034	0.0936968	NADK
O00401	WASL	Neural Wiskott-Aldrich syndrome protein (N-WASP)	3 v 3	-0.0905916	0.000707066	0.354331	Q8IYJ3	SYTL1	Synaptotagmin-like protein 1 (Exophilin-7) (Protein JFC1)	3 v 3	-0.453824	0.0001915	0.107914	STRBP
Q8IZ73	RPUSD2	RNA pseudouridylate synthase domain-containing protein 2	3 v 3	0.224581	0.000725772	0.354331	A0A384MTJ7		Epididymis secretory sperm binding protein	3 v 3	0.0230998	0.00020275	0.107914	POLE
P46531	NOTCH1	Neurogenic locus notch homolog protein 1 (Notch 1) (hN1) (Translocation-associated notch protein TAN-1) [Cleaved into: Notch 1 extracellular truncation (NEXT); Notch 1 intracellular domain (NICD)]	3 v 3	-0.200215	0.000789413	0.354331	Q9NZ09	UBAP1	Ubiquitin-associated protein 1 (UBAP-1) (Nasopharyngeal carcinoma-associated gene 20 protein)	3 v 3	0.247938	0.000236754	0.115276	CAT
P78536	ADAM17	Disintegrin and metalloproteinase domain-containing protein 17 (ADAM 17) (EC 3.4.24.86) (Snake venom-like protease) (TNF-alpha convertase) (TNF-alpha-converting enzyme) (CD antigen CD156b)	3 v 3	-0.315388	0.000804043	0.354331	A0A5H1ZRP4	NELFB	Negative elongation factor B	3 v 3	-0.132697	0.000251594	0.115276	FASTKD5
Q7Z3T8	ZFYVE16	Zinc finger FYVE domain-containing protein 16 (Endofin) (Endosome-associated FYVE domain protein)	3 v 3	-0.125298	0.000824428	0.354331	Q9UN86	G3BP2	Ras GTPase-activating protein-binding protein 2 (G3BP-2) (GAP SH3 domain-binding protein 2)	3 v 3	0.304763	0.000260087	0.115276	SEPTIN5
Q9H4G0	EPB41L1	Band 4.1-like protein 1 (Erythrocyte membrane protein band 4.1-like 1) (Neuronal protein 4.1) (4.1N)	3 v 3	-0.0947657	0.000885893	0.354331	O95544	NADK	NAD kinase (EC 2.7.1.23) (Poly(P)/ATP NAD kinase)	3 v 3	-0.320876	0.000278061	0.115276	CFAP20
O00213	APBB1	Amyloid-beta A4 precursor protein-binding family B member 1 (Protein Fe65)	3 v 3	0.169472	0.000914633	0.354331	Q96SI9	STRBP	Spermatid perinuclear RNA-binding protein	3 v 3	-0.0927176	0.000284265	0.115276	TET2
Q05DA4	P4HA2	Procollagen-proline 4-dioxygenase (EC 1.14.11.2)	3 v 3	-0.0508243	0.00104682	0.354331	Q07864	POLE	DNA polymerase epsilon catalytic subunit A (EC 2.7.7.7) (3'-5' exodeoxyribonuclease) (EC 3.1.11.-) (DNA polymerase II subunit A)	3 v 3	-0.0708921	0.000316091	0.12149	SCFD1
Q9H4M9	EHD1	EH domain-containing protein 1 (PAST homolog 1) (hPAST1) (Testilin)	3 v 3	-0.233771	0.00111519	0.354331	P04040	CAT	Catalase (EC 1.11.1.6)	3 v 3	-0.144581	0.000328119	0.12149	PAPSS2
Q8IUH4	ZDHHC13	Palmitoyltransferase ZDHHC13 (EC 2.3.1.225) (Huntingtin-interacting protein 14-related protein) (HIP14-related protein) (Huntingtin-interacting protein HIP3RP) (Putative MAPK-activating protein PM03) (Putative NF-kappa-B-activating protein 209) (Zinc finger DHHC domain-containing protein 13) (DHHC-13)	3 v 3	-0.174254	0.00112584	0.354331	Q9NUQ3	TXLNG	Gamma-taxilin (Environmental lipopolysaccharide-responding gene protein) (Factor inhibiting ATF4-mediated transcription) (FIAT) (Lipopolysaccharide-specific response protein 5)	3 v 3	0.221712	0.000354404	0.125754	ERI1
Q2TB18	ASTE1	Protein asteroid homolog 1	2 v 2	-0.154721	0.00116017	0.354331	Q7L8L6	FASTKD5	FAST kinase domain-containing protein 5, mitochondrial	3 v 3	0.179144	0.000407768	0.130164	TSR1
A0A0J9YXJ0	CELF2	CUGBP Elav-like family member 2	3 v 3	-0.209838	0.00118401	0.354331	Q99719	SEPTIN5	Septin-5 (Cell division control-related protein 1) (CDCrel-1) (Peanut-like protein 1)	3 v 3	-0.141266	0.000420677	0.130164	GLRX
O00592	PODXL	Podocalyxin (GCTM-2 antigen) (Gp200) (Podocalyxin-like protein 1) (PC) (PCLP-1)	3 v 3	-0.216686	0.00127996	0.354331	Q9Y6A4	CFAP20	Cilia- and flagella-associated protein 20 (Basal body up-regulated protein 22) (Transcription factor IIB)	3 v 3	0.0998994	0.000439343	0.130164	HNRNPR
P31751	AKT2	RAC-beta serine/threonine-protein kinase (EC 2.7.11.1) (Protein kinase Akt-2) (Protein kinase B beta) (PKB beta) (RAC-PK-beta)	3 v 3	0.13372	0.00130835	0.354331	Q6N021	TET2	Methylcytosine dioxygenase TET2 (EC 1.14.11.n2)	3 v 3	0.178862	0.000439532	0.130164	MTMR6
Q9H3J6	MTRFR	Mitochondrial translation release factor in rescue	2 v 2	-0.300265	0.00131851	0.354331	Q8WVM8	SCFD1	Sec1 family domain-containing protein 1 (SLY1 homolog) (Sly1p) (Syntaxin-binding protein 1-like 2)	3 v 3	-0.115764	0.000443256	0.130164	RAB3B
Q9Y6W5	WASF2	Wiskott-Aldrich syndrome protein family member 2 (WASP family protein member 2) (Protein WAVE-2) (Verprolin homology domain-containing protein 2)	3 v 3	0.302253	0.00132067	0.354331	O95340	PAPSS2	Bifunctional 3'-phosphoadenosine 5'-phosphosulfate synthase 2 (PAPS synthase 2) (PAPSS 2) (Sulfurylase kinase 2) (SK 2) (SK2) [Includes: Sulfate adenylyltransferase (EC 2.7.7.4) (ATP-sulfurylase) (Sulfate adenylate transferase) (SAT); Adenylyl-sulfate kinase (EC 2.7.1.25) (3'-phosphoadenosine-5'-phosphosulfate synthase) (APS kinase) (Adenosine-5'-phosphosulfate 3'-phosphotransferase) (Adenylylsul…	3 v 3	-0.32309	0.000519839	0.140771	DMAP1
Q96HR8	NAF1	H/ACA ribonucleoprotein complex non-core subunit NAF1 (hNAF1)	2 v 2	0.176963	0.00132546	0.354331	Q00534	CDK6	Cyclin-dependent kinase 6 (EC 2.7.11.22) (Cell division protein kinase 6) (Serine/threonine-protein kinase PLSTIRE)	3 v 3	0.765112	0.000526959	0.140771	ATIC
Q5SX86	GDI2	Rab GDP dissociation inhibitor (Fragment)	3 v 3	0.432115	0.0013421	0.354331	Q8IXM3	MRPL41	39S ribosomal protein L41, mitochondrial (L41mt) (MRP-L41) (39S ribosomal protein L27 homolog) (Bcl-2-interacting mitochondrial ribosomal protein L41) (Cell proliferation-inducing gene 3 protein) (MRP-L27 homolog) (Mitochondrial large ribosomal subunit protein mL41)	3 v 3	0.177667	0.000529849	0.140771	ETNK1
Q9H0H5	RACGAP1	Rac GTPase-activating protein 1 (Male germ cell RacGap) (MgcRacGAP) (Protein CYK4 homolog) (CYK4) (HsCYK-4)	3 v 3	0.33837	0.00137305	0.354331	Q8IV48	ERI1	3'-5' exoribonuclease 1 (EC 3.1.-.-) (3'-5' exonuclease ERI1) (Eri-1 homolog) (Histone mRNA 3'-end-specific exoribonuclease) (Histone mRNA 3'-exonuclease 1) (Protein 3'hExo) (HEXO)	3 v 3	0.465637	0.000566429	0.140771	CYFIP2
Q15075	EEA1	Early endosome antigen 1 (Endosome-associated protein p162) (Zinc finger FYVE domain-containing protein 2)	3 v 3	-0.132992	0.0014765	0.355491	Q9UQR0	SCML2	Sex comb on midleg-like protein 2	3 v 3	0.519433	0.000589965	0.140771	CDK5RAP3
Q86W74	ANKRD46	Ankyrin repeat domain-containing protein 46 (Ankyrin repeat small protein) (ANK-S)	3 v 3	-0.438987	0.00151849	0.355491	Q2NL82	TSR1	Pre-rRNA-processing protein TSR1 homolog	3 v 3	0.298455	0.000601396	0.140771	MAPK9
Q68CZ6	HAUS3	HAUS augmin-like complex subunit 3	3 v 3	0.188717	0.00155582	0.355491	Q9P2R3	ANKFY1	Rabankyrin-5 (Rank-5) (Ankyrin repeat and FYVE domain-containing protein 1) (Ankyrin repeats hooked to a zinc finger motif)	3 v 3	0.467079	0.000638853	0.140771	TMEM230
P31946	YWHAB	14-3-3 protein beta/alpha (Protein 1054) (Protein kinase C inhibitor protein 1) (KCIP-1) [Cleaved into: 14-3-3 protein beta/alpha, N-terminally processed]	3 v 3	0.371323	0.00157664	0.355491	P35754	GLRX	Glutaredoxin-1 (Thioltransferase-1) (TTase-1)	3 v 3	-0.210822	0.000640723	0.140771	C14orf119
Q3SXY8	ARL13B	ADP-ribosylation factor-like protein 13B (ADP-ribosylation factor-like protein 2-like 1) (ARL2-like protein 1)	2 v 2	-0.140952	0.0016442	0.355491	P62070	RRAS2	Ras-related protein R-Ras2 (EC 3.6.5.-) (Ras-like protein TC21) (Teratocarcinoma oncogene)	3 v 3	-0.647249	0.000648439	0.140771	LPCAT4
Q6L8Q7	PDE12	2',5'-phosphodiesterase 12 (2'-PDE) (2-PDE) (EC 3.1.4.-) (Mitochondrial deadenylase) (EC 3.1.13.4)	3 v 3	-0.16473	0.00168702	0.355491	O43390	HNRNPR	Heterogeneous nuclear ribonucleoprotein R (hnRNP R)	3 v 3	0.202193	0.000669771	0.140771	FAR1
Q9BYD1	MRPL13	39S ribosomal protein L13, mitochondrial (L13mt) (MRP-L13) (Mitochondrial large ribosomal subunit protein uL13m)	3 v 3	0.277063	0.00168793	0.355491	Q9Y217	MTMR6	Myotubularin-related protein 6 (Phosphatidylinositol-3,5-bisphosphate 3-phosphatase) (EC 3.1.3.95) (Phosphatidylinositol-3-phosphate phosphatase) (EC 3.1.3.64)	3 v 3	0.22769	0.000704836	0.140771	LMAN1
Q96PU8	QKI	Protein quaking (Hqk) (HqkI)	3 v 3	-0.362067	0.0017115	0.355491	P20337	RAB3B	Ras-related protein Rab-3B	3 v 3	-0.638927	0.00078972	0.140771	TEFM
O95299	NDUFA10	NADH dehydrogenase [ubiquinone] 1 alpha subcomplex subunit 10, mitochondrial (Complex I-42kD) (CI-42kD) (NADH-ubiquinone oxidoreductase 42 kDa subunit)	3 v 3	0.11811	0.00176815	0.358513	Q9NPF5	DMAP1	DNA methyltransferase 1-associated protein 1 (DNMAP1) (DNMT1-associated protein 1)	3 v 3	-0.0680517	0.00079444	0.140771	RANBP2
Q5T0F9	CC2D1B	Coiled-coil and C2 domain-containing protein 1B (Five prime repressor element under dual repression-binding protein 2) (FRE under dual repression-binding protein 2) (Freud-2)	3 v 3	-0.0385355	0.00184103	0.363451	B1AK53	ESPN	Espin (Autosomal recessive deafness type 36 protein) (Ectoplasmic specialization protein)	3 v 3	0.29195	0.000823299	0.140771	MPZL1
Q96CG3	TIFA	TRAF-interacting protein with FHA domain-containing protein A (Putative MAPK-activating protein PM14) (Putative NF-kappa-B-activating protein 20) (TRAF2-binding protein)	3 v 3	-0.257188	0.00187786	0.363451	P31939	ATIC	Bifunctional purine biosynthesis protein ATIC (AICAR transformylase/inosine monophosphate cyclohydrolase) (ATIC) [Cleaved into: Bifunctional purine biosynthesis protein ATIC, N-terminally processed] [Includes: Phosphoribosylaminoimidazolecarboxamide formyltransferase (EC 2.1.2.3) (5-aminoimidazole-4-carboxamide ribonucleotide formyltransferase) (AICAR formyltransferase) (AICAR transformylase); In…	3 v 3	-0.0566863	0.0008272	0.140771	RDH11
Q9BYC9	MRPL20	39S ribosomal protein L20, mitochondrial (L20mt) (MRP-L20) (Mitochondrial large ribosomal subunit protein bL20m)	3 v 3	0.241156	0.00205485	0.38061	Q9HBU6	ETNK1	Ethanolamine kinase 1 (EKI 1) (EC 2.7.1.82)	3 v 3	0.750104	0.00083266	0.140771	ATP2B1
Q02487	DSC2	Desmocollin-2 (Cadherin family member 2) (Desmocollin-3) (Desmosomal glycoprotein II) (Desmosomal glycoprotein III)	3 v 3	-0.200419	0.00205809	0.38061	E7EVJ5	CYFIP2	Cytoplasmic FMR1-interacting protein	3 v 3	-0.0490455	0.000850283	0.140771	ARL5A
P46459	NSF	Vesicle-fusing ATPase (EC 3.6.4.6) (N-ethylmaleimide-sensitive fusion protein) (NEM-sensitive fusion protein) (Vesicular-fusion protein NSF)	3 v 3	0.439399	0.00214407	0.38061	Q96JB5	CDK5RAP3	CDK5 regulatory subunit-associated protein 3 (CDK5 activator-binding protein C53) (LXXLL/leucine-zipper-containing ARF-binding protein) (Protein HSF-27)	3 v 3	-0.095125	0.00086158	0.140771	NCK1
Q9Y5A9	YTHDF2	YTH domain-containing family protein 2 (DF2) (CLL-associated antigen KW-14) (High-glucose-regulated protein 8) (Renal carcinoma antigen NY-REN-2)	3 v 3	0.768791	0.00215663	0.38061	P33991	MCM4	DNA replication licensing factor MCM4 (EC 3.6.4.12) (CDC21 homolog) (P1-CDC21)	3 v 3	-0.318404	0.000874718	0.140771	MED24
Q4LE39	ARID4B	AT-rich interactive domain-containing protein 4B (ARID domain-containing protein 4B) (180 kDa Sin3-associated polypeptide) (Sin3-associated polypeptide p180) (Breast cancer-associated antigen BRCAA1) (Histone deacetylase complex subunit SAP180) (Retinoblastoma-binding protein 1-like 1)	3 v 3	-0.135812	0.00238034	0.38061	P45984	MAPK9	Mitogen-activated protein kinase 9 (MAP kinase 9) (MAPK 9) (EC 2.7.11.24) (JNK-55) (Stress-activated protein kinase 1a) (SAPK1a) (Stress-activated protein kinase JNK2) (c-Jun N-terminal kinase 2)	3 v 3	-0.310372	0.000896087	0.140771	PPP6R3
P04818	TYMS	Thymidylate synthase (TS) (TSase) (EC 2.1.1.45)	3 v 3	0.29638	0.00242577	0.38061	Q96A57	TMEM230	Transmembrane protein 230	3 v 3	-0.227911	0.000907762	0.140771	DIAPH1
P35052	GPC1	Glypican-1 [Cleaved into: Secreted glypican-1]	3 v 3	-0.467175	0.00243119	0.38061	Q658P3	STEAP3	Metalloreductase STEAP3 (EC 1.16.1.-) (Dudulin-2) (Six-transmembrane epithelial antigen of prostate 3) (Tumor suppressor-activated pathway protein 6) (hTSAP6) (pHyde) (hpHyde)	3 v 3	-0.276433	0.000914629	0.140771	ETFB
Q9HC98	NEK6	Serine/threonine-protein kinase Nek6 (EC 2.7.11.1) (Never in mitosis A-related kinase 6) (NimA-related protein kinase 6) (Protein kinase SID6-1512)	3 v 3	0.116583	0.00250396	0.38061	Q9NWQ9	C14orf119	Uncharacterized protein C14orf119	3 v 3	-0.0851058	0.000938982	0.140771	CDK2
Q96M27	PRRC1	Protein PRRC1 (Proline-rich and coiled-coil-containing protein 1)	3 v 3	-0.106282	0.00254712	0.38061	Q643R3	LPCAT4	Lysophospholipid acyltransferase LPCAT4 (1-acylglycerol-3-phosphate O-acyltransferase 7) (1-AGP acyltransferase 7) (1-AGPAT 7) (1-acylglycerophosphocholine O-acyltransferase) (EC 2.3.1.23) (1-acylglycerophosphoserine O-acyltransferase) (EC 2.3.1.n6) (1-alkenylglycerophosphoethanolamine O-acyltransferase) (EC 2.3.1.121) (1-alkylglycerophosphocholine O-acetyltransferase) (EC 2.3.1.67) (Acyltransfer…	3 v 3	-0.309533	0.000940049	0.140771	EIF4G2
Q02818	NUCB1	Nucleobindin-1 (CALNUC)	3 v 3	0.0637487	0.00254907	0.38061	O43399	TPD52L2	Tumor protein D54 (hD54) (Tumor protein D52-like 2)	3 v 3	-0.448269	0.00101934	0.140771	KLHL14
E7ETY2	TCOF1	Treacle protein	3 v 3	0.521191	0.00256106	0.38061	Q9UHQ4	BCAP29	B-cell receptor-associated protein 29 (BCR-associated protein 29) (Bap29)	3 v 3	-0.456037	0.00102588	0.140771	CYP4V2
Q6ZNA5	FRRS1	Ferric-chelate reductase 1 (EC 1.-.-.-) (Stromal cell-derived receptor 2) (SDR-2)	3 v 3	-0.358901	0.00257264	0.38061	Q8WVX9	FAR1	Fatty acyl-CoA reductase 1 (EC 1.2.1.84) (Male sterility domain-containing protein 2)	3 v 3	0.227058	0.00103636	0.140771	ATP9A
M1V485	SLC34A2-ROS1	Tyrosine-protein kinase receptor (EC 2.7.10.1)	3 v 3	-0.160276	0.0026867	0.38061	Q8IZ73	RPUSD2	RNA pseudouridylate synthase domain-containing protein 2	3 v 3	-0.228279	0.00104484	0.140771	CUEDC1
P18846	ATF1	Cyclic AMP-dependent transcription factor ATF-1 (cAMP-dependent transcription factor ATF-1) (Activating transcription factor 1) (Protein TREB36)	3 v 3	-0.150416	0.00277029	0.38061	Q14165	MLEC	Malectin	3 v 3	-0.517458	0.00106226	0.140771	IKBIP
P07948	LYN	Tyrosine-protein kinase Lyn (EC 2.7.10.2) (Lck/Yes-related novel protein tyrosine kinase) (V-yes-1 Yamaguchi sarcoma viral related oncogene homolog) (p53Lyn) (p56Lyn)	3 v 3	-0.12355	0.00282276	0.38061	P49257	LMAN1	Protein ERGIC-53 (ER-Golgi intermediate compartment 53 kDa protein) (Gp58) (Intracellular mannose-specific lectin MR60) (Lectin mannose-binding 1)	3 v 3	-0.121885	0.00107837	0.140771	TOMM34
Q8WUH2	TGFBRAP1	Transforming growth factor-beta receptor-associated protein 1 (TGF-beta receptor-associated protein 1) (TRAP-1) (TRAP1)	3 v 3	-0.124513	0.00283396	0.38061	Q9Y312	AAR2	Protein AAR2 homolog (AAR2 splicing factor homolog)	3 v 3	0.196757	0.00108546	0.140771	SEMA3B
P21675	TAF1	Transcription initiation factor TFIID subunit 1 (EC 2.3.1.48) (EC 2.7.11.1) (Cell cycle gene 1 protein) (TBP-associated factor 250 kDa) (p250) (Transcription initiation factor TFIID 250 kDa subunit) (TAF(II)250) (TAFII-250) (TAFII250)	2 v 2	0.127632	0.00298222	0.38061	Q8WXF7	ATL1	Atlastin-1 (EC 3.6.5.-) (Brain-specific GTP-binding protein) (GTP-binding protein 3) (GBP-3) (hGBP3) (Guanine nucleotide-binding protein 3) (Spastic paraplegia 3 protein A)	3 v 3	-0.426827	0.0010916	0.140771	H1-3
O00273	DFFA	DNA fragmentation factor subunit alpha (DNA fragmentation factor 45 kDa subunit) (DFF-45) (Inhibitor of CAD) (ICAD)	3 v 3	-0.123143	0.00298225	0.38061	Q9Y5X2	SNX8	Sorting nexin-8	3 v 3	0.0927661	0.00110152	0.140771	NDUFB5
P15882	CHN1	N-chimaerin (A-chimaerin) (Alpha-chimerin) (N-chimerin) (NC) (Rho GTPase-activating protein 2)	2 v 2	-0.231772	0.0030554	0.38061	Q96QE5	TEFM	Transcription elongation factor, mitochondrial	3 v 3	-0.162076	0.00113286	0.140771	AVL9
Q9UL15	BAG5	BAG family molecular chaperone regulator 5 (BAG-5) (Bcl-2-associated athanogene 5)	3 v 3	-0.226053	0.00309663	0.38061	P49792	RANBP2	E3 SUMO-protein ligase RanBP2 (EC 2.3.2.-) (358 kDa nucleoporin) (Nuclear pore complex protein Nup358) (Nucleoporin Nup358) (Ran-binding protein 2) (RanBP2) (p270)	3 v 3	0.0871832	0.00117631	0.140771	STXBP4
Q6PD62	CTR9	RNA polymerase-associated protein CTR9 homolog (SH2 domain-binding protein 1)	3 v 3	-0.0542931	0.00311696	0.38061	O95297	MPZL1	Myelin protein zero-like protein 1 (Protein zero-related)	3 v 3	0.189705	0.00119864	0.140771	B7Z2V6
Q92562	FIG4	Polyphosphoinositide phosphatase (EC 3.1.3.-) (Phosphatidylinositol 3,5-bisphosphate 5-phosphatase) (SAC domain-containing protein 3)	3 v 3	-0.125939	0.00313523	0.38061	O95716	RAB3D	Ras-related protein Rab-3D	3 v 3	-0.428107	0.00120494	0.140771	RHOD
P48651	PTDSS1	Phosphatidylserine synthase 1 (PSS-1) (PtdSer synthase 1) (EC 2.7.8.29) (Serine-exchange enzyme I)	3 v 3	-0.22308	0.00314167	0.38061	Q8TC12	RDH11	Retinol dehydrogenase 11 (EC 1.1.1.300) (Androgen-regulated short-chain dehydrogenase/reductase 1) (HCV core-binding protein HCBP12) (Prostate short-chain dehydrogenase/reductase 1) (Retinal reductase 1) (RalR1) (Short chain dehydrogenase/reductase family 7C member 1)	3 v 3	-0.0629272	0.00120992	0.140771	LONP2
P82675	MRPS5	28S ribosomal protein S5, mitochondrial (MRP-S5) (S5mt) (Mitochondrial small ribosomal subunit protein uS5m)	3 v 3	0.161003	0.00315768	0.38061	P20020	ATP2B1	Plasma membrane calcium-transporting ATPase 1 (EC 7.2.2.10) (Plasma membrane calcium ATPase isoform 1) (PMCA1) (Plasma membrane calcium pump isoform 1)	3 v 3	0.105962	0.00122309	0.140771	CPD
Q93050	ATP6V0A1	V-type proton ATPase 116 kDa subunit a1 (V-ATPase 116 kDa subunit a1) (Clathrin-coated vesicle/synaptic vesicle proton pump 116 kDa subunit) (Vacuolar adenosine triphosphatase subunit Ac116) (Vacuolar proton pump subunit 1) (Vacuolar proton translocating ATPase 116 kDa subunit a isoform 1)	3 v 3	0.243933	0.00316832	0.38061	Q9Y689	ARL5A	ADP-ribosylation factor-like protein 5A	3 v 3	-0.152382	0.00123953	0.140771	CDK5RAP1
P10398	ARAF	Serine/threonine-protein kinase A-Raf (EC 2.7.11.1) (Proto-oncogene A-Raf) (Proto-oncogene A-Raf-1) (Proto-oncogene Pks)	3 v 3	0.0520943	0.00317154	0.38061	P16333	NCK1	Cytoplasmic protein NCK1 (NCK adaptor protein 1) (Nck-1) (SH2/SH3 adaptor protein NCK-alpha)	3 v 3	0.231507	0.00128567	0.140771	SQLE
Q86SK9	SCD5	Stearoyl-CoA desaturase 5 (EC 1.14.19.1) (Acyl-CoA-desaturase 4) (HSCD5) (Stearoyl-CoA 9-desaturase) (Stearoyl-CoA desaturase 2)	3 v 3	-0.113111	0.00317324	0.38061	O75448	MED24	Mediator of RNA polymerase II transcription subunit 24 (Activator-recruited cofactor 100 kDa component) (ARC100) (Cofactor required for Sp1 transcriptional activation subunit 4) (CRSP complex subunit 4) (Mediator complex subunit 24) (Thyroid hormone receptor-associated protein 4) (Thyroid hormone receptor-associated protein complex 100 kDa component) (Trap100) (hTRAP100) (Vitamin D3 receptor-inte…	3 v 3	0.114946	0.00129081	0.140771	LNX2
P28715	ERCC5	DNA excision repair protein ERCC-5 (EC 3.1.-.-) (DNA repair protein complementing XP-G cells) (Xeroderma pigmentosum group G-complementing protein)	3 v 3	0.203151	0.0032386	0.380652	Q5H9R7	PPP6R3	Serine/threonine-protein phosphatase 6 regulatory subunit 3 (SAPS domain family member 3) (Sporulation-induced transcript 4-associated protein SAPL)	3 v 3	0.160549	0.00129705	0.140771	PRKAR1A
P50502	ST13	Hsc70-interacting protein (Hip) (Aging-associated protein 2) (Progesterone receptor-associated p48 protein) (Protein FAM10A1) (Putative tumor suppressor ST13) (Renal carcinoma antigen NY-REN-33) (Suppression of tumorigenicity 13 protein)	3 v 3	-0.135989	0.00326299	0.380653	O60610	DIAPH1	Protein diaphanous homolog 1 (Diaphanous-related formin-1) (DRF1)	3 v 3	0.230216	0.0013083	0.140771	ALG9
P00338	LDHA	L-lactate dehydrogenase A chain (LDH-A) (EC 1.1.1.27) (Cell proliferation-inducing gene 19 protein) (LDH muscle subunit) (LDH-M) (Renal carcinoma antigen NY-REN-59)	3 v 3	0.138415	0.00334506	0.381293	P38117	ETFB	Electron transfer flavoprotein subunit beta (Beta-ETF)	3 v 3	-0.178173	0.00133617	0.140771	ATAT1
Q9NUQ6	SPATS2L	SPATS2-like protein (DNA polymerase-transactivated protein 6) (Stress granule and nucleolar protein) (SGNP)	3 v 3	0.557441	0.00339759	0.381293	P24941	CDK2	Cyclin-dependent kinase 2 (EC 2.7.11.22) (Cell division protein kinase 2) (p33 protein kinase)	3 v 3	-0.445587	0.00134007	0.140771	STXBP2
Q01581	HMGCS1	Hydroxymethylglutaryl-CoA synthase, cytoplasmic (HMG-CoA synthase) (EC 2.3.3.10) (3-hydroxy-3-methylglutaryl coenzyme A synthase)	3 v 3	0.345518	0.00340281	0.381293	P78344	EIF4G2	Eukaryotic translation initiation factor 4 gamma 2 (eIF-4-gamma 2) (eIF-4G 2) (eIF4G 2) (Death-associated protein 5) (DAP-5) (p97)	3 v 3	-0.360439	0.00141562	0.140771	POMK
Q8N556	AFAP1	Actin filament-associated protein 1 (110 kDa actin filament-associated protein) (AFAP-110)	3 v 3	-0.05228	0.00351519	0.387062	Q9P2G3	KLHL14	Kelch-like protein 14 (Protein interactor of Torsin-1A) (Printor) (Protein interactor of torsinA)	3 v 3	0.23893	0.00141617	0.140771	PRPF6
Q12929	EPS8	Epidermal growth factor receptor kinase substrate 8	3 v 3	-0.135384	0.00354519	0.387062	Q6ZWL3	CYP4V2	Cytochrome P450 4V2 (Docosahexaenoic acid omega-hydroxylase CYP4V2) (EC 1.14.14.79) (Long-chain fatty acid omega-monooxygenase) (EC 1.14.14.80)	3 v 3	-0.207594	0.00142402	0.140771	EDRF1
P36404	ARL2	ADP-ribosylation factor-like protein 2	3 v 3	-0.0759067	0.00372879	0.388089	O75110	ATP9A	Probable phospholipid-transporting ATPase IIA (EC 7.6.2.1) (ATPase class II type 9A)	3 v 3	-0.555032	0.00146879	0.140771	CAPRIN1
Q9BZH6	WDR11	WD repeat-containing protein 11 (Bromodomain and WD repeat-containing protein 2) (WD repeat-containing protein 15)	3 v 3	-0.0702487	0.00373208	0.388089	Q9NWM3	CUEDC1	CUE domain-containing protein 1	3 v 3	0.20046	0.00148063	0.140771	HMGCL
Q16540	MRPL23	39S ribosomal protein L23, mitochondrial (L23mt) (MRP-L23) (L23 mitochondrial-related protein) (Mitochondrial large ribosomal subunit protein uL23m) (Ribosomal protein L23-like)	3 v 3	0.287635	0.00373693	0.388089	P35250	RFC2	Replication factor C subunit 2 (Activator 1 40 kDa subunit) (A1 40 kDa subunit) (Activator 1 subunit 2) (Replication factor C 40 kDa subunit) (RF-C 40 kDa subunit) (RFC40)	3 v 3	-0.198443	0.0014887	0.140771	LIPA
P78417	GSTO1	Glutathione S-transferase omega-1 (GSTO-1) (EC 2.5.1.18) (Glutathione S-transferase omega 1-1) (GSTO 1-1) (Glutathione-dependent dehydroascorbate reductase) (EC 1.8.5.1) (Monomethylarsonic acid reductase) (MMA(V) reductase) (EC 1.20.4.2) (S-(Phenacyl)glutathione reductase) (SPG-R)	3 v 3	-0.10353	0.0038109	0.388089	Q70UQ0	IKBIP	Inhibitor of nuclear factor kappa-B kinase-interacting protein (I kappa-B kinase-interacting protein) (IKBKB-interacting protein) (IKK-interacting protein)	3 v 3	-0.358671	0.00153357	0.140771	PRIM1
Q96D53	COQ8B	Atypical kinase COQ8B, mitochondrial (EC 2.7.-.-) (AarF domain-containing protein kinase 4) (Coenzyme Q protein 8B)	3 v 3	0.107576	0.00382803	0.388089	P39880	CUX1	Homeobox protein cut-like 1 (CCAAT displacement protein) (CDP) (CDP/Cux p200) (Homeobox protein cux-1) [Cleaved into: CDP/Cux p110]	3 v 3	0.195491	0.0015351	0.140771	NR3C1
Q8N4S9	MARVELD2	MARVEL domain-containing protein 2 (Tricellulin)	3 v 3	-0.102958	0.00390349	0.38953	P61599	NAA20	N-alpha-acetyltransferase 20 (EC 2.3.1.254) (Methionine N-acetyltransferase) (N-acetyltransferase 5) (N-terminal acetyltransferase B complex catalytic subunit NAA20) (N-terminal acetyltransferase B complex catalytic subunit NAT5) (NatB complex subunit NAT5) (NatB catalytic subunit)	3 v 3	0.317642	0.00160997	0.140771	ASRGL1
P08962	CD63	CD63 antigen (Granulophysin) (Lysosomal-associated membrane protein 3) (LAMP-3) (Melanoma-associated antigen ME491) (OMA81H) (Ocular melanoma-associated antigen) (Tetraspanin-30) (Tspan-30) (CD antigen CD63)	3 v 3	-0.613409	0.00397304	0.38953	Q15785	TOMM34	Mitochondrial import receptor subunit TOM34 (hTom34) (Translocase of outer membrane 34 kDa subunit)	3 v 3	-0.379612	0.00161046	0.140771	MRPL39
O43852	CALU	Calumenin (Crocalbin) (IEF SSP 9302)	3 v 3	-0.237458	0.00405507	0.38953	Q13214	SEMA3B	Semaphorin-3B (Sema A(V)) (Semaphorin-V) (Sema V)	3 v 3	0.254364	0.00161723	0.140771	ENPP4
Q6UW56	ATRAID	All-trans retinoic acid-induced differentiation factor (Apoptosis-related protein 3) (APR-3) (p18)	3 v 3	-0.279329	0.00415161	0.38953	P16402	H1-3	Histone H1.3 (Histone H1c) (Histone H1s-2)	3 v 3	-0.213959	0.00161836	0.140771	CSTF3
A0A0A6YYJ5	MACF1	Microtubule-actin cross-linking factor 1, isoforms 1/2/3/5 (Fragment)	3 v 3	0.330444	0.00422078	0.38953	O43674	NDUFB5	NADH dehydrogenase [ubiquinone] 1 beta subcomplex subunit 5, mitochondrial (Complex I-SGDH) (CI-SGDH) (NADH-ubiquinone oxidoreductase SGDH subunit)	3 v 3	-0.39757	0.00164189	0.140771	GSTK1
Q9H0B6	KLC2	Kinesin light chain 2 (KLC 2)	3 v 3	-0.250461	0.0042467	0.38953	Q96PU8	QKI	Protein quaking (Hqk) (HqkI)	3 v 3	0.138556	0.00165608	0.140771	XPOT
Q13641	TPBG	Trophoblast glycoprotein (5T4 oncofetal antigen) (5T4 oncofetal trophoblast glycoprotein) (5T4 oncotrophoblast glycoprotein) (M6P1) (Wnt-activated inhibitory factor 1) (WAIF1)	3 v 3	-0.4355	0.00425282	0.38953	Q641Q2	WASHC2A	WASH complex subunit 2A	3 v 3	0.105817	0.00168887	0.140771	NAT14
A8KA33		cDNA FLJ76690, highly similar to Homo sapiens neuronal protein isoform a mRNA	2 v 2	0.152124	0.00428211	0.38953	Q8NBF6	AVL9	Late secretory pathway protein AVL9 homolog	3 v 3	0.22703	0.00169201	0.140771	HEATR3
P07437	TUBB	Tubulin beta chain (Tubulin beta-5 chain)	3 v 3	-0.170949	0.00435978	0.38953	A0A2R8YEC9	MANBA	Beta-mannosidase (EC 3.2.1.25) (Lysosomal beta A mannosidase) (Mannanase)	3 v 3	0.136471	0.00170494	0.140771	SELENBP1
P56277	CMC4	Cx9C motif-containing protein 4 (Mature T-cell proliferation 1 neighbor protein) (Mature T-cell proliferation-1 type A) (MTCP-1 type A) (Protein p8 MTCP-1) (p8MTCP1)	3 v 3	-0.276276	0.00442614	0.38953	Q6ZWJ1	STXBP4	Syntaxin-binding protein 4 (Syntaxin 4-interacting protein) (STX4-interacting protein) (Synip)	3 v 3	0.470554	0.00171596	0.140771	B2R6X2
P42330	AKR1C3	Aldo-keto reductase family 1 member C3 (EC 1.1.1.-) (EC 1.1.1.210) (EC 1.1.1.53) (EC 1.1.1.62) (17-beta-hydroxysteroid dehydrogenase type 5) (17-beta-HSD 5) (3-alpha-HSD type II, brain) (3-alpha-hydroxysteroid dehydrogenase type 2) (3-alpha-HSD type 2) (EC 1.1.1.357) (Chlordecone reductase homolog HAKRb) (Dihydrodiol dehydrogenase 3) (DD-3) (DD3) (Dihydrodiol dehydrogenase type I) (HA1753) (Prost…	3 v 3	-0.435038	0.00443156	0.38953	Q9HBR0	SLC38A10	Putative sodium-coupled neutral amino acid transporter 10 (Solute carrier family 38 member 10)	3 v 3	-0.284958	0.0017246	0.140771	NEDD9
Q14781	CBX2	Chromobox protein homolog 2	3 v 3	0.42714	0.00443687	0.38953	B7Z2V6		H(+)-transporting two-sector ATPase (EC 7.1.2.2)	2 v 2	-0.0606234	0.00172585	0.140771	DIPK2A
Q7KZ85	SUPT6H	Transcription elongation factor SPT6 (hSPT6) (Histone chaperone suppressor of Ty6) (Tat-cotransactivator 2 protein) (Tat-CT2 protein)	3 v 3	-0.181437	0.00448856	0.390047	O00212	RHOD	Rho-related GTP-binding protein RhoD (Rho-related protein HP1) (RhoHP1)	3 v 3	0.337265	0.00172888	0.140771	PYGL
P21397	MAOA	Amine oxidase [flavin-containing] A (EC 1.4.3.4) (Monoamine oxidase type A) (MAO-A)	3 v 3	0.0865911	0.00454463	0.390168	H3BPF7	LONP2	Lon protease homolog 2, peroxisomal (Fragment)	2 v 2	0.127152	0.00176392	0.140771	HMGCR
P18564	ITGB6	Integrin beta-6	2 v 2	0.212535	0.00460112	0.390168	Q9HDC5	JPH1	Junctophilin-1 (JP-1) (Junctophilin type 1)	3 v 3	0.614407	0.00178493	0.140771	FLCN
Q8WYP5	AHCTF1	Protein ELYS (Embryonic large molecule derived from yolk sac) (Protein MEL-28) (Putative AT-hook-containing transcription factor 1)	3 v 3	0.23866	0.0046422	0.390168	O75976	CPD	Carboxypeptidase D (EC 3.4.17.22) (Metallocarboxypeptidase D) (gp180)	3 v 3	0.410226	0.00178597	0.140771	DHRS3
Q96QD8	SLC38A2	Sodium-coupled neutral amino acid transporter 2 (Amino acid transporter A2) (Protein 40-9-1) (Solute carrier family 38 member 2) (System A amino acid transporter 2) (System A transporter 1) (System N amino acid transporter 2)	3 v 3	-0.302489	0.00476129	0.390168	A0A0S2Z5J9	CDK5RAP1	CDK5 regulatory subunit associated protein 1 isoform 2 (Fragment)	3 v 3	0.127798	0.00181212	0.140771	C4orf33
Q7Z5L9	IRF2BP2	Interferon regulatory factor 2-binding protein 2 (IRF-2-binding protein 2) (IRF-2BP2)	3 v 3	-0.154249	0.00491394	0.390168	Q14534	SQLE	Squalene monooxygenase (EC 1.14.14.17) (Squalene epoxidase) (SE)	3 v 3	0.314402	0.00181308	0.140771	ENOSF1
A0AV58	STRN3	Striatin, calmodulin binding protein 3 (cDNA FLJ77970, highly similar to Homo sapiens nuclear autoantigen GS2NA mRNA)	2 v 2	-0.121123	0.00494098	0.390168	Q8N448	LNX2	Ligand of Numb protein X 2 (Numb-binding protein 2) (PDZ domain-containing RING finger protein 1)	2 v 2	0.104115	0.00182748	0.140771	ALDH4A1
O75083	WDR1	WD repeat-containing protein 1 (Actin-interacting protein 1) (AIP1) (NORI-1)	3 v 3	-0.316972	0.00495389	0.390168	P10644	PRKAR1A	cAMP-dependent protein kinase type I-alpha regulatory subunit (Tissue-specific extinguisher 1) (TSE1)	3 v 3	-0.195299	0.00183059	0.140771	STIM1
Q4V328	GRIPAP1	GRIP1-associated protein 1 (GRASP-1) [Cleaved into: GRASP-1 C-terminal chain (30kDa C-terminus form)]	3 v 3	0.251634	0.00499677	0.390168	Q9H6U8	ALG9	Alpha-1,2-mannosyltransferase ALG9 (EC 2.4.1.259) (EC 2.4.1.261) (Asparagine-linked glycosylation protein 9 homolog) (Disrupted in bipolar disorder protein 1) (Dol-P-Man:Man(6)GlcNAc(2)-PP-Dol alpha-1,2-mannosyltransferase) (Dol-P-Man:Man(8)GlcNAc(2)-PP-Dol alpha-1,2-mannosyltransferase)	3 v 3	-0.173188	0.00185634	0.140771	TSPYL
Q9HBR0	SLC38A10	Putative sodium-coupled neutral amino acid transporter 10 (Solute carrier family 38 member 10)	3 v 3	0.291944	0.00505128	0.390168	Q5SQI0	ATAT1	Alpha-tubulin N-acetyltransferase 1 (Alpha-TAT) (Alpha-TAT1) (TAT) (EC 2.3.1.108) (Acetyltransferase mec-17 homolog)	3 v 3	-0.15368	0.00186477	0.140771	KIF23
Q562L9	ACT	Actin-like protein (Fragment)	2 v 2	0.778097	0.00509887	0.390168	Q15833	STXBP2	Syntaxin-binding protein 2 (Protein unc-18 homolog 2) (Unc18-2) (Protein unc-18 homolog B) (Unc-18B)	3 v 3	-0.184228	0.00187633	0.140771	PCCA
Q9NQS7	INCENP	Inner centromere protein	3 v 3	0.0524686	0.0051092	0.390168	P19022	CDH2	Cadherin-2 (CDw325) (Neural cadherin) (N-cadherin) (CD antigen CD325)	3 v 3	-0.229258	0.00189618	0.140771	SLC25A24
P48553	TRAPPC10	Trafficking protein particle complex subunit 10 (Epilepsy holoprosencephaly candidate 1 protein) (EHOC-1) (Protein GT334) (Trafficking protein particle complex subunit TMEM1) (Transport protein particle subunit TMEM1) (TRAPP subunit TMEM1)	3 v 3	0.183426	0.00519969	0.390168	Q9NVM6	DNAJC17	DnaJ homolog subfamily C member 17	3 v 3	-0.138109	0.00189921	0.140771	NMD3
Q9H2C0	GAN	Gigaxonin (Kelch-like protein 16)	3 v 3	-0.394089	0.00519979	0.390168	Q9GZL7	WDR12	Ribosome biogenesis protein WDR12 (WD repeat-containing protein 12)	3 v 3	-0.100419	0.00190184	0.140771	UBE2S
Q9H582	ZNF644	Zinc finger protein 644 (Zinc finger motif enhancer-binding protein 2) (Zep-2)	3 v 3	0.376282	0.00520334	0.390168	Q9H5K3	POMK	Protein O-mannose kinase (POMK) (EC 2.7.1.183) (Protein kinase-like protein SgK196) (Sugen kinase 196)	3 v 3	-0.575074	0.00191662	0.140771	TANC1
Q9UN37	VPS4A	Vacuolar protein sorting-associated protein 4A (EC 3.6.4.6) (Protein SKD2) (VPS4-1) (hVPS4)	3 v 3	-0.228817	0.00522896	0.390168	O94906	PRPF6	Pre-mRNA-processing factor 6 (Androgen receptor N-terminal domain-transactivating protein 1) (ANT-1) (PRP6 homolog) (U5 snRNP-associated 102 kDa protein) (U5-102 kDa protein)	3 v 3	-0.125033	0.00191797	0.140771	FDFT1
Q9Y5X2	SNX8	Sorting nexin-8	3 v 3	-0.0908251	0.0052887	0.390168	O43715	TRIAP1	TP53-regulated inhibitor of apoptosis 1 (Protein 15E1.1) (WF-1) (p53-inducible cell-survival factor) (p53CSV)	3 v 3	0.128615	0.00193712	0.140771	EMP2
Q14139	UBE4A	Ubiquitin conjugation factor E4 A (EC 2.3.2.27) (RING-type E3 ubiquitin transferase E4 A)	3 v 3	-0.148612	0.00530079	0.390168	B3KVN0		Glucose transporter type 1, erythrocyte/brain (Solute carrier family 2, facilitated glucose transporter member 1)	3 v 3	0.348677	0.00193726	0.140771	THYN1
Q8TB45	DEPTOR	DEP domain-containing mTOR-interacting protein (DEP domain-containing protein 6)	3 v 3	-0.45812	0.00531464	0.390168	Q3B7T1	EDRF1	Erythroid differentiation-related factor 1	3 v 3	0.365536	0.00194756	0.140771	PFDN2
Q99504	EYA3	Eyes absent homolog 3 (EC 3.1.3.48)	3 v 3	-0.156815	0.00541729	0.394305	Q92922	SMARCC1	SWI/SNF complex subunit SMARCC1 (BRG1-associated factor 155) (BAF155) (SWI/SNF complex 155 kDa subunit) (SWI/SNF-related matrix-associated actin-dependent regulator of chromatin subfamily C member 1)	3 v 3	0.303542	0.00196574	0.140771	PHYH
Q9Y2L5	TRAPPC8	Trafficking protein particle complex subunit 8 (Protein TRS85 homolog)	3 v 3	-0.084588	0.00550296	0.394986	Q14444	CAPRIN1	Caprin-1 (Cell cycle-associated protein 1) (Cytoplasmic activation- and proliferation-associated protein 1) (GPI-anchored membrane protein 1) (GPI-anchored protein p137) (GPI-p137) (p137GPI) (Membrane component chromosome 11 surface marker 1) (RNA granule protein 105)	3 v 3	0.134889	0.00197286	0.140771	C5orf51
Q9NWM8	FKBP14	Peptidyl-prolyl cis-trans isomerase FKBP14 (PPIase FKBP14) (EC 5.2.1.8) (22 kDa FK506-binding protein) (22 kDa FKBP) (FKBP-22) (FK506-binding protein 14) (FKBP-14) (Rotamase)	3 v 3	-0.187784	0.00551941	0.394986	P35914	HMGCL	Hydroxymethylglutaryl-CoA lyase, mitochondrial (HL) (HMG-CoA lyase) (EC 4.1.3.4) (3-hydroxy-3-methylglutarate-CoA lyase)	3 v 3	-0.159712	0.00198045	0.140771	COL2A1
P04080	CSTB	Cystatin-B (CPI-B) (Liver thiol proteinase inhibitor) (Stefin-B)	3 v 3	-0.337169	0.00563209	0.399691	P38571	LIPA	Lysosomal acid lipase/cholesteryl ester hydrolase (Acid cholesteryl ester hydrolase) (LAL) (EC 3.1.1.13) (Cholesteryl esterase) (Lipase A) (Sterol esterase)	3 v 3	0.164529	0.00199529	0.140771	DYRK1A
O00567	NOP56	Nucleolar protein 56 (Nucleolar protein 5A)	3 v 3	0.288421	0.00575534	0.405062	Q5VVQ6	YOD1	Ubiquitin thioesterase OTU1 (EC 3.4.19.12) (DUBA-8) (HIV-1-induced protease 7) (HIN-7) (HsHIN7) (OTU domain-containing protein 2)	3 v 3	0.537067	0.00199952	0.140771	NNT
Q8WWQ0	PHIP	PH-interacting protein (PHIP) (DDB1- and CUL4-associated factor 14) (IRS-1 PH domain-binding protein) (WD repeat-containing protein 11)	3 v 3	0.418769	0.00584915	0.406162	P49642	PRIM1	DNA primase small subunit (EC 2.7.7.-) (DNA primase 49 kDa subunit) (p49)	3 v 3	-0.213731	0.00200351	0.140771	DIAPH2
Q7Z5K2	WAPL	Wings apart-like protein homolog (Friend of EBNA2 protein) (WAPL cohesin release factor)	3 v 3	-0.0871197	0.00586636	0.406162	P04150	NR3C1	Glucocorticoid receptor (GR) (Nuclear receptor subfamily 3 group C member 1)	3 v 3	-0.229021	0.00200991	0.140771	CHMP2A
Q9UQR0	SCML2	Sex comb on midleg-like protein 2	3 v 3	-0.25204	0.0060467	0.409694	Q13033	STRN3	Striatin-3 (Cell cycle autoantigen SG2NA) (S/G2 antigen)	3 v 3	0.390417	0.00203544	0.140771	ENDOG
P18669	PGAM1	Phosphoglycerate mutase 1 (EC 5.4.2.11) (EC 5.4.2.4) (BPG-dependent PGAM 1) (Phosphoglycerate mutase isozyme B) (PGAM-B)	3 v 3	-0.121162	0.00619564	0.409694	Q7L266	ASRGL1	Isoaspartyl peptidase/L-asparaginase (EC 3.4.19.5) (EC 3.5.1.1) (Asparaginase-like protein 1) (Beta-aspartyl-peptidase) (Isoaspartyl dipeptidase) (L-asparagine amidohydrolase) [Cleaved into: Isoaspartyl peptidase/L-asparaginase alpha chain; Isoaspartyl peptidase/L-asparaginase beta chain]	3 v 3	-0.265319	0.00204755	0.140771	IKBKB
Q68CJ9	CREB3L3	Cyclic AMP-responsive element-binding protein 3-like protein 3 (cAMP-responsive element-binding protein 3-like protein 3) (Transcription factor CREB-H) [Cleaved into: Processed cyclic AMP-responsive element-binding protein 3-like protein 3]	2 v 2	0.643366	0.0062114	0.409694	Q9NYK5	MRPL39	39S ribosomal protein L39, mitochondrial (L39mt) (MRP-L39) (39S ribosomal protein L5, mitochondrial) (L5mt) (MRP-L5) (Mitochondrial large ribosomal subunit protein mL39)	3 v 3	0.119711	0.00205658	0.140771	RAB28
O00422	SAP18	Histone deacetylase complex subunit SAP18 (18 kDa Sin3-associated polypeptide) (2HOR0202) (Cell growth-inhibiting gene 38 protein) (Sin3-associated polypeptide p18)	3 v 3	0.525429	0.00622441	0.409694	Q9Y6X5	ENPP4	Bis(5'-adenosyl)-triphosphatase ENPP4 (EC 3.6.1.29) (AP3A hydrolase) (AP3Aase) (Ectonucleotide pyrophosphatase/phosphodiesterase family member 4) (E-NPP 4) (NPP-4)	3 v 3	-0.194882	0.00206627	0.140771	TIPIN
Q9Y371	SH3GLB1	Endophilin-B1 (Bax-interacting factor 1) (Bif-1) (SH3 domain-containing GRB2-like protein B1)	3 v 3	-0.182268	0.00631836	0.409694	Q12996	CSTF3	Cleavage stimulation factor subunit 3 (CF-1 77 kDa subunit) (Cleavage stimulation factor 77 kDa subunit) (CSTF 77 kDa subunit) (CstF-77)	3 v 3	-0.112787	0.00214225	0.143797	PLCB3
O75907	DGAT1	Diacylglycerol O-acyltransferase 1 (EC 2.3.1.20) (ACAT-related gene product 1) (Acyl-CoA retinol O-fatty-acyltransferase) (ARAT) (Retinol O-fatty-acyltransferase) (EC 2.3.1.76) (Diglyceride acyltransferase)	3 v 3	0.161596	0.00639967	0.409694	Q9Y2Q3	GSTK1	Glutathione S-transferase kappa 1 (EC 2.5.1.18) (GST 13-13) (GST class-kappa) (GSTK1-1) (hGSTK1) (Glutathione S-transferase subunit 13)	3 v 3	-0.271012	0.00214445	0.143797	GABPB1
Q9BV94	EDEM2	ER degradation-enhancing alpha-mannosidase-like protein 2	2 v 2	0.117967	0.00641012	0.409694	O43592	XPOT	Exportin-T (Exportin(tRNA)) (tRNA exportin)	3 v 3	0.354869	0.0021802	0.144584	HEXD
Q8TD20	SLC2A12	Solute carrier family 2, facilitated glucose transporter member 12 (Glucose transporter type 12) (GLUT-12)	2 v 2	-0.483554	0.00651106	0.409694	Q8WUY8	NAT14	N-acetyltransferase 14 (EC 2.3.1.-) (K562 cell-derived leucine-zipper-like protein 1)	3 v 3	-0.254583	0.00219015	0.144584	ERC2
Q92466	DDB2	DNA damage-binding protein 2 (DDB p48 subunit) (DDBb) (Damage-specific DNA-binding protein 2) (UV-damaged DNA-binding protein 2) (UV-DDB 2)	3 v 3	0.175612	0.00651508	0.409694	Q7Z4Q2	HEATR3	HEAT repeat-containing protein 3	3 v 3	0.547087	0.00231279	0.150024	ATP6V1H
Q10472	GALNT1	Polypeptide N-acetylgalactosaminyltransferase 1 (EC 2.4.1.41) (Polypeptide GalNAc transferase 1) (GalNAc-T1) (pp-GaNTase 1) (Protein-UDP acetylgalactosaminyltransferase 1) (UDP-GalNAc:polypeptide N-acetylgalactosaminyltransferase 1) [Cleaved into: Polypeptide N-acetylgalactosaminyltransferase 1 soluble form]	3 v 3	-0.204876	0.00656164	0.409694	Q13228	SELENBP1	Methanethiol oxidase (MTO) (EC 1.8.3.4) (56 kDa selenium-binding protein) (SBP56) (SP56) (Selenium-binding protein 1)	3 v 3	-0.216105	0.0023128	0.150024	DDX49
Q9Y5K6	CD2AP	CD2-associated protein (Adapter protein CMS) (Cas ligand with multiple SH3 domains)	3 v 3	0.269723	0.00660704	0.409694	Q13614	MTMR2	Myotubularin-related protein 2 (Phosphatidylinositol-3,5-bisphosphate 3-phosphatase) (EC 3.1.3.95) (Phosphatidylinositol-3-phosphate phosphatase) (EC 3.1.3.64)	3 v 3	0.380245	0.00232541	0.150024	ITGAV
A0A499FIZ0	WDR26	WD repeat-containing protein 26	3 v 3	0.387706	0.00662222	0.409694	B2R6X2		Beta-glucuronidase (EC 3.2.1.31)	3 v 3	-0.286473	0.00240319	0.150634	PANK3
Q6IN85	PPP4R3A	Serine/threonine-protein phosphatase 4 regulatory subunit 3A (SMEK homolog 1)	3 v 3	-0.149977	0.00673853	0.409694	Q9Y5A9	YTHDF2	YTH domain-containing family protein 2 (DF2) (CLL-associated antigen KW-14) (High-glucose-regulated protein 8) (Renal carcinoma antigen NY-REN-2)	3 v 3	-0.642388	0.00242163	0.150634	PRR11
O14495	PLPP3	Phospholipid phosphatase 3 (EC 3.1.3.-) (EC 3.1.3.4) (Lipid phosphate phosphohydrolase 3) (PAP2-beta) (Phosphatidate phosphohydrolase type 2b) (Phosphatidic acid phosphatase 2b) (PAP-2b) (PAP2b) (Vascular endothelial growth factor and type I collagen-inducible protein) (VCIP)	3 v 3	-0.561302	0.00685944	0.409694	E7ETY2	TCOF1	Treacle protein	3 v 3	-0.361208	0.00245245	0.150634	MMS19
Q8WUM9	SLC20A1	Sodium-dependent phosphate transporter 1 (Gibbon ape leukemia virus receptor 1) (GLVR-1) (Leukemia virus receptor 1 homolog) (Phosphate transporter 1) (PiT-1) (Solute carrier family 20 member 1)	3 v 3	-0.152842	0.00686206	0.409694	O60353	FZD6	Frizzled-6 (Fz-6) (hFz6)	3 v 3	0.235622	0.00245875	0.150634	HSPB1
Q9P2R3	ANKFY1	Rabankyrin-5 (Rank-5) (Ankyrin repeat and FYVE domain-containing protein 1) (Ankyrin repeats hooked to a zinc finger motif)	3 v 3	-0.312148	0.00689447	0.409694	Q14511	NEDD9	Enhancer of filamentation 1 (hEF1) (CRK-associated substrate-related protein) (CAS-L) (CasL) (Cas scaffolding protein family member 2) (Neural precursor cell expressed developmentally down-regulated protein 9) (NEDD-9) (Renal carcinoma antigen NY-REN-12) (p105) [Cleaved into: Enhancer of filamentation 1 p55]	3 v 3	0.391578	0.00246076	0.150634	IFT88
P40818	USP8	Ubiquitin carboxyl-terminal hydrolase 8 (EC 3.4.19.12) (Deubiquitinating enzyme 8) (Ubiquitin isopeptidase Y) (hUBPy) (Ubiquitin thioesterase 8) (Ubiquitin-specific-processing protease 8)	3 v 3	-0.135875	0.00690855	0.409694	Q8NDZ4	DIPK2A	Divergent protein kinase domain 2A (Deleted in autism protein 1) (Golgi Protein of 49 kDa) (GoPro49) (Hypoxia and AKT-induced stem cell factor) (HASF)	3 v 3	0.456065	0.00246324	0.150634	CDCA3
Q96CS3	FAF2	FAS-associated factor 2 (Protein ETEA) (UBX domain-containing protein 3B) (UBX domain-containing protein 8)	3 v 3	-0.182217	0.00691448	0.409694	P06737	PYGL	Glycogen phosphorylase, liver form (EC 2.4.1.1)	3 v 3	-0.104424	0.00246581	0.150634	DIABLO
Q9UJC3	HOOK1	Protein Hook homolog 1 (h-hook1) (hHK1)	3 v 3	-0.0290282	0.00697411	0.409694	P04035	HMGCR	3-hydroxy-3-methylglutaryl-coenzyme A reductase (HMG-CoA reductase) (EC 1.1.1.34)	3 v 3	0.306472	0.00247713	0.150634	MAP1LC3B
P53582	METAP1	Methionine aminopeptidase 1 (MAP 1) (MetAP 1) (EC 3.4.11.18) (Peptidase M 1)	3 v 3	-0.128781	0.00698698	0.409694	Q8NFG4	FLCN	Folliculin (BHD skin lesion fibrofolliculoma protein) (Birt-Hogg-Dube syndrome protein)	3 v 3	-0.00788517	0.00250335	0.150634	DGKE
P07738	BPGM	Bisphosphoglycerate mutase (BPGM) (EC 5.4.2.4) (2,3-bisphosphoglycerate mutase, erythrocyte) (2,3-bisphosphoglycerate synthase) (EC 5.4.2.11) (2,3-diphosphoglycerate mutase) (DPGM) (BPG-dependent PGAM)	2 v 2	-0.0973419	0.00704438	0.409694	A6NKF1	SAC3D1	SAC3 domain-containing protein 1 (SAC3 homology domain-containing protein 1)	3 v 3	-0.41929	0.00252229	0.150634	TMSB4X
F8WCT1	ARL6IP4	ADP-ribosylation factor-like protein 6-interacting protein 4	3 v 3	1.07717	0.00707771	0.409694	O75911	DHRS3	Short-chain dehydrogenase/reductase 3 (EC 1.1.1.300) (DD83.1) (Retinal short-chain dehydrogenase/reductase 1) (retSDR1) (Retinol dehydrogenase 17) (Short chain dehydrogenase/reductase family 16C member 1)	2 v 2	0.0740345	0.00253519	0.150634	MAP4K5
Q9BY77	POLDIP3	Polymerase delta-interacting protein 3 (46 kDa DNA polymerase delta interaction protein) (p46) (S6K1 Aly/REF-like target) (SKAR)	3 v 3	0.23099	0.00719677	0.409694	Q8N1A6	C4orf33	UPF0462 protein C4orf33	3 v 3	-0.0856985	0.0025598	0.150634	MYO19
P04062	GBA	Lysosomal acid glucosylceramidase (Lysosomal acid GCase) (EC 3.2.1.45) (Acid beta-glucosidase) (Alglucerase) (Beta-glucocerebrosidase) (Beta-GC) (Cholesterol glucosyltransferase) (SGTase) (EC 2.4.1.-) (Cholesteryl-beta-glucosidase) (EC 3.2.1.-) (D-glucosyl-N-acylsphingosine glucohydrolase) (Imiglucerase)	3 v 3	0.227609	0.00719689	0.409694	Q7L5Y1	ENOSF1	Mitochondrial enolase superfamily member 1 (EC 4.2.1.68) (Antisense RNA to thymidylate synthase) (rTS) (L-fuconate dehydratase)	3 v 3	-0.174727	0.00258654	0.150634	SFXN1
O75461	E2F6	Transcription factor E2F6 (E2F-6)	2 v 2	-0.178547	0.00722092	0.409694	P30038	ALDH4A1	Delta-1-pyrroline-5-carboxylate dehydrogenase, mitochondrial (P5C dehydrogenase) (EC 1.2.1.88) (Aldehyde dehydrogenase family 4 member A1) (L-glutamate gamma-semialdehyde dehydrogenase)	3 v 3	-0.122267	0.00259908	0.150634	ARHGEF10
Q9Y227	ENTPD4	Ectonucleoside triphosphate diphosphohydrolase 4 (NTPDase 4) (EC 3.6.1.15) (EC 3.6.1.6) (Golgi UDPase) (Lysosomal apyrase-like protein of 70 kDa) (Uridine-diphosphatase) (UDPase) (EC 3.6.1.42)	3 v 3	-0.178615	0.00723921	0.409694	O43292	GPAA1	Glycosylphosphatidylinositol anchor attachment 1 protein (GPI anchor attachment protein 1) (GAA1 protein homolog) (hGAA1)	3 v 3	-0.186469	0.00260018	0.150634	EIF2S1
Q8N300	SVBP	Small vasohibin-binding protein (Coiled coil domain-containing protein 23)	2 v 2	-0.239704	0.00729346	0.409694	Q13586	STIM1	Stromal interaction molecule 1	3 v 3	-0.261189	0.0026441	0.151083	DNPEP
Q16637	SMN1; SMN2	Survival motor neuron protein (Component of gems 1) (Gemin-1)	3 v 3	0.118544	0.00734883	0.409694	Q6FI91	TSPYL	TSPYL protein	3 v 3	0.178917	0.0026614	0.151083	PCNA
Q96HE7	ERO1A	ERO1-like protein alpha (ERO1-L) (ERO1-L-alpha) (EC 1.8.4.-) (Endoplasmic oxidoreductin-1-like protein) (Endoplasmic reticulum oxidoreductase alpha) (Oxidoreductin-1-L-alpha)	3 v 3	-0.326681	0.00740043	0.409694	Q02241	KIF23	Kinesin-like protein KIF23 (Kinesin-like protein 5) (Mitotic kinesin-like protein 1)	3 v 3	0.314168	0.00267625	0.151083	SACM1L
Q5PSV4	BRMS1L	Breast cancer metastasis-suppressor 1-like protein (BRMS1-homolog protein p40) (BRMS1-like protein p40)	3 v 3	-0.306252	0.00741954	0.409694	P05165	PCCA	Propionyl-CoA carboxylase alpha chain, mitochondrial (PCCase subunit alpha) (EC 6.4.1.3) (Propanoyl-CoA:carbon dioxide ligase subunit alpha)	3 v 3	-0.144103	0.00272301	0.151083	OTUD7B
P35227	PCGF2	Polycomb group RING finger protein 2 (DNA-binding protein Mel-18) (RING finger protein 110) (Zinc finger protein 144)	3 v 3	0.201599	0.00745686	0.409694	Q6NUK1	SLC25A24	Calcium-binding mitochondrial carrier protein SCaMC-1 (Mitochondrial ATP-Mg/Pi carrier protein 1) (Mitochondrial Ca(2+)-dependent solute carrier protein 1) (Small calcium-binding mitochondrial carrier protein 1) (Solute carrier family 25 member 24)	3 v 3	0.755697	0.0027243	0.151083	RBM22
P38606	ATP6V1A	V-type proton ATPase catalytic subunit A (V-ATPase subunit A) (EC 7.1.2.2) (V-ATPase 69 kDa subunit) (Vacuolar ATPase isoform VA68) (Vacuolar proton pump subunit alpha)	3 v 3	0.147457	0.00758709	0.411475	P35249	RFC4	Replication factor C subunit 4 (Activator 1 37 kDa subunit) (A1 37 kDa subunit) (Activator 1 subunit 4) (Replication factor C 37 kDa subunit) (RF-C 37 kDa subunit) (RFC37)	3 v 3	-0.298563	0.00273132	0.151083	MAGOHB
A0A343YSP6	COX1	Cytochrome c oxidase subunit 1 (EC 7.1.1.9) (Fragment)	2 v 2	0.633603	0.0076139	0.411475	Q96D46	NMD3	60S ribosomal export protein NMD3 (hNMD3)	3 v 3	0.300481	0.00273213	0.151083	KHNYN
Q9Y6M7	SLC4A7	Sodium bicarbonate cotransporter 3 (Electroneutral Na/HCO(3) cotransporter) (Sodium bicarbonate cotransporter 2) (Sodium bicarbonate cotransporter 2b) (Bicarbonate transporter) (Solute carrier family 4 member 7)	3 v 3	0.123694	0.00763422	0.411475	Q16763	UBE2S	Ubiquitin-conjugating enzyme E2 S (EC 2.3.2.23) (E2 ubiquitin-conjugating enzyme S) (E2-EPF) (Ubiquitin carrier protein S) (Ubiquitin-conjugating enzyme E2-24 kDa) (Ubiquitin-conjugating enzyme E2-EPF5) (Ubiquitin-protein ligase S)	3 v 3	0.268344	0.00275454	0.15134	ARMC10
P33992	MCM5	DNA replication licensing factor MCM5 (EC 3.6.4.12) (CDC46 homolog) (P1-CDC46)	3 v 3	0.153695	0.00782288	0.41378	Q9C0D5	TANC1	Protein TANC1 (Tetratricopeptide repeat, ankyrin repeat and coiled-coil domain-containing protein 1)	3 v 3	0.265111	0.0028153	0.152013	TMEM106C
Q96H79	ZC3HAV1L	Zinc finger CCCH-type antiviral protein 1-like	3 v 3	-0.519119	0.00784131	0.41378	P37268	FDFT1	Squalene synthase (SQS) (SS) (EC 2.5.1.21) (FPP:FPP farnesyltransferase) (Farnesyl-diphosphate farnesyltransferase) (Farnesyl-diphosphate farnesyltransferase 1)	3 v 3	0.239215	0.00285041	0.152013	CTDSPL
Q8WWH5	TRUB1	Probable tRNA pseudouridine synthase 1 (EC 5.4.99.-)	3 v 3	0.331169	0.00798868	0.41378	P54851	EMP2	Epithelial membrane protein 2 (EMP-2) (Protein XMP)	3 v 3	-0.358158	0.00285287	0.152013	GGCT
Q9C0I1	MTMR12	Myotubularin-related protein 12 (Inactive phosphatidylinositol 3-phosphatase 12) (Phosphatidylinositol 3 phosphate 3-phosphatase adapter subunit) (3-PAP) (3-phosphatase adapter protein)	3 v 3	-0.197812	0.00804293	0.41378	Q9P016	THYN1	Thymocyte nuclear protein 1 (Thymocyte protein Thy28)	3 v 3	-0.365402	0.00287042	0.152013	TRMU
A0A024R895	SET	SET translocation (Myeloid leukemia-associated), isoform CRA_b	3 v 3	-0.269646	0.00806246	0.41378	Q9UHV9	PFDN2	Prefoldin subunit 2	3 v 3	-0.110233	0.00287556	0.152013	QARS1
Q6ZS17	RIPOR1	Rho family-interacting cell polarization regulator 1	3 v 3	-0.190781	0.0080783	0.41378	O14832	PHYH	Phytanoyl-CoA dioxygenase, peroxisomal (EC 1.14.11.18) (Phytanic acid oxidase) (Phytanoyl-CoA alpha-hydroxylase) (PhyH)	3 v 3	-0.461989	0.002908	0.152013	MDH1
P49406	MRPL19	39S ribosomal protein L19, mitochondrial (L19mt) (MRP-L19) (39S ribosomal protein L15, mitochondrial) (L15mt) (MRP-L15) (Mitochondrial large ribosomal subunit protein bL19m)	3 v 3	0.288343	0.00813501	0.41378	A6NDU8	C5orf51	UPF0600 protein C5orf51	3 v 3	0.235905	0.00295227	0.152013	LMAN2L
Q12972	PPP1R8	Nuclear inhibitor of protein phosphatase 1 (NIPP-1) (Protein phosphatase 1 regulatory inhibitor subunit 8) [Includes: Activator of RNA decay (EC 3.1.4.-) (ARD-1)]	3 v 3	-0.240645	0.00824324	0.41378	Q93050	ATP6V0A1	V-type proton ATPase 116 kDa subunit a1 (V-ATPase 116 kDa subunit a1) (Clathrin-coated vesicle/synaptic vesicle proton pump 116 kDa subunit) (Vacuolar adenosine triphosphatase subunit Ac116) (Vacuolar proton pump subunit 1) (Vacuolar proton translocating ATPase 116 kDa subunit a isoform 1)	3 v 3	-0.423163	0.0029608	0.152013	NOXA1
O94919	ENDOD1	Endonuclease domain-containing 1 protein (EC 3.1.30.-)	3 v 3	-0.319359	0.00825542	0.41378	P02458	COL2A1	Collagen alpha-1(II) chain (Alpha-1 type II collagen) [Cleaved into: Collagen alpha-1(II) chain; Chondrocalcin]	3 v 3	-0.213777	0.00296102	0.152013	NCAPH2
Q9BUF5	TUBB6	Tubulin beta-6 chain (Tubulin beta class V)	3 v 3	-0.135921	0.00834032	0.41378	Q13627	DYRK1A	Dual specificity tyrosine-phosphorylation-regulated kinase 1A (EC 2.7.12.1) (Dual specificity YAK1-related kinase) (HP86) (Protein kinase minibrain homolog) (MNBH) (hMNB)	3 v 3	-0.178509	0.00296671	0.152013	FCGRT
Q7Z569	BRAP	BRCA1-associated protein (EC 2.3.2.27) (BRAP2) (Impedes mitogenic signal propagation) (IMP) (RING finger protein 52) (RING-type E3 ubiquitin transferase BRAP2) (Renal carcinoma antigen NY-REN-63)	3 v 3	-0.113891	0.00838438	0.41378	P46531	NOTCH1	Neurogenic locus notch homolog protein 1 (Notch 1) (hN1) (Translocation-associated notch protein TAN-1) [Cleaved into: Notch 1 extracellular truncation (NEXT); Notch 1 intracellular domain (NICD)]	3 v 3	0.288841	0.00298257	0.152013	USP15
Q9BYB4	GNB1L	Guanine nucleotide-binding protein subunit beta-like protein 1 (G protein subunit beta-like protein 1) (DGCRK3) (WD repeat-containing protein 14) (WD40 repeat-containing protein deleted in VCFS) (WDVCF)	3 v 3	-0.39383	0.00846573	0.41378	Q9BY77	POLDIP3	Polymerase delta-interacting protein 3 (46 kDa DNA polymerase delta interaction protein) (p46) (S6K1 Aly/REF-like target) (SKAR)	3 v 3	-0.296589	0.00299882	0.152013	ATP5IF1
Q9Y312	AAR2	Protein AAR2 homolog (AAR2 splicing factor homolog)	3 v 3	-0.196739	0.00859508	0.41378	Q13423	NNT	NAD(P) transhydrogenase, mitochondrial (EC 7.1.1.1) (Nicotinamide nucleotide transhydrogenase) (Pyridine nucleotide transhydrogenase)	3 v 3	-0.128175	0.00299884	0.152013	CBX3
P62318	SNRPD3	Small nuclear ribonucleoprotein Sm D3 (Sm-D3) (snRNP core protein D3)	3 v 3	0.293955	0.00860006	0.41378	O60879	DIAPH2	Protein diaphanous homolog 2 (Diaphanous-related formin-2) (DRF2)	3 v 3	0.0642563	0.00303748	0.15306	RRM1
E9PHY5	EPB41L2	Band 4.1-like protein 2	3 v 3	-0.160447	0.00860735	0.41378	O43633	CHMP2A	Charged multivesicular body protein 2a (Chromatin-modifying protein 2a) (CHMP2a) (Putative breast adenocarcinoma marker BC-2) (Vacuolar protein sorting-associated protein 2-1) (Vps2-1) (hVps2-1)	3 v 3	-0.0460395	0.00309389	0.153853	PMM1
O75150	RNF40	E3 ubiquitin-protein ligase BRE1B (BRE1-B) (EC 2.3.2.27) (95 kDa retinoblastoma-associated protein) (RBP95) (RING finger protein 40) (RING-type E3 ubiquitin transferase BRE1B)	3 v 3	0.192874	0.00860788	0.41378	Q14249	ENDOG	Endonuclease G, mitochondrial (Endo G) (EC 3.1.30.-)	3 v 3	0.17106	0.00310589	0.153853	RBL1
Q9C0D3	ZYG11B	Protein zyg-11 homolog B	3 v 3	-0.253029	0.00864456	0.41378	O14920	IKBKB	Inhibitor of nuclear factor kappa-B kinase subunit beta (I-kappa-B-kinase beta) (IKK-B) (IKK-beta) (IkBKB) (EC 2.7.11.10) (I-kappa-B kinase 2) (IKK2) (Nuclear factor NF-kappa-B inhibitor kinase beta) (NFKBIKB) (Serine/threonine protein kinase IKBKB) (EC 2.7.11.1)	3 v 3	-0.0837539	0.00310741	0.153853	ENO2
Q13308	PTK7	Inactive tyrosine-protein kinase 7 (Colon carcinoma kinase 4) (CCK-4) (Protein-tyrosine kinase 7) (Pseudo tyrosine kinase receptor 7) (Tyrosine-protein kinase-like 7)	3 v 3	-0.0768608	0.00868895	0.41378	P51157	RAB28	Ras-related protein Rab-28	3 v 3	-0.571434	0.00314325	0.154388	ZBED3
Q86VP6	CAND1	Cullin-associated NEDD8-dissociated protein 1 (Cullin-associated and neddylation-dissociated protein 1) (TBP-interacting protein of 120 kDa A) (TBP-interacting protein 120A) (p120 CAND1)	3 v 3	-0.0929336	0.00876905	0.41378	Q9BVW5	TIPIN	TIMELESS-interacting protein	3 v 3	-0.218983	0.00315699	0.154388	NDRG3
Q13614	MTMR2	Myotubularin-related protein 2 (Phosphatidylinositol-3,5-bisphosphate 3-phosphatase) (EC 3.1.3.95) (Phosphatidylinositol-3-phosphate phosphatase) (EC 3.1.3.64)	3 v 3	-0.240304	0.00887095	0.41378	Q01970	PLCB3	1-phosphatidylinositol 4,5-bisphosphate phosphodiesterase beta-3 (EC 3.1.4.11) (Phosphoinositide phospholipase C-beta-3) (Phospholipase C-beta-3) (PLC-beta-3)	3 v 3	-0.305227	0.00318659	0.154388	Q53HG1
Q15714	TSC22D1	TSC22 domain family protein 1 (Cerebral protein 2) (Regulatory protein TSC-22) (TGFB-stimulated clone 22 homolog) (Transforming growth factor beta-1-induced transcript 4 protein)	3 v 3	0.250987	0.00889882	0.41378	Q06547	GABPB1	GA-binding protein subunit beta-1 (GABP subunit beta-1) (GABPB-1) (GABP subunit beta-2) (GABPB-2) (Nuclear respiratory factor 2) (Transcription factor E4TF1-47) (Transcription factor E4TF1-53)	3 v 3	0.107499	0.00319072	0.154388	A8K3Y5
O00203	AP3B1	AP-3 complex subunit beta-1 (Adaptor protein complex AP-3 subunit beta-1) (Adaptor-related protein complex 3 subunit beta-1) (Beta-3A-adaptin) (Clathrin assembly protein complex 3 beta-1 large chain)	3 v 3	0.270235	0.00889893	0.41378	Q8WWY3	PRPF31	U4/U6 small nuclear ribonucleoprotein Prp31 (Pre-mRNA-processing factor 31) (Serologically defined breast cancer antigen NY-BR-99) (U4/U6 snRNP 61 kDa protein) (Protein 61K) (hPrp31)	3 v 3	-0.17816	0.00327412	0.157528	HLTF
Q969X0	RILPL2	RILP-like protein 2 (Rab-interacting lysosomal protein-like 2) (p40phox-binding protein)	3 v 3	-0.114113	0.00890873	0.41378	J3QKL0	HEXD	Beta-N-acetylhexosaminidase (EC 3.2.1.52)	2 v 2	-0.201888	0.00331693	0.157593	TMEM43
O95239	KIF4A	Chromosome-associated kinesin KIF4A (Chromokinesin-A)	3 v 3	0.705021	0.00902636	0.41378	O15083	ERC2	ERC protein 2	2 v 2	-0.137085	0.00333262	0.157593	SQOR
Q04917	YWHAH	14-3-3 protein eta (Protein AS1)	3 v 3	-0.197613	0.00905904	0.41378	A0A2H4ZAS9	HLA-A	MHC class I antigen	3 v 3	-0.407445	0.00333936	0.157593	A8K9G0
Q8NEV8	EXPH5	Exophilin-5 (Synaptotagmin-like protein homolog lacking C2 domains b) (SlaC2-b) (Slp homolog lacking C2 domains b)	2 v 2	-0.12056	0.00913664	0.41378	Q9UI12	ATP6V1H	V-type proton ATPase subunit H (V-ATPase subunit H) (Nef-binding protein 1) (NBP1) (Protein VMA13 homolog) (V-ATPase 50/57 kDa subunits) (Vacuolar proton pump subunit H) (Vacuolar proton pump subunit SFD)	3 v 3	0.137819	0.00335865	0.157593	NDRG4
O14657	TOR1B	Torsin-1B (Torsin ATPase-1B) (EC 3.6.4.-) (Torsin family 1 member B)	3 v 3	-0.148993	0.00917411	0.41378	Q9Y6V7	DDX49	Probable ATP-dependent RNA helicase DDX49 (EC 3.6.4.13) (DEAD box protein 49)	3 v 3	0.176781	0.00337752	0.157593	CCSMST1
Q96A33	CCDC47	PAT complex subunit CCDC47 (Calumin) (Coiled-coil domain-containing protein 47)	3 v 3	-0.126127	0.00918266	0.41378	P55082	MFAP3	Microfibril-associated glycoprotein 3	3 v 3	0.116739	0.00338651	0.157593	LUZP1
P05161	ISG15	Ubiquitin-like protein ISG15 (Interferon-induced 15 kDa protein) (Interferon-induced 17 kDa protein) (IP17) (Ubiquitin cross-reactive protein) (hUCRP)	3 v 3	-0.24314	0.00927808	0.41378	P06756	ITGAV	Integrin alpha-V (Vitronectin receptor) (Vitronectin receptor subunit alpha) (CD antigen CD51) [Cleaved into: Integrin alpha-V heavy chain; Integrin alpha-V light chain]	3 v 3	0.86243	0.00342243	0.158274	RABGGTB
Q7Z7M0	MEGF8	Multiple epidermal growth factor-like domains protein 8 (Multiple EGF-like domains protein 8) (Epidermal growth factor-like protein 4) (EGF-like protein 4)	3 v 3	0.218985	0.00929168	0.41378	Q9H999	PANK3	Pantothenate kinase 3 (hPanK3) (EC 2.7.1.33) (Pantothenic acid kinase 3)	3 v 3	0.223123	0.00344794	0.158274	DDX39B
F5GZS6	SLC3A2	4F2 cell-surface antigen heavy chain	3 v 3	-0.370611	0.00933062	0.41378	P31146	CORO1A	Coronin-1A (Coronin-like protein A) (Clipin-A) (Coronin-like protein p57) (Tryptophan aspartate-containing coat protein) (TACO)	3 v 3	-0.491725	0.00345689	0.158274	PTGES2
Q15287	RNPS1	RNA-binding protein with serine-rich domain 1 (SR-related protein LDC2)	3 v 3	0.9945	0.00936805	0.41378	Q96HE9	PRR11	Proline-rich protein 11	3 v 3	0.598375	0.00348125	0.158311	ALDH3A2
Q9P0M9	MRPL27	39S ribosomal protein L27, mitochondrial (L27mt) (MRP-L27) (Mitochondrial large ribosomal subunit protein bL27m)	3 v 3	0.306898	0.00937446	0.41378	Q96T76	MMS19	MMS19 nucleotide excision repair protein homolog (hMMS19) (MET18 homolog) (MMS19-like protein)	3 v 3	0.265559	0.00351321	0.158311	DDX47
O43920	NDUFS5	NADH dehydrogenase [ubiquinone] iron-sulfur protein 5 (Complex I-15 kDa) (CI-15 kDa) (NADH-ubiquinone oxidoreductase 15 kDa subunit)	3 v 3	0.0545817	0.00942978	0.41378	P04792	HSPB1	Heat shock protein beta-1 (HspB1) (28 kDa heat shock protein) (Estrogen-regulated 24 kDa protein) (Heat shock 27 kDa protein) (HSP 27) (Stress-responsive protein 27) (SRP27)	3 v 3	-0.171322	0.00351348	0.158311	BLVRA
Q86WG5	SBF2	Myotubularin-related protein 13 (Inactive phosphatidylinositol 3-phosphatase 13) (SET-binding factor 2)	3 v 3	-0.176925	0.009465	0.41378	Q13099	IFT88	Intraflagellar transport protein 88 homolog (Recessive polycystic kidney disease protein Tg737 homolog) (Tetratricopeptide repeat protein 10) (TPR repeat protein 10)	2 v 2	-0.122799	0.00357747	0.159945	SFXN2
P51948	MNAT1	CDK-activating kinase assembly factor MAT1 (CDK7/cyclin-H assembly factor) (Cyclin-G1-interacting protein) (Menage a trois) (RING finger protein 66) (RING finger protein MAT1) (p35) (p36)	3 v 3	0.203998	0.00949031	0.41378	Q99618	CDCA3	Cell division cycle-associated protein 3 (Gene-rich cluster protein C8) (Trigger of mitotic entry protein 1) (TOME-1)	3 v 3	-0.24167	0.0035873	0.159945	SLC25A3
B3KVU7		cDNA FLJ41544 fis, clone CERVX2002430, highly similar to Vesicle-associated membrane protein-associated protein B/C	2 v 2	0.577228	0.00964831	0.41378	M1V485	SLC34A2-ROS1	Tyrosine-protein kinase receptor (EC 2.7.10.1)	3 v 3	0.974509	0.00364916	0.161369	NT5DC2
O60635	TSPAN1	Tetraspanin-1 (Tspan-1) (Tetraspan NET-1) (Tetraspanin TM4-C)	3 v 3	-0.438196	0.00966111	0.41378	Q9NR28	DIABLO	Diablo homolog, mitochondrial (Direct IAP-binding protein with low pI) (Second mitochondria-derived activator of caspase) (Smac)	3 v 3	-0.116369	0.0036644	0.161369	SLC25A40
P54577	YARS1	Tyrosine--tRNA ligase, cytoplasmic (EC 6.1.1.1) (Tyrosyl-tRNA synthetase) (TyrRS) [Cleaved into: Tyrosine--tRNA ligase, cytoplasmic, N-terminally processed]	3 v 3	-0.125105	0.00973227	0.41378	Q9GZQ8	MAP1LC3B	Microtubule-associated proteins 1A/1B light chain 3B (Autophagy-related protein LC3 B) (Autophagy-related ubiquitin-like modifier LC3 B) (MAP1 light chain 3-like protein 2) (MAP1A/MAP1B light chain 3 B) (MAP1A/MAP1B LC3 B) (Microtubule-associated protein 1 light chain 3 beta)	3 v 3	-0.353692	0.00367608	0.161369	RAB1A
P62070	RRAS2	Ras-related protein R-Ras2 (EC 3.6.5.-) (Ras-like protein TC21) (Teratocarcinoma oncogene)	3 v 3	0.548477	0.00975175	0.41378	P52429	DGKE	Diacylglycerol kinase epsilon (DAG kinase epsilon) (EC 2.7.1.107) (Diglyceride kinase epsilon) (DGK-epsilon)	3 v 3	0.393759	0.00372311	0.161484	TYW3
Q5BKZ1	ZNF326	DBIRD complex subunit ZNF326 (Zinc finger protein 326) (Zinc finger protein interacting with mRNPs and DBC1)	3 v 3	0.64423	0.00975674	0.41378	P27824	CANX	Calnexin (IP90) (Major histocompatibility complex class I antigen-binding protein p88) (p90)	3 v 3	-0.511879	0.0037499	0.161484	QRICH1
Q8N5P1	ZC3H8	Zinc finger CCCH domain-containing protein 8	3 v 3	0.241065	0.00981258	0.41378	P62328	TMSB4X	Thymosin beta-4 (T beta-4) (Fx) [Cleaved into: Hematopoietic system regulatory peptide (Seraspenide)]	3 v 3	-0.555471	0.00375137	0.161484	EVL
P51946	CCNH	Cyclin-H (MO15-associated protein) (p34) (p37)	3 v 3	0.382171	0.00981488	0.41378	Q96RE7	NACC1	Nucleus accumbens-associated protein 1 (NAC-1) (BTB/POZ domain-containing protein 14B)	3 v 3	-0.1817	0.00375455	0.161484	ZFYVE19
P12235	SLC25A4	ADP/ATP translocase 1 (ADP,ATP carrier protein 1) (ADP,ATP carrier protein, heart/skeletal muscle isoform T1) (Adenine nucleotide translocator 1) (ANT 1) (Solute carrier family 25 member 4)	3 v 3	-0.0669211	0.0100028	0.415021	Q9Y4K4	MAP4K5	Mitogen-activated protein kinase kinase kinase kinase 5 (EC 2.7.11.1) (Kinase homologous to SPS1/STE20) (KHS) (MAPK/ERK kinase kinase kinase 5) (MEK kinase kinase 5) (MEKKK 5)	3 v 3	0.198377	0.00387268	0.163442	GLS
H0YL33	ANXA2	Annexin	3 v 3	2.14754	0.0100115	0.415021	Q96H55	MYO19	Unconventional myosin-XIX (Myosin head domain-containing protein 1)	3 v 3	-0.148789	0.00387443	0.163442	DYNC1I2
F5H8L0	RABGAP1L	Rab GTPase-activating protein 1-like	3 v 3	0.147646	0.0100133	0.415021	Q9H9B4	SFXN1	Sideroflexin-1	3 v 3	0.246559	0.00394241	0.163442	CISD1
Q86UY6	NAA40	N-alpha-acetyltransferase 40 (EC 2.3.1.257) (N-acetyltransferase 11) (N-alpha-acetyltransferase D) (NatD) (hNatD) (Protein acetyltransferase 1)	3 v 3	0.807011	0.0100392	0.415021	O15013	ARHGEF10	Rho guanine nucleotide exchange factor 10	3 v 3	-0.174737	0.00399136	0.163442	CHKA
Q13451	FKBP5	Peptidyl-prolyl cis-trans isomerase FKBP5 (PPIase FKBP5) (EC 5.2.1.8) (51 kDa FK506-binding protein) (51 kDa FKBP) (FKBP-51) (54 kDa progesterone receptor-associated immunophilin) (Androgen-regulated protein 6) (FF1 antigen) (FK506-binding protein 5) (FKBP-5) (FKBP54) (p54) (HSP90-binding immunophilin) (Rotamase)	3 v 3	0.157651	0.0101628	0.415969	P05198	EIF2S1	Eukaryotic translation initiation factor 2 subunit 1 (Eukaryotic translation initiation factor 2 subunit alpha) (eIF-2-alpha) (eIF-2A) (eIF-2alpha)	3 v 3	0.174371	0.00402583	0.163442	PARP2
P49768	PSEN1	Presenilin-1 (PS-1) (EC 3.4.23.-) (Protein S182) [Cleaved into: Presenilin-1 NTF subunit; Presenilin-1 CTF subunit; Presenilin-1 CTF12 (PS1-CTF12)]	3 v 3	-0.199766	0.0102182	0.415969	Q9ULA0	DNPEP	Aspartyl aminopeptidase (EC 3.4.11.21)	3 v 3	-0.1115	0.00403017	0.163442	GNPDA2
A0A024R5X3	SLTM	SAFB-like, transcription modulator, isoform CRA_b	3 v 3	0.481129	0.0102619	0.415969	P12004	PCNA	Proliferating cell nuclear antigen (PCNA) (Cyclin)	3 v 3	-0.255081	0.0040363	0.163442	GPRIN1
O95071	UBR5	E3 ubiquitin-protein ligase UBR5 (EC 2.3.2.26) (E3 ubiquitin-protein ligase, HECT domain-containing 1) (HECT-type E3 ubiquitin transferase UBR5) (Hyperplastic discs protein homolog) (hHYD) (Progestin-induced protein)	3 v 3	0.111975	0.0102705	0.415969	Q9NTJ5	SACM1L	Phosphatidylinositol-3-phosphatase SAC1 (EC 3.1.3.64) (Phosphatidylinositol-4-phosphate phosphatase) (Suppressor of actin mutations 1-like protein)	3 v 3	0.155548	0.00405782	0.163442	TMX3
Q9NRX2	MRPL17	39S ribosomal protein L17, mitochondrial (L17mt) (MRP-L17) (LYST-interacting protein 2) (Mitochondrial large ribosomal subunit protein bL17m)	3 v 3	0.187075	0.0103064	0.415969	Q6GQQ9	OTUD7B	OTU domain-containing protein 7B (EC 3.4.19.12) (Cellular zinc finger anti-NF-kappa-B protein) (Cezanne) (Zinc finger A20 domain-containing protein 1) (Zinc finger protein Cezanne)	3 v 3	0.154882	0.00406249	0.163442	DECR1
Q4LE40	C14orf159 variant protein	C14orf159 variant protein (Fragment)	3 v 3	-0.240325	0.0104007	0.417792	Q9NW64	RBM22	Pre-mRNA-splicing factor RBM22 (RNA-binding motif protein 22) (Zinc finger CCCH domain-containing protein 16)	3 v 3	0.0710599	0.004065	0.163442	ARF1
Q96KM6	ZNF512B	Zinc finger protein 512B	3 v 3	0.418329	0.0104668	0.418002	Q96A72	MAGOHB	Protein mago nashi homolog 2	3 v 3	-0.141607	0.00408475	0.163442	GSTM2
Q8NBJ5	COLGALT1	Procollagen galactosyltransferase 1 (EC 2.4.1.50) (Collagen beta(1-O)galactosyltransferase 1) (ColGalT 1) (Glycosyltransferase 25 family member 1) (Hydroxylysine galactosyltransferase 1)	3 v 3	-0.292028	0.010504	0.418002	P29083	GTF2E1	General transcription factor IIE subunit 1 (General transcription factor IIE 56 kDa subunit) (Transcription initiation factor IIE subunit alpha) (TFIIE-alpha)	3 v 3	-0.293829	0.00409328	0.163442	SEC14L2
P52565	ARHGDIA	Rho GDP-dissociation inhibitor 1 (Rho GDI 1) (Rho-GDI alpha)	3 v 3	0.209767	0.0106205	0.41946	Q9NQW6	ANLN	Anillin	3 v 3	0.635542	0.00410201	0.163442	HINT2
O43292	GPAA1	Glycosylphosphatidylinositol anchor attachment 1 protein (GPI anchor attachment protein 1) (GAA1 protein homolog) (hGAA1)	3 v 3	0.125561	0.0106392	0.41946	O15037	KHNYN	Protein KHNYN (KH and NYN domain-containing protein)	3 v 3	0.0735966	0.00412098	0.163442	AACS
Q9UMR2	DDX19B	ATP-dependent RNA helicase DDX19B (EC 3.6.4.13) (DEAD box RNA helicase DEAD5) (DEAD box protein 19B)	3 v 3	-0.244723	0.0107068	0.420179	Q8N2F6	ARMC10	Armadillo repeat-containing protein 10 (Splicing variant involved in hepatocarcinogenesis protein)	3 v 3	-0.145413	0.00413849	0.163442	ADD1
Q9HBL7	PLGRKT	Plasminogen receptor (KT) (Plg-R(KT))	3 v 3	0.112753	0.0108815	0.421967	Q9BVX2	TMEM106C	Transmembrane protein 106C (Endoplasmic reticulum membrane protein overexpressed in cancer)	3 v 3	-0.422025	0.00416078	0.163442	HPF1
Q14244	MAP7	Ensconsin (Epithelial microtubule-associated protein of 115 kDa) (E-MAP-115) (Microtubule-associated protein 7) (MAP-7)	3 v 3	-0.220403	0.0109097	0.421967	O15194	CTDSPL	CTD small phosphatase-like protein (CTDSP-like) (EC 3.1.3.16) (Carboxy-terminal domain RNA polymerase II polypeptide A small phosphatase 3) (NIF-like protein) (Nuclear LIM interactor-interacting factor 1) (NLI-interacting factor 1) (Protein YA22) (hYA22) (RBSP3) (Small C-terminal domain phosphatase 3) (SCP3) (Small CTD phosphatase 3)	3 v 3	-0.237932	0.00419786	0.163442	PALLD
Q9P015	MRPL15	39S ribosomal protein L15, mitochondrial (L15mt) (MRP-L15) (Mitochondrial large ribosomal subunit protein uL15m)	3 v 3	0.425225	0.0109282	0.421967	O75223	GGCT	Gamma-glutamylcyclotransferase (EC 4.3.2.9) (Cytochrome c-releasing factor 21)	3 v 3	-0.272973	0.00424283	0.163442	SLC15A1
Q71RC2	LARP4	La-related protein 4 (La ribonucleoprotein domain family member 4)	3 v 3	0.31557	0.0109505	0.421967	O75648	TRMU	Mitochondrial tRNA-specific 2-thiouridylase 1 (EC 2.8.1.14) (MTO2 homolog)	3 v 3	0.113066	0.00425897	0.163442	ZFR
Q9Y2H6	FNDC3A	Fibronectin type-III domain-containing protein 3A (Human gene expressed in odontoblasts)	3 v 3	-0.38413	0.0110094	0.422325	A0A1B0GVU9	QARS1	Glutaminyl-tRNA synthetase (EC 6.1.1.18) (Fragment)	2 v 2	0.330757	0.00426243	0.163442	NVL
O60353	FZD6	Frizzled-6 (Fz-6) (hFz6)	3 v 3	-0.324936	0.0111247	0.424436	P40925	MDH1	Malate dehydrogenase, cytoplasmic (EC 1.1.1.37) (Cytosolic malate dehydrogenase) (Diiodophenylpyruvate reductase) (EC 1.1.1.96)	3 v 3	-0.128682	0.00432885	0.163442	GCLM
B4DPW5		cDNA FLJ59374, highly similar to Homo sapiens caldesmon 1 (CALD1), transcript variant 2, mRNA	3 v 3	0.170864	0.0111641	0.424436	Q53EP0	FNDC3B	Fibronectin type III domain-containing protein 3B (Factor for adipocyte differentiation 104) (HCV NS5A-binding protein 37)	3 v 3	0.515431	0.00433885	0.163442	QSOX1
P00533	EGFR	Epidermal growth factor receptor (EC 2.7.10.1) (Proto-oncogene c-ErbB-1) (Receptor tyrosine-protein kinase erbB-1)	3 v 3	-0.230833	0.0112145	0.424458	Q9H0V9	LMAN2L	VIP36-like protein (Lectin mannose-binding 2-like) (LMAN2-like protein)	3 v 3	-0.453439	0.00434127	0.163442	DYNC1H1
Q5NDL2	EOGT	EGF domain-specific O-linked N-acetylglucosamine transferase (EC 2.4.1.255) (Extracellular O-linked N-acetylglucosamine transferase)	3 v 3	-0.158768	0.0112695	0.42465	Q16270	IGFBP7	Insulin-like growth factor-binding protein 7 (IBP-7) (IGF-binding protein 7) (IGFBP-7) (IGFBP-rP1) (MAC25 protein) (PGI2-stimulating factor) (Prostacyclin-stimulating factor) (Tumor-derived adhesion factor) (TAF)	3 v 3	-1.04024	0.00434192	0.163442	MED22
Q14320	FAM50A	Protein FAM50A (Protein HXC-26) (Protein XAP-5)	3 v 3	-0.10948	0.0114401	0.425045	Q86UR1	NOXA1	NADPH oxidase activator 1 (NOX activator 1) (Antigen NY-CO-31) (NCF2-like protein) (P67phox-like factor) (p51-nox)	2 v 2	-0.285568	0.00435259	0.163442	CTNNB1
Q709C8	VPS13C	Vacuolar protein sorting-associated protein 13C	3 v 3	0.104426	0.0115816	0.425045	Q6IBW4	NCAPH2	Condensin-2 complex subunit H2 (Chromosome-associated protein H2) (hCAP-H2) (Kleisin-beta) (Non-SMC condensin II complex subunit H2)	3 v 3	-0.181168	0.00436507	0.163442	NPLOC4
Q93009	USP7	Ubiquitin carboxyl-terminal hydrolase 7 (EC 3.4.19.12) (Deubiquitinating enzyme 7) (Herpesvirus-associated ubiquitin-specific protease) (Ubiquitin thioesterase 7) (Ubiquitin-specific-processing protease 7)	3 v 3	-0.129091	0.0115925	0.425045	P55899	FCGRT	IgG receptor FcRn large subunit p51 (FcRn) (IgG Fc fragment receptor transporter alpha chain) (Neonatal Fc receptor)	3 v 3	-0.521614	0.00437092	0.163442	GCS1
Q6PCE3	PGM2L1	Glucose 1,6-bisphosphate synthase (EC 2.7.1.106) (PMMLP) (Phosphoglucomutase-2-like 1)	3 v 3	-0.16112	0.0116022	0.425045	Q9Y4E8	USP15	Ubiquitin carboxyl-terminal hydrolase 15 (EC 3.4.19.12) (Deubiquitinating enzyme 15) (Ubiquitin thioesterase 15) (Ubiquitin-specific-processing protease 15) (Unph-2) (Unph4)	3 v 3	0.164352	0.00440238	0.163442	EIF2AK4
Q8TDZ2	MICAL1	[F-actin]-monooxygenase MICAL1 (EC 1.14.13.225) (Molecule interacting with CasL protein 1) (MICAL-1) (NEDD9-interacting protein with calponin homology and LIM domains)	3 v 3	0.145591	0.0116169	0.425045	Q9UII2	ATP5IF1	ATPase inhibitor, mitochondrial (ATP synthase F1 subunit epsilon) (Inhibitor of F(1)F(o)-ATPase) (IF(1)) (IF1)	3 v 3	-0.145837	0.00440264	0.163442	GPD1L
Q9UKG1	APPL1	DCC-interacting protein 13-alpha (Dip13-alpha) (Adapter protein containing PH domain, PTB domain and leucine zipper motif 1)	3 v 3	-0.140575	0.0116888	0.425045	Q13185	CBX3	Chromobox protein homolog 3 (HECH) (Heterochromatin protein 1 homolog gamma) (HP1 gamma) (Modifier 2 protein)	3 v 3	-0.227352	0.00440777	0.163442	C7orf50
Q96JM3	CHAMP1	Chromosome alignment-maintaining phosphoprotein 1 (Zinc finger protein 828)	3 v 3	0.136102	0.0118002	0.425045	B4DFE9		cDNA FLJ59619, highly similar to Epoxide hydrolase 2	3 v 3	-0.496805	0.00442042	0.163442	RPS4X
Q16630	CPSF6	Cleavage and polyadenylation specificity factor subunit 6 (Cleavage and polyadenylation specificity factor 68 kDa subunit) (CPSF 68 kDa subunit) (Cleavage factor Im complex 68 kDa subunit) (CFIm68) (Pre-mRNA cleavage factor Im 68 kDa subunit) (Protein HPBRII-4/7)	3 v 3	0.273723	0.0118416	0.425045	Q02790	FKBP4	Peptidyl-prolyl cis-trans isomerase FKBP4 (PPIase FKBP4) (EC 5.2.1.8) (51 kDa FK506-binding protein) (FKBP51) (52 kDa FK506-binding protein) (52 kDa FKBP) (FKBP-52) (59 kDa immunophilin) (p59) (FK506-binding protein 4) (FKBP-4) (FKBP59) (HSP-binding immunophilin) (HBI) (Immunophilin FKBP52) (Rotamase) [Cleaved into: Peptidyl-prolyl cis-trans isomerase FKBP4, N-terminally processed]	3 v 3	-0.280224	0.00443999	0.163442	GALNT7
Q96SL4	GPX7	Glutathione peroxidase 7 (GPx-7) (GSHPx-7) (EC 1.11.1.9) (CL683)	3 v 3	-0.374878	0.011864	0.425045	P23921	RRM1	Ribonucleoside-diphosphate reductase large subunit (EC 1.17.4.1) (Ribonucleoside-diphosphate reductase subunit M1) (Ribonucleotide reductase large subunit)	3 v 3	-0.114759	0.00444759	0.163442	RETREG2
Q49A26	GLYR1	Putative oxidoreductase GLYR1 (EC 1.-.-.-) (3-hydroxyisobutyrate dehydrogenase-like protein) (Cytokine-like nuclear factor N-PAC) (Glyoxylate reductase 1 homolog) (Nuclear protein NP60) (Nuclear protein of 60 kDa) (Nucleosome-destabilizing factor) (hNDF)	3 v 3	0.757883	0.0118714	0.425045	Q92871	PMM1	Phosphomannomutase 1 (PMM 1) (EC 5.4.2.8) (PMMH-22)	3 v 3	-0.349968	0.00452184	0.163442	MOB1B
P06401	PGR	Progesterone receptor (PR) (Nuclear receptor subfamily 3 group C member 3)	3 v 3	-0.542013	0.011954	0.425045	P28749	RBL1	Retinoblastoma-like protein 1 (107 kDa retinoblastoma-associated protein) (p107) (pRb1)	3 v 3	0.282811	0.00453703	0.163442	SYNE2
Q9P0U3	SENP1	Sentrin-specific protease 1 (EC 3.4.22.-) (Sentrin/SUMO-specific protease SENP1)	3 v 3	-0.0205482	0.0120266	0.425045	P09104	ENO2	Gamma-enolase (EC 4.2.1.11) (2-phospho-D-glycerate hydro-lyase) (Enolase 2) (Neural enolase) (Neuron-specific enolase) (NSE)	3 v 3	-0.296774	0.00455349	0.163442	HAUS4
O94855	SEC24D	Protein transport protein Sec24D (SEC24-related protein D)	3 v 3	-0.149256	0.0121139	0.425045	Q96IU2	ZBED3	Zinc finger BED domain-containing protein 3 (Axin-interacting protein)	2 v 2	0.100063	0.00456897	0.163442	PRKCSH
Q9BX79	STRA6	Receptor for retinol uptake STRA6 (Retinol-binding protein receptor STRA6) (Stimulated by retinoic acid gene 6 protein homolog)	3 v 3	0.322269	0.0121621	0.425045	A0A024RC67	PRC1	Protein regulator of cytokinesis 1, isoform CRA_e	3 v 3	-0.104058	0.00457307	0.163442	NDUFB11
Q96QG7	MTMR9	Myotubularin-related protein 9 (Inactive phosphatidylinositol 3-phosphatase 9)	3 v 3	-0.210893	0.0122578	0.425045	Q9UGV2	NDRG3	Protein NDRG3 (N-myc downstream-regulated gene 3 protein)	3 v 3	-0.115575	0.00459598	0.163442	Q53FG6
Q96ME7	ZNF512	Zinc finger protein 512	3 v 3	0.353015	0.0123528	0.425045	Q53HG1		NADH dehydrogenase [ubiquinone] 1 alpha subcomplex subunit 12 (Fragment)	2 v 2	-0.403608	0.00460864	0.163442	RSL1D1
A0A6I8PRA0	TCOF1	Treacle protein (Fragment)	3 v 3	0.529023	0.0124697	0.425045	Q9UH65	SWAP70	Switch-associated protein 70 (SWAP-70)	3 v 3	-0.162464	0.00461563	0.163442	ASNS
P25445	FAS	Tumor necrosis factor receptor superfamily member 6 (Apo-1 antigen) (Apoptosis-mediating surface antigen FAS) (FASLG receptor) (CD antigen CD95)	3 v 3	-0.332122	0.0124894	0.425045	A8K3Y5		cDNA FLJ78186	3 v 3	0.308257	0.00462039	0.163442	PKMYT1
Q9BQI0	AIF1L	Allograft inflammatory factor 1-like (Ionized calcium-binding adapter molecule 2)	3 v 3	0.263449	0.0125002	0.425045	Q14527	HLTF	Helicase-like transcription factor (EC 2.3.2.27) (EC 3.6.4.-) (DNA-binding protein/plasminogen activator inhibitor 1 regulator) (HIP116) (RING finger protein 80) (RING-type E3 ubiquitin transferase HLTF) (SWI/SNF-related matrix-associated actin-dependent regulator of chromatin subfamily A member 3) (Sucrose nonfermenting protein 2-like 3)	3 v 3	0.145129	0.00465494	0.163442	MTR
P09651	HNRNPA1	Heterogeneous nuclear ribonucleoprotein A1 (hnRNP A1) (Helix-destabilizing protein) (Single-strand RNA-binding protein) (hnRNP core protein A1) [Cleaved into: Heterogeneous nuclear ribonucleoprotein A1, N-terminally processed]	3 v 3	0.359639	0.0125455	0.425045	H0YJH7	TMPO	Lamina-associated polypeptide 2, isoforms beta/gamma (Fragment)	3 v 3	-0.317254	0.00468275	0.163442	MCM7
Q9P1Z2	CALCOCO1	Calcium-binding and coiled-coil domain-containing protein 1 (Calphoglin) (Coiled-coil coactivator protein) (Sarcoma antigen NY-SAR-3)	3 v 3	0.311321	0.0126386	0.425045	Q9BTV4	TMEM43	Transmembrane protein 43 (Protein LUMA)	3 v 3	-0.288554	0.0046849	0.163442	CSK
P0DP91	ERCC6	Chimeric ERCC6-PGBD3 protein (Chimeric CSB-PGBD3 protein)	2 v 2	0.0966323	0.0127235	0.425045	Q9Y6N5	SQOR	Sulfide:quinone oxidoreductase, mitochondrial (SQOR) (EC 1.8.5.8) (Sulfide dehydrogenase-like) (Sulfide quinone oxidoreductase)	3 v 3	-0.212056	0.00470146	0.163442	WDSUB1
A0A384MDU2	COL1A2	Collagen, type I, alpha 2, isoform CRA_c (Epididymis secretory sperm binding protein)	3 v 3	-0.213425	0.0127701	0.425045	A8K9G0		Na(+)-dependent phosphate cotransporter 2B (Sodium-dependent phosphate transport protein 2B) (Sodium/phosphate cotransporter 2B) (Solute carrier family 34 member 2)	3 v 3	1.20882	0.00470211	0.163442	LIN52
Q9H173	SIL1	Nucleotide exchange factor SIL1 (BiP-associated protein) (BAP)	3 v 3	0.164603	0.0128591	0.425045	Q9ULP0	NDRG4	Protein NDRG4 (Brain development-related molecule 1) (N-myc downstream-regulated gene 4 protein) (Vascular smooth muscle cell-associated protein 8) (SMAP-8)	3 v 3	-0.343693	0.00475662	0.164633	UBL3
A0A1B0W0B7	ND1	NADH-ubiquinone oxidoreductase chain 1 (EC 7.1.1.2)	3 v 3	-0.156702	0.0128705	0.425045	A0A0A6YYJ5	MACF1	Microtubule-actin cross-linking factor 1, isoforms 1/2/3/5 (Fragment)	3 v 3	0.282169	0.0047779	0.164633	BSDC1
P41218	MNDA	Myeloid cell nuclear differentiation antigen	2 v 2	0.478285	0.0128812	0.425045	Q4G0I0	CCSMST1	Protein CCSMST1	2 v 2	0.116891	0.00481081	0.164633	C2orf76
Q9UKN8	GTF3C4	General transcription factor 3C polypeptide 4 (EC 2.3.1.48) (TF3C-delta) (Transcription factor IIIC 90 kDa subunit) (TFIIIC 90 kDa subunit) (TFIIIC90) (Transcription factor IIIC subunit delta)	3 v 3	-0.114854	0.0129196	0.425045	Q86V48	LUZP1	Leucine zipper protein 1	3 v 3	0.317543	0.00481372	0.164633	PAAT
P53367	ARFIP1	Arfaptin-1 (ADP-ribosylation factor-interacting protein 1)	3 v 3	-0.0756345	0.0129979	0.425045	P42330	AKR1C3	Aldo-keto reductase family 1 member C3 (EC 1.1.1.-) (EC 1.1.1.210) (EC 1.1.1.53) (EC 1.1.1.62) (17-beta-hydroxysteroid dehydrogenase type 5) (17-beta-HSD 5) (3-alpha-HSD type II, brain) (3-alpha-hydroxysteroid dehydrogenase type 2) (3-alpha-HSD type 2) (EC 1.1.1.357) (Chlordecone reductase homolog HAKRb) (Dihydrodiol dehydrogenase 3) (DD-3) (DD3) (Dihydrodiol dehydrogenase type I) (HA1753) (Prost…	3 v 3	0.967067	0.00483442	0.16468	SLC7A11
Q9H1K1	ISCU	Iron-sulfur cluster assembly enzyme ISCU, mitochondrial (NifU-like N-terminal domain-containing protein) (NifU-like protein)	3 v 3	-0.0569754	0.0130618	0.425045	P53611	RABGGTB	Geranylgeranyl transferase type-2 subunit beta (EC 2.5.1.60) (Geranylgeranyl transferase type II subunit beta) (GGTase-II-beta) (Rab geranyl-geranyltransferase subunit beta) (Rab GG transferase beta) (Rab GGTase beta) (Rab geranylgeranyltransferase subunit beta) (Type II protein geranyl-geranyltransferase subunit beta)	3 v 3	0.101673	0.00485554	0.16474	RRP7A
Q9Y266	NUDC	Nuclear migration protein nudC (Nuclear distribution protein C homolog)	3 v 3	-0.123724	0.0131618	0.425045	Q562L9	ACT	Actin-like protein (Fragment)	2 v 2	-0.48783	0.00488528	0.164788	SLK
E9PL57	NEDD8-MDP1	NEDD8-MDP1 readthrough (Fragment)	3 v 3	0.274797	0.0132313	0.425045	Q9Y388	RBMX2	RNA-binding motif protein, X-linked 2	3 v 3	-0.201597	0.00489565	0.164788	ARL6IP5
Q969S8	HDAC10	Polyamine deacetylase HDAC10 (EC 3.5.1.48) (EC 3.5.1.62) (Histone deacetylase 10) (HD10)	2 v 2	0.468548	0.013276	0.425045	A0A2S1PH20	MUT	Methylmalonyl-CoA isomerase (EC 5.4.99.2) (Methylmalonyl-CoA mutase, mitochondrial)	3 v 3	-0.243764	0.00495133	0.164835	DUT
P48637	GSS	Glutathione synthetase (GSH synthetase) (GSH-S) (EC 6.3.2.3) (Glutathione synthase)	3 v 3	0.172425	0.0132784	0.425045	Q13838	DDX39B	Spliceosome RNA helicase DDX39B (EC 3.6.4.13) (56 kDa U2AF65-associated protein) (ATP-dependent RNA helicase p47) (DEAD box protein UAP56) (HLA-B-associated transcript 1 protein)	3 v 3	-0.172093	0.00495536	0.164835	OCIAD1
Q8IUR7	ARMC8	Armadillo repeat-containing protein 8	3 v 3	-0.118615	0.0132852	0.425045	Q9H7Z7	PTGES2	Prostaglandin E synthase 2 (EC 5.3.99.3) (Membrane-associated prostaglandin E synthase-2) (mPGE synthase-2) (Microsomal prostaglandin E synthase 2) (mPGES-2) (Prostaglandin-H(2) E-isomerase) [Cleaved into: Prostaglandin E synthase 2 truncated form]	3 v 3	-0.0929907	0.00496253	0.164835	DHX38
Q8TBF5	PIGX	Phosphatidylinositol-glycan biosynthesis class X protein (PIG-X)	3 v 3	-0.168706	0.0133353	0.425045	P51648	ALDH3A2	Aldehyde dehydrogenase family 3 member A2 (EC 1.2.1.3) (EC 1.2.1.94) (Aldehyde dehydrogenase 10) (Fatty aldehyde dehydrogenase) (Microsomal aldehyde dehydrogenase)	3 v 3	0.194016	0.00499648	0.164835	ADSL
P16885	PLCG2	1-phosphatidylinositol 4,5-bisphosphate phosphodiesterase gamma-2 (EC 3.1.4.11) (Phosphoinositide phospholipase C-gamma-2) (Phospholipase C-IV) (PLC-IV) (Phospholipase C-gamma-2) (PLC-gamma-2)	3 v 3	0.118612	0.0134136	0.425045	Q9H0S4	DDX47	Probable ATP-dependent RNA helicase DDX47 (EC 3.6.4.13) (DEAD box protein 47)	3 v 3	0.128834	0.00500874	0.164835	EFHD2
P16455	MGMT	Methylated-DNA--protein-cysteine methyltransferase (EC 2.1.1.63) (6-O-methylguanine-DNA methyltransferase) (MGMT) (O-6-methylguanine-DNA-alkyltransferase)	3 v 3	0.508681	0.0134465	0.425045	P53004	BLVRA	Biliverdin reductase A (BVR A) (EC 1.3.1.24) (Biliverdin-IX alpha-reductase)	3 v 3	-0.0853359	0.00501319	0.164835	ITGA6
Q15652	JMJD1C	Probable JmjC domain-containing histone demethylation protein 2C (EC 1.14.11.-) (Jumonji domain-containing protein 1C) (Thyroid receptor-interacting protein 8) (TR-interacting protein 8) (TRIP-8)	3 v 3	0.0798931	0.0134676	0.425045	Q96NB2	SFXN2	Sideroflexin-2	3 v 3	-0.294188	0.00508735	0.165262	PNPO
Q9UNS2	COPS3	COP9 signalosome complex subunit 3 (SGN3) (Signalosome subunit 3) (JAB1-containing signalosome subunit 3)	3 v 3	-0.166942	0.0134905	0.425045	A0A024RBE8	SLC25A3	Phosphate carrier protein, mitochondrial (Phosphate transport protein) (Solute carrier family 25 member 3)	3 v 3	0.0799958	0.00511946	0.165262	CRELD2
P41214	EIF2D	Eukaryotic translation initiation factor 2D (eIF2d) (Hepatocellular carcinoma-associated antigen 56) (Ligatin)	3 v 3	0.222074	0.0135455	0.425045	Q14696	MESD	LRP chaperone MESD (LDLR chaperone MESD) (Mesoderm development LRP chaperone MESD) (Mesoderm development candidate 2) (Mesoderm development protein) (Renal carcinoma antigen NY-REN-61)	3 v 3	0.237472	0.0051313	0.165262	NUCB2
O95342	ABCB11	Bile salt export pump (EC 7.6.2.-) (ATP-binding cassette sub-family B member 11)	3 v 3	0.18518	0.0137515	0.425045	Q9H857	NT5DC2	5'-nucleotidase domain-containing protein 2 (EC 3.1.3.-)	3 v 3	-0.275424	0.00513451	0.165262	PTBP2
Q15554	TERF2	Telomeric repeat-binding factor 2 (TTAGGG repeat-binding factor 2) (Telomeric DNA-binding protein)	3 v 3	-0.118797	0.0137889	0.425045	Q8TBP6	SLC25A40	Solute carrier family 25 member 40 (Mitochondrial carrier family protein)	3 v 3	0.146964	0.00514132	0.165262	TKT
O60637	TSPAN3	Tetraspanin-3 (Tspan-3) (Tetraspanin TM4-A) (Transmembrane 4 superfamily member 8)	3 v 3	-0.659288	0.0138453	0.425045	P62820	RAB1A	Ras-related protein Rab-1A (EC 3.6.5.2) (YPT1-related protein)	3 v 3	-0.0820638	0.00514261	0.165262	NCK2
Q9UBV8	PEF1	Peflin (PEF protein with a long N-terminal hydrophobic domain) (Penta-EF hand domain-containing protein 1)	3 v 3	-0.248887	0.0139308	0.425045	Q6IPR3	TYW3	tRNA wybutosine-synthesizing protein 3 homolog (tRNA-yW-synthesizing protein 3) (EC 2.1.1.282) (tRNA(Phe) 7-((3-amino-3-carboxypropyl)-4-demethylwyosine(37)-N(4))-methyltransferase)	3 v 3	-0.24116	0.00522935	0.165615	ATP5F1C
Q8N4T8	CBR4	3-oxoacyl-[acyl-carrier-protein] reductase (EC 1.1.1.100) (3-ketoacyl-[acyl-carrier-protein] reductase beta subunit) (KAR beta subunit) (Carbonyl reductase family member 4) (CBR4) (Quinone reductase CBR4) (EC 1.6.5.10) (Short chain dehydrogenase/reductase family 45C member 1)	3 v 3	0.414994	0.0140234	0.425045	Q2TAL8	QRICH1	Transcriptional regulator QRICH1 (Glutamine-rich protein 1)	3 v 3	0.127808	0.00536483	0.165615	DIAPH3
O94952	FBXO21	F-box only protein 21	3 v 3	-0.362165	0.0140445	0.425045	Q9UN37	VPS4A	Vacuolar protein sorting-associated protein 4A (EC 3.6.4.6) (Protein SKD2) (VPS4-1) (hVPS4)	3 v 3	0.239281	0.00538354	0.165615	CMIP
Q6P3S6	FBXO42	F-box only protein 42 (Just one F-box and Kelch domain-containing protein)	3 v 3	0.127536	0.0140668	0.425045	Q9UI08	EVL	Ena/VASP-like protein (Ena/vasodilator-stimulated phosphoprotein-like)	3 v 3	-0.405114	0.00548722	0.165615	CIP2A
Q7Z460	CLASP1	CLIP-associating protein 1 (Cytoplasmic linker-associated protein 1) (Multiple asters homolog 1) (Protein Orbit homolog 1) (hOrbit1)	3 v 3	-0.121951	0.0140685	0.425045	Q96K21	ZFYVE19	Abscission/NoCut checkpoint regulator (ANCHR) (MLL partner containing FYVE domain) (Zinc finger FYVE domain-containing protein 19)	3 v 3	-0.191826	0.00549763	0.165615	RRP15
Q16401	PSMD5	26S proteasome non-ATPase regulatory subunit 5 (26S protease subunit S5 basic) (26S proteasome subunit S5B)	3 v 3	-0.239788	0.0140926	0.425045	Q5HYI7	MTX3	Metaxin-3	3 v 3	0.273821	0.0055299	0.165615	COL6A1
P0CG30	GSTT2B	Glutathione S-transferase theta-2B (EC 2.5.1.18) (GST class-theta-2) (Glutathione S-transferase theta-2)	3 v 3	-0.123651	0.0142129	0.425045	P32780	GTF2H1	General transcription factor IIH subunit 1 (Basic transcription factor 2 62 kDa subunit) (BTF2 p62) (General transcription factor IIH polypeptide 1) (TFIIH basal transcription factor complex p62 subunit)	3 v 3	0.106015	0.00553417	0.165615	TRABD
O15020	SPTBN2	Spectrin beta chain, non-erythrocytic 2 (Beta-III spectrin) (Spinocerebellar ataxia 5 protein)	3 v 3	0.033807	0.0143262	0.425045	O94925	GLS	Glutaminase kidney isoform, mitochondrial (GLS) (EC 3.5.1.2) (K-glutaminase) (L-glutamine amidohydrolase) [Cleaved into: Glutaminase kidney isoform, mitochondrial 68 kDa chain; Glutaminase kidney isoform, mitochondrial 65 kDa chain]	3 v 3	0.206944	0.005547	0.165615	DNAJB2
O60499	STX10	Syntaxin-10 (Syn10)	3 v 3	-0.0491327	0.0144187	0.425045	P52895	AKR1C2	Aldo-keto reductase family 1 member C2 (EC 1.-.-.-) (EC 1.1.1.112) (EC 1.1.1.209) (EC 1.1.1.53) (EC 1.1.1.62) (EC 1.3.1.20) (3-alpha-HSD3) (Chlordecone reductase homolog HAKRD) (Dihydrodiol dehydrogenase 2) (DD-2) (DD2) (Dihydrodiol dehydrogenase/bile acid-binding protein) (DD/BABP) (Type III 3-alpha-hydroxysteroid dehydrogenase) (EC 1.1.1.357)	3 v 3	1.2931	0.00555917	0.165615	EIF4EBP1
Q6NUM9	RETSAT	All-trans-retinol 13,14-reductase (EC 1.3.99.23) (All-trans-13,14-dihydroretinol saturase) (RetSat) (PPAR-alpha-regulated and starvation-induced gene protein)	3 v 3	0.36205	0.01459	0.425045	E7EQL5	DYNC1I2	Cytoplasmic dynein 1 intermediate chain 2 (Fragment)	3 v 3	0.535103	0.00559433	0.165615	TP53I11
Q9UNF1	MAGED2	Melanoma-associated antigen D2 (11B6) (Breast cancer-associated gene 1 protein) (BCG-1) (Hepatocellular carcinoma-associated protein JCL-1) (MAGE-D2 antigen)	3 v 3	-0.0516876	0.014591	0.425045	Q9NZ45	CISD1	CDGSH iron-sulfur domain-containing protein 1 (MitoNEET)	3 v 3	-0.266559	0.00559953	0.165615	MRPL12
P58005	SESN3	Sestrin-3	2 v 2	0.68158	0.0146056	0.425045	P35790	CHKA	Choline kinase alpha (CK) (EC 2.7.1.32) (CHETK-alpha) (Ethanolamine kinase) (EK) (EC 2.7.1.82)	3 v 3	-0.0993819	0.00564435	0.165615	HMGB2
Q9UHQ1	NARF	Nuclear prelamin A recognition factor (Iron-only hydrogenase-like protein 2) (IOP2)	3 v 3	-0.344717	0.0146844	0.425045	Q9UGN5	PARP2	Poly [ADP-ribose] polymerase 2 (PARP-2) (hPARP-2) (EC 2.4.2.30) (ADP-ribosyltransferase diphtheria toxin-like 2) (ARTD2) (DNA ADP-ribosyltransferase PARP2) (EC 2.4.2.-) (NAD(+) ADP-ribosyltransferase 2) (ADPRT-2) (Poly[ADP-ribose] synthase 2) (pADPRT-2) (Protein poly-ADP-ribosyltransferase PARP2) (EC 2.4.2.-)	3 v 3	-0.161249	0.00566139	0.165615	TNS3
P21399	ACO1	Cytoplasmic aconitate hydratase (Aconitase) (EC 4.2.1.3) (Citrate hydro-lyase) (Ferritin repressor protein) (Iron regulatory protein 1) (IRP1) (Iron-responsive element-binding protein 1) (IRE-BP 1)	3 v 3	-0.128417	0.0147046	0.425045	P46459	NSF	Vesicle-fusing ATPase (EC 3.6.4.6) (N-ethylmaleimide-sensitive fusion protein) (NEM-sensitive fusion protein) (Vesicular-fusion protein NSF)	3 v 3	-0.624247	0.00566666	0.165615	SLC27A6
Q9HDC5	JPH1	Junctophilin-1 (JP-1) (Junctophilin type 1)	3 v 3	0.167044	0.0147983	0.425045	Q8TDQ7	GNPDA2	Glucosamine-6-phosphate isomerase 2 (EC 3.5.99.6) (Glucosamine-6-phosphate deaminase 2) (GNPDA 2) (GlcN6P deaminase 2) (Glucosamine-6-phosphate isomerase SB52)	3 v 3	0.536996	0.00567402	0.165615	BLOC1S4
Q9H1X3	DNAJC25	DnaJ homolog subfamily C member 25	3 v 3	-0.184429	0.0149099	0.425045	O95602	POLR1A	DNA-directed RNA polymerase I subunit RPA1 (RNA polymerase I subunit A1) (EC 2.7.7.6) (A190) (DNA-directed RNA polymerase I largest subunit) (DNA-directed RNA polymerase I subunit A) (RNA polymerase I 194 kDa subunit) (RPA194)	3 v 3	0.580866	0.00567504	0.165615	TPPP3
P43487	RANBP1	Ran-specific GTPase-activating protein (Ran-binding protein 1) (RanBP1)	3 v 3	-0.124699	0.0149894	0.425045	Q7Z2K8	GPRIN1	G protein-regulated inducer of neurite outgrowth 1 (GRIN1)	3 v 3	-0.719198	0.00569015	0.165615	NCKAP1
Q8N9N7	LRRC57	Leucine-rich repeat-containing protein 57	3 v 3	-0.291628	0.0149954	0.425045	Q96JJ7	TMX3	Protein disulfide-isomerase TMX3 (EC 5.3.4.1) (Thioredoxin domain-containing protein 10) (Thioredoxin-related transmembrane protein 3)	3 v 3	0.568275	0.00569339	0.165615	NT5C
Q9H5N1	RABEP2	Rab GTPase-binding effector protein 2 (Rabaptin-5beta)	3 v 3	0.130917	0.0152399	0.425045	Q16698	DECR1	2,4-dienoyl-CoA reductase [(3E)-enoyl-CoA-producing], mitochondrial (EC 1.3.1.124) (2,4-dienoyl-CoA reductase [NADPH]) (4-enoyl-CoA reductase [NADPH]) (Short chain dehydrogenase/reductase family 18C member 1)	3 v 3	-0.300268	0.00570929	0.165615	PPP1R14B
P60763	RAC3	Ras-related C3 botulinum toxin substrate 3 (EC 3.6.5.2) (p21-Rac3)	2 v 2	0.152667	0.0152483	0.425045	P04062	GBA	Lysosomal acid glucosylceramidase (Lysosomal acid GCase) (EC 3.2.1.45) (Acid beta-glucosidase) (Alglucerase) (Beta-glucocerebrosidase) (Beta-GC) (Cholesterol glucosyltransferase) (SGTase) (EC 2.4.1.-) (Cholesteryl-beta-glucosidase) (EC 3.2.1.-) (D-glucosyl-N-acylsphingosine glucohydrolase) (Imiglucerase)	3 v 3	0.122487	0.00571686	0.165615	CCT8
A0A024RAN2	CAST	Calpain inhibitor (Calpastatin)	3 v 3	0.090609	0.0152647	0.425045	A0A384MDU2	COL1A2	Collagen, type I, alpha 2, isoform CRA_c (Epididymis secretory sperm binding protein)	3 v 3	0.0744782	0.00572794	0.165615	RALB
P19022	CDH2	Cadherin-2 (CDw325) (Neural cadherin) (N-cadherin) (CD antigen CD325)	3 v 3	-0.211966	0.0152761	0.425045	P84077	ARF1	ADP-ribosylation factor 1	3 v 3	-0.162208	0.0057591	0.165615	AKR7A2
Q7Z4V5	HDGFL2	Hepatoma-derived growth factor-related protein 2 (HDGF-related protein 2) (HRP-2) (Hepatoma-derived growth factor 2) (HDGF-2)	3 v 3	0.207988	0.0153079	0.425045	P31350	RRM2	Ribonucleoside-diphosphate reductase subunit M2 (EC 1.17.4.1) (Ribonucleotide reductase small chain) (Ribonucleotide reductase small subunit)	3 v 3	-0.654892	0.00575929	0.165615	CHMP1B
P30519	HMOX2	Heme oxygenase 2 (HO-2) (EC 1.14.14.18)	3 v 3	-0.108647	0.0153222	0.425045	O95239	KIF4A	Chromosome-associated kinesin KIF4A (Chromokinesin-A)	3 v 3	-0.667989	0.00577768	0.165615	PCBD1
Q13084	MRPL28	39S ribosomal protein L28, mitochondrial (L28mt) (MRP-L28) (Melanoma antigen p15) (Melanoma-associated antigen recognized by T-lymphocytes) (Mitochondrial large ribosomal subunit protein bL28m)	3 v 3	0.423812	0.0153468	0.425045	P28161	GSTM2	Glutathione S-transferase Mu 2 (EC 2.5.1.18) (GST class-mu 2) (GSTM2-2)	3 v 3	-0.383569	0.00577912	0.165615	COA7
P04350	TUBB4A	Tubulin beta-4A chain (Tubulin 5 beta) (Tubulin beta-4 chain)	3 v 3	-0.0574784	0.0153685	0.425045	O76054	SEC14L2	SEC14-like protein 2 (Alpha-tocopherol-associated protein) (TAP) (hTAP) (Squalene transfer protein) (Supernatant protein factor) (SPF)	3 v 3	-0.219851	0.00584212	0.165615	LIG1
P46019	PHKA2	Phosphorylase b kinase regulatory subunit alpha, liver isoform (Phosphorylase kinase alpha L subunit)	3 v 3	0.091638	0.0154323	0.425045	Q9BX68	HINT2	Histidine triad nucleotide-binding protein 2, mitochondrial (HINT-2) (EC 3.-.-.-) (HINT-3) (HIT-17kDa) (PKCI-1-related HIT protein)	3 v 3	-0.240475	0.00587608	0.165615	TNFAIP8
P29083	GTF2E1	General transcription factor IIE subunit 1 (General transcription factor IIE 56 kDa subunit) (Transcription initiation factor IIE subunit alpha) (TFIIE-alpha)	3 v 3	0.158956	0.0154363	0.425045	Q8NBJ7	SUMF2	Inactive C-alpha-formylglycine-generating enzyme 2 (Paralog of formylglycine-generating enzyme) (pFGE) (Sulfatase-modifying factor 2)	3 v 3	-0.204307	0.00589207	0.165615	TMEM263
Q658P3	STEAP3	Metalloreductase STEAP3 (EC 1.16.1.-) (Dudulin-2) (Six-transmembrane epithelial antigen of prostate 3) (Tumor suppressor-activated pathway protein 6) (hTSAP6) (pHyde) (hpHyde)	3 v 3	-0.348179	0.0154517	0.425045	Q86V21	AACS	Acetoacetyl-CoA synthetase (EC 6.2.1.16) (Acyl-CoA synthetase family member 1) (Protein sur-5 homolog)	3 v 3	-0.0594287	0.00589614	0.165615	FBXO4
Q86Y91	KIF18B	Kinesin-like protein KIF18B	3 v 3	-0.169202	0.0154588	0.425045	Q969X0	RILPL2	RILP-like protein 2 (Rab-interacting lysosomal protein-like 2) (p40phox-binding protein)	3 v 3	-0.219826	0.00591833	0.165615	RASA3
Q9NVM6	DNAJC17	DnaJ homolog subfamily C member 17	3 v 3	0.162203	0.0155541	0.425045	Q16513	PKN2	Serine/threonine-protein kinase N2 (EC 2.7.11.13) (PKN gamma) (Protein kinase C-like 2) (Protein-kinase C-related kinase 2)	3 v 3	0.684954	0.00592513	0.165615	TAGLN3
Q05CN4	PPFIBP1	PPFIBP1 protein (Fragment)	2 v 2	0.779239	0.0156233	0.425045	P35611	ADD1	Alpha-adducin (Erythrocyte adducin subunit alpha)	3 v 3	0.0714502	0.00593215	0.165615	NOVA1
Q8IXM2	BAP18	Chromatin complexes subunit BAP18 (BPTF-associated protein of 18 kDa)	3 v 3	0.367071	0.0157407	0.425045	Q9NWY4	HPF1	Histone PARylation factor 1	3 v 3	-0.113285	0.00594239	0.165615	ATP1A1
Q9NUN5	LMBRD1	Lysosomal cobalamin transport escort protein LMBD1 (LMBD1) (HDAg-L-interacting protein NESI) (LMBR1 domain-containing protein 1) (Nuclear export signal-interacting protein)	3 v 3	-0.0727425	0.0157418	0.425045	Q8WX93	PALLD	Palladin (SIH002) (Sarcoma antigen NY-SAR-77)	3 v 3	0.232238	0.00595391	0.165615	KIRREL1
P48729	CSNK1A1	Casein kinase I isoform alpha (CKI-alpha) (EC 2.7.11.1) (CK1)	3 v 3	0.209267	0.0159093	0.425045	P46059	SLC15A1	Solute carrier family 15 member 1 (Intestinal H(+)/peptide cotransporter) (Oligopeptide transporter, small intestine isoform) (Peptide transporter 1)	2 v 2	-0.226904	0.00597921	0.165615	BPTF
Q9Y3E1	HDGFL3	Hepatoma-derived growth factor-related protein 3 (HRP-3) (Hepatoma-derived growth factor 2) (HDGF-2)	3 v 3	0.320345	0.0159203	0.425045	Q96KR1	ZFR	Zinc finger RNA-binding protein (hZFR) (M-phase phosphoprotein homolog)	3 v 3	0.0564761	0.0059893	0.165615	MTPN
Q9ULV3	CIZ1	Cip1-interacting zinc finger protein (CDKN1A-interacting zinc finger protein 1) (Nuclear protein NP94) (Zinc finger protein 356)	3 v 3	0.0959199	0.0159953	0.425045	Q9P0V3	SH3BP4	SH3 domain-binding protein 4 (EH-binding protein 10) (Transferrin receptor-trafficking protein)	3 v 3	0.276867	0.00600156	0.165615	S100A16
Q96TA1	NIBAN2	Protein Niban 2 (Meg-3) (Melanoma invasion by ERK) (MINERVA) (Niban-like protein 1) (Protein FAM129B)	3 v 3	-0.0552752	0.0160072	0.425045	O15381	NVL	Nuclear valosin-containing protein-like (NVLp) (Nuclear VCP-like protein)	3 v 3	0.0974787	0.00603709	0.165615	TAF6
A5D8V6	VPS37C	Vacuolar protein sorting-associated protein 37C (hVps37C) (ESCRT-I complex subunit VPS37C)	3 v 3	0.167351	0.0160622	0.425045	Q8TCG2	PI4K2B	Phosphatidylinositol 4-kinase type 2-beta (EC 2.7.1.67) (Phosphatidylinositol 4-kinase type II-beta) (PI4KII-BETA)	3 v 3	-0.540697	0.00605409	0.165615	MPP2
F8VQZ7	METAP2	Methionine aminopeptidase 2 (MAP 2) (MetAP 2) (EC 3.4.11.18) (Initiation factor 2-associated 67 kDa glycoprotein) (Peptidase M) (p67) (p67eIF2)	3 v 3	-0.417479	0.0160628	0.425045	O14657	TOR1B	Torsin-1B (Torsin ATPase-1B) (EC 3.6.4.-) (Torsin family 1 member B)	3 v 3	0.468821	0.00606555	0.165615	SNTB2
P41252	IARS1	Isoleucine--tRNA ligase, cytoplasmic (EC 6.1.1.5) (Isoleucyl-tRNA synthetase) (IRS) (IleRS)	3 v 3	-0.144097	0.0161388	0.425045	P48507	GCLM	Glutamate--cysteine ligase regulatory subunit (GCS light chain) (Gamma-ECS regulatory subunit) (Gamma-glutamylcysteine synthetase regulatory subunit) (Glutamate--cysteine ligase modifier subunit)	3 v 3	0.467484	0.00607573	0.165615	FHOD1
P68402	PAFAH1B2	Platelet-activating factor acetylhydrolase IB subunit alpha2 (EC 3.1.1.47) (PAF acetylhydrolase 30 kDa subunit) (PAF-AH 30 kDa subunit) (PAF-AH subunit beta) (PAFAH subunit beta)	3 v 3	-0.220155	0.016159	0.425045	O00391	QSOX1	Sulfhydryl oxidase 1 (hQSOX) (EC 1.8.3.2) (Quiescin Q6)	3 v 3	0.120059	0.00607832	0.165615	LRATD2
P35250	RFC2	Replication factor C subunit 2 (Activator 1 40 kDa subunit) (A1 40 kDa subunit) (Activator 1 subunit 2) (Replication factor C 40 kDa subunit) (RF-C 40 kDa subunit) (RFC40)	3 v 3	0.225568	0.0161749	0.425045	Q14204	DYNC1H1	Cytoplasmic dynein 1 heavy chain 1 (Cytoplasmic dynein heavy chain 1) (Dynein heavy chain, cytosolic)	3 v 3	0.334726	0.0060813	0.165615	TMEM245
Q15650	TRIP4	Activating signal cointegrator 1 (ASC-1) (Thyroid receptor-interacting protein 4) (TR-interacting protein 4) (TRIP-4)	3 v 3	0.251379	0.016215	0.425045	Q7Z4H8	POGLUT3	Protein O-glucosyltransferase 3 (EC 2.4.1.-) (KDEL motif-containing protein 2) (Protein O-xylosyltransferase POGLUT3) (EC 2.4.2.-)	3 v 3	0.562602	0.00608333	0.165615	MYO1C
Q9BYD2	MRPL9	39S ribosomal protein L9, mitochondrial (L9mt) (MRP-L9) (Mitochondrial large ribosomal subunit protein bL9m)	3 v 3	0.146155	0.0162743	0.425045	Q9NUB1	ACSS1	Acetyl-coenzyme A synthetase 2-like, mitochondrial (EC 6.2.1.1) (Acetate--CoA ligase 2) (Acetyl-CoA synthetase 2) (AceCS2) (Acyl-CoA synthetase short-chain family member 1) (Propionate--CoA ligase) (EC 6.2.1.17)	3 v 3	-1.0438	0.00608903	0.165615	RWDD4
Q9NR56	MBNL1	Muscleblind-like protein 1 (Triplet-expansion RNA-binding protein)	3 v 3	-0.486215	0.0162791	0.425045	Q93052	LPP	Lipoma-preferred partner (LIM domain-containing preferred translocation partner in lipoma)	3 v 3	0.478723	0.00609647	0.165615	TTC39B
P27824	CANX	Calnexin (IP90) (Major histocompatibility complex class I antigen-binding protein p88) (p90)	3 v 3	0.441857	0.0163198	0.425045	Q15528	MED22	Mediator of RNA polymerase II transcription subunit 22 (Mediator complex subunit 22) (Surfeit locus protein 5) (Surf-5)	3 v 3	0.363569	0.00613063	0.165615	GDI1
Q8NCC3	PLA2G15	Phospholipase A2 group XV (1-O-acylceramide synthase) (ACS) (LCAT-like lysophospholipase) (LLPL) (EC 3.1.1.5) (Lysophospholipase 3) (Lysosomal phospholipase A and acyltransferase) (EC 2.3.1.-) (EC 3.1.1.32) (EC 3.1.1.4) (Lysosomal phospholipase A2) (LPLA2)	3 v 3	-0.262415	0.0163555	0.425045	P35222	CTNNB1	Catenin beta-1 (Beta-catenin)	3 v 3	0.11343	0.00614376	0.165615	ATP6V1B2
Q1L5Z9	LONRF2	LON peptidase N-terminal domain and RING finger protein 2 (Neuroblastoma apoptosis-related protease) (RING finger protein 192)	3 v 3	-0.219865	0.0163887	0.425045	Q8TAT6	NPLOC4	Nuclear protein localization protein 4 homolog (Protein NPL4)	3 v 3	0.175395	0.00616719	0.165615	NMRAL1
Q96AQ6	PBXIP1	Pre-B-cell leukemia transcription factor-interacting protein 1 (Hematopoietic PBX-interacting protein)	3 v 3	-0.103515	0.0164681	0.425045	Q58F09	GCS1	Glucosidase I	3 v 3	-0.204176	0.00617396	0.165615	NDUFV2
Q9HCP0	CSNK1G1	Casein kinase I isoform gamma-1 (CKI-gamma 1) (EC 2.7.11.1)	3 v 3	-0.205034	0.0164968	0.425045	Q9P2K8	EIF2AK4	eIF-2-alpha kinase GCN2 (EC 2.7.11.1) (Eukaryotic translation initiation factor 2-alpha kinase 4) (GCN2-like protein)	3 v 3	0.160457	0.00618055	0.165615	EIF5A2
O15347	HMGB3	High mobility group protein B3 (High mobility group protein 2a) (HMG-2a) (High mobility group protein 4) (HMG-4)	3 v 3	0.158341	0.0165358	0.425045	Q8N335	GPD1L	Glycerol-3-phosphate dehydrogenase 1-like protein (GPD1-L) (EC 1.1.1.8)	3 v 3	-0.0779059	0.00618387	0.165615	GNG5
Q7KYR7	BTN2A1	Butyrophilin subfamily 2 member A1	3 v 3	-0.249261	0.0166035	0.425045	Q9BRJ6	C7orf50	Uncharacterized protein C7orf50	3 v 3	0.225635	0.00618465	0.165615	CSNK1D
B4DM10		cDNA FLJ58263, highly similar to Microtubule-associated protein 4	3 v 3	-0.135124	0.0166137	0.425045	P62701	RPS4X	40S ribosomal protein S4, X isoform (SCR10) (Single copy abundant mRNA protein) (Small ribosomal subunit protein eS4)	3 v 3	0.10057	0.00620377	0.165615	DDR1
Q4KMQ1	TPRN	Taperin	3 v 3	0.100225	0.0166709	0.425045	Q12929	EPS8	Epidermal growth factor receptor kinase substrate 8	3 v 3	-0.124672	0.00630771	0.167864	FHIP2A
Q96CV9	OPTN	Optineurin (E3-14.7K-interacting protein) (FIP-2) (Huntingtin yeast partner L) (Huntingtin-interacting protein 7) (HIP-7) (Huntingtin-interacting protein L) (NEMO-related protein) (Optic neuropathy-inducing protein) (Transcription factor IIIA-interacting protein) (TFIIIA-IntP)	3 v 3	0.11951	0.0166828	0.425045	Q86SF2	GALNT7	N-acetylgalactosaminyltransferase 7 (EC 2.4.1.41) (Polypeptide GalNAc transferase 7) (GalNAc-T7) (pp-GaNTase 7) (Protein-UDP acetylgalactosaminyltransferase 7) (UDP-GalNAc:polypeptide N-acetylgalactosaminyltransferase 7)	3 v 3	0.519191	0.00633968	0.16797	RPF2
Q13505	MTX1	Metaxin-1 (Mitochondrial outer membrane import complex protein 1)	3 v 3	-0.146347	0.0167057	0.425045	Q8NC44	RETREG2	Reticulophagy regulator 2	3 v 3	-0.173099	0.00635114	0.16797	HSPA13
Q8WTW3	COG1	Conserved oligomeric Golgi complex subunit 1 (COG complex subunit 1) (Component of oligomeric Golgi complex 1)	3 v 3	-0.0601354	0.0167595	0.425045	O14777	NDC80	Kinetochore protein NDC80 homolog (Highly expressed in cancer protein) (Kinetochore protein Hec1) (HsHec1) (Kinetochore-associated protein 2) (Retinoblastoma-associated protein HEC)	3 v 3	-0.119153	0.00640689	0.168658	DNAJC5
Q6P4A8	PLBD1	Phospholipase B-like 1 (EC 3.1.1.-) (LAMA-like protein 1) (Lamina ancestor homolog 1) (Phospholipase B domain-containing protein 1) [Cleaved into: Phospholipase B-like 1 chain A; Phospholipase B-like 1 chain B; Phospholipase B-like 1 chain C]	3 v 3	-0.185587	0.0167786	0.425045	Q7L9L4	MOB1B	MOB kinase activator 1B (Mob1 homolog 1A) (Mob1A) (Mob1B) (Mps one binder kinase activator-like 1A)	3 v 3	-0.301737	0.00641679	0.168658	RABGGTA
Q9NP58	ABCB6	ATP-binding cassette sub-family B member 6 (ABC-type heme transporter ABCB6) (EC 7.6.2.5) (Mitochondrial ABC transporter 3) (Mt-ABC transporter 3) (P-glycoprotein-related protein) (Ubiquitously-expressed mammalian ABC half transporter)	3 v 3	0.210269	0.0169795	0.425045	Q8WXH0	SYNE2	Nesprin-2 (KASH domain-containing protein 2) (KASH2) (Nuclear envelope spectrin repeat protein 2) (Nucleus and actin connecting element protein) (Protein NUANCE) (Synaptic nuclear envelope protein 2) (Syne-2)	3 v 3	-0.285921	0.00644633	0.16868	SAE1
Q96CW5	TUBGCP3	Gamma-tubulin complex component 3 (GCP-3) (hGCP3) (Gamma-ring complex protein 104 kDa) (h104p) (hGrip104) (Spindle pole body protein Spc98 homolog) (hSpc98)	3 v 3	-0.148321	0.0170238	0.425045	Q9H6D7	HAUS4	HAUS augmin-like complex subunit 4	3 v 3	-0.168742	0.00645771	0.16868	WTAP
B1AJZ9	FHAD1	Forkhead-associated domain-containing protein 1 (FHA domain-containing protein 1)	2 v 2	0.420166	0.0171666	0.425045	K7ELL7	PRKCSH	Glucosidase 2 subunit beta (Glucosidase II subunit beta)	3 v 3	-0.182305	0.00647701	0.168679	AARS2
O14981	BTAF1	TATA-binding protein-associated factor 172 (EC 3.6.4.-) (ATP-dependent helicase BTAF1) (B-TFIID transcription factor-associated 170 kDa subunit) (TAF(II)170) (TBP-associated factor 172) (TAF-172)	3 v 3	-0.18752	0.0171877	0.425045	Q8WWH5	TRUB1	Probable tRNA pseudouridine synthase 1 (EC 5.4.99.-)	3 v 3	-0.272529	0.00651344	0.169099	RIC8A
A8K0B6		Ceramidase (EC 3.5.1.23)	3 v 3	0.827816	0.0173315	0.425045	Q9NX14	NDUFB11	NADH dehydrogenase [ubiquinone] 1 beta subcomplex subunit 11, mitochondrial (Complex I-ESSS) (CI-ESSS) (NADH-ubiquinone oxidoreductase ESSS subunit) (Neuronal protein 17.3) (Np17.3) (p17.3)	3 v 3	-0.370615	0.00653282	0.169099	ISCA1
O95639	CPSF4	Cleavage and polyadenylation specificity factor subunit 4 (Cleavage and polyadenylation specificity factor 30 kDa subunit) (CPSF 30 kDa subunit) (NS1 effector domain-binding protein 1) (Neb-1) (No arches homolog)	3 v 3	0.267772	0.0174793	0.425045	Q53FG6		Splicing factor 3b, subunit 4 variant (Fragment)	3 v 3	-0.344577	0.00665043	0.170456	GAP43
O43399	TPD52L2	Tumor protein D54 (hD54) (Tumor protein D52-like 2)	3 v 3	0.389345	0.0175244	0.425045	O76021	RSL1D1	Ribosomal L1 domain-containing protein 1 (CATX-11) (Cellular senescence-inhibited gene protein) (Protein PBK1)	3 v 3	0.261307	0.00666377	0.170455	SUMO3
O43824	GTPBP6	Putative GTP-binding protein 6 (Pseudoautosomal GTP-binding protein-like)	3 v 3	-0.168741	0.0175318	0.425045	Q96A35	MRPL24	39S ribosomal protein L24, mitochondrial (L24mt) (MRP-L24) (Mitochondrial large ribosomal subunit protein uL24m)	3 v 3	0.155946	0.00666796	0.170456	PRKCD
Q09666	AHNAK	Neuroblast differentiation-associated protein AHNAK (Desmoyokin)	3 v 3	-0.0969496	0.0175501	0.425045	P08243	ASNS	Asparagine synthetase [glutamine-hydrolyzing] (EC 6.3.5.4) (Cell cycle control protein TS11) (Glutamine-dependent asparagine synthetase)	3 v 3	0.125007	0.00667446	0.170455	CCM2
Q8NBJ7	SUMF2	Inactive C-alpha-formylglycine-generating enzyme 2 (Paralog of formylglycine-generating enzyme) (pFGE) (Sulfatase-modifying factor 2)	3 v 3	0.14705	0.0175586	0.425045	Q8TBX8	PIP4K2C	Phosphatidylinositol 5-phosphate 4-kinase type-2 gamma (EC 2.7.1.149) (Phosphatidylinositol 5-phosphate 4-kinase type II gamma) (PI(5)P 4-kinase type II gamma) (PIP4KII-gamma)	3 v 3	0.471824	0.00668531	0.170456	C11orf68
Q99519	NEU1	Sialidase-1 (EC 3.2.1.18) (Acetylneuraminyl hydrolase) (G9 sialidase) (Lysosomal sialidase) (N-acetyl-alpha-neuraminidase 1)	3 v 3	-0.2445	0.0176091	0.425045	Q99640	PKMYT1	Membrane-associated tyrosine- and threonine-specific cdc2-inhibitory kinase (EC 2.7.11.1) (Myt1 kinase)	3 v 3	-0.381329	0.00671485	0.170585	MCRIP1
Q6PID8	KLHDC10	Kelch domain-containing protein 10	3 v 3	-0.553915	0.0176778	0.425045	Q99707	MTR	Methionine synthase (MS) (EC 2.1.1.13) (5-methyltetrahydrofolate--homocysteine methyltransferase) (Cobalamin-dependent methionine synthase) (Vitamin-B12 dependent methionine synthase)	3 v 3	0.273915	0.00674544	0.170585	BDH2
A0A024RC67	PRC1	Protein regulator of cytokinesis 1, isoform CRA_e	3 v 3	-0.0848605	0.0176967	0.425045	P33993	MCM7	DNA replication licensing factor MCM7 (EC 3.6.4.12) (CDC47 homolog) (P1.1-MCM3)	3 v 3	-0.287565	0.00675048	0.170585	C17orf75
P82933	MRPS9	28S ribosomal protein S9, mitochondrial (MRP-S9) (S9mt) (Mitochondrial small ribosomal subunit protein uS9m)	3 v 3	0.182646	0.0177325	0.425045	P41240	CSK	Tyrosine-protein kinase CSK (EC 2.7.10.2) (C-Src kinase) (Protein-tyrosine kinase CYL)	3 v 3	0.155621	0.0068322	0.171131	DCTN3
Q16585	SGCB	Beta-sarcoglycan (Beta-SG) (43 kDa dystrophin-associated glycoprotein) (43DAG) (A3b)	2 v 2	-0.165142	0.0177402	0.425045	Q8N9V3	WDSUB1	WD repeat, SAM and U-box domain-containing protein 1	3 v 3	0.0994061	0.00690964	0.171131	GUK1
Q9BWH2	FUNDC2	FUN14 domain-containing protein 2 (Cervical cancer proto-oncogene 3 protein) (HCC-3) (Hepatitis C virus core-binding protein 6)	3 v 3	0.172485	0.017802	0.425045	Q52LA3	LIN52	Protein lin-52 homolog	3 v 3	0.302621	0.00693105	0.171131	GPAT4
Q9BYN0	SRXN1	Sulfiredoxin-1 (EC 1.8.98.2)	3 v 3	-0.313269	0.0178437	0.425045	O95164	UBL3	Ubiquitin-like protein 3 (Membrane-anchored ubiquitin-fold protein) (HsMUB) (MUB) (Protein HCG-1)	3 v 3	0.506964	0.00693585	0.171131	BCAT1
P41567	EIF1	Eukaryotic translation initiation factor 1 (eIF1) (A121) (Protein translation factor SUI1 homolog) (Sui1iso1)	3 v 3	-0.465004	0.01795	0.425045	Q53GA1		Elongation factor 1-alpha (Fragment)	3 v 3	0.036194	0.0069441	0.171131	ACSF3
Q92520	FAM3C	Protein FAM3C (Interleukin-like EMT inducer)	3 v 3	0.136069	0.0180266	0.425045	Q9NW68	BSDC1	BSD domain-containing protein 1	3 v 3	-0.0890572	0.00695548	0.171131	PPM1A
P22681	CBL	E3 ubiquitin-protein ligase CBL (EC 2.3.2.27) (Casitas B-lineage lymphoma proto-oncogene) (Proto-oncogene c-Cbl) (RING finger protein 55) (RING-type E3 ubiquitin transferase CBL) (Signal transduction protein CBL)	3 v 3	-0.201248	0.0180991	0.425045	Q3KRA6	C2orf76	UPF0538 protein C2orf76	3 v 3	-0.129528	0.00696512	0.171131	DDB1
Q8NCL4	GALNT6	Polypeptide N-acetylgalactosaminyltransferase 6 (EC 2.4.1.41) (Polypeptide GalNAc transferase 6) (GalNAc-T6) (pp-GaNTase 6) (Protein-UDP acetylgalactosaminyltransferase 6) (UDP-GalNAc:polypeptide N-acetylgalactosaminyltransferase 6)	3 v 3	0.175433	0.0181265	0.425045	Q9H8K7	PAAT	ATPase PAAT (EC 3.6.1.-) (Protein associated with ABC transporters) (PAAT)	3 v 3	0.128845	0.0069705	0.171131	UBE2K
O43374	RASA4	Ras GTPase-activating protein 4 (Calcium-promoted Ras inactivator) (Ras p21 protein activator 4) (RasGAP-activating-like protein 2)	3 v 3	0.116477	0.0181493	0.425045	Q9UPY5	SLC7A11	Cystine/glutamate transporter (Amino acid transport system xc-) (Calcium channel blocker resistance protein CCBR1) (Solute carrier family 7 member 11) (xCT)	3 v 3	0.83997	0.00697322	0.171131	PATZ1
Q9BUJ2	HNRNPUL1	Heterogeneous nuclear ribonucleoprotein U-like protein 1 (Adenovirus early region 1B-associated protein 5) (E1B-55 kDa-associated protein 5) (E1B-AP5)	3 v 3	0.0755625	0.0182062	0.425045	Q9Y3A4	RRP7A	Ribosomal RNA-processing protein 7 homolog A (Gastric cancer antigen Zg14)	3 v 3	0.221667	0.00698425	0.171131	CUL1
P29218	IMPA1	Inositol monophosphatase 1 (IMP 1) (IMPase 1) (EC 3.1.3.25) (D-galactose 1-phosphate phosphatase) (EC 3.1.3.94) (Inositol-1(or 4)-monophosphatase 1) (Lithium-sensitive myo-inositol monophosphatase A1)	3 v 3	0.280875	0.018236	0.425045	Q9H2G2	SLK	STE20-like serine/threonine-protein kinase (STE20-like kinase) (hSLK) (EC 2.7.11.1) (CTCL tumor antigen se20-9) (STE20-related serine/threonine-protein kinase) (STE20-related kinase) (Serine/threonine-protein kinase 2)	3 v 3	0.29366	0.00704709	0.171131	QTRT2
Q96EY9	ADAT3	Probable inactive tRNA-specific adenosine deaminase-like protein 3 (tRNA-specific adenosine-34 deaminase subunit ADAT3)	3 v 3	0.205278	0.0182968	0.425045	Q9BYT3	STK33	Serine/threonine-protein kinase 33 (EC 2.7.11.1)	3 v 3	-0.22783	0.00705648	0.171131	RFK
P15586	GNS	N-acetylglucosamine-6-sulfatase (EC 3.1.6.14) (Glucosamine-6-sulfatase) (G6S)	3 v 3	-0.373781	0.0183152	0.425045	O95347	SMC2	Structural maintenance of chromosomes protein 2 (SMC protein 2) (SMC-2) (Chromosome-associated protein E) (hCAP-E) (XCAP-E homolog)	3 v 3	-0.126718	0.00705807	0.171131	ACYP1
P53803	POLR2K	DNA-directed RNA polymerases I, II, and III subunit RPABC4 (RNA polymerases I, II, and III subunit ABC4) (ABC10-alpha) (DNA-directed RNA polymerase II subunit K) (RNA polymerase II 7.0 kDa subunit) (RPB7.0) (RPB10alpha)	3 v 3	-0.74962	0.0183301	0.425045	O75915	ARL6IP5	PRA1 family protein 3 (ADP-ribosylation factor-like protein 6-interacting protein 5) (ARL-6-interacting protein 5) (Aip-5) (Cytoskeleton-related vitamin A-responsive protein) (Dermal papilla-derived protein 11) (GTRAP3-18) (Glutamate transporter EAAC1-interacting protein) (JM5) (Prenylated Rab acceptor protein 2) (Protein JWa) (Putative MAPK-activating protein PM27)	3 v 3	0.282683	0.00706258	0.171131	AP1G1
Q13907	IDI1	Isopentenyl-diphosphate Delta-isomerase 1 (EC 5.3.3.2) (Isopentenyl pyrophosphate isomerase 1) (IPP isomerase 1) (IPPI1)	3 v 3	0.218348	0.0183362	0.425045	P33316	DUT	Deoxyuridine 5'-triphosphate nucleotidohydrolase, mitochondrial (dUTPase) (EC 3.6.1.23) (dUTP pyrophosphatase)	3 v 3	-0.670738	0.00713558	0.171131	COPB2
Q8TCG2	PI4K2B	Phosphatidylinositol 4-kinase type 2-beta (EC 2.7.1.67) (Phosphatidylinositol 4-kinase type II-beta) (PI4KII-BETA)	3 v 3	0.283982	0.0183848	0.425045	Q9NX40	OCIAD1	OCIA domain-containing protein 1 (Ovarian cancer immunoreactive antigen domain containing 1) (Ovarian carcinoma immunoreactive antigen)	3 v 3	-0.184534	0.00719219	0.171131	NASP
O60830	TIMM17B	Mitochondrial import inner membrane translocase subunit Tim17-B	3 v 3	-0.202895	0.0184041	0.425045	Q92620	DHX38	Pre-mRNA-splicing factor ATP-dependent RNA helicase PRP16 (EC 3.6.4.13) (ATP-dependent RNA helicase DHX38) (DEAH box protein 38)	3 v 3	0.121415	0.0072021	0.171131	CCDC134
A1L390	PLEKHG3	Pleckstrin homology domain-containing family G member 3 (PH domain-containing family G member 3)	3 v 3	-0.0943537	0.0184072	0.425045	P30566	ADSL	Adenylosuccinate lyase (ADSL) (ASL) (EC 4.3.2.2) (Adenylosuccinase) (ASase)	3 v 3	0.0359784	0.00720837	0.171131	SCRN1
Q96GM5	SMARCD1	SWI/SNF-related matrix-associated actin-dependent regulator of chromatin subfamily D member 1 (60 kDa BRG-1/Brm-associated factor subunit A) (BRG1-associated factor 60A) (BAF60A) (SWI/SNF complex 60 kDa subunit)	3 v 3	0.111076	0.0184303	0.425045	Q96C19	EFHD2	EF-hand domain-containing protein D2 (Swiprosin-1)	3 v 3	-0.451227	0.00721364	0.171131	DYNLL2
A0A6B7FTS4	HLA-A	MHC class I antigen	3 v 3	0.280587	0.0184861	0.425045	Q06481	APLP2	Amyloid-like protein 2 (APLP-2) (APPH) (Amyloid protein homolog) (CDEI box-binding protein) (CDEBP)	3 v 3	0.072599	0.00721822	0.171131	MAP2
P55084	HADHB	Trifunctional enzyme subunit beta, mitochondrial (TP-beta) [Includes: 3-ketoacyl-CoA thiolase (EC 2.3.1.155) (EC 2.3.1.16) (Acetyl-CoA acyltransferase) (Beta-ketothiolase)]	3 v 3	-0.139707	0.0184963	0.425045	P27694	RPA1	Replication protein A 70 kDa DNA-binding subunit (RP-A p70) (Replication factor A protein 1) (RF-A protein 1) (Single-stranded DNA-binding protein) [Cleaved into: Replication protein A 70 kDa DNA-binding subunit, N-terminally processed]	3 v 3	-0.417582	0.00723338	0.171131	RTN2
Q9BW19	KIFC1	Kinesin-like protein KIFC1 (Kinesin-like protein 2) (Kinesin-related protein HSET)	3 v 3	0.153165	0.0185412	0.425045	Q6PD62	CTR9	RNA polymerase-associated protein CTR9 homolog (SH2 domain-binding protein 1)	3 v 3	0.242131	0.00726347	0.171131	PPP1R14C
P14324	FDPS	Farnesyl pyrophosphate synthase (FPP synthase) (FPS) (EC 2.5.1.10) ((2E,6E)-farnesyl diphosphate synthase) (Dimethylallyltranstransferase) (EC 2.5.1.1) (Farnesyl diphosphate synthase) (Geranyltranstransferase)	3 v 3	0.295911	0.018553	0.425045	P23229	ITGA6	Integrin alpha-6 (CD49 antigen-like family member F) (VLA-6) (CD antigen CD49f) [Cleaved into: Integrin alpha-6 heavy chain; Integrin alpha-6 light chain; Processed integrin alpha-6 (Alpha6p)]	3 v 3	0.131111	0.00727738	0.171131	SIX4
Q9Y3Z3	SAMHD1	Deoxynucleoside triphosphate triphosphohydrolase SAMHD1 (dNTPase) (EC 3.1.5.-) (Dendritic cell-derived IFNG-induced protein) (DCIP) (Monocyte protein 5) (MOP-5) (SAM domain and HD domain-containing protein 1) (hSAMHD1)	3 v 3	-0.145921	0.0185668	0.425045	Q9NVS9	PNPO	Pyridoxine-5'-phosphate oxidase (EC 1.4.3.5) (Pyridoxamine-phosphate oxidase)	3 v 3	-0.311512	0.0073034	0.171131	GCFC2
P11532	DMD	Dystrophin	3 v 3	-0.175316	0.0186176	0.425045	Q04917	YWHAH	14-3-3 protein eta (Protein AS1)	3 v 3	0.213072	0.00730954	0.171131	PRADC1
P24928	POLR2A	DNA-directed RNA polymerase II subunit RPB1 (RNA polymerase II subunit B1) (EC 2.7.7.6) (DNA-directed RNA polymerase II subunit A) (DNA-directed RNA polymerase III largest subunit) (RNA-directed RNA polymerase II subunit RPB1) (EC 2.7.7.48)	3 v 3	0.0906561	0.0186443	0.425045	Q6UXH1	CRELD2	Protein disulfide isomerase CRELD2 (EC 5.3.4.1) (Cysteine-rich with EGF-like domain protein 2)	3 v 3	-0.300876	0.00732836	0.171131	UBA3
P56937	HSD17B7	3-keto-steroid reductase/17-beta-hydroxysteroid dehydrogenase 7 (17-beta-hydroxysteroid dehydrogenase 7) (17-beta-HSD 7) (3-keto-steroid reductase) (EC 1.1.1.270) (Dihydrotestosterone oxidoreductase) (EC 1.1.1.210) (Estradiol 17-beta-dehydrogenase 7) (EC 1.1.1.62) (Short chain dehydrogenase/reductase family 37C member 1)	3 v 3	0.0444163	0.0186717	0.425045	P80303	NUCB2	Nucleobindin-2 (DNA-binding protein NEFA) (Epididymis secretory protein Li 109) (Gastric cancer antigen Zg4) (Prepronesfatin) [Cleaved into: Nesfatin-1]	3 v 3	-0.222923	0.00733193	0.171131	CAP2
Q86U38	NOP9	Nucleolar protein 9	3 v 3	-0.185568	0.0186865	0.425045	Q9UKA9	PTBP2	Polypyrimidine tract-binding protein 2 (Neural polypyrimidine tract-binding protein) (Neurally-enriched homolog of PTB) (PTB-like protein)	3 v 3	0.204452	0.00735526	0.171131	TRIP6
O76062	TM7SF2	Delta(14)-sterol reductase TM7SF2 (Delta-14-SR) (EC 1.3.1.70) (3-beta-hydroxysterol Delta (14)-reductase) (Another new gene 1 protein) (C-14 sterol reductase) (C14SR) (Putative sterol reductase SR-1) (Sterol C14-reductase) (Transmembrane 7 superfamily member 2)	3 v 3	0.427875	0.0187419	0.425045	Q9UPY3	DICER1	Endoribonuclease Dicer (EC 3.1.26.3) (Helicase with RNase motif) (Helicase MOI)	3 v 3	0.913758	0.00736539	0.171131	NUP50
Q9Y606	PUS1	tRNA pseudouridine synthase A (EC 5.4.99.12) (tRNA pseudouridine(38-40) synthase) (tRNA pseudouridylate synthase I) (tRNA-uridine isomerase I)	3 v 3	-0.140534	0.0187423	0.425045	P29401	TKT	Transketolase (TK) (EC 2.2.1.1)	3 v 3	0.316599	0.00737496	0.171131	ALDH16A1
Q14108	SCARB2	Lysosome membrane protein 2 (85 kDa lysosomal membrane sialoglycoprotein) (LGP85) (CD36 antigen-like 2) (Lysosome membrane protein II) (LIMP II) (Scavenger receptor class B member 2) (CD antigen CD36)	3 v 3	-0.463334	0.0188029	0.425045	O43639	NCK2	Cytoplasmic protein NCK2 (Growth factor receptor-bound protein 4) (NCK adaptor protein 2) (Nck-2) (SH2/SH3 adaptor protein NCK-beta)	3 v 3	0.156027	0.00743885	0.171182	ITGB3
O95994	AGR2	Anterior gradient protein 2 homolog (AG-2) (hAG-2) (HPC8) (Secreted cement gland protein XAG-2 homolog)	3 v 3	-0.396171	0.0188212	0.425045	P36542	ATP5F1C	ATP synthase subunit gamma, mitochondrial (ATP synthase F1 subunit gamma) (F-ATPase gamma subunit)	3 v 3	-0.0767497	0.00747967	0.171182	MCM6
P15927	RPA2	Replication protein A 32 kDa subunit (RP-A p32) (Replication factor A protein 2) (RF-A protein 2) (Replication protein A 34 kDa subunit) (RP-A p34)	3 v 3	0.164707	0.0188346	0.425045	Q9NSV4	DIAPH3	Protein diaphanous homolog 3 (Diaphanous-related formin-3) (DRF3) (MDia2)	3 v 3	0.535974	0.00748397	0.171182	ADH5
Q9BTY7	HGH1	Protein HGH1 homolog	3 v 3	0.140788	0.0188555	0.425045	Q8IY22	CMIP	C-Maf-inducing protein (c-Mip) (Truncated c-Maf-inducing protein) (Tc-Mip)	3 v 3	-0.142306	0.00749121	0.171182	STK17B
Q8WXA9	SREK1	Splicing regulatory glutamine/lysine-rich protein 1 (Serine/arginine-rich-splicing regulatory protein 86) (SRrp86) (Splicing factor, arginine/serine-rich 12) (Splicing regulatory protein 508) (SRrp508)	3 v 3	0.291492	0.0189096	0.425045	Q8TCG1	CIP2A	Protein CIP2A (Cancerous inhibitor of PP2A) (p90 autoantigen)	3 v 3	0.14272	0.00749147	0.171182	ZNF703
Q9Y3L5	RAP2C	Ras-related protein Rap-2c (EC 3.6.5.2)	3 v 3	-0.416606	0.0189341	0.425045	Q9Y3B9	RRP15	RRP15-like protein (Ribosomal RNA-processing protein 15)	3 v 3	0.33582	0.00752065	0.171182	LYPLA2
Q69YN4	VIRMA	Protein virilizer homolog	3 v 3	0.263763	0.0190314	0.425045	Q9H0H5	RACGAP1	Rac GTPase-activating protein 1 (Male germ cell RacGap) (MgcRacGAP) (Protein CYK4 homolog) (CYK4) (HsCYK-4)	3 v 3	-0.337918	0.00752431	0.171182	THUMPD1
Q6PFW1	PPIP5K1	Inositol hexakisphosphate and diphosphoinositol-pentakisphosphate kinase 1 (EC 2.7.4.21) (EC 2.7.4.24) (Diphosphoinositol pentakisphosphate kinase 1) (Histidine acid phosphatase domain-containing protein 2A) (IP6 kinase) (Inositol pyrophosphate synthase 1) (InsP6 and PP-IP5 kinase 1) (VIP1 homolog) (hsVIP1)	3 v 3	0.119129	0.0191715	0.425045	P12109	COL6A1	Collagen alpha-1(VI) chain	3 v 3	0.215702	0.00754239	0.171182	OSBPL2
Q7L014	DDX46	Probable ATP-dependent RNA helicase DDX46 (EC 3.6.4.13) (DEAD box protein 46) (PRP5 homolog)	3 v 3	0.283668	0.0192785	0.425045	Q9H4I3	TRABD	TraB domain-containing protein (Protein TTG2)	3 v 3	-0.375984	0.00756764	0.171182	FAM120B
O94972	TRIM37	E3 ubiquitin-protein ligase TRIM37 (EC 2.3.2.27) (Mulibrey nanism protein) (RING-type E3 ubiquitin transferase TRIM37) (Tripartite motif-containing protein 37)	2 v 2	0.194439	0.0195221	0.425045	P25686	DNAJB2	DnaJ homolog subfamily B member 2 (Heat shock 40 kDa protein 3) (Heat shock protein J1) (HSJ-1)	3 v 3	-0.18956	0.00758351	0.171182	ICA1
Q9UBB9	TFIP11	Tuftelin-interacting protein 11 (Septin and tuftelin-interacting protein 1) (STIP-1)	3 v 3	0.0949881	0.0195316	0.425045	Q9BQI0	AIF1L	Allograft inflammatory factor 1-like (Ionized calcium-binding adapter molecule 2)	3 v 3	-0.309611	0.00759824	0.171182	HAT1
Q16270	IGFBP7	Insulin-like growth factor-binding protein 7 (IBP-7) (IGF-binding protein 7) (IGFBP-7) (IGFBP-rP1) (MAC25 protein) (PGI2-stimulating factor) (Prostacyclin-stimulating factor) (Tumor-derived adhesion factor) (TAF)	3 v 3	0.200454	0.0195787	0.425045	Q13541	EIF4EBP1	Eukaryotic translation initiation factor 4E-binding protein 1 (4E-BP1) (eIF4E-binding protein 1) (Phosphorylated heat- and acid-stable protein regulated by insulin 1) (PHAS-I)	3 v 3	-0.0514928	0.00761968	0.171212	CRB3
P54646	PRKAA2	5'-AMP-activated protein kinase catalytic subunit alpha-2 (AMPK subunit alpha-2) (EC 2.7.11.1) (Acetyl-CoA carboxylase kinase) (ACACA kinase) (EC 2.7.11.27) (Hydroxymethylglutaryl-CoA reductase kinase) (HMGCR kinase) (EC 2.7.11.31)	3 v 3	0.278811	0.0196916	0.425045	O14683	TP53I11	Tumor protein p53-inducible protein 11 (p53-induced gene 11 protein)	3 v 3	-0.462201	0.0077241	0.17266	INTS14
P52895	AKR1C2	Aldo-keto reductase family 1 member C2 (EC 1.-.-.-) (EC 1.1.1.112) (EC 1.1.1.209) (EC 1.1.1.53) (EC 1.1.1.62) (EC 1.3.1.20) (3-alpha-HSD3) (Chlordecone reductase homolog HAKRD) (Dihydrodiol dehydrogenase 2) (DD-2) (DD2) (Dihydrodiol dehydrogenase/bile acid-binding protein) (DD/BABP) (Type III 3-alpha-hydroxysteroid dehydrogenase) (EC 1.1.1.357)	3 v 3	-0.700874	0.0197075	0.425045	P52815	MRPL12	39S ribosomal protein L12, mitochondrial (L12mt) (MRP-L12) (5c5-2) (Mitochondrial large ribosomal subunit protein bL12m)	3 v 3	0.272589	0.0077247	0.17266	LBR
Q96RK4	BBS4	Bardet-Biedl syndrome 4 protein	2 v 2	0.453005	0.019838	0.425045	P08240	SRPRA	Signal recognition particle receptor subunit alpha (SR-alpha) (Docking protein alpha) (DP-alpha)	3 v 3	-0.189747	0.00776752	0.173163	HBB
P21127	CDK11B	Cyclin-dependent kinase 11B (EC 2.7.11.22) (Cell division cycle 2-like protein kinase 1) (CLK-1) (Cell division protein kinase 11B) (Galactosyltransferase-associated protein kinase p58/GTA) (PITSLRE serine/threonine-protein kinase CDC2L1) (p58 CLK-1)	3 v 3	0.211066	0.0198657	0.425045	P26583	HMGB2	High mobility group protein B2 (High mobility group protein 2) (HMG-2)	3 v 3	-0.238995	0.00780753	0.1736	NUSAP1
Q9Y2G8	DNAJC16	DnaJ homolog subfamily C member 16	3 v 3	-0.223828	0.0198738	0.425045	Q68CZ2	TNS3	Tensin-3 (Tensin-like SH2 domain-containing protein 1) (Tumor endothelial marker 6)	3 v 3	-0.106912	0.00789353	0.173844	PROSER2
Q9UK41	VPS28	Vacuolar protein sorting-associated protein 28 homolog (H-Vps28) (ESCRT-I complex subunit VPS28)	3 v 3	0.00796063	0.0199829	0.425045	Q9Y2H6	FNDC3A	Fibronectin type-III domain-containing protein 3A (Human gene expressed in odontoblasts)	3 v 3	0.601766	0.00795394	0.173844	YTHDF3
Q6P1R3	MSANTD2	Myb/SANT-like DNA-binding domain-containing protein 2	3 v 3	-0.342574	0.0200038	0.425045	Q93009	USP7	Ubiquitin carboxyl-terminal hydrolase 7 (EC 3.4.19.12) (Deubiquitinating enzyme 7) (Herpesvirus-associated ubiquitin-specific protease) (Ubiquitin thioesterase 7) (Ubiquitin-specific-processing protease 7)	3 v 3	0.113088	0.00800689	0.173844	ARL6
Q9NZB2	FAM120A	Constitutive coactivator of PPAR-gamma-like protein 1 (Oxidative stress-associated Src activator) (Protein FAM120A)	3 v 3	-0.0987912	0.0200207	0.425045	Q9Y2P4	SLC27A6	Long-chain fatty acid transport protein 6 (FATP-6) (Fatty acid transport protein 6) (Arachidonate--CoA ligase) (EC 6.2.1.15) (Fatty-acid-coenzyme A ligase, very long-chain 2) (EC 6.2.1.-) (Solute carrier family 27 member 6) (Very long-chain acyl-CoA synthetase homolog 1) (VLCSH1) (hVLCS-H1)	3 v 3	-0.399837	0.0080417	0.173844	ERMP1
Q9BW92	TARS2	Threonine--tRNA ligase, mitochondrial (EC 6.1.1.3) (Threonyl-tRNA synthetase) (ThrRS) (Threonyl-tRNA synthetase-like 1)	3 v 3	0.246482	0.0200546	0.425045	Q9NUP1	BLOC1S4	Biogenesis of lysosome-related organelles complex 1 subunit 4 (BLOC-1 subunit 4) (Protein cappuccino homolog)	3 v 3	0.161308	0.00811185	0.173844	MED20
Q9BTE3	MCMBP	Mini-chromosome maintenance complex-binding protein (MCM-BP) (MCM-binding protein)	3 v 3	-0.095073	0.0200917	0.425045	Q9BW30	TPPP3	Tubulin polymerization-promoting protein family member 3 (TPPP/p20)	3 v 3	-0.55812	0.00812357	0.173844	LIMD2
Q8N5M1	ATPAF2	ATP synthase mitochondrial F1 complex assembly factor 2 (ATP12 homolog)	3 v 3	0.181245	0.0201174	0.425045	Q9Y2A7	NCKAP1	Nck-associated protein 1 (NAP 1) (Membrane-associated protein HEM-2) (p125Nap1)	3 v 3	-0.18717	0.00813803	0.173844	PARD6B
O75494	SRSF10	Serine/arginine-rich splicing factor 10 (40 kDa SR-repressor protein) (SRrp40) (FUS-interacting serine-arginine-rich protein 1) (Splicing factor SRp38) (Splicing factor, arginine/serine-rich 13A) (TLS-associated protein with Ser-Arg repeats) (TASR) (TLS-associated protein with SR repeats) (TLS-associated serine-arginine protein) (TLS-associated SR protein)	3 v 3	0.212921	0.0201229	0.425045	Q8TCD5	NT5C	5'(3')-deoxyribonucleotidase, cytosolic type (EC 3.1.3.-) (Cytosolic 5',3'-pyrimidine nucleotidase) (Deoxy-5'-nucleotidase 1) (dNT-1)	3 v 3	-0.166419	0.00815913	0.173844	ORAI1
Q6IE81	JADE1	Protein Jade-1 (Jade family PHD finger protein 1) (PHD finger protein 17)	2 v 2	0.292238	0.0201757	0.425045	Q96C90	PPP1R14B	Protein phosphatase 1 regulatory subunit 14B (Phospholipase C-beta-3 neighbouring gene protein)	2 v 2	-0.276072	0.00817596	0.173844	SIX5
Q12955	ANK3	Ankyrin-3 (ANK-3) (Ankyrin-G)	3 v 3	-0.130374	0.020182	0.425045	P50990	CCT8	T-complex protein 1 subunit theta (TCP-1-theta) (CCT-theta) (Chaperonin containing T-complex polypeptide 1 subunit 8) (Renal carcinoma antigen NY-REN-15)	3 v 3	-0.0350037	0.00821284	0.173844	IPO13
Q9UPY3	DICER1	Endoribonuclease Dicer (EC 3.1.26.3) (Helicase with RNase motif) (Helicase MOI)	3 v 3	-0.561511	0.0201955	0.425045	P11234	RALB	Ras-related protein Ral-B (EC 3.6.5.2)	3 v 3	-0.418083	0.00823048	0.173844	SMARCA4
A0A6Q8PHP0	NT5C2	Cytosolic purine 5'-nucleotidase	3 v 3	-0.241939	0.0201973	0.425045	O43488	AKR7A2	Aflatoxin B1 aldehyde reductase member 2 (EC 1.1.1.n11) (AFB1 aldehyde reductase 1) (AFB1-AR 1) (Aldoketoreductase 7) (Succinic semialdehyde reductase) (SSA reductase)	3 v 3	-0.253438	0.00824646	0.173844	LATS1
Q6ZN55	ZNF574	Zinc finger protein 574	3 v 3	-0.170677	0.0201985	0.425045	Q7LBR1	CHMP1B	Charged multivesicular body protein 1b (CHMP1.5) (Chromatin-modifying protein 1b) (CHMP1b) (Vacuolar protein sorting-associated protein 46-2) (Vps46-2) (hVps46-2)	3 v 3	0.27875	0.0082734	0.173844	PLPP6
Q719H9	KCTD1	BTB/POZ domain-containing protein KCTD1 (Potassium channel tetramerization domain-containing protein 1)	3 v 3	-0.394604	0.0202875	0.425045	P61457	PCBD1	Pterin-4-alpha-carbinolamine dehydratase (PHS) (EC 4.2.1.96) (4-alpha-hydroxy-tetrahydropterin dehydratase) (Dimerization cofactor of hepatocyte nuclear factor 1-alpha) (DCoH) (Dimerization cofactor of HNF1) (Phenylalanine hydroxylase-stimulating protein) (Pterin carbinolamine dehydratase) (PCD)	3 v 3	-0.250113	0.00831086	0.173844	LSM4
P34059	GALNS	N-acetylgalactosamine-6-sulfatase (EC 3.1.6.4) (Chondroitinsulfatase) (Chondroitinase) (Galactose-6-sulfate sulfatase) (GalN6S) (N-acetylgalactosamine-6-sulfate sulfatase) (GalNAc6S sulfatase)	3 v 3	-0.418678	0.0203337	0.425045	Q96BR5	COA7	Cytochrome c oxidase assembly factor 7 (Beta-lactamase hcp-like protein) (Respiratory chain assembly factor 1) (Sel1 repeat-containing protein 1)	3 v 3	0.116825	0.00831705	0.173844	PRKAG1
Q8WU20	FRS2	Fibroblast growth factor receptor substrate 2 (FGFR substrate 2) (FGFR-signaling adaptor SNT) (Suc1-associated neurotrophic factor target 1) (SNT-1)	3 v 3	-0.265516	0.020341	0.425045	P18858	LIG1	DNA ligase 1 (EC 6.5.1.1) (DNA ligase I) (Polydeoxyribonucleotide synthase [ATP] 1)	3 v 3	-0.288342	0.00835642	0.173844	CA2
P15104	GLUL	Glutamine synthetase (GS) (EC 6.3.1.2) (Glutamate--ammonia ligase) (Palmitoyltransferase GLUL) (EC 2.3.1.225)	3 v 3	0.172035	0.0203846	0.425045	O95379	TNFAIP8	Tumor necrosis factor alpha-induced protein 8 (TNF alpha-induced protein 8) (Head and neck tumor and metastasis-related protein) (MDC-3.13) (NF-kappa-B-inducible DED-containing protein) (NDED) (SCC-S2) (TNF-induced protein GG2-1)	3 v 3	-0.132188	0.00835733	0.173844	DDX21
Q9NTJ3	SMC4	Structural maintenance of chromosomes protein 4 (SMC protein 4) (SMC-4) (Chromosome-associated polypeptide C) (hCAP-C) (XCAP-C homolog)	3 v 3	0.236127	0.0204701	0.425045	Q8WUH6	TMEM263	Transmembrane protein 263	3 v 3	-0.468939	0.00839414	0.173844	SFT2D3
Q86TJ2	TADA2B	Transcriptional adapter 2-beta (ADA2-like protein beta) (ADA2-beta)	3 v 3	-0.16563	0.0204878	0.425045	Q9UKT5	FBXO4	F-box only protein 4	3 v 3	-0.215034	0.00840376	0.173844	AGPS
Q9NZJ5	EIF2AK3	Eukaryotic translation initiation factor 2-alpha kinase 3 (EC 2.7.11.1) (PRKR-like endoplasmic reticulum kinase) (Pancreatic eIF2-alpha kinase) (HsPEK)	3 v 3	-0.182708	0.0204982	0.425045	Q14644	RASA3	Ras GTPase-activating protein 3 (GAP1(IP4BP)) (Ins P4-binding protein)	3 v 3	0.293191	0.00844636	0.173844	SMARCAD1
Q9NTZ6	RBM12	RNA-binding protein 12 (RNA-binding motif protein 12) (SH3/WW domain anchor protein in the nucleus) (SWAN)	3 v 3	0.201943	0.0205206	0.425045	Q6NUM9	RETSAT	All-trans-retinol 13,14-reductase (EC 1.3.99.23) (All-trans-13,14-dihydroretinol saturase) (RetSat) (PPAR-alpha-regulated and starvation-induced gene protein)	3 v 3	-0.367563	0.00844646	0.173844	MRPS34
Q13144	EIF2B5	Translation initiation factor eIF-2B subunit epsilon (eIF-2B GDP-GTP exchange factor subunit epsilon)	3 v 3	-0.0478962	0.0206045	0.425045	Q9Y696	CLIC4	Chloride intracellular channel protein 4 (Intracellular chloride ion channel protein p64H1)	3 v 3	0.517906	0.00847844	0.173844	BRIP1
P62834	RAP1A	Ras-related protein Rap-1A (EC 3.6.5.2) (C21KG) (G-22K) (GTP-binding protein smg p21A) (Ras-related protein Krev-1)	3 v 3	-0.116779	0.0206269	0.425045	Q9UI15	TAGLN3	Transgelin-3 (Neuronal protein 22) (NP22) (Neuronal protein NP25)	3 v 3	-0.244648	0.00850477	0.173844	B3KW50
Q5TF39	MFSD4B	Sodium-dependent glucose transporter 1 (Major facilitator superfamily domain-containing protein 4B)	2 v 2	-0.100974	0.0207184	0.425045	P51513	NOVA1	RNA-binding protein Nova-1 (Neuro-oncological ventral antigen 1) (Onconeural ventral antigen 1) (Paraneoplastic Ri antigen) (Ventral neuron-specific protein 1)	3 v 3	0.356695	0.00850649	0.173844	SEPTIN8
A0A494C0G5	AGRN	Agrin	3 v 3	0.525487	0.0207518	0.425045	P05023	ATP1A1	Sodium/potassium-transporting ATPase subunit alpha-1 (Na(+)/K(+) ATPase alpha-1 subunit) (EC 7.2.2.13) (Sodium pump subunit alpha-1)	3 v 3	0.213386	0.00853065	0.173844	Q14015
Q8IXM6	NRM	Nurim (Nuclear envelope membrane protein) (Nuclear rim protein)	3 v 3	-0.153537	0.0207636	0.425045	Q96J84	KIRREL1	Kin of IRRE-like protein 1 (Kin of irregular chiasm-like protein 1) (Nephrin-like protein 1)	3 v 3	0.207682	0.00853503	0.173844	NTMT1
Q06210	GFPT1	Glutamine--fructose-6-phosphate aminotransferase [isomerizing] 1 (EC 2.6.1.16) (D-fructose-6-phosphate amidotransferase 1) (Glutamine:fructose-6-phosphate amidotransferase 1) (GFAT 1) (GFAT1) (Hexosephosphate aminotransferase 1)	3 v 3	-0.189563	0.0208623	0.425045	Q12830	BPTF	Nucleosome-remodeling factor subunit BPTF (Bromodomain and PHD finger-containing transcription factor) (Fetal Alz-50 clone 1 protein) (Fetal Alzheimer antigen)	3 v 3	0.0971345	0.00854486	0.173844	GOLGA8N
O94762	RECQL5	ATP-dependent DNA helicase Q5 (EC 3.6.4.12) (DNA helicase, RecQ-like type 5) (RecQ5) (RecQ protein-like 5)	3 v 3	0.4176	0.0208981	0.425045	P58546	MTPN	Myotrophin (Protein V-1)	3 v 3	0.226741	0.00855857	0.173844	DDX6
Q6FIF0	ZFAND6	AN1-type zinc finger protein 6 (Associated with PRK1 protein) (Zinc finger A20 domain-containing protein 3)	3 v 3	0.207004	0.0209224	0.425045	Q96FQ6	S100A16	Protein S100-A16 (Aging-associated gene 13 protein) (Protein S100-F) (S100 calcium-binding protein A16)	3 v 3	-0.0187382	0.00858364	0.173844	PSAT1
Q9GZL7	WDR12	Ribosome biogenesis protein WDR12 (WD repeat-containing protein 12)	3 v 3	0.422888	0.0210006	0.425045	P49848	TAF6	Transcription initiation factor TFIID subunit 6 (RNA polymerase II TBP-associated factor subunit E) (Transcription initiation factor TFIID 70 kDa subunit) (TAF(II)70) (TAFII-70) (TAFII70) (Transcription initiation factor TFIID 80 kDa subunit) (TAF(II)80) (TAFII-80) (TAFII80)	3 v 3	-0.260462	0.00859268	0.173844	STARD10
P46527	CDKN1B	Cyclin-dependent kinase inhibitor 1B (Cyclin-dependent kinase inhibitor p27) (p27Kip1)	3 v 3	-0.452219	0.0210212	0.425045	Q96C57	CUSTOS	Protein CUSTOS	3 v 3	0.193749	0.00860053	0.173844	ACBD7
O95210	STBD1	Starch-binding domain-containing protein 1 (Genethonin-1) (Glycophagy cargo receptor STBD1)	3 v 3	-0.175787	0.0211211	0.425045	Q14168	MPP2	MAGUK p55 subfamily member 2 (Discs large homolog 2) (Protein MPP2)	3 v 3	-0.218389	0.00863027	0.173844	RRP8
O00623	PEX12	Peroxisome assembly protein 12 (Peroxin-12) (Peroxisome assembly factor 3) (PAF-3)	3 v 3	-0.102693	0.0211516	0.425045	Q13425	SNTB2	Beta-2-syntrophin (59 kDa dystrophin-associated protein A1 basic component 2) (Syntrophin-3) (SNT3) (Syntrophin-like) (SNTL)	3 v 3	0.288261	0.008641	0.173844	ACBD6
Q9Y237	PIN4	Peptidyl-prolyl cis-trans isomerase NIMA-interacting 4 (EC 5.2.1.8) (Parvulin-14) (Par14) (hPar14) (Parvulin-17) (Par17) (hPar17) (Peptidyl-prolyl cis-trans isomerase Pin4) (PPIase Pin4) (Peptidyl-prolyl cis/trans isomerase EPVH) (hEPVH) (Rotamase Pin4)	3 v 3	0.265633	0.021175	0.425045	Q9Y613	FHOD1	FH1/FH2 domain-containing protein 1 (Formin homolog overexpressed in spleen 1) (FHOS) (Formin homology 2 domain-containing protein 1)	3 v 3	-0.142512	0.00867086	0.173844	NOL3
Q14839	CHD4	Chromodomain-helicase-DNA-binding protein 4 (CHD-4) (EC 3.6.4.12) (ATP-dependent helicase CHD4) (Mi-2 autoantigen 218 kDa protein) (Mi2-beta)	3 v 3	0.033025	0.021196	0.425045	Q96KN1	LRATD2	Protein LRATD2 (Breast cancer membrane protein 101) (LRAT domain-containing 2) (Protein FAM84B) (Protein NSE2)	3 v 3	-0.285656	0.00867899	0.173844	MACO1
P00387	CYB5R3	NADH-cytochrome b5 reductase 3 (B5R) (Cytochrome b5 reductase) (EC 1.6.2.2) (Diaphorase-1) [Cleaved into: NADH-cytochrome b5 reductase 3 membrane-bound form; NADH-cytochrome b5 reductase 3 soluble form]	3 v 3	-0.222122	0.0212123	0.425045	Q9H330	TMEM245	Transmembrane protein 245 (Protein CG-2)	3 v 3	0.401245	0.00869174	0.173844	USP48
Q9P2F8	SIPA1L2	Signal-induced proliferation-associated 1-like protein 2 (SIPA1-like protein 2)	2 v 2	-0.156973	0.0213401	0.425881	O00159	MYO1C	Unconventional myosin-Ic (Myosin I beta) (MMI-beta) (MMIb)	3 v 3	0.14451	0.00869651	0.173844	MIGA1
O43766	LIAS	Lipoyl synthase, mitochondrial (EC 2.8.1.8) (Lipoate synthase) (LS) (Lip-syn) (Lipoic acid synthase)	3 v 3	0.178392	0.0214407	0.425881	Q6NW29	RWDD4	RWD domain-containing protein 4 (Protein FAM28A)	3 v 3	0.261892	0.0086975	0.173844	BZW1
P27635	RPL10	60S ribosomal protein L10 (Laminin receptor homolog) (Large ribosomal subunit protein uL16) (Protein QM) (Ribosomal protein L10) (Tumor suppressor QM)	3 v 3	0.0771204	0.0215305	0.425881	Q5VTQ0	TTC39B	Tetratricopeptide repeat protein 39B (TPR repeat protein 39B)	3 v 3	0.160511	0.00871392	0.173844	OXR1
Q9C0H2	TTYH3	Protein tweety homolog 3 (hTTY3)	3 v 3	0.459176	0.0215857	0.425881	O95396	MOCS3	Adenylyltransferase and sulfurtransferase MOCS3 (Molybdenum cofactor synthesis protein 3) (Molybdopterin synthase sulfurylase) (MPT synthase sulfurylase) [Includes: Molybdopterin-synthase adenylyltransferase (EC 2.7.7.80) (Adenylyltransferase MOCS3) (Sulfur carrier protein MOCS2A adenylyltransferase); Molybdopterin-synthase sulfurtransferase (EC 2.8.1.11) (Sulfur carrier protein MOCS2A sulfurtran…	3 v 3	0.184006	0.00872359	0.173844	HK1
Q96MM7	HS6ST2	Heparan-sulfate 6-O-sulfotransferase 2 (HS6ST-2) (EC 2.8.2.-)	3 v 3	-0.192073	0.021604	0.425881	P31150	GDI1	Rab GDP dissociation inhibitor alpha (Rab GDI alpha) (Guanosine diphosphate dissociation inhibitor 1) (GDI-1) (Oligophrenin-2) (Protein XAP-4)	3 v 3	-0.316154	0.00873874	0.173844	MED4
Q9Y388	RBMX2	RNA-binding motif protein, X-linked 2	3 v 3	0.33506	0.0216656	0.425881	Q14108	SCARB2	Lysosome membrane protein 2 (85 kDa lysosomal membrane sialoglycoprotein) (LGP85) (CD36 antigen-like 2) (Lysosome membrane protein II) (LIMP II) (Scavenger receptor class B member 2) (CD antigen CD36)	3 v 3	0.323791	0.00875376	0.173844	VRK1
Q9UBY8	CLN8	Protein CLN8	3 v 3	-0.194625	0.0216955	0.425881	P42574	CASP3	Caspase-3 (CASP-3) (EC 3.4.22.56) (Apopain) (Cysteine protease CPP32) (CPP-32) (Protein Yama) (SREBP cleavage activity 1) (SCA-1) [Cleaved into: Caspase-3 subunit p17; Caspase-3 subunit p12]	3 v 3	0.164199	0.00877602	0.173844	PUM1
Q14451	GRB7	Growth factor receptor-bound protein 7 (B47) (Epidermal growth factor receptor GRB-7) (GRB7 adapter protein)	3 v 3	0.303416	0.0216961	0.425881	P21281	ATP6V1B2	V-type proton ATPase subunit B, brain isoform (V-ATPase subunit B 2) (Endomembrane proton pump 58 kDa subunit) (HO57) (Vacuolar proton pump subunit B 2)	3 v 3	0.332485	0.0088198	0.173844	CAMKMT
Q9UKL0	RCOR1	REST corepressor 1 (Protein CoREST)	3 v 3	0.151085	0.0217224	0.425881	Q9H223	EHD4	EH domain-containing protein 4 (Hepatocellular carcinoma-associated protein 10/11) (PAST homolog 4)	3 v 3	0.171358	0.00884423	0.173844	ERGIC2
Q9Y6Y0	IVNS1ABP	Influenza virus NS1A-binding protein (NS1-BP) (NS1-binding protein) (Aryl hydrocarbon receptor-associated protein 3) (Kelch-like protein 39)	3 v 3	0.399377	0.0217614	0.425881	Q9HBL8	NMRAL1	NmrA-like family domain-containing protein 1	3 v 3	-0.288971	0.0088644	0.173844	USP5
O15327	INPP4B	Inositol polyphosphate 4-phosphatase type II (Type II inositol 3,4-bisphosphate 4-phosphatase) (EC 3.1.3.66)	3 v 3	-0.085234	0.0218136	0.425881	P19404	NDUFV2	NADH dehydrogenase [ubiquinone] flavoprotein 2, mitochondrial (EC 7.1.1.2) (NADH-ubiquinone oxidoreductase 24 kDa subunit)	3 v 3	-0.154366	0.00886811	0.173844	ANO10
Q10471	GALNT2	Polypeptide N-acetylgalactosaminyltransferase 2 (EC 2.4.1.41) (Polypeptide GalNAc transferase 2) (GalNAc-T2) (pp-GaNTase 2) (Protein-UDP acetylgalactosaminyltransferase 2) (UDP-GalNAc:polypeptide N-acetylgalactosaminyltransferase 2) [Cleaved into: Polypeptide N-acetylgalactosaminyltransferase 2 soluble form]	3 v 3	-0.176375	0.0218541	0.425881	Q9GZV4	EIF5A2	Eukaryotic translation initiation factor 5A-2 (eIF-5A-2) (eIF-5A2) (Eukaryotic initiation factor 5A isoform 2)	3 v 3	0.340819	0.00892254	0.173844	PDRG1
Q9NXW2	DNAJB12	DnaJ homolog subfamily B member 12	3 v 3	-0.158015	0.0219757	0.426167	P63218	GNG5	Guanine nucleotide-binding protein G(I)/G(S)/G(O) subunit gamma-5	3 v 3	-0.295138	0.00893862	0.173844	POLD2
Q7Z2W9	MRPL21	39S ribosomal protein L21, mitochondrial (L21mt) (MRP-L21) (Mitochondrial large ribosomal subunit protein bL21m)	3 v 3	0.295321	0.0219819	0.426167	P48730	CSNK1D	Casein kinase I isoform delta (CKI-delta) (CKId) (EC 2.7.11.1) (Tau-protein kinase CSNK1D) (EC 2.7.11.26)	3 v 3	-0.0501059	0.00894759	0.173844	ACACA
Q9UPP1	PHF8	Histone lysine demethylase PHF8 (EC 1.14.11.27) (EC 1.14.11.65) (PHD finger protein 8) ([histone H3]-dimethyl-L-lysine(36) demethylase PHF8) ([histone H3]-dimethyl-L-lysine(9) demethylase PHF8)	3 v 3	-0.349779	0.0221067	0.426167	Q08345	DDR1	Epithelial discoidin domain-containing receptor 1 (Epithelial discoidin domain receptor 1) (EC 2.7.10.1) (CD167 antigen-like family member A) (Cell adhesion kinase) (Discoidin receptor tyrosine kinase) (HGK2) (Mammary carcinoma kinase 10) (MCK-10) (Protein-tyrosine kinase 3A) (Protein-tyrosine kinase RTK-6) (TRK E) (Tyrosine kinase DDR) (Tyrosine-protein kinase CAK) (CD antigen CD167a)	3 v 3	-0.0986707	0.00897247	0.173844	POP1
Q9BTE1	DCTN5	Dynactin subunit 5 (Dynactin subunit p25)	3 v 3	-0.306065	0.0221392	0.426167	Q5W0V3	FHIP2A	FHF complex subunit HOOK interacting protein 2A (FHIP2A)	3 v 3	0.624122	0.00898011	0.173844	TXNDC12
O43237	DYNC1LI2	Cytoplasmic dynein 1 light intermediate chain 2 (Dynein light intermediate chain 2, cytosolic) (LIC-2) (LIC53/55)	3 v 3	-0.134534	0.0221763	0.426167	Q9H7B2	RPF2	Ribosome production factor 2 homolog (Brix domain-containing protein 1) (Ribosome biogenesis protein RPF2 homolog)	3 v 3	0.566176	0.0090019	0.173844	RTCA
P62805	H4C1; H4C2; H4C3; H4C4; H4C5; H4C6; H4C8; H4C9; H4C11; H4C12; H4C13; H4C14; H4C15; H4-16	Histone H4	3 v 3	0.247773	0.0221818	0.426167	P48723	HSPA13	Heat shock 70 kDa protein 13 (Microsomal stress-70 protein ATPase core) (Stress-70 protein chaperone microsome-associated 60 kDa protein)	3 v 3	0.30103	0.00902979	0.173844	MGAT1
P61964	WDR5	WD repeat-containing protein 5 (BMP2-induced 3-kb gene protein)	3 v 3	0.351363	0.0222256	0.426167	Q9H3Z4	DNAJC5	DnaJ homolog subfamily C member 5 (Ceroid-lipofuscinosis neuronal protein 4) (Cysteine string protein) (CSP)	3 v 3	-0.450085	0.00903944	0.173844	ACBD5
Q9H910	JPT2	Jupiter microtubule associated homolog 2 (Hematological and neurological expressed 1-like protein) (HN1-like protein)	3 v 3	-0.0538764	0.0222692	0.426167	P13489	RNH1	Ribonuclease inhibitor (Placental ribonuclease inhibitor) (Placental RNase inhibitor) (Ribonuclease/angiogenin inhibitor 1) (RAI)	3 v 3	0.294303	0.00906602	0.173844	PITHD1
Q9NYU1	UGGT2	UDP-glucose:glycoprotein glucosyltransferase 2 (UGT2) (hUGT2) (EC 2.4.1.-) (UDP--Glc:glycoprotein glucosyltransferase 2) (UDP-glucose ceramide glucosyltransferase-like 1)	3 v 3	0.120746	0.0223679	0.427097	Q6L8Q7	PDE12	2',5'-phosphodiesterase 12 (2'-PDE) (2-PDE) (EC 3.1.4.-) (Mitochondrial deadenylase) (EC 3.1.13.4)	3 v 3	0.184389	0.00909911	0.173844	FBXL18
Q9ULX6	AKAP8L	A-kinase anchor protein 8-like (AKAP8-like protein) (Helicase A-binding protein 95) (HAP95) (Homologous to AKAP95 protein) (HA95) (Neighbor of A-kinase-anchoring protein 95) (Neighbor of AKAP95)	3 v 3	-0.25612	0.0225105	0.428858	Q92696	RABGGTA	Geranylgeranyl transferase type-2 subunit alpha (EC 2.5.1.60) (Geranylgeranyl transferase type II subunit alpha) (Rab geranyl-geranyltransferase subunit alpha) (Rab GG transferase alpha) (Rab GGTase alpha) (Rab geranylgeranyltransferase subunit alpha)	3 v 3	-0.0837685	0.00910099	0.173844	CHMP2B
Q9P0V3	SH3BP4	SH3 domain-binding protein 4 (EH-binding protein 10) (Transferrin receptor-trafficking protein)	3 v 3	-0.259172	0.0227515	0.428928	Q9UBE0	SAE1	SUMO-activating enzyme subunit 1 (Ubiquitin-like 1-activating enzyme E1A) [Cleaved into: SUMO-activating enzyme subunit 1, N-terminally processed]	3 v 3	-0.10936	0.00910135	0.173844	ZNF143
P55082	MFAP3	Microfibril-associated glycoprotein 3	3 v 3	-0.545156	0.0227526	0.428928	Q15007	WTAP	Pre-mRNA-splicing regulator WTAP (Female-lethal(2)D homolog) (hFL(2)D) (WT1-associated protein) (Wilms tumor 1-associating protein)	3 v 3	-0.17135	0.00913256	0.173844	UGDH
Q9Y4G6	TLN2	Talin-2	3 v 3	0.0794546	0.0227628	0.428928	Q5JTZ9	AARS2	Alanine--tRNA ligase, mitochondrial (EC 6.1.1.7) (Alanyl-tRNA synthetase) (AlaRS)	3 v 3	-0.0381707	0.0091624	0.173844	TGFA
Q9ULU4	ZMYND8	Protein kinase C-binding protein 1 (Cutaneous T-cell lymphoma-associated antigen se14-3) (CTCL-associated antigen se14-3) (Rack7) (Zinc finger MYND domain-containing protein 8)	3 v 3	0.0852341	0.0228393	0.428928	Q9NPQ8	RIC8A	Synembryn-A (Protein Ric-8A)	3 v 3	-0.0460564	0.00916356	0.173844	EDF1
Q9NRA2	SLC17A5	Sialin (H(+)/nitrate cotransporter) (H(+)/sialic acid cotransporter) (AST) (Membrane glycoprotein HP59) (Solute carrier family 17 member 5) (Vesicular H(+)/Aspartate-glutamate cotransporter)	3 v 3	-0.164535	0.0228544	0.428928	Q9BUE6	ISCA1	Iron-sulfur cluster assembly 1 homolog, mitochondrial (HESB-like domain-containing protein 2) (Iron-sulfur assembly protein IscA) (hIscA)	3 v 3	0.608269	0.00916997	0.173844	BET1L
Q8WVB6	CHTF18	Chromosome transmission fidelity protein 18 homolog (hCTF18) (CHL12)	3 v 3	0.205842	0.0229616	0.428928	O14841	OPLAH	5-oxoprolinase (EC 3.5.2.9) (5-oxo-L-prolinase) (5-OPase) (Pyroglutamase)	3 v 3	-0.210143	0.00917916	0.173844	LSM2
I3L0A0	PEDS1-UBE2V1	HCG2044781 (PEDS1-UBE2V1 readthrough)	3 v 3	-0.224935	0.0229749	0.428928	P17677	GAP43	Neuromodulin (Axonal membrane protein GAP-43) (Growth-associated protein 43) (Neural phosphoprotein B-50) (pp46)	3 v 3	-0.311569	0.0092143	0.173844	SLC27A4
Q01658	DR1	Protein Dr1 (Down-regulator of transcription 1) (Negative cofactor 2-beta) (NC2-beta) (TATA-binding protein-associated phosphoprotein)	3 v 3	-0.173545	0.0230348	0.428928	P55854	SUMO3	Small ubiquitin-related modifier 3 (SUMO-3) (SMT3 homolog 1) (SUMO-2) (Ubiquitin-like protein SMT3A) (Smt3A)	3 v 3	0.598756	0.00922084	0.173844	ANKRD17
O75691	UTP20	Small subunit processome component 20 homolog (Down-regulated in metastasis protein) (Novel nucleolar protein 73) (NNP73) (Protein Key-1A6)	3 v 3	-0.102757	0.0230979	0.428928	Q05655	PRKCD	Protein kinase C delta type (EC 2.7.11.13) (Tyrosine-protein kinase PRKCD) (EC 2.7.10.2) (nPKC-delta) [Cleaved into: Protein kinase C delta type regulatory subunit; Protein kinase C delta type catalytic subunit (Sphingosine-dependent protein kinase-1) (SDK1)]	3 v 3	-0.0458773	0.00927747	0.173844	DCAF1
A6PW57	PIP5K1A	Phosphatidylinositol 4-phosphate 5-kinase type-1 alpha	3 v 3	-0.292563	0.0231534	0.428928	Q15012	LAPTM4A	Lysosomal-associated transmembrane protein 4A (Golgi 4-transmembrane-spanning transporter MTP)	3 v 3	0.416377	0.00931614	0.173844	TOR1AIP2
Q8IZA0	KIAA0319L	Dyslexia-associated protein KIAA0319-like protein (Adeno-associated virus receptor) (AAVR)	3 v 3	-0.128673	0.0231862	0.428928	Q9BSQ5	CCM2	Cerebral cavernous malformations 2 protein (Malcavernin)	3 v 3	-0.0940487	0.00933036	0.173844	PHKG2
O94868	FCHSD2	F-BAR and double SH3 domains protein 2 (Carom) (Protein nervous wreck 1) (NWK1) (SH3 multiple domains protein 3)	3 v 3	0.272417	0.0232043	0.428928	A0A6I8PRA0	TCOF1	Treacle protein (Fragment)	3 v 3	-0.416278	0.00933693	0.173844	LYAR
B7Z6C9		Transmembrane 9 superfamily member	3 v 3	0.167387	0.0234769	0.428928	Q8N9N7	LRRC57	Leucine-rich repeat-containing protein 57	3 v 3	0.394388	0.00933844	0.173844	BIRC6
O00469	PLOD2	Procollagen-lysine,2-oxoglutarate 5-dioxygenase 2 (EC 1.14.11.4) (Lysyl hydroxylase 2) (LH2)	3 v 3	-0.133087	0.0235297	0.428928	Q9H3H3	C11orf68	UPF0696 protein C11orf68 (Basophilic leukemia-expressed protein Bles03) (Protein p5326)	3 v 3	-0.339982	0.0093488	0.173844	NIPSNAP1
Q15596	NCOA2	Nuclear receptor coactivator 2 (NCoA-2) (Class E basic helix-loop-helix protein 75) (bHLHe75) (Transcriptional intermediary factor 2) (hTIF2)	3 v 3	0.394443	0.0235624	0.428928	C9JLW8	MCRIP1	Mapk-regulated corepressor-interacting protein 1 (Granulin-2) (Protein FAM195B)	3 v 3	-0.27582	0.00935977	0.173844	PRODH
O43819	SCO2	Protein SCO2 homolog, mitochondrial	3 v 3	-0.602733	0.0236512	0.428928	Q9BUT1	BDH2	3-hydroxybutyrate dehydrogenase type 2 (EC 1.1.1.-) (EC 1.1.1.30) (Dehydrogenase/reductase SDR family member 6) (Oxidoreductase UCPA) (R-beta-hydroxybutyrate dehydrogenase) (Short chain dehydrogenase/reductase family 15C member 1)	3 v 3	-0.15056	0.00936221	0.173844	STX5
Q12888	TP53BP1	TP53-binding protein 1 (53BP1) (p53-binding protein 1) (p53BP1)	3 v 3	0.268777	0.0236966	0.428928	Q9HAS0	C17orf75	Protein Njmu-R1	3 v 3	0.38317	0.00941479	0.173844	TEDC1
Q08J23	NSUN2	RNA cytosine C(5)-methyltransferase NSUN2 (EC 2.1.1.-) (Myc-induced SUN domain-containing protein) (Misu) (NOL1/NOP2/Sun domain family member 2) (Substrate of AIM1/Aurora kinase B) (mRNA cytosine C(5)-methyltransferase) (EC 2.1.1.-) (tRNA cytosine C(5)-methyltransferase) (EC 2.1.1.-) (EC 2.1.1.203) (tRNA methyltransferase 4 homolog) (hTrm4)	3 v 3	-0.155615	0.0237032	0.428928	O75935	DCTN3	Dynactin subunit 3 (Dynactin complex subunit 22 kDa subunit) (p22)	3 v 3	-0.20294	0.00943341	0.173844	LPCAT3
Q5VSQ6	P4HA1	Procollagen-proline 4-dioxygenase (EC 1.14.11.2) (Fragment)	3 v 3	0.105483	0.0237197	0.428928	Q16774	GUK1	Guanylate kinase (EC 2.7.4.8) (GMP kinase) (Guanylate kinase 1)	3 v 3	-0.156427	0.00945415	0.173844	CLPTM1L
A0A024RAV5	KRAS	V-Ki-ras2 Kirsten rat sarcoma viral oncogene homolog, isoform CRA_b	2 v 2	1.63451	0.0237488	0.428928	Q86UL3	GPAT4	Glycerol-3-phosphate acyltransferase 4 (EC 2.3.1.15) (1-acylglycerol-3-phosphate O-acyltransferase 6) (1-AGP acyltransferase 6) (1-AGPAT 6) (Acyl-CoA:glycerol-3-phosphate acyltransferase 4) (Lysophosphatidic acid acyltransferase zeta) (LPAAT-zeta) (Testis spermatogenesis apoptosis-related protein 7) (TSARG7)	3 v 3	-0.0976094	0.00946007	0.173844	ALDH5A1
O95248	SBF1	Myotubularin-related protein 5 (Inactive phosphatidylinositol 3-phosphatase 5) (SET-binding factor 1) (Sbf1)	3 v 3	-0.203954	0.0237627	0.428928	P54687	BCAT1	Branched-chain-amino-acid aminotransferase, cytosolic (BCAT(c)) (EC 2.6.1.42) (Protein ECA39)	3 v 3	0.287746	0.00947793	0.173844	GHDC
Q9H6S3	EPS8L2	Epidermal growth factor receptor kinase substrate 8-like protein 2 (EPS8-like protein 2) (Epidermal growth factor receptor pathway substrate 8-related protein 2) (EPS8-related protein 2)	3 v 3	0.078185	0.0237973	0.428928	Q4G176	ACSF3	Malonate--CoA ligase ACSF3, mitochondrial (EC 6.2.1.n3) (Acyl-CoA synthetase family member 3)	3 v 3	-0.093952	0.00950862	0.173844	AAAS
Q96G23	CERS2	Ceramide synthase 2 (CerS2) (EC 2.3.1.-) (LAG1 longevity assurance homolog 2) (SP260) (Sphingosine N-acyltransferase CERS2) (EC 2.3.1.24) (Tumor metastasis-suppressor gene 1 protein)	3 v 3	-0.224569	0.0238031	0.428928	P35813	PPM1A	Protein phosphatase 1A (EC 3.1.3.16) (Protein phosphatase 2C isoform alpha) (PP2C-alpha) (Protein phosphatase IA)	3 v 3	-0.159661	0.00951384	0.173844	ARF4
P13987	CD59	CD59 glycoprotein (1F5 antigen) (20 kDa homologous restriction factor) (HRF-20) (HRF20) (MAC-inhibitory protein) (MAC-IP) (MEM43 antigen) (Membrane attack complex inhibition factor) (MACIF) (Membrane inhibitor of reactive lysis) (MIRL) (Protectin) (CD antigen CD59)	3 v 3	0.0925419	0.02381	0.428928	Q16531	DDB1	DNA damage-binding protein 1 (DDB p127 subunit) (DNA damage-binding protein a) (DDBa) (Damage-specific DNA-binding protein 1) (HBV X-associated protein 1) (XAP-1) (UV-damaged DNA-binding factor) (UV-damaged DNA-binding protein 1) (UV-DDB 1) (XPE-binding factor) (XPE-BF) (Xeroderma pigmentosum group E-complementing protein) (XPCe)	3 v 3	-0.252606	0.0095152	0.173844	RAB34
Q96HS1	PGAM5	Serine/threonine-protein phosphatase PGAM5, mitochondrial (EC 3.1.3.16) (Bcl-XL-binding protein v68) (Phosphoglycerate mutase family member 5)	3 v 3	0.609295	0.0238234	0.428928	Q01581	HMGCS1	Hydroxymethylglutaryl-CoA synthase, cytoplasmic (HMG-CoA synthase) (EC 2.3.3.10) (3-hydroxy-3-methylglutaryl coenzyme A synthase)	3 v 3	0.314027	0.0095237	0.173844	MED17
P51825	AFF1	AF4/FMR2 family member 1 (ALL1-fused gene from chromosome 4 protein) (Protein AF-4) (Protein FEL) (Proto-oncogene AF4)	3 v 3	0.415364	0.0238238	0.428928	P61086	UBE2K	Ubiquitin-conjugating enzyme E2 K (EC 2.3.2.23) (E2 ubiquitin-conjugating enzyme K) (Huntingtin-interacting protein 2) (HIP-2) (Ubiquitin carrier protein) (Ubiquitin-conjugating enzyme E2-25 kDa) (Ubiquitin-conjugating enzyme E2(25K)) (Ubiquitin-conjugating enzyme E2-25K) (Ubiquitin-protein ligase)	3 v 3	0.346089	0.00954205	0.173844	PSME2
Q9NYQ3	HAO2	Hydroxyacid oxidase 2 (HAOX2) (EC 1.1.3.15) ((S)-2-hydroxy-acid oxidase, peroxisomal) (Cell growth-inhibiting gene 16 protein) (Long chain alpha-hydroxy acid oxidase) (Long-chain L-2-hydroxy acid oxidase)	3 v 3	1.04996	0.0239096	0.429158	Q9HBE1	PATZ1	POZ-, AT hook-, and zinc finger-containing protein 1 (BTB/POZ domain zinc finger transcription factor) (Protein kinase A RI subunit alpha-associated protein) (Zinc finger and BTB domain-containing protein 19) (Zinc finger protein 278) (Zinc finger sarcoma gene protein)	3 v 3	-0.0655015	0.00955368	0.173844	YEATS4
P49756	RBM25	RNA-binding protein 25 (Arg/Glu/Asp-rich protein of 120 kDa) (RED120) (Protein S164) (RNA-binding motif protein 25) (RNA-binding region-containing protein 7)	3 v 3	0.425385	0.0239859	0.429158	Q13616	CUL1	Cullin-1 (CUL-1)	3 v 3	0.118305	0.0096028	0.174048	TDG
Q7Z333	SETX	Probable helicase senataxin (EC 3.6.4.-) (Amyotrophic lateral sclerosis 4 protein) (SEN1 homolog) (Senataxin)	3 v 3	-0.0663085	0.0239877	0.429158	Q9H974	QTRT2	Queuine tRNA-ribosyltransferase accessory subunit 2 (Queuine tRNA-ribosyltransferase domain-containing protein 1)	3 v 3	0.172564	0.00960603	0.174048	SEC24C
P04156	PRNP	Major prion protein (PrP) (ASCR) (PrP27-30) (PrP33-35C) (CD antigen CD230)	3 v 3	-0.283301	0.0241427	0.430078	A0A024R275	RFK	Riboflavin kinase (EC 2.7.1.26)	3 v 3	0.645133	0.00963802	0.174048	GAS2L3
Q9NS00	C1GALT1	Glycoprotein-N-acetylgalactosamine 3-beta-galactosyltransferase 1 (EC 2.4.1.122) (B3Gal-T8) (Core 1 O-glycan T-synthase) (Core 1 UDP-galactose:N-acetylgalactosamine-alpha-R beta 1,3-galactosyltransferase 1) (Beta-1,3-galactosyltransferase) (Core 1 beta1,3-galactosyltransferase 1) (C1GalT1) (Core 1 beta3-Gal-T1)	3 v 3	-0.470197	0.0241891	0.430078	P07311	ACYP1	Acylphosphatase-1 (EC 3.6.1.7) (Acylphosphatase, erythrocyte isozyme) (Acylphosphatase, organ-common type isozyme) (Acylphosphate phosphohydrolase 1)	3 v 3	-0.375054	0.0096668	0.174048	DCUN1D1
Q9NSA3	CTNNBIP1	Beta-catenin-interacting protein 1 (Inhibitor of beta-catenin and Tcf-4)	3 v 3	0.349373	0.0242458	0.430078	O43747	AP1G1	AP-1 complex subunit gamma-1 (Adaptor protein complex AP-1 subunit gamma-1) (Adaptor-related protein complex 1 subunit gamma-1) (Clathrin assembly protein complex 1 gamma-1 large chain) (Gamma1-adaptin) (Golgi adaptor HA1/AP1 adaptin subunit gamma-1)	3 v 3	-0.261646	0.00967452	0.174048	RUNDC1
P32119	PRDX2	Peroxiredoxin-2 (EC 1.11.1.24) (Natural killer cell-enhancing factor B) (NKEF-B) (PRP) (Thiol-specific antioxidant protein) (TSA) (Thioredoxin peroxidase 1) (Thioredoxin-dependent peroxide reductase 1) (Thioredoxin-dependent peroxiredoxin 2)	3 v 3	0.114596	0.0242535	0.430078	P35606	COPB2	Coatomer subunit beta' (Beta'-coat protein) (Beta'-COP) (p102)	3 v 3	-0.0531691	0.00968749	0.174048	TRAPPC4
A0A024R4H5	DFFA	DNAation factor, 45kDa, alpha polypeptide, isoform CRA_b	2 v 2	-0.623661	0.0242916	0.430078	Q15596	NCOA2	Nuclear receptor coactivator 2 (NCoA-2) (Class E basic helix-loop-helix protein 75) (bHLHe75) (Transcriptional intermediary factor 2) (hTIF2)	3 v 3	-0.419474	0.00975445	0.174882	WDR44
P31350	RRM2	Ribonucleoside-diphosphate reductase subunit M2 (EC 1.17.4.1) (Ribonucleotide reductase small chain) (Ribonucleotide reductase small subunit)	3 v 3	0.427912	0.0246414	0.430935	P49321	NASP	Nuclear autoantigenic sperm protein (NASP)	3 v 3	-0.174552	0.00978152	0.174999	TBC1D5
Q01085	TIAL1	Nucleolysin TIAR (TIA-1-related protein)	3 v 3	-0.20196	0.0246712	0.430935	Q9H6E4	CCDC134	Coiled-coil domain-containing protein 134	3 v 3	-0.163915	0.00985856	0.175087	LSM14B
P78310	CXADR	Coxsackievirus and adenovirus receptor (CAR) (hCAR) (CVB3-binding protein) (Coxsackievirus B-adenovirus receptor) (HCVADR)	3 v 3	-0.39651	0.0247044	0.430935	Q12765	SCRN1	Secernin-1	3 v 3	-0.165335	0.00986276	0.175087	A8K818
Q86Y37	CACUL1	CDK2-associated and cullin domain-containing protein 1 (Cdk-associated cullin 1)	3 v 3	0.906506	0.0247546	0.430935	Q96FJ2	DYNLL2	Dynein light chain 2, cytoplasmic (8 kDa dynein light chain b) (DLC8b) (Dynein light chain LC8-type 2)	3 v 3	-0.420245	0.00992597	0.175087	NOTCH2
P50443	SLC26A2	Sulfate transporter (Diastrophic dysplasia protein) (Solute carrier family 26 member 2)	3 v 3	-0.127862	0.0247681	0.430935	A0A024R3Z1	MAP2	Microtubule-associated protein	3 v 3	0.276585	0.00994144	0.175087	ABHD14B
Q9UBK9	UXT	Protein UXT (Androgen receptor trapped clone 27 protein) (ART-27) (Ubiquitously expressed transcript protein)	3 v 3	-0.262925	0.0248217	0.430935	O75298	RTN2	Reticulon-2 (Neuroendocrine-specific protein-like 1) (NSP-like protein 1) (Neuroendocrine-specific protein-like I) (NSP-like protein I) (NSPLI)	3 v 3	-0.409865	0.0100016	0.175087	EPHA5
P00491	PNP	Purine nucleoside phosphorylase (PNP) (EC 2.4.2.1) (Inosine phosphorylase) (Inosine-guanosine phosphorylase)	3 v 3	-0.188024	0.0248294	0.430935	Q8TAE6	PPP1R14C	Protein phosphatase 1 regulatory subunit 14C (Kinase-enhanced PP1 inhibitor) (PKC-potentiated PP1 inhibitory protein) (Serologically defined breast cancer antigen NY-BR-81)	3 v 3	-0.338697	0.0100267	0.175087	TUSC3
Q14696	MESD	LRP chaperone MESD (LDLR chaperone MESD) (Mesoderm development LRP chaperone MESD) (Mesoderm development candidate 2) (Mesoderm development protein) (Renal carcinoma antigen NY-REN-61)	3 v 3	-0.292754	0.0248492	0.430935	Q9NYQ8	FAT2	Protocadherin Fat 2 (hFat2) (Cadherin family member 8) (Multiple epidermal growth factor-like domains protein 1) (Multiple EGF-like domains protein 1)	3 v 3	0.355687	0.0100399	0.175087	NDUFV3
A6NKF1	SAC3D1	SAC3 domain-containing protein 1 (SAC3 homology domain-containing protein 1)	3 v 3	0.315664	0.0248638	0.430935	Q53H26		Beta-1 metal-binding globulin (Serotransferrin) (Siderophilin) (Fragment)	3 v 3	0.370892	0.0100612	0.175087	CASP2
Q99683	MAP3K5	Mitogen-activated protein kinase kinase kinase 5 (EC 2.7.11.25) (Apoptosis signal-regulating kinase 1) (ASK-1) (MAPK/ERK kinase kinase 5) (MEK kinase 5) (MEKK 5)	3 v 3	-0.228753	0.0248688	0.430935	Q9UIU6	SIX4	Homeobox protein SIX4 (Sine oculis homeobox homolog 4)	3 v 3	0.799665	0.0100882	0.175087	UBE2T
Q96Q15	SMG1	Serine/threonine-protein kinase SMG1 (SMG-1) (hSMG-1) (EC 2.7.11.1) (61E3.4) (Lambda/iota protein kinase C-interacting protein) (Lambda-interacting protein)	3 v 3	-0.159223	0.0248967	0.430935	P16383	GCFC2	Intron Large complex component GCFC2 (GC-rich sequence DNA-binding factor) (GC-rich sequence DNA-binding factor 2) (Transcription factor 9) (TCF-9)	3 v 3	0.0388525	0.0100882	0.175087	TMCC1
Q96FH0	BORCS8	BLOC-1-related complex subunit 8 (MEF2B neighbor)	2 v 2	-0.312875	0.0249559	0.431084	Q9BSG0	PRADC1	Protease-associated domain-containing protein 1 (Protease-associated domain-containing protein of 21 kDa) (hPAP21)	2 v 2	-0.32383	0.0101183	0.175087	PLK1
Q96AG4	LRRC59	Leucine-rich repeat-containing protein 59 (Ribosome-binding protein p34) (p34) [Cleaved into: Leucine-rich repeat-containing protein 59, N-terminally processed]	3 v 3	-0.183757	0.0251437	0.431716	Q8TBC4	UBA3	NEDD8-activating enzyme E1 catalytic subunit (EC 6.2.1.64) (NEDD8-activating enzyme E1C) (Ubiquitin-activating enzyme E1C) (Ubiquitin-like modifier-activating enzyme 3) (Ubiquitin-activating enzyme 3)	3 v 3	-0.129401	0.0101253	0.175087	LLGL1
P31146	CORO1A	Coronin-1A (Coronin-like protein A) (Clipin-A) (Coronin-like protein p57) (Tryptophan aspartate-containing coat protein) (TACO)	3 v 3	0.363696	0.0252581	0.431716	P40123	CAP2	Adenylyl cyclase-associated protein 2 (CAP 2)	3 v 3	-0.148568	0.0101258	0.175087	RBBP7
Q9NQG1	MANBAL	Protein MANBAL	3 v 3	-0.413393	0.0252648	0.431716	Q15654	TRIP6	Thyroid receptor-interacting protein 6 (TR-interacting protein 6) (TRIP-6) (Opa-interacting protein 1) (OIP-1) (Zyxin-related protein 1) (ZRP-1)	3 v 3	0.21466	0.0101386	0.175087	CASP8
Q9NR81	ARHGEF3	Rho guanine nucleotide exchange factor 3 (Exchange factor found in platelets and leukemic and neuronal tissues) (XPLN)	3 v 3	-0.230951	0.0253116	0.431716	Q5VSQ6	P4HA1	Procollagen-proline 4-dioxygenase (EC 1.14.11.2) (Fragment)	3 v 3	-0.293298	0.0101451	0.175087	PAF1
P38159	RBMX	RNA-binding motif protein, X chromosome (Glycoprotein p43) (Heterogeneous nuclear ribonucleoprotein G) (hnRNP G) [Cleaved into: RNA-binding motif protein, X chromosome, N-terminally processed]	3 v 3	0.543806	0.025389	0.431716	Q9UKX7	NUP50	Nuclear pore complex protein Nup50 (50 kDa nucleoporin) (Nuclear pore-associated protein 60 kDa-like) (Nucleoporin Nup50)	3 v 3	0.0951578	0.0101473	0.175087	NEK7
H0YJ05	STON2	Stonin-2 (Fragment)	3 v 3	-0.135069	0.0257487	0.431716	Q8IZ83	ALDH16A1	Aldehyde dehydrogenase family 16 member A1	3 v 3	-0.273529	0.010155	0.175087	SLC9A1
Q9HB66	MKKS	Alternative protein MKKS (McKusick-Kaufman syndrome, isoform CRA_a) (PNAS-117)	3 v 3	-0.210124	0.0257646	0.431716	Q96AQ6	PBXIP1	Pre-B-cell leukemia transcription factor-interacting protein 1 (Hematopoietic PBX-interacting protein)	3 v 3	-0.16336	0.0101742	0.175087	SPRY1
Q9NTX5	ECHDC1	Ethylmalonyl-CoA decarboxylase (EC 4.1.1.94) (Enoyl-CoA hydratase domain-containing protein 1) (Methylmalonyl-CoA decarboxylase) (MMCD)	3 v 3	0.0968022	0.0257953	0.431716	P05106	ITGB3	Integrin beta-3 (Platelet membrane glycoprotein IIIa) (GPIIIa) (CD antigen CD61)	3 v 3	0.254514	0.0101771	0.175087	LRRC42
Q4G148	GXYLT1	Glucoside xylosyltransferase 1 (EC 2.4.2.42) (Glycosyltransferase 8 domain-containing protein 3)	3 v 3	-0.359462	0.025863	0.431716	Q14566	MCM6	DNA replication licensing factor MCM6 (EC 3.6.4.12) (p105MCM)	3 v 3	-0.331091	0.0102127	0.175346	RPL23A
P04899	GNAI2	Guanine nucleotide-binding protein G(i) subunit alpha-2 (Adenylate cyclase-inhibiting G alpha protein)	3 v 3	-0.178829	0.0258849	0.431716	P11766	ADH5	Alcohol dehydrogenase class-3 (EC 1.1.1.1) (Alcohol dehydrogenase 5) (Alcohol dehydrogenase class chi chain) (Alcohol dehydrogenase class-III) (Glutathione-dependent formaldehyde dehydrogenase) (FALDH) (FDH) (GSH-FDH) (EC 1.1.1.-) (S-(hydroxymethyl)glutathione dehydrogenase) (EC 1.1.1.284)	3 v 3	-0.0277806	0.0102772	0.175474	TLCD4
Q9H2D6	TRIOBP	TRIO and F-actin-binding protein (Protein Tara) (Trio-associated repeat on actin)	3 v 3	0.178538	0.0259772	0.431716	O94768	STK17B	Serine/threonine-protein kinase 17B (EC 2.7.11.1) (DAP kinase-related apoptosis-inducing protein kinase 2)	3 v 3	0.732346	0.0102935	0.175474	TWF1
P49773	HINT1	Histidine triad nucleotide-binding protein 1 (EC 3.-.-.-) (Adenosine 5'-monophosphoramidase) (Protein kinase C inhibitor 1) (Protein kinase C-interacting protein 1) (PKCI-1)	3 v 3	-0.225496	0.0260167	0.431716	Q9H7S9	ZNF703	Zinc finger protein 703 (Zinc finger elbow-related proline domain protein 1)	3 v 3	0.305075	0.0103398	0.175474	GAK
P35249	RFC4	Replication factor C subunit 4 (Activator 1 37 kDa subunit) (A1 37 kDa subunit) (Activator 1 subunit 4) (Replication factor C 37 kDa subunit) (RF-C 37 kDa subunit) (RFC37)	3 v 3	0.208063	0.0260289	0.431716	O95372	LYPLA2	Acyl-protein thioesterase 2 (APT-2) (EC 3.1.2.-) (Lysophospholipase II) (LPL-II) (LysoPLA II)	3 v 3	-0.191384	0.0103485	0.175474	PI4KA
Q92664	GTF3A	Transcription factor IIIA (TFIIIA)	2 v 2	-0.230601	0.0260386	0.431716	Q9NXG2	THUMPD1	THUMP domain-containing protein 1	3 v 3	-0.238279	0.0103525	0.175474	VASN
Q9UHP3	USP25	Ubiquitin carboxyl-terminal hydrolase 25 (EC 3.4.19.12) (Deubiquitinating enzyme 25) (USP on chromosome 21) (Ubiquitin thioesterase 25) (Ubiquitin-specific-processing protease 25)	3 v 3	-0.133542	0.0261259	0.431716	Q49A26	GLYR1	Putative oxidoreductase GLYR1 (EC 1.-.-.-) (3-hydroxyisobutyrate dehydrogenase-like protein) (Cytokine-like nuclear factor N-PAC) (Glyoxylate reductase 1 homolog) (Nuclear protein NP60) (Nuclear protein of 60 kDa) (Nucleosome-destabilizing factor) (hNDF)	3 v 3	-0.705805	0.0103791	0.175474	A0A0B4J2A0
Q96AY3	FKBP10	Peptidyl-prolyl cis-trans isomerase FKBP10 (PPIase FKBP10) (EC 5.2.1.8) (65 kDa FK506-binding protein) (65 kDa FKBP) (FKBP-65) (FK506-binding protein 10) (FKBP-10) (Immunophilin FKBP65) (Rotamase)	3 v 3	0.188769	0.0261638	0.431716	P78536	ADAM17	Disintegrin and metalloproteinase domain-containing protein 17 (ADAM 17) (EC 3.4.24.86) (Snake venom-like protease) (TNF-alpha convertase) (TNF-alpha-converting enzyme) (CD antigen CD156b)	3 v 3	0.4107	0.0103868	0.175474	MRPS28
Q9UBW7	ZMYM2	Zinc finger MYM-type protein 2 (Fused in myeloproliferative disorders protein) (Rearranged in atypical myeloproliferative disorder protein) (Zinc finger protein 198)	3 v 3	0.255179	0.0262171	0.431716	Q9H1P3	OSBPL2	Oxysterol-binding protein-related protein 2 (ORP-2) (OSBP-related protein 2)	3 v 3	-0.102987	0.0104141	0.175474	TXNRD2
Q02252	ALDH6A1	Methylmalonate-semialdehyde dehydrogenase [acylating], mitochondrial (MMSDH) (Malonate-semialdehyde dehydrogenase [acylating]) (EC 1.2.1.18) (EC 1.2.1.27) (Aldehyde dehydrogenase family 6 member A1)	3 v 3	-0.0702492	0.0262296	0.431716	Q96EK7	FAM120B	Constitutive coactivator of peroxisome proliferator-activated receptor gamma (Constitutive coactivator of PPAR-gamma) (Constitutive coactivator of PPARG) (PPARG constitutive coactivator 1) (PGCC1) (Protein FAM120B)	3 v 3	-0.0751258	0.0104178	0.175474	RGL2
P17405	SMPD1	Sphingomyelin phosphodiesterase (EC 3.1.4.12) (Acid sphingomyelinase) (aSMase)	3 v 3	0.283346	0.0262651	0.431716	Q05084	ICA1	Islet cell autoantigen 1 (69 kDa islet cell autoantigen) (ICA69) (Islet cell autoantigen p69) (ICAp69) (p69)	3 v 3	-0.179213	0.0104262	0.175474	CPOX
Q8NFU3	TSTD1	Thiosulfate:glutathione sulfurtransferase (TST) (EC 2.8.1.-)	3 v 3	0.212815	0.0263188	0.431716	Q92796	DLG3	Disks large homolog 3 (Neuroendocrine-DLG) (Synapse-associated protein 102) (SAP-102) (SAP102) (XLMR)	3 v 3	0.255209	0.0105314	0.175837	BCAP31
P38936	CDKN1A	Cyclin-dependent kinase inhibitor 1 (CDK-interacting protein 1) (Melanoma differentiation-associated protein 6) (MDA-6) (p21)	3 v 3	-0.349371	0.0263937	0.431716	O14929	HAT1	Histone acetyltransferase type B catalytic subunit (EC 2.3.1.48) (Histone acetyltransferase 1)	3 v 3	-0.229975	0.0105315	0.175837	SHCBP1
P50570	DNM2	Dynamin-2 (EC 3.6.5.5)	3 v 3	-0.159196	0.026431	0.431716	Q9BUF7	CRB3	Protein crumbs homolog 3	3 v 3	0.216475	0.0105386	0.175837	DYNC2H1
Q9BXY0	MAK16	Protein MAK16 homolog (NNP78) (Protein RBM13)	3 v 3	-0.242843	0.0264333	0.431716	Q96SY0	INTS14	Integrator complex subunit 14 (von Willebrand factor A domain-containing protein 9)	3 v 3	-0.154955	0.0105405	0.175837	UBXN2B
Q9P289	STK26	Serine/threonine-protein kinase 26 (EC 2.7.11.1) (MST3 and SOK1-related kinase) (Mammalian STE20-like protein kinase 4) (MST-4) (STE20-like kinase MST4) (Serine/threonine-protein kinase MASK)	3 v 3	-0.207964	0.0264424	0.431716	Q14739	LBR	Delta(14)-sterol reductase LBR (Delta-14-SR) (EC 1.3.1.70) (3-beta-hydroxysterol Delta (14)-reductase) (C-14 sterol reductase) (C14SR) (Integral nuclear envelope inner membrane protein) (LMN2R) (Lamin-B receptor) (Sterol C14-reductase)	3 v 3	0.752353	0.0105511	0.175837	CLGN
Q8TAG9	EXOC6	Exocyst complex component 6 (Exocyst complex component Sec15A) (SEC15-like protein 1)	3 v 3	-0.127917	0.0264424	0.431716	Q5TDH0	DDI2	Protein DDI1 homolog 2 (EC 3.4.23.-)	3 v 3	0.311671	0.010577	0.175925	DCXR
A2RUB1	MEIOC	Meiosis-specific coiled-coil domain-containing protein MEIOC (Meiosis-specific with coiled-coil domain protein)	2 v 2	0.327182	0.0265574	0.431716	Q6ZRP7	QSOX2	Sulfhydryl oxidase 2 (EC 1.8.3.2) (Neuroblastoma-derived sulfhydryl oxidase) (Quiescin Q6-like protein 1)	3 v 3	0.364265	0.0106561	0.176542	SCRN3
P21333	FLNA	Filamin-A (FLN-A) (Actin-binding protein 280) (ABP-280) (Alpha-filamin) (Endothelial actin-binding protein) (Filamin-1) (Non-muscle filamin)	3 v 3	0.293856	0.026568	0.431716	P68871	HBB	Hemoglobin subunit beta (Beta-globin) (Hemoglobin beta chain) [Cleaved into: LVV-hemorphin-7; Spinorphin]	3 v 3	-0.350463	0.0106864	0.176542	FBP1
Q6UX72	B3GNT9	UDP-GlcNAc:betaGal beta-1,3-N-acetylglucosaminyltransferase 9 (BGnT-9) (Beta-1,3-Gn-T9) (Beta-1,3-N-acetylglucosaminyltransferase 9) (Beta3Gn-T9) (EC 2.4.1.-)	2 v 2	-0.131833	0.0266666	0.431716	Q9BXS6	NUSAP1	Nucleolar and spindle-associated protein 1 (NuSAP)	3 v 3	-0.244602	0.0107001	0.176542	AP2A1
Q15836	VAMP3	Vesicle-associated membrane protein 3 (VAMP-3) (Cellubrevin) (CEB) (Synaptobrevin-3)	3 v 3	-0.287	0.0267546	0.431716	Q86WR7	PROSER2	Proline and serine-rich protein 2	3 v 3	0.362849	0.0107107	0.176542	TSG101
A0A2R8YEC9	MANBA	Beta-mannosidase (EC 3.2.1.25) (Lysosomal beta A mannosidase) (Mannanase)	3 v 3	-0.310096	0.0267607	0.431716	Q7Z739	YTHDF3	YTH domain-containing family protein 3 (DF3)	3 v 3	0.650126	0.0107177	0.176542	COBLL1
Q06481	APLP2	Amyloid-like protein 2 (APLP-2) (APPH) (Amyloid protein homolog) (CDEI box-binding protein) (CDEBP)	3 v 3	-0.255019	0.0269769	0.431716	P21397	MAOA	Amine oxidase [flavin-containing] A (EC 1.4.3.4) (Monoamine oxidase type A) (MAO-A)	3 v 3	-0.179567	0.0108074	0.176996	COMMD3-BMI1
Q9BUB4	ADAT1	tRNA-specific adenosine deaminase 1 (hADAT1) (EC 3.5.4.34) (tRNA-specific adenosine-37 deaminase)	3 v 3	0.156052	0.0269816	0.431716	Q9H0F7	ARL6	ADP-ribosylation factor-like protein 6 (Bardet-Biedl syndrome 3 protein)	3 v 3	0.184147	0.0108191	0.176996	Q59EL4
B4E2S7		cDNA FLJ58780, highly similar to Homo sapiens lysosomal-associated membrane protein 2 (LAMP2), transcript variant LAMP2B, mRNA	3 v 3	-0.205099	0.0269877	0.431716	Q92466	DDB2	DNA damage-binding protein 2 (DDB p48 subunit) (DDBb) (Damage-specific DNA-binding protein 2) (UV-damaged DNA-binding protein 2) (UV-DDB 2)	3 v 3	-0.322027	0.0108222	0.176996	GTF2A2
Q8IXM3	MRPL41	39S ribosomal protein L41, mitochondrial (L41mt) (MRP-L41) (39S ribosomal protein L27 homolog) (Bcl-2-interacting mitochondrial ribosomal protein L41) (Cell proliferation-inducing gene 3 protein) (MRP-L27 homolog) (Mitochondrial large ribosomal subunit protein mL41)	3 v 3	0.462047	0.027	0.431716	Q14691	GINS1	DNA replication complex GINS protein PSF1 (GINS complex subunit 1)	3 v 3	0.274813	0.0108284	0.176996	TMEM164
Q8WXF7	ATL1	Atlastin-1 (EC 3.6.5.-) (Brain-specific GTP-binding protein) (GTP-binding protein 3) (GBP-3) (hGBP3) (Guanine nucleotide-binding protein 3) (Spastic paraplegia 3 protein A)	3 v 3	0.138163	0.0270014	0.431716	Q7Z2K6	ERMP1	Endoplasmic reticulum metallopeptidase 1 (EC 3.4.-.-) (Felix-ina)	3 v 3	0.149827	0.010851	0.177026	FTO
Q5T0Z8	C6orf132	Uncharacterized protein C6orf132	3 v 3	0.0791323	0.0270606	0.431716	Q9H944	MED20	Mediator of RNA polymerase II transcription subunit 20 (Mediator complex subunit 20) (TRF-proximal protein homolog) (hTRFP)	3 v 3	0.0772367	0.0108921	0.177356	CORO7-PAM16
Q9H0D6	XRN2	5'-3' exoribonuclease 2 (EC 3.1.13.-) (DHM1-like protein) (DHP protein)	3 v 3	0.0743273	0.0271197	0.431716	Q9Y2G3	ATP11B	Phospholipid-transporting ATPase IF (EC 7.6.2.1) (ATPase IR) (ATPase class VI type 11B) (P4-ATPase flippase complex alpha subunit ATP11B)	3 v 3	0.197754	0.0109457	0.177722	QSER1
Q6UWP7	LCLAT1	Lysocardiolipin acyltransferase 1 (EC 2.3.1.-) (1-acylglycerol-3-phosphate O-acyltransferase 8) (1-AGP acyltransferase 8) (1-AGPAT 8) (EC 2.3.1.51) (Acyl-CoA:lysocardiolipin acyltransferase 1)	3 v 3	-0.137487	0.0271398	0.431716	Q8NBJ5	COLGALT1	Procollagen galactosyltransferase 1 (EC 2.4.1.50) (Collagen beta(1-O)galactosyltransferase 1) (ColGalT 1) (Glycosyltransferase 25 family member 1) (Hydroxylysine galactosyltransferase 1)	3 v 3	0.261822	0.0109563	0.177722	PPP6R2
Q96LJ7	DHRS1	Dehydrogenase/reductase SDR family member 1 (EC 1.1.-.-) (Short chain dehydrogenase/reductase family 19C member 1)	3 v 3	0.270566	0.0272605	0.431716	Q59F66		RNA helicase (EC 3.6.4.13) (Fragment)	3 v 3	-0.444195	0.0110084	0.178226	ME1
Q5VIR6	VPS53	Vacuolar protein sorting-associated protein 53 homolog	3 v 3	-0.191742	0.0273268	0.431716	Q14139	UBE4A	Ubiquitin conjugation factor E4 A (EC 2.3.2.27) (RING-type E3 ubiquitin transferase E4 A)	3 v 3	0.211555	0.0110692	0.178755	PIP5K1C
A0A024QZR3		Protein pelota homolog (EC 3.1.-.-)	3 v 3	-0.14186	0.0273285	0.431716	Q9BT23	LIMD2	LIM domain-containing protein 2	3 v 3	-0.682116	0.0111214	0.178755	ILK
Q5VVQ6	YOD1	Ubiquitin thioesterase OTU1 (EC 3.4.19.12) (DUBA-8) (HIV-1-induced protease 7) (HIN-7) (HsHIN7) (OTU domain-containing protein 2)	3 v 3	-0.429675	0.0273926	0.431716	Q9BYG5	PARD6B	Partitioning defective 6 homolog beta (PAR-6 beta) (PAR-6B)	3 v 3	0.45771	0.0111323	0.178755	GON7
Q15036	SNX17	Sorting nexin-17	3 v 3	-0.252435	0.0274058	0.431716	Q96D31	ORAI1	Calcium release-activated calcium channel protein 1 (Protein orai-1) (Transmembrane protein 142A)	2 v 2	0.419233	0.0111372	0.178755	DNPH1
P10155	RO60	60 kDa SS-A/Ro ribonucleoprotein (60 kDa Ro protein) (60 kDa ribonucleoprotein Ro) (Ro60) (RoRNP) (Ro 60 kDa autoantigen) (Ro60 autoantigen) (Sjoegren syndrome antigen A2) (Sjoegren syndrome type A antigen) (SS-A) (TROVE domain family member 2)	3 v 3	-0.208237	0.0274341	0.431716	Q8N196	SIX5	Homeobox protein SIX5 (DM locus-associated homeodomain protein) (Sine oculis homeobox homolog 5)	3 v 3	-0.356315	0.0111459	0.178755	MTF2
Q92804	TAF15	TATA-binding protein-associated factor 2N (68 kDa TATA-binding protein-associated factor) (TAF(II)68) (TAFII68) (RNA-binding protein 56)	3 v 3	0.739293	0.027485	0.431716	Q8NE86	MCU	Calcium uniporter protein, mitochondrial (HsMCU) (Coiled-coil domain-containing protein 109A)	3 v 3	0.142386	0.0112468	0.17896	GMNN
Q9C035	TRIM5	Tripartite motif-containing protein 5 (EC 2.3.2.27) (RING finger protein 88) (RING-type E3 ubiquitin transferase TRIM5)	3 v 3	-0.155474	0.027714	0.431716	Q86XA9	HEATR5A	HEAT repeat-containing protein 5A	3 v 3	0.129004	0.0112512	0.17896	GALNT12
Q9H8E8	KAT14	Cysteine-rich protein 2-binding protein (CSRP2-binding protein) (ADA2A-containing complex subunit 2) (ATAC2) (CRP2-binding partner) (CRP2BP) (Lysine acetyltransferase 14)	3 v 3	-0.394703	0.0278401	0.431716	O94829	IPO13	Importin-13 (Imp13) (Karyopherin-13) (Kap13) (Ran-binding protein 13) (RanBP13)	3 v 3	-0.162706	0.0112533	0.17896	RBP2
H0Y4V9	LARP4B	La-related protein 4B (Fragment)	2 v 2	0.268493	0.0278546	0.431716	O43237	DYNC1LI2	Cytoplasmic dynein 1 light intermediate chain 2 (Dynein light intermediate chain 2, cytosolic) (LIC-2) (LIC53/55)	3 v 3	0.388452	0.0112662	0.17896	SERPINB9
Q9P2I0	CPSF2	Cleavage and polyadenylation specificity factor subunit 2 (Cleavage and polyadenylation specificity factor 100 kDa subunit) (CPSF 100 kDa subunit)	3 v 3	0.264379	0.0279382	0.431716	A0A2R8Y4P4	SMARCA4	Transcription activator BRG1	3 v 3	0.157342	0.0113172	0.17896	ADGRG1
Q9Y2T2	AP3M1	AP-3 complex subunit mu-1 (AP-3 adaptor complex mu3A subunit) (Adaptor-related protein complex 3 subunit mu-1) (Mu-adaptin 3A) (Mu3A-adaptin)	3 v 3	0.203354	0.0279382	0.431716	O95835	LATS1	Serine/threonine-protein kinase LATS1 (EC 2.7.11.1) (Large tumor suppressor homolog 1) (WARTS protein kinase) (h-warts)	3 v 3	0.293503	0.0113265	0.17896	CTNNBL1
P09012	SNRPA	U1 small nuclear ribonucleoprotein A (U1 snRNP A) (U1-A) (U1A)	3 v 3	0.164326	0.0279455	0.431716	Q8IY26	PLPP6	Phospholipid phosphatase 6 (EC 3.1.3.-) (Phosphatidic acid phosphatase type 2 domain-containing protein 2) (PPAP2 domain-containing protein 2) (Presqualene diphosphate phosphatase)	3 v 3	0.0863614	0.0113455	0.17896	HLCS
Q15012	LAPTM4A	Lysosomal-associated transmembrane protein 4A (Golgi 4-transmembrane-spanning transporter MTP)	3 v 3	-0.445599	0.0280677	0.431716	Q9Y4Z0	LSM4	U6 snRNA-associated Sm-like protein LSm4 (Glycine-rich protein) (GRP)	3 v 3	-0.0240355	0.0113669	0.17896	ECI1
Q9HAV0	GNB4	Guanine nucleotide-binding protein subunit beta-4 (Transducin beta chain 4)	3 v 3	-0.261324	0.0280849	0.431716	P54619	PRKAG1	5'-AMP-activated protein kinase subunit gamma-1 (AMPK gamma1) (AMPK subunit gamma-1) (AMPKg)	3 v 3	0.164292	0.0113703	0.17896	SURF6
Q9H9B1	EHMT1	Histone-lysine N-methyltransferase EHMT1 (EC 2.1.1.-) (Euchromatic histone-lysine N-methyltransferase 1) (Eu-HMTase1) (G9a-like protein 1) (GLP) (GLP1) (Histone H3-K9 methyltransferase 5) (H3-K9-HMTase 5) (Lysine N-methyltransferase 1D)	3 v 3	0.1593	0.0281302	0.431716	P15927	RPA2	Replication protein A 32 kDa subunit (RP-A p32) (Replication factor A protein 2) (RF-A protein 2) (Replication protein A 34 kDa subunit) (RP-A p34)	3 v 3	-0.37617	0.011382	0.17896	SLC35D1
P55010	EIF5	Eukaryotic translation initiation factor 5 (eIF-5)	3 v 3	-0.372737	0.0281957	0.431716	P00918	CA2	Carbonic anhydrase 2 (EC 4.2.1.1) (Carbonate dehydratase II) (Carbonic anhydrase C) (CAC) (Carbonic anhydrase II) (CA-II)	3 v 3	-0.362667	0.0113899	0.17896	IER3IP1
P61163	ACTR1A	Alpha-centractin (Centractin) (ARP1) (Actin-RPV) (Centrosome-associated actin homolog)	3 v 3	-0.0760525	0.0282247	0.431716	Q9NR30	DDX21	Nucleolar RNA helicase 2 (EC 3.6.4.13) (DEAD box protein 21) (Gu-alpha) (Nucleolar RNA helicase Gu) (Nucleolar RNA helicase II) (RH II/Gu)	3 v 3	0.55822	0.0114158	0.179036	PSME3
A0A0J9YVP6	PUF60	60 kDa poly(U)-binding-splicing factor (Poly(U)-binding-splicing factor PUF60) (Fragment)	3 v 3	0.17498	0.0282309	0.431716	Q587I9	SFT2D3	Vesicle transport protein SFT2C (SFT2 domain-containing protein 3)	3 v 3	0.070294	0.0114456	0.179173	TCEA1
Q14181	POLA2	DNA polymerase alpha subunit B (DNA polymerase alpha 70 kDa subunit)	3 v 3	0.303251	0.0282874	0.431716	O00116	AGPS	Alkyldihydroxyacetonephosphate synthase, peroxisomal (Alkyl-DHAP synthase) (EC 2.5.1.26) (Aging-associated gene 5 protein) (Alkylglycerone-phosphate synthase)	3 v 3	0.296754	0.0114881	0.17951	ARID3A
P11717	IGF2R	Cation-independent mannose-6-phosphate receptor (CI Man-6-P receptor) (CI-MPR) (M6PR) (300 kDa mannose 6-phosphate receptor) (MPR 300) (Insulin-like growth factor 2 receptor) (Insulin-like growth factor II receptor) (IGF-II receptor) (M6P/IGF2 receptor) (M6P/IGF2R) (CD antigen CD222)	3 v 3	-0.4105	0.0282946	0.431716	Q9H4L7	SMARCAD1	SWI/SNF-related matrix-associated actin-dependent regulator of chromatin subfamily A containing DEAD/H box 1 (EC 3.6.4.12) (ATP-dependent helicase 1) (hHEL1)	3 v 3	0.354118	0.0115122	0.179557	ALS2
Q8TCC3	MRPL30	39S ribosomal protein L30, mitochondrial (L30mt) (MRP-L30) (39S ribosomal protein L28, mitochondrial) (L28mt) (MRP-L28) (Mitochondrial large ribosomal subunit protein uL30m)	3 v 3	0.479859	0.0283383	0.431716	P82930	MRPS34	28S ribosomal protein S34, mitochondrial (MRP-S34) (S34mt) (Mitochondrial small ribosomal subunit protein mS34)	3 v 3	0.285694	0.0115414	0.179619	HTATIP2
O94830	DDHD2	Phospholipase DDHD2 (EC 3.1.1.-) (DDHD domain-containing protein 2) (KIAA0725p) (SAM, WWE and DDHD domain-containing protein 1)	3 v 3	-0.147942	0.0283399	0.431716	Q9BX63	BRIP1	Fanconi anemia group J protein (Protein FACJ) (EC 3.6.4.13) (ATP-dependent RNA helicase BRIP1) (BRCA1-associated C-terminal helicase 1) (BRCA1-interacting protein C-terminal helicase 1) (BRCA1-interacting protein 1)	3 v 3	-0.214702	0.0115584	0.179619	THG1L
Q9NZE8	MRPL35	39S ribosomal protein L35, mitochondrial (L35mt) (MRP-L35) (Mitochondrial large ribosomal subunit protein bL35m)	3 v 3	0.259037	0.028422	0.431716	B3KW50		cDNA FLJ42130 fis, clone TESTI2014716, highly similar to G-rich sequence factor 1	3 v 3	0.390286	0.0116048	0.179657	MYO6
Q9Y2R9	MRPS7	28S ribosomal protein S7, mitochondrial (MRP-S7) (S7mt) (Mitochondrial small ribosomal subunit protein uS7m) (bMRP-27a) (bMRP27a)	3 v 3	0.140332	0.0284222	0.431716	Q92599	SEPTIN8	Septin-8	3 v 3	-0.280418	0.0116249	0.179657	RAB1B
Q8IV08	PLD3	5'-3' exonuclease PLD3 (EC 3.1.16.1) (Choline phosphatase 3) (HindIII K4L homolog) (Hu-K4) (Phosphatidylcholine-hydrolyzing phospholipase D3) (Phospholipase D3) (PLD 3)	3 v 3	-0.148468	0.0284964	0.431716	Q9C0H2	TTYH3	Protein tweety homolog 3 (hTTY3)	3 v 3	-1.04181	0.0116301	0.179657	CDK5
Q9UNY4	TTF2	Transcription termination factor 2 (EC 3.6.4.-) (Lodestar homolog) (RNA polymerase II termination factor) (Transcription release factor 2) (F2) (HuF2)	3 v 3	0.261403	0.0284997	0.431716	Q14015		PR371 c-K-ras oncogene (Fragment)	2 v 2	0.283385	0.0116452	0.179657	CRABP2
Q9UH65	SWAP70	Switch-associated protein 70 (SWAP-70)	3 v 3	0.147313	0.0285684	0.431716	Q9BV86	NTMT1	N-terminal Xaa-Pro-Lys N-methyltransferase 1 (EC 2.1.1.244) (Alpha N-terminal protein methyltransferase 1A) (Methyltransferase-like protein 11A) (N-terminal RCC1 methyltransferase) (X-Pro-Lys N-terminal protein methyltransferase 1A) (NTM1A) [Cleaved into: N-terminal Xaa-Pro-Lys N-methyltransferase 1, N-terminally processed]	3 v 3	0.122412	0.0116681	0.179684	ITPR2
Q5HYI7	MTX3	Metaxin-3	3 v 3	-0.119684	0.0286008	0.431716	A0A1B0GV12	GOLGA8N	Golgin subfamily A member 8N	3 v 3	-0.188813	0.0117029	0.179896	NAAA
Q9NUT2	ABCB8	Mitochondrial potassium channel ATP-binding subunit (ATP-binding cassette sub-family B member 8, mitochondrial) (ABCB8) (Mitochondrial ATP-binding cassette 1) (M-ABC1) (Mitochondrial sulfonylurea-receptor) (MITOSUR)	3 v 3	-0.172418	0.028607	0.431716	P26196	DDX6	Probable ATP-dependent RNA helicase DDX6 (EC 3.6.4.13) (ATP-dependent RNA helicase p54) (DEAD box protein 6) (Oncogene RCK)	3 v 3	-0.186797	0.0118338	0.180478	BCAM
Q9BUM1	G6PC3	Glucose-6-phosphatase 3 (G-6-Pase 3) (G6Pase 3) (EC 3.1.3.9) (Glucose-6-phosphatase beta) (G6Pase-beta) (Ubiquitous glucose-6-phosphatase catalytic subunit-related protein)	2 v 2	-0.320143	0.0286404	0.431716	Q9Y617	PSAT1	Phosphoserine aminotransferase (EC 2.6.1.52) (Phosphohydroxythreonine aminotransferase) (PSAT)	3 v 3	0.852482	0.0118373	0.180478	RPS15
Q9NVU0	POLR3E	DNA-directed RNA polymerase III subunit RPC5 (RNA polymerase III subunit C5) (DNA-directed RNA polymerase III 80 kDa polypeptide)	3 v 3	-0.120855	0.0286425	0.431716	Q9Y365	STARD10	START domain-containing protein 10 (StARD10) (Antigen NY-CO-28) (PCTP-like protein) (PCTP-L) (Serologically defined colon cancer antigen 28) (StAR-related lipid transfer protein 10)	3 v 3	-0.144498	0.0118494	0.180478	SHROOM4
Q8N8J7	FAM241A	Uncharacterized protein FAM241A	3 v 3	-0.176947	0.0287282	0.432032	Q8N6N7	ACBD7	Acyl-CoA-binding domain-containing protein 7	3 v 3	-0.458167	0.0118526	0.180478	ABHD12
P08582	MELTF	Melanotransferrin (Melanoma-associated antigen p97) (CD antigen CD228)	3 v 3	0.128086	0.0287649	0.432032	O43159	RRP8	Ribosomal RNA-processing protein 8 (EC 2.1.1.-) (Cerebral protein 1) (Nucleomethylin)	2 v 2	0.216532	0.0118951	0.180478	STAM2
Q13424	SNTA1	Alpha-1-syntrophin (59 kDa dystrophin-associated protein A1 acidic component 1) (Pro-TGF-alpha cytoplasmic domain-interacting protein 1) (TACIP1) (Syntrophin-1)	3 v 3	0.260633	0.0288874	0.433107	Q9BR61	ACBD6	Acyl-CoA-binding domain-containing protein 6	3 v 3	0.305072	0.0119055	0.180478	SLFN5
O15162	PLSCR1	Phospholipid scramblase 1 (PL scramblase 1) (Ca(2+)-dependent phospholipid scramblase 1) (Erythrocyte phospholipid scramblase) (Mg(2+)-dependent nuclease) (EC 3.1.-.-) (MmTRA1b)	2 v 2	0.379055	0.0289672	0.43311	O60936	NOL3	Nucleolar protein 3 (Apoptosis repressor with CARD) (Muscle-enriched cytoplasmic protein) (Myp) (Nucleolar protein of 30 kDa) (Nop30)	3 v 3	0.0797083	0.0119261	0.180478	TMED5
Q96G75	RMND5B	E3 ubiquitin-protein transferase RMND5B (EC 2.3.2.27) (Protein RMD5 homolog B)	2 v 2	0.329805	0.029073	0.433111	Q8N5G2	MACO1	Macoilin (Macoilin-1) (Transmembrane protein 57)	3 v 3	-0.081556	0.0119316	0.180478	BLOC1S3
O75781	PALM	Paralemmin-1 (Paralemmin)	3 v 3	-0.228905	0.0292311	0.43311	Q86UV5	USP48	Ubiquitin carboxyl-terminal hydrolase 48 (EC 3.4.19.12) (Deubiquitinating enzyme 48) (Ubiquitin thioesterase 48) (Ubiquitin-specific peptidase 48) (Ubiquitin-specific protease 48) (Ubiquitin-specific-processing protease 48)	3 v 3	-0.0360693	0.0119471	0.180478	LZTFL1
Q86W92	PPFIBP1	Liprin-beta-1 (Protein tyrosine phosphatase receptor type f polypeptide-interacting protein-binding protein 1) (PTPRF-interacting protein-binding protein 1) (hSGT2)	3 v 3	0.161121	0.0292549	0.433111	O75884	RBBP9	Serine hydrolase RBBP9 (EC 3.-.-.-) (B5T-overexpressed gene protein) (Protein BOG) (Retinoblastoma-binding protein 10) (RBBP-10) (Retinoblastoma-binding protein 9) (RBBP-9)	3 v 3	0.184561	0.0119631	0.180478	DDX54
Q96AG3	SLC25A46	Solute carrier family 25 member 46	2 v 2	0.180858	0.0292969	0.433111	A0A2R8YGK2	MIGA1	Mitoguardin 1	3 v 3	0.390316	0.0120097	0.180478	CD46
O00458	IFRD1	Interferon-related developmental regulator 1 (Nerve growth factor-inducible protein PC4)	2 v 2	-0.256029	0.0293001	0.43311	Q7L1Q6	BZW1	Basic leucine zipper and W2 domain-containing protein 1 (Protein Orf)	3 v 3	0.300721	0.0120204	0.180478	SELENON
I3L0E3		HCG1984214, isoform CRA_a	3 v 3	0.111462	0.0293289	0.43311	Q13424	SNTA1	Alpha-1-syntrophin (59 kDa dystrophin-associated protein A1 acidic component 1) (Pro-TGF-alpha cytoplasmic domain-interacting protein 1) (TACIP1) (Syntrophin-1)	3 v 3	-0.293996	0.0120359	0.180478	ANKRD52
O14776	TCERG1	Transcription elongation regulator 1 (TATA box-binding protein-associated factor 2S) (Transcription factor CA150)	3 v 3	-0.164984	0.0293496	0.43311	Q8N573	OXR1	Oxidation resistance protein 1	3 v 3	-0.263486	0.0120401	0.180478	TPRG1L
Q14011	CIRBP	Cold-inducible RNA-binding protein (A18 hnRNP) (Glycine-rich RNA-binding protein CIRP)	3 v 3	0.188871	0.0294313	0.433111	P19367	HK1	Hexokinase-1 (EC 2.7.1.1) (Brain form hexokinase) (Hexokinase type I) (HK I) (Hexokinase-A)	3 v 3	-0.10339	0.0120587	0.180478	NLN
P35251	RFC1	Replication factor C subunit 1 (Activator 1 140 kDa subunit) (A1 140 kDa subunit) (Activator 1 large subunit) (Activator 1 subunit 1) (DNA-binding protein PO-GA) (Replication factor C 140 kDa subunit) (RF-C 140 kDa subunit) (RFC140) (Replication factor C large subunit)	3 v 3	0.279275	0.0294623	0.43311	Q9NPJ6	MED4	Mediator of RNA polymerase II transcription subunit 4 (Activator-recruited cofactor 36 kDa component) (ARC36) (Mediator complex subunit 4) (TRAP/SMCC/PC2 subunit p36 subunit) (Vitamin D3 receptor-interacting protein complex 36 kDa component) (DRIP36)	3 v 3	-0.0985061	0.0120978	0.180745	SEC61B
P38646	HSPA9	Stress-70 protein, mitochondrial (75 kDa glucose-regulated protein) (GRP-75) (Heat shock 70 kDa protein 9) (Mortalin) (MOT) (Peptide-binding protein 74) (PBP74)	3 v 3	-0.139001	0.0295179	0.43311	Q99986	VRK1	Serine/threonine-protein kinase VRK1 (EC 2.7.11.1) (Vaccinia-related kinase 1)	3 v 3	-0.195544	0.012138	0.180908	ATG16L1
O95470	SGPL1	Sphingosine-1-phosphate lyase 1 (S1PL) (SP-lyase 1) (SPL 1) (hSPL) (EC 4.1.2.27) (Sphingosine-1-phosphate aldolase)	3 v 3	-0.109299	0.0296894	0.43311	Q5T1Z8	PUM1	Pumilio homolog 1 (Pumilio homolog 1 (Drosophila), isoform CRA_c)	3 v 3	0.0610428	0.0121564	0.180908	LNPEP
P61812	TGFB2	Transforming growth factor beta-2 proprotein (Cetermin) (Glioblastoma-derived T-cell suppressor factor) (G-TSF) [Cleaved into: Latency-associated peptide (LAP); Transforming growth factor beta-2 (TGF-beta-2)]	2 v 2	-0.4777	0.0296995	0.433111	Q7Z624	CAMKMT	Calmodulin-lysine N-methyltransferase (CLNMT) (CaM KMT) (EC 2.1.1.60)	3 v 3	0.10279	0.0121724	0.180908	FAM83D
Q1KMD3	HNRNPUL2	Heterogeneous nuclear ribonucleoprotein U-like protein 2 (Scaffold-attachment factor A2) (SAF-A2)	3 v 3	0.224017	0.0297361	0.433111	Q96RQ1	ERGIC2	Endoplasmic reticulum-Golgi intermediate compartment protein 2	3 v 3	0.255949	0.0122275	0.180998	PLXNB2
Q8NE86	MCU	Calcium uniporter protein, mitochondrial (HsMCU) (Coiled-coil domain-containing protein 109A)	3 v 3	-0.220932	0.0297435	0.433111	F5H571	USP5	Ubiquitin carboxyl-terminal hydrolase 5 (Fragment)	2 v 2	-0.631679	0.0122714	0.180998	crn
Q96I59	NARS2	Probable asparagine--tRNA ligase, mitochondrial (EC 6.1.1.22) (Asparaginyl-tRNA synthetase) (AsnRS)	3 v 3	0.489611	0.0297724	0.433111	Q9NW15	ANO10	Anoctamin-10 (Transmembrane protein 16K)	3 v 3	-0.122059	0.0123271	0.180998	ECT2
Q96EY7	PTCD3	Pentatricopeptide repeat domain-containing protein 3, mitochondrial (28S ribosomal protein S39, mitochondrial) (MRP-S39) (Mitochondrial small ribosomal subunit protein mS39) (Transformation-related gene 15 protein) (TRG-15)	3 v 3	0.229753	0.0299027	0.433111	Q9NUG6	PDRG1	p53 and DNA damage-regulated protein 1	3 v 3	-0.16411	0.0123497	0.180998	A0A384MDZ9
Q9BPY3	FAM118B	Protein FAM118B	3 v 3	-0.117818	0.0299343	0.433111	P40855	PEX19	Peroxisomal biogenesis factor 19 (33 kDa housekeeping protein) (Peroxin-19) (Peroxisomal farnesylated protein)	3 v 3	0.106955	0.012352	0.180998	LMF2
Q9HCE1	MOV10	Helicase MOV-10 (EC 3.6.4.13) (Armitage homolog) (Moloney leukemia virus 10 protein)	3 v 3	0.43658	0.0299406	0.433111	P49005	POLD2	DNA polymerase delta subunit 2 (DNA polymerase delta subunit p50)	3 v 3	-0.159622	0.0123768	0.180998	ATP13A3
Q96GM8	TOE1	Target of EGR1 protein 1	3 v 3	-0.151276	0.0300381	0.433111	Q13085	ACACA	Acetyl-CoA carboxylase 1 (ACC1) (EC 6.4.1.2) (Acetyl-Coenzyme A carboxylase alpha) (ACC-alpha)	3 v 3	0.094369	0.0123778	0.180998	STX6
Q9NXK8	FBXL12	F-box/LRR-repeat protein 12 (F-box and leucine-rich repeat protein 12) (F-box protein FBL12)	3 v 3	-0.312481	0.0300868	0.433111	P52565	ARHGDIA	Rho GDP-dissociation inhibitor 1 (Rho GDI 1) (Rho-GDI alpha)	3 v 3	-0.253531	0.012399	0.180998	USP4
Q53GA1		Elongation factor 1-alpha (Fragment)	3 v 3	-0.0664388	0.0301109	0.433111	Q99575	POP1	Ribonucleases P/MRP protein subunit POP1 (hPOP1) (EC 3.1.26.5)	3 v 3	0.192195	0.0124044	0.180998	MAP4K3
A0A1C7CYX9	DPYSL2	Dihydropyrimidinase-related protein 2	3 v 3	0.157834	0.0301488	0.43311	O95881	TXNDC12	Thioredoxin domain-containing protein 12 (EC 1.8.4.2) (Endoplasmic reticulum resident protein 18) (ER protein 18) (ERp18) (Endoplasmic reticulum resident protein 19) (ER protein 19) (ERp19) (Thioredoxin-like protein p19) (hTLP19)	3 v 3	-0.208526	0.0124181	0.180998	PFKL
Q14C86	GAPVD1	GTPase-activating protein and VPS9 domain-containing protein 1 (GAPex-5) (Rab5-activating protein 6)	3 v 3	-0.225234	0.0301696	0.433111	O00442	RTCA	RNA 3'-terminal phosphate cyclase (RNA cyclase) (RNA-3'-phosphate cyclase) (EC 6.5.1.4) (RNA terminal phosphate cyclase domain-containing protein 1) (RTC domain-containing protein 1)	3 v 3	0.139964	0.0124332	0.180998	FBXO30
Q9P0J1	PDP1	[Pyruvate dehydrogenase [acetyl-transferring]]-phosphatase 1, mitochondrial (PDP 1) (EC 3.1.3.43) (Protein phosphatase 2C) (Pyruvate dehydrogenase phosphatase catalytic subunit 1) (PDPC 1)	3 v 3	-0.0751538	0.0301799	0.433111	P26572	MGAT1	Alpha-1,3-mannosyl-glycoprotein 2-beta-N-acetylglucosaminyltransferase (EC 2.4.1.101) (N-glycosyl-oligosaccharide-glycoprotein N-acetylglucosaminyltransferase I) (GNT-I) (GlcNAc-T I)	3 v 3	0.256774	0.0124432	0.180998	DAAM1
Q9P258	RCC2	Protein RCC2 (RCC1-like protein TD-60) (Telophase disk protein of 60 kDa)	3 v 3	0.141445	0.0302785	0.433111	O94762	RECQL5	ATP-dependent DNA helicase Q5 (EC 3.6.4.12) (DNA helicase, RecQ-like type 5) (RecQ5) (RecQ protein-like 5)	3 v 3	-0.352758	0.0124977	0.180998	SMARCA5
Q9H4A5	GOLPH3L	Golgi phosphoprotein 3-like (GPP34-related protein)	3 v 3	-0.15318	0.0303328	0.433111	B7Z2R7	ACBD5	Acyl-CoA-binding domain-containing protein 5	3 v 3	0.636411	0.0125	0.180998	HOOK3
Q96A35	MRPL24	39S ribosomal protein L24, mitochondrial (L24mt) (MRP-L24) (Mitochondrial large ribosomal subunit protein uL24m)	3 v 3	0.171815	0.0304212	0.433111	Q9GZP4	PITHD1	PITH domain-containing protein 1	3 v 3	-0.14475	0.012515	0.180998	PALD1
Q13889	GTF2H3	General transcription factor IIH subunit 3 (Basic transcription factor 2 34 kDa subunit) (BTF2 p34) (General transcription factor IIH polypeptide 3) (TFIIH basal transcription factor complex p34 subunit)	3 v 3	0.136213	0.0304847	0.433111	A0A024R857	FBXL18	F-box and leucine-rich repeat protein 18, isoform CRA_b	3 v 3	0.163465	0.0125359	0.180998	ITGB4
I6NLS4		Phosphodiesterase (EC 3.1.4.-)	3 v 3	-0.239321	0.0305342	0.43311	Q9UQN3	CHMP2B	Charged multivesicular body protein 2b (CHMP2.5) (Chromatin-modifying protein 2b) (CHMP2b) (Vacuolar protein sorting-associated protein 2-2) (Vps2-2) (hVps2-2)	3 v 3	-0.0951124	0.0125513	0.180998	TTC19
Q6IA69	NADSYN1	Glutamine-dependent NAD(+) synthetase (EC 6.3.5.1) (NAD(+) synthase [glutamine-hydrolyzing]) (NAD(+) synthetase)	3 v 3	0.11507	0.0306407	0.433111	P52747	ZNF143	Zinc finger protein 143 (SPH-binding factor) (Selenocysteine tRNA gene transcription-activating factor) (hStaf)	3 v 3	0.112215	0.012561	0.180998	CSNK1G3
A0A0A0MRM9	NOLC1	Nucleolar and coiled-body phosphoprotein 1 (Fragment)	3 v 3	0.43492	0.0306464	0.43311	O60701	UGDH	UDP-glucose 6-dehydrogenase (UDP-Glc dehydrogenase) (UDP-GlcDH) (UDPGDH) (EC 1.1.1.22)	3 v 3	0.493895	0.0126744	0.181551	RIOX2
C7DJS2	GSTP1	GST class-pi (EC 2.5.1.18) (Fragment)	3 v 3	-0.234846	0.0306812	0.43311	P01135	TGFA	Protransforming growth factor alpha [Cleaved into: Transforming growth factor alpha (TGF-alpha) (EGF-like TGF) (ETGF) (TGF type 1)]	3 v 3	0.751858	0.0126986	0.181551	UBR2
P42574	CASP3	Caspase-3 (CASP-3) (EC 3.4.22.56) (Apopain) (Cysteine protease CPP32) (CPP-32) (Protein Yama) (SREBP cleavage activity 1) (SCA-1) [Cleaved into: Caspase-3 subunit p17; Caspase-3 subunit p12]	3 v 3	-0.34363	0.0307275	0.433111	O60869	EDF1	Endothelial differentiation-related factor 1 (EDF-1) (Multiprotein-bridging factor 1) (MBF1)	3 v 3	-0.191899	0.01271	0.181551	NQO1
Q8IY17	PNPLA6	Patatin-like phospholipase domain-containing protein 6 (EC 3.1.1.5) (Neuropathy target esterase)	3 v 3	-0.199007	0.0307276	0.433111	Q9ULX6	AKAP8L	A-kinase anchor protein 8-like (AKAP8-like protein) (Helicase A-binding protein 95) (HAP95) (Homologous to AKAP95 protein) (HA95) (Neighbor of A-kinase-anchoring protein 95) (Neighbor of AKAP95)	3 v 3	0.264062	0.0127249	0.181551	INTS8
P35658	NUP214	Nuclear pore complex protein Nup214 (214 kDa nucleoporin) (Nucleoporin Nup214) (Protein CAN)	3 v 3	0.165278	0.0309187	0.43311	Q9NYM9	BET1L	BET1-like protein (Golgi SNARE with a size of 15 kDa) (GOS-15) (GS15) (Vesicle transport protein GOS15)	3 v 3	-0.413728	0.0127754	0.181551	VDAC1
B4DH07		Pitrilysin metalloproteinase 1 (Presequence protease, mitochondrial)	3 v 3	-0.161524	0.0309664	0.43311	Q9Y333	LSM2	U6 snRNA-associated Sm-like protein LSm2 (Protein G7b) (Small nuclear ribonuclear protein D homolog) (snRNP core Sm-like protein Sm-x5)	3 v 3	0.0890688	0.0128008	0.181551	ARL8B
Q9H5V8	CDCP1	CUB domain-containing protein 1 (Membrane glycoprotein gp140) (Subtractive immunization M plus HEp3-associated 135 kDa protein) (SIMA135) (Transmembrane and associated with src kinases) (CD antigen CD318)	3 v 3	0.0254632	0.0310041	0.433111	Q6P1M0	SLC27A4	Long-chain fatty acid transport protein 4 (FATP-4) (Fatty acid transport protein 4) (Arachidonate--CoA ligase) (EC 6.2.1.15) (Long-chain-fatty-acid--CoA ligase) (Solute carrier family 27 member 4) (Very long-chain acyl-CoA synthetase 4) (ACSVL4) (EC 6.2.1.-)	3 v 3	0.0844147	0.0128083	0.181551	ITGA1
Q16186	ADRM1	Proteasomal ubiquitin receptor ADRM1 (110 kDa cell membrane glycoprotein) (Gp110) (Adhesion-regulating molecule 1) (ARM-1) (Proteasome regulatory particle non-ATPase 13) (hRpn13) (Rpn13 homolog)	3 v 3	0.0697281	0.0310164	0.433111	O75179	ANKRD17	Ankyrin repeat domain-containing protein 17 (Gene trap ankyrin repeat protein) (Serologically defined breast cancer antigen NY-BR-16)	3 v 3	0.0823997	0.0128412	0.181551	PRIM2
Q96NY8	NECTIN4	Nectin-4 (Ig superfamily receptor LNIR) (Nectin cell adhesion molecule 4) (Poliovirus receptor-related protein 4) [Cleaved into: Processed poliovirus receptor-related protein 4]	3 v 3	0.147045	0.031028	0.433111	Q9Y4B6	DCAF1	DDB1- and CUL4-associated factor 1 (HIV-1 Vpr-binding protein) (VprBP) (Serine/threonine-protein kinase VPRBP) (EC 2.7.11.1) (Vpr-interacting protein)	3 v 3	-0.133273	0.0128443	0.181551	HLA-C
Q9BT25	HAUS8	HAUS augmin-like complex subunit 8 (HEC1/NDC80-interacting centrosome-associated protein 1) (Sarcoma antigen NY-SAR-48)	3 v 3	0.129699	0.0310313	0.433111	Q8NFQ8	TOR1AIP2	Torsin-1A-interacting protein 2 (Lumenal domain-like LAP1)	3 v 3	0.300938	0.0128533	0.181551	ERO1B
P40189	IL6ST	Interleukin-6 receptor subunit beta (IL-6 receptor subunit beta) (IL-6R subunit beta) (IL-6R-beta) (IL-6RB) (CDw130) (Interleukin-6 signal transducer) (Membrane glycoprotein 130) (gp130) (Oncostatin-M receptor subunit alpha) (CD antigen CD130)	2 v 2	-0.721081	0.0310434	0.43311	P15735	PHKG2	Phosphorylase b kinase gamma catalytic chain, liver/testis isoform (PHK-gamma-LT) (PHK-gamma-T) (EC 2.7.11.19) (PSK-C3) (Phosphorylase kinase subunit gamma-2)	3 v 3	-0.235002	0.0128538	0.181551	FAHD2A
Q5VT06	CEP350	Centrosome-associated protein 350 (Cep350) (Centrosome-associated protein of 350 kDa)	3 v 3	0.120406	0.0310745	0.433111	Q9NX58	LYAR	Cell growth-regulating nucleolar protein	3 v 3	0.451028	0.0128627	0.181551	LRR1
Q8IYS2	KIAA2013	Uncharacterized protein KIAA2013	3 v 3	-0.430094	0.0311393	0.433304	Q9NR09	BIRC6	Baculoviral IAP repeat-containing protein 6 (EC 2.3.2.27) (BIR repeat-containing ubiquitin-conjugating enzyme) (BRUCE) (RING-type E3 ubiquitin transferase BIRC6) (Ubiquitin-conjugating BIR domain enzyme apollon) (APOLLON)	3 v 3	0.129325	0.0129005	0.181551	RTN1
O75475	PSIP1	PC4 and SFRS1-interacting protein (CLL-associated antigen KW-7) (Dense fine speckles 70 kDa protein) (DFS 70) (Lens epithelium-derived growth factor) (Transcriptional coactivator p75/p52)	3 v 3	0.255746	0.0312726	0.433726	H7C2U6	NIPSNAP1	Protein NipSnap homolog 1 (Fragment)	2 v 2	-1.74291	0.0129068	0.181551	GGCX
Q14807	KIF22	Kinesin-like protein KIF22 (Kinesin-like DNA-binding protein) (Kinesin-like protein 4)	3 v 3	-0.130933	0.031289	0.433726	P25445	FAS	Tumor necrosis factor receptor superfamily member 6 (Apo-1 antigen) (Apoptosis-mediating surface antigen FAS) (FASLG receptor) (CD antigen CD95)	3 v 3	0.169642	0.0129192	0.181551	ACTN4
Q8TF01	PNISR	Arginine/serine-rich protein PNISR (PNN-interacting serine/arginine-rich protein) (SR-related protein) (SR-rich protein) (Serine/arginine-rich-splicing regulatory protein 130) (SRrp130) (Splicing factor, arginine/serine-rich 130) (Splicing factor, arginine/serine-rich 18)	3 v 3	0.231851	0.0313224	0.433726	O43272	PRODH	Proline dehydrogenase 1, mitochondrial (EC 1.5.5.2) (Proline oxidase) (Proline oxidase 2) (p53-induced gene 6 protein)	3 v 3	-0.17744	0.0129908	0.182256	SLC39A14
Q9NYQ6	CELSR1	Cadherin EGF LAG seven-pass G-type receptor 1 (Cadherin family member 9) (Flamingo homolog 2) (hFmi2)	3 v 3	-0.114005	0.0314704	0.43391	Q13190	STX5	Syntaxin-5	3 v 3	-0.0681495	0.0130464	0.182453	CDC45
O00443	PIK3C2A	Phosphatidylinositol 4-phosphate 3-kinase C2 domain-containing subunit alpha (PI3K-C2-alpha) (PtdIns-3-kinase C2 subunit alpha) (EC 2.7.1.137) (EC 2.7.1.153) (EC 2.7.1.154) (Phosphoinositide 3-kinase-C2-alpha)	3 v 3	-0.11572	0.0314868	0.43391	Q86SX3	TEDC1	Tubulin epsilon and delta complex protein 1	3 v 3	-0.136662	0.0130528	0.182453	BDH1
Q9UBK8	MTRR	Methionine synthase reductase (MSR) (EC 1.16.1.8) (Aquacobalamin reductase) (AqCbl reductase)	3 v 3	-0.213619	0.0315492	0.43391	Q6P1A2	LPCAT3	Lysophospholipid acyltransferase 5 (LPLAT 5) (EC 2.3.1.-) (1-acylglycerophosphocholine O-acyltransferase) (EC 2.3.1.23) (1-acylglycerophosphoethanolamine O-acyltransferase) (EC 2.3.1.n7) (1-acylglycerophosphoserine O-acyltransferase) (EC 2.3.1.n6) (Lysophosphatidylcholine acyltransferase) (LPCAT) (Lyso-PC acyltransferase) (Lysophosphatidylcholine acyltransferase 3) (Lyso-PC acyltransferase 3) (Ly…	3 v 3	-0.239836	0.0130707	0.182453	AKR1A1
Q92922	SMARCC1	SWI/SNF complex subunit SMARCC1 (BRG1-associated factor 155) (BAF155) (SWI/SNF complex 155 kDa subunit) (SWI/SNF-related matrix-associated actin-dependent regulator of chromatin subfamily C member 1)	3 v 3	-0.0724256	0.0315538	0.43391	Q96KA5	CLPTM1L	Cleft lip and palate transmembrane protein 1-like protein (CLPTM1-like protein) (Cisplatin resistance-related protein 9) (CRR9p)	3 v 3	-0.24439	0.0130983	0.182453	TMEM237
P30307	CDC25C	M-phase inducer phosphatase 3 (EC 3.1.3.48) (Dual specificity phosphatase Cdc25C)	3 v 3	0.129326	0.0316733	0.43391	P51649	ALDH5A1	Succinate-semialdehyde dehydrogenase, mitochondrial (EC 1.2.1.24) (Aldehyde dehydrogenase family 5 member A1) (NAD(+)-dependent succinic semialdehyde dehydrogenase)	3 v 3	0.121459	0.0131119	0.182453	NUP58
Q9HCE5	METTL14	N6-adenosine-methyltransferase non-catalytic subunit (Methyltransferase-like protein 14) (hMETTL14)	3 v 3	-0.104236	0.031684	0.43391	P34896	SHMT1	Serine hydroxymethyltransferase, cytosolic (SHMT) (EC 2.1.2.1) (Glycine hydroxymethyltransferase) (Serine methylase)	3 v 3	-0.204782	0.0131904	0.182499	NUB1
Q92997	DVL3	Segment polarity protein dishevelled homolog DVL-3 (Dishevelled-3) (DSH homolog 3)	3 v 3	0.475097	0.0316923	0.43391	Q8N2G8	GHDC	GH3 domain-containing protein	3 v 3	-0.259265	0.0132025	0.182499	SELENOT
O95396	MOCS3	Adenylyltransferase and sulfurtransferase MOCS3 (Molybdenum cofactor synthesis protein 3) (Molybdopterin synthase sulfurylase) (MPT synthase sulfurylase) [Includes: Molybdopterin-synthase adenylyltransferase (EC 2.7.7.80) (Adenylyltransferase MOCS3) (Sulfur carrier protein MOCS2A adenylyltransferase); Molybdopterin-synthase sulfurtransferase (EC 2.8.1.11) (Sulfur carrier protein MOCS2A sulfurtran…	3 v 3	-0.336477	0.0317685	0.43398	Q9NRG9	AAAS	Aladin (Adracalin)	3 v 3	0.224353	0.0132521	0.182499	ARF6
P39060	COL18A1	Collagen alpha-1(XVIII) chain [Cleaved into: Endostatin; Non-collagenous domain 1 (NC1)]	3 v 3	-0.284153	0.0317994	0.43398	P18085	ARF4	ADP-ribosylation factor 4	3 v 3	-0.133007	0.0132834	0.182499	USP24
A0A669KB62	CTNND1	Catenin delta-1	3 v 3	-0.165071	0.031956	0.434268	Q9BZG1	RAB34	Ras-related protein Rab-34 (Ras-related protein Rab-39) (Ras-related protein Rah)	3 v 3	-0.135716	0.0133071	0.182499	SGTA
P16278	GLB1	Beta-galactosidase (EC 3.2.1.23) (Acid beta-galactosidase) (Lactase) (Elastin receptor 1)	3 v 3	-0.157579	0.0319714	0.434268	Q9NVC6	MED17	Mediator of RNA polymerase II transcription subunit 17 (Activator-recruited cofactor 77 kDa component) (ARC77) (Cofactor required for Sp1 transcriptional activation subunit 6) (CRSP complex subunit 6) (Mediator complex subunit 17) (Thyroid hormone receptor-associated protein complex 80 kDa component) (Trap80) (Transcriptional coactivator CRSP77) (Vitamin D3 receptor-interacting protein complex 80…	3 v 3	0.279166	0.013315	0.182499	MTERF3
Q9UKY7	CDV3	Protein CDV3 homolog	3 v 3	-0.277954	0.0320977	0.434268	Q58WW2	DCAF6	DDB1- and CUL4-associated factor 6 (Androgen receptor complex-associated protein) (ARCAP) (IQ motif and WD repeat-containing protein 1) (Nuclear receptor interaction protein) (NRIP)	3 v 3	-0.277119	0.0133477	0.182499	SH3KBP1
O95602	POLR1A	DNA-directed RNA polymerase I subunit RPA1 (RNA polymerase I subunit A1) (EC 2.7.7.6) (A190) (DNA-directed RNA polymerase I largest subunit) (DNA-directed RNA polymerase I subunit A) (RNA polymerase I 194 kDa subunit) (RPA194)	3 v 3	-0.244661	0.0321478	0.434268	Q9UL46	PSME2	Proteasome activator complex subunit 2 (11S regulator complex subunit beta) (REG-beta) (Activator of multicatalytic protease subunit 2) (Proteasome activator 28 subunit beta) (PA28b) (PA28beta)	3 v 3	-0.157658	0.0133604	0.182499	LRRC40
Q02447	SP3	Transcription factor Sp3 (SPR-2)	2 v 2	-0.393468	0.0321812	0.434268	O95619	YEATS4	YEATS domain-containing protein 4 (Glioma-amplified sequence 41) (Gas41) (NuMA-binding protein 1) (NuBI-1) (NuBI1)	3 v 3	-0.138573	0.0133899	0.182499	Q59HG7
Q92796	DLG3	Disks large homolog 3 (Neuroendocrine-DLG) (Synapse-associated protein 102) (SAP-102) (SAP102) (XLMR)	3 v 3	-0.379295	0.0322006	0.434268	Q13569	TDG	G/T mismatch-specific thymine DNA glycosylase (EC 3.2.2.29) (Thymine-DNA glycosylase) (hTDG)	2 v 2	0.727004	0.0134229	0.182499	KPNA4
Q9H115	NAPB	Beta-soluble NSF attachment protein (SNAP-beta) (N-ethylmaleimide-sensitive factor attachment protein beta)	3 v 3	0.070943	0.0324491	0.434268	P53992	SEC24C	Protein transport protein Sec24C (SEC24-related protein C)	3 v 3	0.0792154	0.013424	0.182499	ZNF131
P00374	DHFR	Dihydrofolate reductase (EC 1.5.1.3)	3 v 3	0.218113	0.0324585	0.434268	Q86XJ1	GAS2L3	GAS2-like protein 3 (Growth arrest-specific protein 2-like 3)	3 v 3	0.373581	0.0134351	0.182499	PLCD1
Q9Y5B9	SUPT16H	FACT complex subunit SPT16 (Chromatin-specific transcription elongation factor 140 kDa subunit) (FACT 140 kDa subunit) (FACTp140) (Facilitates chromatin transcription complex subunit SPT16) (hSPT16)	3 v 3	0.70252	0.0324671	0.434268	Q96GG9	DCUN1D1	DCN1-like protein 1 (DCNL1) (DCUN1 domain-containing protein 1) (Defective in cullin neddylation protein 1-like protein 1) (Squamous cell carcinoma-related oncogene)	3 v 3	0.541023	0.0134611	0.182499	SH3GLB2
Q92485	SMPDL3B	Acid sphingomyelinase-like phosphodiesterase 3b (ASM-like phosphodiesterase 3b) (EC 3.1.4.-)	3 v 3	0.124992	0.0325552	0.434268	Q96C34	RUNDC1	RUN domain-containing protein 1	3 v 3	-0.165424	0.013466	0.182499	SLC12A7
O75503	CLN5	Ceroid-lipofuscinosis neuronal protein 5 (Protein CLN5) [Cleaved into: Ceroid-lipofuscinosis neuronal protein 5, secreted form]	3 v 3	0.232026	0.0325724	0.434268	Q8IXM2	BAP18	Chromatin complexes subunit BAP18 (BPTF-associated protein of 18 kDa)	3 v 3	-0.378239	0.0134691	0.182499	CCDC93
Q6IQ49	SDE2	Replication stress response regulator SDE2	3 v 3	-0.139562	0.0326483	0.434268	Q9UBK9	UXT	Protein UXT (Androgen receptor trapped clone 27 protein) (ART-27) (Ubiquitously expressed transcript protein)	3 v 3	0.160042	0.0134908	0.182499	ALDH9A1
Q9NQW6	ANLN	Anillin	3 v 3	-0.187028	0.0327349	0.434268	Q13451	FKBP5	Peptidyl-prolyl cis-trans isomerase FKBP5 (PPIase FKBP5) (EC 5.2.1.8) (51 kDa FK506-binding protein) (51 kDa FKBP) (FKBP-51) (54 kDa progesterone receptor-associated immunophilin) (Androgen-regulated protein 6) (FF1 antigen) (FK506-binding protein 5) (FKBP-5) (FKBP54) (p54) (HSP90-binding immunophilin) (Rotamase)	3 v 3	-0.295613	0.0135027	0.182499	OS9
Q9H9R9	DBNDD1	Dysbindin domain-containing protein 1	2 v 2	-0.143733	0.0327481	0.434268	P50221	MEOX1	Homeobox protein MOX-1 (Mesenchyme homeobox 1)	3 v 3	0.135586	0.0135271	0.182499	FAM91A1
O14802	POLR3A	DNA-directed RNA polymerase III subunit RPC1 (RNA polymerase III subunit C1) (EC 2.7.7.6) (DNA-directed RNA polymerase III largest subunit) (DNA-directed RNA polymerase III subunit A) (RNA polymerase III 155 kDa subunit) (RPC155) (RNA polymerase III subunit C160)	3 v 3	-0.224056	0.0327605	0.434268	P10155	RO60	60 kDa SS-A/Ro ribonucleoprotein (60 kDa Ro protein) (60 kDa ribonucleoprotein Ro) (Ro60) (RoRNP) (Ro 60 kDa autoantigen) (Ro60 autoantigen) (Sjoegren syndrome antigen A2) (Sjoegren syndrome type A antigen) (SS-A) (TROVE domain family member 2)	3 v 3	0.151735	0.0135582	0.182499	RXRA
Q9P2W9	STX18	Syntaxin-18 (Cell growth-inhibiting gene 9 protein)	3 v 3	0.149616	0.0327998	0.434268	Q9Y296	TRAPPC4	Trafficking protein particle complex subunit 4 (Hematopoietic stem/progenitor cell protein 172) (Synbindin) (TRS23 homolog)	3 v 3	-0.123987	0.013573	0.182499	NSL1
Q8NCH0	CHST14	Carbohydrate sulfotransferase 14 (EC 2.8.2.35) (Dermatan 4-sulfotransferase 1) (D4ST-1) (hD4ST1)	3 v 3	0.345776	0.0328536	0.434268	Q5JSH3	WDR44	WD repeat-containing protein 44 (Rabphilin-11)	3 v 3	-0.104244	0.0136273	0.182499	STAU1
Q5SNV9	C1orf167	Uncharacterized protein C1orf167	3 v 3	0.536031	0.0328859	0.434268	Q92609	TBC1D5	TBC1 domain family member 5	3 v 3	0.3397	0.0136385	0.182499	ARHGAP32
Q8TEA1	NSUN6	tRNA (cytosine(72)-C(5))-methyltransferase NSUN6 (EC 2.1.1.-) (NOL1/NOP2/Sun and PUA domain-containing protein 1) (NOL1/NOP2/Sun domain family member 6)	3 v 3	0.143627	0.0329062	0.434268	Q5TBP9	LSM14B	Protein LSM14 homolog B (Fragment)	3 v 3	-0.348477	0.0136469	0.182499	RBBP4
Q13795	ARFRP1	ADP-ribosylation factor-related protein 1 (ARF-related protein 1) (ARP)	3 v 3	0.308414	0.0330095	0.434268	P29218	IMPA1	Inositol monophosphatase 1 (IMP 1) (IMPase 1) (EC 3.1.3.25) (D-galactose 1-phosphate phosphatase) (EC 3.1.3.94) (Inositol-1(or 4)-monophosphatase 1) (Lithium-sensitive myo-inositol monophosphatase A1)	3 v 3	-0.393741	0.0137277	0.182499	MMADHC
Q9NQG6	MIEF1	Mitochondrial dynamics protein MID51 (Mitochondrial dynamics protein of 51 kDa) (Mitochondrial elongation factor 1) (Smith-Magenis syndrome chromosomal region candidate gene 7 protein-like) (SMCR7-like protein)	3 v 3	-0.354645	0.0330167	0.434268	A8K818		cDNA FLJ75784, highly similar to Homo sapiens CD3E antigen, epsilon polypeptide associated protein (CD3EAP), mRNA	3 v 3	-0.159839	0.0137307	0.182499	ANP32E
Q93052	LPP	Lipoma-preferred partner (LIM domain-containing preferred translocation partner in lipoma)	3 v 3	-0.132863	0.0331011	0.434268	Q04721	NOTCH2	Neurogenic locus notch homolog protein 2 (Notch 2) (hN2) [Cleaved into: Notch 2 extracellular truncation (N2ECD); Notch 2 intracellular domain (N2ICD)]	3 v 3	0.246649	0.0137326	0.182499	PAK1
P05187	ALPP	Alkaline phosphatase, placental type (EC 3.1.3.1) (Alkaline phosphatase Regan isozyme) (Placental alkaline phosphatase 1) (PLAP-1)	3 v 3	-0.417649	0.0331422	0.434268	Q96IU4	ABHD14B	Protein ABHD14B (EC 3.-.-.-) (Alpha/beta hydrolase domain-containing protein 14B) (Abhydrolase domain-containing protein 14B) (CCG1-interacting factor B)	3 v 3	-0.286676	0.0137457	0.182499	DCAKD
Q96K76	USP47	Ubiquitin carboxyl-terminal hydrolase 47 (EC 3.4.19.12) (Deubiquitinating enzyme 47) (Ubiquitin thioesterase 47) (Ubiquitin-specific-processing protease 47)	3 v 3	-0.101279	0.0332258	0.434268	P54756	EPHA5	Ephrin type-A receptor 5 (EC 2.7.10.1) (Brain-specific kinase) (EPH homology kinase 1) (EHK-1) (EPH-like kinase 7) (EK7) (hEK7)	3 v 3	0.209764	0.013747	0.182499	VWA8
P29372	MPG	DNA-3-methyladenine glycosylase (EC 3.2.2.21) (3-alkyladenine DNA glycosylase) (3-methyladenine DNA glycosidase) (ADPG) (N-methylpurine-DNA glycosylase)	3 v 3	0.408139	0.03327	0.434268	Q13454	TUSC3	Tumor suppressor candidate 3 (Dolichyl-diphosphooligosaccharide--protein glycosyltransferase subunit TUSC3) (Oligosaccharyl transferase subunit TUSC3) (Magnesium uptake/transporter TUSC3) (Protein N33)	3 v 3	0.212514	0.0137936	0.182499	CROT
Q9UKS6	PACSIN3	Protein kinase C and casein kinase substrate in neurons protein 3 (SH3 domain-containing protein 6511)	3 v 3	0.137712	0.0333423	0.434268	P56181	NDUFV3	NADH dehydrogenase [ubiquinone] flavoprotein 3, mitochondrial (Complex I-9kD) (CI-9kD) (NADH-ubiquinone oxidoreductase 9 kDa subunit) (Renal carcinoma antigen NY-REN-4)	3 v 3	-0.302021	0.0137983	0.182499	YRDC
Q16740	CLPP	ATP-dependent Clp protease proteolytic subunit, mitochondrial (EC 3.4.21.92) (Endopeptidase Clp)	3 v 3	-0.152036	0.0334018	0.434268	P42575	CASP2	Caspase-2 (CASP-2) (EC 3.4.22.55) (Neural precursor cell expressed developmentally down-regulated protein 2) (NEDD-2) (Protease ICH-1) [Cleaved into: Caspase-2 subunit p18; Caspase-2 subunit p13; Caspase-2 subunit p12]	3 v 3	-0.213143	0.013801	0.182499	UQCRB
Q96JB2	COG3	Conserved oligomeric Golgi complex subunit 3 (COG complex subunit 3) (Component of oligomeric Golgi complex 3) (Vesicle-docking protein SEC34 homolog) (p94)	3 v 3	-0.157091	0.0334034	0.434268	Q9NPD8	UBE2T	Ubiquitin-conjugating enzyme E2 T (EC 2.3.2.23) (Cell proliferation-inducing gene 50 protein) (E2 ubiquitin-conjugating enzyme T) (Ubiquitin carrier protein T) (Ubiquitin-protein ligase T)	3 v 3	-0.310534	0.0138473	0.182525	PLCD3
Q9UK61	TASOR	Protein TASOR (CTCL tumor antigen se89-1) (Retinoblastoma-associated protein RAP140) (Transgene activation suppressor protein)	3 v 3	0.0336333	0.0334221	0.434268	O94876	TMCC1	Transmembrane and coiled-coil domains protein 1	3 v 3	-0.0346418	0.0138551	0.182525	TIMM50
Q9GZN7	ROGDI	Protein rogdi homolog	2 v 2	-0.188648	0.0334608	0.434268	P53350	PLK1	Serine/threonine-protein kinase PLK1 (EC 2.7.11.21) (Polo-like kinase 1) (PLK-1) (Serine/threonine-protein kinase 13) (STPK13)	3 v 3	0.167969	0.0138673	0.182525	VCL
Q59F66		RNA helicase (EC 3.6.4.13) (Fragment)	3 v 3	0.51748	0.0335336	0.434268	Q15334	LLGL1	Lethal(2) giant larvae protein homolog 1 (LLGL) (DLG4) (Hugl-1) (Human homolog to the D-lgl gene protein)	3 v 3	-0.227273	0.0139291	0.182557	CDS2
P61769	B2M	Beta-2-microglobulin [Cleaved into: Beta-2-microglobulin form pI 5.3]	3 v 3	-0.120884	0.0335452	0.434268	Q9ULU4	ZMYND8	Protein kinase C-binding protein 1 (Cutaneous T-cell lymphoma-associated antigen se14-3) (CTCL-associated antigen se14-3) (Rack7) (Zinc finger MYND domain-containing protein 8)	3 v 3	0.073741	0.0140789	0.182557	DNAJC7
Q92685	ALG3	Dol-P-Man:Man(5)GlcNAc(2)-PP-Dol alpha-1,3-mannosyltransferase (EC 2.4.1.258) (Asparagine-linked glycosylation protein 3 homolog) (Dol-P-Man-dependent alpha(1-3)-mannosyltransferase) (Dolichyl-P-Man:Man(5)GlcNAc(2)-PP-dolichyl mannosyltransferase) (Dolichyl-phosphate-mannose--glycolipid alpha-mannosyltransferase) (Not56-like protein)	3 v 3	0.402219	0.0337099	0.434268	Q16576	RBBP7	Histone-binding protein RBBP7 (Histone acetyltransferase type B subunit 2) (Nucleosome-remodeling factor subunit RBAP46) (Retinoblastoma-binding protein 7) (RBBP-7) (Retinoblastoma-binding protein p46)	3 v 3	-0.149864	0.0140886	0.182557	ATP2B4
Q9NQP4	PFDN4	Prefoldin subunit 4 (Protein C-1)	3 v 3	0.19535	0.0337234	0.434268	Q14790	CASP8	Caspase-8 (CASP-8) (EC 3.4.22.61) (Apoptotic cysteine protease) (Apoptotic protease Mch-5) (CAP4) (FADD-homologous ICE/ced-3-like protease) (FADD-like ICE) (FLICE) (ICE-like apoptotic protease 5) (MORT1-associated ced-3 homolog) (MACH) [Cleaved into: Caspase-8 subunit p18; Caspase-8 subunit p10]	3 v 3	0.147734	0.0141023	0.182557	GSN
Q9P107	GMIP	GEM-interacting protein (GMIP)	3 v 3	0.107194	0.0337817	0.434268	Q8N7H5	PAF1	RNA polymerase II-associated factor 1 homolog (hPAF1) (Pancreatic differentiation protein 2)	3 v 3	0.112763	0.0141096	0.182557	VKORC1
Q00839	HNRNPU	Heterogeneous nuclear ribonucleoprotein U (hnRNP U) (GRIP120) (Nuclear p120 ribonucleoprotein) (Scaffold-attachment factor A) (SAF-A) (p120) (pp120)	3 v 3	0.248317	0.0338674	0.434268	Q8TDX7	NEK7	Serine/threonine-protein kinase Nek7 (EC 2.7.11.1) (Never in mitosis A-related kinase 7) (NimA-related protein kinase 7)	3 v 3	0.826757	0.0141265	0.182557	SLC12A2
P45985	MAP2K4	Dual specificity mitogen-activated protein kinase kinase 4 (MAP kinase kinase 4) (MAPKK 4) (EC 2.7.12.2) (JNK-activating kinase 1) (MAPK/ERK kinase 4) (MEK 4) (SAPK/ERK kinase 1) (SEK1) (Stress-activated protein kinase kinase 1) (SAPK kinase 1) (SAPKK-1) (SAPKK1) (c-Jun N-terminal kinase kinase 1) (JNKK)	3 v 3	-0.325822	0.033892	0.434268	Q86Y37	CACUL1	CDK2-associated and cullin domain-containing protein 1 (Cdk-associated cullin 1)	3 v 3	-0.787062	0.0141278	0.182557	TLE3
Q00403	GTF2B	Transcription initiation factor IIB (EC 2.3.1.48) (General transcription factor TFIIB) (S300-II)	3 v 3	-0.0325612	0.0339722	0.434268	P19634	SLC9A1	Sodium/hydrogen exchanger 1 (APNH) (Na(+)/H(+) antiporter, amiloride-sensitive) (Na(+)/H(+) exchanger 1) (NHE-1) (Solute carrier family 9 member 1)	3 v 3	-0.219412	0.0141376	0.182557	PNO1
Q6ZVC0	NYAP1	Neuronal tyrosine-phosphorylated phosphoinositide-3-kinase adapter 1	3 v 3	0.146655	0.0341682	0.434268	O43609	SPRY1	Protein sprouty homolog 1 (Spry-1)	3 v 3	0.241805	0.0141468	0.182557	B4DVS4
Q29RF7	PDS5A	Sister chromatid cohesion protein PDS5 homolog A (Cell proliferation-inducing gene 54 protein) (Sister chromatid cohesion protein 112) (SCC-112)	3 v 3	-0.165213	0.0342483	0.434268	Q6PCE3	PGM2L1	Glucose 1,6-bisphosphate synthase (EC 2.7.1.106) (PMMLP) (Phosphoglucomutase-2-like 1)	3 v 3	0.213932	0.0142326	0.182557	MAEA
O95716	RAB3D	Ras-related protein Rab-3D	3 v 3	0.31005	0.0343115	0.434268	Q9Y546	LRRC42	Leucine-rich repeat-containing protein 42	3 v 3	-0.143033	0.0142626	0.182557	CRYBG3
Q9UK76	JPT1	Jupiter microtubule associated homolog 1 (Androgen-regulated protein 2) (Hematological and neurological expressed 1 protein) [Cleaved into: Jupiter microtubule associated homolog 1, N-terminally processed]	3 v 3	-0.171	0.0343363	0.434268	P62750	RPL23A	60S ribosomal protein L23a (Large ribosomal subunit protein uL23)	3 v 3	0.0271542	0.0142725	0.182557	CSPP1
Q16566	CAMK4	Calcium/calmodulin-dependent protein kinase type IV (CaMK IV) (EC 2.7.11.17) (CaM kinase-GR)	3 v 3	0.217707	0.0343394	0.434268	P51825	AFF1	AF4/FMR2 family member 1 (ALL1-fused gene from chromosome 4 protein) (Protein AF-4) (Protein FEL) (Proto-oncogene AF4)	3 v 3	-0.159172	0.0142772	0.182557	PLCB1
O00330	PDHX	Pyruvate dehydrogenase protein X component, mitochondrial (Dihydrolipoamide dehydrogenase-binding protein of pyruvate dehydrogenase complex) (E3-binding protein) (E3BP) (Lipoyl-containing pyruvate dehydrogenase complex component X) (proX)	3 v 3	-0.151647	0.0343525	0.434268	Q9Y2T2	AP3M1	AP-3 complex subunit mu-1 (AP-3 adaptor complex mu3A subunit) (Adaptor-related protein complex 3 subunit mu-1) (Mu-adaptin 3A) (Mu3A-adaptin)	3 v 3	-0.10215	0.0142855	0.182557	APOOL
Q9Y530	OARD1	ADP-ribose glycohydrolase OARD1 (O-acetyl-ADP-ribose deacetylase 1) (EC 3.5.1.-) (Terminal ADP-ribose protein glycohydrolase 1) ([Protein ADP-ribosylglutamate] hydrolase OARD1) (EC 3.2.2.-)	3 v 3	0.510588	0.0343736	0.434268	Q96MV1	TLCD4	TLC domain-containing protein 4 (Transmembrane protein 56)	3 v 3	-0.146449	0.0143114	0.182557	RTF2
Q6NUK4	REEP3	Receptor expression-enhancing protein 3	3 v 3	-0.533239	0.0345116	0.434268	Q12792	TWF1	Twinfilin-1 (Protein A6) (Protein tyrosine kinase 9)	3 v 3	0.279481	0.0143394	0.182557	DIS3L
Q6ZU35	CRACD	Capping protein-inhibiting regulator of actin dynamics (Cancer-related regulator of actin dynamics)	3 v 3	-0.259572	0.034552	0.434268	O14976	GAK	Cyclin-G-associated kinase (EC 2.7.11.1)	3 v 3	-0.191859	0.0144215	0.182557	ENTPD5
P61599	NAA20	N-alpha-acetyltransferase 20 (EC 2.3.1.254) (Methionine N-acetyltransferase) (N-acetyltransferase 5) (N-terminal acetyltransferase B complex catalytic subunit NAA20) (N-terminal acetyltransferase B complex catalytic subunit NAT5) (NatB complex subunit NAT5) (NatB catalytic subunit)	3 v 3	-0.359335	0.0346272	0.434268	P42356	PI4KA	Phosphatidylinositol 4-kinase alpha (PI4-kinase alpha) (PI4K-alpha) (PtdIns-4-kinase alpha) (EC 2.7.1.67) (Phosphatidylinositol 4-Kinase III alpha)	3 v 3	-0.130998	0.0144485	0.182557	GALC
O00193	SMAP	Small acidic protein	3 v 3	-0.11874	0.0346939	0.434268	Q6EMK4	VASN	Vasorin (Protein slit-like 2)	3 v 3	0.413641	0.0144692	0.182557	UTP15
Q7Z4H8	POGLUT3	Protein O-glucosyltransferase 3 (EC 2.4.1.-) (KDEL motif-containing protein 2) (Protein O-xylosyltransferase POGLUT3) (EC 2.4.2.-)	3 v 3	-0.233824	0.0347348	0.434268	A0A0B4J2A0		FGGY_N domain-containing protein	3 v 3	0.183779	0.0145095	0.182557	L1RE1
Q92979	EMG1	Ribosomal RNA small subunit methyltransferase NEP1 (EC 2.1.1.-) (18S rRNA (pseudouridine(1248)-N1)-methyltransferase) (18S rRNA Psi1248 methyltransferase) (Nucleolar protein EMG1 homolog) (Protein C2f) (Ribosome biogenesis protein NEP1)	3 v 3	0.353335	0.0349925	0.434268	Q9Y2Q9	MRPS28	28S ribosomal protein S28, mitochondrial (MRP-S28) (S28mt) (28S ribosomal protein S35, mitochondrial) (MRP-S35) (S35mt) (Mitochondrial small ribosomal subunit protein bS1m)	3 v 3	0.193549	0.0145169	0.182557	CRELD1
A0A1U9X7R2		GNL1	3 v 3	-0.141941	0.035034	0.434268	D3YTF8	TXNRD2	Thioredoxin-disulfide reductase (EC 1.8.1.9)	3 v 3	0.419134	0.0145249	0.182557	PMPCB
B2R665		cDNA, FLJ92810, highly similar to Homo sapiens protein phosphatase 1G (formerly 2C), magnesium-dependent, gamma isoform (PPM1G), mRNA	3 v 3	-0.0487167	0.0352244	0.434268	O15211	RGL2	Ral guanine nucleotide dissociation stimulator-like 2 (RalGDS-like 2) (RalGDS-like factor) (Ras-associated protein RAB2L)	3 v 3	-0.102214	0.0146531	0.182557	AARSD1
B4DFE9		cDNA FLJ59619, highly similar to Epoxide hydrolase 2	3 v 3	0.203349	0.0353168	0.434268	P36551	CPOX	Oxygen-dependent coproporphyrinogen-III oxidase, mitochondrial (COX) (Coprogen oxidase) (Coproporphyrinogenase) (EC 1.3.3.3)	3 v 3	0.334421	0.0146804	0.182557	RTN3
Q96RE7	NACC1	Nucleus accumbens-associated protein 1 (NAC-1) (BTB/POZ domain-containing protein 14B)	3 v 3	-0.0539062	0.035324	0.434268	Q9Y3P4	RHBDD3	Rhomboid domain-containing protein 3	3 v 3	-0.187108	0.0146865	0.182557	SBNO1
Q8IZE3	SCYL3	Protein-associating with the carboxyl-terminal domain of ezrin (Ezrin-binding protein PACE-1) (SCY1-like protein 3)	3 v 3	-0.466737	0.0353258	0.434268	C9JZR2	CTNND1	Catenin delta-1	3 v 3	0.0606871	0.0146916	0.182557	CPLX1
P36776	LONP1	Lon protease homolog, mitochondrial (EC 3.4.21.53) (LONHs) (Lon protease-like protein) (LONP) (Mitochondrial ATP-dependent protease Lon) (Serine protease 15)	3 v 3	-0.201825	0.0353366	0.434268	A0A6B7FTS4	HLA-A	MHC class I antigen	3 v 3	-0.661808	0.01473	0.182557	MGAT2
Q9NQ92	COPRS	Coordinator of PRMT5 and differentiation stimulator (Cooperator of PRMT5) (Protein TTP1)	3 v 3	-0.307506	0.0353629	0.434268	P51572	BCAP31	B-cell receptor-associated protein 31 (BCR-associated protein 31) (Bap31) (6C6-AG tumor-associated antigen) (Protein CDM) (p28)	3 v 3	-0.181441	0.0147632	0.182557	HDAC6
Q86XA9	HEATR5A	HEAT repeat-containing protein 5A	3 v 3	-0.0650467	0.0354295	0.434268	A0A024R6R1	SHCBP1	SHC SH2-domain binding protein 1, isoform CRA_a	3 v 3	0.754595	0.0147753	0.182557	RAB39A
Q9Y376	CAB39	Calcium-binding protein 39 (MO25alpha) (Protein Mo25)	3 v 3	-0.167367	0.0354322	0.434268	Q8NCM8	DYNC2H1	Cytoplasmic dynein 2 heavy chain 1 (Cytoplasmic dynein 2 heavy chain) (Dynein cytoplasmic heavy chain 2) (Dynein heavy chain 11) (hDHC11) (Dynein heavy chain isotype 1B)	3 v 3	-0.244963	0.014897	0.182557	ACADVL
P83436	COG7	Conserved oligomeric Golgi complex subunit 7 (COG complex subunit 7) (Component of oligomeric Golgi complex 7)	3 v 3	-0.181183	0.0354459	0.434268	Q14CS0	UBXN2B	UBX domain-containing protein 2B (NSFL1 cofactor p37) (p97 cofactor p37)	3 v 3	0.307951	0.0148973	0.182557	SDC4-ROS1_S4;R32
O14896	IRF6	Interferon regulatory factor 6 (IRF-6)	3 v 3	-0.0521359	0.0355331	0.434268	P54577	YARS1	Tyrosine--tRNA ligase, cytoplasmic (EC 6.1.1.1) (Tyrosyl-tRNA synthetase) (TyrRS) [Cleaved into: Tyrosine--tRNA ligase, cytoplasmic, N-terminally processed]	3 v 3	0.189177	0.0149084	0.182557	PGM3
Q14680	MELK	Maternal embryonic leucine zipper kinase (hMELK) (EC 2.7.11.1) (Protein kinase Eg3) (pEg3 kinase) (Protein kinase PK38) (hPK38) (Tyrosine-protein kinase MELK) (EC 2.7.10.2)	3 v 3	0.22025	0.0356232	0.434268	O14967	CLGN	Calmegin	3 v 3	-0.414079	0.0149103	0.182557	PIGS
O75884	RBBP9	Serine hydrolase RBBP9 (EC 3.-.-.-) (B5T-overexpressed gene protein) (Protein BOG) (Retinoblastoma-binding protein 10) (RBBP-10) (Retinoblastoma-binding protein 9) (RBBP-9)	3 v 3	-0.323769	0.0356791	0.434268	Q7Z4W1	DCXR	L-xylulose reductase (XR) (EC 1.1.1.10) (Carbonyl reductase II) (Dicarbonyl/L-xylulose reductase) (Kidney dicarbonyl reductase) (kiDCR) (Short chain dehydrogenase/reductase family 20C member 1) (Sperm surface protein P34H)	3 v 3	-0.142539	0.0149104	0.182557	SEC11A
Q69YU5	BRAWNIN	Protein BRAWNIN	3 v 3	-0.405243	0.0356796	0.434268	Q0VDG4	SCRN3	Secernin-3	3 v 3	-0.145242	0.0149124	0.182557	MRPL37
P46937	YAP1	Transcriptional coactivator YAP1 (Yes-associated protein 1) (Protein yorkie homolog) (Yes-associated protein YAP65 homolog)	3 v 3	0.328567	0.0358098	0.434268	Q92973	TNPO1	Transportin-1 (Importin beta-2) (Karyopherin beta-2) (M9 region interaction protein) (MIP)	3 v 3	0.31441	0.0149129	0.182557	RALGPS2
Q92805	GOLGA1	Golgin subfamily A member 1 (Golgin-97)	3 v 3	-0.172854	0.0358199	0.434268	P09467	FBP1	Fructose-1,6-bisphosphatase 1 (FBPase 1) (EC 3.1.3.11) (D-fructose-1,6-bisphosphate 1-phosphohydrolase 1) (Liver FBPase)	3 v 3	-0.277289	0.0149405	0.182557	PM20D2
B4E0T5		cDNA FLJ54527, highly similar to Homo sapiens sphingomyelin phosphodiesterase 4, neutral membrane, transcript variant 1, mRNA	2 v 2	-0.298045	0.035906	0.434268	O95782	AP2A1	AP-2 complex subunit alpha-1 (100 kDa coated vesicle protein A) (Adaptor protein complex AP-2 subunit alpha-1) (Adaptor-related protein complex 2 subunit alpha-1) (Alpha-adaptin A) (Alpha1-adaptin) (Clathrin assembly protein complex 2 alpha-A large chain) (Plasma membrane adaptor HA2/AP2 adaptin alpha A subunit)	3 v 3	-0.196514	0.0149676	0.182557	RAB18
O60678	PRMT3	Protein arginine N-methyltransferase 3 (EC 2.1.1.-) (Heterogeneous nuclear ribonucleoprotein methyltransferase-like protein 3)	3 v 3	0.262114	0.0360407	0.434268	Q99816	TSG101	Tumor susceptibility gene 101 protein (ESCRT-I complex subunit TSG101)	3 v 3	-0.0770667	0.0149688	0.182557	STAT2
Q8N511	TMEM199	Transmembrane protein 199	3 v 3	-0.282541	0.0361776	0.434268	Q53SF7	COBLL1	Cordon-bleu protein-like 1	3 v 3	0.312396	0.014981	0.182557	TBPL1
Q5VYY1	ANKRD22	Ankyrin repeat domain-containing protein 22	3 v 3	-0.387405	0.036191	0.434268	R4GMX3	COMMD3-BMI1	COMMD3-BMI1 readthrough	3 v 3	-0.186954	0.0150158	0.182557	ART5
Q9Y605	MRFAP1	MORF4 family-associated protein 1 (Protein PGR1) (Protein associated with MRG of 14 kDa)	3 v 3	-0.223542	0.0364483	0.434268	Q59EL4		PRPF4 protein variant (Fragment)	3 v 3	0.0618475	0.0150194	0.182557	KATNB1
P82979	SARNP	SAP domain-containing ribonucleoprotein (Cytokine-induced protein of 29 kDa) (Nuclear protein Hcc-1) (Proliferation-associated cytokine-inducible protein CIP29)	3 v 3	0.322361	0.0364769	0.434268	P49768	PSEN1	Presenilin-1 (PS-1) (EC 3.4.23.-) (Protein S182) [Cleaved into: Presenilin-1 NTF subunit; Presenilin-1 CTF subunit; Presenilin-1 CTF12 (PS1-CTF12)]	3 v 3	0.0321683	0.0150353	0.182557	HEL-S-265
Q15642	TRIP10	Cdc42-interacting protein 4 (Protein Felic) (Salt tolerant protein) (hSTP) (Thyroid receptor-interacting protein 10) (TR-interacting protein 10) (TRIP-10)	3 v 3	-0.146384	0.0364807	0.434268	P52657	GTF2A2	Transcription initiation factor IIA subunit 2 (General transcription factor IIA subunit 2) (TFIIA p12 subunit) (TFIIA-12) (TFIIAS) (Transcription initiation factor IIA gamma chain) (TFIIA-gamma)	3 v 3	0.118178	0.0150613	0.182557	BECN1
Q13523	PRPF4B	Serine/threonine-protein kinase PRP4 homolog (EC 2.7.11.1) (PRP4 kinase) (PRP4 pre-mRNA-processing factor 4 homolog)	3 v 3	0.480925	0.0365226	0.434268	Q5U3C3	TMEM164	Transmembrane protein 164	2 v 2	0.760097	0.0150788	0.182557	TRMT13
Q9ULV4	CORO1C	Coronin-1C (Coronin-3) (hCRNN4)	3 v 3	-0.0813352	0.0365277	0.434268	Q9C0B1	FTO	Alpha-ketoglutarate-dependent dioxygenase FTO (Fat mass and obesity-associated protein) (U6 small nuclear RNA (2'-O-methyladenosine-N(6)-)-demethylase FTO) (EC 1.14.11.-) (U6 small nuclear RNA N(6)-methyladenosine-demethylase FTO) (EC 1.14.11.-) (mRNA (2'-O-methyladenosine-N(6)-)-demethylase FTO) (m6A(m)-demethylase FTO) (EC 1.14.11.-) (mRNA N(6)-methyladenosine demethylase FTO) (EC 1.14.11.53) (…	3 v 3	-0.148897	0.0150872	0.182557	QPCTL
Q14165	MLEC	Malectin	3 v 3	0.331826	0.0365626	0.434268	A0A0A6YYL4	CORO7-PAM16	Coronin	3 v 3	-0.117687	0.0150877	0.182557	RAP1GAP
Q53H26		Beta-1 metal-binding globulin (Serotransferrin) (Siderophilin) (Fragment)	3 v 3	-0.444686	0.0365649	0.434268	Q2KHR3	QSER1	Glutamine and serine-rich protein 1	3 v 3	0.30611	0.0150935	0.182557	SEC61A1
Q9H223	EHD4	EH domain-containing protein 4 (Hepatocellular carcinoma-associated protein 10/11) (PAST homolog 4)	3 v 3	-0.0979681	0.0365731	0.434268	O75170	PPP6R2	Serine/threonine-protein phosphatase 6 regulatory subunit 2 (SAPS domain family member 2)	3 v 3	-0.1383	0.0151009	0.182557	CADM4
P24821	TNC	Tenascin (TN) (Cytotactin) (GMEM) (GP 150-225) (Glioma-associated-extracellular matrix antigen) (Hexabrachion) (JI) (Myotendinous antigen) (Neuronectin) (Tenascin-C) (TN-C)	3 v 3	0.311158	0.0366577	0.434268	P48163	ME1	NADP-dependent malic enzyme (NADP-ME) (EC 1.1.1.40) (Malic enzyme 1)	3 v 3	0.388572	0.015109	0.182557	CEMIP2
H0YJH7	TMPO	Lamina-associated polypeptide 2, isoforms beta/gamma (Fragment)	3 v 3	-0.174395	0.0366748	0.434268	O60331	PIP5K1C	Phosphatidylinositol 4-phosphate 5-kinase type-1 gamma (PIP5K1gamma) (PtdIns(4)P-5-kinase 1 gamma) (EC 2.7.1.68) (Type I phosphatidylinositol 4-phosphate 5-kinase gamma)	3 v 3	-0.187049	0.0151159	0.182557	FDXR
P49841	GSK3B	Glycogen synthase kinase-3 beta (GSK-3 beta) (EC 2.7.11.26) (Serine/threonine-protein kinase GSK3B) (EC 2.7.11.1)	3 v 3	-0.152405	0.0366992	0.434268	Q13418	ILK	Integrin-linked protein kinase (EC 2.7.11.1) (59 kDa serine/threonine-protein kinase) (Beta-integrin-linked kinase) (ILK-1) (ILK-2) (p59ILK)	3 v 3	0.235534	0.0151452	0.182557	RDH14
Q8WUK0	PTPMT1	Phosphatidylglycerophosphatase and protein-tyrosine phosphatase 1 (EC 3.1.3.27) (PTEN-like phosphatase) (Phosphoinositide lipid phosphatase) (Protein-tyrosine phosphatase mitochondrial 1) (EC 3.1.3.16) (EC 3.1.3.48)	3 v 3	-0.0895414	0.0368585	0.434268	Q9BXV9	GON7	EKC/KEOPS complex subunit GON7	3 v 3	-0.206593	0.0151524	0.182557	NCEH1
Q8NFC6	BOD1L1	Biorientation of chromosomes in cell division protein 1-like 1	3 v 3	0.126053	0.0369089	0.434268	O43598	DNPH1	2'-deoxynucleoside 5'-phosphate N-hydrolase 1 (EC 3.2.2.-) (c-Myc-responsive protein RCL)	3 v 3	-0.315915	0.0151582	0.182557	CUL2
Q96D05	FAM241B	Protein FAM241B	3 v 3	-0.182001	0.0369432	0.434268	Q9Y483	MTF2	Metal-response element-binding transcription factor 2 (Metal regulatory transcription factor 2) (Metal-response element DNA-binding protein M96) (Polycomb-like protein 2) (hPCl2)	2 v 2	0.423793	0.0152348	0.182557	MIER3
P60033	CD81	CD81 antigen (26 kDa cell surface protein TAPA-1) (Target of the antiproliferative antibody 1) (Tetraspanin-28) (Tspan-28) (CD antigen CD81)	3 v 3	-0.274954	0.0369882	0.434268	O75496	GMNN	Geminin	3 v 3	-0.141225	0.0152496	0.182557	AIDA
Q641Q2	WASHC2A	WASH complex subunit 2A	3 v 3	-0.110191	0.0370023	0.434268	Q8IXK2	GALNT12	Polypeptide N-acetylgalactosaminyltransferase 12 (EC 2.4.1.41) (Polypeptide GalNAc transferase 12) (GalNAc-T12) (pp-GaNTase 12) (Protein-UDP acetylgalactosaminyltransferase 12) (UDP-GalNAc:polypeptide N-acetylgalactosaminyltransferase 12)	3 v 3	-0.183132	0.0152557	0.182557	MIOS
Q6P1Q9	METTL2B	tRNA N(3)-methylcytidine methyltransferase METTL2B (EC 2.1.1.-) (Methyltransferase-like protein 2B)	3 v 3	-0.150287	0.0370259	0.434268	P50120	RBP2	Retinol-binding protein 2 (Cellular retinol-binding protein II) (CRBP-II)	3 v 3	0.475942	0.0152791	0.182557	HSPE1-MOB4
B4E299		Staphylococcal nuclease domain-containing protein (EC 3.1.31.1)	3 v 3	0.150091	0.0370577	0.434268	P50453	SERPINB9	Serpin B9 (Cytoplasmic antiproteinase 3) (CAP-3) (CAP3) (Peptidase inhibitor 9) (PI-9)	3 v 3	-0.201651	0.0153434	0.182557	FAF1
Q9BQ90	KLHDC3	Kelch domain-containing protein 3 (Protein Peas) (Testis intracellular mediator protein)	3 v 3	-0.286212	0.037063	0.434268	Q9Y653	ADGRG1	Adhesion G-protein coupled receptor G1 (G-protein coupled receptor 56) (Protein TM7XN1) [Cleaved into: ADGRG1 N-terminal fragment (ADGRG1 NT) (GPR56 N-terminal fragment) (GPR56 NT) (GPR56(N)) (GPR56 extracellular subunit) (GPR56 subunit alpha); ADGRG1 C-terminal fragment (ADGRG1 CT) (GPR56 C-terminal fragment) (GPR56 CT) (GPR56(C)) (GPR56 seven-transmembrane subunit) (GPR56 7TM) (GPR56 subunit be…	3 v 3	0.18789	0.0153467	0.182557	THBS1
Q4QQP8	PTGFRN	PTGFRN protein (Fragment)	3 v 3	-0.355934	0.0370818	0.434268	Q8WYA6	CTNNBL1	Beta-catenin-like protein 1 (Nuclear-associated protein) (NAP) (Testis development protein NYD-SP19)	3 v 3	-0.11498	0.0153521	0.182557	GPT2
Q9NRN7	AASDHPPT	L-aminoadipate-semialdehyde dehydrogenase-phosphopantetheinyl transferase (EC 2.7.8.7) (4'-phosphopantetheinyl transferase) (Alpha-aminoadipic semialdehyde dehydrogenase-phosphopantetheinyl transferase) (AASD-PPT) (LYS5 ortholog)	3 v 3	-0.136547	0.0371576	0.434268	P50747	HLCS	Biotin--protein ligase (EC 6.3.4.-) (Biotin apo-protein ligase) [Includes: Biotin--[methylmalonyl-CoA-carboxytransferase] ligase (EC 6.3.4.9); Biotin--[propionyl-CoA-carboxylase [ATP-hydrolyzing]] ligase (EC 6.3.4.10) (Holocarboxylase synthetase) (HCS); Biotin--[methylcrotonoyl-CoA-carboxylase] ligase (EC 6.3.4.11); Biotin--[acetyl-CoA-carboxylase] ligase (EC 6.3.4.15)]	3 v 3	-0.197857	0.015374	0.182557	TAF4
P14866	HNRNPL	Heterogeneous nuclear ribonucleoprotein L (hnRNP L)	3 v 3	0.420557	0.0371684	0.434268	P42126	ECI1	Enoyl-CoA delta isomerase 1, mitochondrial (EC 5.3.3.8) (3,2-trans-enoyl-CoA isomerase) (Delta(3),Delta(2)-enoyl-CoA isomerase) (D3,D2-enoyl-CoA isomerase) (Dodecenoyl-CoA isomerase)	3 v 3	-0.243972	0.0153832	0.182557	DCAF16
P07355	ANXA2	Annexin A2 (Annexin II) (Annexin-2) (Calpactin I heavy chain) (Calpactin-1 heavy chain) (Chromobindin-8) (Lipocortin II) (Placental anticoagulant protein IV) (PAP-IV) (Protein I) (p36)	3 v 3	-0.104369	0.0372626	0.434268	O75683	SURF6	Surfeit locus protein 6	3 v 3	0.134734	0.0153853	0.182557	GPATCH8
Q3KRA9	ALKBH6	Alpha-ketoglutarate-dependent dioxygenase alkB homolog 6 (EC 1.14.11.-) (Alkylated DNA repair protein alkB homolog 6)	2 v 2	-0.223996	0.0373724	0.434268	Q9NTN3	SLC35D1	UDP-glucuronic acid/UDP-N-acetylgalactosamine transporter (UDP-GlcA/UDP-GalNAc transporter) (Solute carrier family 35 member D1) (UDP-galactose transporter-related protein 7) (UGTrel7)	3 v 3	0.132262	0.015404	0.182557	NOMO2
Q9Y2C4	EXOG	Nuclease EXOG, mitochondrial (EC 3.1.30.-) (Endonuclease G-like 1) (Endo G-like 1)	3 v 3	-0.326421	0.0373836	0.434268	Q9Y5U9	IER3IP1	Immediate early response 3-interacting protein 1	3 v 3	-0.100243	0.01543	0.182557	ZFAND5
Q12843	BCR	Breakpoint cluster region protein (Fragment)	3 v 3	-0.324451	0.0374344	0.434268	Q96HE7	ERO1A	ERO1-like protein alpha (ERO1-L) (ERO1-L-alpha) (EC 1.8.4.-) (Endoplasmic oxidoreductin-1-like protein) (Endoplasmic reticulum oxidoreductase alpha) (Oxidoreductin-1-L-alpha)	3 v 3	0.391058	0.0154436	0.182557	ATG3
Q8IV36	HID1	Protein HID1 (Down-regulated in multiple cancers 1) (HID1 domain-containing protein) (Protein hid-1 homolog)	3 v 3	0.161641	0.0374478	0.434268	P26447	S100A4	Protein S100-A4 (Calvasculin) (Metastasin) (Placental calcium-binding protein) (Protein Mts1) (S100 calcium-binding protein A4)	3 v 3	0.328705	0.0154497	0.182557	AP2S1
O60583	CCNT2	Cyclin-T2 (CycT2)	2 v 2	0.565736	0.0374971	0.434268	P61289	PSME3	Proteasome activator complex subunit 3 (11S regulator complex subunit gamma) (REG-gamma) (Activator of multicatalytic protease subunit 3) (Ki nuclear autoantigen) (Proteasome activator 28 subunit gamma) (PA28g) (PA28gamma)	3 v 3	0.214972	0.015473	0.182557	CYBC1
O60664	PLIN3	Perilipin-3 (47 kDa mannose 6-phosphate receptor-binding protein) (47 kDa MPR-binding protein) (Cargo selection protein TIP47) (Mannose-6-phosphate receptor-binding protein 1) (Placental protein 17) (PP17)	3 v 3	-0.0708316	0.0375178	0.434268	P23193	TCEA1	Transcription elongation factor A protein 1 (Transcription elongation factor S-II protein 1) (Transcription elongation factor TFIIS.o)	3 v 3	0.459673	0.015485	0.182557	ATP6V1C1
I3L3D5	PFN1	Profilin (Fragment)	2 v 2	0.151155	0.0376324	0.434268	Q99856	ARID3A	AT-rich interactive domain-containing protein 3A (ARID domain-containing protein 3A) (B-cell regulator of IgH transcription) (Bright) (Dead ringer-like protein 1) (E2F-binding protein 1)	3 v 3	0.105444	0.0155173	0.182557	ANKMY2
P22695	UQCRC2	Cytochrome b-c1 complex subunit 2, mitochondrial (Complex III subunit 2) (Core protein II) (Ubiquinol-cytochrome-c reductase complex core protein 2)	3 v 3	0.0283623	0.0376593	0.434268	Q96Q42	ALS2	Alsin (Amyotrophic lateral sclerosis 2 chromosomal region candidate gene 6 protein) (Amyotrophic lateral sclerosis 2 protein)	3 v 3	0.535281	0.015521	0.182557	NECAP1
F5H8G6	NOP2	Probable 28S rRNA (cytosine(4447)-C(5))-methyltransferase	2 v 2	-0.157162	0.0376659	0.434268	Q9BUP3	HTATIP2	Oxidoreductase HTATIP2 (EC 1.1.1.-) (30 kDa HIV-1 TAT-interacting protein) (HIV-1 TAT-interactive protein 2)	3 v 3	0.282863	0.0155325	0.182557	ATG9A
Q9NUB1	ACSS1	Acetyl-coenzyme A synthetase 2-like, mitochondrial (EC 6.2.1.1) (Acetate--CoA ligase 2) (Acetyl-CoA synthetase 2) (AceCS2) (Acyl-CoA synthetase short-chain family member 1) (Propionate--CoA ligase) (EC 6.2.1.17)	3 v 3	0.357591	0.0377722	0.434268	Q9NWX6	THG1L	Probable tRNA(His) guanylyltransferase (EC 2.7.7.79) (Induced in high glucose-1) (IHG-1) (Interphase cytoplasmic foci protein 45) (tRNA-histidine guanylyltransferase)	3 v 3	0.192256	0.015565	0.182557	HSDL1
Q53T59	HS1BP3	HCLS1-binding protein 3 (HS1-binding protein 3) (HSP1BP-3)	3 v 3	-0.0273493	0.037882	0.434268	A0A1Y0BRN3	MYO6	Unconventional myosin-6 (Unconventional myosin-VI)	3 v 3	-0.176445	0.0155914	0.182557	DENND11
O00217	NDUFS8	NADH dehydrogenase [ubiquinone] iron-sulfur protein 8, mitochondrial (EC 7.1.1.2) (Complex I-23kD) (CI-23kD) (NADH-ubiquinone oxidoreductase 23 kDa subunit) (TYKY subunit)	3 v 3	-0.0517502	0.0379114	0.434268	O94830	DDHD2	Phospholipase DDHD2 (EC 3.1.1.-) (DDHD domain-containing protein 2) (KIAA0725p) (SAM, WWE and DDHD domain-containing protein 1)	3 v 3	0.516598	0.0156102	0.182557	ITGA2
G3V4T6	GSTZ1	Maleylacetoacetate isomerase (EC 5.2.1.2)	3 v 3	0.244381	0.0381124	0.434268	Q9H0U4	RAB1B	Ras-related protein Rab-1B (EC 3.6.5.2)	3 v 3	-0.0428534	0.0156524	0.182557	SH3GL2
Q9Y3P4	RHBDD3	Rhomboid domain-containing protein 3	3 v 3	0.282856	0.0381301	0.434268	Q00535	CDK5	Cyclin-dependent-like kinase 5 (EC 2.7.11.1) (Cell division protein kinase 5) (Serine/threonine-protein kinase PSSALRE) (Tau protein kinase II catalytic subunit) (TPKII catalytic subunit)	3 v 3	-0.14761	0.0156647	0.182557	SF3B2
Q15048	LRRC14	Leucine-rich repeat-containing protein 14	3 v 3	-0.249887	0.0381573	0.434268	P29373	CRABP2	Cellular retinoic acid-binding protein 2 (Cellular retinoic acid-binding protein II) (CRABP-II)	3 v 3	-0.370892	0.015683	0.182557	GALT
O43505	B4GAT1	Beta-1,4-glucuronyltransferase 1 (EC 2.4.1.-) (I-beta-1,3-N-acetylglucosaminyltransferase) (iGnT) (N-acetyllactosaminide beta-1,3-N-acetylglucosaminyltransferase) (Poly-N-acetyllactosamine extension enzyme) (UDP-GlcNAc:betaGal beta-1,3-N-acetylglucosaminyltransferase 1)	3 v 3	-0.173984	0.0381991	0.434268	Q14571	ITPR2	Inositol 1,4,5-trisphosphate receptor type 2 (IP3 receptor isoform 2) (IP3R 2) (InsP3R2) (Type 2 inositol 1,4,5-trisphosphate receptor) (Type 2 InsP3 receptor)	3 v 3	0.050684	0.0156838	0.182557	ZBED1
Q9H694	BICC1	Protein bicaudal C homolog 1 (Bic-C)	3 v 3	-0.421806	0.0382601	0.434268	Q02083	NAAA	N-acylethanolamine-hydrolyzing acid amidase (EC 3.5.1.60) (Acid ceramidase-like protein) (Acylsphingosine deacylase NAAA) (EC 3.5.1.23) (N-acylsphingosine amidohydrolase-like) (ASAH-like protein) [Cleaved into: N-acylethanolamine-hydrolyzing acid amidase subunit alpha; N-acylethanolamine-hydrolyzing acid amidase subunit beta]	3 v 3	0.347973	0.0156904	0.182557	PDCD4
Q9Y678	COPG1	Coatomer subunit gamma-1 (Gamma-1-coat protein) (Gamma-1-COP)	3 v 3	-0.255372	0.0382602	0.434268	P50895	BCAM	Basal cell adhesion molecule (Auberger B antigen) (B-CAM cell surface glycoprotein) (F8/G253 antigen) (Lutheran antigen) (Lutheran blood group glycoprotein) (CD antigen CD239)	3 v 3	-0.162291	0.0156966	0.182557	PFN2
O75175	CNOT3	CCR4-NOT transcription complex subunit 3 (CCR4-associated factor 3) (Leukocyte receptor cluster member 2)	3 v 3	0.0934056	0.0382628	0.434268	P61916	NPC2	NPC intracellular cholesterol transporter 2 (Epididymal secretory protein E1) (Human epididymis-specific protein 1) (He1) (Niemann-Pick disease type C2 protein)	3 v 3	-0.216619	0.0157034	0.182557	MPP1
Q8IYJ3	SYTL1	Synaptotagmin-like protein 1 (Exophilin-7) (Protein JFC1)	3 v 3	0.291046	0.0382931	0.434268	Q8NBU5	ATAD1	Outer mitochondrial transmembrane helix translocase (EC 7.4.2.-) (ATPase family AAA domain-containing protein 1) (hATAD1) (Thorase)	3 v 3	-0.535552	0.0157244	0.182557	OCRL
P35573	AGL	Glycogen debranching enzyme (Glycogen debrancher) [Includes: 4-alpha-glucanotransferase (EC 2.4.1.25) (Oligo-1,4-1,4-glucantransferase); Amylo-alpha-1,6-glucosidase (Amylo-1,6-glucosidase) (EC 3.2.1.33) (Dextrin 6-alpha-D-glucosidase)]	3 v 3	0.0623157	0.0382951	0.434268	Q96G75	RMND5B	E3 ubiquitin-protein transferase RMND5B (EC 2.3.2.27) (Protein RMD5 homolog B)	2 v 2	-0.253052	0.0157402	0.182557	TRIP12
O75165	DNAJC13	DnaJ homolog subfamily C member 13 (Required for receptor-mediated endocytosis 8) (RME-8)	3 v 3	-0.172632	0.038318	0.434268	Q9NYU1	UGGT2	UDP-glucose:glycoprotein glucosyltransferase 2 (UGT2) (hUGT2) (EC 2.4.1.-) (UDP--Glc:glycoprotein glucosyltransferase 2) (UDP-glucose ceramide glucosyltransferase-like 1)	3 v 3	-0.221537	0.0157456	0.182557	OK/KNS-cl.6
Q6Y288	B3GLCT	Beta-1,3-glucosyltransferase (Beta3Glc-T) (EC 2.4.1.-) (Beta 3-glucosyltransferase) (Beta-3-glycosyltransferase-like)	3 v 3	-0.25945	0.0383507	0.434268	P62841	RPS15	40S ribosomal protein S15 (RIG protein) (Small ribosomal subunit protein uS19)	3 v 3	0.159604	0.0157466	0.182557	GOT1
P22830	FECH	Ferrochelatase, mitochondrial (EC 4.99.1.1) (Heme synthase) (Protoheme ferro-lyase)	3 v 3	-0.20988	0.0383764	0.434268	Q9ULL8	SHROOM4	Protein Shroom4 (Second homolog of apical protein)	2 v 2	-0.400647	0.0157771	0.182557	SH3BP1
Q99961	SH3GL1	Endophilin-A2 (EEN fusion partner of MLL) (Endophilin-2) (Extra eleven-nineteen leukemia fusion gene protein) (EEN) (SH3 domain protein 2B) (SH3 domain-containing GRB2-like protein 1)	3 v 3	-0.0643252	0.0384615	0.434268	Q8N2K0	ABHD12	Lysophosphatidylserine lipase ABHD12 (EC 3.1.-.-) (2-arachidonoylglycerol hydrolase ABHD12) (Abhydrolase domain-containing protein 12) (hABHD12) (Monoacylglycerol lipase ABHD12) (EC 3.1.1.23) (Oxidized phosphatidylserine lipase ABHD12) (EC 3.1.-.-)	3 v 3	-0.0803606	0.0157776	0.182557	UFD1
Q7L3B6	CDC37L1	Hsp90 co-chaperone Cdc37-like 1 (Hsp90-associating relative of Cdc37)	3 v 3	-0.480855	0.0384617	0.434268	O75886	STAM2	Signal transducing adapter molecule 2 (STAM-2) (Hrs-binding protein)	3 v 3	-0.205115	0.0158029	0.182601	WDR4
Q9UPN6	SCAF8	SR-related and CTD-associated factor 8 (CDC5L complex-associated protein 7) (RNA-binding motif protein 16)	3 v 3	-0.151122	0.0384843	0.434268	Q08AF3	SLFN5	Schlafen family member 5	3 v 3	-0.180868	0.0158597	0.182605	SIVA1
P33991	MCM4	DNA replication licensing factor MCM4 (EC 3.6.4.12) (CDC21 homolog) (P1-CDC21)	3 v 3	0.13051	0.0385763	0.434268	Q9Y3A6	TMED5	Transmembrane emp24 domain-containing protein 5 (p24 family protein gamma-2) (p24gamma2) (p28)	3 v 3	0.549955	0.0159043	0.182605	COMT
P55268	LAMB2	Laminin subunit beta-2 (Laminin B1s chain) (Laminin-11 subunit beta) (Laminin-14 subunit beta) (Laminin-15 subunit beta) (Laminin-3 subunit beta) (Laminin-4 subunit beta) (Laminin-7 subunit beta) (Laminin-9 subunit beta) (S-laminin subunit beta) (S-LAM beta)	3 v 3	0.274987	0.0386004	0.434268	Q6QNY0	BLOC1S3	Biogenesis of lysosome-related organelles complex 1 subunit 3 (BLOC-1 subunit 3)	3 v 3	0.414605	0.0159325	0.182605	GEMIN5
O60506	SYNCRIP	Heterogeneous nuclear ribonucleoprotein Q (hnRNP Q) (Glycine- and tyrosine-rich RNA-binding protein) (GRY-RBP) (NS1-associated protein 1) (Synaptotagmin-binding, cytoplasmic RNA-interacting protein)	3 v 3	0.265436	0.038627	0.434268	Q9NQ48	LZTFL1	Leucine zipper transcription factor-like protein 1	3 v 3	-0.192809	0.0159493	0.182605	TYK2
Q9Y2U9	KLHDC2	Kelch domain-containing protein 2 (Hepatocellular carcinoma-associated antigen 33) (Host cell factor homolog LCP) (Host cell factor-like protein 1) (HCLP-1)	3 v 3	0.14246	0.0386563	0.434268	Q8TDD1	DDX54	ATP-dependent RNA helicase DDX54 (EC 3.6.4.13) (ATP-dependent RNA helicase DP97) (DEAD box RNA helicase 97 kDa) (DEAD box protein 54)	3 v 3	0.16364	0.0159609	0.182605	SLC39A6
Q7RTP6	MICAL3	[F-actin]-monooxygenase MICAL3 (EC 1.14.13.225) (Molecule interacting with CasL protein 3) (MICAL-3)	3 v 3	0.162617	0.0387134	0.434268	P15529	CD46	Membrane cofactor protein (TLX) (Trophoblast leukocyte common antigen) (CD antigen CD46)	3 v 3	0.295624	0.0159724	0.182605	MCM2
P32780	GTF2H1	General transcription factor IIH subunit 1 (Basic transcription factor 2 62 kDa subunit) (BTF2 p62) (General transcription factor IIH polypeptide 1) (TFIIH basal transcription factor complex p62 subunit)	3 v 3	-0.161104	0.0388065	0.434268	Q9NZV5	SELENON	Selenoprotein N (SelN)	2 v 2	0.201045	0.0160005	0.182605	RPN1
Q5JNZ3	ZNF311	Zinc finger protein 311 (Zinc finger protein zfp-31)	3 v 3	0.622475	0.0388876	0.434268	Q8NB46	ANKRD52	Serine/threonine-protein phosphatase 6 regulatory ankyrin repeat subunit C (PP6-ARS-C) (Serine/threonine-protein phosphatase 6 regulatory subunit ARS-C) (Ankyrin repeat domain-containing protein 52)	3 v 3	-0.192344	0.0160113	0.182605	VBP1
P53801	PTTG1IP	Pituitary tumor-transforming gene 1 protein-interacting protein (Pituitary tumor-transforming gene protein-binding factor) (PBF) (PTTG-binding factor)	3 v 3	-0.72549	0.0388947	0.434268	Q9UDY4	DNAJB4	DnaJ homolog subfamily B member 4 (Heat shock 40 kDa protein 1 homolog) (HSP40 homolog) (Heat shock protein 40 homolog) (Human liver DnaJ-like protein)	3 v 3	0.390512	0.0160412	0.182605	PDSS2
O14763	TNFRSF10B	Tumor necrosis factor receptor superfamily member 10B (Death receptor 5) (TNF-related apoptosis-inducing ligand receptor 2) (TRAIL receptor 2) (TRAIL-R2) (CD antigen CD262)	3 v 3	-0.356313	0.0389133	0.434268	P38936	CDKN1A	Cyclin-dependent kinase inhibitor 1 (CDK-interacting protein 1) (Melanoma differentiation-associated protein 6) (MDA-6) (p21)	3 v 3	-0.868861	0.0160466	0.182605	CUL4A
Q9Y3C1	NOP16	Nucleolar protein 16 (HBV pre-S2 trans-regulated protein 3)	3 v 3	0.0524325	0.0389498	0.434268	Q5T0D9	TPRG1L	Tumor protein p63-regulated gene 1-like protein (Mossy fiber terminal-associated vertebrate-specific presynaptic protein) (Protein FAM79A)	3 v 3	0.1542	0.0160474	0.182605	UBXN6
P50454	SERPINH1	Serpin H1 (47 kDa heat shock protein) (Arsenic-transactivated protein 3) (AsTP3) (Cell proliferation-inducing gene 14 protein) (Collagen-binding protein) (Colligin) (Rheumatoid arthritis-related antigen RA-A47)	3 v 3	-0.149873	0.0389672	0.434268	Q9BYT8	NLN	Neurolysin, mitochondrial (EC 3.4.24.16) (Angiotensin-binding protein) (Microsomal endopeptidase) (MEP) (Mitochondrial oligopeptidase M) (Neurotensin endopeptidase)	3 v 3	0.224363	0.0160762	0.182605	POLA1
Q92504	SLC39A7	Zinc transporter SLC39A7 (Histidine-rich membrane protein Ke4) (Really interesting new gene 5 protein) (Solute carrier family 39 member 7) (Zrt-, Irt-like protein 7) (ZIP7)	3 v 3	0.369924	0.0389789	0.434268	P60468	SEC61B	Protein transport protein Sec61 subunit beta	3 v 3	-0.280699	0.0161024	0.182605	C2CD5
Q9P0P8	MTRES1	Mitochondrial transcription rescue factor 1	3 v 3	0.258391	0.0390007	0.434268	Q676U5	ATG16L1	Autophagy-related protein 16-1 (APG16-like 1)	3 v 3	-0.148537	0.0161034	0.182605	B4DHT9
Q9UBT7	CTNNAL1	Alpha-catulin (Alpha-catenin-related protein) (ACRP) (Catenin alpha-like protein 1)	3 v 3	0.105886	0.0390972	0.434268	Q9UIQ6	LNPEP	Leucyl-cystinyl aminopeptidase (Cystinyl aminopeptidase) (EC 3.4.11.3) (Insulin-regulated membrane aminopeptidase) (Insulin-responsive aminopeptidase) (IRAP) (Oxytocinase) (OTase) (Placental leucine aminopeptidase) (P-LAP) [Cleaved into: Leucyl-cystinyl aminopeptidase, pregnancy serum form]	3 v 3	-0.222824	0.0161493	0.182679	MRPL53
Q9BPX5	ARPC5L	Actin-related protein 2/3 complex subunit 5-like protein (Arp2/3 complex 16 kDa subunit 2) (ARC16-2)	3 v 3	-0.271864	0.0392626	0.434268	P78310	CXADR	Coxsackievirus and adenovirus receptor (CAR) (hCAR) (CVB3-binding protein) (Coxsackievirus B-adenovirus receptor) (HCVADR)	3 v 3	1.06594	0.0161719	0.182679	AGO2
Q9Y2Y1	POLR3K	DNA-directed RNA polymerase III subunit RPC10 (RNA polymerase III subunit C10) (DNA-directed RNA polymerase III subunit K) (RNA polymerase III 12.5 kDa subunit) (RPC12.5) (RNA polymerase III subunit C11) (HsC11p) (RPC11) (hRPC11)	2 v 2	0.218724	0.0392901	0.434268	Q9H4H8	FAM83D	Protein FAM83D (Spindle protein CHICA)	3 v 3	0.381431	0.0161911	0.182679	BUD23
Q8NBU5	ATAD1	Outer mitochondrial transmembrane helix translocase (EC 7.4.2.-) (ATPase family AAA domain-containing protein 1) (hATAD1) (Thorase)	3 v 3	0.371801	0.0393747	0.434268	O15031	PLXNB2	Plexin-B2 (MM1)	3 v 3	-0.111887	0.0161957	0.182679	ELAC2
O14777	NDC80	Kinetochore protein NDC80 homolog (Highly expressed in cancer protein) (Kinetochore protein Hec1) (HsHec1) (Kinetochore-associated protein 2) (Retinoblastoma-associated protein HEC)	3 v 3	0.13841	0.039425	0.434268	Q96LJ7	DHRS1	Dehydrogenase/reductase SDR family member 1 (EC 1.1.-.-) (Short chain dehydrogenase/reductase family 19C member 1)	3 v 3	-0.520329	0.0162397	0.182797	PHYHD1
Q9UJU6	DBNL	Drebrin-like protein (Cervical SH3P7) (Cervical mucin-associated protein) (Drebrin-F) (HPK1-interacting protein of 55 kDa) (HIP-55) (SH3 domain-containing protein 7)	3 v 3	0.134506	0.0394888	0.434268	Q8IXG0	crn	Crn protein	2 v 2	0.507155	0.0162516	0.182797	SUMO2
Q58FG1	HSP90AA4P	Putative heat shock protein HSP 90-alpha A4 (Heat shock 90 kDa protein 1 alpha-like 2) (Heat shock protein 90-alpha D) (Heat shock protein 90Ad)	3 v 3	0.695184	0.0395041	0.434268	Q9H8V3	ECT2	Protein ECT2 (Epithelial cell-transforming sequence 2 oncogene)	3 v 3	0.0678522	0.0162837	0.182797	SCRN2
A0A1B0GUI1	RALGAPA1	Ral GTPase-activating protein subunit alpha-1	3 v 3	-0.0553671	0.0395438	0.434268	A0A384MDZ8		Aldehyde dehydrogenase (NAD(+)) (EC 1.2.1.3)	3 v 3	-0.154956	0.016292	0.182797	RCN2
Q7Z3B4	NUP54	Nucleoporin p54 (54 kDa nucleoporin)	3 v 3	0.145828	0.0395689	0.434268	Q9BU23	LMF2	Lipase maturation factor 2 (Transmembrane protein 112B) (Transmembrane protein 153)	3 v 3	-0.152264	0.0163581	0.183098	AMACR
Q9NWB6	ARGLU1	Arginine and glutamate-rich protein 1	3 v 3	0.326848	0.0396585	0.434268	A0A2R8Y635	ATP13A3	Cation-transporting ATPase (EC 7.2.2.-)	3 v 3	0.612128	0.0163619	0.183098	TK1
O94832	MYO1D	Unconventional myosin-Id	3 v 3	-0.159736	0.0397551	0.434268	O43752	STX6	Syntaxin-6	3 v 3	-0.143144	0.0164363	0.18369	TIMP2
Q9NRG7	SDR39U1	Epimerase family protein SDR39U1 (EC 1.1.1.-) (Short-chain dehydrogenase/reductase family 39U member 1)	3 v 3	0.110707	0.0397942	0.434268	Q13107	USP4	Ubiquitin carboxyl-terminal hydrolase 4 (EC 3.4.19.12) (Deubiquitinating enzyme 4) (Ubiquitin thioesterase 4) (Ubiquitin-specific-processing protease 4) (Ubiquitous nuclear protein homolog)	3 v 3	0.217497	0.0165029	0.184174	CYRIB
Q969N2	PIGT	GPI transamidase component PIG-T (Phosphatidylinositol-glycan biosynthesis class T protein)	3 v 3	0.106932	0.0397956	0.434268	Q8IVH8	MAP4K3	Mitogen-activated protein kinase kinase kinase kinase 3 (EC 2.7.11.1) (Germinal center kinase-related protein kinase) (GLK) (MAPK/ERK kinase kinase kinase 3) (MEK kinase kinase 3) (MEKKK 3)	3 v 3	0.182321	0.0165229	0.184174	PEA15
Q9UKB1	FBXW11	F-box/WD repeat-containing protein 11 (F-box and WD repeats protein beta-TrCP2) (F-box/WD repeat-containing protein 1B) (Homologous to Slimb protein) (HOS)	3 v 3	-0.156821	0.0398572	0.434268	P17858	PFKL	ATP-dependent 6-phosphofructokinase, liver type (ATP-PFK) (PFK-L) (EC 2.7.1.11) (6-phosphofructokinase type B) (Phosphofructo-1-kinase isozyme B) (PFK-B) (Phosphohexokinase)	3 v 3	-0.363965	0.0165701	0.184311	TMEM30B
Q16513	PKN2	Serine/threonine-protein kinase N2 (EC 2.7.11.13) (PKN gamma) (Protein kinase C-like 2) (Protein-kinase C-related kinase 2)	3 v 3	-0.202888	0.040004	0.434268	Q8TB52	FBXO30	F-box only protein 30	3 v 3	0.164382	0.016592	0.184311	LDHB
P02452	COL1A1	Collagen alpha-1(I) chain (Alpha-1 type I collagen)	3 v 3	-0.29389	0.0400081	0.434268	Q9Y4D1	DAAM1	Disheveled-associated activator of morphogenesis 1	3 v 3	0.156544	0.0166001	0.184311	PEX14
P09001	MRPL3	39S ribosomal protein L3, mitochondrial (L3mt) (MRP-L3) (Mitochondrial large ribosomal subunit protein uL3m)	3 v 3	0.350711	0.0400188	0.434268	O60264	SMARCA5	SWI/SNF-related matrix-associated actin-dependent regulator of chromatin subfamily A member 5 (SWI/SNF-related matrix-associated actin-dependent regulator of chromatin A5) (EC 3.6.4.-) (Sucrose nonfermenting protein 2 homolog) (hSNF2H)	3 v 3	-0.201307	0.0166571	0.184537	GBF1
O95163	ELP1	Elongator complex protein 1 (ELP1) (IkappaB kinase complex-associated protein) (IKK complex-associated protein) (p150)	3 v 3	0.0823115	0.0400487	0.434268	Q86VS8	HOOK3	Protein Hook homolog 3 (h-hook3) (hHK3)	3 v 3	-0.0965492	0.0166663	0.184537	PCLAF
P56945	BCAR1	Breast cancer anti-estrogen resistance protein 1 (CRK-associated substrate) (Cas scaffolding protein family member 1) (p130cas)	3 v 3	-0.0318937	0.040063	0.434268	Q9ULE6	PALD1	Paladin	3 v 3	-0.233306	0.0167059	0.184537	PDLIM5
P07602	PSAP	Prosaposin (Proactivator polypeptide) [Cleaved into: Saposin-A (Protein A); Saposin-B-Val; Saposin-B (Cerebroside sulfate activator) (CSAct) (Dispersin) (Sphingolipid activator protein 1) (SAP-1) (Sulfatide/GM1 activator); Saposin-C (A1 activator) (Co-beta-glucosidase) (Glucosylceramidase activator) (Sphingolipid activator protein 2) (SAP-2); Saposin-D (Component C) (Protein C)]	3 v 3	-0.207197	0.0400867	0.434268	Q96I59	NARS2	Probable asparagine--tRNA ligase, mitochondrial (EC 6.1.1.22) (Asparaginyl-tRNA synthetase) (AsnRS)	3 v 3	-0.451094	0.0167071	0.184537	DKFZp686A13234
A0A2S1PH20	MUT	Methylmalonyl-CoA isomerase (EC 5.4.99.2) (Methylmalonyl-CoA mutase, mitochondrial)	3 v 3	-0.0414611	0.0401156	0.434268	P16144	ITGB4	Integrin beta-4 (GP150) (CD antigen CD104)	3 v 3	-0.137347	0.0167912	0.184967	TMED4
Q9H082	RAB33B	Ras-related protein Rab-33B	3 v 3	-0.172688	0.0401351	0.434268	Q9UL15	BAG5	BAG family molecular chaperone regulator 5 (BAG-5) (Bcl-2-associated athanogene 5)	3 v 3	0.104741	0.0168344	0.184967	POGLUT1
B4DZB2		cDNA FLJ51408	2 v 2	-0.233459	0.0401495	0.434268	Q6DKK2	TTC19	Tetratricopeptide repeat protein 19, mitochondrial (TPR repeat protein 19)	3 v 3	-0.18329	0.0168473	0.184967	DDX58
P39880	CUX1	Homeobox protein cut-like 1 (CCAAT displacement protein) (CDP) (CDP/Cux p200) (Homeobox protein cux-1) [Cleaved into: CDP/Cux p110]	3 v 3	-0.301867	0.0401759	0.434268	Q9Y6M4	CSNK1G3	Casein kinase I isoform gamma-3 (CKI-gamma 3) (EC 2.7.11.1)	3 v 3	-0.136294	0.0168589	0.184967	SMAD3
Q92903	CDS1	Phosphatidate cytidylyltransferase 1 (EC 2.7.7.41) (CDP-DAG synthase 1) (CDP-DG synthase 1) (CDP-diacylglycerol synthase 1) (CDS 1) (CDP-diglyceride pyrophosphorylase 1) (CDP-diglyceride synthase 1) (CTP:phosphatidate cytidylyltransferase 1)	3 v 3	-0.334906	0.040188	0.434268	A0AV96	RBM47	RNA-binding protein 47 (RNA-binding motif protein 47)	3 v 3	0.291458	0.0168598	0.184967	AHCY
Q14563	SEMA3A	Semaphorin-3A (Semaphorin III) (Sema III)	3 v 3	-0.264598	0.0403435	0.434268	Q8IUF8	RIOX2	Ribosomal oxygenase 2 (60S ribosomal protein L27a histidine hydroxylase) (Bifunctional lysine-specific demethylase and histidyl-hydroxylase MINA) (EC 1.14.11.-) (Histone lysine demethylase MINA) (MYC-induced nuclear antigen) (Mineral dust-induced gene protein) (Nucleolar protein 52) (Ribosomal oxygenase MINA) (ROX)	3 v 3	0.192397	0.0168824	0.184967	RSPRY1
Q5VTR2	RNF20	E3 ubiquitin-protein ligase BRE1A (BRE1-A) (hBRE1) (EC 2.3.2.27) (RING finger protein 20) (RING-type E3 ubiquitin transferase BRE1A)	3 v 3	0.207082	0.0403529	0.434268	Q9H3K2	GHITM	Growth hormone-inducible transmembrane protein (Dermal papilla-derived protein 2) (Mitochondrial morphology and cristae structure 1) (MICS1) (Transmembrane BAX inhibitor motif-containing protein 5)	3 v 3	0.0864746	0.0168981	0.184967	GNE
Q9UDY4	DNAJB4	DnaJ homolog subfamily B member 4 (Heat shock 40 kDa protein 1 homolog) (HSP40 homolog) (Heat shock protein 40 homolog) (Human liver DnaJ-like protein)	3 v 3	-0.182254	0.0404792	0.434268	Q9Y237	PIN4	Peptidyl-prolyl cis-trans isomerase NIMA-interacting 4 (EC 5.2.1.8) (Parvulin-14) (Par14) (hPar14) (Parvulin-17) (Par17) (hPar17) (Peptidyl-prolyl cis-trans isomerase Pin4) (PPIase Pin4) (Peptidyl-prolyl cis/trans isomerase EPVH) (hEPVH) (Rotamase Pin4)	3 v 3	-0.369021	0.0169938	0.185775	NUDT14
P17900	GM2A	Ganglioside GM2 activator (Cerebroside sulfate activator protein) (GM2-AP) (Sphingolipid activator protein 3) (SAP-3) [Cleaved into: Ganglioside GM2 activator isoform short]	3 v 3	-0.27195	0.0405262	0.434268	Q8IWV8	UBR2	E3 ubiquitin-protein ligase UBR2 (EC 2.3.2.27) (N-recognin-2) (RING-type E3 ubiquitin transferase UBR2) (Ubiquitin-protein ligase E3-alpha-2) (Ubiquitin-protein ligase E3-alpha-II)	3 v 3	0.186092	0.0170341	0.18583	RAB21
Q96CS2	HAUS1	HAUS augmin-like complex subunit 1 (Coiled-coil domain-containing protein 5) (Enhancer of invasion-cluster) (HEI-C)	3 v 3	0.209158	0.0406148	0.434268	P15559	NQO1	NAD(P)H dehydrogenase [quinone] 1 (EC 1.6.5.2) (Azoreductase) (DT-diaphorase) (DTD) (Menadione reductase) (NAD(P)H:quinone oxidoreductase 1) (Phylloquinone reductase) (Quinone reductase 1) (QR1)	3 v 3	0.357696	0.0170563	0.18583	CSNK1E
Q9BYT3	STK33	Serine/threonine-protein kinase 33 (EC 2.7.11.1)	3 v 3	0.119064	0.0406353	0.434268	P38606	ATP6V1A	V-type proton ATPase catalytic subunit A (V-ATPase subunit A) (EC 7.1.2.2) (V-ATPase 69 kDa subunit) (Vacuolar ATPase isoform VA68) (Vacuolar proton pump subunit alpha)	3 v 3	-0.207213	0.0170643	0.18583	ANXA6
P38398	BRCA1	Breast cancer type 1 susceptibility protein (EC 2.3.2.27) (RING finger protein 53) (RING-type E3 ubiquitin transferase BRCA1)	3 v 3	0.424269	0.0406523	0.434268	O60637	TSPAN3	Tetraspanin-3 (Tspan-3) (Tetraspanin TM4-A) (Transmembrane 4 superfamily member 8)	3 v 3	0.423683	0.0171104	0.185991	ENPP1
O75665	OFD1	Oral-facial-digital syndrome 1 protein (Protein 71-7A)	3 v 3	0.200131	0.0407629	0.434268	Q9H2C0	GAN	Gigaxonin (Kelch-like protein 16)	3 v 3	0.638075	0.017167	0.185991	ATG7
P12081	HARS1	Histidine--tRNA ligase, cytoplasmic (EC 6.1.1.21) (Histidyl-tRNA synthetase) (HisRS)	3 v 3	-0.103206	0.040836	0.434268	Q75QN2	INTS8	Integrator complex subunit 8 (Int8) (Protein kaonashi-1)	3 v 3	-0.101687	0.0172328	0.185991	DDX28
Q14691	GINS1	DNA replication complex GINS protein PSF1 (GINS complex subunit 1)	3 v 3	-0.0843714	0.0408712	0.434268	P21796	VDAC1	Voltage-dependent anion-selective channel protein 1 (VDAC-1) (hVDAC1) (Outer mitochondrial membrane protein porin 1) (Plasmalemmal porin) (Porin 31HL) (Porin 31HM)	3 v 3	-0.110708	0.0172365	0.185991	UTP4
Q8NG08	HELB	DNA helicase B (hDHB) (EC 3.6.4.12)	3 v 3	0.14141	0.0409267	0.434268	Q12955	ANK3	Ankyrin-3 (ANK-3) (Ankyrin-G)	3 v 3	0.188656	0.0172373	0.185991	SERAC1
Q0VDF9	HSPA14	Heat shock 70 kDa protein 14 (HSP70-like protein 1) (Heat shock protein HSP60)	3 v 3	-0.123147	0.0409294	0.434268	Q9NVJ2	ARL8B	ADP-ribosylation factor-like protein 8B (EC 3.6.5.2) (ADP-ribosylation factor-like protein 10C) (Novel small G protein indispensable for equal chromosome segregation 1)	3 v 3	-0.164314	0.0172383	0.185991	SEC23A
P05556	ITGB1	Integrin beta-1 (Fibronectin receptor subunit beta) (Glycoprotein IIa) (GPIIA) (VLA-4 subunit beta) (CD antigen CD29)	3 v 3	-0.107072	0.0410117	0.434268	P56199	ITGA1	Integrin alpha-1 (CD49 antigen-like family member A) (Laminin and collagen receptor) (VLA-1) (CD antigen CD49a)	3 v 3	-0.229382	0.0172497	0.185991	NAB2
Q9Y2G3	ATP11B	Phospholipid-transporting ATPase IF (EC 7.6.2.1) (ATPase IR) (ATPase class VI type 11B) (P4-ATPase flippase complex alpha subunit ATP11B)	3 v 3	-0.246134	0.041023	0.434268	P49643	PRIM2	DNA primase large subunit (DNA primase 58 kDa subunit) (p58)	3 v 3	-0.418319	0.0172566	0.185991	PHB
Q5TDH0	DDI2	Protein DDI1 homolog 2 (EC 3.4.23.-)	3 v 3	-0.162222	0.0410989	0.434268	A0A5H2UII4	HLA-C	MHC class I antigen	2 v 2	-0.882573	0.0172756	0.185991	NDUFV1
Q9Y281	CFL2	Cofilin-2 (Cofilin, muscle isoform)	3 v 3	-0.229263	0.0411159	0.434268	Q86YB8	ERO1B	ERO1-like protein beta (ERO1-L-beta) (EC 1.8.4.-) (Endoplasmic reticulum oxidoreductase beta) (Endoplasmic reticulum oxidoreductin-1-like protein B) (Oxidoreductin-1-L-beta)	3 v 3	0.199989	0.0173858	0.186647	NUP107
Q6ZRP7	QSOX2	Sulfhydryl oxidase 2 (EC 1.8.3.2) (Neuroblastoma-derived sulfhydryl oxidase) (Quiescin Q6-like protein 1)	3 v 3	-0.455185	0.0411478	0.434268	Q96GK7	FAHD2A	Fumarylacetoacetate hydrolase domain-containing protein 2A (EC 3.-.-.-)	3 v 3	-0.403399	0.0174319	0.186647	UTP11
P30086	PEBP1	Phosphatidylethanolamine-binding protein 1 (PEBP-1) (HCNPpp) (Neuropolypeptide h3) (Prostatic-binding protein) (Raf kinase inhibitor protein) (RKIP) [Cleaved into: Hippocampal cholinergic neurostimulating peptide (HCNP)]	3 v 3	-0.345436	0.0411482	0.434268	Q96L50	LRR1	Leucine-rich repeat protein 1 (4-1BB-mediated-signaling molecule) (4-1BBlrr) (LRR-repeat protein 1) (LRR-1) (Peptidylprolyl isomerase-like 5)	3 v 3	-0.177651	0.0174442	0.186647	PIR
F4ZW66		NF110b	3 v 3	0.407365	0.041232	0.434268	Q16799	RTN1	Reticulon-1 (Neuroendocrine-specific protein)	3 v 3	-0.336494	0.0174485	0.186647	CDK4
P15291	B4GALT1	Beta-1,4-galactosyltransferase 1 (Beta-1,4-GalTase 1) (Beta4Gal-T1) (b4Gal-T1) (EC 2.4.1.-) (Beta-N-acetylglucosaminyl-glycolipid beta-1,4-galactosyltransferase) (Beta-N-acetylglucosaminylglycopeptide beta-1,4-galactosyltransferase) (EC 2.4.1.38) (Lactose synthase A protein) (EC 2.4.1.22) (N-acetyllactosamine synthase) (EC 2.4.1.90) (Nal synthase) (Neolactotriaosylceramide beta-1,4-galactosyltran…	3 v 3	0.154855	0.0412515	0.434268	P38435	GGCX	Vitamin K-dependent gamma-carboxylase (EC 4.1.1.90) (Gamma-glutamyl carboxylase) (Peptidyl-glutamate 4-carboxylase) (Vitamin K gamma glutamyl carboxylase)	3 v 3	-0.376929	0.0174545	0.186647	KIF5B
P53618	COPB1	Coatomer subunit beta (Beta-coat protein) (Beta-COP)	3 v 3	-0.27815	0.0412565	0.434268	P16455	MGMT	Methylated-DNA--protein-cysteine methyltransferase (EC 2.1.1.63) (6-O-methylguanine-DNA methyltransferase) (MGMT) (O-6-methylguanine-DNA-alkyltransferase)	3 v 3	-0.61134	0.017468	0.186647	TRMT11
Q8WVM7	STAG1	Cohesin subunit SA-1 (SCC3 homolog 1) (Stromal antigen 1)	3 v 3	-0.0511154	0.0413203	0.434268	Q8IU81	IRF2BP1	Interferon regulatory factor 2-binding protein 1 (IRF-2-binding protein 1) (IRF-2BP1) (Probable E3 ubiquitin-protein ligase IRF2BP1) (EC 2.3.2.27) (Probable RING-type E3 ubiquitin transferase IRF2BP1)	3 v 3	0.390203	0.0175115	0.186832	BPNT1
Q9UGJ0	PRKAG2	5'-AMP-activated protein kinase subunit gamma-2 (AMPK gamma2) (AMPK subunit gamma-2) (H91620p)	2 v 2	-0.303006	0.0413305	0.434268	O43707	ACTN4	Alpha-actinin-4 (Non-muscle alpha-actinin 4)	3 v 3	-0.146034	0.0175364	0.186832	TOM1L1
P08240	SRPRA	Signal recognition particle receptor subunit alpha (SR-alpha) (Docking protein alpha) (DP-alpha)	3 v 3	-0.0992292	0.0413936	0.434268	A0A1C7CYX9	DPYSL2	Dihydropyrimidinase-related protein 2	3 v 3	-0.340431	0.0175797	0.186832	CD151
Q9BQ70	TCF25	Transcription factor 25 (TCF-25) (Nuclear localized protein 1)	3 v 3	0.391237	0.0414186	0.434268	O14763	TNFRSF10B	Tumor necrosis factor receptor superfamily member 10B (Death receptor 5) (TNF-related apoptosis-inducing ligand receptor 2) (TRAIL receptor 2) (TRAIL-R2) (CD antigen CD262)	3 v 3	0.446098	0.0175846	0.186832	MRPL40
Q8N1S5	SLC39A11	Zinc transporter ZIP11 (Solute carrier family 39 member 11) (Zrt- and Irt-like protein 11) (ZIP-11)	3 v 3	0.284241	0.0415253	0.434268	Q15043	SLC39A14	Metal cation symporter ZIP14 (LIV-1 subfamily of ZIP zinc transporter 4) (LZT-Hs4) (Solute carrier family 39 member 14) (Zrt- and Irt-like protein 14) (ZIP-14)	3 v 3	0.230653	0.017595	0.186832	DNAJA3
Q7Z7A4	PXK	PX domain-containing protein kinase-like protein (Modulator of Na,K-ATPase) (MONaKA)	3 v 3	-0.582155	0.0415532	0.434268	Q8IWZ3	ANKHD1	Ankyrin repeat and KH domain-containing protein 1 (HIV-1 Vpr-binding ankyrin repeat protein) (Multiple ankyrin repeats single KH domain) (hMASK)	3 v 3	-0.0682128	0.0176561	0.187111	RABGAP1
O43157	PLXNB1	Plexin-B1 (Semaphorin receptor SEP)	3 v 3	0.0945764	0.0416655	0.434268	O75419	CDC45	Cell division control protein 45 homolog (PORC-PI-1)	3 v 3	-0.194505	0.0176653	0.187111	TCAF1
E9PS23	CFL1	Cofilin, non-muscle isoform (Cofilin-1) (Fragment)	2 v 2	0.933512	0.041685	0.434268	Q02338	BDH1	D-beta-hydroxybutyrate dehydrogenase, mitochondrial (EC 1.1.1.30) (3-hydroxybutyrate dehydrogenase) (BDH) (Short chain dehydrogenase/reductase family 9C member 1)	3 v 3	0.176732	0.0177127	0.187381	TMEM33
Q9BUB7	TMEM70	Transmembrane protein 70, mitochondrial	3 v 3	-0.178197	0.0417149	0.434268	P14550	AKR1A1	Aldo-keto reductase family 1 member A1 (EC 1.1.1.2) (EC 1.1.1.372) (EC 1.1.1.54) (Alcohol dehydrogenase [NADP(+)]) (Aldehyde reductase) (Glucuronate reductase) (EC 1.1.1.19) (Glucuronolactone reductase) (EC 1.1.1.20)	3 v 3	-0.322476	0.0177631	0.187681	RNASEL
E9PRG8	C11orf98	Uncharacterized protein C11orf98	3 v 3	0.481033	0.0417187	0.434268	Q96Q45	TMEM237	Transmembrane protein 237 (Amyotrophic lateral sclerosis 2 chromosomal region candidate gene 4 protein)	3 v 3	0.4389	0.0178538	0.187921	KATNAL1
Q9NQ86	TRIM36	E3 ubiquitin-protein ligase TRIM36 (EC 2.3.2.27) (RING finger protein 98) (RING-type E3 ubiquitin transferase TRIM36) (Tripartite motif-containing protein 36) (Zinc-binding protein Rbcc728)	3 v 3	-0.157128	0.0417194	0.434268	Q9BVL2	NUP58	Nucleoporin p58/p45 (58 kDa nucleoporin) (Nucleoporin-like protein 1)	3 v 3	0.132478	0.0178805	0.187921	AP1S2
Q14919	DRAP1	Dr1-associated corepressor (Dr1-associated protein 1) (Negative cofactor 2-alpha) (NC2-alpha)	3 v 3	-0.136782	0.0417473	0.434268	Q5VT06	CEP350	Centrosome-associated protein 350 (Cep350) (Centrosome-associated protein of 350 kDa)	3 v 3	-0.19072	0.0179117	0.187921	PLOD1
Q9UJA9	ENPP5	Ectonucleotide pyrophosphatase/phosphodiesterase family member 5 (E-NPP 5) (NPP-5) (EC 3.1.-.-)	2 v 2	-0.397354	0.0418024	0.434268	Q9Y5A7	NUB1	NEDD8 ultimate buster 1 (Negative regulator of ubiquitin-like proteins 1) (Renal carcinoma antigen NY-REN-18)	3 v 3	0.168904	0.0179604	0.187921	PDIA6
Q9Y696	CLIC4	Chloride intracellular channel protein 4 (Intracellular chloride ion channel protein p64H1)	3 v 3	-0.381791	0.0419054	0.434268	Q4QQP8	PTGFRN	PTGFRN protein (Fragment)	3 v 3	0.396583	0.017961	0.187921	SPC25
E9PN48	ARFGAP2	ADP-ribosylation factor GTPase-activating protein 2 (Fragment)	3 v 3	0.148901	0.0419766	0.434268	P49006	MARCKSL1	MARCKS-related protein (MARCKS-like protein 1) (Macrophage myristoylated alanine-rich C kinase substrate) (Mac-MARCKS) (MacMARCKS)	3 v 3	-0.240498	0.0179815	0.187921	TCF4
O60645	EXOC3	Exocyst complex component 3 (Exocyst complex component Sec6)	3 v 3	-0.104643	0.0420239	0.434268	A0A6Q8PHP0	NT5C2	Cytosolic purine 5'-nucleotidase	3 v 3	0.204436	0.018017	0.187921	ASF1B
P61764	STXBP1	Syntaxin-binding protein 1 (MUNC18-1) (N-Sec1) (Protein unc-18 homolog 1) (Unc18-1) (Protein unc-18 homolog A) (Unc-18A) (p67)	3 v 3	-0.146076	0.0420694	0.434268	P62341	SELENOT	Thioredoxin reductase-like selenoprotein T (SelT) (EC 1.8.1.9)	3 v 3	0.643519	0.0180325	0.187921	FLOT1
Q8N183	NDUFAF2	NADH dehydrogenase [ubiquinone] 1 alpha subcomplex assembly factor 2 (B17.2-like) (B17.2L) (Mimitin) (Myc-induced mitochondrial protein) (MMTN) (NDUFA12-like protein)	3 v 3	-0.200822	0.0421055	0.434268	P62330	ARF6	ADP-ribosylation factor 6	3 v 3	0.0618578	0.0180518	0.187921	PITPNA
Q9BYC8	MRPL32	39S ribosomal protein L32, mitochondrial (L32mt) (MRP-L32) (Mitochondrial large ribosomal subunit protein bL32m)	3 v 3	0.141741	0.0421463	0.434268	Q9UPU5	USP24	Ubiquitin carboxyl-terminal hydrolase 24 (EC 3.4.19.12) (Deubiquitinating enzyme 24) (Ubiquitin thioesterase 24) (Ubiquitin-specific-processing protease 24)	3 v 3	0.115856	0.0180597	0.187921	TMUB1
Q96C57	CUSTOS	Protein CUSTOS	3 v 3	-0.154138	0.0422561	0.434268	O43505	B4GAT1	Beta-1,4-glucuronyltransferase 1 (EC 2.4.1.-) (I-beta-1,3-N-acetylglucosaminyltransferase) (iGnT) (N-acetyllactosaminide beta-1,3-N-acetylglucosaminyltransferase) (Poly-N-acetyllactosamine extension enzyme) (UDP-GlcNAc:betaGal beta-1,3-N-acetylglucosaminyltransferase 1)	3 v 3	-0.432561	0.0180602	0.187921	RPA3
O00148	DDX39A	ATP-dependent RNA helicase DDX39A (EC 3.6.4.13) (DEAD box protein 39) (Nuclear RNA helicase URH49)	3 v 3	-0.239175	0.0422615	0.434268	O43765	SGTA	Small glutamine-rich tetratricopeptide repeat-containing protein alpha (Alpha-SGT) (Vpu-binding protein) (UBP)	3 v 3	-0.198218	0.0180962	0.187921	KIF14
P35610	SOAT1	Sterol O-acyltransferase 1 (EC 2.3.1.26) (Acyl-coenzyme A:cholesterol acyltransferase 1) (ACAT-1) (Cholesterol acyltransferase 1)	3 v 3	-0.314622	0.0423519	0.434268	Q96E29	MTERF3	Transcription termination factor 3, mitochondrial (Mitochondrial transcription termination factor 3) (mTERF3) (mTERF domain-containing protein 1, mitochondrial)	3 v 3	0.10338	0.018153	0.187921	EHF
Q13045	FLII	Protein flightless-1 homolog	3 v 3	-0.0245731	0.042352	0.434268	Q96B97	SH3KBP1	SH3 domain-containing kinase-binding protein 1 (CD2-binding protein 3) (CD2BP3) (Cbl-interacting protein of 85 kDa) (Human Src family kinase-binding protein 1) (HSB-1)	3 v 3	0.249994	0.018154	0.187921	GNPDA1
Q5JTV8	TOR1AIP1	Torsin-1A-interacting protein 1 (Lamin-associated protein 1B) (LAP1B)	3 v 3	-0.206629	0.0423689	0.434268	Q9H9A6	LRRC40	Leucine-rich repeat-containing protein 40	3 v 3	0.121743	0.0181573	0.187921	STX17
Q9Y5L0	TNPO3	Transportin-3 (Importin-12) (Imp12) (Transportin-SR) (TRN-SR)	3 v 3	-0.201984	0.042422	0.434268	Q96H79	ZC3HAV1L	Zinc finger CCCH-type antiviral protein 1-like	3 v 3	0.725234	0.018171	0.187921	TUSC1
Q9P0L0	VAPA	Vesicle-associated membrane protein-associated protein A (VAMP-A) (VAMP-associated protein A) (VAP-A) (33 kDa VAMP-associated protein) (VAP-33)	3 v 3	-0.222212	0.0424375	0.434268	Q59HG7		DNA ligase (EC 6.5.1.1) (Fragment)	2 v 2	-0.504603	0.0181773	0.187921	CRAT
P48444	ARCN1	Coatomer subunit delta (Archain) (Delta-coat protein) (Delta-COP)	3 v 3	-0.186709	0.0424529	0.434268	O00629	KPNA4	Importin subunit alpha-3 (Importin alpha Q1) (Qip1) (Karyopherin subunit alpha-4)	3 v 3	0.108198	0.0181831	0.187921	FAM114A1
P50221	MEOX1	Homeobox protein MOX-1 (Mesenchyme homeobox 1)	3 v 3	-0.394589	0.04258	0.434268	P52739	ZNF131	Zinc finger protein 131	2 v 2	0.2678	0.018259	0.188318	MCFD2
Q8WVL7	ANKRD49	Ankyrin repeat domain-containing protein 49 (Fetal globin-inducing factor)	3 v 3	-0.606784	0.0425801	0.434268	P51178	PLCD1	1-phosphatidylinositol 4,5-bisphosphate phosphodiesterase delta-1 (EC 3.1.4.11) (Phosphoinositide phospholipase C-delta-1) (Phospholipase C-III) (PLC-III) (Phospholipase C-delta-1) (PLC-delta-1)	3 v 3	-0.295184	0.0183049	0.188318	CERT1
P61916	NPC2	NPC intracellular cholesterol transporter 2 (Epididymal secretory protein E1) (Human epididymis-specific protein 1) (He1) (Niemann-Pick disease type C2 protein)	3 v 3	-0.264869	0.0426257	0.434268	Q9NR46	SH3GLB2	Endophilin-B2 (SH3 domain-containing GRB2-like protein B2)	3 v 3	-0.227258	0.0183212	0.188318	HMOX1
Q8TBX8	PIP4K2C	Phosphatidylinositol 5-phosphate 4-kinase type-2 gamma (EC 2.7.1.149) (Phosphatidylinositol 5-phosphate 4-kinase type II gamma) (PI(5)P 4-kinase type II gamma) (PIP4KII-gamma)	3 v 3	-0.282204	0.042647	0.434268	Q08J23	NSUN2	RNA cytosine C(5)-methyltransferase NSUN2 (EC 2.1.1.-) (Myc-induced SUN domain-containing protein) (Misu) (NOL1/NOP2/Sun domain family member 2) (Substrate of AIM1/Aurora kinase B) (mRNA cytosine C(5)-methyltransferase) (EC 2.1.1.-) (tRNA cytosine C(5)-methyltransferase) (EC 2.1.1.-) (EC 2.1.1.203) (tRNA methyltransferase 4 homolog) (hTrm4)	3 v 3	0.162525	0.018362	0.188318	EIF3K
Q9UHF7	TRPS1	Zinc finger transcription factor Trps1 (Tricho-rhino-phalangeal syndrome type I protein) (Zinc finger protein GC79)	3 v 3	-0.246965	0.0426986	0.434268	Q9Y666	SLC12A7	Solute carrier family 12 member 7 (Electroneutral potassium-chloride cotransporter 4) (K-Cl cotransporter 4)	3 v 3	-0.455597	0.0183705	0.188318	RAB13
Q53EP0	FNDC3B	Fibronectin type III domain-containing protein 3B (Factor for adipocyte differentiation 104) (HCV NS5A-binding protein 37)	3 v 3	-0.235626	0.042743	0.434268	Q567U6	CCDC93	Coiled-coil domain-containing protein 93	3 v 3	-0.0959977	0.018426	0.188318	LRP6
P50750	CDK9	Cyclin-dependent kinase 9 (EC 2.7.11.22) (EC 2.7.11.23) (C-2K) (Cell division cycle 2-like protein kinase 4) (Cell division protein kinase 9) (Serine/threonine-protein kinase PITALRE) (Tat-associated kinase complex catalytic subunit)	3 v 3	0.204312	0.0428017	0.434268	Q709C8	VPS13C	Vacuolar protein sorting-associated protein 13C	3 v 3	-0.160748	0.0184596	0.188318	NUP155
Q9NUQ3	TXLNG	Gamma-taxilin (Environmental lipopolysaccharide-responding gene protein) (Factor inhibiting ATF4-mediated transcription) (FIAT) (Lipopolysaccharide-specific response protein 5)	3 v 3	-0.175568	0.0428082	0.434268	P49189	ALDH9A1	4-trimethylaminobutyraldehyde dehydrogenase (TMABA-DH) (TMABALDH) (EC 1.2.1.47) (Aldehyde dehydrogenase E3 isozyme) (Aldehyde dehydrogenase family 9 member A1) (EC 1.2.1.3) (Gamma-aminobutyraldehyde dehydrogenase) (EC 1.2.1.19) (R-aminobutyraldehyde dehydrogenase) [Cleaved into: 4-trimethylaminobutyraldehyde dehydrogenase, N-terminally processed]	3 v 3	-0.167986	0.0184603	0.188318	MBTD1
A8KAM7		cDNA FLJ75421, highly similar to Homo sapiens lung seven transmembrane receptor 1 (LUSTR1) mRNA	3 v 3	-0.212628	0.0428834	0.434268	O14981	BTAF1	TATA-binding protein-associated factor 172 (EC 3.6.4.-) (ATP-dependent helicase BTAF1) (B-TFIID transcription factor-associated 170 kDa subunit) (TAF(II)170) (TBP-associated factor 172) (TAF-172)	3 v 3	0.192737	0.0184629	0.188318	POLR2M
P40855	PEX19	Peroxisomal biogenesis factor 19 (33 kDa housekeeping protein) (Peroxin-19) (Peroxisomal farnesylated protein)	3 v 3	0.0944231	0.0428863	0.434268	B4E321	OS9	Protein OS-9 (cDNA FLJ58567, highly similar to Homo sapiens amplified in osteosarcoma (OS9), transcript variant 2, mRNA)	2 v 2	-0.307351	0.0184973	0.188318	REEP1
O14964	HGS	Hepatocyte growth factor-regulated tyrosine kinase substrate (Hrs) (Protein pp110)	3 v 3	0.151656	0.0430238	0.434969	Q658Y4	FAM91A1	Protein FAM91A1	3 v 3	0.728869	0.0184986	0.188318	UAP1L1
Q99538	LGMN	Legumain (EC 3.4.22.34) (Asparaginyl endopeptidase) (Protease, cysteine 1)	3 v 3	0.538937	0.0431151	0.434969	P19793	RXRA	Retinoic acid receptor RXR-alpha (Nuclear receptor subfamily 2 group B member 1) (Retinoid X receptor alpha)	3 v 3	-0.211731	0.0185259	0.188318	B4E350
D6RHC4	ANKHD1	Ankyrin repeat and KH domain-containing protein 1 (Fragment)	2 v 2	0.0976686	0.0432061	0.434969	Q14781	CBX2	Chromobox protein homolog 2	3 v 3	-0.391693	0.0185656	0.188318	OSBP
Q8IU81	IRF2BP1	Interferon regulatory factor 2-binding protein 1 (IRF-2-binding protein 1) (IRF-2BP1) (Probable E3 ubiquitin-protein ligase IRF2BP1) (EC 2.3.2.27) (Probable RING-type E3 ubiquitin transferase IRF2BP1)	3 v 3	-0.180471	0.0432509	0.434969	Q96IY1	NSL1	Kinetochore-associated protein NSL1 homolog	3 v 3	-0.191696	0.0185884	0.188318	NOB1
E5KLM1		Dynamin-like 120 kDa protein, form S1 (EC 3.6.5.5) (Dynamin-like 120 kDa protein, mitochondrial)	3 v 3	-0.0621959	0.0433872	0.434969	Q5JW28	STAU1	Double-stranded RNA-binding protein Staufen homolog 1 (Fragment)	2 v 2	0.139678	0.018618	0.188318	NAB1
Q96RP9	GFM1	Elongation factor G, mitochondrial (EF-Gmt) (Elongation factor G 1, mitochondrial) (mEF-G 1) (Elongation factor G1) (hEFG1)	3 v 3	-0.171909	0.0435862	0.434969	A7KAX9	ARHGAP32	Rho GTPase-activating protein 32 (Brain-specific Rho GTPase-activating protein) (GAB-associated Cdc42/Rac GTPase-activating protein) (GC-GAP) (GTPase regulator interacting with TrkA) (Rho-type GTPase-activating protein 32) (Rho/Cdc42/Rac GTPase-activating protein RICS) (RhoGAP involved in the beta-catenin-N-cadherin and NMDA receptor signaling) (p200RhoGAP) (p250GAP)	2 v 2	0.260236	0.0186355	0.188318	BACE2
P82673	MRPS35	28S ribosomal protein S35, mitochondrial (MRP-S35) (S35mt) (28S ribosomal protein S28, mitochondrial) (MRP-S28) (S28mt) (Mitochondrial small ribosomal subunit protein mS35)	3 v 3	0.358825	0.0436085	0.434969	Q09028	RBBP4	Histone-binding protein RBBP4 (Chromatin assembly factor 1 subunit C) (CAF-1 subunit C) (Chromatin assembly factor I p48 subunit) (CAF-I 48 kDa subunit) (CAF-I p48) (Nucleosome-remodeling factor subunit RBAP48) (Retinoblastoma-binding protein 4) (RBBP-4) (Retinoblastoma-binding protein p48)	3 v 3	-0.160338	0.0186534	0.188318	WDHD1
B3KVN0		Glucose transporter type 1, erythrocyte/brain (Solute carrier family 2, facilitated glucose transporter member 1)	3 v 3	-0.0473512	0.0436581	0.434969	Q9H3L0	MMADHC	Cobalamin trafficking protein CblD (CblD) (Methylmalonic aciduria and homocystinuria type D protein, mitochondrial)	3 v 3	0.134346	0.0186773	0.188318	DCBLD2
Q8IX04	UEVLD	Ubiquitin-conjugating enzyme E2 variant 3 (UEV-3) (EV and lactate/malate dehydrogenase domain-containing protein)	3 v 3	-0.141511	0.0436817	0.434969	Q9BTT0	ANP32E	Acidic leucine-rich nuclear phosphoprotein 32 family member E (LANP-like protein) (LANP-L)	3 v 3	-0.377043	0.0186808	0.188318	MID1IP1
Q5BKY9	FAM133B	Protein FAM133B	3 v 3	0.298691	0.0437684	0.434969	Q13153	PAK1	Serine/threonine-protein kinase PAK 1 (EC 2.7.11.1) (Alpha-PAK) (p21-activated kinase 1) (PAK-1) (p65-PAK)	3 v 3	-0.221185	0.0186859	0.188318	SNRPD2
Q96BN8	OTULIN	Ubiquitin thioesterase otulin (EC 3.4.19.12) (Deubiquitinating enzyme otulin) (OTU domain-containing deubiquitinase with linear linkage specificity) (Ubiquitin thioesterase Gumby)	3 v 3	-0.134433	0.0438467	0.434969	Q8WVC6	DCAKD	Dephospho-CoA kinase domain-containing protein	3 v 3	-0.236496	0.0187326	0.188566	C7orf26
O75718	CRTAP	Cartilage-associated protein	3 v 3	-0.275505	0.043882	0.434969	A3KMH1	VWA8	von Willebrand factor A domain-containing protein 8 (PEX7-binding protein 2) (P7BP2)	3 v 3	0.123141	0.0187765	0.188754	PPP2R1B
A0A059QN76	ND3	NADH-ubiquinone oxidoreductase chain 3 (EC 7.1.1.2)	3 v 3	-0.537701	0.0439493	0.434969	Q9UKG9	CROT	Peroxisomal carnitine O-octanoyltransferase (COT) (EC 2.3.1.137)	3 v 3	0.257401	0.0187956	0.188754	PDXP
P46013	MKI67	Proliferation marker protein Ki-67 (Antigen identified by monoclonal antibody Ki-67) (Antigen KI-67) (Antigen Ki67)	3 v 3	0.506154	0.0440779	0.434969	Q86U90	YRDC	YrdC domain-containing protein, mitochondrial (Dopamine receptor-interacting protein 3) (Ischemia/reperfusion-inducible protein homolog) (hIRIP)	3 v 3	0.250432	0.0188474	0.188829	STAT3
Q9UPN4	CEP131	Centrosomal protein of 131 kDa (5-azacytidine-induced protein 1) (Pre-acrosome localization protein 1)	3 v 3	0.377658	0.0441548	0.434969	P14927	UQCRB	Cytochrome b-c1 complex subunit 7 (Complex III subunit 7) (Complex III subunit VII) (QP-C) (Ubiquinol-cytochrome c reductase complex 14 kDa protein)	3 v 3	-0.101301	0.018855	0.188829	HSD17B4
P04179	SOD2	Superoxide dismutase [Mn], mitochondrial (EC 1.15.1.1)	3 v 3	-1.24119	0.0441722	0.434969	Q8N3E9	PLCD3	1-phosphatidylinositol 4,5-bisphosphate phosphodiesterase delta-3 (EC 3.1.4.11) (Phosphoinositide phospholipase C-delta-3) (Phospholipase C-delta-3) (PLC-delta-3)	2 v 2	-0.200785	0.0188696	0.188829	OGA
B4DLY4		Aconitate hydratase, mitochondrial (EC 4.2.1.3) (Citrate hydro-lyase)	2 v 2	0.298937	0.0442271	0.434969	Q9NRN7	AASDHPPT	L-aminoadipate-semialdehyde dehydrogenase-phosphopantetheinyl transferase (EC 2.7.8.7) (4'-phosphopantetheinyl transferase) (Alpha-aminoadipic semialdehyde dehydrogenase-phosphopantetheinyl transferase) (AASD-PPT) (LYS5 ortholog)	3 v 3	0.19176	0.0189309	0.189119	PGRMC1
P52824	DGKQ	Diacylglycerol kinase theta (DAG kinase theta) (DGKtheta) (EC 2.7.1.107) (Diglyceride kinase theta) (DGK-theta)	2 v 2	0.222036	0.044264	0.434969	Q3ZCQ8	TIMM50	Mitochondrial import inner membrane translocase subunit TIM50	3 v 3	0.105139	0.0189619	0.189119	LPIN1
Q9H1B5	XYLT2	Xylosyltransferase 2 (EC 2.4.2.26) (Peptide O-xylosyltransferase 1) (Xylosyltransferase II) (XT-II) (XylT-II)	2 v 2	-0.373568	0.0443043	0.434969	P18206	VCL	Vinculin (Metavinculin) (MV)	3 v 3	0.267093	0.0189849	0.189119	NDUFB6
Q9NP77	SSU72	RNA polymerase II subunit A C-terminal domain phosphatase SSU72 (CTD phosphatase SSU72) (EC 3.1.3.16)	3 v 3	-0.347412	0.0443258	0.434969	O95674	CDS2	Phosphatidate cytidylyltransferase 2 (EC 2.7.7.41) (CDP-DAG synthase 2) (CDP-DG synthase 2) (CDP-diacylglycerol synthase 2) (CDS 2) (CDP-diglyceride pyrophosphorylase 2) (CDP-diglyceride synthase 2) (CTP:phosphatidate cytidylyltransferase 2)	3 v 3	0.212703	0.0189929	0.189119	ALDH2
Q15165	PON2	Serum paraoxonase/arylesterase 2 (PON 2) (EC 3.1.1.2) (EC 3.1.1.81) (Aromatic esterase 2) (A-esterase 2) (Serum aryldialkylphosphatase 2)	3 v 3	-0.672197	0.0443569	0.434969	Q99615	DNAJC7	DnaJ homolog subfamily C member 7 (Tetratricopeptide repeat protein 2) (TPR repeat protein 2)	3 v 3	0.0266291	0.0190096	0.189119	NAA25
O43314	PPIP5K2	Inositol hexakisphosphate and diphosphoinositol-pentakisphosphate kinase 2 (EC 2.7.4.21) (EC 2.7.4.24) (Diphosphoinositol pentakisphosphate kinase 2) (Histidine acid phosphatase domain-containing protein 1) (InsP6 and PP-IP5 kinase 2) (VIP1 homolog 2) (hsVIP2)	3 v 3	0.118749	0.0444396	0.434969	P23634	ATP2B4	Plasma membrane calcium-transporting ATPase 4 (PMCA4) (EC 7.2.2.10) (Matrix-remodeling-associated protein 1) (Plasma membrane calcium ATPase isoform 4) (Plasma membrane calcium pump isoform 4)	3 v 3	0.20918	0.0190395	0.189126	ZDHHC20
Q96DB5	RMDN1	Regulator of microtubule dynamics protein 1 (RMD-1) (hRMD-1) (Protein FAM82B)	3 v 3	0.262378	0.0444453	0.434969	P07355	ANXA2	Annexin A2 (Annexin II) (Annexin-2) (Calpactin I heavy chain) (Calpactin-1 heavy chain) (Chromobindin-8) (Lipocortin II) (Placental anticoagulant protein IV) (PAP-IV) (Protein I) (p36)	3 v 3	0.208687	0.0190704	0.189126	METTL7A
Q8WWY3	PRPF31	U4/U6 small nuclear ribonucleoprotein Prp31 (Pre-mRNA-processing factor 31) (Serologically defined breast cancer antigen NY-BR-99) (U4/U6 snRNP 61 kDa protein) (Protein 61K) (hPrp31)	3 v 3	0.0748536	0.0445084	0.434969	P06396	GSN	Gelsolin (AGEL) (Actin-depolymerizing factor) (ADF) (Brevin)	3 v 3	-0.273199	0.019077	0.189126	MZT1
Q96GX5	MASTL	Serine/threonine-protein kinase greatwall (GW) (GWL) (hGWL) (EC 2.7.11.1) (Microtubule-associated serine/threonine-protein kinase-like) (MAST-L)	3 v 3	-0.101121	0.0445541	0.434969	Q9UKG1	APPL1	DCC-interacting protein 13-alpha (Dip13-alpha) (Adapter protein containing PH domain, PTB domain and leucine zipper motif 1)	3 v 3	0.26439	0.019104	0.189174	XRN1
A2RRC9	IQGAP3	IQ motif containing GTPase activating protein 3	3 v 3	0.132497	0.0445668	0.434969	Q9BQB6	VKORC1	Vitamin K epoxide reductase complex subunit 1 (EC 1.17.4.4) (Vitamin K1 2,3-epoxide reductase subunit 1)	3 v 3	-0.190975	0.0192156	0.189549	DNAJC1
P17480	UBTF	Nucleolar transcription factor 1 (Autoantigen NOR-90) (Upstream-binding factor 1) (UBF-1)	3 v 3	0.699113	0.044602	0.434969	Q96DB5	RMDN1	Regulator of microtubule dynamics protein 1 (RMD-1) (hRMD-1) (Protein FAM82B)	3 v 3	-0.273375	0.0192262	0.189549	UBE2Z
Q5R372	RABGAP1L	Rab GTPase-activating protein 1-like	3 v 3	0.124696	0.0446118	0.434969	Q9H3P7	ACBD3	Golgi resident protein GCP60 (Acyl-CoA-binding domain-containing protein 3) (Golgi complex-associated protein 1) (GOCAP1) (Golgi phosphoprotein 1) (GOLPH1) (PBR- and PKA-associated protein 7) (Peripheral benzodiazepine receptor-associated protein PAP7) [Cleaved into: Golgi resident protein GCP60, N-terminally processed]	3 v 3	-0.450336	0.019236	0.189549	MED30
Q9H0C8	ILKAP	Integrin-linked kinase-associated serine/threonine phosphatase 2C (ILKAP) (EC 3.1.3.16)	3 v 3	-0.0818417	0.0446437	0.434969	P55011	SLC12A2	Solute carrier family 12 member 2 (Basolateral Na-K-Cl symporter) (Bumetanide-sensitive sodium-(potassium)-chloride cotransporter 2)	3 v 3	0.269915	0.0192384	0.189549	ERLIN2
O96008	TOMM40	Mitochondrial import receptor subunit TOM40 homolog (Protein Haymaker) (Translocase of outer membrane 40 kDa subunit homolog) (p38.5)	3 v 3	-0.248335	0.0446497	0.434969	H0YKT5	TLE3	Transducin-like enhancer protein 3	3 v 3	-0.151139	0.0192532	0.189549	SMYD5
Q05DH4	FHIP1A	FHF complex subunit HOOK interacting protein 1A (FHIP1A) (FTS and Hook-interacting protein like) (FHIP-L)	3 v 3	-0.312308	0.0447093	0.434969	Q9NRX1	PNO1	RNA-binding protein PNO1 (Partner of NOB1)	3 v 3	0.53416	0.0193252	0.190014	UBR7
Q9NRY4	ARHGAP35	Rho GTPase-activating protein 35 (Glucocorticoid receptor DNA-binding factor 1) (Glucocorticoid receptor repression factor 1) (GRF-1) (Rho GAP p190A) (p190-A)	3 v 3	-0.229025	0.0447358	0.434969	B4DVS4		cDNA FLJ57619, highly similar to Delta 3,5-delta 2,4-dienoyl-CoA isomerase, mitochondrial	3 v 3	0.448565	0.0193816	0.190014	AMPH
Q6DD88	ATL3	Atlastin-3 (EC 3.6.5.-)	3 v 3	-0.198005	0.0447363	0.434969	Q7L5Y9	MAEA	E3 ubiquitin-protein transferase MAEA (EC 2.3.2.27) (Cell proliferation-inducing gene 5 protein) (Erythroblast macrophage protein) (Human lung cancer oncogene 10 protein) (HLC-10) (Macrophage erythroblast attacher) (P44EMLP)	3 v 3	-0.0566923	0.0193887	0.190014	GNPAT
P11047	LAMC1	Laminin subunit gamma-1 (Laminin B2 chain) (Laminin-1 subunit gamma) (Laminin-10 subunit gamma) (Laminin-11 subunit gamma) (Laminin-2 subunit gamma) (Laminin-3 subunit gamma) (Laminin-4 subunit gamma) (Laminin-6 subunit gamma) (Laminin-7 subunit gamma) (Laminin-8 subunit gamma) (Laminin-9 subunit gamma) (S-laminin subunit gamma) (S-LAM gamma)	3 v 3	-0.430464	0.0447996	0.434969	Q5VIR6	VPS53	Vacuolar protein sorting-associated protein 53 homolog	3 v 3	0.14878	0.0194417	0.190014	POLD3
P31949	S100A11	Protein S100-A11 (Calgizzarin) (Metastatic lymph node gene 70 protein) (MLN 70) (Protein S100-C) (S100 calcium-binding protein A11) [Cleaved into: Protein S100-A11, N-terminally processed]	3 v 3	-0.704965	0.0448001	0.434969	Q68DQ2	CRYBG3	Very large A-kinase anchor protein (vlAKAP) (Beta/gamma crystallin domain-containing protein 3)	3 v 3	0.181948	0.0195127	0.190014	IFIT1
P49448	GLUD2	Glutamate dehydrogenase 2, mitochondrial (GDH 2) (EC 1.4.1.3)	3 v 3	-0.206526	0.0448235	0.434969	Q1MSJ5	CSPP1	Centrosome and spindle pole-associated protein 1	3 v 3	-0.204738	0.0195272	0.190014	MCM3
P62745	RHOB	Rho-related GTP-binding protein RhoB (Rho cDNA clone 6) (h6)	3 v 3	-0.330775	0.0448453	0.434969	Q9NQ66	PLCB1	1-phosphatidylinositol 4,5-bisphosphate phosphodiesterase beta-1 (EC 3.1.4.11) (PLC-154) (Phosphoinositide phospholipase C-beta-1) (Phospholipase C-I) (PLC-I) (Phospholipase C-beta-1) (PLC-beta-1)	3 v 3	0.366204	0.0195822	0.190014	MTHFS
Q8N357	SLC35F6	Solute carrier family 35 member F6 (ANT2-binding protein) (ANT2BP) (Transport and Golgi organization 9 homolog)	3 v 3	-0.183796	0.0449387	0.43522	Q6UXV4	APOOL	MICOS complex subunit MIC27 (Apolipoprotein O-like) (Protein FAM121A)	3 v 3	-0.0973352	0.0195846	0.190014	OXSR1
P09758	TACSTD2	Tumor-associated calcium signal transducer 2 (Cell surface glycoprotein Trop-2) (Membrane component chromosome 1 surface marker 1) (Pancreatic carcinoma marker protein GA733-1)	3 v 3	-0.306996	0.0449897	0.43522	Q9BY42	RTF2	Replication termination factor 2 (RTF2) (Replication termination factor 2 domain-containing protein 1)	3 v 3	0.137782	0.0195977	0.190014	CUL9
Q96IZ0	PAWR	PRKC apoptosis WT1 regulator protein (Prostate apoptosis response 4 protein) (Par-4)	3 v 3	0.0745086	0.0450587	0.43522	O75691	UTP20	Small subunit processome component 20 homolog (Down-regulated in metastasis protein) (Novel nucleolar protein 73) (NNP73) (Protein Key-1A6)	3 v 3	0.130138	0.0196138	0.190014	PRDX5
P26447	S100A4	Protein S100-A4 (Calvasculin) (Metastasin) (Placental calcium-binding protein) (Protein Mts1) (S100 calcium-binding protein A4)	3 v 3	-0.342246	0.0450756	0.43522	Q8TF46	DIS3L	DIS3-like exonuclease 1 (EC 3.1.13.-)	3 v 3	0.258605	0.0196208	0.190014	CDH6
Q8N4J0	CARNMT1	Carnosine N-methyltransferase (EC 2.1.1.22)	3 v 3	-0.527339	0.0451361	0.435266	Q92685	ALG3	Dol-P-Man:Man(5)GlcNAc(2)-PP-Dol alpha-1,3-mannosyltransferase (EC 2.4.1.258) (Asparagine-linked glycosylation protein 3 homolog) (Dol-P-Man-dependent alpha(1-3)-mannosyltransferase) (Dolichyl-P-Man:Man(5)GlcNAc(2)-PP-dolichyl mannosyltransferase) (Dolichyl-phosphate-mannose--glycolipid alpha-mannosyltransferase) (Not56-like protein)	3 v 3	-0.343998	0.0196509	0.190014	NANS
Q6PJV4	THRAP3	THRAP3 protein (Fragment)	2 v 2	0.391598	0.0451826	0.435266	O75356	ENTPD5	Ectonucleoside triphosphate diphosphohydrolase 5 (NTPDase 5) (EC 3.6.1.6) (CD39 antigen-like 4) (ER-UDPase) (Guanosine-diphosphatase ENTPD5) (GDPase ENTPD5) (EC 3.6.1.42) (Nucleoside diphosphatase) (Uridine-diphosphatase ENTPD5) (UDPase ENTPD5)	3 v 3	-0.233881	0.0196559	0.190014	PYCR2
Q00534	CDK6	Cyclin-dependent kinase 6 (EC 2.7.11.22) (Cell division protein kinase 6) (Serine/threonine-protein kinase PLSTIRE)	3 v 3	-0.311434	0.045305	0.435952	P54803	GALC	Galactocerebrosidase (GALCERase) (EC 3.2.1.46) (Galactocerebroside beta-galactosidase) (Galactosylceramidase) (Galactosylceramide beta-galactosidase)	3 v 3	0.121664	0.0196757	0.190014	TIPRL
Q96BH1	RNF25	E3 ubiquitin-protein ligase RNF25 (EC 2.3.2.27) (RING finger protein 25) (RING-type E3 ubiquitin transferase RNF25)	3 v 3	-0.113926	0.0453744	0.436127	Q8TED0	UTP15	U3 small nucleolar RNA-associated protein 15 homolog	3 v 3	0.266365	0.019679	0.190014	AP2A2
P54819	AK2	Adenylate kinase 2, mitochondrial (AK 2) (EC 2.7.4.3) (ATP-AMP transphosphorylase 2) (ATP:AMP phosphotransferase) (Adenylate monophosphate kinase) [Cleaved into: Adenylate kinase 2, mitochondrial, N-terminally processed]	3 v 3	-0.214978	0.0456731	0.437226	Q9UN81	L1RE1	LINE-1 retrotransposable element ORF1 protein (L1ORF1p) (LINE retrotransposable element 1) (LINE1 retrotransposable element 1)	3 v 3	0.288964	0.0196914	0.190014	FASN
O95347	SMC2	Structural maintenance of chromosomes protein 2 (SMC protein 2) (SMC-2) (Chromosome-associated protein E) (hCAP-E) (XCAP-E homolog)	3 v 3	0.180881	0.0456905	0.437226	Q96HD1	CRELD1	Protein disulfide isomerase CRELD1 (EC 5.3.4.1) (Cysteine-rich with EGF-like domain protein 1)	3 v 3	-0.0940547	0.0196949	0.190014	FLOT2
P45877	PPIC	Peptidyl-prolyl cis-trans isomerase C (PPIase C) (EC 5.2.1.8) (Cyclophilin C) (Rotamase C)	3 v 3	0.273512	0.0459069	0.437226	Q96AY3	FKBP10	Peptidyl-prolyl cis-trans isomerase FKBP10 (PPIase FKBP10) (EC 5.2.1.8) (65 kDa FK506-binding protein) (65 kDa FKBP) (FKBP-65) (FK506-binding protein 10) (FKBP-10) (Immunophilin FKBP65) (Rotamase)	3 v 3	-0.281798	0.0197114	0.190014	CYB5B
Q9ULJ7	ANKRD50	Ankyrin repeat domain-containing protein 50	3 v 3	-0.0684641	0.0459373	0.437226	O75439	PMPCB	Mitochondrial-processing peptidase subunit beta (EC 3.4.24.64) (Beta-MPP) (P-52)	3 v 3	-0.124536	0.019731	0.190014	C9orf19
E9PQG4	PDE4DIP	Myomegalin	3 v 3	0.349594	0.0460077	0.437226	Q9BTE6	AARSD1	Alanyl-tRNA editing protein Aarsd1 (Alanyl-tRNA synthetase domain-containing protein 1)	3 v 3	-0.144006	0.0197467	0.190014	ELOC
Q8ND25	ZNRF1	E3 ubiquitin-protein ligase ZNRF1 (EC 2.3.2.27) (Nerve injury-induced gene 283 protein) (RING-type E3 ubiquitin transferase ZNRF1) (Zinc/RING finger protein 1)	2 v 2	-0.59696	0.0460452	0.437226	O95197	RTN3	Reticulon-3 (Homolog of ASY protein) (HAP) (Neuroendocrine-specific protein-like 2) (NSP-like protein 2) (Neuroendocrine-specific protein-like II) (NSP-like protein II) (NSPLII)	3 v 3	-0.266908	0.0197738	0.190015	ERAL1
Q9ULM3	YEATS2	YEATS domain-containing protein 2	3 v 3	0.0980651	0.046061	0.437226	A3KN83	SBNO1	Protein strawberry notch homolog 1 (Monocyte protein 3) (MOP-3)	3 v 3	0.0666921	0.0197913	0.190015	CHMP4B
P29966	MARCKS	Myristoylated alanine-rich C-kinase substrate (MARCKS) (Protein kinase C substrate, 80 kDa protein, light chain) (80K-L protein) (PKCSL)	3 v 3	-0.325852	0.0460639	0.437226	O14810	CPLX1	Complexin-1 (Complexin I) (CPX I) (Synaphin-2)	2 v 2	-0.81459	0.0198369	0.190191	COASY
Q9H2J4	PDCL3	Phosducin-like protein 3 (HTPHLP) (PhPL3) (Viral IAP-associated factor 1) (VIAF-1)	3 v 3	-0.0632591	0.0461821	0.437226	C9J2R5	LPP	Lipoma-preferred partner (Fragment)	3 v 3	0.428775	0.0198559	0.190191	ITGB5
Q68D91	MBLAC2	Metallo-beta-lactamase domain-containing protein 2 (EC 3.-.-.-)	3 v 3	-0.098731	0.0462286	0.437226	Q10469	MGAT2	Alpha-1,6-mannosyl-glycoprotein 2-beta-N-acetylglucosaminyltransferase (EC 2.4.1.143) (Beta-1,2-N-acetylglucosaminyltransferase II) (GlcNAc-T II) (GNT-II) (Mannoside acetylglucosaminyltransferase 2) (N-glycosyl-oligosaccharide-glycoprotein N-acetylglucosaminyltransferase II)	3 v 3	0.142698	0.0199051	0.190191	GTSE1
Q86V97	KBTBD6	Kelch repeat and BTB domain-containing protein 6	3 v 3	-0.244692	0.0462363	0.437226	Q9UBN7	HDAC6	Histone deacetylase 6 (HD6) (EC 3.5.1.98) (Tubulin-lysine deacetylase HDAC6) (EC 3.5.1.-)	3 v 3	-0.204576	0.0199136	0.190191	HSP90AB4P
Q6IQ32	ADNP2	Activity-dependent neuroprotector homeobox protein 2 (ADNP homeobox protein 2) (Zinc finger protein 508)	2 v 2	0.133445	0.0463342	0.437226	Q9BRJ7	NUDT16L1	Tudor-interacting repair regulator protein (NUDT16-like protein 1) (Protein syndesmos)	3 v 3	-0.0902519	0.019977	0.190191	RNF2
Q96AC1	FERMT2	Fermitin family homolog 2 (Kindlin-2) (Mitogen-inducible gene 2 protein) (MIG-2) (Pleckstrin homology domain-containing family C member 1) (PH domain-containing family C member 1)	3 v 3	-0.0807378	0.0464343	0.437226	Q96CW5	TUBGCP3	Gamma-tubulin complex component 3 (GCP-3) (hGCP3) (Gamma-ring complex protein 104 kDa) (h104p) (hGrip104) (Spindle pole body protein Spc98 homolog) (hSpc98)	3 v 3	0.159367	0.0199863	0.190191	PTPN6
Q14999	CUL7	Cullin-7 (CUL-7)	3 v 3	0.295623	0.0464504	0.437226	Q14964	RAB39A	Ras-related protein Rab-39A (Rab-39)	2 v 2	-0.400179	0.020029	0.190191	PSTPIP2
Q9H3P7	ACBD3	Golgi resident protein GCP60 (Acyl-CoA-binding domain-containing protein 3) (Golgi complex-associated protein 1) (GOCAP1) (Golgi phosphoprotein 1) (GOLPH1) (PBR- and PKA-associated protein 7) (Peripheral benzodiazepine receptor-associated protein PAP7) [Cleaved into: Golgi resident protein GCP60, N-terminally processed]	3 v 3	0.252829	0.0465179	0.437226	P49748	ACADVL	Very long-chain specific acyl-CoA dehydrogenase, mitochondrial (VLCAD) (EC 1.3.8.9)	3 v 3	-0.127021	0.0200328	0.190191	CBSL
B0I1T2	MYO1G	Unconventional myosin-Ig [Cleaved into: Minor histocompatibility antigen HA-2 (mHag HA-2)]	2 v 2	-0.450779	0.04661	0.437226	M1VKI3	SDC4-ROS1_S4;R32	Tyrosine-protein kinase receptor (EC 2.7.10.1)	3 v 3	0.317492	0.0200462	0.190191	SLC1A4
Q6BDS2	UHRF1BP1	UHRF1-binding protein 1 (ICBP90-binding protein 1) (Ubiquitin-like containing PHD and RING finger domains 1-binding protein 1)	3 v 3	-0.169331	0.0466336	0.437226	O95394	PGM3	Phosphoacetylglucosamine mutase (PAGM) (EC 5.4.2.3) (Acetylglucosamine phosphomutase) (N-acetylglucosamine-phosphate mutase) (Phosphoglucomutase-3) (PGM 3)	3 v 3	0.570555	0.0200501	0.190191	XPO4
Q15599	SLC9A3R2	Na(+)/H(+) exchange regulatory cofactor NHE-RF2 (NHERF-2) (NHE3 kinase A regulatory protein E3KARP) (SRY-interacting protein 1) (SIP-1) (Sodium-hydrogen exchanger regulatory factor 2) (Solute carrier family 9 isoform A3 regulatory factor 2) (Tyrosine kinase activator protein 1) (TKA-1)	3 v 3	-0.234339	0.0466493	0.437226	Q96S52	PIGS	GPI transamidase component PIG-S (Phosphatidylinositol-glycan biosynthesis class S protein)	3 v 3	-0.203478	0.0200697	0.190191	TSC22D4
Q6ZTW0	TPGS1	Tubulin polyglutamylase complex subunit 1 (PGs1)	2 v 2	0.0307478	0.0466933	0.437226	P67812	SEC11A	Signal peptidase complex catalytic subunit SEC11A (EC 3.4.21.89) (Endopeptidase SP18) (Microsomal signal peptidase 18 kDa subunit) (SPase 18 kDa subunit) (SEC11 homolog A) (SEC11-like protein 1) (SPC18)	3 v 3	-0.0442942	0.0200777	0.190191	PLBD2
Q6PL18	ATAD2	ATPase family AAA domain-containing protein 2 (EC 3.6.1.-) (AAA nuclear coregulator cancer-associated protein) (ANCCA)	3 v 3	0.321321	0.0467448	0.437226	Q9BZE1	MRPL37	39S ribosomal protein L37, mitochondrial (L37mt) (MRP-L37) (39S ribosomal protein L2, mitochondrial) (L2mt) (MRP-L2) (Mitochondrial large ribosomal subunit protein mL37)	3 v 3	0.210006	0.0201562	0.190702	DNAJB1
A0PJW6	TMEM223	Transmembrane protein 223	2 v 2	-0.109688	0.0467515	0.437226	Q86X27	RALGPS2	Ras-specific guanine nucleotide-releasing factor RalGPS2 (Ral GEF with PH domain and SH3-binding motif 2) (RalA exchange factor RalGPS2)	3 v 3	-0.0700935	0.0201897	0.190702	LHPP
Q5JUR7	TEX30	Testis-expressed protein 30	3 v 3	0.196929	0.0467547	0.437226	Q8IYS1	PM20D2	Peptidase M20 domain-containing protein 2 (Aminoacylase-1-like protein 2)	3 v 3	0.729266	0.0202187	0.190702	POGLUT2
Q9Y2U5	MAP3K2	Mitogen-activated protein kinase kinase kinase 2 (EC 2.7.11.25) (MAPK/ERK kinase kinase 2) (MEK kinase 2) (MEKK 2)	3 v 3	-0.0608518	0.0468269	0.437226	Q9NP72	RAB18	Ras-related protein Rab-18	3 v 3	0.256985	0.0202824	0.190702	PACSIN1
Q16877	PFKFB4	6-phosphofructo-2-kinase/fructose-2,6-bisphosphatase 4 (6PF-2-K/Fru-2,6-P2ase 4) (PFK/FBPase 4) (6PF-2-K/Fru-2,6-P2ase testis-type isozyme) [Includes: 6-phosphofructo-2-kinase (EC 2.7.1.105); Fructose-2,6-bisphosphatase (EC 3.1.3.46)]	3 v 3	0.329736	0.046857	0.437226	P52630	STAT2	Signal transducer and activator of transcription 2 (p113)	3 v 3	-0.480889	0.0203034	0.190702	TMEM134
Q9H6K4	OPA3	Optic atrophy 3 protein	3 v 3	-0.185497	0.0469297	0.437226	P62380	TBPL1	TATA box-binding protein-like 1 (TBP-like 1) (21 kDa TBP-like protein) (Second TBP of unique DNA protein) (STUD) (TATA box-binding protein-related factor 2) (TBP-related factor 2) (TBP-like factor) (TBP-related protein)	3 v 3	0.143106	0.0203303	0.190702	KIAA0930
P36941	LTBR	Tumor necrosis factor receptor superfamily member 3 (Lymphotoxin-beta receptor) (Tumor necrosis factor C receptor) (Tumor necrosis factor receptor 2-related protein) (Tumor necrosis factor receptor type III) (TNF-RIII) (TNFR-III)	3 v 3	-0.386807	0.0469665	0.437226	Q96L15	ART5	Ecto-ADP-ribosyltransferase 5 (EC 2.4.2.31) (ADP-ribosyltransferase C2 and C3 toxin-like 5) (ARTC5) (Mono(ADP-ribosyl)transferase 5) (NAD(P)(+)--arginine ADP-ribosyltransferase 5)	3 v 3	-0.508097	0.0203399	0.190702	DPAGT1
P17028	ZNF24	Zinc finger protein 24 (Retinoic acid suppression protein A) (RSG-A) (Zinc finger and SCAN domain-containing protein 3) (Zinc finger protein 191) (Zinc finger protein KOX17)	3 v 3	-0.0630062	0.0471644	0.437226	Q9Y4G6	TLN2	Talin-2	3 v 3	-0.104152	0.0203543	0.190702	NAGK
O95486	SEC24A	Protein transport protein Sec24A (SEC24-related protein A)	3 v 3	-0.474553	0.0471907	0.437226	Q9BVA0	KATNB1	Katanin p80 WD40 repeat-containing subunit B1 (Katanin p80 subunit B1) (p80 katanin)	3 v 3	-0.121575	0.0203662	0.190702	NAA15
O75964	ATP5MG	ATP synthase subunit g, mitochondrial (ATPase subunit g) (ATP synthase membrane subunit g)	3 v 3	-0.0949509	0.0473218	0.437226	A0A0K0K1I0	HEL-S-265	Epididymis secretory protein Li 265 (Tropomyosin 1 isoform 1)	3 v 3	-0.0795257	0.0203794	0.190702	MAP1LC3A
A0A024QZE1	IRF3	Interferon regulatory factor 3, isoform CRA_a	3 v 3	0.133005	0.0473356	0.437226	Q14457	BECN1	Beclin-1 (Coiled-coil myosin-like BCL2-interacting protein) (Protein GT197) [Cleaved into: Beclin-1-C 35 kDa; Beclin-1-C 37 kDa]	3 v 3	-0.0571566	0.020451	0.190702	PLEK2
Q13636	RAB31	Ras-related protein Rab-31 (Ras-related protein Rab-22B)	3 v 3	0.0705805	0.0473486	0.437226	Q9NUP7	TRMT13	tRNA:m(4)X modification enzyme TRM13 homolog (EC 2.1.1.225) (Coiled-coil domain-containing protein 76)	3 v 3	-0.0641092	0.0204711	0.190702	ARHGEF11
Q9NP92	MRPS30	39S ribosomal protein S30, mitochondrial (MRP-S30) (S30mt) (Mitochondrial large ribosomal subunit protein mL65) (Mitochondrial large ribosomal subunit protein mS30) (Programmed cell death protein 9)	3 v 3	0.143306	0.047372	0.437226	O75165	DNAJC13	DnaJ homolog subfamily C member 13 (Required for receptor-mediated endocytosis 8) (RME-8)	3 v 3	0.193466	0.0204826	0.190702	RBM3
O43715	TRIAP1	TP53-regulated inhibitor of apoptosis 1 (Protein 15E1.1) (WF-1) (p53-inducible cell-survival factor) (p53CSV)	3 v 3	-0.312554	0.0473811	0.437226	Q86W74	ANKRD46	Ankyrin repeat domain-containing protein 46 (Ankyrin repeat small protein) (ANK-S)	3 v 3	0.307206	0.0204832	0.190702	SECISBP2L
Q8IZ52	CHPF	Chondroitin sulfate synthase 2 (EC 2.4.1.175) (EC 2.4.1.226) (Chondroitin glucuronyltransferase 2) (Chondroitin-polymerizing factor) (ChPF) (Glucuronosyl-N-acetylgalactosaminyl-proteoglycan 4-beta-N-acetylgalactosaminyltransferase II) (N-acetylgalactosaminyl-proteoglycan 3-beta-glucuronosyltransferase II) (N-acetylgalactosaminyltransferase 2)	3 v 3	-0.218341	0.0474309	0.437226	Q9NXS2	QPCTL	Glutaminyl-peptide cyclotransferase-like protein (EC 2.3.2.5) (Golgi-resident glutaminyl-peptide cyclotransferase) (isoQC) (gQC)	3 v 3	-0.335259	0.0204992	0.190702	MAN2A1
Q9C0K1	SLC39A8	Metal cation symporter ZIP8 (BCG-induced integral membrane protein in monocyte clone 103 protein) (LIV-1 subfamily of ZIP zinc transporter 6) (LZT-Hs6) (Solute carrier family 39 member 8) (Zrt- and Irt-like protein 8) (ZIP-8)	3 v 3	-0.368696	0.047455	0.437226	P47736	RAP1GAP	Rap1 GTPase-activating protein 1 (Rap1GAP) (Rap1GAP1)	3 v 3	0.254361	0.0205188	0.190702	PTP4A2
P13489	RNH1	Ribonuclease inhibitor (Placental ribonuclease inhibitor) (Placental RNase inhibitor) (Ribonuclease/angiogenin inhibitor 1) (RAI)	3 v 3	-0.261207	0.0475434	0.437226	P61619	SEC61A1	Protein transport protein Sec61 subunit alpha isoform 1 (Sec61 alpha-1)	3 v 3	-0.184093	0.0205269	0.190702	OTUD6B
O14841	OPLAH	5-oxoprolinase (EC 3.5.2.9) (5-oxo-L-prolinase) (5-OPase) (Pyroglutamase)	3 v 3	0.141172	0.0475633	0.437226	Q8NFZ8	CADM4	Cell adhesion molecule 4 (Immunoglobulin superfamily member 4C) (IgSF4C) (Nectin-like protein 4) (NECL-4) (TSLC1-like protein 2)	3 v 3	-0.265975	0.0205536	0.190702	TXN2
Q86YM7	HOMER1	Homer protein homolog 1 (Homer-1)	3 v 3	0.246911	0.0477815	0.437226	Q9UHN6	CEMIP2	Cell surface hyaluronidase (EC 3.2.1.35) (Cell migration-inducing hyaluronidase 2) (Transmembrane protein 2)	3 v 3	-0.213481	0.0205869	0.190702	SLC4A2
Q9H089	LSG1	Large subunit GTPase 1 homolog (hLsg1) (EC 3.6.1.-)	3 v 3	-0.0759589	0.0478315	0.437226	P38398	BRCA1	Breast cancer type 1 susceptibility protein (EC 2.3.2.27) (RING finger protein 53) (RING-type E3 ubiquitin transferase BRCA1)	3 v 3	-0.293003	0.0206073	0.190702	EML3
Q9H0R4	HDHD2	Haloacid dehalogenase-like hydrolase domain-containing protein 2	3 v 3	0.226365	0.0478723	0.437226	P22570	FDXR	NADPH:adrenodoxin oxidoreductase, mitochondrial (AR) (Adrenodoxin reductase) (EC 1.18.1.6) (Ferredoxin--NADP(+) reductase) (Ferredoxin reductase)	3 v 3	-0.542886	0.020623	0.190702	SIGIRR
Q9UHQ4	BCAP29	B-cell receptor-associated protein 29 (BCR-associated protein 29) (Bap29)	3 v 3	0.51434	0.0479149	0.437226	Q9HBH5	RDH14	Retinol dehydrogenase 14 (EC 1.1.1.300) (Alcohol dehydrogenase PAN2) (Short chain dehydrogenase/reductase family 7C member 4)	3 v 3	0.149156	0.0206243	0.190702	B4DKV5
Q02790	FKBP4	Peptidyl-prolyl cis-trans isomerase FKBP4 (PPIase FKBP4) (EC 5.2.1.8) (51 kDa FK506-binding protein) (FKBP51) (52 kDa FK506-binding protein) (52 kDa FKBP) (FKBP-52) (59 kDa immunophilin) (p59) (FK506-binding protein 4) (FKBP-4) (FKBP59) (HSP-binding immunophilin) (HBI) (Immunophilin FKBP52) (Rotamase) [Cleaved into: Peptidyl-prolyl cis-trans isomerase FKBP4, N-terminally processed]	3 v 3	0.331153	0.0479556	0.437226	Q6PIU2	NCEH1	Neutral cholesterol ester hydrolase 1 (NCEH) (EC 3.1.1.-) (Arylacetamide deacetylase-like 1)	3 v 3	0.403258	0.020759	0.191219	DIS3
Q58WW2	DCAF6	DDB1- and CUL4-associated factor 6 (Androgen receptor complex-associated protein) (ARCAP) (IQ motif and WD repeat-containing protein 1) (Nuclear receptor interaction protein) (NRIP)	3 v 3	0.20253	0.047968	0.437226	Q13617	CUL2	Cullin-2 (CUL-2)	3 v 3	0.123195	0.0207708	0.191219	LIN7A
P34896	SHMT1	Serine hydroxymethyltransferase, cytosolic (SHMT) (EC 2.1.2.1) (Glycine hydroxymethyltransferase) (Serine methylase)	3 v 3	0.0887557	0.0480621	0.437226	Q7Z3K6	MIER3	Mesoderm induction early response protein 3 (Mi-er3)	3 v 3	0.355979	0.0207847	0.191219	TDRD7
Q96GS6	ABHD17A	Alpha/beta hydrolase domain-containing protein 17A (Abhydrolase domain-containing protein 17A) (EC 3.1.2.22)	2 v 2	-0.216404	0.04818	0.437226	Q9UPP1	PHF8	Histone lysine demethylase PHF8 (EC 1.14.11.27) (EC 1.14.11.65) (PHD finger protein 8) ([histone H3]-dimethyl-L-lysine(36) demethylase PHF8) ([histone H3]-dimethyl-L-lysine(9) demethylase PHF8)	3 v 3	0.234537	0.0208298	0.191219	TTC14
Q08357	SLC20A2	Sodium-dependent phosphate transporter 2 (Gibbon ape leukemia virus receptor 2) (GLVR-2) (Phosphate transporter 2) (PiT-2) (Pit2) (hPit2) (Solute carrier family 20 member 2)	3 v 3	-0.155842	0.0483025	0.437226	Q96BJ3	AIDA	Axin interactor, dorsalization-associated protein (Axin interaction partner and dorsalization antagonist)	3 v 3	-0.147673	0.0208369	0.191219	UTP14A
Q06830	PRDX1	Peroxiredoxin-1 (EC 1.11.1.24) (Natural killer cell-enhancing factor A) (NKEF-A) (Proliferation-associated gene protein) (PAG) (Thioredoxin peroxidase 2) (Thioredoxin-dependent peroxide reductase 2) (Thioredoxin-dependent peroxiredoxin 1)	3 v 3	0.0849709	0.0483355	0.437226	Q9NXC5	MIOS	GATOR complex protein MIOS (Missing oocyte meiosis regulator homolog)	3 v 3	0.151605	0.0208598	0.191219	GTF2H2
P36543	ATP6V1E1	V-type proton ATPase subunit E 1 (V-ATPase subunit E 1) (V-ATPase 31 kDa subunit) (p31) (Vacuolar proton pump subunit E 1)	3 v 3	-0.157396	0.0483493	0.437226	Q6IA69	NADSYN1	Glutamine-dependent NAD(+) synthetase (EC 6.3.5.1) (NAD(+) synthase [glutamine-hydrolyzing]) (NAD(+) synthetase)	3 v 3	-0.116828	0.02086	0.191219	CHMP5
Q52LW3	ARHGAP29	Rho GTPase-activating protein 29 (PTPL1-associated RhoGAP protein 1) (Rho-type GTPase-activating protein 29)	3 v 3	0.0973147	0.0484148	0.437226	S4R3N1	HSPE1-MOB4	10 kDa heat shock protein, mitochondrial (Chaperonin 10)	3 v 3	0.256047	0.0208776	0.191219	HCFC1
B4DLF7		cDNA FLJ60294	3 v 3	0.649085	0.0484171	0.437226	Q9UNN5	FAF1	FAS-associated factor 1 (hFAF1) (UBX domain-containing protein 12) (UBX domain-containing protein 3A)	3 v 3	-0.0990623	0.0208823	0.191219	KIFBP
Q9H0N5	PCBD2	Pterin-4-alpha-carbinolamine dehydratase 2 (PHS 2) (EC 4.2.1.96) (4-alpha-hydroxy-tetrahydropterin dehydratase 2) (DcoH-like protein DCoHm) (Dimerization cofactor of hepatocyte nuclear factor 1 from muscle) (HNF-1-alpha dimerization cofactor)	3 v 3	-0.213291	0.0484297	0.437226	P07996	THBS1	Thrombospondin-1 (Glycoprotein G)	3 v 3	0.364518	0.0209532	0.191662	DDX5
P28288	ABCD3	ATP-binding cassette sub-family D member 3 (70 kDa peroxisomal membrane protein) (PMP70)	3 v 3	0.104602	0.048447	0.437226	Q8TD30	GPT2	Alanine aminotransferase 2 (ALT2) (EC 2.6.1.2) (Glutamate pyruvate transaminase 2) (GPT 2) (Glutamic--alanine transaminase 2) (Glutamic--pyruvic transaminase 2)	3 v 3	0.242099	0.021031	0.191979	MRPS22
O00468	AGRN	Agrin [Cleaved into: Agrin N-terminal 110 kDa subunit; Agrin C-terminal 110 kDa subunit; Agrin C-terminal 90 kDa fragment (C90); Agrin C-terminal 22 kDa fragment (C22)]	3 v 3	0.31833	0.0485515	0.437226	O00268	TAF4	Transcription initiation factor TFIID subunit 4 (RNA polymerase II TBP-associated factor subunit C) (TBP-associated factor 4) (Transcription initiation factor TFIID 130 kDa subunit) (TAF(II)130) (TAFII-130) (TAFII130) (Transcription initiation factor TFIID 135 kDa subunit) (TAF(II)135) (TAFII-135) (TAFII135)	3 v 3	-0.0944641	0.0210697	0.191979	SYTL4
P27694	RPA1	Replication protein A 70 kDa DNA-binding subunit (RP-A p70) (Replication factor A protein 1) (RF-A protein 1) (Single-stranded DNA-binding protein) [Cleaved into: Replication protein A 70 kDa DNA-binding subunit, N-terminally processed]	3 v 3	0.246274	0.0485556	0.437226	Q13641	TPBG	Trophoblast glycoprotein (5T4 oncofetal antigen) (5T4 oncofetal trophoblast glycoprotein) (5T4 oncotrophoblast glycoprotein) (M6P1) (Wnt-activated inhibitory factor 1) (WAIF1)	3 v 3	0.239038	0.0211219	0.191979	ITPKC
D6RFL5	RBM47	RNA-binding protein 47 (Fragment)	2 v 2	-0.623123	0.0485897	0.437226	Q9NXF7	DCAF16	DDB1- and CUL4-associated factor 16	3 v 3	-0.383957	0.021156	0.191979	CKMT1A; CKMT1B
Q9H074	PAIP1	Polyadenylate-binding protein-interacting protein 1 (PABP-interacting protein 1) (PAIP-1) (Poly(A)-binding protein-interacting protein 1)	3 v 3	0.0559166	0.0486259	0.437226	Q9UKJ3	GPATCH8	G patch domain-containing protein 8	3 v 3	0.25147	0.0211959	0.191979	AP1B1
Q13347	EIF3I	Eukaryotic translation initiation factor 3 subunit I (eIF3i) (Eukaryotic translation initiation factor 3 subunit 2) (TGF-beta receptor-interacting protein 1) (TRIP-1) (eIF-3-beta) (eIF3 p36)	3 v 3	0.120233	0.0489077	0.437226	Q5JPE7	NOMO2	Nodal modulator 2 (pM5 protein 2)	3 v 3	0.0948688	0.0211998	0.191979	TOMM70
P0CG12	DERPC	Decreased expression in renal and prostate cancer protein	3 v 3	0.296199	0.0489117	0.437226	P68402	PAFAH1B2	Platelet-activating factor acetylhydrolase IB subunit alpha2 (EC 3.1.1.47) (PAF acetylhydrolase 30 kDa subunit) (PAF-AH 30 kDa subunit) (PAF-AH subunit beta) (PAFAH subunit beta)	3 v 3	0.186552	0.0212366	0.191979	ADPRS
D2CVN5	AIP	Aryl hydrocarbon receptor-interacting protein AIP722	3 v 3	-0.122195	0.0489304	0.437226	O76080	ZFAND5	AN1-type zinc finger protein 5 (Zinc finger A20 domain-containing protein 2) (Zinc finger protein 216)	3 v 3	0.284178	0.0212405	0.191979	ACSS3
Q9UHD9	UBQLN2	Ubiquilin-2 (Chap1) (DSK2 homolog) (Protein linking IAP with cytoskeleton 2) (PLIC-2) (hPLIC-2) (Ubiquitin-like product Chap1/Dsk2)	3 v 3	-0.62112	0.0489629	0.437226	Q8NCH0	CHST14	Carbohydrate sulfotransferase 14 (EC 2.8.2.35) (Dermatan 4-sulfotransferase 1) (D4ST-1) (hD4ST1)	3 v 3	-0.341859	0.0212491	0.191979	RRP12
B1AHL2	FBLN1	Fibulin-1	3 v 3	-0.263723	0.0490509	0.437226	Q9NT62	ATG3	Ubiquitin-like-conjugating enzyme ATG3 (EC 2.3.2.-) (Autophagy-related protein 3) (APG3-like) (hApg3) (Protein PC3-96)	3 v 3	-0.150486	0.0212569	0.191979	STYX
P53597	SUCLG1	Succinate--CoA ligase [ADP/GDP-forming] subunit alpha, mitochondrial (EC 6.2.1.4) (EC 6.2.1.5) (Succinyl-CoA synthetase subunit alpha) (SCS-alpha)	3 v 3	0.213831	0.0490601	0.437226	P53680	AP2S1	AP-2 complex subunit sigma (Adaptor protein complex AP-2 subunit sigma) (Adaptor-related protein complex 2 subunit sigma) (Clathrin assembly protein 2 sigma small chain) (Clathrin coat assembly protein AP17) (Clathrin coat-associated protein AP17) (HA2 17 kDa subunit) (Plasma membrane adaptor AP-2 17 kDa protein) (Sigma2-adaptin)	3 v 3	-0.121494	0.0212761	0.191979	TCEAL1
P52943	CRIP2	Cysteine-rich protein 2 (CRP-2) (Protein ESP1)	3 v 3	0.233685	0.0490712	0.437226	Q9BQA9	CYBC1	Cytochrome b-245 chaperone 1 (Essential for reactive oxygen species protein) (Eros)	3 v 3	-0.384102	0.0212802	0.191979	CUL4B
B4DDR3		cDNA FLJ52148, highly similar to Apoptosis inhibitor 5	3 v 3	-0.221063	0.049082	0.437226	P21283	ATP6V1C1	V-type proton ATPase subunit C 1 (V-ATPase subunit C 1) (Vacuolar proton pump subunit C 1)	3 v 3	0.303622	0.0212862	0.191979	F8A1; F8A2; F8A3
Q86TI2	DPP9	Dipeptidyl peptidase 9 (DP9) (EC 3.4.14.5) (Dipeptidyl peptidase IV-related protein 2) (DPRP-2) (Dipeptidyl peptidase IX) (DPP IX) (Dipeptidyl peptidase-like protein 9) (DPLP9)	3 v 3	-0.237193	0.049083	0.437226	Q8IV38	ANKMY2	Ankyrin repeat and MYND domain-containing protein 2	3 v 3	-0.0857211	0.0213035	0.191979	HDHD5
O75351	VPS4B	Vacuolar protein sorting-associated protein 4B (EC 3.6.4.6) (Cell migration-inducing gene 1 protein) (Suppressor of K(+) transport growth defect 1) (Protein SKD1)	3 v 3	-0.104635	0.0490932	0.437226	Q8NC96	NECAP1	Adaptin ear-binding coat-associated protein 1 (NECAP endocytosis-associated protein 1) (NECAP-1)	3 v 3	-0.416316	0.0213337	0.192049	CLDN4
Q92785	DPF2	Zinc finger protein ubi-d4 (Apoptosis response zinc finger protein) (BRG1-associated factor 45D) (BAF45D) (D4, zinc and double PHD fingers family 2) (Protein requiem)	3 v 3	0.114317	0.0491417	0.437226	Q7Z3C6	ATG9A	Autophagy-related protein 9A (APG9-like 1) (mATG9)	3 v 3	-0.116885	0.0214519	0.192423	RNF123
P24752	ACAT1	Acetyl-CoA acetyltransferase, mitochondrial (EC 2.3.1.9) (Acetoacetyl-CoA thiolase) (T2)	3 v 3	-0.218837	0.0491484	0.437226	O00468	AGRN	Agrin [Cleaved into: Agrin N-terminal 110 kDa subunit; Agrin C-terminal 110 kDa subunit; Agrin C-terminal 90 kDa fragment (C90); Agrin C-terminal 22 kDa fragment (C22)]	3 v 3	-0.310816	0.0214567	0.192423	CEPT1
P16435	POR	NADPH--cytochrome P450 reductase (CPR) (P450R) (EC 1.6.2.4)	3 v 3	-0.107317	0.0491979	0.437226	Q3SXM5	HSDL1	Inactive hydroxysteroid dehydrogenase-like protein 1 (Short chain dehydrogenase/reductase family 12C member 3)	3 v 3	-0.0952353	0.0214576	0.192423	NAA16
Q08050	FOXM1	Forkhead box protein M1 (Forkhead-related protein FKHL16) (Hepatocyte nuclear factor 3 forkhead homolog 11) (HFH-11) (HNF-3/fork-head homolog 11) (M-phase phosphoprotein 2) (MPM-2 reactive phosphoprotein 2) (Transcription factor Trident) (Winged-helix factor from INS-1 cells)	3 v 3	-0.351755	0.0492235	0.437226	A4D1U4	DENND11	DENN domain-containing protein 11 (DENND11) (Protein LCHN)	3 v 3	-0.344902	0.0214657	0.192423	C6orf120
Q92973	TNPO1	Transportin-1 (Importin beta-2) (Karyopherin beta-2) (M9 region interaction protein) (MIP)	3 v 3	-0.322906	0.0492409	0.437226	P17301	ITGA2	Integrin alpha-2 (CD49 antigen-like family member B) (Collagen receptor) (Platelet membrane glycoprotein Ia) (GPIa) (VLA-2 subunit alpha) (CD antigen CD49b)	3 v 3	0.354844	0.021505	0.192533	JMJD6
Q8WXW3	PIBF1	Progesterone-induced-blocking factor 1 (PIBF) (Centrosomal protein of 90 kDa) (CEP90)	3 v 3	0.287404	0.0492864	0.437226	Q99962	SH3GL2	Endophilin-A1 (EEN-B1) (Endophilin-1) (SH3 domain protein 2A) (SH3 domain-containing GRB2-like protein 2)	3 v 3	-0.294695	0.0215232	0.192533	KIF20A
Q96BD8	SKA1	Spindle and kinetochore-associated protein 1	3 v 3	0.191313	0.0492874	0.437226	Q13435	SF3B2	Splicing factor 3B subunit 2 (Pre-mRNA-splicing factor SF3b 145 kDa subunit) (SF3b145) (Spliceosome-associated protein 145) (SAP 145)	3 v 3	-0.110701	0.0215666	0.192719	NOA1
Q9Y375	NDUFAF1	Complex I intermediate-associated protein 30, mitochondrial (NADH dehydrogenase [ubiquinone] 1 alpha subcomplex assembly factor 1)	3 v 3	0.0613724	0.0493866	0.437226	P07902	GALT	Galactose-1-phosphate uridylyltransferase (Gal-1-P uridylyltransferase) (EC 2.7.7.12) (UDP-glucose--hexose-1-phosphate uridylyltransferase)	3 v 3	-0.0676085	0.0215989	0.192805	CLUH
Q9H2W6	MRPL46	39S ribosomal protein L46, mitochondrial (L46mt) (MRP-L46) (Mitochondrial large ribosomal subunit protein mL46) (P2ECSL)	3 v 3	0.32271	0.0493919	0.437226	O96006	ZBED1	E3 SUMO-protein ligase ZBED1 (EC 2.3.2.-) (DNA replication-related element-binding factor) (Putative Ac-like transposable element) (Zinc finger BED domain-containing protein 1) (dREF homolog)	3 v 3	-0.461571	0.0216867	0.193083	PRMT5
Q9Y3D0	CIAO2B	Cytosolic iron-sulfur assembly component 2B (MSS19-interacting protein of 18 kDa) (Mitotic spindle-associated MMXD complex subunit MIP18) (Protein FAM96B)	3 v 3	-0.0880229	0.0493976	0.437226	Q53EL6	PDCD4	Programmed cell death protein 4 (Neoplastic transformation inhibitor protein) (Nuclear antigen H731-like) (Protein 197/15a)	3 v 3	0.294446	0.0217181	0.193083	UFSP2
Q5T653	MRPL2	39S ribosomal protein L2, mitochondrial (L2mt) (MRP-L2) (Mitochondrial large ribosomal subunit protein uL2m)	3 v 3	0.329864	0.0494421	0.437226	G5E9Q6	PFN2	Profilin	3 v 3	0.103014	0.0217425	0.193083	PSME1
P43246	MSH2	DNA mismatch repair protein Msh2 (hMSH2) (MutS protein homolog 2)	3 v 3	0.08033	0.0495	0.437228	Q00013	MPP1	55 kDa erythrocyte membrane protein (p55) (Membrane protein, palmitoylated 1)	3 v 3	-0.236202	0.0217641	0.193083	PTRH2
O95487	SEC24B	Protein transport protein Sec24B (SEC24-related protein B)	3 v 3	-0.174964	0.0495452	0.437228	A0A2X0TVZ9	OCRL	Phosphoinositide 5-phosphatase (EC 3.1.3.36) (Fragment)	3 v 3	0.420969	0.0217823	0.193083	ACADS
Q6P587	FAHD1	Acylpyruvase FAHD1, mitochondrial (EC 3.7.1.5) (Fumarylacetoacetate hydrolase domain-containing protein 1) (FAH domain-containing protein 1) (Oxaloacetate decarboxylase) (OAA decarboxylase) (EC 4.1.1.112) (YisK-like protein)	3 v 3	-0.679086	0.0496055	0.437228	A0A6Q8PHK0	TRIP12	E3 ubiquitin-protein ligase TRIP12 (EC 2.3.2.26) (HECT-type E3 ubiquitin transferase TRIP12) (Thyroid receptor-interacting protein 12)	3 v 3	0.126338	0.021797	0.193083	TMTC3
Q9UNA1	ARHGAP26	Rho GTPase-activating protein 26 (GTPase regulator associated with focal adhesion kinase) (Oligophrenin-1-like protein) (Rho-type GTPase-activating protein 26)	3 v 3	0.281384	0.0497186	0.437228	Q8NI62	OK/KNS-cl.6	Ribosomal protein S2	2 v 2	-0.960645	0.0218169	0.193083	SHOC2
Q93100	PHKB	Phosphorylase b kinase regulatory subunit beta (Phosphorylase kinase subunit beta)	3 v 3	0.195848	0.0497596	0.437228	P17174	GOT1	Aspartate aminotransferase, cytoplasmic (cAspAT) (EC 2.6.1.1) (EC 2.6.1.3) (Cysteine aminotransferase, cytoplasmic) (Cysteine transaminase, cytoplasmic) (cCAT) (Glutamate oxaloacetate transaminase 1) (Transaminase A)	3 v 3	-0.241297	0.0218198	0.193083	PPAT
Q9BRJ7	NUDT16L1	Tudor-interacting repair regulator protein (NUDT16-like protein 1) (Protein syndesmos)	3 v 3	0.11087	0.0497838	0.437228	Q9Y3L3	SH3BP1	SH3 domain-binding protein 1	3 v 3	-0.240854	0.021834	0.193083	KNSTRN
Q9H3K2	GHITM	Growth hormone-inducible transmembrane protein (Dermal papilla-derived protein 2) (Mitochondrial morphology and cristae structure 1) (MICS1) (Transmembrane BAX inhibitor motif-containing protein 5)	3 v 3	-0.124697	0.0498268	0.437228	Q92890	UFD1	Ubiquitin recognition factor in ER-associated degradation protein 1 (Ubiquitin fusion degradation protein 1) (UB fusion protein 1)	3 v 3	0.21	0.0219178	0.193404	SPATA5
Q9NYQ8	FAT2	Protocadherin Fat 2 (hFat2) (Cadherin family member 8) (Multiple epidermal growth factor-like domains protein 1) (Multiple EGF-like domains protein 1)	3 v 3	-0.202162	0.0498531	0.437228	P57081	WDR4	tRNA (guanine-N(7)-)-methyltransferase non-catalytic subunit WDR4 (Protein Wuho homolog) (hWH) (WD repeat-containing protein 4)	3 v 3	0.0738587	0.0219305	0.193404	PGM1
Q96ND0	FAM210A	Protein FAM210A	3 v 3	-0.125504	0.0499808	0.437407	Q99538	LGMN	Legumain (EC 3.4.22.34) (Asparaginyl endopeptidase) (Protease, cysteine 1)	3 v 3	-0.211339	0.0219385	0.193404	GSR
							O15304	SIVA1	Apoptosis regulatory protein Siva (CD27-binding protein) (CD27BP)	3 v 3	-0.232602	0.0219987	0.193734	KLHL13
							P43487	RANBP1	Ran-specific GTPase-activating protein (Ran-binding protein 1) (RanBP1)	3 v 3	-0.0440198	0.0220367	0.193812	CHTF8
							Q14244	MAP7	Ensconsin (Epithelial microtubule-associated protein of 115 kDa) (E-MAP-115) (Microtubule-associated protein 7) (MAP-7)	3 v 3	0.210293	0.022053	0.193812	M6PR
							F5GZS6	SLC3A2	4F2 cell-surface antigen heavy chain	3 v 3	0.182442	0.0220934	0.193843	PLOD3
							P21964	COMT	Catechol O-methyltransferase (EC 2.1.1.6)	3 v 3	0.227806	0.0221021	0.193843	EFCAB14
							Q00839	HNRNPU	Heterogeneous nuclear ribonucleoprotein U (hnRNP U) (GRIP120) (Nuclear p120 ribonucleoprotein) (Scaffold-attachment factor A) (SAF-A) (p120) (pp120)	3 v 3	0.0900968	0.0221871	0.194388	SF3B6
							Q8TEQ6	GEMIN5	Gem-associated protein 5 (Gemin5)	3 v 3	0.250499	0.0222144	0.194427	PPIL1
							P29597	TYK2	Non-receptor tyrosine-protein kinase TYK2 (EC 2.7.10.2)	3 v 3	-0.335109	0.0222656	0.194649	LAGE3
							Q13433	SLC39A6	Zinc transporter ZIP6 (Estrogen-regulated protein LIV-1) (Solute carrier family 39 member 6) (Zrt- and Irt-like protein 6) (ZIP-6)	3 v 3	0.171042	0.0223024	0.194649	PRKAB1
							P49736	MCM2	DNA replication licensing factor MCM2 (EC 3.6.4.12) (Minichromosome maintenance protein 2 homolog) (Nuclear protein BM28)	3 v 3	-0.244744	0.0223083	0.194649	EIF3M
							P04843	RPN1	Dolichyl-diphosphooligosaccharide--protein glycosyltransferase subunit 1 (Dolichyl-diphosphooligosaccharide--protein glycosyltransferase 67 kDa subunit) (Ribophorin I) (RPN-I) (Ribophorin-1)	3 v 3	-0.144586	0.0223539	0.194706	SLC27A3
							P61758	VBP1	Prefoldin subunit 3 (HIBBJ46) (von Hippel-Lindau-binding protein 1) (VBP-1) (VHL-binding protein 1)	3 v 3	-0.11727	0.0223986	0.194706	HIKESHI
							O95299	NDUFA10	NADH dehydrogenase [ubiquinone] 1 alpha subcomplex subunit 10, mitochondrial (Complex I-42kD) (CI-42kD) (NADH-ubiquinone oxidoreductase 42 kDa subunit)	3 v 3	-0.206353	0.0224285	0.194706	EEPD1
							P46013	MKI67	Proliferation marker protein Ki-67 (Antigen identified by monoclonal antibody Ki-67) (Antigen KI-67) (Antigen Ki67)	3 v 3	-0.202314	0.0224818	0.194706	NDUFB3
							P41214	EIF2D	Eukaryotic translation initiation factor 2D (eIF2d) (Hepatocellular carcinoma-associated antigen 56) (Ligatin)	3 v 3	-0.189427	0.022509	0.194706	TMEM62
							Q86YH6	PDSS2	All trans-polyprenyl-diphosphate synthase PDSS2 (All-trans-decaprenyl-diphosphate synthase subunit 2) (EC 2.5.1.91) (Candidate tumor suppressor protein) (Decaprenyl pyrophosphate synthase subunit 2) (Decaprenyl-diphosphate synthase subunit 2) (Solanesyl-diphosphate synthase subunit 2)	3 v 3	0.243963	0.0225149	0.194706	WNK2
							Q13619	CUL4A	Cullin-4A (CUL-4A)	3 v 3	-0.112287	0.0225577	0.194706	ANXA4
							Q9BZV1	UBXN6	UBX domain-containing protein 6 (UBX domain-containing protein 1)	3 v 3	-0.261025	0.0225771	0.194706	ERBB3
							P09884	POLA1	DNA polymerase alpha catalytic subunit (EC 2.7.7.7) (DNA polymerase alpha catalytic subunit p180)	3 v 3	-0.288548	0.0226203	0.194706	MAP2K1
							Q86YS7	C2CD5	C2 domain-containing protein 5 (C2 domain-containing phosphoprotein of 138 kDa)	2 v 2	0.0774541	0.0226491	0.194706	MYBBP1A
							B4DHT9		cDNA FLJ58812, highly similar to Endoplasmin (Heat shock protein 90kDa beta member 1)	2 v 2	-1.33879	0.0226495	0.194706	UNC84A
							P00533	EGFR	Epidermal growth factor receptor (EC 2.7.10.1) (Proto-oncogene c-ErbB-1) (Receptor tyrosine-protein kinase erbB-1)	3 v 3	0.153126	0.0226804	0.194706	SERBP1
							Q96EL3	MRPL53	39S ribosomal protein L53, mitochondrial (L53mt) (MRP-L53) (Mitochondrial large ribosomal subunit protein mL53)	3 v 3	0.165587	0.0226928	0.194706	SMPD4
							Q9UKV8	AGO2	Protein argonaute-2 (Argonaute2) (hAgo2) (EC 3.1.26.n2) (Argonaute RISC catalytic component 2) (Eukaryotic translation initiation factor 2C 2) (eIF-2C 2) (eIF2C 2) (PAZ Piwi domain protein) (PPD) (Protein slicer)	3 v 3	0.361113	0.022712	0.194706	DPM1
							O43709	BUD23	Probable 18S rRNA (guanine-N(7))-methyltransferase (EC 2.1.1.-) (Bud site selection protein 23 homolog) (Metastasis-related methyltransferase 1) (Williams-Beuren syndrome chromosomal region 22 protein) (rRNA methyltransferase and ribosome maturation factor)	3 v 3	0.16789	0.0227255	0.194706	RAB6A
							Q9BQ52	ELAC2	Zinc phosphodiesterase ELAC protein 2 (EC 3.1.26.11) (ElaC homolog protein 2) (Heredity prostate cancer protein 2) (Ribonuclease Z 2) (RNase Z 2) (tRNA 3 endonuclease 2) (tRNase Z 2)	3 v 3	0.173674	0.0227314	0.194706	CD82
							Q5SRE7	PHYHD1	Phytanoyl-CoA dioxygenase domain-containing protein 1 (EC 1.-.-.-)	3 v 3	-0.249335	0.0227499	0.194706	NUDCD2
							Q15714	TSC22D1	TSC22 domain family protein 1 (Cerebral protein 2) (Regulatory protein TSC-22) (TGFB-stimulated clone 22 homolog) (Transforming growth factor beta-1-induced transcript 4 protein)	3 v 3	-0.321554	0.0228134	0.194706	EPB41
							P61956	SUMO2	Small ubiquitin-related modifier 2 (SUMO-2) (HSMT3) (SMT3 homolog 2) (SUMO-3) (Sentrin-2) (Ubiquitin-like protein SMT3B) (Smt3B)	3 v 3	0.86028	0.0228642	0.194706	PWWP2A
							Q96FV2	SCRN2	Secernin-2	3 v 3	-0.304402	0.0228673	0.194706	IGSF3
							Q14257	RCN2	Reticulocalbin-2 (Calcium-binding protein ERC-55) (E6-binding protein) (E6BP)	3 v 3	0.18565	0.0228981	0.194706	SDHAF3
							P07437	TUBB	Tubulin beta chain (Tubulin beta-5 chain)	3 v 3	0.0731619	0.022914	0.194706	NUDT18
							B2R665		cDNA, FLJ92810, highly similar to Homo sapiens protein phosphatase 1G (formerly 2C), magnesium-dependent, gamma isoform (PPM1G), mRNA	3 v 3	-0.0952075	0.0229433	0.194706	MSH6
							Q9UHK6	AMACR	Alpha-methylacyl-CoA racemase (EC 5.1.99.4) (2-methylacyl-CoA racemase)	3 v 3	-0.535193	0.0229582	0.194706	MEGF9
							P04183	TK1	Thymidine kinase, cytosolic (EC 2.7.1.21)	3 v 3	0.0617828	0.0229715	0.194706	C8orf37
							P16035	TIMP2	Metalloproteinase inhibitor 2 (CSC-21K) (Tissue inhibitor of metalloproteinases 2) (TIMP-2)	3 v 3	-0.115379	0.022995	0.194706	SKP2
							Q9NUQ9	CYRIB	CYFIP-related Rac1 interactor B (L1)	3 v 3	-0.0835177	0.0230251	0.194706	ALDOA
							Q15121	PEA15	Astrocytic phosphoprotein PEA-15 (15 kDa phosphoprotein enriched in astrocytes) (Phosphoprotein enriched in diabetes) (PED)	3 v 3	0.107982	0.0230342	0.194706	RPS7
							Q3MIR4	TMEM30B	Cell cycle control protein 50B (P4-ATPase flippase complex beta subunit TMEM30B) (Transmembrane protein 30B)	3 v 3	-0.276495	0.0230351	0.194706	FANCL
							P07195	LDHB	L-lactate dehydrogenase B chain (LDH-B) (EC 1.1.1.27) (LDH heart subunit) (LDH-H) (Renal carcinoma antigen NY-REN-46)	3 v 3	0.0709198	0.0230489	0.194706	SAPCD2
							B4E299		Staphylococcal nuclease domain-containing protein (EC 3.1.31.1)	3 v 3	-0.173934	0.0230844	0.194706	SMARCA1
							Q9Y375	NDUFAF1	Complex I intermediate-associated protein 30, mitochondrial (NADH dehydrogenase [ubiquinone] 1 alpha subcomplex assembly factor 1)	3 v 3	-0.261029	0.0230927	0.194706	SPAST
							O75381	PEX14	Peroxisomal membrane protein PEX14 (PTS1 receptor-docking protein) (Peroxin-14) (Peroxisomal membrane anchor protein PEX14)	3 v 3	-0.10367	0.02311	0.194706	ABCF2
							Q92538	GBF1	Golgi-specific brefeldin A-resistance guanine nucleotide exchange factor 1 (BFA-resistant GEF 1)	3 v 3	-0.0914748	0.0231219	0.194706	SLC30A5
							Q15004	PCLAF	PCNA-associated factor (Hepatitis C virus NS5A-transactivated protein 9) (HCV NS5A-transactivated protein 9) (Overexpressed in anaplastic thyroid carcinoma 1) (OEATC-1) (PCNA-associated factor of 15 kDa) (PAF15) (p15PAF) (PCNA-clamp-associated factor)	3 v 3	-0.317969	0.0231377	0.194706	AP1G2
							A0A024RDE8	PDLIM5	PDZ and LIM domain 5, isoform CRA_c	3 v 3	0.539148	0.0231379	0.194706	Q53EL1
							Q6MZS5	DKFZp686A13234	Uncharacterized protein DKFZp686A13234 (Fragment)	3 v 3	0.483699	0.0232207	0.19507	GBA2
							Q7Z7H5	TMED4	Transmembrane emp24 domain-containing protein 4 (Endoplasmic reticulum stress-response protein 25) (ERS25) (GMP25iso) (Putative NF-kappa-B-activating protein 156) (p24 family protein alpha-3) (p24alpha3)	3 v 3	-0.172579	0.0232345	0.19507	CSDE1
							Q9H0R4	HDHD2	Haloacid dehalogenase-like hydrolase domain-containing protein 2	3 v 3	-0.312935	0.0232849	0.19507	MED28
							Q8NBL1	POGLUT1	Protein O-glucosyltransferase 1 (EC 2.4.1.376) (CAP10-like 46 kDa protein) (hCLP46) (KTEL motif-containing protein 1) (Myelodysplastic syndromes relative protein) (O-glucosyltransferase Rumi homolog) (hRumi) (Protein O-xylosyltransferase POGLUT1) (EC 2.4.2.63)	3 v 3	-0.102398	0.0233211	0.19507	ZNF621
							O95786	DDX58	Antiviral innate immune response receptor RIG-I (DEAD box protein 58) (Probable ATP-dependent RNA helicase DDX58) (EC 3.6.4.13) (RIG-I-like receptor 1) (RLR-1) (Retinoic acid-inducible gene 1 protein) (RIG-1) (Retinoic acid-inducible gene I protein) (RIG-I)	3 v 3	0.108801	0.0233365	0.19507	APEH
							P84022	SMAD3	Mothers against decapentaplegic homolog 3 (MAD homolog 3) (Mad3) (Mothers against DPP homolog 3) (hMAD-3) (JV15-2) (SMAD family member 3) (SMAD 3) (Smad3) (hSMAD3)	3 v 3	-0.142955	0.0233451	0.19507	A0A140VKC9
							P23526	AHCY	Adenosylhomocysteinase (AdoHcyase) (EC 3.3.1.1) (S-adenosyl-L-homocysteine hydrolase)	3 v 3	0.139792	0.0233563	0.19507	B2RDY9
							Q96DX4	RSPRY1	RING finger and SPRY domain-containing protein 1	3 v 3	0.204077	0.0233644	0.19507	GOSR1
							Q7KZ85	SUPT6H	Transcription elongation factor SPT6 (hSPT6) (Histone chaperone suppressor of Ty6) (Tat-cotransactivator 2 protein) (Tat-CT2 protein)	3 v 3	0.100818	0.0234101	0.195073	EEF1D
							Q9Y223	GNE	Bifunctional UDP-N-acetylglucosamine 2-epimerase/N-acetylmannosamine kinase (UDP-GlcNAc-2-epimerase/ManAc kinase) [Includes: UDP-N-acetylglucosamine 2-epimerase (hydrolyzing) (EC 3.2.1.183) (UDP-GlcNAc-2-epimerase) (Uridine diphosphate-N-acetylglucosamine-2-epimerase); N-acetylmannosamine kinase (EC 2.7.1.60) (ManAc kinase)]	3 v 3	-0.164403	0.0234298	0.195073	FBXW8
							P46087	NOP2	Probable 28S rRNA (cytosine(4447)-C(5))-methyltransferase (EC 2.1.1.-) (Nucleolar protein 1) (Nucleolar protein 2 homolog) (Proliferating-cell nucleolar antigen p120) (Proliferation-associated nucleolar protein p120)	3 v 3	0.282284	0.0234438	0.195073	DGCR2
							O95848	NUDT14	Uridine diphosphate glucose pyrophosphatase NUDT14 (UDPG pyrophosphatase) (UGPPase) (EC 3.6.1.45) (Nucleoside diphosphate-linked moiety X motif 14) (Nudix motif 14)	3 v 3	-0.139633	0.0234873	0.195073	COL12A1
							Q6P1Q9	METTL2B	tRNA N(3)-methylcytidine methyltransferase METTL2B (EC 2.1.1.-) (Methyltransferase-like protein 2B)	3 v 3	0.143452	0.0235445	0.195073	ZNHIT6
							Q9UL25	RAB21	Ras-related protein Rab-21	3 v 3	0.529871	0.0235494	0.195073	ASF1A
							P49674	CSNK1E	Casein kinase I isoform epsilon (CKI-epsilon) (CKIe) (EC 2.7.11.1)	3 v 3	-0.247855	0.0235615	0.195073	DYNLL1
							P08133	ANXA6	Annexin A6 (67 kDa calelectrin) (Annexin VI) (Annexin-6) (Calphobindin-II) (CPB-II) (Chromobindin-20) (Lipocortin VI) (Protein III) (p68) (p70)	3 v 3	-0.204109	0.0235924	0.195073	MAPK13
							P22413	ENPP1	Ectonucleotide pyrophosphatase/phosphodiesterase family member 1 (E-NPP 1) (Membrane component chromosome 6 surface marker 1) (Phosphodiesterase I/nucleotide pyrophosphatase 1) (Plasma-cell membrane glycoprotein PC-1) [Cleaved into: Ectonucleotide pyrophosphatase/phosphodiesterase family member 1, secreted form] [Includes: Alkaline phosphodiesterase I (EC 3.1.4.1); Nucleotide pyrophosphatase (NPP…	3 v 3	0.29074	0.0235974	0.195073	NME3
							O95352	ATG7	Ubiquitin-like modifier-activating enzyme ATG7 (ATG12-activating enzyme E1 ATG7) (Autophagy-related protein 7) (APG7-like) (hAGP7) (Ubiquitin-activating enzyme E1-like protein)	3 v 3	-0.140139	0.0236052	0.195073	GCNT1
							Q9NUL7	DDX28	Probable ATP-dependent RNA helicase DDX28 (EC 3.6.4.13) (Mitochondrial DEAD box protein 28)	3 v 3	0.0658475	0.0236236	0.195073	CYLD
							Q9NUQ6	SPATS2L	SPATS2-like protein (DNA polymerase-transactivated protein 6) (Stress granule and nucleolar protein) (SGNP)	3 v 3	-0.408762	0.0236397	0.195073	COG4
							H3BSH7	UTP4	U3 small nucleolar RNA-associated protein 4 homolog (Fragment)	3 v 3	-0.0498819	0.0236917	0.195313	TUBG1
							P11047	LAMC1	Laminin subunit gamma-1 (Laminin B2 chain) (Laminin-1 subunit gamma) (Laminin-10 subunit gamma) (Laminin-11 subunit gamma) (Laminin-2 subunit gamma) (Laminin-3 subunit gamma) (Laminin-4 subunit gamma) (Laminin-6 subunit gamma) (Laminin-7 subunit gamma) (Laminin-8 subunit gamma) (Laminin-9 subunit gamma) (S-laminin subunit gamma) (S-LAM gamma)	3 v 3	0.654815	0.0237378	0.195351	CCN1
							Q96JX3	SERAC1	Protein SERAC1 (Serine active site-containing protein 1)	3 v 3	-0.162726	0.0237623	0.195351	OCLN
							Q15436	SEC23A	Protein transport protein Sec23A (hSec23A) (SEC23-related protein A)	3 v 3	0.378719	0.0238114	0.195351	CD99
							Q9Y2U5	MAP3K2	Mitogen-activated protein kinase kinase kinase 2 (EC 2.7.11.25) (MAPK/ERK kinase kinase 2) (MEK kinase 2) (MEKK 2)	3 v 3	0.257727	0.0238302	0.195351	TMEM209
							Q96TA1	NIBAN2	Protein Niban 2 (Meg-3) (Melanoma invasion by ERK) (MINERVA) (Niban-like protein 1) (Protein FAM129B)	3 v 3	0.123171	0.0238446	0.195351	PAAF1
							Q15742	NAB2	NGFI-A-binding protein 2 (EGR-1-binding protein 2) (Melanoma-associated delayed early response protein) (Protein MADER)	3 v 3	-0.157559	0.0239231	0.195351	DCAF11
							P35232	PHB	Prohibitin	3 v 3	0.13977	0.0239621	0.195351	ECSIT
							O94868	FCHSD2	F-BAR and double SH3 domains protein 2 (Carom) (Protein nervous wreck 1) (NWK1) (SH3 multiple domains protein 3)	3 v 3	-0.35563	0.023969	0.195351	TBC1D24
							Q8TB45	DEPTOR	DEP domain-containing mTOR-interacting protein (DEP domain-containing protein 6)	3 v 3	0.233384	0.0239738	0.195351	DLST
							P49821	NDUFV1	NADH dehydrogenase [ubiquinone] flavoprotein 1, mitochondrial (EC 7.1.1.2) (Complex I-51kD) (CI-51kD) (NADH dehydrogenase flavoprotein 1) (NADH-ubiquinone oxidoreductase 51 kDa subunit)	3 v 3	-0.134582	0.0239915	0.195351	STK38
							P57740	NUP107	Nuclear pore complex protein Nup107 (107 kDa nucleoporin) (Nucleoporin Nup107)	3 v 3	-0.0823604	0.0240156	0.195351	TRIM16
							Q9NP92	MRPS30	39S ribosomal protein S30, mitochondrial (MRP-S30) (S30mt) (Mitochondrial large ribosomal subunit protein mL65) (Mitochondrial large ribosomal subunit protein mS30) (Programmed cell death protein 9)	3 v 3	0.314116	0.0240244	0.195351	TTC5
							P04818	TYMS	Thymidylate synthase (TS) (TSase) (EC 2.1.1.45)	3 v 3	-0.521046	0.0241021	0.195351	FGGY
							Q9Y3A2	UTP11	Probable U3 small nucleolar RNA-associated protein 11 (U3 snoRNA-associated protein 11) (UTP11-like protein)	3 v 3	0.0463087	0.0241611	0.195351	USP1
							O00625	PIR	Pirin (EC 1.13.11.24) (Probable quercetin 2,3-dioxygenase PIR) (Probable quercetinase)	3 v 3	0.216975	0.024171	0.195351	PROM1
							P11802	CDK4	Cyclin-dependent kinase 4 (EC 2.7.11.22) (Cell division protein kinase 4) (PSK-J3)	3 v 3	-0.120126	0.0241809	0.195351	ZCCHC3
							Q02252	ALDH6A1	Methylmalonate-semialdehyde dehydrogenase [acylating], mitochondrial (MMSDH) (Malonate-semialdehyde dehydrogenase [acylating]) (EC 1.2.1.18) (EC 1.2.1.27) (Aldehyde dehydrogenase family 6 member A1)	3 v 3	-0.139741	0.0242094	0.195351	N4BP1
							P40189	IL6ST	Interleukin-6 receptor subunit beta (IL-6 receptor subunit beta) (IL-6R subunit beta) (IL-6R-beta) (IL-6RB) (CDw130) (Interleukin-6 signal transducer) (Membrane glycoprotein 130) (gp130) (Oncostatin-M receptor subunit alpha) (CD antigen CD130)	2 v 2	0.695718	0.0242096	0.195351	TNFRSF10A
							P33176	KIF5B	Kinesin-1 heavy chain (Conventional kinesin heavy chain) (Ubiquitous kinesin heavy chain) (UKHC)	3 v 3	0.0950388	0.0242306	0.195351	KIAA1549
							Q7Z4G4	TRMT11	tRNA (guanine(10)-N2)-methyltransferase homolog (EC 2.1.1.-) (tRNA guanosine-2'-O-methyltransferase TRM11 homolog)	3 v 3	0.529845	0.0242456	0.195351	DERA
							O95861	BPNT1	3'(2'),5'-bisphosphate nucleotidase 1 (EC 3.1.3.7) (Bisphosphate 3'-nucleotidase 1) (PAP-inositol 1,4-phosphatase) (PIP)	3 v 3	-0.166757	0.0242849	0.195351	RANBP6
							O75674	TOM1L1	TOM1-like protein 1 (Src-activating and signaling molecule protein) (Target of Myb-like protein 1)	3 v 3	0.305215	0.0243734	0.195351	FSCN1
							A0A0A0MRM8	MYO6	Unconventional myosin-6 (Unconventional myosin-VI)	2 v 2	-0.509881	0.0244045	0.195351	OMA1
							P48509	CD151	CD151 antigen (GP27) (Membrane glycoprotein SFA-1) (Platelet-endothelial tetraspan antigen 3) (PETA-3) (Tetraspanin-24) (Tspan-24) (CD antigen CD151)	3 v 3	0.243777	0.0244057	0.195351	CASKIN2
							Q9NQ50	MRPL40	39S ribosomal protein L40, mitochondrial (L40mt) (MRP-L40) (Mitochondrial large ribosomal subunit protein mL40) (Nuclear localization signal-containing protein deleted in velocardiofacial syndrome) (Up-regulated in metastasis)	3 v 3	0.153323	0.0244127	0.195351	EPN2
							Q5T0F9	CC2D1B	Coiled-coil and C2 domain-containing protein 1B (Five prime repressor element under dual repression-binding protein 2) (FRE under dual repression-binding protein 2) (Freud-2)	3 v 3	-0.0770664	0.0244162	0.195351	MAP2K7
							Q9HBL7	PLGRKT	Plasminogen receptor (KT) (Plg-R(KT))	3 v 3	-0.201831	0.0244334	0.195351	ABCB10
							Q96EY1	DNAJA3	DnaJ homolog subfamily A member 3, mitochondrial (DnaJ protein Tid-1) (hTid-1) (Hepatocellular carcinoma-associated antigen 57) (Tumorous imaginal discs protein Tid56 homolog)	3 v 3	0.236504	0.0244451	0.195351	SHTN1
							Q9Y3P9	RABGAP1	Rab GTPase-activating protein 1 (GAP and centrosome-associated protein) (Rab6 GTPase-activating protein GAPCenA)	3 v 3	-0.0830001	0.0244489	0.195351	STT3A
							Q9Y4C2	TCAF1	TRPM8 channel-associated factor 1 (TRP channel-associated factor 1)	3 v 3	-0.107249	0.0244595	0.195351	SCP2
							Q9C0I1	MTMR12	Myotubularin-related protein 12 (Inactive phosphatidylinositol 3-phosphatase 12) (Phosphatidylinositol 3 phosphate 3-phosphatase adapter subunit) (3-PAP) (3-phosphatase adapter protein)	3 v 3	0.472062	0.0244757	0.195351	ENO1
							P57088	TMEM33	Transmembrane protein 33 (Protein DB83) (SHINC-3)	3 v 3	0.327055	0.0245004	0.195351	NR2F6
							Q05823	RNASEL	2-5A-dependent ribonuclease (2-5A-dependent RNase) (EC 3.1.26.-) (Ribonuclease 4) (Ribonuclease L) (RNase L)	3 v 3	0.764077	0.0245126	0.195351	TWF2
							Q9BW62	KATNAL1	Katanin p60 ATPase-containing subunit A-like 1 (Katanin p60 subunit A-like 1) (EC 5.6.1.1) (p60 katanin-like 1)	3 v 3	-0.260099	0.0245455	0.195351	KIF7
							A0A5F9ZI43	AP1S2	AP complex subunit sigma	3 v 3	-0.420486	0.0245546	0.195351	PIP4P1
							Q02809	PLOD1	Procollagen-lysine,2-oxoglutarate 5-dioxygenase 1 (EC 1.14.11.4) (Lysyl hydroxylase 1) (LH1)	3 v 3	0.107191	0.0245619	0.195351	NEK1
							Q15084	PDIA6	Protein disulfide-isomerase A6 (EC 5.3.4.1) (Endoplasmic reticulum protein 5) (ER protein 5) (ERp5) (Protein disulfide isomerase P5) (Thioredoxin domain-containing protein 7)	3 v 3	-0.128085	0.0245978	0.195351	NDUFB10
							Q9HBM1	SPC25	Kinetochore protein Spc25 (hSpc25)	3 v 3	-0.137675	0.0246082	0.195351	CHAF1A
							P15884	TCF4	Transcription factor 4 (TCF-4) (Class B basic helix-loop-helix protein 19) (bHLHb19) (Immunoglobulin transcription factor 2) (ITF-2) (SL3-3 enhancer factor 2) (SEF-2)	2 v 2	0.0672211	0.024614	0.195351	FKBP7
							Q7L3B6	CDC37L1	Hsp90 co-chaperone Cdc37-like 1 (Hsp90-associating relative of Cdc37)	3 v 3	0.219273	0.0246347	0.195351	RAB6B
							Q9NVP2	ASF1B	Histone chaperone ASF1B (Anti-silencing function protein 1 homolog B) (hAsf1) (hAsf1b) (CCG1-interacting factor A-II) (CIA-II) (hCIA-II)	3 v 3	-0.39924	0.0246368	0.195351	IRGQ
							O75955	FLOT1	Flotillin-1	3 v 3	-0.159527	0.0247367	0.195961	SLC7A1
							Q00169	PITPNA	Phosphatidylinositol transfer protein alpha isoform (PI-TP-alpha) (PtdIns transfer protein alpha) (PtdInsTP alpha)	3 v 3	-0.245762	0.0247656	0.196007	ITPRID2
							Q9BVT8	TMUB1	Transmembrane and ubiquitin-like domain-containing protein 1 (Dendritic cell-derived ubiquitin-like protein) (DULP) (Hepatocyte odd protein shuttling protein) (Ubiquitin-like protein SB144) [Cleaved into: iHOPS]	3 v 3	-0.237938	0.0247962	0.196065	ASL
							P35244	RPA3	Replication protein A 14 kDa subunit (RP-A p14) (Replication factor A protein 3) (RF-A protein 3)	3 v 3	-0.524144	0.0248189	0.196065	SH3PXD2B
							Q15058	KIF14	Kinesin-like protein KIF14	3 v 3	0.586949	0.0249046	0.19648	DDX42
							P53701	HCCS	Holocytochrome c-type synthase (EC 4.4.1.17) (Cytochrome c-type heme lyase)	3 v 3	0.0886177	0.0249381	0.19648	GFUS
							Q9NZC4	EHF	ETS homologous factor (hEHF) (ETS domain-containing transcription factor) (Epithelium-specific Ets transcription factor 3) (ESE-3)	3 v 3	-0.710159	0.0249407	0.19648	USP3
							P46926	GNPDA1	Glucosamine-6-phosphate isomerase 1 (EC 3.5.99.6) (Glucosamine-6-phosphate deaminase 1) (GNPDA 1) (GlcN6P deaminase 1) (Oscillin)	3 v 3	-0.194597	0.0251473	0.197916	TRAPPC12
							P56962	STX17	Syntaxin-17	3 v 3	0.382455	0.0251893	0.197916	IMMT
							O75718	CRTAP	Cartilage-associated protein	3 v 3	-0.0460832	0.0251927	0.197916	ZNF148
							Q2TAM9	TUSC1	Tumor suppressor candidate gene 1 protein (TSG-9) (TSG9)	3 v 3	0.379398	0.0253314	0.198806	TMEM41A
							P43155	CRAT	Carnitine O-acetyltransferase (Carnitine acetylase) (EC 2.3.1.137) (EC 2.3.1.7) (Carnitine acetyltransferase) (CAT) (CrAT)	3 v 3	-0.128288	0.0253527	0.198806	TULP3
							Q8IWE2	FAM114A1	Protein NOXP20 (Nervous system overexpressed protein 20) (Protein FAM114A1)	3 v 3	-0.220457	0.0253969	0.198969	GABPA
							Q8NI22	MCFD2	Multiple coagulation factor deficiency protein 2 (Neural stem cell-derived neuronal survival protein)	3 v 3	0.292961	0.0254559	0.199249	SERPINB1
							P09651	HNRNPA1	Heterogeneous nuclear ribonucleoprotein A1 (hnRNP A1) (Helix-destabilizing protein) (Single-strand RNA-binding protein) (hnRNP core protein A1) [Cleaved into: Heterogeneous nuclear ribonucleoprotein A1, N-terminally processed]	3 v 3	0.0954477	0.0254931	0.199356	SLC1A5
							Q9Y5P4	CERT1	Ceramide transfer protein (hCERT) (Collagen type IV alpha-3-binding protein) (Goodpasture antigen-binding protein) (GPBP) (START domain-containing protein 11) (StARD11) (StAR-related lipid transfer protein 11)	3 v 3	0.217901	0.0255233	0.19941	B4E106
							P09601	HMOX1	Heme oxygenase 1 (HO-1) (EC 1.14.14.18)	3 v 3	0.192829	0.0255541	0.199467	RBL2
							Q9UBQ5	EIF3K	Eukaryotic translation initiation factor 3 subunit K (eIF3k) (Eukaryotic translation initiation factor 3 subunit 12) (Muscle-specific gene M9 protein) (PLAC-24) (eIF-3 p25) (eIF-3 p28)	3 v 3	-0.0995336	0.0255846	0.199522	NENF
							P51153	RAB13	Ras-related protein Rab-13 (Cell growth-inhibiting gene 4 protein)	3 v 3	-0.173151	0.0256105	0.199542	SCOC
							Q8WU20	FRS2	Fibroblast growth factor receptor substrate 2 (FGFR substrate 2) (FGFR-signaling adaptor SNT) (Suc1-associated neurotrophic factor target 1) (SNT-1)	3 v 3	0.270387	0.0256347	0.199548	GNPNAT1
							Q5PSV4	BRMS1L	Breast cancer metastasis-suppressor 1-like protein (BRMS1-homolog protein p40) (BRMS1-like protein p40)	3 v 3	0.177362	0.0257107	0.199624	DKFZp686O15119
							B7ZLD0	LRP6	Low-density lipoprotein receptor-related protein	3 v 3	0.0572486	0.0257156	0.199624	COCH
							P35251	RFC1	Replication factor C subunit 1 (Activator 1 140 kDa subunit) (A1 140 kDa subunit) (Activator 1 large subunit) (Activator 1 subunit 1) (DNA-binding protein PO-GA) (Replication factor C 140 kDa subunit) (RF-C 140 kDa subunit) (RFC140) (Replication factor C large subunit)	3 v 3	-0.131988	0.0257203	0.199624	MPV17L2
							O60506	SYNCRIP	Heterogeneous nuclear ribonucleoprotein Q (hnRNP Q) (Glycine- and tyrosine-rich RNA-binding protein) (GRY-RBP) (NS1-associated protein 1) (Synaptotagmin-binding, cytoplasmic RNA-interacting protein)	3 v 3	0.224343	0.0257609	0.199624	DPP7
							O75694	NUP155	Nuclear pore complex protein Nup155 (155 kDa nucleoporin) (Nucleoporin Nup155)	3 v 3	0.124869	0.0257617	0.199624	LRP1
							Q05BQ5	MBTD1	MBT domain-containing protein 1	3 v 3	0.154479	0.0258313	0.199636	ITGA5
							Q6EEV4	POLR2M	DNA-directed RNA polymerase II subunit GRINL1A, isoforms 4/5 (DNA-directed RNA polymerase II subunit M, isoforms 4/5)	3 v 3	-0.50536	0.0258499	0.199636	ELP5
							Q9H902	REEP1	Receptor expression-enhancing protein 1 (Spastic paraplegia 31 protein)	3 v 3	-0.383067	0.0259545	0.199636	DSN1
							Q01105	SET	Protein SET (HLA-DR-associated protein II) (Inhibitor of granzyme A-activated DNase) (IGAAD) (PHAPII) (Phosphatase 2A inhibitor I2PP2A) (I-2PP2A) (Template-activating factor I) (TAF-I)	3 v 3	0.0753863	0.0259759	0.199636	ACADM
							Q3KQV9	UAP1L1	UDP-N-acetylhexosamine pyrophosphorylase-like protein 1 (EC 2.7.7.-)	3 v 3	-0.159199	0.0259932	0.199636	MRPL45
							B4E350		Non-specific serine/threonine protein kinase (EC 2.7.11.1)	2 v 2	0.310812	0.026018	0.199636	GORASP1
							P22059	OSBP	Oxysterol-binding protein 1	3 v 3	-0.28529	0.0260316	0.199636	PEX3
							Q9ULX3	NOB1	RNA-binding protein NOB1 (EC 3.1.-.-) (Phosphorylation regulatory protein HP-10) (Protein ART-4)	3 v 3	0.1842	0.0260318	0.199636	WDR48
							Q13506	NAB1	NGFI-A-binding protein 1 (EGR-1-binding protein 1) (Transcriptional regulatory protein p54)	3 v 3	-0.385358	0.026032	0.199636	ARMCX3
							Q9Y5Z0	BACE2	Beta-secretase 2 (EC 3.4.23.45) (Aspartic-like protease 56 kDa) (Aspartyl protease 1) (ASP1) (Asp 1) (Beta-site amyloid precursor protein cleaving enzyme 2) (Beta-site APP cleaving enzyme 2) (Down region aspartic protease) (DRAP) (Memapsin-1) (Membrane-associated aspartic protease 1) (Theta-secretase)	3 v 3	-0.176871	0.0260368	0.199636	SNAP29
							A0A669KB62	CTNND1	Catenin delta-1	3 v 3	0.263336	0.0260758	0.199636	RILP
							O75717	WDHD1	WD repeat and HMG-box DNA-binding protein 1 (Acidic nucleoplasmic DNA-binding protein 1) (And-1)	3 v 3	0.320082	0.0260844	0.199636	MID1
							Q96PD2	DCBLD2	Discoidin, CUB and LCCL domain-containing protein 2 (CUB, LCCL and coagulation factor V/VIII-homology domains protein 1) (Endothelial and smooth muscle cell-derived neuropilin-like protein)	2 v 2	0.562993	0.0261012	0.199636	IFT81
							Q9NPA3	MID1IP1	Mid1-interacting protein 1 (Gastrulation-specific G12-like protein) (Mid1-interacting G12-like protein) (Protein STRAIT11499) (Spot 14-related protein) (S14R) (Spot 14-R)	3 v 3	0.340094	0.0261109	0.199636	SLC12A4
							P62316	SNRPD2	Small nuclear ribonucleoprotein Sm D2 (Sm-D2) (snRNP core protein D2)	3 v 3	-0.249075	0.0261547	0.199636	PTER
							Q96N11	C7orf26	Uncharacterized protein C7orf26	3 v 3	0.143779	0.0261738	0.199636	PPP2R5E
							P30154	PPP2R1B	Serine/threonine-protein phosphatase 2A 65 kDa regulatory subunit A beta isoform (PP2A subunit A isoform PR65-beta) (PP2A subunit A isoform R1-beta)	3 v 3	0.163645	0.0262146	0.199636	SIAE
							Q96GD0	PDXP	Chronophin (EC 3.1.3.16) (EC 3.1.3.74) (Pyridoxal phosphate phosphatase) (PLP phosphatase)	3 v 3	-0.161216	0.0262256	0.199636	MAPK8
							P40763	STAT3	Signal transducer and activator of transcription 3 (Acute-phase response factor)	3 v 3	0.069814	0.026238	0.199636	MTHFR
							P51659	HSD17B4	Peroxisomal multifunctional enzyme type 2 (MFE-2) (17-beta-hydroxysteroid dehydrogenase 4) (17-beta-HSD 4) (D-bifunctional protein) (DBP) (Multifunctional protein 2) (MFP-2) (Short chain dehydrogenase/reductase family 8C member 1) [Cleaved into: (3R)-hydroxyacyl-CoA dehydrogenase (EC 1.1.1.n12); Enoyl-CoA hydratase 2 (EC 4.2.1.107) (EC 4.2.1.119) (3-alpha,7-alpha,12-alpha-trihydroxy-5-beta-choles…	3 v 3	-0.163589	0.0262495	0.199636	GPATCH11
							B4DDR3		cDNA FLJ52148, highly similar to Apoptosis inhibitor 5	3 v 3	0.584208	0.0262859	0.199636	ZNF618
							O60502	OGA	Protein O-GlcNAcase (OGA) (EC 3.2.1.169) (Beta-N-acetylglucosaminidase) (Beta-N-acetylhexosaminidase) (Beta-hexosaminidase) (Meningioma-expressed antigen 5) (N-acetyl-beta-D-glucosaminidase) (N-acetyl-beta-glucosaminidase) (Nuclear cytoplasmic O-GlcNAcase and acetyltransferase) (NCOAT)	3 v 3	-0.198966	0.026324	0.199636	TMLHE
							O00264	PGRMC1	Membrane-associated progesterone receptor component 1 (mPR) (Dap1) (IZA)	3 v 3	-0.141333	0.0263273	0.199636	RAB3IP
							Q14693	LPIN1	Phosphatidate phosphatase LPIN1 (EC 3.1.3.4) (Lipin-1)	3 v 3	0.470282	0.0263555	0.199636	VAV2
							O95139	NDUFB6	NADH dehydrogenase [ubiquinone] 1 beta subcomplex subunit 6 (Complex I-B17) (CI-B17) (NADH-ubiquinone oxidoreductase B17 subunit)	3 v 3	-0.301044	0.0263629	0.199636	FXN
							P05091	ALDH2	Aldehyde dehydrogenase, mitochondrial (EC 1.2.1.3) (ALDH class 2) (ALDH-E2) (ALDHI)	3 v 3	-0.152579	0.0263727	0.199636	LANCL1
							Q14CX7	NAA25	N-alpha-acetyltransferase 25, NatB auxiliary subunit (Mitochondrial distribution and morphology protein 20) (N-terminal acetyltransferase B complex subunit MDM20) (NatB complex subunit MDM20) (N-terminal acetyltransferase B complex subunit NAA25) (p120)	3 v 3	0.141614	0.0264069	0.199705	FHIP2B
							Q5W0Z9	ZDHHC20	Palmitoyltransferase ZDHHC20 (EC 2.3.1.225) (Acyltransferase ZDHHC20) (EC 2.3.1.-) (DHHC domain-containing cysteine-rich protein 20) (DHHC20) (Zinc finger DHHC domain-containing protein 20)	3 v 3	-0.320449	0.0264287	0.199705	AARS1
							Q9H8H3	METTL7A	Methyltransferase-like protein 7A (EC 2.1.1.-) (Protein AAM-B)	3 v 3	-0.244083	0.0264756	0.199881	NEDD4
							Q08AG7	MZT1	Mitotic-spindle organizing protein 1 (Mitotic-spindle organizing protein associated with a ring of gamma-tubulin 1)	3 v 3	0.289557	0.0264991	0.199882	LRRC41
							Q8IZH2	XRN1	5'-3' exoribonuclease 1 (EC 3.1.13.-) (Strand-exchange protein 1 homolog)	3 v 3	0.24114	0.0265724	0.200084	MRPS11
							Q7L014	DDX46	Probable ATP-dependent RNA helicase DDX46 (EC 3.6.4.13) (DEAD box protein 46) (PRP5 homolog)	3 v 3	-0.194177	0.0265777	0.200084	TNKS1BP1
							Q96KC8	DNAJC1	DnaJ homolog subfamily C member 1 (DnaJ protein homolog MTJ1)	3 v 3	-0.27228	0.0266004	0.200084	REEP5
							Q9H832	UBE2Z	Ubiquitin-conjugating enzyme E2 Z (EC 2.3.2.23) (E2 ubiquitin-conjugating enzyme Z) (Uba6-specific E2 conjugating enzyme 1) (Use1) (Ubiquitin carrier protein Z) (Ubiquitin-protein ligase Z)	3 v 3	0.417473	0.0266199	0.200084	NDUFA7
							Q96HR3	MED30	Mediator of RNA polymerase II transcription subunit 30 (Mediator complex subunit 30) (TRAP/Mediator complex component TRAP25) (Thyroid hormone receptor-associated protein 6) (Thyroid hormone receptor-associated protein complex 25 kDa component) (Trap25)	3 v 3	0.121581	0.0267116	0.200596	KLF16
							O94905	ERLIN2	Erlin-2 (Endoplasmic reticulum lipid raft-associated protein 2) (Stomatin-prohibitin-flotillin-HflC/K domain-containing protein 2) (SPFH domain-containing protein 2)	3 v 3	0.200866	0.0267421	0.200648	XIRP2
							Q6GMV2	SMYD5	SET and MYND domain-containing protein 5 (EC 2.1.1.-) (Protein NN8-4AG) (Retinoic acid-induced protein 15)	3 v 3	0.158373	0.0267845	0.200657	CPT2
							Q96D53	COQ8B	Atypical kinase COQ8B, mitochondrial (EC 2.7.-.-) (AarF domain-containing protein kinase 4) (Coenzyme Q protein 8B)	3 v 3	-0.116087	0.0267908	0.200657	SPATS2
							Q8N806	UBR7	Putative E3 ubiquitin-protein ligase UBR7 (EC 2.3.2.27) (N-recognin-7) (RING-type E3 ubiquitin transferase UBR7)	3 v 3	-0.26875	0.026814	0.200657	MROH1
							P49418	AMPH	Amphiphysin	3 v 3	-0.236006	0.0269232	0.201297	DDX19A
							O15228	GNPAT	Dihydroxyacetone phosphate acyltransferase (DAP-AT) (DHAP-AT) (EC 2.3.1.42) (Acyl-CoA:dihydroxyacetonephosphateacyltransferase) (Glycerone-phosphate O-acyltransferase)	3 v 3	-0.170039	0.0270108	0.201776	POLE2
							Q15054	POLD3	DNA polymerase delta subunit 3 (DNA polymerase delta subunit C) (DNA polymerase delta subunit p66) (DNA polymerase delta subunit p68)	3 v 3	-0.176547	0.0270507	0.201876	DUS2
							P09914	IFIT1	Interferon-induced protein with tetratricopeptide repeats 1 (IFIT-1) (Interferon-induced 56 kDa protein) (IFI-56K) (P56)	3 v 3	0.198543	0.0270778	0.201876	CAPN1
							P35610	SOAT1	Sterol O-acyltransferase 1 (EC 2.3.1.26) (Acyl-coenzyme A:cholesterol acyltransferase 1) (ACAT-1) (Cholesterol acyltransferase 1)	3 v 3	-0.0415921	0.0271143	0.201876	ATP1B1
							P25205	MCM3	DNA replication licensing factor MCM3 (EC 3.6.4.12) (DNA polymerase alpha holoenzyme-associated protein P1) (P1-MCM3) (RLF subunit beta) (p102)	3 v 3	-0.250486	0.0271191	0.201876	POLDIP2
							P49914	MTHFS	5-formyltetrahydrofolate cyclo-ligase (EC 6.3.3.2) (5,10-methenyl-tetrahydrofolate synthetase) (MTHFS) (Methenyl-THF synthetase)	3 v 3	-0.143144	0.0272015	0.201997	WDR45B
							Q96QD8	SLC38A2	Sodium-coupled neutral amino acid transporter 2 (Amino acid transporter A2) (Protein 40-9-1) (Solute carrier family 38 member 2) (System A amino acid transporter 2) (System A transporter 1) (System N amino acid transporter 2)	3 v 3	0.389974	0.0272218	0.201997	HDGF
							O95747	OXSR1	Serine/threonine-protein kinase OSR1 (EC 2.7.11.1) (Oxidative stress-responsive 1 protein)	3 v 3	-0.103111	0.0272676	0.201997	FNTA
							Q8IWT3	CUL9	Cullin-9 (CUL-9) (UbcH7-associated protein 1) (p53-associated parkin-like cytoplasmic protein)	3 v 3	-0.156834	0.0272679	0.201997	PIP4K2A
							P30044	PRDX5	Peroxiredoxin-5, mitochondrial (EC 1.11.1.24) (Alu corepressor 1) (Antioxidant enzyme B166) (AOEB166) (Liver tissue 2D-page spot 71B) (PLP) (Peroxiredoxin V) (Prx-V) (Peroxisomal antioxidant enzyme) (TPx type VI) (Thioredoxin peroxidase PMP20) (Thioredoxin-dependent peroxiredoxin 5)	3 v 3	-0.206542	0.0272732	0.201997	NFKB2
							P55285	CDH6	Cadherin-6 (Kidney cadherin) (K-cadherin)	3 v 3	0.455553	0.0273138	0.201997	LMOD1
							Q9NR45	NANS	Sialic acid synthase (N-acetylneuraminate synthase) (EC 2.5.1.56) (N-acetylneuraminate-9-phosphate synthase) (EC 2.5.1.57) (N-acetylneuraminic acid phosphate synthase) (N-acetylneuraminic acid synthase)	3 v 3	-0.185121	0.0273168	0.201997	AMPD2
							Q96C36	PYCR2	Pyrroline-5-carboxylate reductase 2 (P5C reductase 2) (P5CR 2) (EC 1.5.1.2)	3 v 3	-0.165272	0.0273301	0.201997	ARSB
							O75663	TIPRL	TIP41-like protein (Putative MAPK-activating protein PM10) (Type 2A-interacting protein) (TIP)	3 v 3	-0.141738	0.0273642	0.201997	NDUFB7
							O94973	AP2A2	AP-2 complex subunit alpha-2 (100 kDa coated vesicle protein C) (Adaptor protein complex AP-2 subunit alpha-2) (Adaptor-related protein complex 2 subunit alpha-2) (Alpha-adaptin C) (Alpha2-adaptin) (Clathrin assembly protein complex 2 alpha-C large chain) (Huntingtin yeast partner J) (Huntingtin-interacting protein 9) (HIP-9) (Huntingtin-interacting protein J) (Plasma membrane adaptor HA2/AP2 ada…	3 v 3	0.052406	0.0273725	0.201997	ALDH7A1
							Q14181	POLA2	DNA polymerase alpha subunit B (DNA polymerase alpha 70 kDa subunit)	3 v 3	-0.354225	0.0274145	0.202008	FRMPD3
							Q8IV08	PLD3	5'-3' exonuclease PLD3 (EC 3.1.16.1) (Choline phosphatase 3) (HindIII K4L homolog) (Hu-K4) (Phosphatidylcholine-hydrolyzing phospholipase D3) (Phospholipase D3) (PLD 3)	3 v 3	0.121665	0.0274447	0.202008	NEDD8
							P49327	FASN	Fatty acid synthase (EC 2.3.1.85) (Type I fatty acid synthase) [Includes: [Acyl-carrier-protein] S-acetyltransferase (EC 2.3.1.38); [Acyl-carrier-protein] S-malonyltransferase (EC 2.3.1.39); 3-oxoacyl-[acyl-carrier-protein] synthase (EC 2.3.1.41); 3-oxoacyl-[acyl-carrier-protein] reductase (EC 1.1.1.100); 3-hydroxyacyl-[acyl-carrier-protein] dehydratase (EC 4.2.1.59); Enoyl-[acyl-carrier-protein]…	3 v 3	0.106007	0.0274452	0.202008	UQCRH
							Q14254	FLOT2	Flotillin-2 (Epidermal surface antigen) (ESA) (Membrane component chromosome 17 surface marker 1)	3 v 3	-0.226336	0.0275395	0.202204	CABLES2
							O43169	CYB5B	Cytochrome b5 type B (Cytochrome b5 outer mitochondrial membrane isoform)	3 v 3	-0.0828879	0.0275629	0.202204	MED8
							D3DRP5	C9orf19	Chromosome 9 open reading frame 19, isoform CRA_a (Fragment)	3 v 3	-0.374757	0.0275683	0.202204	CDKN2AIPNL
							Q15369	ELOC	Elongin-C (EloC) (Elongin 15 kDa subunit) (RNA polymerase II transcription factor SIII subunit C) (SIII p15) (Transcription elongation factor B polypeptide 1)	3 v 3	0.0837773	0.0276053	0.202204	ACSL1
							O75616	ERAL1	GTPase Era, mitochondrial (H-ERA) (hERA) (Conserved ERA-like GTPase) (CEGA) (ERA-W) (ERA-like protein 1)	3 v 3	0.143214	0.0276275	0.202204	AS3MT
							Q9H444	CHMP4B	Charged multivesicular body protein 4b (Chromatin-modifying protein 4b) (CHMP4b) (SNF7 homolog associated with Alix 1) (SNF7-2) (hSnf7-2) (Vacuolar protein sorting-associated protein 32-2) (Vps32-2) (hVps32-2)	3 v 3	-0.0804976	0.0276339	0.202204	SIRT2
							Q13057	COASY	Bifunctional coenzyme A synthase (CoA synthase) (NBP) (POV-2) [Includes: Phosphopantetheine adenylyltransferase (EC 2.7.7.3) (Dephospho-CoA pyrophosphorylase) (Pantetheine-phosphate adenylyltransferase) (PPAT); Dephospho-CoA kinase (DPCK) (EC 2.7.1.24) (Dephosphocoenzyme A kinase) (DPCOAK)]	3 v 3	-0.142696	0.0276499	0.202204	MICAL2
							P18084	ITGB5	Integrin beta-5	3 v 3	0.529289	0.0277186	0.202204	AIFM2
							Q02040	AKAP17A	A-kinase anchor protein 17A (AKAP-17A) (721P) (B-lymphocyte antigen) (Protein XE7) (Protein kinase A-anchoring protein 17A) (PRKA17A) (Splicing factor, arginine/serine-rich 17A)	3 v 3	-0.287858	0.0277319	0.202204	XYLB
							Q92504	SLC39A7	Zinc transporter SLC39A7 (Histidine-rich membrane protein Ke4) (Really interesting new gene 5 protein) (Solute carrier family 39 member 7) (Zrt-, Irt-like protein 7) (ZIP7)	3 v 3	-0.317045	0.0277326	0.202204	ALDH3A1
							Q58FG1	HSP90AA4P	Putative heat shock protein HSP 90-alpha A4 (Heat shock 90 kDa protein 1 alpha-like 2) (Heat shock protein 90-alpha D) (Heat shock protein 90Ad)	3 v 3	-0.409361	0.0277428	0.202204	TIMELESS
							Q9NYZ3	GTSE1	G2 and S phase-expressed protein 1 (GTSE-1) (Protein B99 homolog)	3 v 3	-0.143662	0.0277863	0.202204	SNW1
							Q58FF6	HSP90AB4P	Putative heat shock protein HSP 90-beta 4	2 v 2	-0.895856	0.027853	0.202204	B4E2F3
							O00443	PIK3C2A	Phosphatidylinositol 4-phosphate 3-kinase C2 domain-containing subunit alpha (PI3K-C2-alpha) (PtdIns-3-kinase C2 subunit alpha) (EC 2.7.1.137) (EC 2.7.1.153) (EC 2.7.1.154) (Phosphoinositide 3-kinase-C2-alpha)	3 v 3	0.304303	0.0278615	0.202204	TECR
							Q99496	RNF2	E3 ubiquitin-protein ligase RING2 (EC 2.3.2.27) (Huntingtin-interacting protein 2-interacting protein 3) (HIP2-interacting protein 3) (Protein DinG) (RING finger protein 1B) (RING1b) (RING finger protein 2) (RING finger protein BAP-1) (RING-type E3 ubiquitin transferase RING2)	3 v 3	0.198097	0.0278678	0.202204	ASH2L
							H3BQK9	MACF1	Microtubule-actin cross-linking factor 1, isoforms 1/2/3/5	3 v 3	0.17316	0.0278957	0.202204	TPM1
							P30519	HMOX2	Heme oxygenase 2 (HO-2) (EC 1.14.14.18)	3 v 3	-0.111383	0.0279483	0.202204	ROCK2
							P29350	PTPN6	Tyrosine-protein phosphatase non-receptor type 6 (EC 3.1.3.48) (Hematopoietic cell protein-tyrosine phosphatase) (Protein-tyrosine phosphatase 1C) (PTP-1C) (Protein-tyrosine phosphatase SHP-1) (SH-PTP1)	3 v 3	-0.177345	0.0279582	0.202204	UBE4B
							Q9H939	PSTPIP2	Proline-serine-threonine phosphatase-interacting protein 2 (PEST phosphatase-interacting protein 2)	3 v 3	-0.119354	0.0279629	0.202204	TRIR
							Q8N6H7	ARFGAP2	ADP-ribosylation factor GTPase-activating protein 2 (ARF GAP 2) (GTPase-activating protein ZNF289) (Zinc finger protein 289)	3 v 3	-0.151486	0.0279702	0.202204	RNASET2
							P0DN79	CBSL	Cystathionine beta-synthase-like protein (EC 4.2.1.22) (Beta-thionase) (Serine sulfhydrase)	3 v 3	0.330135	0.027976	0.202204	ABCB1
							P43007	SLC1A4	Neutral amino acid transporter A (Alanine/serine/cysteine/threonine transporter 1) (ASCT-1) (SATT) (Solute carrier family 1 member 4)	3 v 3	-0.252806	0.02801	0.202204	DDX50
							Q9C0E2	XPO4	Exportin-4 (Exp4)	3 v 3	0.274224	0.0280179	0.202204	MAP4
							Q9Y3Q8	TSC22D4	TSC22 domain family protein 4 (TSC22-related-inducible leucine zipper protein 2) (Tsc-22-like protein THG-1)	3 v 3	-0.529232	0.0280721	0.202424	NPHP3
							Q8NHP8	PLBD2	Putative phospholipase B-like 2 (EC 3.1.1.-) (76 kDa protein) (p76) (LAMA-like protein 2) (Lamina ancestor homolog 2) (Phospholipase B domain-containing protein 2) [Cleaved into: Putative phospholipase B-like 2 32 kDa form; Putative phospholipase B-like 2 45 kDa form]	3 v 3	0.26265	0.0281145	0.202558	HEXIM1
							P25685	DNAJB1	DnaJ homolog subfamily B member 1 (DnaJ protein homolog 1) (Heat shock 40 kDa protein 1) (HSP40) (Heat shock protein 40) (Human DnaJ protein 1) (hDj-1)	3 v 3	-0.0936129	0.0281784	0.20267	RPS27A
							Q9H008	LHPP	Phospholysine phosphohistidine inorganic pyrophosphate phosphatase (hLHPP) (EC 3.1.3.-) (EC 3.6.1.1)	3 v 3	-0.183364	0.0282568	0.202671	NFKB1
							Q6UW63	POGLUT2	Protein O-glucosyltransferase 2 (EC 2.4.1.-) (Endoplasmic reticulum resident protein 58) (ER protein 58) (ERp58) (KDEL motif-containing protein 1) (Protein O-xylosyltransferase POGLUT2) (EC 2.4.2.-)	3 v 3	-0.154678	0.0282882	0.202671	MRTFB
							Q9NTJ3	SMC4	Structural maintenance of chromosomes protein 4 (SMC protein 4) (SMC-4) (Chromosome-associated polypeptide C) (hCAP-C) (XCAP-C homolog)	3 v 3	-0.0789326	0.0282922	0.202671	GRAMD4
							Q9BY11	PACSIN1	Protein kinase C and casein kinase substrate in neurons protein 1 (Syndapin-1)	3 v 3	-0.406646	0.0282987	0.202671	DENND6A
							Q9H6X4	TMEM134	Transmembrane protein 134	2 v 2	-0.208438	0.0283183	0.202671	AIMP2
							Q6ICG6	KIAA0930	Uncharacterized protein KIAA0930	3 v 3	0.037604	0.0283352	0.202671	BLM
							Q9H3H5	DPAGT1	UDP-N-acetylglucosamine--dolichyl-phosphate N-acetylglucosaminephosphotransferase (EC 2.7.8.15) (GlcNAc-1-P transferase) (G1PT) (GPT) (N-acetylglucosamine-1-phosphate transferase)	3 v 3	-0.217832	0.0283636	0.202671	UBE2G2
							Q9UJ70	NAGK	N-acetyl-D-glucosamine kinase (N-acetylglucosamine kinase) (EC 2.7.1.59) (GlcNAc kinase)	3 v 3	-0.149126	0.028367	0.202671	CCDC22
							A0A0B4J1W3	NAA15	N-alpha-acetyltransferase 15, NatA auxiliary subunit	3 v 3	0.0775039	0.0283745	0.20267	GAA
							Q9H492	MAP1LC3A	Microtubule-associated proteins 1A/1B light chain 3A (Autophagy-related protein LC3 A) (Autophagy-related ubiquitin-like modifier LC3 A) (MAP1 light chain 3-like protein 1) (MAP1A/MAP1B light chain 3 A) (MAP1A/MAP1B LC3 A) (Microtubule-associated protein 1 light chain 3 alpha)	2 v 2	-0.592623	0.0283919	0.202671	COG2
							Q9NYT0	PLEK2	Pleckstrin-2	3 v 3	-0.423443	0.0284836	0.202752	PRR15
							O15085	ARHGEF11	Rho guanine nucleotide exchange factor 11 (PDZ-RhoGEF)	3 v 3	-0.121039	0.0285399	0.202752	STX3
							P98179	RBM3	RNA-binding protein 3 (RNA-binding motif protein 3) (RNPL)	3 v 3	0.343259	0.02857	0.202752	SUZ12
							Q9BZH6	WDR11	WD repeat-containing protein 11 (Bromodomain and WD repeat-containing protein 2) (WD repeat-containing protein 15)	3 v 3	0.315717	0.0285723	0.202752	B4E2V3
							P55010	EIF5	Eukaryotic translation initiation factor 5 (eIF-5)	3 v 3	0.228678	0.0285803	0.202752	MISP
							Q93073	SECISBP2L	Selenocysteine insertion sequence-binding protein 2-like (SECIS-binding protein 2-like)	3 v 3	0.78532	0.0285858	0.202752	SNRNP27
							Q16706	MAN2A1	Alpha-mannosidase 2 (EC 3.2.1.114) (Golgi alpha-mannosidase II) (AMan II) (Man II) (Mannosidase alpha class 2A member 1) (Mannosyl-oligosaccharide 1,3-1,6-alpha-mannosidase)	3 v 3	0.148693	0.0285885	0.202752	CDH1
							Q12974	PTP4A2	Protein tyrosine phosphatase type IVA 2 (EC 3.1.3.48) (HU-PP-1) (OV-1) (PTP(CAAXII)) (Protein-tyrosine phosphatase 4a2) (Protein-tyrosine phosphatase of regenerating liver 2) (PRL-2)	3 v 3	-0.274754	0.028608	0.202752	RC3H2
							Q8N6M0	OTUD6B	Deubiquitinase OTUD6B (EC 3.4.19.12) (DUBA-5) (OTU domain-containing protein 6B)	3 v 3	0.236103	0.0286176	0.202752	CAPN7
							Q99757	TXN2	Thioredoxin, mitochondrial (MTRX) (Mt-Trx) (Thioredoxin-2)	3 v 3	-0.152962	0.0286478	0.202797	LYPLA1
							Q7Z5K2	WAPL	Wings apart-like protein homolog (Friend of EBNA2 protein) (WAPL cohesin release factor)	3 v 3	0.0993881	0.0286741	0.202815	IQGAP1
							P04920	SLC4A2	Anion exchange protein 2 (AE 2) (Anion exchanger 2) (Non-erythroid band 3-like protein) (BND3L) (Solute carrier family 4 member 2)	3 v 3	-0.134929	0.0287593	0.203248	CCDC43
							Q32P44	EML3	Echinoderm microtubule-associated protein-like 3 (EMAP-3)	3 v 3	-0.0920345	0.0288139	0.203376	TMEM192
							Q9P2W9	STX18	Syntaxin-18 (Cell growth-inhibiting gene 9 protein)	3 v 3	-0.119611	0.0288252	0.203376	PAK1IP1
							P82979	SARNP	SAP domain-containing ribonucleoprotein (Cytokine-induced protein of 29 kDa) (Nuclear protein Hcc-1) (Proliferation-associated cytokine-inducible protein CIP29)	3 v 3	-0.289996	0.0289549	0.204123	API5
							A0A291NLA3	SIGIRR	Interleukin-1 receptor 8 long isoform	3 v 3	-0.37884	0.0290247	0.204445	TXNDC15
							B4DKV5		cDNA FLJ55614	3 v 3	-0.303263	0.0290725	0.204514	COG6
							Q9Y2L1	DIS3	Exosome complex exonuclease RRP44 (EC 3.1.13.-) (EC 3.1.26.-) (Protein DIS3 homolog) (Ribosomal RNA-processing protein 44)	3 v 3	-0.181747	0.029083	0.204514	KRBA1
							P11717	IGF2R	Cation-independent mannose-6-phosphate receptor (CI Man-6-P receptor) (CI-MPR) (M6PR) (300 kDa mannose 6-phosphate receptor) (MPR 300) (Insulin-like growth factor 2 receptor) (Insulin-like growth factor II receptor) (IGF-II receptor) (M6P/IGF2 receptor) (M6P/IGF2R) (CD antigen CD222)	3 v 3	0.260968	0.0291065	0.204514	A0A0Y0BS51
							O14910	LIN7A	Protein lin-7 homolog A (Lin-7A) (hLin-7) (Mammalian lin-seven protein 1) (MALS-1) (Tax interaction protein 33) (TIP-33) (Vertebrate lin-7 homolog 1) (Veli-1)	2 v 2	-0.241668	0.0291376	0.204564	PURA
							Q8NHU6	TDRD7	Tudor domain-containing protein 7 (PCTAIRE2-binding protein) (Tudor repeat associator with PCTAIRE-2) (Trap)	3 v 3	-0.158758	0.0291762	0.204594	PHF23
							Q96N46	TTC14	Tetratricopeptide repeat protein 14 (TPR repeat protein 14)	2 v 2	0.132004	0.0291912	0.204594	VPS54
							Q9BVJ6	UTP14A	U3 small nucleolar RNA-associated protein 14 homolog A (Antigen NY-CO-16) (Serologically defined colon cancer antigen 16)	3 v 3	0.189505	0.0292453	0.204594	VPS37A
							Q13888	GTF2H2	General transcription factor IIH subunit 2 (Basic transcription factor 2 44 kDa subunit) (BTF2 p44) (General transcription factor IIH polypeptide 2) (TFIIH basal transcription factor complex p44 subunit)	3 v 3	0.171077	0.0292472	0.204594	TTC26
							Q9NZZ3	CHMP5	Charged multivesicular body protein 5 (Chromatin-modifying protein 5) (SNF7 domain-containing protein 2) (Vacuolar protein sorting-associated protein 60) (Vps60) (hVps60)	3 v 3	-0.148627	0.029262	0.204594	GLDC
							I3L0E3		HCG1984214, isoform CRA_a	3 v 3	0.0738295	0.0293154	0.204799	PCMTD2
							A6NEM2	HCFC1	Host cell factor 1	3 v 3	-0.0870415	0.0293935	0.205177	NF1
							Q96EK5	KIFBP	KIF-binding protein (KIF1-binding protein) (Kinesin family binding protein)	3 v 3	0.08475	0.0295487	0.205924	CEP97
							P17844	DDX5	Probable ATP-dependent RNA helicase DDX5 (EC 3.6.4.13) (DEAD box protein 5) (RNA helicase p68)	3 v 3	0.179713	0.029549	0.205924	TXN
							Q09666	AHNAK	Neuroblast differentiation-associated protein AHNAK (Desmoyokin)	3 v 3	0.0781076	0.029575	0.205937	MRPS27
							P82650	MRPS22	28S ribosomal protein S22, mitochondrial (MRP-S22) (S22mt) (Mitochondrial small ribosomal subunit protein mS22)	3 v 3	0.10804	0.0296899	0.206558	UBA2
							Q96C24	SYTL4	Synaptotagmin-like protein 4 (Exophilin-2) (Granuphilin)	3 v 3	0.178573	0.0297272	0.206558	EFL1
							Q96DU7	ITPKC	Inositol-trisphosphate 3-kinase C (EC 2.7.1.127) (Inositol 1,4,5-trisphosphate 3-kinase C) (IP3 3-kinase C) (IP3K C) (InsP 3-kinase C)	2 v 2	-0.073841	0.029737	0.206558	SIRT5
							P12532	CKMT1A; CKMT1B	Creatine kinase U-type, mitochondrial (EC 2.7.3.2) (Acidic-type mitochondrial creatine kinase) (Mia-CK) (Ubiquitous mitochondrial creatine kinase) (U-MtCK)	3 v 3	-0.979596	0.0298751	0.207348	CAAP1
							Q10567	AP1B1	AP-1 complex subunit beta-1 (Adaptor protein complex AP-1 subunit beta-1) (Adaptor-related protein complex 1 subunit beta-1) (Beta-1-adaptin) (Beta-adaptin 1) (Clathrin assembly protein complex 1 beta large chain) (Golgi adaptor HA1/AP1 adaptin beta subunit)	3 v 3	-0.155217	0.0299457	0.20752	DHCR7
							O94826	TOMM70	Mitochondrial import receptor subunit TOM70 (Mitochondrial precursor proteins import receptor) (Translocase of outer membrane 70 kDa subunit) (Translocase of outer mitochondrial membrane protein 70)	3 v 3	-0.135203	0.0299486	0.20752	B3KML9
							O00170	AIP	AH receptor-interacting protein (AIP) (Aryl-hydrocarbon receptor-interacting protein) (HBV X-associated protein 2) (XAP-2) (Immunophilin homolog ARA9)	3 v 3	-0.177794	0.0300102	0.207778	MFF
							Q9NX46	ADPRS	ADP-ribose glycohydrolase ARH3 (ADP-ribosylhydrolase 3) (O-acetyl-ADP-ribose deacetylase ARH3) (EC 3.5.1.-) (Poly(ADP-ribose) glycohydrolase ARH3) (EC 3.2.1.143) ([Protein ADP-ribosylarginine] hydrolase-like protein 2) ([Protein ADP-ribosylserine] hydrolase) (EC 3.2.2.-)	3 v 3	-0.0706625	0.0300599	0.207953	XPO5
							Q9H6R3	ACSS3	Acyl-CoA synthetase short-chain family member 3, mitochondrial (EC 6.2.1.1) (Acetate--CoA ligase 3) (Acyl-CoA synthetase short-chain family member 3) (Propionate--CoA ligase) (EC 6.2.1.17)	3 v 3	-0.066294	0.0301055	0.208006	TFDP2
							Q5JTH9	RRP12	RRP12-like protein	3 v 3	0.157202	0.0301283	0.208006	PARN
							Q8WUJ0	STYX	Serine/threonine/tyrosine-interacting protein (Inactive tyrosine-protein phosphatase STYX) (Phosphoserine/threonine/tyrosine interaction protein)	3 v 3	0.317964	0.0301656	0.208006	HIRIP3
							Q15170	TCEAL1	Transcription elongation factor A protein-like 1 (TCEA-like protein 1) (Nuclear phosphoprotein p21/SIIR) (Transcription elongation factor S-II protein-like 1)	3 v 3	-0.372061	0.0301788	0.208006	RPL23
							K4DI93	CUL4B	Cullin 4B, isoform CRA_e (Cullin-4B)	3 v 3	-0.0517821	0.0301897	0.208006	ESCO1
							P17028	ZNF24	Zinc finger protein 24 (Retinoic acid suppression protein A) (RSG-A) (Zinc finger and SCAN domain-containing protein 3) (Zinc finger protein 191) (Zinc finger protein KOX17)	3 v 3	0.448572	0.0302151	0.208013	UBE2L3
							Q9UBW7	ZMYM2	Zinc finger MYM-type protein 2 (Fused in myeloproliferative disorders protein) (Rearranged in atypical myeloproliferative disorder protein) (Zinc finger protein 198)	3 v 3	-0.0991515	0.0302874	0.208056	POLR1E
							P23610	F8A1; F8A2; F8A3	40-kDa huntingtin-associated protein (HAP40) (CpG island protein) (Factor VIII intron 22 protein)	3 v 3	-0.189041	0.0303025	0.208056	ACAP2
							Q9BXW7	HDHD5	Haloacid dehalogenase-like hydrolase domain-containing 5 (Cat eye syndrome critical region protein 5)	3 v 3	-0.203966	0.0303228	0.208056	AGTPBP1
							O14493	CLDN4	Claudin-4 (Clostridium perfringens enterotoxin receptor) (CPE-R) (CPE-receptor) (Williams-Beuren syndrome chromosomal region 8 protein)	3 v 3	0.343298	0.030342	0.208056	GPALPP1
							Q5XPI4	RNF123	E3 ubiquitin-protein ligase RNF123 (EC 2.3.2.27) (Kip1 ubiquitination-promoting complex protein 1) (RING finger protein 123) (RING-type E3 ubiquitin transferase RNF123)	3 v 3	-0.139233	0.0303436	0.208056	XRCC1
							Q9Y6K0	CEPT1	Choline/ethanolaminephosphotransferase 1 (hCEPT1) (EC 2.7.8.1) (EC 2.7.8.2) (1-alkenyl-2-acylglycerol choline phosphotransferase) (EC 2.7.8.22)	2 v 2	0.232777	0.030369	0.208063	ELP6
							Q9Y3Z3	SAMHD1	Deoxynucleoside triphosphate triphosphohydrolase SAMHD1 (dNTPase) (EC 3.1.5.-) (Dendritic cell-derived IFNG-induced protein) (DCIP) (Monocyte protein 5) (MOP-5) (SAM domain and HD domain-containing protein 1) (hSAMHD1)	3 v 3	-0.177163	0.0304645	0.208342	MCEE
							Q6N069	NAA16	N-alpha-acetyltransferase 16, NatA auxiliary subunit (NMDA receptor-regulated 1-like protein) (NARG1-like protein)	3 v 3	-0.191992	0.0304942	0.208342	POLE4
							Q7Z4R8	C6orf120	UPF0669 protein C6orf120	3 v 3	0.37673	0.0305085	0.208342	DCAF13
							Q6NYC1	JMJD6	Bifunctional arginine demethylase and lysyl-hydroxylase JMJD6 (EC 1.14.11.-) (Histone arginine demethylase JMJD6) (JmjC domain-containing protein 6) (Jumonji domain-containing protein 6) (Lysyl-hydroxylase JMJD6) (Peptide-lysine 5-dioxygenase JMJD6) (Phosphatidylserine receptor) (Protein PTDSR)	3 v 3	0.168224	0.0305091	0.208342	SEPTIN9
							O95235	KIF20A	Kinesin-like protein KIF20A (GG10_2) (Mitotic kinesin-like protein 2) (MKlp2) (Rab6-interacting kinesin-like protein) (Rabkinesin-6)	3 v 3	0.0658181	0.0305326	0.208342	MALT1
							Q719H9	KCTD1	BTB/POZ domain-containing protein KCTD1 (Potassium channel tetramerization domain-containing protein 1)	3 v 3	0.553486	0.0306536	0.208342	HADHA
							Q8NC60	NOA1	Nitric oxide-associated protein 1	3 v 3	0.0452875	0.0306694	0.208342	ALPL
							A0A494C0R8	CLUH	Clustered mitochondria protein homolog	3 v 3	0.113352	0.0306704	0.208342	SFXN3
							O14744	PRMT5	Protein arginine N-methyltransferase 5 (PRMT5) (EC 2.1.1.320) (72 kDa ICln-binding protein) (Histone-arginine N-methyltransferase PRMT5) (Jak-binding protein 1) (Shk1 kinase-binding protein 1 homolog) (SKB1 homolog) (SKB1Hs) [Cleaved into: Protein arginine N-methyltransferase 5, N-terminally processed]	3 v 3	0.066041	0.0307134	0.208342	PLEKHA2
							Q9BXJ9	NAA15	N-alpha-acetyltransferase 15, NatA auxiliary subunit (Gastric cancer antigen Ga19) (N-terminal acetyltransferase) (NMDA receptor-regulated protein 1) (Protein tubedown-1) (Tbdn100)	3 v 3	0.131256	0.0307169	0.208342	SNIP1
							Q9NUQ7	UFSP2	Ufm1-specific protease 2 (UfSP2) (EC 3.4.22.-)	3 v 3	0.136588	0.0307364	0.208342	B7Z2J4
							Q06323	PSME1	Proteasome activator complex subunit 1 (11S regulator complex subunit alpha) (REG-alpha) (Activator of multicatalytic protease subunit 1) (Interferon gamma up-regulated I-5111 protein) (IGUP I-5111) (Proteasome activator 28 subunit alpha) (PA28a) (PA28alpha)	3 v 3	-0.251005	0.0307756	0.208342	ATP2A3
							Q9Y3E5	PTRH2	Peptidyl-tRNA hydrolase 2, mitochondrial (PTH 2) (EC 3.1.1.29) (Bcl-2 inhibitor of transcription 1)	3 v 3	0.121313	0.0308004	0.208342	UPP1
							P16219	ACADS	Short-chain specific acyl-CoA dehydrogenase, mitochondrial (SCAD) (EC 1.3.8.1) (Butyryl-CoA dehydrogenase)	3 v 3	-0.360541	0.0308079	0.208342	FADS2
							Q6ZXV5	TMTC3	Protein O-mannosyl-transferase TMTC3 (EC 2.4.1.109) (Protein SMILE) (Transmembrane and TPR repeat-containing protein 3)	3 v 3	0.228596	0.0308149	0.208342	SNTB1
							Q9UKL0	RCOR1	REST corepressor 1 (Protein CoREST)	3 v 3	-0.107636	0.0308256	0.208342	ANAPC16
							Q9UQ13	SHOC2	Leucine-rich repeat protein SHOC-2 (Protein soc-2 homolog) (Protein sur-8 homolog)	3 v 3	0.111132	0.0308842	0.208482	TLK1
							P18846	ATF1	Cyclic AMP-dependent transcription factor ATF-1 (cAMP-dependent transcription factor ATF-1) (Activating transcription factor 1) (Protein TREB36)	3 v 3	0.550253	0.0308954	0.208482	NUP210
							Q06203	PPAT	Amidophosphoribosyltransferase (ATase) (EC 2.4.2.14) (Glutamine phosphoribosylpyrophosphate amidotransferase) (GPAT)	3 v 3	0.377236	0.0309574	0.208736	HAPLN3
							Q15075	EEA1	Early endosome antigen 1 (Endosome-associated protein p162) (Zinc finger FYVE domain-containing protein 2)	3 v 3	0.212493	0.0309983	0.208846	ABHD5
							Q9UHF7	TRPS1	Zinc finger transcription factor Trps1 (Tricho-rhino-phalangeal syndrome type I protein) (Zinc finger protein GC79)	3 v 3	0.0621286	0.0310401	0.20896	ATE1
							Q9Y448	KNSTRN	Small kinetochore-associated protein (SKAP) (Kinetochore-localized astrin-binding protein) (Kinastrin) (Kinetochore-localized astrin/SPAG5-binding protein) (TRAF4-associated factor 1)	3 v 3	0.159953	0.0310687	0.20896	SNX7
							Q8NB90	SPATA5	ATPase family protein 2 homolog (EC 3.6.4.10) (Spermatogenesis-associated factor protein) (Spermatogenesis-associated protein 5)	3 v 3	0.0721342	0.0310887	0.20896	GPR180
							P36871	PGM1	Phosphoglucomutase-1 (PGM 1) (EC 5.4.2.2) (Glucose phosphomutase 1)	3 v 3	-0.169983	0.0311248	0.208985	ND5
							P00390	GSR	Glutathione reductase, mitochondrial (GR) (GRase) (EC 1.8.1.7)	3 v 3	0.0760621	0.0311417	0.208985	CNP
							Q9P2N7	KLHL13	Kelch-like protein 13 (BTB and kelch domain-containing protein 2)	3 v 3	0.239232	0.0312422	0.2094	DPH6
							P0CG13	CHTF8	Chromosome transmission fidelity protein 8 homolog (hCTF8)	3 v 3	0.459969	0.0312526	0.2094	EEF1A2
							P20645	M6PR	Cation-dependent mannose-6-phosphate receptor (CD Man-6-P receptor) (CD-MPR) (46 kDa mannose 6-phosphate receptor) (MPR 46)	3 v 3	0.0546868	0.0313203	0.209689	GNL2
							O60568	PLOD3	Multifunctional procollagen lysine hydroxylase and glycosyltransferase LH3 [Includes: Procollagen-lysine,2-oxoglutarate 5-dioxygenase 3 (EC 1.14.11.4) (Lysyl hydroxylase 3) (LH3); Procollagen glycosyltransferase (EC 2.4.1.50) (EC 2.4.1.66) (Galactosylhydroxylysine-glucosyltransferase) (Procollagen galactosyltransferase) (Procollagen glucosyltransferase)]	3 v 3	-0.109454	0.0313864	0.209699	L3HYPDH
							O75071	EFCAB14	EF-hand calcium-binding domain-containing protein 14	3 v 3	0.295608	0.0313886	0.209699	ECH1
							O00592	PODXL	Podocalyxin (GCTM-2 antigen) (Gp200) (Podocalyxin-like protein 1) (PC) (PCLP-1)	3 v 3	0.278092	0.0313958	0.209699	RIF1
							Q9Y3B4	SF3B6	Splicing factor 3B subunit 6 (Pre-mRNA branch site protein p14) (SF3b 14 kDa subunit) (SF3B14a) (Spliceosome-associated protein, 14-kDa) (Splicing factor 3b, subunit 6, 14kDa)	3 v 3	-0.0213644	0.0314517	0.209826	SKA3
							Q9Y3C6	PPIL1	Peptidyl-prolyl cis-trans isomerase-like 1 (PPIase) (EC 5.2.1.8) (Rotamase PPIL1)	3 v 3	0.0655567	0.031464	0.209826	SQSTM1
							Q14657	LAGE3	EKC/KEOPS complex subunit LAGE3 (L antigen family member 3) (Protein ESO-3) (Protein ITBA2)	3 v 3	-0.201841	0.031635	0.210327	TMX1
							Q9Y478	PRKAB1	5'-AMP-activated protein kinase subunit beta-1 (AMPK subunit beta-1) (AMPKb)	3 v 3	0.345121	0.0316758	0.210327	YBX1
							Q7L2H7	EIF3M	Eukaryotic translation initiation factor 3 subunit M (eIF3m) (Fetal lung protein B5) (hFL-B5) (PCI domain-containing protein 1)	3 v 3	0.131345	0.0316923	0.210327	ERGIC3
							Q5K4L6	SLC27A3	Solute carrier family 27 member 3 (EC 6.2.1.-) (Arachidonate--CoA ligase) (EC 6.2.1.15) (Long-chain fatty acid transport protein 3) (FATP-3) (Fatty acid transport protein 3) (Very long-chain acyl-CoA synthetase homolog 3) (VLCS-3)	3 v 3	-0.399363	0.031713	0.210327	PTPRJ
							Q53FT3	HIKESHI	Protein Hikeshi	3 v 3	-0.161347	0.0317131	0.210327	CRYL1
							Q7L9B9	EEPD1	Endonuclease/exonuclease/phosphatase family domain-containing protein 1	3 v 3	-0.265745	0.0317505	0.210327	ABHD11
							Q6ZU35	CRACD	Capping protein-inhibiting regulator of actin dynamics (Cancer-related regulator of actin dynamics)	3 v 3	0.216823	0.0317538	0.210327	NRAS
							O43676	NDUFB3	NADH dehydrogenase [ubiquinone] 1 beta subcomplex subunit 3 (Complex I-B12) (CI-B12) (NADH-ubiquinone oxidoreductase B12 subunit)	3 v 3	-0.216782	0.031762	0.210327	CGN
							Q0P6H9	TMEM62	Transmembrane protein 62	3 v 3	-0.123136	0.0317719	0.210327	ANXA5
							F8W9F9	WNK2	Non-specific serine/threonine protein kinase (EC 2.7.11.1)	3 v 3	-0.221182	0.0318203	0.210327	SERF2
							P00374	DHFR	Dihydrofolate reductase (EC 1.5.1.3)	3 v 3	-0.305042	0.0318285	0.210327	POLR1D
							P09525	ANXA4	Annexin A4 (35-beta calcimedin) (Annexin IV) (Annexin-4) (Carbohydrate-binding protein p33/p41) (Chromobindin-4) (Endonexin I) (Lipocortin IV) (P32.5) (PP4-X) (Placental anticoagulant protein II) (PAP-II) (Protein II)	3 v 3	-0.169861	0.0318356	0.210327	SRD5A3
							P21860	ERBB3	Receptor tyrosine-protein kinase erbB-3 (EC 2.7.10.1) (Proto-oncogene-like protein c-ErbB-3) (Tyrosine kinase-type cell surface receptor HER3)	3 v 3	0.0799273	0.0318806	0.210363	ARFGAP1
							Q02750	MAP2K1	Dual specificity mitogen-activated protein kinase kinase 1 (MAP kinase kinase 1) (MAPKK 1) (MKK1) (EC 2.7.12.2) (ERK activator kinase 1) (MAPK/ERK kinase 1) (MEK 1)	3 v 3	-0.130615	0.0319395	0.210363	ARIH2
							Q9BQG0	MYBBP1A	Myb-binding protein 1A	3 v 3	0.156456	0.0319552	0.210363	GNAQ
							A4D2Q0	UNC84A	Unc-84 homolog A (C. elegans)	3 v 3	0.664097	0.031972	0.210363	SAMD4B
							Q8NC51	SERBP1	Plasminogen activator inhibitor 1 RNA-binding protein (PAI1 RNA-binding protein 1) (PAI-RBP1) (SERPINE1 mRNA-binding protein 1)	3 v 3	0.131339	0.0319782	0.210363	A0A1U9X7F9
							Q9NXE4	SMPD4	Sphingomyelin phosphodiesterase 4 (EC 3.1.4.12) (Neutral sphingomyelinase 3) (nSMase-3) (nSMase3) (Neutral sphingomyelinase III)	3 v 3	-0.0483809	0.0319892	0.210363	A0A1U9X972
							O60762	DPM1	Dolichol-phosphate mannosyltransferase subunit 1 (EC 2.4.1.83) (Dolichol-phosphate mannose synthase subunit 1) (DPM synthase subunit 1) (Dolichyl-phosphate beta-D-mannosyltransferase subunit 1) (Mannose-P-dolichol synthase subunit 1) (MPD synthase subunit 1)	3 v 3	-0.260061	0.0320502	0.210556	CAMK1
							A0A024R5H8	RAB6A	RAB6A, member RAS oncogene family, isoform CRA_b	3 v 3	-0.0960936	0.0321655	0.210556	FARP1
							P27701	CD82	CD82 antigen (C33 antigen) (IA4) (Inducible membrane protein R2) (Metastasis suppressor Kangai-1) (Suppressor of tumorigenicity 6 protein) (Tetraspanin-27) (Tspan-27) (CD antigen CD82)	3 v 3	-0.37945	0.0322324	0.210556	KIT
							Q8WVJ2	NUDCD2	NudC domain-containing protein 2	3 v 3	-0.0669771	0.0322956	0.210556	LRCH4
							P11171	EPB41	Protein 4.1 (P4.1) (4.1R) (Band 4.1) (EPB4.1) (Erythrocyte membrane protein band 4.1)	3 v 3	-0.178006	0.0323316	0.210556	TIMM29
							Q96CG3	TIFA	TRAF-interacting protein with FHA domain-containing protein A (Putative MAPK-activating protein PM14) (Putative NF-kappa-B-activating protein 20) (TRAF2-binding protein)	3 v 3	-0.0714831	0.032358	0.210556	OSTM1
							Q96N64	PWWP2A	PWWP domain-containing protein 2A	3 v 3	0.240356	0.0323817	0.210556	ITPR3
							O75054	IGSF3	Immunoglobulin superfamily member 3 (IgSF3) (Glu-Trp-Ile EWI motif-containing protein 3) (EWI-3)	3 v 3	-0.319552	0.0323976	0.210556	PLA2G4A
							Q9NRP4	SDHAF3	Succinate dehydrogenase assembly factor 3, mitochondrial (SDH assembly factor 3) (SDHAF3)	3 v 3	-0.211241	0.0324388	0.210556	HMGN5
							P50579	METAP2	Methionine aminopeptidase 2 (MAP 2) (MetAP 2) (EC 3.4.11.18) (Initiation factor 2-associated 67 kDa glycoprotein) (p67) (p67eIF2) (Peptidase M)	3 v 3	0.171204	0.0324914	0.210556	SFN
							P35227	PCGF2	Polycomb group RING finger protein 2 (DNA-binding protein Mel-18) (RING finger protein 110) (Zinc finger protein 144)	3 v 3	-0.0571603	0.0324919	0.210556	NOC3L
							Q6ZVK8	NUDT18	8-oxo-dGDP phosphatase NUDT18 (EC 3.6.1.58) (2-hydroxy-dADP phosphatase) (7,8-dihydro-8-oxoguanine phosphatase) (MutT homolog 3) (Nucleoside diphosphate-linked moiety X motif 18) (Nudix motif 18)	3 v 3	-0.17437	0.0325639	0.210556	SCCPDH
							P52701	MSH6	DNA mismatch repair protein Msh6 (hMSH6) (G/T mismatch-binding protein) (GTBP) (GTMBP) (MutS protein homolog 6) (MutS-alpha 160 kDa subunit) (p160)	3 v 3	-0.218746	0.0325639	0.210556	NDC1
							Q9H1U4	MEGF9	Multiple epidermal growth factor-like domains protein 9 (Multiple EGF-like domains protein 9) (Epidermal growth factor-like protein 5) (EGF-like protein 5)	3 v 3	0.535012	0.0325659	0.210556	CYBA
							Q96NL8	C8orf37	Protein C8orf37	3 v 3	0.326906	0.0325922	0.210556	RNF214
							Q13309	SKP2	S-phase kinase-associated protein 2 (Cyclin-A/CDK2-associated protein p45) (F-box protein Skp2) (F-box/LRR-repeat protein 1) (p45skp2)	3 v 3	0.433186	0.0326029	0.210556	ILVBL
							P02452	COL1A1	Collagen alpha-1(I) chain (Alpha-1 type I collagen)	3 v 3	-0.302224	0.0326235	0.210556	IGF2BP3
							Q8N4J0	CARNMT1	Carnosine N-methyltransferase (EC 2.1.1.22)	3 v 3	0.740446	0.0326402	0.210556	ANKLE2
							F8VQZ7	METAP2	Methionine aminopeptidase 2 (MAP 2) (MetAP 2) (EC 3.4.11.18) (Initiation factor 2-associated 67 kDa glycoprotein) (Peptidase M) (p67) (p67eIF2)	3 v 3	0.112965	0.0326714	0.210556	STRAP
							P04075	ALDOA	Fructose-bisphosphate aldolase A (EC 4.1.2.13) (Lung cancer antigen NY-LU-1) (Muscle-type aldolase)	3 v 3	0.15033	0.0326986	0.210556	RUSF1
							P62081	RPS7	40S ribosomal protein S7 (Small ribosomal subunit protein eS7)	3 v 3	-0.175552	0.032719	0.210556	C5orf24
							Q9UHQ1	NARF	Nuclear prelamin A recognition factor (Iron-only hydrogenase-like protein 2) (IOP2)	3 v 3	0.115407	0.0327303	0.210556	RAB2A
							Q9NW38	FANCL	E3 ubiquitin-protein ligase FANCL (EC 2.3.2.27) (Fanconi anemia group L protein) (Fanconi anemia-associated polypeptide of 43 kDa) (FAAP43) (RING-type E3 ubiquitin transferase FANCL)	3 v 3	-0.250618	0.0327335	0.210556	IDH1
							Q86UD0	SAPCD2	Suppressor APC domain-containing protein 2 (Tumor specificity and mitosis phase-dependent expression protein) (TS/MDEP) (p42.3)	3 v 3	-0.273063	0.0327785	0.210556	RPS19BP1
							P28370	SMARCA1	Probable global transcription activator SNF2L1 (EC 3.6.4.-) (ATP-dependent helicase SMARCA1) (Nucleosome-remodeling factor subunit SNF2L) (SWI/SNF-related matrix-associated actin-dependent regulator of chromatin subfamily A member 1)	3 v 3	-0.0512634	0.0327967	0.210556	PAXX
							P09758	TACSTD2	Tumor-associated calcium signal transducer 2 (Cell surface glycoprotein Trop-2) (Membrane component chromosome 1 surface marker 1) (Pancreatic carcinoma marker protein GA733-1)	3 v 3	0.0760694	0.0327978	0.210556	KTI12
							Q9UBP0	SPAST	Spastin (EC 5.6.1.1) (Spastic paraplegia 4 protein)	3 v 3	0.256072	0.032806	0.210556	TRIM25
							O15347	HMGB3	High mobility group protein B3 (High mobility group protein 2a) (HMG-2a) (High mobility group protein 4) (HMG-4)	3 v 3	-0.178651	0.0328221	0.210556	PRPF18
							Q9UG63	ABCF2	ATP-binding cassette sub-family F member 2 (Iron-inhibited ABC transporter 2)	3 v 3	0.201088	0.0328483	0.210556	CHP1
							Q8TAD4	SLC30A5	Zinc transporter 5 (ZnT-5) (Solute carrier family 30 member 5) (ZnT-like transporter 1) (hZTL1)	3 v 3	-0.0577599	0.0328653	0.210556	B4DZX1
							O75843	AP1G2	AP-1 complex subunit gamma-like 2 (Gamma2-adaptin) (G2ad)	3 v 3	0.102848	0.0328793	0.210556	GFPT2
							Q53EL1		WASH complex subunit 5 (WASH complex subunit strumpellin) (Fragment)	3 v 3	0.0696148	0.0329254	0.210556	ECD
							Q9HCG7	GBA2	Non-lysosomal glucosylceramidase (NLGase) (EC 3.2.1.45) (Beta-glucocerebrosidase 2) (Beta-glucosidase 2) (Bile acid beta-glucosidase GBA2) (Bile acid glucosyl transferase GBA2) (Cholesterol glucosyltransferase GBA2) (EC 2.4.1.-) (Cholesteryl-beta-glucosidase GBA2) (EC 3.2.1.-) (Glucosylceramidase 2)	3 v 3	-0.449036	0.0329327	0.210556	NSD3
							Q9BZQ6	EDEM3	ER degradation-enhancing alpha-mannosidase-like protein 3 (EC 3.2.1.113) (Alpha-1,2-mannosidase EDEM3)	3 v 3	-0.322464	0.0330223	0.210556	MTARC2
							Q9BYB4	GNB1L	Guanine nucleotide-binding protein subunit beta-like protein 1 (G protein subunit beta-like protein 1) (DGCRK3) (WD repeat-containing protein 14) (WD40 repeat-containing protein deleted in VCFS) (WDVCF)	3 v 3	0.418993	0.0330268	0.210556	BACH1
							O75534	CSDE1	Cold shock domain-containing protein E1 (N-ras upstream gene protein) (Protein UNR)	3 v 3	0.23093	0.0330345	0.210556	B4DVR4
							Q9H204	MED28	Mediator of RNA polymerase II transcription subunit 28 (Endothelial-derived protein 1) (Mediator complex subunit 28) (Merlin and Grb2-interacting cytoskeletal protein) (Magicin) (Tumor angiogenesis marker EG-1)	3 v 3	0.327229	0.033039	0.210556	COPS6
							Q6ZSS3	ZNF621	Zinc finger protein 621	2 v 2	-0.157956	0.0330545	0.210556	DCK
							O95342	ABCB11	Bile salt export pump (EC 7.6.2.-) (ATP-binding cassette sub-family B member 11)	3 v 3	-0.410077	0.0330663	0.210556	ANKHD1-EIF4EBP3
							P13798	APEH	Acylamino-acid-releasing enzyme (AARE) (EC 3.4.19.1) (Acyl-peptide hydrolase) (APH) (Acylaminoacyl-peptidase) (Oxidized protein hydrolase) (OPH)	3 v 3	-0.210332	0.0330726	0.210556	DHX40
							A0A140VKC9		Thioredoxin-disulfide reductase (EC 1.8.1.9)	3 v 3	0.0351539	0.0330782	0.210556	FGD4
							Q96BN8	OTULIN	Ubiquitin thioesterase otulin (EC 3.4.19.12) (Deubiquitinating enzyme otulin) (OTU domain-containing deubiquitinase with linear linkage specificity) (Ubiquitin thioesterase Gumby)	3 v 3	0.291969	0.0331077	0.210556	PWP1
							P00491	PNP	Purine nucleoside phosphorylase (PNP) (EC 2.4.2.1) (Inosine phosphorylase) (Inosine-guanosine phosphorylase)	3 v 3	0.069323	0.033122	0.210556	CCNDBP1
							Q9NVU0	POLR3E	DNA-directed RNA polymerase III subunit RPC5 (RNA polymerase III subunit C5) (DNA-directed RNA polymerase III 80 kDa polypeptide)	3 v 3	0.0655289	0.0331312	0.210556	P4HB
							B2RDY9		Adenylyl cyclase-associated protein	3 v 3	-0.0512701	0.0331743	0.210575	NCOA1
							O95249	GOSR1	Golgi SNAP receptor complex member 1 (28 kDa Golgi SNARE protein) (28 kDa cis-Golgi SNARE p28) (GOS-28)	3 v 3	-0.225694	0.0331836	0.210575	DHX29
							P29692	EEF1D	Elongation factor 1-delta (EF-1-delta) (Antigen NY-CO-4)	3 v 3	-0.132098	0.0332106	0.21059	DPY19L1
							R4GN18	CD46	Membrane cofactor protein (Fragment)	3 v 3	0.277008	0.0332469	0.210663	CYB5R4
							Q8N3Y1	FBXW8	F-box/WD repeat-containing protein 8 (F-box and WD-40 domain-containing protein 8) (F-box only protein 29)	3 v 3	-0.264663	0.0334192	0.211597	TCEAL3
							P98153	DGCR2	Integral membrane protein DGCR2/IDD	3 v 3	0.140798	0.033502	0.211768	PITPNM1
							Q53T59	HS1BP3	HCLS1-binding protein 3 (HS1-binding protein 3) (HSP1BP-3)	3 v 3	-0.15405	0.0335112	0.211768	CDC25B
							Q99715	COL12A1	Collagen alpha-1(XII) chain	3 v 3	0.294911	0.0335309	0.211768	C8orf82
							Q9NWK9	ZNHIT6	Box C/D snoRNA protein 1 (Serologically defined breast cancer antigen NY-BR-75) (Zinc finger HIT domain-containing protein 6)	3 v 3	0.271745	0.0335564	0.211768	ARPP19
							Q9Y294	ASF1A	Histone chaperone ASF1A (Anti-silencing function protein 1 homolog A) (hAsf1) (hAsf1a) (CCG1-interacting factor A) (CIA) (hCIA)	3 v 3	0.143804	0.0335878	0.211768	TDRP
							P33992	MCM5	DNA replication licensing factor MCM5 (EC 3.6.4.12) (CDC46 homolog) (P1-CDC46)	3 v 3	-0.284902	0.0336161	0.211768	IGF2BP2
							P63167	DYNLL1	Dynein light chain 1, cytoplasmic (8 kDa dynein light chain) (DLC8) (Dynein light chain LC8-type 1) (Protein inhibitor of neuronal nitric oxide synthase) (PIN)	3 v 3	0.121111	0.0336202	0.211768	ATP8
							O15264	MAPK13	Mitogen-activated protein kinase 13 (MAP kinase 13) (MAPK 13) (EC 2.7.11.24) (Mitogen-activated protein kinase p38 delta) (MAP kinase p38 delta) (Stress-activated protein kinase 4)	3 v 3	-0.289348	0.0337068	0.21204	HMGA2
							P36543	ATP6V1E1	V-type proton ATPase subunit E 1 (V-ATPase subunit E 1) (V-ATPase 31 kDa subunit) (p31) (Vacuolar proton pump subunit E 1)	3 v 3	0.207956	0.0337132	0.21204	YIF1A
							Q13232	NME3	Nucleoside diphosphate kinase 3 (NDK 3) (NDP kinase 3) (EC 2.7.4.6) (DR-nm23) (Nucleoside diphosphate kinase C) (NDPKC) (nm23-H3)	3 v 3	-0.15995	0.0338004	0.212224	TMEM259
							Q70L73	MKI67	KI67 Antigen (Fragment)	3 v 3	-0.108808	0.03381	0.212224	ZNHIT3
							Q02742	GCNT1	Beta-1,3-galactosyl-O-glycosyl-glycoprotein beta-1,6-N-acetylglucosaminyltransferase (EC 2.4.1.102) (Core 2-branching enzyme) (Core2-GlcNAc-transferase) (C2GNT) (Core 2 GNT)	3 v 3	0.151861	0.0338173	0.212224	RAMAC
							Q9BQ70	TCF25	Transcription factor 25 (TCF-25) (Nuclear localized protein 1)	3 v 3	-0.490977	0.0339261	0.212425	PIK3C2G
							Q9NQC7	CYLD	Ubiquitin carboxyl-terminal hydrolase CYLD (EC 3.4.19.12) (Deubiquitinating enzyme CYLD) (Ubiquitin thioesterase CYLD) (Ubiquitin-specific-processing protease CYLD)	3 v 3	0.532495	0.0339496	0.212425	CIAO1
							A0A024QZ89	COG4	Component of oligomeric Golgi complex 4 (Conserved oligomeric Golgi complex subunit 4)	3 v 3	-0.109793	0.0339737	0.212425	DNAJB14
							Q4LE40	C14orf159 variant protein	C14orf159 variant protein (Fragment)	3 v 3	0.081937	0.0339826	0.212425	KRT84
							C9J1E1	BLVRA	Biliverdin reductase A (Fragment)	2 v 2	-0.439224	0.0340036	0.212425	OSBPL11
							P23258	TUBG1	Tubulin gamma-1 chain (Gamma-1-tubulin) (Gamma-tubulin complex component 1) (GCP-1)	3 v 3	0.0402923	0.0340197	0.212425	ANGEL2
							O00622	CCN1	CCN family member 1 (Cellular communication network factor 1) (Cysteine-rich angiogenic inducer 61) (Insulin-like growth factor-binding protein 10) (IBP-10) (IGF-binding protein 10) (IGFBP-10) (Protein CYR61) (Protein GIG1)	3 v 3	0.265528	0.034024	0.212425	EBP
							Q16625	OCLN	Occludin	3 v 3	0.773477	0.0340567	0.212474	VMA21
							P14209	CD99	CD99 antigen (12E7) (E2 antigen) (Protein MIC2) (T-cell surface glycoprotein E2) (CD antigen CD99)	3 v 3	-0.198095	0.0340825	0.212479	SNRPE
							Q96SK2	TMEM209	Transmembrane protein 209	3 v 3	0.147902	0.0341253	0.21259	FUT11
							Q9BRP4	PAAF1	Proteasomal ATPase-associated factor 1 (Protein G-16) (WD repeat-containing protein 71)	3 v 3	0.106487	0.0341563	0.212628	SLC35E1
							Q8TEB1	DCAF11	DDB1- and CUL4-associated factor 11 (WD repeat-containing protein 23)	3 v 3	-0.251836	0.0342696	0.212801	GABARAPL2
							Q9BQ95	ECSIT	Evolutionarily conserved signaling intermediate in Toll pathway, mitochondrial (Protein SITPEC)	3 v 3	-0.256111	0.0342851	0.212801	KNTC1
							Q9ULP9	TBC1D24	TBC1 domain family member 24	3 v 3	-0.212202	0.0342917	0.212801	CEP170B
							P36957	DLST	Dihydrolipoyllysine-residue succinyltransferase component of 2-oxoglutarate dehydrogenase complex, mitochondrial (EC 2.3.1.61) (2-oxoglutarate dehydrogenase complex component E2) (OGDC-E2) (Dihydrolipoamide succinyltransferase component of 2-oxoglutarate dehydrogenase complex) (E2K)	3 v 3	-0.202285	0.034303	0.212801	AGPAT1
							Q15208	STK38	Serine/threonine-protein kinase 38 (EC 2.7.11.1) (NDR1 protein kinase) (Nuclear Dbf2-related kinase 1)	3 v 3	-0.134914	0.0343091	0.212801	MSX1
							O95361	TRIM16	Tripartite motif-containing protein 16 (EC 2.3.2.27) (E3 ubiquitin-protein ligase TRIM16) (Estrogen-responsive B box protein)	3 v 3	0.374069	0.0343619	0.212832
							Q8N0Z6	TTC5	Tetratricopeptide repeat protein 5 (TPR repeat protein 5) (Stress-responsive activator of p300) (Strap)	3 v 3	-0.0340323	0.0343641	0.212833
							Q96C11	FGGY	FGGY carbohydrate kinase domain-containing protein (EC 2.7.1.-)	3 v 3	-0.332551	0.0344813	0.213248
							O94782	USP1	Ubiquitin carboxyl-terminal hydrolase 1 (EC 3.4.19.12) (Deubiquitinating enzyme 1) (hUBP) (Ubiquitin thioesterase 1) (Ubiquitin-specific-processing protease 1)	3 v 3	-0.138929	0.0344942	0.213248
							O43490	PROM1	Prominin-1 (Antigen AC133) (Prominin-like protein 1) (CD antigen CD133)	3 v 3	0.050067	0.0345331	0.213248
							Q9NUD5	ZCCHC3	Zinc finger CCHC domain-containing protein 3	3 v 3	0.143607	0.0345508	0.213248
							O75113	N4BP1	NEDD4-binding protein 1 (N4BP1) (EC 3.1.-.-)	3 v 3	0.279668	0.0345564	0.213248
							O00220	TNFRSF10A	Tumor necrosis factor receptor superfamily member 10A (Death receptor 4) (TNF-related apoptosis-inducing ligand receptor 1) (TRAIL receptor 1) (TRAIL-R1) (CD antigen CD261)	3 v 3	0.246223	0.0346001	0.213351
							Q9HCM3	KIAA1549	UPF0606 protein KIAA1549	3 v 3	-0.284606	0.034655	0.213351
							Q69YU5	BRAWNIN	Protein BRAWNIN	3 v 3	0.170913	0.034666	0.213351
							Q9Y315	DERA	Deoxyribose-phosphate aldolase (DERA) (EC 4.1.2.4) (2-deoxy-D-ribose 5-phosphate aldolase) (Phosphodeoxyriboaldolase) (Deoxyriboaldolase)	3 v 3	-0.187046	0.0346911	0.213351
							O60518	RANBP6	Ran-binding protein 6 (RanBP6)	3 v 3	-0.161633	0.0346998	0.213351
							Q16658	FSCN1	Fascin (55 kDa actin-bundling protein) (Singed-like protein) (p55)	3 v 3	0.0673788	0.0347498	0.213351
							Q52LW3	ARHGAP29	Rho GTPase-activating protein 29 (PTPL1-associated RhoGAP protein 1) (Rho-type GTPase-activating protein 29)	3 v 3	0.186837	0.0347663	0.213351
							Q96E52	OMA1	Metalloendopeptidase OMA1, mitochondrial (EC 3.4.24.-) (Metalloprotease-related protein 1) (MPRP-1) (Overlapping with the m-AAA protease 1 homolog)	3 v 3	-0.197251	0.0347835	0.213351
							Q8WXE0	CASKIN2	Caskin-2 (CASK-interacting protein 2)	3 v 3	-0.178179	0.034884	0.213351
							O95208	EPN2	Epsin-2 (EPS-15-interacting protein 2)	3 v 3	-0.175005	0.0348888	0.213351
							P35052	GPC1	Glypican-1 [Cleaved into: Secreted glypican-1]	3 v 3	0.0813706	0.0349004	0.213351
							O14733	MAP2K7	Dual specificity mitogen-activated protein kinase kinase 7 (MAP kinase kinase 7) (MAPKK 7) (EC 2.7.12.2) (JNK-activating kinase 2) (MAPK/ERK kinase 7) (MEK 7) (Stress-activated protein kinase kinase 4) (SAPK kinase 4) (SAPKK-4) (SAPKK4) (c-Jun N-terminal kinase kinase 2) (JNK kinase 2) (JNKK 2)	3 v 3	-0.0930224	0.034908	0.213351
							Q9NRK6	ABCB10	ATP-binding cassette sub-family B member 10, mitochondrial (ABC-mitochondrial erythroid protein) (ABC-me protein) (ATP-binding cassette transporter 10) (ABC transporter 10 protein) (Mitochondrial ATP-binding cassette 2) (M-ABC2)	3 v 3	0.174394	0.0349172	0.213351
							A0MZ66	SHTN1	Shootin-1 (Shootin1)	3 v 3	0.143837	0.0349238	0.213351
							A2RRC9	IQGAP3	IQ motif containing GTPase activating protein 3	3 v 3	-0.254745	0.034956	0.213395
							O14802	POLR3A	DNA-directed RNA polymerase III subunit RPC1 (RNA polymerase III subunit C1) (EC 2.7.7.6) (DNA-directed RNA polymerase III largest subunit) (DNA-directed RNA polymerase III subunit A) (RNA polymerase III 155 kDa subunit) (RPC155) (RNA polymerase III subunit C160)	3 v 3	0.172195	0.0349812	0.213395
							P46977	STT3A	Dolichyl-diphosphooligosaccharide--protein glycosyltransferase subunit STT3A (Oligosaccharyl transferase subunit STT3A) (STT3-A) (EC 2.4.99.18) (B5) (Integral membrane protein 1) (Transmembrane protein TMC)	3 v 3	-0.111681	0.0351645	0.21436
							P22307	SCP2	Sterol carrier protein 2 (SCP-2) (Acetyl-CoA C-myristoyltransferase) (EC 2.3.1.155) (Non-specific lipid-transfer protein) (NSL-TP) (Propanoyl-CoA C-acyltransferase) (EC 2.3.1.176) (SCP-2/3-oxoacyl-CoA thiolase) (SCP-2/thiolase) (EC 2.3.1.16) (SCP-chi) (SCPX) (Sterol carrier protein X) (SCP-X) (Straight-chain acyl-CoA oxidase) (SCOX)	3 v 3	0.269151	0.0352271	0.214461
[truncated: 365 more rows]
