# Supplementary material for: MicroRNAs emerging coordinate with placental mammals alter pathways in endometrial epithelia important for endometrial function
Source: iScience. 2023 Mar 4;26(4):106339. doi: 10.1016/j.isci.2023.106339 (PMC10034127; doi:10.1016/j.isci.2023.106339)
Supplement: Table S23. List of proteins significantly altered in abundance in response to non-targeting inhibitor and miR-340-5p inhibitor, related to Figure 9 — Final column lists proteins solely altered by miR-340-5p inhibitor once off target effects are removed (p<0.05), n = 3. [file mmc24.xlsx]

## Sheet: Sheet1
Supplementary Table 23: List of proteins significantly altered in abundance in response to non-targeting inhibitor and miR-340-5p inhibitor. Final column lists proteins solely altered by miR-340-5p inhibitor once off target effects are removed (p<0.05), n=3. Corresponds to figure 10 and supplementary figure 2.
Vehicle vs Non Targeting Inhibitor							Non Targeting Inhibitor vs MiR-340-5p Inhibitor							MiR-340-5p Inhibitor
Best Accession	Gene Name (Duplicate gene names with different accession numbers shown bold)	Protein Name	Replicate Number	Log Fold Change	T-Test	FDR	Best Accession	Gene Name (Duplicate gene names with different accession numbers shown bold)	Protein Name	Replicate Number	Log Fold Change	T-Test	FDR	Gene name (Missing gene names replaced with accession numbers aligned left)
Q9H1X3	DNAJC25	DnaJ homolog subfamily C member 25	3 v 3	-0.08832	3.11535e-05	0.265304	Q6P4A7	SFXN4	Sideroflexin-4 (Breast cancer resistance marker 1)	3 v 3	0.127035	0.000187255	0.672779	SFXN4
O14662	STX16	Syntaxin-16 (Syn16)	3 v 3	-0.162688	0.000133762	0.452191	P01040	CSTA	Cystatin-A (Cystatin-AS) (Stefin-A) [Cleaved into: Cystatin-A, N-terminally processed]	3 v 3	-0.409243	0.000293907	0.672779	CSTA
Q7Z6J8	UBE3D	E3 ubiquitin-protein ligase E3D (EC 2.3.2.26) (HECT-type E3 ubiquitin transferase E3D) (UbcH10-binding protein with a HECT-like domain) (Ubiquitin-conjugating enzyme E2C-binding protein)	2 v 2	-0.131345	0.000159297	0.452191	Q9P0J1	PDP1	[Pyruvate dehydrogenase [acetyl-transferring]]-phosphatase 1, mitochondrial (PDP 1) (EC 3.1.3.43) (Protein phosphatase 2C) (Pyruvate dehydrogenase phosphatase catalytic subunit 1) (PDPC 1)	3 v 3	-0.132173	0.000305136	0.672779	PDP1
Q13627	DYRK1A	Dual specificity tyrosine-phosphorylation-regulated kinase 1A (EC 2.7.12.1) (Dual specificity YAK1-related kinase) (HP86) (Protein kinase minibrain homolog) (MNBH) (hMNB)	3 v 3	-0.11142	0.000213882	0.455354	Q5FBB7	SGO1	Shugoshin 1 (Serologically defined breast cancer antigen NY-BR-85) (Shugoshin-like 1)	2 v 2	0.108045	0.000365265	0.672779	SGO1
Q9NTN3	SLC35D1	UDP-glucuronic acid/UDP-N-acetylgalactosamine transporter (UDP-GlcA/UDP-GalNAc transporter) (Solute carrier family 35 member D1) (UDP-galactose transporter-related protein 7) (UGTrel7)	3 v 3	-0.0531464	0.000553855	0.66486	H7C3C4	SLC4A7	Anion exchange protein (Fragment)	3 v 3	-0.176019	0.000450878	0.672779	SLC4A7
Q6PJ61	FBXO46	F-box only protein 46 (F-box only protein 34-like)	2 v 2	-0.0513165	0.000754895	0.66486	Q8TEM1	NUP210	Nuclear pore membrane glycoprotein 210 (Nuclear pore protein gp210) (Nuclear envelope pore membrane protein POM 210) (POM210) (Nucleoporin Nup210) (Pore membrane protein of 210 kDa)	3 v 3	-0.0473321	0.000543635	0.672779	NUP210
Q9UIJ7	AK3	GTP:AMP phosphotransferase AK3, mitochondrial (EC 2.7.4.10) (Adenylate kinase 3) (AK 3) (Adenylate kinase 3 alpha-like 1)	3 v 3	0.0962833	0.000824017	0.66486	A0PK02	PLXNB2	PLXNB2 protein	3 v 3	-0.316274	0.000745981	0.672779	PLXNB2
Q9H2C0	GAN	Gigaxonin (Kelch-like protein 16)	3 v 3	-0.0520032	0.000842476	0.66486	A0A1X8XL64	H3F3AP6	Histone H3	3 v 3	0.337532	0.000899281	0.672779	H3F3AP6
Q04323	UBXN1	UBX domain-containing protein 1 (SAPK substrate protein 1) (UBA/UBX 33.3 kDa protein)	3 v 3	-0.0244316	0.000845784	0.66486	Q9BVJ6	UTP14A	U3 small nucleolar RNA-associated protein 14 homolog A (Antigen NY-CO-16) (Serologically defined colon cancer antigen 16)	3 v 3	-0.0301564	0.00114239	0.672779	UTP14A
P29762	CRABP1	Cellular retinoic acid-binding protein 1 (Cellular retinoic acid-binding protein I) (CRABP-I)	3 v 3	0.0970357	0.000941159	0.66486	O43837	IDH3B	Isocitrate dehydrogenase [NAD] subunit beta, mitochondrial (Isocitric dehydrogenase subunit beta) (NAD(+)-specific ICDH subunit beta)	3 v 3	-0.064152	0.00115842	0.672779	IDH3B
Q9UKL0	RCOR1	REST corepressor 1 (Protein CoREST)	3 v 3	0.0750147	0.00101123	0.66486	Q6Y288	B3GLCT	Beta-1,3-glucosyltransferase (Beta3Glc-T) (EC 2.4.1.-) (Beta 3-glucosyltransferase) (Beta-3-glycosyltransferase-like)	3 v 3	-0.13452	0.00136513	0.672779	B3GLCT
Q9C035	TRIM5	Tripartite motif-containing protein 5 (EC 2.3.2.27) (RING finger protein 88) (RING-type E3 ubiquitin transferase TRIM5)	3 v 3	-0.310448	0.00101493	0.66486	Q59ER5		WD repeat-containing protein 1 isoform 1 variant (Fragment)	3 v 3	-0.0835483	0.00140099	0.672779	Q59ER5
B3KMX1		cDNA FLJ12848 fis, clone NT2RP2003391, highly similar to Transportin-3	2 v 2	0.171699	0.00117654	0.700748	O60783	MRPS14	28S ribosomal protein S14, mitochondrial (MRP-S14) (S14mt) (Mitochondrial small ribosomal subunit protein uS14m)	3 v 3	0.442754	0.00164434	0.672779	MRPS14
Q08345	DDR1	Epithelial discoidin domain-containing receptor 1 (Epithelial discoidin domain receptor 1) (EC 2.7.10.1) (CD167 antigen-like family member A) (Cell adhesion kinase) (Discoidin receptor tyrosine kinase) (HGK2) (Mammary carcinoma kinase 10) (MCK-10) (Protein-tyrosine kinase 3A) (Protein-tyrosine kinase RTK-6) (TRK E) (Tyrosine kinase DDR) (Tyrosine-protein kinase CAK) (CD antigen CD167a)	3 v 3	-0.148118	0.00123429	0.700748	A2RUU9	PCM1	PCM1 protein	3 v 3	0.239019	0.00182848	0.672779	PCM1
O00217	NDUFS8	NADH dehydrogenase [ubiquinone] iron-sulfur protein 8, mitochondrial (EC 7.1.1.2) (Complex I-23kD) (CI-23kD) (NADH-ubiquinone oxidoreductase 23 kDa subunit) (TYKY subunit)	3 v 3	-0.104902	0.00150508	0.701111	Q9BV40	VAMP8	Vesicle-associated membrane protein 8 (VAMP-8) (Endobrevin) (EDB)	3 v 3	-0.184905	0.00194788	0.672779	VAMP8
O15427	SLC16A3	Monocarboxylate transporter 4 (MCT 4) (Solute carrier family 16 member 3)	3 v 3	0.0552623	0.00159256	0.701111	P51812	RPS6KA3	Ribosomal protein S6 kinase alpha-3 (S6K-alpha-3) (EC 2.7.11.1) (90 kDa ribosomal protein S6 kinase 3) (p90-RSK 3) (p90RSK3) (Insulin-stimulated protein kinase 1) (ISPK-1) (MAP kinase-activated protein kinase 1b) (MAPK-activated protein kinase 1b) (MAPKAP kinase 1b) (MAPKAPK-1b) (Ribosomal S6 kinase 2) (RSK-2) (pp90RSK2)	3 v 3	-0.0416915	0.00205288	0.672779	RPS6KA3
Q8NFZ8	CADM4	Cell adhesion molecule 4 (Immunoglobulin superfamily member 4C) (IgSF4C) (Nectin-like protein 4) (NECL-4) (TSLC1-like protein 2)	3 v 3	-0.0671918	0.00169054	0.701111	Q9BT09	CNPY3	Protein canopy homolog 3 (CTG repeat protein 4a) (Expanded repeat-domain protein CAG/CTG 5) (Protein associated with TLR4) (Trinucleotide repeat-containing gene 5 protein)	3 v 3	-0.0988656	0.00215938	0.672779	CNPY3
Q9NXN4	GDAP2	Ganglioside-induced differentiation-associated protein 2	3 v 3	-0.0892873	0.00178162	0.701111	E9PMS6	LMO7	LIM domain only protein 7	3 v 3	-0.135303	0.00225165	0.672779	LMO7
Q9NRS6	SNX15	Sorting nexin-15	3 v 3	-0.0541656	0.0018161	0.701111	Q9Y3E0	GOLT1B	Vesicle transport protein GOT1B (Germ cell tumor 2) (Golgi transport 1 homolog B) (Putative NF-kappa-B-activating protein 470) (hGOT1a)	3 v 3	0.0750598	0.00239838	0.672779	GOLT1B
B4DJE2		cDNA FLJ54815	3 v 3	-0.320125	0.00182745	0.701111	P12931	SRC	Proto-oncogene tyrosine-protein kinase Src (EC 2.7.10.2) (Proto-oncogene c-Src) (pp60c-src) (p60-Src)	3 v 3	-0.150131	0.00286117	0.672779	SRC
P35080	PFN2	Profilin-2 (Profilin II)	3 v 3	0.131073	0.00183875	0.701111	P24844	MYL9	Myosin regulatory light polypeptide 9 (20 kDa myosin light chain) (LC20) (MLC-2C) (Myosin RLC) (Myosin regulatory light chain 2, smooth muscle isoform) (Myosin regulatory light chain 9) (Myosin regulatory light chain MRLC1)	3 v 3	-0.118726	0.00288985	0.672779	MYL9
Q9BV38	WDR18	WD repeat-containing protein 18	3 v 3	-0.102397	0.00189356	0.701111	Q6UX71	PLXDC2	Plexin domain-containing protein 2 (Tumor endothelial marker 7-related protein)	3 v 3	0.0197388	0.00323944	0.672779	PLXDC2
Q14542	SLC29A2	Equilibrative nucleoside transporter 2 (36 kDa nucleolar protein HNP36) (Delayed-early response protein 12) (Equilibrative nitrobenzylmercaptopurine riboside-insensitive nucleoside transporter) (Equilibrative NBMPR-insensitive nucleoside transporter) (Hydrophobic nucleolar protein, 36 kDa) (Nucleoside transporter, ei-type) (Solute carrier family 29 member 2)	3 v 3	0.116939	0.00215898	0.753324	Q8TBQ9	TMEM167A	Protein kish-A (Transmembrane protein 167) (Transmembrane protein 167A)	3 v 3	-0.226083	0.00328148	0.672779	TMEM167A
P62256	UBE2H	Ubiquitin-conjugating enzyme E2 H (EC 2.3.2.23) ((E3-independent) E2 ubiquitin-conjugating enzyme H) (EC 2.3.2.24) (E2 ubiquitin-conjugating enzyme H) (UbcH2) (Ubiquitin carrier protein H) (Ubiquitin-conjugating enzyme E2-20K) (Ubiquitin-protein ligase H)	3 v 3	0.127031	0.00245735	0.753324	O75170	PPP6R2	Serine/threonine-protein phosphatase 6 regulatory subunit 2 (SAPS domain family member 2)	3 v 3	0.0416165	0.00334397	0.672779	PPP6R2
Q8N9F7	GDPD1	Lysophospholipase D GDPD1 (EC 3.1.4.-) (Glycerophosphodiester phosphodiesterase 4) (Glycerophosphodiester phosphodiesterase domain-containing protein 1)	3 v 3	0.282926	0.00246278	0.753324	H0YEM9	ZBTB44	Zinc finger and BTB domain-containing protein 44	3 v 3	0.219389	0.00351091	0.672779	ZBTB44
Q96CM8	ACSF2	Medium-chain acyl-CoA ligase ACSF2, mitochondrial (EC 6.2.1.2)	3 v 3	0.0843609	0.00272818	0.753324	P46459	NSF	Vesicle-fusing ATPase (EC 3.6.4.6) (N-ethylmaleimide-sensitive fusion protein) (NEM-sensitive fusion protein) (Vesicular-fusion protein NSF)	3 v 3	-0.0626377	0.00351375	0.672779	NSF
Q7L266	ASRGL1	Isoaspartyl peptidase/L-asparaginase (EC 3.4.19.5) (EC 3.5.1.1) (Asparaginase-like protein 1) (Beta-aspartyl-peptidase) (Isoaspartyl dipeptidase) (L-asparagine amidohydrolase) [Cleaved into: Isoaspartyl peptidase/L-asparaginase alpha chain; Isoaspartyl peptidase/L-asparaginase beta chain]	3 v 3	0.0334329	0.00275679	0.753324	Q9UPN9	TRIM33	E3 ubiquitin-protein ligase TRIM33 (EC 2.3.2.27) (Ectodermin homolog) (RET-fused gene 7 protein) (Protein Rfg7) (RING-type E3 ubiquitin transferase TRIM33) (Transcription intermediary factor 1-gamma) (TIF1-gamma) (Tripartite motif-containing protein 33)	2 v 2	-0.170148	0.00352255	0.672779	TRIM33
Q6ZQX7	LIAT1	Protein LIAT1 (Ligand of ATE1 protein)	3 v 3	0.0873763	0.00302756	0.753324	Q9Y314	NOSIP	Nitric oxide synthase-interacting protein (E3 ubiquitin-protein ligase NOSIP) (EC 2.3.2.27) (RING-type E3 ubiquitin transferase NOSIP) (eNOS-interacting protein)	3 v 3	-0.0696944	0.00363738	0.672779	NOSIP
Q9NX18	SDHAF2	Succinate dehydrogenase assembly factor 2, mitochondrial (SDH assembly factor 2) (SDHAF2)	3 v 3	0.518236	0.00308497	0.753324	Q86U06	RBM23	Probable RNA-binding protein 23 (CAPER beta) (CAPERbeta) (RNA-binding motif protein 23) (RNA-binding region-containing protein 4) (Splicing factor SF2)	3 v 3	-0.0583702	0.00364184	0.672779	RBM23
Q96RK4	BBS4	Bardet-Biedl syndrome 4 protein	2 v 2	-0.200731	0.00308678	0.753324	Q9NP72	RAB18	Ras-related protein Rab-18	3 v 3	-0.155251	0.00385171	0.672779	ARID4B
Q96I51	RCC1L	RCC1-like G exchanging factor-like protein (RCC1-like) (Williams-Beuren syndrome chromosomal region 16 protein)	3 v 3	-0.074056	0.00312156	0.753324	Q4LE39	ARID4B	AT-rich interactive domain-containing protein 4B (ARID domain-containing protein 4B) (180 kDa Sin3-associated polypeptide) (Sin3-associated polypeptide p180) (Breast cancer-associated antigen BRCAA1) (Histone deacetylase complex subunit SAP180) (Retinoblastoma-binding protein 1-like 1)	3 v 3	-0.0573409	0.00389602	0.672779	PTPA
P54922	ADPRH	[Protein ADP-ribosylarginine] hydrolase (ADP-ribosylarginine hydrolase) (hARH1) (EC 3.2.2.19) (ADP-ribose-L-arginine cleaving enzyme)	3 v 3	0.246099	0.00316273	0.753324	Q15257	PTPA	Serine/threonine-protein phosphatase 2A activator (EC 5.2.1.8) (PP2A, subunit B', PR53 isoform) (Phosphotyrosyl phosphatase activator) (PTPA) (Serine/threonine-protein phosphatase 2A regulatory subunit 4) (Serine/threonine-protein phosphatase 2A regulatory subunit B')	3 v 3	-0.172124	0.00403029	0.672779	SNX5
O75390	CS	Citrate synthase, mitochondrial (EC 2.3.3.1) (Citrate (Si)-synthase)	3 v 3	0.0516825	0.00341521	0.753324	Q9Y5X3	SNX5	Sorting nexin-5	3 v 3	-0.173173	0.00415738	0.672779	JADE3
Q9H8E8	KAT14	Cysteine-rich protein 2-binding protein (CSRP2-binding protein) (ADA2A-containing complex subunit 2) (ATAC2) (CRP2-binding partner) (CRP2BP) (Lysine acetyltransferase 14)	3 v 3	-0.320342	0.00353777	0.753324	Q92613	JADE3	Protein Jade-3 (Jade family PHD finger protein 3) (PHD finger protein 16)	3 v 3	0.275896	0.00424718	0.672779	RAB34
Q6NSJ2	PHLDB3	Pleckstrin homology-like domain family B member 3	3 v 3	-0.183926	0.00370376	0.753324	Q9BZG1	RAB34	Ras-related protein Rab-34 (Ras-related protein Rab-39) (Ras-related protein Rah)	3 v 3	-0.0546521	0.00424738	0.672779	DUS1L
O43719	HTATSF1	HIV Tat-specific factor 1 (Tat-SF1)	3 v 3	0.128328	0.00371898	0.753324	Q6P1R4	DUS1L	tRNA-dihydrouridine(16/17) synthase [NAD(P)(+)]-like (EC 1.3.1.-) (tRNA-dihydrouridine synthase 1-like)	3 v 3	0.0857771	0.0043053	0.672779	BAG4
F8W0G4	PCBP2	Poly(rC)-binding protein 2 (Fragment)	3 v 3	0.0365649	0.00373796	0.753324	O95429	BAG4	BAG family molecular chaperone regulator 4 (BAG-4) (Bcl-2-associated athanogene 4) (Silencer of death domains)	3 v 3	-0.143796	0.00431153	0.672779	C9orf89
Q8IXL7	MSRB3	Methionine-R-sulfoxide reductase B3 (MsrB3) (EC 1.8.4.12) (EC 1.8.4.14)	3 v 3	0.314828	0.00383271	0.753324	A0A024R248	C9orf89	Chromosome 9 open reading frame 89, isoform CRA_b	3 v 3	-0.134867	0.00447018	0.672779	A0A4D5RAB6
Q13526	PIN1	Peptidyl-prolyl cis-trans isomerase NIMA-interacting 1 (EC 5.2.1.8) (Peptidyl-prolyl cis-trans isomerase Pin1) (PPIase Pin1) (Rotamase Pin1)	3 v 3	0.0952829	0.00391489	0.753324	A0A4D5RAB6		Uncharacterized protein	2 v 2	-0.178439	0.00492918	0.672779	ELMOD2
Q16352	INA	Alpha-internexin (Alpha-Inx) (66 kDa neurofilament protein) (NF-66) (Neurofilament-66) (Neurofilament 5)	3 v 3	-0.0978107	0.00402399	0.753324	Q8IZ81	ELMOD2	ELMO domain-containing protein 2	3 v 3	-0.12364	0.00494743	0.672779	STAG1
P32322	PYCR1	Pyrroline-5-carboxylate reductase 1, mitochondrial (P5C reductase 1) (P5CR 1) (EC 1.5.1.2)	3 v 3	0.291337	0.0040583	0.753324	Q8WVM7	STAG1	Cohesin subunit SA-1 (SCC3 homolog 1) (Stromal antigen 1)	3 v 3	-0.0841947	0.00496095	0.672779	FAU
Q9UKX3	MYH13	Myosin-13 (Myosin heavy chain 13) (Myosin heavy chain, skeletal muscle, extraocular) (MyHC-EO) (Myosin heavy chain, skeletal muscle, laryngeal) (MyHC-IIL) (Superfast myosin)	2 v 2	-0.250441	0.0040701	0.753324	P62861	FAU	40S ribosomal protein S30 (Small ribosomal subunit protein eS30)	2 v 2	0.827891	0.00508932	0.672779	A8K7F3
O00506	STK25	Serine/threonine-protein kinase 25 (EC 2.7.11.1) (Ste20-like kinase) (Sterile 20/oxidant stress-response kinase 1) (SOK-1) (Ste20/oxidant stress response kinase 1)	3 v 3	-0.0456868	0.00414753	0.753324	A8K7F3		cDNA FLJ75847, highly similar to Homo sapiens G protein-coupled receptor 108 (GPR108), mRNA	3 v 3	-0.0885303	0.00509304	0.672779	GOSR1
O60547	GMDS	GDP-mannose 4,6 dehydratase (EC 4.2.1.47) (GDP-D-mannose dehydratase) (GMD)	3 v 3	0.0628272	0.00419793	0.753324	O95249	GOSR1	Golgi SNAP receptor complex member 1 (28 kDa Golgi SNARE protein) (28 kDa cis-Golgi SNARE p28) (GOS-28)	3 v 3	-0.144069	0.00526872	0.672779	B2R6X2
O60930	RNASEH1	Ribonuclease H1 (RNase H1) (EC 3.1.26.4) (Ribonuclease H type II)	2 v 2	-0.0960132	0.00421147	0.753324	B2R6X2		Beta-glucuronidase (EC 3.2.1.31)	3 v 3	-0.110419	0.00535103	0.672779	ANKHD1
P40818	USP8	Ubiquitin carboxyl-terminal hydrolase 8 (EC 3.4.19.12) (Deubiquitinating enzyme 8) (Ubiquitin isopeptidase Y) (hUBPy) (Ubiquitin thioesterase 8) (Ubiquitin-specific-processing protease 8)	3 v 3	-0.0335474	0.00423738	0.753324	D6RHC4	ANKHD1	Ankyrin repeat and KH domain-containing protein 1 (Fragment)	2 v 2	-0.241675	0.00542991	0.672779	EIF3M
Q9Y3Z3	SAMHD1	Deoxynucleoside triphosphate triphosphohydrolase SAMHD1 (dNTPase) (EC 3.1.5.-) (Dendritic cell-derived IFNG-induced protein) (DCIP) (Monocyte protein 5) (MOP-5) (SAM domain and HD domain-containing protein 1) (hSAMHD1)	3 v 3	-0.131365	0.0042829	0.753324	Q7L2H7	EIF3M	Eukaryotic translation initiation factor 3 subunit M (eIF3m) (Fetal lung protein B5) (hFL-B5) (PCI domain-containing protein 1)	3 v 3	-0.0462161	0.00546202	0.672779	KMT2A
O43159	RRP8	Ribosomal RNA-processing protein 8 (EC 2.1.1.-) (Cerebral protein 1) (Nucleomethylin)	2 v 2	-0.119316	0.004373	0.753324	P0DI83	RAB34	Ras-related protein Rab-34, isoform NARR (Nine amino-acid residue-repeats)	3 v 3	-0.126506	0.00546242	0.672779	CASD1
Q0JRZ9	FCHO2	F-BAR domain only protein 2	3 v 3	-0.110921	0.00463457	0.753324	Q03164	KMT2A	Histone-lysine N-methyltransferase 2A (Lysine N-methyltransferase 2A) (EC 2.1.1.354) (ALL-1) (CXXC-type zinc finger protein 7) (Cysteine methyltransferase KMT2A) (EC 2.1.1.-) (Myeloid/lymphoid or mixed-lineage leukemia) (Myeloid/lymphoid or mixed-lineage leukemia protein 1) (Trithorax-like protein) (Zinc finger protein HRX) [Cleaved into: MLL cleavage product N320 (N-terminal cleavage product of …	3 v 3	0.180885	0.0058628	0.672779	PKP3
A7E2V4	ZSWIM8	Zinc finger SWIM domain-containing protein 8	3 v 3	-0.059168	0.00486164	0.753324	Q96PB1	CASD1	N-acetylneuraminate 9-O-acetyltransferase (EC 2.3.1.45) (CAS1 domain-containing protein 1) (Sialate O-acetyltransferase) (SOAT)	3 v 3	0.232986	0.00632712	0.672779	CDK1
Q6PCE3	PGM2L1	Glucose 1,6-bisphosphate synthase (EC 2.7.1.106) (PMMLP) (Phosphoglucomutase-2-like 1)	3 v 3	0.0569462	0.00492839	0.753324	Q9Y446	PKP3	Plakophilin-3	3 v 3	-0.0725555	0.00658689	0.672779	GNAQ
Q9UKB1	FBXW11	F-box/WD repeat-containing protein 11 (F-box and WD repeats protein beta-TrCP2) (F-box/WD repeat-containing protein 1B) (Homologous to Slimb protein) (HOS)	3 v 3	-0.144287	0.00514963	0.753324	P06493	CDK1	Cyclin-dependent kinase 1 (CDK1) (EC 2.7.11.22) (EC 2.7.11.23) (Cell division control protein 2 homolog) (Cell division protein kinase 1) (p34 protein kinase)	3 v 3	-0.0924209	0.00674069	0.672779	PRMT7
Q92820	GGH	Gamma-glutamyl hydrolase (EC 3.4.19.9) (Conjugase) (GH) (Gamma-Glu-X carboxypeptidase)	3 v 3	0.109377	0.00517146	0.753324	P50148	GNAQ	Guanine nucleotide-binding protein G(q) subunit alpha (Guanine nucleotide-binding protein alpha-q)	3 v 3	-0.233859	0.00676413	0.672779	PTER
Q9BZG8	DPH1	2-(3-amino-3-carboxypropyl)histidine synthase subunit 1 (EC 2.5.1.108) (Diphthamide biosynthesis protein 1) (Diphtheria toxin resistance protein 1) (Ovarian cancer-associated gene 1 protein) (S-adenosyl-L-methionine:L-histidine 3-amino-3-carboxypropyltransferase 1)	3 v 3	-0.0505178	0.00521002	0.753324	Q9NVM4	PRMT7	Protein arginine N-methyltransferase 7 (EC 2.1.1.321) (Histone-arginine N-methyltransferase PRMT7) ([Myelin basic protein]-arginine N-methyltransferase PRMT7)	3 v 3	0.125809	0.00678273	0.672779	MRPL12
Q8WW59	SPRYD4	SPRY domain-containing protein 4	3 v 3	0.0774906	0.005314	0.753324	Q96BW5	PTER	Phosphotriesterase-related protein (EC 3.1.-.-) (Parathion hydrolase-related protein) (hPHRP)	3 v 3	-0.221281	0.00695399	0.672779	BAG3
B4E2S7		cDNA FLJ58780, highly similar to Homo sapiens lysosomal-associated membrane protein 2 (LAMP2), transcript variant LAMP2B, mRNA	3 v 3	-0.181652	0.005341	0.753324	P52815	MRPL12	39S ribosomal protein L12, mitochondrial (L12mt) (MRP-L12) (5c5-2) (Mitochondrial large ribosomal subunit protein bL12m)	3 v 3	0.0382632	0.00697257	0.672779	RPL38
O95248	SBF1	Myotubularin-related protein 5 (Inactive phosphatidylinositol 3-phosphatase 5) (SET-binding factor 1) (Sbf1)	3 v 3	-0.169983	0.00538015	0.753324	O95817	BAG3	BAG family molecular chaperone regulator 3 (BAG-3) (Bcl-2-associated athanogene 3) (Bcl-2-binding protein Bis) (Docking protein CAIR-1)	3 v 3	0.102369	0.00729511	0.672779	KRT16
Q9Y6K0	CEPT1	Choline/ethanolaminephosphotransferase 1 (hCEPT1) (EC 2.7.8.1) (EC 2.7.8.2) (1-alkenyl-2-acylglycerol choline phosphotransferase) (EC 2.7.8.22)	2 v 2	-0.0520113	0.00558273	0.753324	Q9Y312	AAR2	Protein AAR2 homolog (AAR2 splicing factor homolog)	3 v 3	0.235535	0.00731879	0.672779	TSPAN2
Q92686	NRGN	Neurogranin (Ng) (RC3) [Cleaved into: NEUG(55-78)]	2 v 2	0.564979	0.00565738	0.753324	P63173	RPL38	60S ribosomal protein L38 (Large ribosomal subunit protein eL38)	3 v 3	-0.107275	0.00745814	0.672779	SNRPA1
Q8TB40	ABHD4	(Lyso)-N-acylphosphatidylethanolamine lipase (EC 3.1.1.-) (Alpha/beta hydrolase domain-containing protein 4) (Abhydrolase domain-containing protein 4) (Alpha/beta-hydrolase 4)	3 v 3	-0.0671712	0.00568982	0.753324	P08779	KRT16	Keratin, type I cytoskeletal 16 (Cytokeratin-16) (CK-16) (Keratin-16) (K16)	3 v 3	-2.6921	0.00753168	0.672779	PYCR3
O75165	DNAJC13	DnaJ homolog subfamily C member 13 (Required for receptor-mediated endocytosis 8) (RME-8)	3 v 3	-0.115587	0.00579348	0.753324	O60636	TSPAN2	Tetraspanin-2 (Tspan-2) (Tetraspan NET-3)	3 v 3	-0.0747786	0.00755099	0.672779	TRIM27
P25445	FAS	Tumor necrosis factor receptor superfamily member 6 (Apo-1 antigen) (Apoptosis-mediating surface antigen FAS) (FASLG receptor) (CD antigen CD95)	3 v 3	-0.115862	0.00579453	0.753324	P09661	SNRPA1	U2 small nuclear ribonucleoprotein A' (U2 snRNP A')	3 v 3	0.0784007	0.00793038	0.672779	GFM2
Q9Y5S2	CDC42BPB	Serine/threonine-protein kinase MRCK beta (EC 2.7.11.1) (CDC42-binding protein kinase beta) (CDC42BP-beta) (DMPK-like beta) (Myotonic dystrophy kinase-related CDC42-binding kinase beta) (MRCK beta) (Myotonic dystrophy protein kinase-like beta)	3 v 3	-0.263574	0.00581031	0.753324	P53396	ACLY	ATP-citrate synthase (EC 2.3.3.8) (ATP-citrate (pro-S-)-lyase) (ACL) (Citrate cleavage enzyme)	3 v 3	-0.0574053	0.0079947	0.672779	CHCHD1
Q96JJ3	ELMO2	Engulfment and cell motility protein 2 (Protein ced-12 homolog A) (hCed-12A)	3 v 3	-0.0481559	0.00583835	0.753324	Q53H96	PYCR3	Pyrroline-5-carboxylate reductase 3 (P5C reductase 3) (P5CR 3) (EC 1.5.1.2) (Pyrroline-5-carboxylate reductase-like protein)	3 v 3	0.0334051	0.00819568	0.672779	KRT6A
O75880	SCO1	Protein SCO1 homolog, mitochondrial	3 v 3	0.153247	0.00609624	0.77486	P14373	TRIM27	Zinc finger protein RFP (EC 2.3.2.27) (RING finger protein 76) (RING-type E3 ubiquitin transferase TRIM27) (Ret finger protein) (Tripartite motif-containing protein 27)	2 v 2	0.347845	0.0082468	0.672779	PTK2
Q6NXG1	ESRP1	Epithelial splicing regulatory protein 1 (RNA-binding motif protein 35A) (RNA-binding protein 35A)	3 v 3	-0.0534337	0.00634223	0.78156	Q969S9	GFM2	Ribosome-releasing factor 2, mitochondrial (RRF2mt) (Elongation factor G 2, mitochondrial) (EF-G2mt) (mEF-G 2) (Elongation factor G2) (hEFG2)	3 v 3	-0.166464	0.0082791	0.672779	EIF3G
P05161	ISG15	Ubiquitin-like protein ISG15 (Interferon-induced 15 kDa protein) (Interferon-induced 17 kDa protein) (IP17) (Ubiquitin cross-reactive protein) (hUCRP)	3 v 3	-0.700906	0.00645033	0.78156	Q96BP2	CHCHD1	Coiled-coil-helix-coiled-coil-helix domain-containing protein 1 (28S ribosomal protein S37, mitochondrial) (MRP-S37) (Mitochondrial small ribosomal subunit protein mS37) (Nuclear protein C2360)	3 v 3	-0.182353	0.00843924	0.672779	ITGB4
Q9H0W5	CCDC8	Coiled-coil domain-containing protein 8	3 v 3	0.0778934	0.00653517	0.78156	P02538	KRT6A	Keratin, type II cytoskeletal 6A (Cytokeratin-6A) (CK-6A) (Cytokeratin-6D) (CK-6D) (Keratin-6A) (K6A) (Type-II keratin Kb6) (allergen Hom s 5)	3 v 3	-2.56208	0.00853159	0.672779	STYX
Q9UGP5	POLL	DNA polymerase lambda (Pol Lambda) (EC 2.7.7.7) (EC 4.2.99.-) (DNA polymerase beta-2) (Pol beta2) (DNA polymerase kappa)	2 v 2	0.116574	0.00659976	0.78156	Q6PGP7	TTC37	Tetratricopeptide repeat protein 37 (TPR repeat protein 37) (SKI3 homolog) (Ski3) (Tricho-hepatic-enteric syndrome protein) (Thespin)	3 v 3	0.127723	0.00856532	0.672779	PRODH
O95297	MPZL1	Myelin protein zero-like protein 1 (Protein zero-related)	3 v 3	-0.133343	0.00660783	0.78156	Q05397	PTK2	Focal adhesion kinase 1 (FADK 1) (EC 2.7.10.2) (Focal adhesion kinase-related nonkinase) (FRNK) (Protein phosphatase 1 regulatory subunit 71) (PPP1R71) (Protein-tyrosine kinase 2) (p125FAK) (pp125FAK)	3 v 3	0.071928	0.00874767	0.672779	DENND4C
A0A090N8N0	LOC340312	Similar to Importin alpha-2 subunit (Karyopherin alpha-2 subunit) (SRP1-alpha) (RAG cohort protein 1)	3 v 3	0.348921	0.00707582	0.809168	K7ER90	EIF3G	Eukaryotic translation initiation factor 3 subunit G (Fragment)	3 v 3	0.237003	0.00882032	0.672779	UCKL1
P31350	RRM2	Ribonucleoside-diphosphate reductase subunit M2 (EC 1.17.4.1) (Ribonucleotide reductase small chain) (Ribonucleotide reductase small subunit)	3 v 3	0.232255	0.00708667	0.809168	H0YJH7	TMPO	Lamina-associated polypeptide 2, isoforms beta/gamma (Fragment)	3 v 3	-1.03623	0.00892308	0.672779	ARL14EP
P46821	MAP1B	Microtubule-associated protein 1B (MAP-1B) [Cleaved into: MAP1B heavy chain; MAP1 light chain LC1]	3 v 3	-0.128297	0.00731736	0.809168	P16144	ITGB4	Integrin beta-4 (GP150) (CD antigen CD104)	3 v 3	0.0795609	0.00906444	0.672779	RUFY1
P35610	SOAT1	Sterol O-acyltransferase 1 (EC 2.3.1.26) (Acyl-coenzyme A:cholesterol acyltransferase 1) (ACAT-1) (Cholesterol acyltransferase 1)	3 v 3	-0.0773636	0.00731926	0.809168	Q8WUJ0	STYX	Serine/threonine/tyrosine-interacting protein (Inactive tyrosine-protein phosphatase STYX) (Phosphoserine/threonine/tyrosine interaction protein)	3 v 3	0.0920141	0.00913785	0.672779	TMEM267
A1A4S6	ARHGAP10	Rho GTPase-activating protein 10 (GTPase regulator associated with focal adhesion kinase 2) (Graf-related protein 2) (Rho-type GTPase-activating protein 10)	2 v 2	0.0547167	0.00754563	0.809168	O43272	PRODH	Proline dehydrogenase 1, mitochondrial (EC 1.5.5.2) (Proline oxidase) (Proline oxidase 2) (p53-induced gene 6 protein)	3 v 3	-0.0618824	0.0095469	0.672779	WRAP73
P08294	SOD3	Extracellular superoxide dismutase [Cu-Zn] (EC-SOD) (EC 1.15.1.1)	3 v 3	0.184879	0.00754769	0.809168	Q5VZ89	DENND4C	DENN domain-containing protein 4C	3 v 3	-0.0735561	0.00979028	0.672779	RPS29
Q9C0D3	ZYG11B	Protein zyg-11 homolog B	3 v 3	-0.21618	0.00763945	0.809168	Q9NWZ5	UCKL1	Uridine-cytidine kinase-like 1 (EC 2.7.1.48)	3 v 3	-0.0405542	0.00986463	0.672779	Pe7Fe14
P08582	MELTF	Melanotransferrin (Melanoma-associated antigen p97) (CD antigen CD228)	3 v 3	-0.13361	0.00765986	0.809168	Q8N8R7	ARL14EP	ARL14 effector protein (ARF7 effector protein)	3 v 3	0.0673659	0.0100728	0.672779	Q6W6M6
P38919	EIF4A3	Eukaryotic initiation factor 4A-III (eIF-4A-III) (eIF4A-III) (EC 3.6.4.13) (ATP-dependent RNA helicase DDX48) (ATP-dependent RNA helicase eIF4A-3) (DEAD box protein 48) (Eukaryotic initiation factor 4A-like NUK-34) (Eukaryotic translation initiation factor 4A isoform 3) (Nuclear matrix protein 265) (NMP 265) (hNMP 265) [Cleaved into: Eukaryotic initiation factor 4A-III, N-terminally processed]	3 v 3	0.0816541	0.0079596	0.809168	Q96T51	RUFY1	RUN and FYVE domain-containing protein 1 (FYVE-finger protein EIP1) (La-binding protein 1) (Rab4-interacting protein) (Zinc finger FYVE domain-containing protein 12)	3 v 3	0.105762	0.0103604	0.672779	ARL8A
B7Z518		cDNA FLJ55237, highly similar to Homo sapiens activating signal cointegrator 1 complex subunit 1 (ASCC1), mRNA	3 v 3	-0.191215	0.00803669	0.809168	Q0VDI3	TMEM267	Transmembrane protein 267	2 v 2	-0.331432	0.0103969	0.672779	RMDN2
Q8IXS8	FAM126B	Protein FAM126B	2 v 2	-0.484677	0.00807914	0.809168	Q9P2S5	WRAP73	WD repeat-containing protein WRAP73 (WD repeat-containing protein 8) (WD repeat-containing protein antisense to TP73 gene)	2 v 2	0.556034	0.0105039	0.672779	SMARCE1
A0A6Q8PFE4	ACTB	Actin, cytoplasmic 1	3 v 3	0.766707	0.00812138	0.809168	P62273	RPS29	40S ribosomal protein S29 (Small ribosomal subunit protein uS14)	3 v 3	-0.106709	0.010589	0.672779	CDC26
Q9NUB1	ACSS1	Acetyl-coenzyme A synthetase 2-like, mitochondrial (EC 6.2.1.1) (Acetate--CoA ligase 2) (Acetyl-CoA synthetase 2) (AceCS2) (Acyl-CoA synthetase short-chain family member 1) (Propionate--CoA ligase) (EC 6.2.1.17)	3 v 3	-0.251944	0.0081316	0.809168	W0S1J7	Pe7Fe14	PJA2/FER fusion protein	3 v 3	0.122921	0.0106925	0.672779	HMG20A
A0A6I8PRA0	TCOF1	Treacle protein (Fragment)	3 v 3	0.13508	0.00840013	0.809168	Q6W6M6		Antigen MLAA-44	2 v 2	0.321481	0.0107486	0.672779	LRRC8E
P04080	CSTB	Cystatin-B (CPI-B) (Liver thiol proteinase inhibitor) (Stefin-B)	3 v 3	-0.182424	0.00868167	0.809168	Q96BM9	ARL8A	ADP-ribosylation factor-like protein 8A (ADP-ribosylation factor-like protein 10B) (Novel small G protein indispensable for equal chromosome segregation 2)	3 v 3	-0.0369797	0.01133	0.672779	EMC10
O60678	PRMT3	Protein arginine N-methyltransferase 3 (EC 2.1.1.-) (Heterogeneous nuclear ribonucleoprotein methyltransferase-like protein 3)	3 v 3	-0.182159	0.00877954	0.809168	Q96LZ7	RMDN2	Regulator of microtubule dynamics protein 2 (RMD-2) (hRMD-2) (Protein FAM82A1)	3 v 3	0.0875099	0.0113927	0.672779	TEX10
Q96E22	NUS1	Dehydrodolichyl diphosphate synthase complex subunit NUS1 (EC 2.5.1.87) (Cis-prenyltransferase subunit NgBR) (Nogo-B receptor) (NgBR) (Nuclear undecaprenyl pyrophosphate synthase 1 homolog)	3 v 3	-0.165255	0.00880211	0.809168	Q969G3	SMARCE1	SWI/SNF-related matrix-associated actin-dependent regulator of chromatin subfamily E member 1 (BRG1-associated factor 57) (BAF57)	3 v 3	0.139009	0.0114183	0.672779	POLR2D
P41208	CETN2	Centrin-2 (Caltractin isoform 1)	3 v 3	0.147496	0.00885209	0.809168	Q8NHZ8	CDC26	Anaphase-promoting complex subunit CDC26 (Anaphase-promoting complex subunit 12) (APC12) (Cell division cycle protein 26 homolog)	3 v 3	-0.314121	0.0114905	0.672779	PRMT1
Q9UBP9	GULP1	PTB domain-containing engulfment adapter protein 1 (Cell death protein 6 homolog) (PTB domain adapter protein CED-6) (Protein GULP)	3 v 3	-0.145443	0.00885844	0.809168	Q9NP66	HMG20A	High mobility group protein 20A (HMG box-containing protein 20A) (HMG domain-containing protein 1) (HMG domain-containing protein HMGX1)	3 v 3	0.103121	0.0115071	0.672779	AIP
Q8WTX7	CASTOR1	Cytosolic arginine sensor for mTORC1 subunit 1 (Cellular arginine sensor for mTORC1 protein 1) (GATS-like protein 3)	2 v 2	-0.06617	0.00908324	0.809168	Q6NSJ5	LRRC8E	Volume-regulated anion channel subunit LRRC8E (Leucine-rich repeat-containing protein 8E)	3 v 3	-0.0769492	0.0116622	0.672779	FAM83D
H3BTN5	PKM	Pyruvate kinase (EC 2.7.1.40) (Fragment)	3 v 3	-0.224179	0.00917007	0.809168	Q5UCC4	EMC10	ER membrane protein complex subunit 10 (Hematopoietic signal peptide-containing membrane domain-containing protein 1)	3 v 3	-0.196278	0.0117901	0.672779	NAT10
Q99417	MYCBP	c-Myc-binding protein (Associate of Myc 1) (AMY-1)	3 v 3	0.151054	0.00922447	0.809168	Q9NXF1	TEX10	Testis-expressed protein 10	3 v 3	0.147768	0.0122739	0.672779	DNAJC2
O60669	SLC16A7	Monocarboxylate transporter 2 (MCT 2) (Solute carrier family 16 member 7)	2 v 2	-0.249273	0.00940624	0.809168	O15514	POLR2D	DNA-directed RNA polymerase II subunit RPB4 (RNA polymerase II subunit B4) (DNA-directed RNA polymerase II subunit D) (RNA polymerase II 16 kDa subunit) (RPB16)	3 v 3	0.0693011	0.0124286	0.672779	PFKP
B3KVN0		Glucose transporter type 1, erythrocyte/brain (Solute carrier family 2, facilitated glucose transporter member 1)	3 v 3	-0.118486	0.00955589	0.809168	Q99873	PRMT1	Protein arginine N-methyltransferase 1 (EC 2.1.1.319) (Histone-arginine N-methyltransferase PRMT1) (Interferon receptor 1-bound protein 4)	3 v 3	-0.0430316	0.0125899	0.672779	MORC3
Q9UQR0	SCML2	Sex comb on midleg-like protein 2	3 v 3	-0.191813	0.00966584	0.809168	D2CVN5	AIP	Aryl hydrocarbon receptor-interacting protein AIP722	3 v 3	-0.114373	0.012816	0.672779	ZNF280D
P14324	FDPS	Farnesyl pyrophosphate synthase (FPP synthase) (FPS) (EC 2.5.1.10) ((2E,6E)-farnesyl diphosphate synthase) (Dimethylallyltranstransferase) (EC 2.5.1.1) (Farnesyl diphosphate synthase) (Geranyltranstransferase)	3 v 3	0.258857	0.00967239	0.809168	Q9H4H8	FAM83D	Protein FAM83D (Spindle protein CHICA)	3 v 3	0.174513	0.0130378	0.672779	ZNF12
T2C6S4	WWC3	WWC family member 3	3 v 3	-0.175501	0.00983827	0.809168	Q05CW7	NAT10	NAT10 protein (Fragment)	2 v 2	0.483939	0.0130868	0.672779	BIRC5
Q8IYB7	DIS3L2	DIS3-like exonuclease 2 (hDIS3L2) (EC 3.1.13.-)	3 v 3	-0.114736	0.00990561	0.809168	Q99543	DNAJC2	DnaJ homolog subfamily C member 2 (M-phase phosphoprotein 11) (Zuotin-related factor 1) [Cleaved into: DnaJ homolog subfamily C member 2, N-terminally processed]	3 v 3	-0.0305247	0.0131705	0.672779	UHRF1BP1L
Q6UWL2	SUSD1	Sushi domain-containing protein 1	3 v 3	-0.183348	0.0100804	0.809168	Q86SK9	SCD5	Stearoyl-CoA desaturase 5 (EC 1.14.19.1) (Acyl-CoA-desaturase 4) (HSCD5) (Stearoyl-CoA 9-desaturase) (Stearoyl-CoA desaturase 2)	3 v 3	-0.147017	0.0132954	0.672779	PROSER2
P42330	AKR1C3	Aldo-keto reductase family 1 member C3 (EC 1.1.1.-) (EC 1.1.1.210) (EC 1.1.1.53) (EC 1.1.1.62) (17-beta-hydroxysteroid dehydrogenase type 5) (17-beta-HSD 5) (3-alpha-HSD type II, brain) (3-alpha-hydroxysteroid dehydrogenase type 2) (3-alpha-HSD type 2) (EC 1.1.1.357) (Chlordecone reductase homolog HAKRb) (Dihydrodiol dehydrogenase 3) (DD-3) (DD3) (Dihydrodiol dehydrogenase type I) (HA1753) (Prost…	3 v 3	-0.112856	0.0101097	0.809168	Q01813	PFKP	ATP-dependent 6-phosphofructokinase, platelet type (ATP-PFK) (PFK-P) (EC 2.7.1.11) (6-phosphofructokinase type C) (Phosphofructo-1-kinase isozyme C) (PFK-C) (Phosphohexokinase)	3 v 3	-0.0318757	0.0133742	0.672779	NUDT18
P98194	ATP2C1	Calcium-transporting ATPase type 2C member 1 (ATPase 2C1) (EC 7.2.2.10) (ATP-dependent Ca(2+) pump PMR1) (Ca(2+)/Mn(2+)-ATPase 2C1) (Secretory pathway Ca(2+)-transporting ATPase type 1) (SPCA1)	3 v 3	0.062301	0.0101617	0.809168	Q14149	MORC3	MORC family CW-type zinc finger protein 3 (Nuclear matrix protein 2) (Zinc finger CW-type coiled-coil domain protein 3)	3 v 3	0.153804	0.0134167	0.672779	POLE
Q92945	KHSRP	Far upstream element-binding protein 2 (FUSE-binding protein 2) (KH type-splicing regulatory protein) (KSRP) (p75)	3 v 3	-0.0215773	0.0103117	0.809168	Q6N043	ZNF280D	Zinc finger protein 280D (Suppressor of hairy wing homolog 4) (Zinc finger protein 634)	3 v 3	0.0836635	0.0135805	0.672779	NCOR1
Q9H4A6	GOLPH3	Golgi phosphoprotein 3 (Coat protein GPP34) (Mitochondrial DNA absence factor) (MIDAS)	3 v 3	0.151181	0.0103132	0.809168	P17014	ZNF12	Zinc finger protein 12 (Gonadotropin-inducible ovary transcription repressor 3) (GIOT-3) (Zinc finger protein 325) (Zinc finger protein KOX3)	2 v 2	0.287866	0.0137861	0.672779	CLPB
Q15645	TRIP13	Pachytene checkpoint protein 2 homolog (Human papillomavirus type 16 E1 protein-binding protein) (16E1-BP) (HPV16 E1 protein-binding protein) (Thyroid hormone receptor interactor 13) (Thyroid receptor-interacting protein 13) (TR-interacting protein 13) (TRIP-13)	3 v 3	0.0845635	0.0103925	0.809168	O15392	BIRC5	Baculoviral IAP repeat-containing protein 5 (Apoptosis inhibitor 4) (Apoptosis inhibitor survivin)	3 v 3	-0.148715	0.0138735	0.672779	RPL36AL
P31483	TIA1	Nucleolysin TIA-1 isoform p40 (RNA-binding protein TIA-1) (T-cell-restricted intracellular antigen-1) (TIA-1) (p40-TIA-1)	3 v 3	0.140628	0.0105271	0.809168	A0JNW5	UHRF1BP1L	UHRF1-binding protein 1-like (Syntaxin-6 Habc-interacting protein of 164 kDa)	3 v 3	0.141644	0.0139271	0.672779	RGPD8
Q9Y276	BCS1L	Mitochondrial chaperone BCS1 (h-BCS1) (BCS1-like protein)	3 v 3	0.080123	0.0106918	0.809168	Q86WR7	PROSER2	Proline and serine-rich protein 2	3 v 3	0.0572951	0.0140654	0.672779	TSPYL
Q9BVX2	TMEM106C	Transmembrane protein 106C (Endoplasmic reticulum membrane protein overexpressed in cancer)	3 v 3	-0.335838	0.0107763	0.809168	Q6ZVK8	NUDT18	8-oxo-dGDP phosphatase NUDT18 (EC 3.6.1.58) (2-hydroxy-dADP phosphatase) (7,8-dihydro-8-oxoguanine phosphatase) (MutT homolog 3) (Nucleoside diphosphate-linked moiety X motif 18) (Nudix motif 18)	3 v 3	-0.121786	0.014163	0.672779	ENGASE
Q9UJS0	SLC25A13	Calcium-binding mitochondrial carrier protein Aralar2 (Citrin) (Mitochondrial aspartate glutamate carrier 2) (Solute carrier family 25 member 13)	3 v 3	-0.134404	0.0107806	0.809168	Q07864	POLE	DNA polymerase epsilon catalytic subunit A (EC 2.7.7.7) (3'-5' exodeoxyribonuclease) (EC 3.1.11.-) (DNA polymerase II subunit A)	3 v 3	0.0691001	0.014271	0.672779	HSCB
Q7Z6M4	MTERF4	Transcription termination factor 4, mitochondrial (Mitochondrial transcription termination factor 4) (mTERF domain-containing protein 2) [Cleaved into: mTERF domain-containing protein 2 processed]	3 v 3	-0.2668	0.010813	0.809168	O75376	NCOR1	Nuclear receptor corepressor 1 (N-CoR) (N-CoR1)	3 v 3	0.120413	0.0143193	0.672779	IBA57
Q5T011	SZT2	KICSTOR complex protein SZT2 (Seizure threshold 2 protein homolog)	3 v 3	-0.287233	0.0109584	0.809168	F5H7A5	CLPB	Caseinolytic peptidase B protein homolog (Fragment)	3 v 3	0.0972398	0.0144252	0.672779	HOXD9
A0JLT2	MED19	Mediator of RNA polymerase II transcription subunit 19 (Lung cancer metastasis-related protein 1) (Mediator complex subunit 19)	3 v 3	-0.125446	0.0110405	0.809168	Q969Q0	RPL36AL	60S ribosomal protein L36a-like (Large ribosomal subunit protein eL42-like)	3 v 3	0.212211	0.0145438	0.672779	GTF3C3
Q9UPY3	DICER1	Endoribonuclease Dicer (EC 3.1.26.3) (Helicase with RNase motif) (Helicase MOI)	3 v 3	-0.284128	0.0111847	0.809168	O14715	RGPD8	RANBP2-like and GRIP domain-containing protein 8 (Ran-binding protein 2-like 3) (RanBP2-like 3) (RanBP2L3)	3 v 3	0.426903	0.0145993	0.672779	TBC1D22B
Q16831	UPP1	Uridine phosphorylase 1 (UPase 1) (UrdPase 1) (EC 2.4.2.3)	3 v 3	-0.252061	0.0111912	0.809168	Q6FI91	TSPYL	TSPYL protein	3 v 3	0.118079	0.0146738	0.672779	NISCH
Q8NC42	RNF149	E3 ubiquitin-protein ligase RNF149 (EC 2.3.2.27) (DNA polymerase-transactivated protein 2) (RING finger protein 149) (RING-type E3 ubiquitin transferase RNF149)	3 v 3	-0.261016	0.0112467	0.809168	Q8NFI3	ENGASE	Cytosolic endo-beta-N-acetylglucosaminidase (ENGase) (EC 3.2.1.96)	3 v 3	0.10884	0.014866	0.672779	MRPL1
A0A024RDB2	G3BP2	Ras-GTPase activating protein SH3 domain-binding protein 2, isoform CRA_b	3 v 3	-0.300379	0.011311	0.809168	Q8IWL3	HSCB	Iron-sulfur cluster co-chaperone protein HscB (DnaJ homolog subfamily C member 20) [Cleaved into: Iron-sulfur cluster co-chaperone protein HscB, cytoplasmic (C-HSC20); Iron-sulfur cluster co-chaperone protein HscB, mitochondrial]	3 v 3	-0.121539	0.0152635	0.672779	POM121
O00622	CCN1	CCN family member 1 (Cellular communication network factor 1) (Cysteine-rich angiogenic inducer 61) (Insulin-like growth factor-binding protein 10) (IBP-10) (IGF-binding protein 10) (IGFBP-10) (Protein CYR61) (Protein GIG1)	3 v 3	-0.301739	0.011533	0.809168	Q5T440	IBA57	Putative transferase CAF17, mitochondrial (EC 2.1.-.-) (Iron-sulfur cluster assembly factor homolog)	3 v 3	0.060247	0.0152924	0.672779	PLS1
Q96BR1	SGK3	Serine/threonine-protein kinase Sgk3 (EC 2.7.11.1) (Cytokine-independent survival kinase) (Serum/glucocorticoid-regulated kinase 3) (Serum/glucocorticoid-regulated kinase-like)	3 v 3	-0.338667	0.0115343	0.809168	P28356	HOXD9	Homeobox protein Hox-D9 (Homeobox protein Hox-4C) (Homeobox protein Hox-5.2)	2 v 2	0.101114	0.0153762	0.672779	HCLS1
H0YJH7	TMPO	Lamina-associated polypeptide 2, isoforms beta/gamma (Fragment)	3 v 3	0.215986	0.0117238	0.809168	Q9Y5Q9	GTF3C3	General transcription factor 3C polypeptide 3 (Transcription factor IIIC 102 kDa subunit) (TFIIIC 102 kDa subunit) (TFIIIC102) (Transcription factor IIIC subunit gamma) (TF3C-gamma)	3 v 3	0.0903071	0.0156541	0.672779	MOCS2
Q9HDC5	JPH1	Junctophilin-1 (JP-1) (Junctophilin type 1)	3 v 3	-0.156543	0.0117378	0.809168	Q9NU19	TBC1D22B	TBC1 domain family member 22B	3 v 3	0.0429527	0.0158041	0.672779	HSD17B12
O95716	RAB3D	Ras-related protein Rab-3D	3 v 3	0.133288	0.0118375	0.809168	Q9Y2I1	NISCH	Nischarin (Imidazoline receptor 1) (I-1) (IR1) (Imidazoline receptor antisera-selected protein) (hIRAS) (Imidazoline-1 receptor) (I1R) (Imidazoline-1 receptor candidate protein) (I-1 receptor candidate protein) (I1R candidate protein)	3 v 3	0.0779198	0.0158468	0.672779	GPS1
Q9NVU0	POLR3E	DNA-directed RNA polymerase III subunit RPC5 (RNA polymerase III subunit C5) (DNA-directed RNA polymerase III 80 kDa polypeptide)	3 v 3	-0.068614	0.0119298	0.809168	Q9BYD6	MRPL1	39S ribosomal protein L1, mitochondrial (L1mt) (MRP-L1) (Mitochondrial large ribosomal subunit protein uL1m)	3 v 3	-0.0849413	0.0160365	0.672779	SRXN1
P53801	PTTG1IP	Pituitary tumor-transforming gene 1 protein-interacting protein (Pituitary tumor-transforming gene protein-binding factor) (PBF) (PTTG-binding factor)	3 v 3	-0.644778	0.0121889	0.809168	Q96HA1	POM121	Nuclear envelope pore membrane protein POM 121 (Nuclear envelope pore membrane protein POM 121A) (Nucleoporin Nup121) (Pore membrane protein of 121 kDa)	3 v 3	0.0664314	0.0162216	0.672779	VPS33A
Q92540	SMG7	Protein SMG7 (EST1-like protein C) (SMG-7 homolog) (hSMG-7)	3 v 3	-0.172579	0.0125154	0.809168	Q6NSJ2	PHLDB3	Pleckstrin homology-like domain family B member 3	3 v 3	0.0963165	0.0163906	0.672779	TGFBR2
Q99952	PTPN18	Tyrosine-protein phosphatase non-receptor type 18 (EC 3.1.3.48) (Brain-derived phosphatase)	3 v 3	0.200142	0.0125689	0.809168	Q14651	PLS1	Plastin-1 (Intestine-specific plastin) (I-plastin)	3 v 3	-0.132664	0.0164234	0.672779	XRCC4
P51149	RAB7A	Ras-related protein Rab-7a (EC 3.6.5.2)	3 v 3	-0.0940496	0.0126109	0.809168	O75648	TRMU	Mitochondrial tRNA-specific 2-thiouridylase 1 (EC 2.8.1.14) (MTO2 homolog)	3 v 3	0.145366	0.0164695	0.672779	TOP3A
Q9BZQ6	EDEM3	ER degradation-enhancing alpha-mannosidase-like protein 3 (EC 3.2.1.113) (Alpha-1,2-mannosidase EDEM3)	3 v 3	-0.0587424	0.0131297	0.809168	P14317	HCLS1	Hematopoietic lineage cell-specific protein (Hematopoietic cell-specific LYN substrate 1) (LckBP1) (p75)	3 v 3	-0.043543	0.016482	0.672779	HRAS
O14531	DPYSL4	Dihydropyrimidinase-related protein 4 (DRP-4) (Collapsin response mediator protein 3) (CRMP-3) (UNC33-like phosphoprotein 4) (ULIP-4)	3 v 3	0.236694	0.0131806	0.809168	O96007	MOCS2	Molybdopterin synthase catalytic subunit (EC 2.8.1.12) (MOCO1-B) (Molybdenum cofactor synthesis protein 2 large subunit) (Molybdenum cofactor synthesis protein 2B) (MOCS2B) (Molybdopterin-synthase large subunit) (MPT synthase large subunit)	3 v 3	-0.155958	0.0165142	0.672779	DAG1
Q9NP72	RAB18	Ras-related protein Rab-18	3 v 3	0.130653	0.0132718	0.809168	Q53GQ0	HSD17B12	Very-long-chain 3-oxoacyl-CoA reductase (EC 1.1.1.330) (17-beta-hydroxysteroid dehydrogenase 12) (17-beta-HSD 12) (3-ketoacyl-CoA reductase) (KAR) (Estradiol 17-beta-dehydrogenase 12) (EC 1.1.1.62) (Short chain dehydrogenase/reductase family 12C member 1)	3 v 3	-0.071578	0.0168449	0.672779	MAP7D1
Q6UWS5	PET117	Protein PET117 homolog, mitochondrial	2 v 2	-0.222515	0.0134302	0.809168	A8K070	GPS1	COP9 signalosome complex subunit 1 (cDNA FLJ75157, highly similar to Homo sapiens G protein pathway suppressor 1, transcript variant 1, mRNA)	3 v 3	-0.252663	0.016889	0.672779	UBN2
Q15788	NCOA1	Nuclear receptor coactivator 1 (NCoA-1) (EC 2.3.1.48) (Class E basic helix-loop-helix protein 74) (bHLHe74) (Protein Hin-2) (RIP160) (Renal carcinoma antigen NY-REN-52) (Steroid receptor coactivator 1) (SRC-1)	3 v 3	-0.161294	0.0134458	0.809168	Q9BYN0	SRXN1	Sulfiredoxin-1 (EC 1.8.98.2)	3 v 3	0.0596555	0.0170937	0.672779	SDR39U1
Q8TAD8	SNIP1	Smad nuclear-interacting protein 1 (FHA domain-containing protein SNIP1)	3 v 3	-0.170835	0.0134587	0.809168	Q96AX1	VPS33A	Vacuolar protein sorting-associated protein 33A (hVPS33A)	3 v 3	-0.057385	0.0174534	0.672779	SMIM8
P39060	COL18A1	Collagen alpha-1(XVIII) chain [Cleaved into: Endostatin; Non-collagenous domain 1 (NC1)]	3 v 3	-0.234594	0.0136521	0.809168	P37173	TGFBR2	TGF-beta receptor type-2 (TGFR-2) (EC 2.7.11.30) (TGF-beta type II receptor) (Transforming growth factor-beta receptor type II) (TGF-beta receptor type II) (TbetaR-II)	3 v 3	0.125099	0.0174839	0.672779	SFXN5
Q6NYC8	PPP1R18	Phostensin (Protein phosphatase 1 F-actin cytoskeleton-targeting subunit) (Protein phosphatase 1 regulatory subunit 18)	3 v 3	-0.155002	0.0138033	0.809168	A0A024RAL0	XRCC4	X-ray repair complementing defective repair in Chinese hamster cells 4, isoform CRA_c	3 v 3	-0.175148	0.0179273	0.672779	IBTK
Q9Y312	AAR2	Protein AAR2 homolog (AAR2 splicing factor homolog)	3 v 3	-0.291409	0.0138309	0.809168	Q13472	TOP3A	DNA topoisomerase 3-alpha (EC 5.6.2.1) (DNA topoisomerase III alpha)	3 v 3	0.0976381	0.0179683	0.672779	GPAT3
Q5T0N5	FNBP1L	Formin-binding protein 1-like (Transducer of Cdc42-dependent actin assembly protein 1) (Toca-1)	3 v 3	0.137417	0.0138765	0.809168	P01112	HRAS	GTPase HRas (EC 3.6.5.2) (H-Ras-1) (Ha-Ras) (Transforming protein p21) (c-H-ras) (p21ras) [Cleaved into: GTPase HRas, N-terminally processed]	3 v 3	-0.116612	0.0184003	0.672779	PSMD10
Q68CZ6	HAUS3	HAUS augmin-like complex subunit 3	3 v 3	0.0973836	0.01388	0.809168	Q14118	DAG1	Dystroglycan (Dystrophin-associated glycoprotein 1) [Cleaved into: Alpha-dystroglycan (Alpha-DG); Beta-dystroglycan (Beta-DG)]	3 v 3	-0.116529	0.0185622	0.672779	NUTF2
P48637	GSS	Glutathione synthetase (GSH synthetase) (GSH-S) (EC 6.3.2.3) (Glutathione synthase)	3 v 3	0.110653	0.0139126	0.809168	Q3KQU3	MAP7D1	MAP7 domain-containing protein 1 (Arginine/proline-rich coiled-coil domain-containing protein 1) (Proline/arginine-rich coiled-coil domain-containing protein 1)	3 v 3	0.291683	0.0185768	0.672779	PRXL2B
Q14563	SEMA3A	Semaphorin-3A (Semaphorin III) (Sema III)	3 v 3	-0.198022	0.0139332	0.809168	Q6ZU65	UBN2	Ubinuclein-2	3 v 3	0.13454	0.0188883	0.672779	TIMMDC1
Q96D46	NMD3	60S ribosomal export protein NMD3 (hNMD3)	3 v 3	0.0370636	0.0140376	0.809168	Q9NRG7	SDR39U1	Epimerase family protein SDR39U1 (EC 1.1.1.-) (Short-chain dehydrogenase/reductase family 39U member 1)	3 v 3	-0.19812	0.0189313	0.672779	TRMT61A
Q86X02	CDR2L	Cerebellar degeneration-related protein 2-like (Paraneoplastic 62 kDa antigen)	3 v 3	-0.0917779	0.0140831	0.809168	Q96KF7	SMIM8	Small integral membrane protein 8	3 v 3	-0.122865	0.0190443	0.672779	FDFT1
Q8TED1	GPX8	Probable glutathione peroxidase 8 (GPx-8) (GSHPx-8) (EC 1.11.1.9)	3 v 3	0.109243	0.0141522	0.809168	Q8TD22	SFXN5	Sideroflexin-5	3 v 3	-0.12211	0.0192274	0.672779	THADA
Q9H2D6	TRIOBP	TRIO and F-actin-binding protein (Protein Tara) (Trio-associated repeat on actin)	3 v 3	-0.244368	0.0143845	0.809168	Q9P2D0	IBTK	Inhibitor of Bruton tyrosine kinase (IBtk)	3 v 3	0.172671	0.0192604	0.672779	CSNK2A2
O14949	UQCRQ	Cytochrome b-c1 complex subunit 8 (Complex III subunit 8) (Complex III subunit VIII) (Ubiquinol-cytochrome c reductase complex 9.5 kDa protein) (Ubiquinol-cytochrome c reductase complex ubiquinone-binding protein QP-C)	3 v 3	-0.0352026	0.0143916	0.809168	Q53EU6	GPAT3	Glycerol-3-phosphate acyltransferase 3 (GPAT-3) (EC 2.3.1.15) (1-acyl-sn-glycerol-3-phosphate O-acyltransferase 10) (AGPAT 10) (1-acyl-sn-glycerol-3-phosphate O-acyltransferase 9) (1-AGP acyltransferase 9) (1-AGPAT 9) (EC 2.3.1.51) (Acyl-CoA:glycerol-3-phosphate acyltransferase 3) (hGPAT3) (Lung cancer metastasis-associated protein 1) (Lysophosphatidic acid acyltransferase theta) (LPAAT-theta) (M…	3 v 3	0.105055	0.0192612	0.672779	USP15
P12429	ANXA3	Annexin A3 (35-alpha calcimedin) (Annexin III) (Annexin-3) (Inositol 1,2-cyclic phosphate 2-phosphohydrolase) (Lipocortin III) (Placental anticoagulant protein III) (PAP-III)	3 v 3	0.102407	0.014491	0.809168	O75832	PSMD10	26S proteasome non-ATPase regulatory subunit 10 (26S proteasome regulatory subunit p28) (Gankyrin) (p28(GANK))	3 v 3	-0.0329214	0.0193072	0.672779	RBCK1
Q6PGP7	TTC37	Tetratricopeptide repeat protein 37 (TPR repeat protein 37) (SKI3 homolog) (Ski3) (Tricho-hepatic-enteric syndrome protein) (Thespin)	3 v 3	-0.128057	0.0148571	0.809168	P61970	NUTF2	Nuclear transport factor 2 (NTF-2) (Placental protein 15) (PP15)	3 v 3	-0.129115	0.0194995	0.672779	INPP4A
Q96CS3	FAF2	FAS-associated factor 2 (Protein ETEA) (UBX domain-containing protein 3B) (UBX domain-containing protein 8)	3 v 3	-0.131038	0.0149192	0.809168	Q8TBF2	PRXL2B	Prostamide/prostaglandin F synthase (Prostamide/PG F synthase) (Prostamide/PGF synthase) (EC 1.11.1.20) (Peroxiredoxin-like 2B) (Protein FAM213B)	3 v 3	-0.163395	0.0198059	0.672779	NAA15
Q14596	NBR1	Next to BRCA1 gene 1 protein (Cell migration-inducing gene 19 protein) (Membrane component chromosome 17 surface marker 2) (Neighbor of BRCA1 gene 1 protein) (Protein 1A1-3B)	3 v 3	-0.331341	0.0149893	0.809168	Q3SY69	ALDH1L2	Mitochondrial 10-formyltetrahydrofolate dehydrogenase (Mitochondrial 10-FTHFDH) (mtFDH) (EC 1.5.1.6) (Aldehyde dehydrogenase family 1 member L2)	3 v 3	0.0500055	0.0203578	0.672779	VWA3B
O15484	CAPN5	Calpain-5 (EC 3.4.22.-) (Calpain htra-3) (New calpain 3) (nCL-3)	2 v 2	-0.201737	0.0151322	0.809168	Q9NPL8	TIMMDC1	Complex I assembly factor TIMMDC1, mitochondrial (Protein M5-14) (Translocase of inner mitochondrial membrane domain-containing protein 1) (TIMM domain containing-protein 1)	3 v 3	-0.110119	0.0204346	0.672779	CTBP2
P50443	SLC26A2	Sulfate transporter (Diastrophic dysplasia protein) (Solute carrier family 26 member 2)	3 v 3	-0.19123	0.0152263	0.809168	Q96FX7	TRMT61A	tRNA (adenine(58)-N(1))-methyltransferase catalytic subunit TRMT61A (EC 2.1.1.220) (mRNA methyladenosine-N(1)-methyltransferase catalytic subunit TRMT61A) (EC 2.1.1.-) (tRNA(m1A58)-methyltransferase subunit TRMT61A) (tRNA(m1A58)MTase subunit TRMT61A)	3 v 3	0.535809	0.0205114	0.672779	HEXD
Q9BWU1	CDK19	Cyclin-dependent kinase 19 (EC 2.7.11.22) (CDC2-related protein kinase 6) (Cell division cycle 2-like protein kinase 6) (Cell division protein kinase 19) (Cyclin-dependent kinase 11) (Death-preventing kinase)	3 v 3	0.0447593	0.0153464	0.809168	P37268	FDFT1	Squalene synthase (SQS) (SS) (EC 2.5.1.21) (FPP:FPP farnesyltransferase) (Farnesyl-diphosphate farnesyltransferase) (Farnesyl-diphosphate farnesyltransferase 1)	3 v 3	-0.131688	0.0207655	0.672779	ATP5PF
Q5TFE4	NT5DC1	5'-nucleotidase domain-containing protein 1 (EC 3.1.3.-)	3 v 3	0.235934	0.015416	0.809168	Q6YHU6	THADA	Thyroid adenoma-associated protein (Gene inducing thyroid adenomas protein)	3 v 3	0.0366821	0.0209197	0.672779	BORCS8
Q9Y426	C2CD2	C2 domain-containing protein 2 (Transmembrane protein 24-like)	3 v 3	-0.146035	0.0154165	0.809168	P19784	CSNK2A2	Casein kinase II subunit alpha' (CK II alpha') (EC 2.7.11.1)	3 v 3	0.0263722	0.0209595	0.672779	PRKCH
Q9Y617	PSAT1	Phosphoserine aminotransferase (EC 2.6.1.52) (Phosphohydroxythreonine aminotransferase) (PSAT)	3 v 3	0.0792661	0.0154671	0.809168	Q9Y4E8	USP15	Ubiquitin carboxyl-terminal hydrolase 15 (EC 3.4.19.12) (Deubiquitinating enzyme 15) (Ubiquitin thioesterase 15) (Ubiquitin-specific-processing protease 15) (Unph-2) (Unph4)	3 v 3	-0.0208585	0.0211953	0.672779	RPP30
P63272	SUPT4H1	Transcription elongation factor SPT4 (hSPT4) (DRB sensitivity-inducing factor 14 kDa subunit) (DSIF p14) (DRB sensitivity-inducing factor small subunit) (DSIF small subunit)	3 v 3	-0.13938	0.0154856	0.809168	Q9BYM8	RBCK1	RanBP-type and C3HC4-type zinc finger-containing protein 1 (EC 2.3.2.31) (HBV-associated factor 4) (Heme-oxidized IRP2 ubiquitin ligase 1) (HOIL-1) (Hepatitis B virus X-associated protein 4) (RING finger protein 54) (RING-type E3 ubiquitin transferase HOIL-1) (Ubiquitin-conjugating enzyme 7-interacting protein 3)	3 v 3	0.0550554	0.0212065	0.672779	PIP4K2C
Q9HAS0	C17orf75	Protein Njmu-R1	3 v 3	-0.148537	0.015654	0.809168	Q96PE3	INPP4A	Inositol polyphosphate-4-phosphatase type I A (Inositol polyphosphate 4-phosphatase type I) (Type I inositol 3,4-bisphosphate 4-phosphatase) (EC 3.1.3.66)	3 v 3	-0.0847119	0.0212279	0.672779	CCNE1
Q96D05	FAM241B	Protein FAM241B	3 v 3	-0.237584	0.0156943	0.809168	Q96DE5	ANAPC16	Anaphase-promoting complex subunit 16 (APC16) (Cyclosome subunit 16)	3 v 3	-0.286922	0.0213869	0.672779	ZNF451
Q96BP3	PPWD1	Peptidylprolyl isomerase domain and WD repeat-containing protein 1 (EC 5.2.1.8) (Spliceosome-associated cyclophilin)	3 v 3	0.145818	0.0157523	0.809168	A0A0B4J1W3	NAA15	N-alpha-acetyltransferase 15, NatA auxiliary subunit	3 v 3	-0.327311	0.0214568	0.672779	ERG28
P10809	HSPD1	60 kDa heat shock protein, mitochondrial (EC 5.6.1.7) (60 kDa chaperonin) (Chaperonin 60) (CPN60) (Heat shock protein 60) (HSP-60) (Hsp60) (HuCHA60) (Mitochondrial matrix protein P1) (P60 lymphocyte protein)	3 v 3	0.044436	0.0159185	0.809168	Q502W6	VWA3B	von Willebrand factor A domain-containing protein 3B (VWA domain-containing protein 3B)	3 v 3	0.0640651	0.02157	0.672779	GPBP1
D4YW74	TROPH	Polytrophin	3 v 3	0.221323	0.0159206	0.809168	P56545	CTBP2	C-terminal-binding protein 2 (CtBP2)	3 v 3	-0.0493004	0.0215976	0.672779	TBL3
B3KNI8		cDNA FLJ14670 fis, clone NT2RP2003272, highly similar to Ubiquilin-1	3 v 3	-0.0296293	0.0159481	0.809168	J3QKL0	HEXD	Beta-N-acetylhexosaminidase (EC 3.2.1.52)	2 v 2	0.124908	0.0216553	0.672779	ABCC5
O43684	BUB3	Mitotic checkpoint protein BUB3	3 v 3	0.035675	0.0159486	0.809168	P18859	ATP5PF	ATP synthase-coupling factor 6, mitochondrial (ATPase subunit F6) (ATP synthase peripheral stalk subunit F6)	3 v 3	-0.143068	0.0217749	0.672779	MYL6B
P30043	BLVRB	Flavin reductase (NADPH) (FR) (EC 1.5.1.30) (Biliverdin reductase B) (BVR-B) (EC 1.3.1.24) (Biliverdin-IX beta-reductase) (Green heme-binding protein) (GHBP) (NADPH-dependent diaphorase) (NADPH-flavin reductase) (FLR)	3 v 3	-0.160315	0.016265	0.809168	Q96FH0	BORCS8	BLOC-1-related complex subunit 8 (MEF2B neighbor)	2 v 2	-0.160917	0.0218133	0.672779	FLVCR1
P35241	RDX	Radixin	3 v 3	-0.0853574	0.0163124	0.809168	P24723	PRKCH	Protein kinase C eta type (EC 2.7.11.13) (PKC-L) (nPKC-eta)	3 v 3	0.207233	0.0222555	0.672779	MAT2A
Q8NC96	NECAP1	Adaptin ear-binding coat-associated protein 1 (NECAP endocytosis-associated protein 1) (NECAP-1)	3 v 3	-0.0760105	0.0164648	0.809168	P78346	RPP30	Ribonuclease P protein subunit p30 (RNaseP protein p30) (EC 3.1.26.5) (RNase P subunit 2)	3 v 3	0.0794121	0.0224065	0.672779	CCNA2
H7C269	TNRC6A	Trinucleotide repeat-containing gene 6A protein (Fragment)	2 v 2	-0.270072	0.0165854	0.809168	Q8TBX8	PIP4K2C	Phosphatidylinositol 5-phosphate 4-kinase type-2 gamma (EC 2.7.1.149) (Phosphatidylinositol 5-phosphate 4-kinase type II gamma) (PI(5)P 4-kinase type II gamma) (PIP4KII-gamma)	3 v 3	-0.0790685	0.0225162	0.672779	NVL
Q8IYT2	CMTR2	Cap-specific mRNA (nucleoside-2'-O-)-methyltransferase 2 (EC 2.1.1.296) (Cap methyltransferase 2) (Cap2 2'O-ribose methyltransferase 2) (HMTr2) (MTr2) (FtsJ methyltransferase domain-containing protein 1) (Protein adrift homolog)	3 v 3	-0.192478	0.0165926	0.809168	P05161	ISG15	Ubiquitin-like protein ISG15 (Interferon-induced 15 kDa protein) (Interferon-induced 17 kDa protein) (IP17) (Ubiquitin cross-reactive protein) (hUCRP)	3 v 3	0.338544	0.0225495	0.672779	MTA2
P30838	ALDH3A1	Aldehyde dehydrogenase, dimeric NADP-preferring (EC 1.2.1.5) (ALDHIII) (Aldehyde dehydrogenase 3) (Aldehyde dehydrogenase family 3 member A1)	3 v 3	-0.181424	0.0166851	0.809168	P24864	CCNE1	G1/S-specific cyclin-E1	2 v 2	0.20697	0.0227191	0.672779	RABGAP1L
O14908	GIPC1	PDZ domain-containing protein GIPC1 (GAIP C-terminus-interacting protein) (RGS-GAIP-interacting protein) (RGS19-interacting protein 1) (Synectin) (Tax interaction protein 2) (TIP-2)	3 v 3	-0.149004	0.0167418	0.809168	Q9Y4E5	ZNF451	E3 SUMO-protein ligase ZNF451 (EC 2.3.2.-) (Coactivator for steroid receptors) (E3 SUMO-protein transferase ZNF451) (Zinc finger protein 451)	3 v 3	0.204124	0.0228664	0.672779	EIF3L
Q9NNX1	TUFT1	Tuftelin	3 v 3	-0.128894	0.0168192	0.809168	Q9UKR5	ERG28	Ergosterol biosynthetic protein 28 homolog	3 v 3	0.094285	0.0230131	0.672779	SLC25A20
P62857	RPS28	40S ribosomal protein S28 (Small ribosomal subunit protein eS28)	3 v 3	0.197666	0.0168927	0.809168	Q86WP2	GPBP1	Vasculin (GC-rich promoter-binding protein 1) (Vascular wall-linked protein)	3 v 3	0.194778	0.0231146	0.672779	RNF14
Q86YR5	GPSM1	G-protein-signaling modulator 1 (Activator of G-protein signaling 3)	3 v 3	-0.151089	0.0169724	0.809168	Q12788	TBL3	Transducin beta-like protein 3 (WD repeat-containing protein SAZD)	3 v 3	0.0298694	0.0231186	0.672779	DUS2
Q8TB45	DEPTOR	DEP domain-containing mTOR-interacting protein (DEP domain-containing protein 6)	3 v 3	-0.222132	0.0169852	0.809168	O15440	ABCC5	Multidrug resistance-associated protein 5 (ATP-binding cassette sub-family C member 5) (Multi-specific organic anion transporter C) (MOAT-C) (SMRP) (pABC11)	3 v 3	0.251977	0.0231379	0.672779	LRSAM1
Q6NZY4	ZCCHC8	Zinc finger CCHC domain-containing protein 8 (TRAMP-like complex RNA-binding factor ZCCHC8)	3 v 3	-0.228185	0.0170934	0.809168	P14649	MYL6B	Myosin light chain 6B (Myosin light chain 1 slow-twitch muscle A isoform) (MLC1sa) (Smooth muscle and nonmuscle myosin light chain alkali 6B)	3 v 3	0.154807	0.0231597	0.672779	POLD3
Q9NUQ3	TXLNG	Gamma-taxilin (Environmental lipopolysaccharide-responding gene protein) (Factor inhibiting ATF4-mediated transcription) (FIAT) (Lipopolysaccharide-specific response protein 5)	3 v 3	-0.211226	0.0173774	0.809168	P62699	YPEL5	Protein yippee-like 5	3 v 3	0.162687	0.0232275	0.672779	XPNPEP3
Q9BVC4	MLST8	Target of rapamycin complex subunit LST8 (TORC subunit LST8) (G protein beta subunit-like) (Gable) (Protein GbetaL) (Mammalian lethal with SEC13 protein 8) (mLST8)	3 v 3	-0.232403	0.017459	0.809168	Q9Y5Y0	FLVCR1	Feline leukemia virus subgroup C receptor-related protein 1 (Feline leukemia virus subgroup C receptor) (hFLVCR)	3 v 3	-0.100178	0.0233758	0.672779	PAPSS2
O00534	VWA5A	von Willebrand factor A domain-containing protein 5A (Breast cancer suppressor candidate 1) (BCSC-1) (Loss of heterozygosity 11 chromosomal region 2 gene A protein)	2 v 2	0.0559274	0.0175052	0.809168	P31153	MAT2A	S-adenosylmethionine synthase isoform type-2 (AdoMet synthase 2) (EC 2.5.1.6) (Methionine adenosyltransferase 2) (MAT 2) (Methionine adenosyltransferase II) (MAT-II)	3 v 3	-0.140301	0.0233797	0.672779	OTULINL
Q5VTQ0	TTC39B	Tetratricopeptide repeat protein 39B (TPR repeat protein 39B)	3 v 3	-0.0307088	0.0176196	0.809168	P20248	CCNA2	Cyclin-A2 (Cyclin-A) (Cyclin A)	3 v 3	-0.171753	0.023381	0.672779	PDIA4
O75695	RP2	Protein XRP2	3 v 3	-0.0286092	0.0177773	0.809168	O15381	NVL	Nuclear valosin-containing protein-like (NVLp) (Nuclear VCP-like protein)	3 v 3	0.0511565	0.0234123	0.672779	RBPJ
Q7RTS9	DYM	Dymeclin (Dyggve-Melchior-Clausen syndrome protein)	3 v 3	-0.277701	0.0178922	0.809168	O94776	MTA2	Metastasis-associated protein MTA2 (Metastasis-associated 1-like 1) (MTA1-L1 protein) (p53 target protein in deacetylase complex)	3 v 3	0.0268751	0.0235163	0.672779	CROCC
P27694	RPA1	Replication protein A 70 kDa DNA-binding subunit (RP-A p70) (Replication factor A protein 1) (RF-A protein 1) (Single-stranded DNA-binding protein) [Cleaved into: Replication protein A 70 kDa DNA-binding subunit, N-terminally processed]	3 v 3	0.0585061	0.0179822	0.809168	Q13268	DHRS2	Dehydrogenase/reductase SDR family member 2, mitochondrial (EC 1.1.1.-) (Dicarbonyl reductase HEP27) (Protein D) (Short chain dehydrogenase/reductase family 25C member 1)	3 v 3	-0.0289848	0.0236864	0.672779	NIPBL
B0UZZ8	C6orf11	Chromosome 6 open reading frame 11 (WD repeat domain 46, isoform CRA_d) (cDNA, FLJ96697)	3 v 3	-0.28965	0.0181284	0.809168	O14531	DPYSL4	Dihydropyrimidinase-related protein 4 (DRP-4) (Collapsin response mediator protein 3) (CRMP-3) (UNC33-like phosphoprotein 4) (ULIP-4)	3 v 3	-0.158229	0.0237144	0.672779	CTTNBP2
Q6IQ32	ADNP2	Activity-dependent neuroprotector homeobox protein 2 (ADNP homeobox protein 2) (Zinc finger protein 508)	2 v 2	-0.117325	0.0183642	0.809168	Q5R372	RABGAP1L	Rab GTPase-activating protein 1-like	3 v 3	-0.0517345	0.0237522	0.672779	MSI2
O14647	CHD2	Chromodomain-helicase-DNA-binding protein 2 (CHD-2) (EC 3.6.4.12) (ATP-dependent helicase CHD2)	2 v 2	-0.279209	0.0184749	0.809168	Q9Y262	EIF3L	Eukaryotic translation initiation factor 3 subunit L (eIF3l) (Eukaryotic translation initiation factor 3 subunit 6-interacting protein) (Eukaryotic translation initiation factor 3 subunit E-interacting protein)	3 v 3	-0.0449224	0.023972	0.672779	TGFB2
P26639	TARS1	Threonine--tRNA ligase 1, cytoplasmic (EC 6.1.1.3) (Threonyl-tRNA synthetase) (ThrRS) (Threonyl-tRNA synthetase 1)	3 v 3	0.211169	0.0185491	0.809168	O43772	SLC25A20	Mitochondrial carnitine/acylcarnitine carrier protein (Carnitine/acylcarnitine translocase) (CAC) (Solute carrier family 25 member 20)	3 v 3	0.0718141	0.0240034	0.672779	EDRF1
P43378	PTPN9	Tyrosine-protein phosphatase non-receptor type 9 (EC 3.1.3.48) (Protein-tyrosine phosphatase MEG2) (PTPase MEG2)	3 v 3	-0.104	0.0186027	0.809168	Q9UBS8	RNF14	E3 ubiquitin-protein ligase RNF14 (EC 2.3.2.31) (Androgen receptor-associated protein 54) (HFB30) (RING finger protein 14) (Triad2 protein)	3 v 3	-0.045052	0.0244383	0.672779	ARPIN-AP3S2
Q8N5X7	EIF4E3	Eukaryotic translation initiation factor 4E type 3 (eIF-4E type 3) (eIF-4E3) (eIF4E type 3) (eIF4E-3)	2 v 2	-0.203284	0.0186587	0.809168	Q9NX74	DUS2	tRNA-dihydrouridine(20) synthase [NAD(P)+]-like (EC 1.3.1.91) (Dihydrouridine synthase 2) (Up-regulated in lung cancer protein 8) (URLC8) (tRNA-dihydrouridine synthase 2-like) (hDUS2)	3 v 3	0.136622	0.024524	0.672779	TNK1
Q9Y2G8	DNAJC16	DnaJ homolog subfamily C member 16	3 v 3	-0.117225	0.0186807	0.809168	Q6UB35	MTHFD1L	Monofunctional C1-tetrahydrofolate synthase, mitochondrial (EC 6.3.4.3) (Formyltetrahydrofolate synthetase)	3 v 3	-0.0540615	0.0246845	0.672779	SMARCA1
O75083	WDR1	WD repeat-containing protein 1 (Actin-interacting protein 1) (AIP1) (NORI-1)	3 v 3	0.116622	0.0188414	0.809168	Q6UWE0	LRSAM1	E3 ubiquitin-protein ligase LRSAM1 (EC 2.3.2.27) (Leucine-rich repeat and sterile alpha motif-containing protein 1) (RING-type E3 ubiquitin transferase LRSAM1) (Tsg101-associated ligase) (hTAL)	3 v 3	0.0785142	0.0247257	0.672779	DDB1
Q15118	PDK1	[Pyruvate dehydrogenase (acetyl-transferring)] kinase isozyme 1, mitochondrial (EC 2.7.11.2) (Pyruvate dehydrogenase kinase isoform 1) (PDH kinase 1)	3 v 3	-0.26202	0.0188501	0.809168	Q15054	POLD3	DNA polymerase delta subunit 3 (DNA polymerase delta subunit C) (DNA polymerase delta subunit p66) (DNA polymerase delta subunit p68)	3 v 3	-0.0841166	0.0247781	0.672779	RALGAPB
P49918	CDKN1C	Cyclin-dependent kinase inhibitor 1C (Cyclin-dependent kinase inhibitor p57) (p57Kip2)	3 v 3	0.0595767	0.0188723	0.809168	Q9NQH7	XPNPEP3	Xaa-Pro aminopeptidase 3 (X-Pro aminopeptidase 3) (EC 3.4.11.9) (Aminopeptidase P3) (APP3)	3 v 3	-0.0971482	0.0247792	0.672779	SPTY2D1
Q01581	HMGCS1	Hydroxymethylglutaryl-CoA synthase, cytoplasmic (HMG-CoA synthase) (EC 2.3.3.10) (3-hydroxy-3-methylglutaryl coenzyme A synthase)	3 v 3	0.183322	0.0190546	0.809168	O95340	PAPSS2	Bifunctional 3'-phosphoadenosine 5'-phosphosulfate synthase 2 (PAPS synthase 2) (PAPSS 2) (Sulfurylase kinase 2) (SK 2) (SK2) [Includes: Sulfate adenylyltransferase (EC 2.7.7.4) (ATP-sulfurylase) (Sulfate adenylate transferase) (SAT); Adenylyl-sulfate kinase (EC 2.7.1.25) (3'-phosphoadenosine-5'-phosphosulfate synthase) (APS kinase) (Adenosine-5'-phosphosulfate 3'-phosphotransferase) (Adenylylsul…	3 v 3	-0.0737599	0.0248034	0.672779	YKT6
Q8N0X7	SPART	Spartin (Spastic paraplegia 20 protein) (Trans-activated by hepatitis C virus core protein 1)	3 v 3	-0.0954194	0.0192666	0.809168	Q9NUU6	OTULINL	Inactive ubiquitin thioesterase OTULINL	3 v 3	-0.0367086	0.0248072	0.672779	PLEKHF2
P08962	CD63	CD63 antigen (Granulophysin) (Lysosomal-associated membrane protein 3) (LAMP-3) (Melanoma-associated antigen ME491) (OMA81H) (Ocular melanoma-associated antigen) (Tetraspanin-30) (Tspan-30) (CD antigen CD63)	3 v 3	-0.49467	0.0193901	0.809168	A0A499FI48	PDIA4	Protein disulfide-isomerase (EC 5.3.4.1)	2 v 2	-0.240863	0.024876	0.672779	SARS1
Q14191	WRN	Werner syndrome ATP-dependent helicase (EC 3.6.4.12) (DNA helicase, RecQ-like type 3) (RecQ3) (Exonuclease WRN) (EC 3.1.-.-) (RecQ protein-like 2)	3 v 3	-0.127386	0.0195071	0.809168	Q06330	RBPJ	Recombining binding protein suppressor of hairless (CBF-1) (J kappa-recombination signal-binding protein) (RBP-J kappa) (RBP-J) (RBP-JK) (Renal carcinoma antigen NY-REN-30)	3 v 3	0.150855	0.0249466	0.672779	Q53FG6
P20042	EIF2S2	Eukaryotic translation initiation factor 2 subunit 2 (Eukaryotic translation initiation factor 2 subunit beta) (eIF-2-beta)	3 v 3	-0.10239	0.0195862	0.809168	Q5TZA2	CROCC	Rootletin (Ciliary rootlet coiled-coil protein)	3 v 3	0.197614	0.0249768	0.672779	B2RAV0
Q9NTX5	ECHDC1	Ethylmalonyl-CoA decarboxylase (EC 4.1.1.94) (Enoyl-CoA hydratase domain-containing protein 1) (Methylmalonyl-CoA decarboxylase) (MMCD)	3 v 3	0.0631571	0.0197171	0.809168	Q6KC79	NIPBL	Nipped-B-like protein (Delangin) (SCC2 homolog)	3 v 3	0.0912542	0.0251087	0.672779	PACC1
Q9Y653	ADGRG1	Adhesion G-protein coupled receptor G1 (G-protein coupled receptor 56) (Protein TM7XN1) [Cleaved into: ADGRG1 N-terminal fragment (ADGRG1 NT) (GPR56 N-terminal fragment) (GPR56 NT) (GPR56(N)) (GPR56 extracellular subunit) (GPR56 subunit alpha); ADGRG1 C-terminal fragment (ADGRG1 CT) (GPR56 C-terminal fragment) (GPR56 CT) (GPR56(C)) (GPR56 seven-transmembrane subunit) (GPR56 7TM) (GPR56 subunit be…	3 v 3	-0.189141	0.0198056	0.809168	Q8WZ74	CTTNBP2	Cortactin-binding protein 2 (CortBP2)	2 v 2	0.191941	0.0251107	0.672779	ERI1
Q9NVZ3	NECAP2	Adaptin ear-binding coat-associated protein 2 (NECAP endocytosis-associated protein 2) (NECAP-2)	3 v 3	0.11074	0.0198606	0.809168	Q96DH6	MSI2	RNA-binding protein Musashi homolog 2 (Musashi-2)	3 v 3	-0.128484	0.0251443	0.672779	ACTR1B
P62699	YPEL5	Protein yippee-like 5	3 v 3	-0.130072	0.0199321	0.809168	P61812	TGFB2	Transforming growth factor beta-2 proprotein (Cetermin) (Glioblastoma-derived T-cell suppressor factor) (G-TSF) [Cleaved into: Latency-associated peptide (LAP); Transforming growth factor beta-2 (TGF-beta-2)]	2 v 2	0.309657	0.0252148	0.672779	PDE6D
P04062	GBA	Lysosomal acid glucosylceramidase (Lysosomal acid GCase) (EC 3.2.1.45) (Acid beta-glucosidase) (Alglucerase) (Beta-glucocerebrosidase) (Beta-GC) (Cholesterol glucosyltransferase) (SGTase) (EC 2.4.1.-) (Cholesteryl-beta-glucosidase) (EC 3.2.1.-) (D-glucosyl-N-acylsphingosine glucohydrolase) (Imiglucerase)	3 v 3	0.262311	0.0199498	0.809168	Q3B7T1	EDRF1	Erythroid differentiation-related factor 1	3 v 3	0.0393866	0.0254124	0.672779	MGST2
Q5QJE6	DNTTIP2	Deoxynucleotidyltransferase terminal-interacting protein 2 (Estrogen receptor-binding protein) (LPTS-interacting protein 2) (LPTS-RP2) (Terminal deoxynucleotidyltransferase-interacting factor 2) (TdIF2) (TdT-interacting factor 2)	3 v 3	0.173411	0.020068	0.809168	H0YMK0	ARPIN-AP3S2	Arpin (Fragment)	2 v 2	-0.11895	0.0254748	0.672779	ING4
Q9NVM6	DNAJC17	DnaJ homolog subfamily C member 17	3 v 3	0.155584	0.0202866	0.809168	Q13470	TNK1	Non-receptor tyrosine-protein kinase TNK1 (EC 2.7.10.2) (CD38 negative kinase 1)	3 v 3	0.074439	0.0258964	0.672779	DNAH10
P62745	RHOB	Rho-related GTP-binding protein RhoB (Rho cDNA clone 6) (h6)	3 v 3	-0.405407	0.0203767	0.809168	P28370	SMARCA1	Probable global transcription activator SNF2L1 (EC 3.6.4.-) (ATP-dependent helicase SMARCA1) (Nucleosome-remodeling factor subunit SNF2L) (SWI/SNF-related matrix-associated actin-dependent regulator of chromatin subfamily A member 1)	3 v 3	0.112291	0.0259293	0.672779	AZI2
Q9H4G0	EPB41L1	Band 4.1-like protein 1 (Erythrocyte membrane protein band 4.1-like 1) (Neuronal protein 4.1) (4.1N)	3 v 3	-0.132293	0.0204313	0.809168	Q16531	DDB1	DNA damage-binding protein 1 (DDB p127 subunit) (DNA damage-binding protein a) (DDBa) (Damage-specific DNA-binding protein 1) (HBV X-associated protein 1) (XAP-1) (UV-damaged DNA-binding factor) (UV-damaged DNA-binding protein 1) (UV-DDB 1) (XPE-binding factor) (XPE-BF) (Xeroderma pigmentosum group E-complementing protein) (XPCe)	3 v 3	-0.0861828	0.0259397	0.672779	NEDD4
Q8NCN2	ZBTB34	Zinc finger and BTB domain-containing protein 34	2 v 2	-0.317165	0.02044	0.809168	Q86X10	RALGAPB	Ral GTPase-activating protein subunit beta (p170)	3 v 3	0.0718124	0.0260127	0.672779	TRRAP
Q8TDN4	CABLES1	CDK5 and ABL1 enzyme substrate 1 (Interactor with CDK3 1) (Ik3-1)	2 v 2	-0.0577983	0.0206218	0.809168	Q68D10	SPTY2D1	Protein SPT2 homolog (Protein KU002155) (SPT2 domain-containing protein 1)	3 v 3	0.26413	0.0260996	0.672779	ND5
Q7L9L4	MOB1B	MOB kinase activator 1B (Mob1 homolog 1A) (Mob1A) (Mob1B) (Mps one binder kinase activator-like 1A)	3 v 3	0.120118	0.0207068	0.809168	O15498	YKT6	Synaptobrevin homolog YKT6 (EC 2.3.1.-)	3 v 3	-0.116746	0.0261407	0.672779	SLC35F2
O94817	ATG12	Ubiquitin-like protein ATG12 (Autophagy-related protein 12) (APG12-like)	3 v 3	0.103739	0.0207101	0.809168	Q9H8W4	PLEKHF2	Pleckstrin homology domain-containing family F member 2 (PH domain-containing family F member 2) (Endoplasmic reticulum-associated apoptosis-involved protein containing PH and FYVE domains) (EAPF) (PH and FYVE domain-containing protein 2) (Phafin-2) (Phafin2) (Zinc finger FYVE domain-containing protein 18)	3 v 3	-0.0845809	0.0261541	0.672779	COL4A1
P16278	GLB1	Beta-galactosidase (EC 3.2.1.23) (Acid beta-galactosidase) (Lactase) (Elastin receptor 1)	3 v 3	0.0693184	0.0209024	0.809168	P49591	SARS1	Serine--tRNA ligase, cytoplasmic (EC 6.1.1.11) (Seryl-tRNA synthetase) (SerRS) (Seryl-tRNA(Ser/Sec) synthetase)	3 v 3	0.0161869	0.0262083	0.672779	PANK3
Q96PD2	DCBLD2	Discoidin, CUB and LCCL domain-containing protein 2 (CUB, LCCL and coagulation factor V/VIII-homology domains protein 1) (Endothelial and smooth muscle cell-derived neuropilin-like protein)	2 v 2	-0.161561	0.0209766	0.809168	Q53FG6		Splicing factor 3b, subunit 4 variant (Fragment)	3 v 3	-0.143451	0.0263304	0.672779	TET2
P42167	TMPO	Lamina-associated polypeptide 2, isoforms beta/gamma (Thymopoietin, isoforms beta/gamma) (TP beta/gamma) (Thymopoietin-related peptide isoforms beta/gamma) (TPRP isoforms beta/gamma) [Cleaved into: Thymopoietin (TP) (Splenin); Thymopentin (TP5)]	3 v 3	0.0793451	0.0210539	0.809168	B2RAV0		cDNA, FLJ95135	3 v 3	0.154339	0.026838	0.672779	SIGMAR1
Q96E52	OMA1	Metalloendopeptidase OMA1, mitochondrial (EC 3.4.24.-) (Metalloprotease-related protein 1) (MPRP-1) (Overlapping with the m-AAA protease 1 homolog)	3 v 3	0.127893	0.0210724	0.809168	Q9H813	PACC1	Proton-activated chloride channel (PAC) (hPAC) (Acid-sensitive outwardly-rectifying anion channel) (ASOR) (Proton-activated outwardly rectifying anion channel) (PAORAC) (Transmembrane protein 206) (hTMEM206)	2 v 2	-0.210576	0.0270193	0.672779	LSG1
Q9BZF3	OSBPL6	Oxysterol-binding protein-related protein 6 (ORP-6) (OSBP-related protein 6)	3 v 3	-0.0688735	0.0210898	0.809168	Q8IV48	ERI1	3'-5' exoribonuclease 1 (EC 3.1.-.-) (3'-5' exonuclease ERI1) (Eri-1 homolog) (Histone mRNA 3'-end-specific exoribonuclease) (Histone mRNA 3'-exonuclease 1) (Protein 3'hExo) (HEXO)	3 v 3	0.148927	0.0270375	0.672779	SEPHS1
O95049	TJP3	Tight junction protein ZO-3 (Tight junction protein 3) (Zona occludens protein 3) (Zonula occludens protein 3)	3 v 3	-0.231118	0.0210992	0.809168	P42025	ACTR1B	Beta-centractin (Actin-related protein 1B) (ARP1B)	3 v 3	-0.0987565	0.0271755	0.672779	ARL16
O43464	HTRA2	Serine protease HTRA2, mitochondrial (EC 3.4.21.108) (High temperature requirement protein A2) (HtrA2) (Omi stress-regulated endoprotease) (Serine protease 25) (Serine proteinase OMI)	3 v 3	-0.165619	0.0211981	0.809168	O96033	MOCS2	Molybdopterin synthase sulfur carrier subunit (MOCO1-A) (Molybdenum cofactor synthesis protein 2 small subunit) (Molybdenum cofactor synthesis protein 2A) (MOCS2A) (Molybdopterin-synthase small subunit) (Sulfur carrier protein MOCS2A)	3 v 3	-0.273485	0.0272028	0.672779	PNPLA2
Q9BRA2	TXNDC17	Thioredoxin domain-containing protein 17 (14 kDa thioredoxin-related protein) (TRP14) (Protein 42-9-9) (Thioredoxin-like protein 5)	3 v 3	0.152825	0.0214051	0.809168	O14879	IFIT3	Interferon-induced protein with tetratricopeptide repeats 3 (IFIT-3) (CIG49) (ISG-60) (Interferon-induced 60 kDa protein) (IFI-60K) (Interferon-induced protein with tetratricopeptide repeats 4) (IFIT-4) (Retinoic acid-induced gene G protein) (P60) (RIG-G)	3 v 3	0.507294	0.0272827	0.672779	CDIPT
Q96CN9	GCC1	GRIP and coiled-coil domain-containing protein 1 (Golgi coiled-coil protein 1)	3 v 3	-0.0921423	0.0214098	0.809168	O43924	PDE6D	Retinal rod rhodopsin-sensitive cGMP 3',5'-cyclic phosphodiesterase subunit delta (GMP-PDE delta) (Protein p17)	3 v 3	-0.173003	0.0274118	0.672779	GATAD2A
P49459	UBE2A	Ubiquitin-conjugating enzyme E2 A (EC 2.3.2.23) (E2 ubiquitin-conjugating enzyme A) (RAD6 homolog A) (HR6A) (hHR6A) (Ubiquitin carrier protein A) (Ubiquitin-protein ligase A)	3 v 3	0.0846058	0.0214156	0.809168	Q99735	MGST2	Microsomal glutathione S-transferase 2 (Microsomal GST-2) (EC 2.5.1.18) (Glutathione peroxidase MGST2) (EC 1.11.1.-) (Leukotriene C4 synthase MGST2) (EC 4.4.1.20) (Microsomal glutathione S-transferase II) (Microsomal GST-II)	2 v 2	-0.156433	0.0275511	0.672779	XPO5
Q9H6X2	ANTXR1	Anthrax toxin receptor 1 (Tumor endothelial marker 8)	3 v 3	-0.0937339	0.0215453	0.809168	B4E299		Staphylococcal nuclease domain-containing protein (EC 3.1.31.1)	3 v 3	-0.0425484	0.0276132	0.672779	UBAC1
Q96BD8	SKA1	Spindle and kinetochore-associated protein 1	3 v 3	0.0805479	0.0215669	0.809168	A4KYM7	ING4	Inhibitor of growth family member 4 variant deltaEx6B (cDNA FLJ53613, highly similar to Inhibitor of growth protein 4)	2 v 2	0.112407	0.0281285	0.672779	HLTF
P57729	RAB38	Ras-related protein Rab-38 (Melanoma antigen NY-MEL-1)	3 v 3	-0.123742	0.0215896	0.809168	Q8IVF4	DNAH10	Dynein axonemal heavy chain 10 (Axonemal beta dynein heavy chain 10) (Ciliary dynein heavy chain 10)	2 v 2	0.222647	0.0283405	0.672779	SCRN2
Q9NYU2	UGGT1	UDP-glucose:glycoprotein glucosyltransferase 1 (UGT1) (hUGT1) (EC 2.4.1.-) (UDP--Glc:glycoprotein glucosyltransferase) (UDP-glucose ceramide glucosyltransferase-like 1)	3 v 3	0.0848118	0.0217048	0.809168	Q9H6S1	AZI2	5-azacytidine-induced protein 2 (NF-kappa-B-activating kinase-associated protein 1) (Nak-associated protein 1) (TILP)	3 v 3	0.124847	0.0283452	0.672779	RAPGEF2
Q5SNV9	C1orf167	Uncharacterized protein C1orf167	3 v 3	0.430143	0.0217809	0.809168	P46934	NEDD4	E3 ubiquitin-protein ligase NEDD4 (EC 2.3.2.26) (Cell proliferation-inducing gene 53 protein) (HECT-type E3 ubiquitin transferase NEDD4) (Neural precursor cell expressed developmentally down-regulated protein 4) (NEDD-4)	2 v 2	-0.10147	0.0283471	0.672779	RC3H1
P17405	SMPD1	Sphingomyelin phosphodiesterase (EC 3.1.4.12) (Acid sphingomyelinase) (aSMase)	3 v 3	0.359694	0.0218221	0.809168	Q9Y4A5	TRRAP	Transformation/transcription domain-associated protein (350/400 kDa PCAF-associated factor) (PAF350/400) (STAF40) (Tra1 homolog)	3 v 3	0.0373599	0.0285125	0.672779	RIC8A
Q9HAW4	CLSPN	Claspin (hClaspin)	3 v 3	-0.0896064	0.0218789	0.809168	I3QB80	ND5	NADH-ubiquinone oxidoreductase chain 5 (EC 7.1.1.2)	3 v 3	0.143137	0.0285794	0.672779	MAN2B2
P04181	OAT	Ornithine aminotransferase, mitochondrial (EC 2.6.1.13) (Ornithine delta-aminotransferase) (Ornithine--oxo-acid aminotransferase) [Cleaved into: Ornithine aminotransferase, hepatic form; Ornithine aminotransferase, renal form]	3 v 3	0.159561	0.0219346	0.809168	Q8IXU6	SLC35F2	Solute carrier family 35 member F2	2 v 2	-0.13767	0.0287819	0.672779	GABPB1
H6VRG2	KRT1	Cytokeratin-1 (Keratin, type II cytoskeletal 1) (Keratin-1) (Type-II keratin Kb1)	3 v 3	0.550757	0.0220686	0.809168	P02462	COL4A1	Collagen alpha-1(IV) chain [Cleaved into: Arresten]	2 v 2	0.456017	0.0288219	0.672779	UGGT2
Q9BU02	THTPA	Thiamine-triphosphatase (ThTPase) (EC 3.6.1.28)	3 v 3	-0.145462	0.022109	0.809168	P41227	NAA10	N-alpha-acetyltransferase 10 (EC 2.3.1.255) (N-terminal acetyltransferase complex ARD1 subunit homolog A) (hARD1) (NatA catalytic subunit Naa10)	3 v 3	-0.26775	0.0288722	0.672779	B4DR48
Q13506	NAB1	NGFI-A-binding protein 1 (EGR-1-binding protein 1) (Transcriptional regulatory protein p54)	3 v 3	-0.0784041	0.0222722	0.809168	Q9H999	PANK3	Pantothenate kinase 3 (hPanK3) (EC 2.7.1.33) (Pantothenic acid kinase 3)	3 v 3	-0.0571272	0.0288949	0.672779	ARV1
Q96HY7	DHTKD1	Probable 2-oxoglutarate dehydrogenase E1 component DHKTD1, mitochondrial (EC 1.2.4.2) (Dehydrogenase E1 and transketolase domain-containing protein 1)	3 v 3	-0.0630078	0.022278	0.809168	Q6N021	TET2	Methylcytosine dioxygenase TET2 (EC 1.14.11.n2)	3 v 3	0.170593	0.028975	0.672779	DMAP1
Q9Y2H6	FNDC3A	Fibronectin type-III domain-containing protein 3A (Human gene expressed in odontoblasts)	3 v 3	-0.158998	0.0224666	0.809168	Q99720	SIGMAR1	Sigma non-opioid intracellular receptor 1 (Aging-associated gene 8 protein) (SR31747-binding protein) (SR-BP) (Sigma 1-type opioid receptor) (SIG-1R) (Sigma1-receptor) (Sigma1R) (hSigmaR1)	3 v 3	-0.104101	0.0291174	0.672779	KANK1
O95639	CPSF4	Cleavage and polyadenylation specificity factor subunit 4 (Cleavage and polyadenylation specificity factor 30 kDa subunit) (CPSF 30 kDa subunit) (NS1 effector domain-binding protein 1) (Neb-1) (No arches homolog)	3 v 3	-0.128666	0.022554	0.809168	Q9H089	LSG1	Large subunit GTPase 1 homolog (hLsg1) (EC 3.6.1.-)	3 v 3	0.0897118	0.0293306	0.672779	ELP1
A0A087WWZ6	PRDM11	PR domain-containing protein 11	3 v 3	-0.195455	0.022558	0.809168	P49903	SEPHS1	Selenide, water dikinase 1 (EC 2.7.9.3) (Selenium donor protein 1) (Selenophosphate synthase 1)	3 v 3	-0.0327554	0.0293851	0.672779	WHAMM
B7ZM99	MTHFD1L	Formyltetrahydrofolate synthetase (EC 6.3.4.3)	3 v 3	0.132835	0.0227022	0.809168	Q9H329	EPB41L4B	Band 4.1-like protein 4B (Erythrocyte membrane protein band 4.1-like 4B) (FERM-containing protein CG1) (Protein EHM2)	3 v 3	0.124917	0.0294036	0.672779	ANKRD54
O75648	TRMU	Mitochondrial tRNA-specific 2-thiouridylase 1 (EC 2.8.1.14) (MTO2 homolog)	3 v 3	-0.250926	0.0228017	0.809168	Q0P5N6	ARL16	ADP-ribosylation factor-like protein 16	2 v 2	0.187401	0.029467	0.672779	CD82
Q6ZS17	RIPOR1	Rho family-interacting cell polarization regulator 1	3 v 3	-0.151392	0.0228904	0.809168	Q96AD5	PNPLA2	Patatin-like phospholipase domain-containing protein 2 (EC 3.1.1.3) (Adipose triglyceride lipase) (Calcium-independent phospholipase A2) (Desnutrin) (IPLA2-zeta) (Pigment epithelium-derived factor) (TTS2.2) (Transport-secretion protein 2) (TTS2)	2 v 2	-0.102776	0.0295709	0.672779	PLPP1
Q9Y5R8	TRAPPC1	Trafficking protein particle complex subunit 1 (BET5 homolog) (Multiple myeloma protein 2) (MUM-2)	3 v 3	-0.108995	0.0229135	0.809168	O14735	CDIPT	CDP-diacylglycerol--inositol 3-phosphatidyltransferase (EC 2.7.8.11) (Phosphatidylinositol synthase) (PI synthase) (PtdIns synthase)	3 v 3	0.0818867	0.0295737	0.672779	UBAP2
P17980	PSMC3	26S proteasome regulatory subunit 6A (26S proteasome AAA-ATPase subunit RPT5) (Proteasome 26S subunit ATPase 3) (Proteasome subunit P50) (Tat-binding protein 1) (TBP-1)	3 v 3	0.0548469	0.0229526	0.809168	Q86YP4	GATAD2A	Transcriptional repressor p66-alpha (Hp66alpha) (GATA zinc finger domain-containing protein 2A)	3 v 3	0.070898	0.0295835	0.672779	RAB29
Q9C0H2	TTYH3	Protein tweety homolog 3 (hTTY3)	3 v 3	-0.215771	0.0231052	0.809168	Q9HAV4	XPO5	Exportin-5 (Exp5) (Ran-binding protein 21)	3 v 3	0.013064	0.0298082	0.672779	SRM
P14625	HSP90B1	Endoplasmin (94 kDa glucose-regulated protein) (GRP-94) (Heat shock protein 90 kDa beta member 1) (Tumor rejection antigen 1) (gp96 homolog)	3 v 3	0.073893	0.0232241	0.809168	Q9BSL1	UBAC1	Ubiquitin-associated domain-containing protein 1 (UBA domain-containing protein 1) (E3 ubiquitin-protein ligase subunit KPC2) (Glialblastoma cell differentiation-related protein 1) (Kip1 ubiquitination-promoting complex protein 2)	3 v 3	-0.153194	0.0299594	0.672779	SLC12A9
A0A1C7CYX9	DPYSL2	Dihydropyrimidinase-related protein 2	3 v 3	0.198265	0.0232843	0.809168	Q14527	HLTF	Helicase-like transcription factor (EC 2.3.2.27) (EC 3.6.4.-) (DNA-binding protein/plasminogen activator inhibitor 1 regulator) (HIP116) (RING finger protein 80) (RING-type E3 ubiquitin transferase HLTF) (SWI/SNF-related matrix-associated actin-dependent regulator of chromatin subfamily A member 3) (Sucrose nonfermenting protein 2-like 3)	3 v 3	0.0652185	0.0299805	0.672779	RAF1
P47736	RAP1GAP	Rap1 GTPase-activating protein 1 (Rap1GAP) (Rap1GAP1)	3 v 3	-0.324463	0.0233594	0.809168	Q96FV2	SCRN2	Secernin-2	3 v 3	-0.117758	0.0301746	0.672779	PTPN11
Q9BRJ2	MRPL45	39S ribosomal protein L45, mitochondrial (L45mt) (MRP-L45) (Mitochondrial large ribosomal subunit protein mL45)	3 v 3	-0.172896	0.0236349	0.809168	Q9Y4G8	RAPGEF2	Rap guanine nucleotide exchange factor 2 (Cyclic nucleotide ras GEF) (CNrasGEF) (Neural RAP guanine nucleotide exchange protein) (nRap GEP) (PDZ domain-containing guanine nucleotide exchange factor 1) (PDZ-GEF1) (RA-GEF-1) (Ras/Rap1-associating GEF-1)	2 v 2	0.238018	0.0303126	0.672779	GFUS
Q96AY3	FKBP10	Peptidyl-prolyl cis-trans isomerase FKBP10 (PPIase FKBP10) (EC 5.2.1.8) (65 kDa FK506-binding protein) (65 kDa FKBP) (FKBP-65) (FK506-binding protein 10) (FKBP-10) (Immunophilin FKBP65) (Rotamase)	3 v 3	0.172705	0.0236442	0.809168	Q5TC82	RC3H1	Roquin-1 (Roquin) (EC 2.3.2.27) (RING finger and C3H zinc finger protein 1) (RING finger and CCCH-type zinc finger domain-containing protein 1) (RING finger protein 198)	3 v 3	0.161724	0.0305606	0.672779	APRT
P55011	SLC12A2	Solute carrier family 12 member 2 (Basolateral Na-K-Cl symporter) (Bumetanide-sensitive sodium-(potassium)-chloride cotransporter 2)	3 v 3	0.0556603	0.0237468	0.809168	Q9NPQ8	RIC8A	Synembryn-A (Protein Ric-8A)	3 v 3	0.0950896	0.0306769	0.672779	INTS14
Q9Y366	IFT52	Intraflagellar transport protein 52 homolog (Protein NGD5 homolog)	3 v 3	0.0119774	0.0238227	0.809168	Q9Y2E5	MAN2B2	Epididymis-specific alpha-mannosidase (EC 3.2.1.24) (Alpha-1,6-mannosidase) (Mannosidase alpha class 2B member 2)	3 v 3	-0.077248	0.0307051	0.672779	MTO1
P49419	ALDH7A1	Alpha-aminoadipic semialdehyde dehydrogenase (Alpha-AASA dehydrogenase) (EC 1.2.1.31) (Aldehyde dehydrogenase family 7 member A1) (EC 1.2.1.3) (Antiquitin-1) (Betaine aldehyde dehydrogenase) (EC 1.2.1.8) (Delta1-piperideine-6-carboxylate dehydrogenase) (P6c dehydrogenase)	3 v 3	0.107836	0.0238455	0.809168	Q06547	GABPB1	GA-binding protein subunit beta-1 (GABP subunit beta-1) (GABPB-1) (GABP subunit beta-2) (GABPB-2) (Nuclear respiratory factor 2) (Transcription factor E4TF1-47) (Transcription factor E4TF1-53)	3 v 3	-0.0787263	0.0307332	0.672779	MUL1
Q9H254	SPTBN4	Spectrin beta chain, non-erythrocytic 4 (Beta-IV spectrin) (Spectrin, non-erythroid beta chain 3)	2 v 2	0.200376	0.0238493	0.809168	Q9NYU1	UGGT2	UDP-glucose:glycoprotein glucosyltransferase 2 (UGT2) (hUGT2) (EC 2.4.1.-) (UDP--Glc:glycoprotein glucosyltransferase 2) (UDP-glucose ceramide glucosyltransferase-like 1)	3 v 3	-0.0775612	0.030872	0.672779	NOP10
Q12887	COX10	Protoheme IX farnesyltransferase, mitochondrial (EC 2.5.1.141) (Heme O synthase)	2 v 2	-0.257115	0.0241726	0.811506	B4DR48		Arginyl-tRNA--protein transferase 1 (Arginyltransferase 1) (R-transferase 1) (EC 2.3.2.8) (Arginine-tRNA--protein transferase 1)	3 v 3	-0.133926	0.0309632	0.672779	H2BC12
Q5VSQ6	P4HA1	Procollagen-proline 4-dioxygenase (EC 1.14.11.2) (Fragment)	3 v 3	0.103348	0.0241845	0.811506	Q9H2C2	ARV1	Protein ARV1 (hARV1)	3 v 3	0.168651	0.0315431	0.672779	ERGIC2
P41227	NAA10	N-alpha-acetyltransferase 10 (EC 2.3.1.255) (N-terminal acetyltransferase complex ARD1 subunit homolog A) (hARD1) (NatA catalytic subunit Naa10)	3 v 3	0.278044	0.0243177	0.811506	Q9NPF5	DMAP1	DNA methyltransferase 1-associated protein 1 (DNMAP1) (DNMT1-associated protein 1)	3 v 3	0.0742212	0.0316111	0.672779	MRPS18A
Q8N1K8		Dynamin GTPase (EC 3.6.5.5)	3 v 3	-0.624791	0.0243501	0.811506	Q14678	KANK1	KN motif and ankyrin repeat domain-containing protein 1 (Ankyrin repeat domain-containing protein 15) (Kidney ankyrin repeat-containing protein)	3 v 3	0.162499	0.0317706	0.672779	AP1M1
P51157	RAB28	Ras-related protein Rab-28	3 v 3	0.163291	0.024476	0.811506	O95163	ELP1	Elongator complex protein 1 (ELP1) (IkappaB kinase complex-associated protein) (IKK complex-associated protein) (p150)	3 v 3	-0.0693402	0.0319248	0.672779	TIFA
P28838	LAP3	Cytosol aminopeptidase (EC 3.4.11.1) (Cysteinylglycine-S-conjugate dipeptidase) (EC 3.4.13.23) (Leucine aminopeptidase 3) (LAP-3) (Leucyl aminopeptidase) (Peptidase S) (Proline aminopeptidase) (EC 3.4.11.5) (Prolyl aminopeptidase)	3 v 3	-0.0992918	0.02449	0.811506	Q8TF30	WHAMM	WASP homolog-associated protein with actin, membranes and microtubules (WAS protein homology region 2 domain-containing protein 1) (WH2 domain-containing protein 1)	3 v 3	-0.220445	0.0320913	0.672779	ZFP28
Q96FJ2	DYNLL2	Dynein light chain 2, cytoplasmic (8 kDa dynein light chain b) (DLC8b) (Dynein light chain LC8-type 2)	3 v 3	-0.132416	0.0245961	0.81186	Q6NXT1	ANKRD54	Ankyrin repeat domain-containing protein 54 (Lyn-interacting ankyrin repeat protein)	3 v 3	-0.069728	0.0321816	0.672779	GTPBP3
O00267	SUPT5H	Transcription elongation factor SPT5 (hSPT5) (DRB sensitivity-inducing factor 160 kDa subunit) (DSIF p160) (DRB sensitivity-inducing factor large subunit) (DSIF large subunit) (Tat-cotransactivator 1 protein) (Tat-CT1 protein)	3 v 3	0.0487229	0.0249119	0.817779	P27701	CD82	CD82 antigen (C33 antigen) (IA4) (Inducible membrane protein R2) (Metastasis suppressor Kangai-1) (Suppressor of tumorigenicity 6 protein) (Tetraspanin-27) (Tspan-27) (CD antigen CD82)	3 v 3	-0.248143	0.0330934	0.672779	SEPTIN7
Q99622	C12orf57	Protein C10	3 v 3	0.115288	0.0251342	0.817779	O14494	PLPP1	Phospholipid phosphatase 1 (EC 3.1.3.-) (EC 3.1.3.106) (EC 3.1.3.4) (EC 3.1.3.81) (Lipid phosphate phosphohydrolase 1) (PAP2-alpha) (Phosphatidate phosphohydrolase type 2a) (Phosphatidic acid phosphatase 2a) (PAP-2a) (PAP2a)	2 v 2	-0.20093	0.0331168	0.672779	MBD3
Q13541	EIF4EBP1	Eukaryotic translation initiation factor 4E-binding protein 1 (4E-BP1) (eIF4E-binding protein 1) (Phosphorylated heat- and acid-stable protein regulated by insulin 1) (PHAS-I)	3 v 3	0.0969533	0.0251447	0.817779	Q5T6F2	UBAP2	Ubiquitin-associated protein 2 (UBAP-2)	3 v 3	-0.0206351	0.0331258	0.672779	CAMK1D
A8K0B6		Ceramidase (EC 3.5.1.23)	3 v 3	0.820687	0.0255451	0.817779	O14966	RAB29	Ras-related protein Rab-7L1 (Rab-7-like protein 1) (Ras-related protein Rab-29)	3 v 3	-0.126056	0.0331554	0.672779	GALK
B3KUB6		cDNA FLJ39529 fis, clone PUAEN2004067, highly similar to Band 4.1-like protein 1	2 v 2	-0.344954	0.0255569	0.817779	P19623	SRM	Spermidine synthase (SPDSY) (EC 2.5.1.16) (Putrescine aminopropyltransferase)	3 v 3	-0.0263316	0.0331555	0.672779	VPS33B
Q8TE99	PXYLP1	2-phosphoxylose phosphatase 1 (EC 3.1.3.-) (Acid phosphatase-like protein 2) (Xylosyl phosphatase) (epididymis luminal protein 124)	3 v 3	0.139597	0.0255928	0.817779	Q9BXP2	SLC12A9	Solute carrier family 12 member 9 (Cation-chloride cotransporter 6) (hCCC6) (Cation-chloride cotransporter-interacting protein 1) (CCC-interacting protein 1) (hCIP1) (Potassium-chloride transporter 9) (WO3.3)	3 v 3	-0.0534624	0.0334747	0.672779	TEDC2
Q6JQN1	ACAD10	Acyl-CoA dehydrogenase family member 10 (ACAD-10) (EC 1.3.99.-)	3 v 3	-0.356333	0.0256248	0.817779	P04049	RAF1	RAF proto-oncogene serine/threonine-protein kinase (EC 2.7.11.1) (Proto-oncogene c-RAF) (cRaf) (Raf-1)	3 v 3	0.137198	0.0335856	0.672779	SNW1
Q96S66	CLCC1	Chloride channel CLIC-like protein 1 (Mid-1-related chloride channel protein 1)	3 v 3	0.176217	0.0256969	0.817779	Q06124	PTPN11	Tyrosine-protein phosphatase non-receptor type 11 (EC 3.1.3.48) (Protein-tyrosine phosphatase 1D) (PTP-1D) (Protein-tyrosine phosphatase 2C) (PTP-2C) (SH-PTP2) (SHP-2) (Shp2) (SH-PTP3)	3 v 3	-0.0344602	0.0337971	0.672779	SEC63
Q8NDZ6	TMEM161B	Transmembrane protein 161B	3 v 3	-0.0785937	0.0257068	0.817779	Q13630	GFUS	GDP-L-fucose synthase (EC 1.1.1.271) (GDP-4-keto-6-deoxy-D-mannose-3,5-epimerase-4-reductase) (Protein FX) (Red cell NADP(H)-binding protein) (Short-chain dehydrogenase/reductase family 4E member 1)	3 v 3	-0.0676742	0.0339101	0.672779	NBAS
Q04656	ATP7A	Copper-transporting ATPase 1 (EC 7.2.2.8) (Copper pump 1) (Menkes disease-associated protein)	3 v 3	-0.0539432	0.0257356	0.817779	P07741	APRT	Adenine phosphoribosyltransferase (APRT) (EC 2.4.2.7)	3 v 3	-0.154773	0.0341181	0.672779	PPP2CB
Q4G176	ACSF3	Malonate--CoA ligase ACSF3, mitochondrial (EC 6.2.1.n3) (Acyl-CoA synthetase family member 3)	3 v 3	-0.166611	0.025913	0.819221	Q96SY0	INTS14	Integrator complex subunit 14 (von Willebrand factor A domain-containing protein 9)	3 v 3	-0.10841	0.0341682	0.672779	PABIR1
Q9H501	ESF1	ESF1 homolog (ABT1-associated protein)	3 v 3	-0.143784	0.0260055	0.819221	Q9Y2Z2	MTO1	Protein MTO1 homolog, mitochondrial	3 v 3	0.0917477	0.0342034	0.672779	SNRPD1
Q9H2J4	PDCL3	Phosducin-like protein 3 (HTPHLP) (PhPL3) (Viral IAP-associated factor 1) (VIAF-1)	3 v 3	0.0982346	0.0261795	0.819221	Q969V5	MUL1	Mitochondrial ubiquitin ligase activator of NFKB 1 (EC 2.3.2.27) (E3 SUMO-protein ligase MUL1) (E3 ubiquitin-protein ligase MUL1) (Growth inhibition and death E3 ligase) (Mitochondrial-anchored protein ligase) (Protein Hades) (Putative NF-kappa-B-activating protein 266) (RING finger protein 218) (RING-type E3 ubiquitin transferase NFKB 1)	3 v 3	0.0988737	0.0342129	0.672779	MAPRE2
K7EJH8		Deleted.	3 v 3	0.0697208	0.0262638	0.819221	Q9NPE3	NOP10	H/ACA ribonucleoprotein complex subunit 3 (Nucleolar protein 10) (Nucleolar protein family A member 3) (snoRNP protein NOP10)	2 v 2	0.621315	0.0342905	0.672779	SLC35E1
A0PJW6	TMEM223	Transmembrane protein 223	2 v 2	-0.25075	0.0262981	0.819221	O60814	H2BC12	Histone H2B type 1-K (H2B K) (HIRA-interacting protein 1)	3 v 3	-0.35601	0.0343091	0.672779	SLC7A6
O00401	WASL	Neural Wiskott-Aldrich syndrome protein (N-WASP)	3 v 3	-0.058521	0.0263582	0.819221	Q96RQ1	ERGIC2	Endoplasmic reticulum-Golgi intermediate compartment protein 2	3 v 3	0.132874	0.0343699	0.672779	ELP2
B4E299		Staphylococcal nuclease domain-containing protein (EC 3.1.31.1)	3 v 3	0.125604	0.0265697	0.819981	Q9NVS2	MRPS18A	39S ribosomal protein S18a, mitochondrial (MRP-S18-a) (Mrps18a) (S18mt-a) (39S ribosomal protein S18-3, mitochondrial) (MRP-S18-3) (Mitochondrial large ribosomal subunit protein bS18a) (Mitochondrial large ribosomal subunit protein mL66)	3 v 3	0.0983756	0.0344884	0.672779	SARS2
O75223	GGCT	Gamma-glutamylcyclotransferase (EC 4.3.2.9) (Cytochrome c-releasing factor 21)	3 v 3	0.107179	0.0267065	0.819981	O00267	SUPT5H	Transcription elongation factor SPT5 (hSPT5) (DRB sensitivity-inducing factor 160 kDa subunit) (DSIF p160) (DRB sensitivity-inducing factor large subunit) (DSIF large subunit) (Tat-cotransactivator 1 protein) (Tat-CT1 protein)	3 v 3	-0.072125	0.0347707	0.672779	SENP7
Q8WWV3	RTN4IP1	Reticulon-4-interacting protein 1, mitochondrial (NOGO-interacting mitochondrial protein)	3 v 3	-0.141124	0.0267085	0.819981	Q9BXS5	AP1M1	AP-1 complex subunit mu-1 (AP-mu chain family member mu1A) (Adaptor protein complex AP-1 subunit mu-1) (Adaptor-related protein complex 1 subunit mu-1) (Clathrin assembly protein complex 1 mu-1 medium chain 1) (Clathrin coat assembly protein AP47) (Clathrin coat-associated protein AP47) (Golgi adaptor HA1/AP1 adaptin mu-1 subunit) (Mu-adaptin 1) (Mu1A-adaptin)	3 v 3	0.102792	0.0348129	0.672779	Q59HG7
P10644	PRKAR1A	cAMP-dependent protein kinase type I-alpha regulatory subunit (Tissue-specific extinguisher 1) (TSE1)	3 v 3	0.0719911	0.0268447	0.819981	Q96CG3	TIFA	TRAF-interacting protein with FHA domain-containing protein A (Putative MAPK-activating protein PM14) (Putative NF-kappa-B-activating protein 20) (TRAF2-binding protein)	3 v 3	-0.138962	0.0348233	0.672779	GRAMD2B
O43615	TIMM44	Mitochondrial import inner membrane translocase subunit TIM44	3 v 3	-0.0573986	0.0271036	0.819981	Q8NHY6	ZFP28	Zinc finger protein 28 homolog (Zfp-28) (Krueppel-like zinc finger factor X6)	2 v 2	0.793209	0.0348467	0.672779	SFXN3
O00512	BCL9	B-cell CLL/lymphoma 9 protein (B-cell lymphoma 9 protein) (Bcl-9) (Protein legless homolog)	3 v 3	0.355186	0.0271766	0.819981	Q8IWZ6	BBS7	Bardet-Biedl syndrome 7 protein (BBS2-like protein 1)	3 v 3	0.196356	0.0350323	0.672779	COPB1
P46059	SLC15A1	Solute carrier family 15 member 1 (Intestinal H(+)/peptide cotransporter) (Oligopeptide transporter, small intestine isoform) (Peptide transporter 1)	2 v 2	-0.323559	0.0272423	0.819981	Q969Y2	GTPBP3	tRNA modification GTPase GTPBP3, mitochondrial (GTP-binding protein 3) (Mitochondrial GTP-binding protein 1)	3 v 3	-0.0356946	0.0350721	0.672779	EDEM2
P51692	STAT5B	Signal transducer and activator of transcription 5B	3 v 3	0.115232	0.0272708	0.819981	Q16181	SEPTIN7	Septin-7 (CDC10 protein homolog)	3 v 3	-0.119961	0.03534	0.672779	YWHAE
Q9Y597	KCTD3	BTB/POZ domain-containing protein KCTD3 (Renal carcinoma antigen NY-REN-45)	3 v 3	-0.300939	0.0273377	0.819981	O95983	MBD3	Methyl-CpG-binding domain protein 3 (Methyl-CpG-binding protein MBD3)	3 v 3	0.0219512	0.0354307	0.672779	FAR1
Q3SY69	ALDH1L2	Mitochondrial 10-formyltetrahydrofolate dehydrogenase (Mitochondrial 10-FTHFDH) (mtFDH) (EC 1.5.1.6) (Aldehyde dehydrogenase family 1 member L2)	3 v 3	0.159637	0.02761	0.819981	Q8IU85	CAMK1D	Calcium/calmodulin-dependent protein kinase type 1D (EC 2.7.11.17) (CaM kinase I delta) (CaM kinase ID) (CaM-KI delta) (CaMKI delta) (CaMKID) (CaMKI-like protein kinase) (CKLiK)	3 v 3	-0.0802923	0.035565	0.672779	GK
Q14964	RAB39A	Ras-related protein Rab-39A (Rab-39)	2 v 2	-0.0713817	0.0276769	0.819981	D1MI96	GALK	Galactokinase (EC 2.7.1.6) (Fragment)	3 v 3	0.120011	0.0356139	0.672779	MBD1
A0A1S5UZ07	TLN1	Talin-1	3 v 3	0.100986	0.0277307	0.819981	Q9H267	VPS33B	Vacuolar protein sorting-associated protein 33B (hVPS33B)	3 v 3	0.0831323	0.0356675	0.672779	ILVBL
Q99961	SH3GL1	Endophilin-A2 (EEN fusion partner of MLL) (Endophilin-2) (Extra eleven-nineteen leukemia fusion gene protein) (EEN) (SH3 domain protein 2B) (SH3 domain-containing GRB2-like protein 1)	3 v 3	0.098922	0.0277579	0.819981	Q7L2K0	TEDC2	Tubulin epsilon and delta complex protein 2	2 v 2	0.279933	0.0357143	0.672779	SLC7A11
Q6UW56	ATRAID	All-trans retinoic acid-induced differentiation factor (Apoptosis-related protein 3) (APR-3) (p18)	3 v 3	-0.208444	0.0277754	0.819981	Q13573	SNW1	SNW domain-containing protein 1 (Nuclear protein SkiP) (Nuclear receptor coactivator NCoA-62) (Ski-interacting protein)	3 v 3	0.0301445	0.0357358	0.672779	A0A0Y0BS51
Q96BT7	ALKBH8	Alkylated DNA repair protein alkB homolog 8 (Probable alpha-ketoglutarate-dependent dioxygenase ABH8) (S-adenosyl-L-methionine-dependent tRNA methyltransferase ABH8) (tRNA (carboxymethyluridine(34)-5-O)-methyltransferase ABH8) (EC 2.1.1.229)	3 v 3	-0.158335	0.0279299	0.819981	Q9UGP8	SEC63	Translocation protein SEC63 homolog	3 v 3	-0.0314095	0.0362054	0.672779	EIF6
P53396	ACLY	ATP-citrate synthase (EC 2.3.3.8) (ATP-citrate (pro-S-)-lyase) (ACL) (Citrate cleavage enzyme)	3 v 3	0.177574	0.0279725	0.819981	A2RRP1	NBAS	Neuroblastoma-amplified sequence (Neuroblastoma-amplified gene protein)	3 v 3	0.0572258	0.0362492	0.672779	ATG3
Q18PE1	DOK7	Protein Dok-7 (Downstream of tyrosine kinase 7)	3 v 3	-0.234332	0.0281248	0.819981	P62714	PPP2CB	Serine/threonine-protein phosphatase 2A catalytic subunit beta isoform (PP2A-beta) (EC 3.1.3.16)	3 v 3	-0.110212	0.0363863	0.672779	KBTBD7
Q7RTS7	KRT74	Keratin, type II cytoskeletal 74 (Cytokeratin-74) (CK-74) (Keratin-5c) (K5C) (Keratin-74) (K74) (Type II inner root sheath-specific keratin-K6irs4) (Type-II keratin Kb37)	3 v 3	0.613104	0.0281257	0.819981	Q96E09	PABIR1	PPP2R1A-PPP2R2A-interacting phosphatase regulator 1 (PABIR family member 1)	3 v 3	-0.172451	0.0364728	0.672779	NUP107
P17535	JUND	Transcription factor jun-D	3 v 3	0.24207	0.0282474	0.819981	P62314	SNRPD1	Small nuclear ribonucleoprotein Sm D1 (Sm-D1) (Sm-D autoantigen) (snRNP core protein D1)	3 v 3	0.228223	0.0365847	0.672779	UBE2D4
Q92564	DCUN1D4	DCN1-like protein 4 (DCNL4) (DCUN1 domain-containing protein 4) (Defective in cullin neddylation protein 1-like protein 4)	3 v 3	-0.127261	0.0284498	0.819981	Q15555	MAPRE2	Microtubule-associated protein RP/EB family member 2 (APC-binding protein EB2) (End-binding protein 2) (EB2)	3 v 3	0.0164605	0.0366897	0.672779	KRT17
Q5HYK3	COQ5	2-methoxy-6-polyprenyl-1,4-benzoquinol methylase, mitochondrial (EC 2.1.1.201) (Ubiquinone biosynthesis methyltransferase COQ5)	3 v 3	-0.115855	0.0285471	0.819981	Q96T23	RSF1	Remodeling and spacing factor 1 (Rsf-1) (HBV pX-associated protein 8) (Hepatitis B virus X-associated protein) (p325 subunit of RSF chromatin-remodeling complex)	3 v 3	-0.09293	0.0367183	0.672779	FAM98B
Q15198	PDGFRL	Platelet-derived growth factor receptor-like protein (PDGFR-like protein) (PDGF receptor beta-like tumor suppressor)	2 v 2	-0.373324	0.0285777	0.819981	P11413	G6PD	Glucose-6-phosphate 1-dehydrogenase (G6PD) (EC 1.1.1.49)	3 v 3	-0.10804	0.0371768	0.672779	SPCS1
P07942	LAMB1	Laminin subunit beta-1 (Laminin B1 chain) (Laminin-1 subunit beta) (Laminin-10 subunit beta) (Laminin-12 subunit beta) (Laminin-2 subunit beta) (Laminin-6 subunit beta) (Laminin-8 subunit beta)	3 v 3	-0.0932935	0.0286215	0.819981	Q96K37	SLC35E1	Solute carrier family 35 member E1	3 v 3	-0.0604862	0.0373306	0.672779	AKR1B1
Q92995	USP13	Ubiquitin carboxyl-terminal hydrolase 13 (EC 3.4.19.12) (Deubiquitinating enzyme 13) (Isopeptidase T-3) (ISOT-3) (Ubiquitin thioesterase 13) (Ubiquitin-specific-processing protease 13)	3 v 3	0.0619852	0.0286936	0.819981	Q92536	SLC7A6	Y+L amino acid transporter 2 (Cationic amino acid transporter, y+ system) (Solute carrier family 7 member 6) (y(+)L-type amino acid transporter 2) (Y+LAT2) (y+LAT-2)	3 v 3	0.0227042	0.0373691	0.672779	ABCB7
Q6NUM9	RETSAT	All-trans-retinol 13,14-reductase (EC 1.3.99.23) (All-trans-13,14-dihydroretinol saturase) (RetSat) (PPAR-alpha-regulated and starvation-induced gene protein)	3 v 3	0.139202	0.0288092	0.820533	Q6IA86	ELP2	Elongator complex protein 2 (ELP2) (SHINC-2) (STAT3-interacting protein 1) (StIP1)	3 v 3	-0.042817	0.0373992	0.672779	B4E106
P11413	G6PD	Glucose-6-phosphate 1-dehydrogenase (G6PD) (EC 1.1.1.49)	3 v 3	0.108099	0.0290169	0.821521	Q9NP81	SARS2	Serine--tRNA ligase, mitochondrial (EC 6.1.1.11) (SerRSmt) (Seryl-tRNA synthetase) (SerRS) (Seryl-tRNA(Ser/Sec) synthetase)	3 v 3	0.0712588	0.0374261	0.672779	SLC25A10
Q9H6S3	EPS8L2	Epidermal growth factor receptor kinase substrate 8-like protein 2 (EPS8-like protein 2) (Epidermal growth factor receptor pathway substrate 8-related protein 2) (EPS8-related protein 2)	3 v 3	0.085088	0.0291599	0.821521	Q9BQF6	SENP7	Sentrin-specific protease 7 (EC 3.4.22.-) (SUMO-1-specific protease 2) (Sentrin/SUMO-specific protease SENP7)	3 v 3	0.14422	0.0374951	0.672779	DHFR
Q16637	SMN1; SMN2	Survival motor neuron protein (Component of gems 1) (Gemin-1)	3 v 3	-0.154078	0.0292605	0.821521	Q59HG7		DNA ligase (EC 6.5.1.1) (Fragment)	2 v 2	-0.234056	0.0376862	0.672779	COX4I1
P17568	NDUFB7	NADH dehydrogenase [ubiquinone] 1 beta subcomplex subunit 7 (Cell adhesion protein SQM1) (Complex I-B18) (CI-B18) (NADH-ubiquinone oxidoreductase B18 subunit)	3 v 3	-0.043489	0.0293286	0.821521	Q9Y597	KCTD3	BTB/POZ domain-containing protein KCTD3 (Renal carcinoma antigen NY-REN-45)	3 v 3	0.132688	0.0376897	0.672779	LAMA1
P08579	SNRPB2	U2 small nuclear ribonucleoprotein B'' (U2 snRNP B'')	3 v 3	0.0811361	0.0293738	0.821521	Q96HH9	GRAMD2B	GRAM domain-containing protein 2B (HCV NS3-transactivated protein 2)	3 v 3	-0.0525383	0.0377362	0.672779	B3KQ18
O75323	NIPSNAP2	Protein NipSnap homolog 2 (NipSnap2) (Glioblastoma-amplified sequence)	3 v 3	0.0632604	0.0294227	0.821521	Q9BWM7	SFXN3	Sideroflexin-3	3 v 3	0.0917016	0.0380039	0.672779	TOPBP1
P35269	GTF2F1	General transcription factor IIF subunit 1 (General transcription factor IIF 74 kDa subunit) (Transcription initiation factor IIF subunit alpha) (TFIIF-alpha) (Transcription initiation factor RAP74)	3 v 3	0.12321	0.0297862	0.828081	P53618	COPB1	Coatomer subunit beta (Beta-coat protein) (Beta-COP)	3 v 3	-0.0661137	0.0380121	0.672779	DYNLRB1
P61026	RAB10	Ras-related protein Rab-10 (EC 3.6.5.2)	3 v 3	0.245936	0.0298521	0.828081	Q9BV94	EDEM2	ER degradation-enhancing alpha-mannosidase-like protein 2	2 v 2	0.0326074	0.0380218	0.672779	PPM1H
A1L390	PLEKHG3	Pleckstrin homology domain-containing family G member 3 (PH domain-containing family G member 3)	3 v 3	-0.131525	0.0301588	0.831775	B0UZZ8	C6orf11	Chromosome 6 open reading frame 11 (WD repeat domain 46, isoform CRA_d) (cDNA, FLJ96697)	3 v 3	0.274521	0.0380741	0.672779	LENG8
Q92552	MRPS27	28S ribosomal protein S27, mitochondrial (MRP-S27) (S27mt) (Mitochondrial ribosomal protein S27) (Mitochondrial small ribosomal subunit protein mS27)	3 v 3	-0.118206	0.0301806	0.831775	P62258	YWHAE	14-3-3 protein epsilon (14-3-3E)	3 v 3	-0.064602	0.0382578	0.672779	METTL18
Q9NV56	MRGBP	MRG/MORF4L-binding protein (MRG-binding protein) (Up-regulated in colon cancer 4) (Urcc4)	3 v 3	-0.0540462	0.0309297	0.846302	Q8WVX9	FAR1	Fatty acyl-CoA reductase 1 (EC 1.2.1.84) (Male sterility domain-containing protein 2)	3 v 3	-0.0400973	0.0383513	0.672779	UBR4
O00443	PIK3C2A	Phosphatidylinositol 4-phosphate 3-kinase C2 domain-containing subunit alpha (PI3K-C2-alpha) (PtdIns-3-kinase C2 subunit alpha) (EC 2.7.1.137) (EC 2.7.1.153) (EC 2.7.1.154) (Phosphoinositide 3-kinase-C2-alpha)	3 v 3	-0.115516	0.0311306	0.846302	P32189	GK	Glycerol kinase (GK) (Glycerokinase) (EC 2.7.1.30) (ATP:glycerol 3-phosphotransferase)	3 v 3	0.0529606	0.0383573	0.672779	AKR1C2
P21399	ACO1	Cytoplasmic aconitate hydratase (Aconitase) (EC 4.2.1.3) (Citrate hydro-lyase) (Ferritin repressor protein) (Iron regulatory protein 1) (IRP1) (Iron-responsive element-binding protein 1) (IRE-BP 1)	3 v 3	0.0631937	0.0312594	0.846302	Q9UIS9	MBD1	Methyl-CpG-binding domain protein 1 (CXXC-type zinc finger protein 3) (Methyl-CpG-binding protein MBD1) (Protein containing methyl-CpG-binding domain 1)	2 v 2	0.456508	0.0383937	0.672779	SCRN3
O60664	PLIN3	Perilipin-3 (47 kDa mannose 6-phosphate receptor-binding protein) (47 kDa MPR-binding protein) (Cargo selection protein TIP47) (Mannose-6-phosphate receptor-binding protein 1) (Placental protein 17) (PP17)	3 v 3	0.0956572	0.0313513	0.846302	A1L0T0	ILVBL	2-hydroxyacyl-CoA lyase 2 (EC 4.1.2.-) (Acetolactate synthase-like protein) (IlvB-like protein)	3 v 3	-0.0464535	0.0384838	0.672779	GTPBP10
P35052	GPC1	Glypican-1 [Cleaved into: Secreted glypican-1]	3 v 3	-0.184733	0.0313569	0.846302	Q9UPY5	SLC7A11	Cystine/glutamate transporter (Amino acid transport system xc-) (Calcium channel blocker resistance protein CCBR1) (Solute carrier family 7 member 11) (xCT)	3 v 3	0.0797846	0.0385689	0.672779	NME6
Q9NYS0	NKIRAS1	NF-kappa-B inhibitor-interacting Ras-like protein 1 (I-kappa-B-interacting Ras-like protein 1) (Kappa B-Ras protein 1) (KappaB-Ras1)	3 v 3	-0.221864	0.0314046	0.846302	P52292	KPNA2	Importin subunit alpha-1 (Karyopherin subunit alpha-2) (RAG cohort protein 1) (SRP1-alpha)	3 v 3	-0.0222452	0.0386614	0.672779	KRT14
Q9BVQ7	SPATA5L1	Spermatogenesis-associated protein 5-like protein 1	3 v 3	-0.122126	0.0314355	0.846302	A0A0Y0BS51		CUB domain containing protein 1 (Fragment)	3 v 3	0.251199	0.0387165	0.672779	DTD1
Q14444	CAPRIN1	Caprin-1 (Cell cycle-associated protein 1) (Cytoplasmic activation- and proliferation-associated protein 1) (GPI-anchored membrane protein 1) (GPI-anchored protein p137) (GPI-p137) (p137GPI) (Membrane component chromosome 11 surface marker 1) (RNA granule protein 105)	3 v 3	0.0975814	0.0315028	0.846302	P56537	EIF6	Eukaryotic translation initiation factor 6 (eIF-6) (B(2)GCN homolog) (B4 integrin interactor) (CAB) (p27(BBP))	3 v 3	-0.0589083	0.0388909	0.672779	UTY
Q05DA4	P4HA2	Procollagen-proline 4-dioxygenase (EC 1.14.11.2)	3 v 3	0.0830981	0.031603	0.846325	Q9NT62	ATG3	Ubiquitin-like-conjugating enzyme ATG3 (EC 2.3.2.-) (Autophagy-related protein 3) (APG3-like) (hApg3) (Protein PC3-96)	3 v 3	-0.125303	0.0389746	0.672779	TSR3
Q5HYI7	MTX3	Metaxin-3	3 v 3	-0.133298	0.0319608	0.847295	Q8WVZ9	KBTBD7	Kelch repeat and BTB domain-containing protein 7	3 v 3	0.144992	0.039004	0.672779	ACTN1
L0R6Q1	SLC35A4	SLC35A4 upstream open reading frame protein	3 v 3	0.105144	0.0322049	0.847295	P57740	NUP107	Nuclear pore complex protein Nup107 (107 kDa nucleoporin) (Nucleoporin Nup107)	3 v 3	0.0584237	0.0390309	0.672779	MARCHF6
Q7Z6J0	SH3RF1	E3 ubiquitin-protein ligase SH3RF1 (EC 2.3.2.27) (Plenty of SH3s) (Protein POSH) (RING finger protein 142) (RING-type E3 ubiquitin transferase SH3RF1) (SH3 domain-containing RING finger protein 1) (SH3 multiple domains protein 2)	3 v 3	-0.0291442	0.0322817	0.847295	Q9Y2X8	UBE2D4	Ubiquitin-conjugating enzyme E2 D4 (EC 2.3.2.23) (E2 ubiquitin-conjugating enzyme D4) (HBUCE1) (Ubiquitin carrier protein D4) (Ubiquitin-protein ligase D4)	3 v 3	-0.156181	0.0390473	0.672779	A0A140VKC9
P21675	TAF1	Transcription initiation factor TFIID subunit 1 (EC 2.3.1.48) (EC 2.7.11.1) (Cell cycle gene 1 protein) (TBP-associated factor 250 kDa) (p250) (Transcription initiation factor TFIID 250 kDa subunit) (TAF(II)250) (TAFII-250) (TAFII250)	2 v 2	0.0403489	0.032572	0.847295	Q04695	KRT17	Keratin, type I cytoskeletal 17 (39.1) (Cytokeratin-17) (CK-17) (Keratin-17) (K17)	3 v 3	-1.63513	0.0390932	0.672779	OTUB1
Q15008	PSMD6	26S proteasome non-ATPase regulatory subunit 6 (26S proteasome regulatory subunit RPN7) (26S proteasome regulatory subunit S10) (Breast cancer-associated protein SGA-113M) (Phosphonoformate immuno-associated protein 4) (Proteasome regulatory particle subunit p44S10) (p42A)	3 v 3	0.0616643	0.0327405	0.847295	Q52LJ0	FAM98B	Protein FAM98B	3 v 3	0.0457911	0.0392062	0.672779	ACYP1
Q9C0K1	SLC39A8	Metal cation symporter ZIP8 (BCG-induced integral membrane protein in monocyte clone 103 protein) (LIV-1 subfamily of ZIP zinc transporter 6) (LZT-Hs6) (Solute carrier family 39 member 8) (Zrt- and Irt-like protein 8) (ZIP-8)	3 v 3	-0.251919	0.0329756	0.847295	A0A5F9YFS9	SPCS1	Microsomal signal peptidase 12 kDa subunit (Signal peptidase complex subunit 1)	3 v 3	-0.255293	0.0394159	0.672779	FADS2
Q9H329	EPB41L4B	Band 4.1-like protein 4B (Erythrocyte membrane protein band 4.1-like 4B) (FERM-containing protein CG1) (Protein EHM2)	3 v 3	-0.105031	0.0329832	0.847295	P15121	AKR1B1	Aldo-keto reductase family 1 member B1 (EC 1.1.1.300) (EC 1.1.1.372) (EC 1.1.1.54) (Aldehyde reductase) (Aldose reductase) (AR) (EC 1.1.1.21)	3 v 3	-0.0700536	0.03962	0.672779	XPR1
Q53GA1		Elongation factor 1-alpha (Fragment)	3 v 3	-0.0655	0.0330442	0.847295	O75027	ABCB7	Iron-sulfur clusters transporter ABCB7, mitochondrial (ATP-binding cassette sub-family B member 7, mitochondrial) (ATP-binding cassette transporter 7) (ABC transporter 7 protein)	3 v 3	-0.0772653	0.0396515	0.672779	ZNF579
Q5T9A4	ATAD3B	ATPase family AAA domain-containing protein 3B (AAA-TOB3)	3 v 3	-0.891981	0.0333116	0.847295	B4E106		Monocarboxylate transporter 1 (Solute carrier family 16 member 1)	3 v 3	-0.0538017	0.0396878	0.672779	SRP19
P35908	KRT2	Keratin, type II cytoskeletal 2 epidermal (Cytokeratin-2e) (CK-2e) (Epithelial keratin-2e) (Keratin-2 epidermis) (Keratin-2e) (K2e) (Type-II keratin Kb2)	3 v 3	0.64912	0.0333247	0.847295	Q9UBX3	SLC25A10	Mitochondrial dicarboxylate carrier (Solute carrier family 25 member 10)	3 v 3	0.0216776	0.039802	0.672779	SSX2IP
P62937	PPIA	Peptidyl-prolyl cis-trans isomerase A (PPIase A) (EC 5.2.1.8) (Cyclophilin A) (Cyclosporin A-binding protein) (Rotamase A) [Cleaved into: Peptidyl-prolyl cis-trans isomerase A, N-terminally processed]	3 v 3	0.0917491	0.0335005	0.847295	P00374	DHFR	Dihydrofolate reductase (EC 1.5.1.3)	3 v 3	-0.182497	0.0398073	0.672779	EXOSC9
Q7Z7F0	KHDC4	KH homology domain-containing protein 4 (Brings lots of money 7) (Pre-mRNA splicing factor protein KHDC4)	3 v 3	-0.132053	0.0335097	0.847295	P13073	COX4I1	Cytochrome c oxidase subunit 4 isoform 1, mitochondrial (Cytochrome c oxidase polypeptide IV) (Cytochrome c oxidase subunit IV isoform 1) (COX IV-1)	3 v 3	-0.0921918	0.0398102	0.672779	NIBAN1
Q9Y2U5	MAP3K2	Mitogen-activated protein kinase kinase kinase 2 (EC 2.7.11.25) (MAPK/ERK kinase kinase 2) (MEK kinase 2) (MEKK 2)	3 v 3	-0.144546	0.0335761	0.847295	P25391	LAMA1	Laminin subunit alpha-1 (Laminin A chain) (Laminin-1 subunit alpha) (Laminin-3 subunit alpha) (S-laminin subunit alpha) (S-LAM alpha)	2 v 2	0.232186	0.039823	0.672779	ORAI1
Q15417	CNN3	Calponin-3 (Calponin, acidic isoform)	3 v 3	0.159787	0.0335941	0.847295	Q12907	LMAN2	Vesicular integral-membrane protein VIP36 (Glycoprotein GP36b) (Lectin mannose-binding 2) (Vesicular integral-membrane protein 36) (VIP36)	3 v 3	-0.116676	0.0399119	0.672779	UPF3B
Q0VFW7	C14orf102	C14orf102 protein (Chromosome 14 open reading frame 102, isoform CRA_b)	3 v 3	-0.0614743	0.0336043	0.847295	B3KQ18		cDNA FLJ32632 fis, clone SYNOV1000190, highly similar to Alpha-1,3-mannosyl-glycoprotein2-beta-N- acetylglucosaminyltransferase	2 v 2	-0.201842	0.0400123	0.672779	B4DDR3
Q12907	LMAN2	Vesicular integral-membrane protein VIP36 (Glycoprotein GP36b) (Lectin mannose-binding 2) (Vesicular integral-membrane protein 36) (VIP36)	3 v 3	0.123685	0.0336482	0.847295	Q92547	TOPBP1	DNA topoisomerase 2-binding protein 1 (DNA topoisomerase II-beta-binding protein 1) (TopBP1) (DNA topoisomerase II-binding protein 1)	3 v 3	-0.0245763	0.0401507	0.672779	CIAO2A
Q7Z392	TRAPPC11	Trafficking protein particle complex subunit 11	3 v 3	-0.138662	0.0336806	0.847295	Q9NP97	DYNLRB1	Dynein light chain roadblock-type 1 (Bithoraxoid-like protein) (BLP) (Dynein light chain 2A, cytoplasmic) (Dynein-associated protein Km23) (Roadblock domain-containing protein 1)	3 v 3	-0.143236	0.0402822	0.672779	TTC9
Q9Y2H1	STK38L	Serine/threonine-protein kinase 38-like (EC 2.7.11.1) (NDR2 protein kinase) (Nuclear Dbf2-related kinase 2)	3 v 3	0.118017	0.0338791	0.847295	Q9ULR3	PPM1H	Protein phosphatase 1H (EC 3.1.3.16)	3 v 3	-0.229677	0.0403549	0.672779	AAK1
Q9NWX6	THG1L	Probable tRNA(His) guanylyltransferase (EC 2.7.7.79) (Induced in high glucose-1) (IHG-1) (Interphase cytoplasmic foci protein 45) (tRNA-histidine guanylyltransferase)	3 v 3	-0.0494158	0.0338919	0.847295	Q96PV6	LENG8	Leukocyte receptor cluster member 8	3 v 3	0.178585	0.0404681	0.672779	MRPL23
O95881	TXNDC12	Thioredoxin domain-containing protein 12 (EC 1.8.4.2) (Endoplasmic reticulum resident protein 18) (ER protein 18) (ERp18) (Endoplasmic reticulum resident protein 19) (ER protein 19) (ERp19) (Thioredoxin-like protein p19) (hTLP19)	3 v 3	0.146455	0.0339965	0.847295	O95568	METTL18	Histidine protein methyltransferase 1 homolog (EC 2.1.1.-) (Arsenic-transactivated protein 2) (AsTP2) (Methyltransferase-like protein 18)	3 v 3	0.155485	0.0405002	0.672779	DOCK11
Q9HB09	BCL2L12	Bcl-2-like protein 12 (Bcl2-L-12) (Bcl-2-related proline-rich protein)	3 v 3	0.187863	0.0340072	0.847295	Q5T4S7	UBR4	E3 ubiquitin-protein ligase UBR4 (EC 2.3.2.27) (600 kDa retinoblastoma protein-associated factor) (N-recognin-4) (RING-type E3 ubiquitin transferase UBR4) (Retinoblastoma-associated factor of 600 kDa) (RBAF600) (p600) (Zinc finger UBR1-type protein 1)	3 v 3	-0.0112825	0.0406116	0.672779	ADH5
Q9NQR4	NIT2	Omega-amidase NIT2 (EC 3.5.1.3) (Nitrilase homolog 2)	3 v 3	0.0666144	0.0340852	0.847295	P52895	AKR1C2	Aldo-keto reductase family 1 member C2 (EC 1.-.-.-) (EC 1.1.1.112) (EC 1.1.1.209) (EC 1.1.1.53) (EC 1.1.1.62) (EC 1.3.1.20) (3-alpha-HSD3) (Chlordecone reductase homolog HAKRD) (Dihydrodiol dehydrogenase 2) (DD-2) (DD2) (Dihydrodiol dehydrogenase/bile acid-binding protein) (DD/BABP) (Type III 3-alpha-hydroxysteroid dehydrogenase) (EC 1.1.1.357)	3 v 3	0.169554	0.0406568	0.672779	VPS29
Q7Z333	SETX	Probable helicase senataxin (EC 3.6.4.-) (Amyotrophic lateral sclerosis 4 protein) (SEN1 homolog) (Senataxin)	3 v 3	-0.0680965	0.0342299	0.847295	Q0VDG4	SCRN3	Secernin-3	3 v 3	-0.142617	0.0407799	0.672779	PWWP2A
Q53TN4	CYBRD1	Plasma membrane ascorbate-dependent reductase CYBRD1 (EC 7.2.1.3) (Cytochrome b reductase 1) (Duodenal cytochrome b) (Ferric-chelate reductase 3)	3 v 3	-0.298377	0.0345045	0.847295	A4D1E9	GTPBP10	GTP-binding protein 10 (Protein obg homolog 2) (ObgH2)	3 v 3	0.0665054	0.0408152	0.672779	OGT
Q3B820	FAM161A	Protein FAM161A	2 v 2	0.130302	0.0345505	0.847295	Q15118	PDK1	[Pyruvate dehydrogenase (acetyl-transferring)] kinase isozyme 1, mitochondrial (EC 2.7.11.2) (Pyruvate dehydrogenase kinase isoform 1) (PDH kinase 1)	3 v 3	0.108732	0.0408915	0.672779	SEC22B
P01034	CST3	Cystatin-C (Cystatin-3) (Gamma-trace) (Neuroendocrine basic polypeptide) (Post-gamma-globulin)	3 v 3	0.180089	0.0346102	0.847295	O75414	NME6	Nucleoside diphosphate kinase 6 (NDK 6) (NDP kinase 6) (EC 2.7.4.6) (Inhibitor of p53-induced apoptosis-alpha) (IPIA-alpha) (nm23-H6)	3 v 3	-0.11448	0.0409031	0.672779	B2RXF3
Q8N6H7	ARFGAP2	ADP-ribosylation factor GTPase-activating protein 2 (ARF GAP 2) (GTPase-activating protein ZNF289) (Zinc finger protein 289)	3 v 3	0.112216	0.034695	0.847295	P02533	KRT14	Keratin, type I cytoskeletal 14 (Cytokeratin-14) (CK-14) (Keratin-14) (K14)	3 v 3	-1.78634	0.0409124	0.672779	HTATIP2
P09525	ANXA4	Annexin A4 (35-beta calcimedin) (Annexin IV) (Annexin-4) (Carbohydrate-binding protein p33/p41) (Chromobindin-4) (Endonexin I) (Lipocortin IV) (P32.5) (PP4-X) (Placental anticoagulant protein II) (PAP-II) (Protein II)	3 v 3	0.0943321	0.0346955	0.847295	Q99622	C12orf57	Protein C10	3 v 3	-0.185511	0.0409633	0.672779	FBXO9
P52655	GTF2A1	Transcription initiation factor IIA subunit 1 (General transcription factor IIA subunit 1) (TFIIAL) (Transcription initiation factor TFIIA 42 kDa subunit) (TFIIA-42) [Cleaved into: Transcription initiation factor IIA alpha chain (TFIIA p35 subunit); Transcription initiation factor IIA beta chain (TFIIA p19 subunit)]	3 v 3	0.0877761	0.0347761	0.847295	Q8TEA8	DTD1	D-aminoacyl-tRNA deacylase 1 (DTD) (EC 3.1.1.96) (DNA-unwinding element-binding protein B) (DUE-B) (Gly-tRNA(Ala) deacylase) (Histidyl-tRNA synthase-related)	3 v 3	0.0747839	0.0409678	0.672779	KRR1
Q14240	EIF4A2	Eukaryotic initiation factor 4A-II (eIF-4A-II) (eIF4A-II) (EC 3.6.4.13) (ATP-dependent RNA helicase eIF4A-2)	3 v 3	0.284731	0.0348457	0.847295	F4MH83	UTY	Ubiquitously transcribed tetratricopeptide repeat protein Y-linked transcript variant 28	2 v 2	0.197231	0.0409706	0.672779	HEL-S-95
Q8WU90	ZC3H15	Zinc finger CCCH domain-containing protein 15 (DRG family-regulatory protein 1) (Likely ortholog of mouse immediate early response erythropoietin 4)	3 v 3	-0.0863295	0.0348856	0.847295	Q9UJK0	TSR3	18S rRNA aminocarboxypropyltransferase (EC 2.5.1.-) (20S S rRNA accumulation protein 3 homolog) (HsTsr3)	3 v 3	0.142014	0.0409992	0.672779	PEDS1
O75935	DCTN3	Dynactin subunit 3 (Dynactin complex subunit 22 kDa subunit) (p22)	3 v 3	0.109188	0.034979	0.847295	E9PN48	ARFGAP2	ADP-ribosylation factor GTPase-activating protein 2 (Fragment)	3 v 3	-0.246925	0.0411357	0.672779	SRFBP1
A0A0S2Z4G7	NPM1	Nucleophosmin (Fragment)	3 v 3	-0.0965391	0.035022	0.847295	H9KV75	ACTN1	Alpha-actinin-1	2 v 2	0.0592794	0.0412191	0.672779	CENPX
A0A0S2Z4B5	PPP3CA	Serine/threonine-protein phosphatase (EC 3.1.3.16) (Fragment)	3 v 3	0.0834666	0.0354345	0.851407	O60337	MARCHF6	E3 ubiquitin-protein ligase MARCHF6 (EC 2.3.2.27) (Doa10 homolog) (Membrane-associated RING finger protein 6) (Membrane-associated RING-CH protein VI) (MARCH-VI) (Protein TEB-4) (RING finger protein 176) (RING-type E3 ubiquitin transferase MARCHF6)	3 v 3	-0.0358529	0.041284	0.672779	ARF1
P13645	KRT10	Keratin, type I cytoskeletal 10 (Cytokeratin-10) (CK-10) (Keratin-10) (K10)	3 v 3	0.638987	0.0356498	0.851407	A0A140VKC9		Thioredoxin-disulfide reductase (EC 1.8.1.9)	3 v 3	-0.0420597	0.0413832	0.672779	TUBB6
Q8IVH8	MAP4K3	Mitogen-activated protein kinase kinase kinase kinase 3 (EC 2.7.11.1) (Germinal center kinase-related protein kinase) (GLK) (MAPK/ERK kinase kinase kinase 3) (MEK kinase kinase 3) (MEKKK 3)	3 v 3	-0.199057	0.0356745	0.851407	Q96FW1	OTUB1	Ubiquitin thioesterase OTUB1 (EC 3.4.19.12) (Deubiquitinating enzyme OTUB1) (OTU domain-containing ubiquitin aldehyde-binding protein 1) (Otubain-1) (hOTU1) (Ubiquitin-specific-processing protease OTUB1)	3 v 3	-0.0931614	0.0416276	0.672779	FXR1
B2C310	GSTP1	Glutathione S-transferase pi (Glutathione S-transferase pi 1) (Fragment)	3 v 3	0.312583	0.0357638	0.851407	P07311	ACYP1	Acylphosphatase-1 (EC 3.6.1.7) (Acylphosphatase, erythrocyte isozyme) (Acylphosphatase, organ-common type isozyme) (Acylphosphate phosphohydrolase 1)	3 v 3	-0.0743997	0.0420267	0.672779	RNF115
Q15036	SNX17	Sorting nexin-17	3 v 3	-0.100939	0.0358631	0.851407	O95864	FADS2	Acyl-CoA 6-desaturase (EC 1.14.19.3) (Delta(6) fatty acid desaturase) (D6D) (Delta(6) desaturase) (Delta-6 desaturase) (Fatty acid desaturase 2)	3 v 3	-0.163048	0.0421119	0.672779	FBXO4
Q8N668	COMMD1	COMM domain-containing protein 1 (Protein Murr1)	3 v 3	0.163008	0.0358772	0.851407	Q9UBH6	XPR1	Xenotropic and polytropic retrovirus receptor 1 (Protein SYG1 homolog) (Xenotropic and polytropic murine leukemia virus receptor X3) (X-receptor)	3 v 3	-0.0502846	0.0421178	0.672779	ZFPL1
Q9BVS4	RIOK2	Serine/threonine-protein kinase RIO2 (EC 2.7.11.1) (RIO kinase 2)	3 v 3	0.183972	0.0358919	0.851407	Q8NAF0	ZNF579	Zinc finger protein 579	3 v 3	0.10918	0.0424504	0.672779	ATP2A2
P63098	PPP3R1	Calcineurin subunit B type 1 (Protein phosphatase 2B regulatory subunit 1) (Protein phosphatase 3 regulatory subunit B alpha isoform 1)	3 v 3	0.249271	0.0361088	0.852465	P09132	SRP19	Signal recognition particle 19 kDa protein (SRP19)	3 v 3	-0.0561575	0.0425099	0.672779	RMDN1
M1VKI3	SDC4-ROS1_S4;R32	Tyrosine-protein kinase receptor (EC 2.7.10.1)	3 v 3	-0.2289	0.0362147	0.852465	Q14240	EIF4A2	Eukaryotic initiation factor 4A-II (eIF-4A-II) (eIF4A-II) (EC 3.6.4.13) (ATP-dependent RNA helicase eIF4A-2)	3 v 3	-0.21155	0.0425402	0.672779	TSC22D2
A0A1B0W0B7	ND1	NADH-ubiquinone oxidoreductase chain 1 (EC 7.1.1.2)	3 v 3	-0.112064	0.0362368	0.852465	Q9Y2D8	SSX2IP	Afadin- and alpha-actinin-binding protein (ADIP) (Afadin DIL domain-interacting protein) (SSX2-interacting protein)	3 v 3	0.213991	0.0426637	0.672779	OGFRL1
O75746	SLC25A12	Calcium-binding mitochondrial carrier protein Aralar1 (Mitochondrial aspartate glutamate carrier 1) (Solute carrier family 25 member 12)	3 v 3	0.066988	0.0365908	0.856289	Q06265	EXOSC9	Exosome complex component RRP45 (Autoantigen PM/Scl 1) (Exosome component 9) (P75 polymyositis-scleroderma overlap syndrome-associated autoantigen) (Polymyositis/scleroderma autoantigen 1) (Polymyositis/scleroderma autoantigen 75 kDa) (PM/Scl-75)	3 v 3	0.0790802	0.0430201	0.672779	UBQLN1
P18669	PGAM1	Phosphoglycerate mutase 1 (EC 5.4.2.11) (EC 5.4.2.4) (BPG-dependent PGAM 1) (Phosphoglycerate mutase isozyme B) (PGAM-B)	3 v 3	0.0793735	0.0366748	0.856289	Q9BZQ8	NIBAN1	Protein Niban 1 (Cell growth-inhibiting gene 39 protein) (Protein FAM129A)	3 v 3	-0.0903532	0.0431365	0.672779	CASP10
Q92543	SNX19	Sorting nexin-19	2 v 2	-0.162041	0.0369397	0.856289	Q96D31	ORAI1	Calcium release-activated calcium channel protein 1 (Protein orai-1) (Transmembrane protein 142A)	2 v 2	-0.181782	0.0432086	0.672779	TFB1M
Q92562	FIG4	Polyphosphoinositide phosphatase (EC 3.1.3.-) (Phosphatidylinositol 3,5-bisphosphate 5-phosphatase) (SAC domain-containing protein 3)	3 v 3	-0.219944	0.0369693	0.856289	Q9BZI7	UPF3B	Regulator of nonsense transcripts 3B (Nonsense mRNA reducing factor 3B) (Up-frameshift suppressor 3 homolog B) (hUpf3B) (Up-frameshift suppressor 3 homolog on chromosome X) (hUpf3p-X)	3 v 3	0.117587	0.0432884	0.672779	SUPT7L
B4DXR9	ZNF732	Zinc finger protein 732	2 v 2	-0.361553	0.0372858	0.856289	B4DDR3		cDNA FLJ52148, highly similar to Apoptosis inhibitor 5	3 v 3	-0.427004	0.0434393	0.672779	CHCHD4
Q10471	GALNT2	Polypeptide N-acetylgalactosaminyltransferase 2 (EC 2.4.1.41) (Polypeptide GalNAc transferase 2) (GalNAc-T2) (pp-GaNTase 2) (Protein-UDP acetylgalactosaminyltransferase 2) (UDP-GalNAc:polypeptide N-acetylgalactosaminyltransferase 2) [Cleaved into: Polypeptide N-acetylgalactosaminyltransferase 2 soluble form]	3 v 3	0.119194	0.0373007	0.856289	P39060	COL18A1	Collagen alpha-1(XVIII) chain [Cleaved into: Endostatin; Non-collagenous domain 1 (NC1)]	3 v 3	0.180776	0.043466	0.672779	RBM27
P49458	SRP9	Signal recognition particle 9 kDa protein (SRP9)	3 v 3	0.0979522	0.0373674	0.856289	Q9H5X1	CIAO2A	Cytosolic iron-sulfur assembly component 2A (MIP18 family protein FAM96A)	3 v 3	0.23541	0.0435492	0.672779	AASDHPPT
O15120	AGPAT2	1-acyl-sn-glycerol-3-phosphate acyltransferase beta (EC 2.3.1.51) (1-acylglycerol-3-phosphate O-acyltransferase 2) (1-AGP acyltransferase 2) (1-AGPAT 2) (Lysophosphatidic acid acyltransferase beta) (LPAAT-beta)	3 v 3	-0.274699	0.0374641	0.856289	Q92623	TTC9	Tetratricopeptide repeat protein 9A (TPR repeat protein 9A)	3 v 3	-0.0595705	0.0438086	0.672779	UFL1
O60551	NMT2	Glycylpeptide N-tetradecanoyltransferase 2 (EC 2.3.1.97) (Myristoyl-CoA:protein N-myristoyltransferase 2) (NMT 2) (Peptide N-myristoyltransferase 2) (Type II N-myristoyltransferase)	3 v 3	-0.183644	0.0375675	0.856289	A0A096LP25	AAK1	AP2-associated protein kinase 1	3 v 3	-0.0760619	0.0438854	0.672779	ERC2
Q9HB71	CACYBP	Calcyclin-binding protein (CacyBP) (hCacyBP) (S100A6-binding protein) (Siah-interacting protein)	3 v 3	0.0970076	0.0376428	0.856289	Q16540	MRPL23	39S ribosomal protein L23, mitochondrial (L23mt) (MRP-L23) (L23 mitochondrial-related protein) (Mitochondrial large ribosomal subunit protein uL23m) (Ribosomal protein L23-like)	3 v 3	0.425593	0.0445242	0.672779	RAB13
Q9GZL7	WDR12	Ribosome biogenesis protein WDR12 (WD repeat-containing protein 12)	3 v 3	-0.137768	0.037845	0.856289	Q5JSL3	DOCK11	Dedicator of cytokinesis protein 11 (Activated Cdc42-associated guanine nucleotide exchange factor) (ACG) (Zizimin-2)	2 v 2	0.202682	0.0447239	0.672779	GATB
Q86SK9	SCD5	Stearoyl-CoA desaturase 5 (EC 1.14.19.1) (Acyl-CoA-desaturase 4) (HSCD5) (Stearoyl-CoA 9-desaturase) (Stearoyl-CoA desaturase 2)	3 v 3	0.2947	0.0378747	0.856289	P11766	ADH5	Alcohol dehydrogenase class-3 (EC 1.1.1.1) (Alcohol dehydrogenase 5) (Alcohol dehydrogenase class chi chain) (Alcohol dehydrogenase class-III) (Glutathione-dependent formaldehyde dehydrogenase) (FALDH) (FDH) (GSH-FDH) (EC 1.1.1.-) (S-(hydroxymethyl)glutathione dehydrogenase) (EC 1.1.1.284)	3 v 3	-0.193988	0.0448287	0.672779	TADA2B
H7C4C5	MAP4	Microtubule-associated protein (Fragment)	2 v 2	0.576734	0.0379024	0.856289	F8VXU5	VPS29	Vacuolar protein sorting-associated protein 29 (Vesicle protein sorting 29)	3 v 3	-0.1595	0.0448515	0.672779	HERC4
Q9NVR5	DNAAF2	Protein kintoun (Dynein assembly factor 2, axonemal)	3 v 3	0.0268893	0.0379201	0.856289	Q96N64	PWWP2A	PWWP domain-containing protein 2A	3 v 3	0.264235	0.0449368	0.672779	RPL10
Q15836	VAMP3	Vesicle-associated membrane protein 3 (VAMP-3) (Cellubrevin) (CEB) (Synaptobrevin-3)	3 v 3	-0.122792	0.037941	0.856289	O15294	OGT	UDP-N-acetylglucosamine--peptide N-acetylglucosaminyltransferase 110 kDa subunit (EC 2.4.1.255) (O-GlcNAc transferase subunit p110) (O-linked N-acetylglucosamine transferase 110 kDa subunit) (OGT)	3 v 3	0.14052	0.0450105	0.672779	TNS3
Q07820	MCL1	Induced myeloid leukemia cell differentiation protein Mcl-1 (Bcl-2-like protein 3) (Bcl2-L-3) (Bcl-2-related protein EAT/mcl1) (mcl1/EAT)	3 v 3	-0.193915	0.0380081	0.856289	I1VE18	SEC22B	SEC22 vesicle trafficking protein B (Fragment)	3 v 3	-0.208306	0.0452258	0.672779	PGM2
P16455	MGMT	Methylated-DNA--protein-cysteine methyltransferase (EC 2.1.1.63) (6-O-methylguanine-DNA methyltransferase) (MGMT) (O-6-methylguanine-DNA-alkyltransferase)	3 v 3	0.154952	0.0381772	0.857568	B2RXF3		Peptidyl-prolyl cis-trans isomerase (PPIase) (EC 5.2.1.8)	2 v 2	-0.376246	0.0453464	0.672779	INTS6L
Q96JQ2	CLMN	Calmin (Calponin-like transmembrane domain protein)	3 v 3	0.157521	0.0382876	0.857568	Q9BUP3	HTATIP2	Oxidoreductase HTATIP2 (EC 1.1.1.-) (30 kDa HIV-1 TAT-interacting protein) (HIV-1 TAT-interactive protein 2)	3 v 3	-0.1334	0.0457282	0.672779	ENSA
P21796	VDAC1	Voltage-dependent anion-selective channel protein 1 (VDAC-1) (hVDAC1) (Outer mitochondrial membrane protein porin 1) (Plasmalemmal porin) (Porin 31HL) (Porin 31HM)	3 v 3	0.0790884	0.0384143	0.857568	Q9UK97	FBXO9	F-box only protein 9 (Cross-immune reaction antigen 1) (Renal carcinoma antigen NY-REN-57)	3 v 3	-0.110361	0.0457406	0.672779
Q02447	SP3	Transcription factor Sp3 (SPR-2)	2 v 2	-0.454147	0.0384677	0.857568	Q13601	KRR1	KRR1 small subunit processome component homolog (HIV-1 Rev-binding protein 2) (KRR-R motif-containing protein 1) (Rev-interacting protein 1) (Rip-1)	3 v 3	0.191448	0.0457782	0.672779
Q92574	TSC1	Hamartin (Tuberous sclerosis 1 protein)	3 v 3	-0.213818	0.0388778	0.864448	Q5U0E6	HEL-S-95	Epididymis secretory protein Li 95 (Serine/threonine kinase 24 (STE20 homolog, yeast)) (Serine/threonine kinase 24 (STE20 homolog, yeast), isoform CRA_c)	3 v 3	-0.142188	0.0457815	0.672779
P78382	SLC35A1	CMP-sialic acid transporter (CMP-SA-Tr) (CMP-Sia-Tr) (Solute carrier family 35 member A1)	3 v 3	-0.280751	0.0392087	0.867388	A5PLL7	PEDS1	Plasmanylethanolamine desaturase (EC 1.14.19.77) (Plasmanylethanolamine desaturase 1) (Transmembrane protein 189)	2 v 2	-0.0386453	0.0458886	0.672779
Q8N9R8	SCAI	Protein SCAI (Suppressor of cancer cell invasion protein)	3 v 3	0.114007	0.0392987	0.867388	Q96I51	RCC1L	RCC1-like G exchanging factor-like protein (RCC1-like) (Williams-Beuren syndrome chromosomal region 16 protein)	3 v 3	0.102862	0.0460364	0.672779
Q13268	DHRS2	Dehydrogenase/reductase SDR family member 2, mitochondrial (EC 1.1.1.-) (Dicarbonyl reductase HEP27) (Protein D) (Short chain dehydrogenase/reductase family 25C member 1)	3 v 3	0.11856	0.0393156	0.867388	Q8NEF9	SRFBP1	Serum response factor-binding protein 1 (SRF-dependent transcription regulation-associated protein) (p49/STRAP)	3 v 3	-0.124903	0.0460737	0.672779
O00214	LGALS8	Galectin-8 (Gal-8) (Po66 carbohydrate-binding protein) (Po66-CBP) (Prostate carcinoma tumor antigen 1) (PCTA-1)	3 v 3	0.27668	0.0395409	0.867549	O43396	TXNL1	Thioredoxin-like protein 1 (32 kDa thioredoxin-related protein)	3 v 3	-0.10581	0.0462132	0.672779
P52292	KPNA2	Importin subunit alpha-1 (Karyopherin subunit alpha-2) (RAG cohort protein 1) (SRP1-alpha)	3 v 3	0.145275	0.0396017	0.867549	Q96BD8	SKA1	Spindle and kinetochore-associated protein 1	3 v 3	-0.0556914	0.0463316	0.672779
Q8WVK7	SKA2	Spindle and kinetochore-associated protein 2 (Protein FAM33A)	3 v 3	0.217179	0.0398155	0.867549	A8MT69	CENPX	Centromere protein X (CENP-X) (FANCM-associated histone fold protein 2) (FANCM-interacting histone fold protein 2) (Fanconi anemia-associated polypeptide of 10 kDa) (Retinoic acid-inducible gene D9 protein homolog) (Stimulated by retinoic acid gene 13 protein homolog)	3 v 3	-0.0768869	0.0465369	0.672779
P61764	STXBP1	Syntaxin-binding protein 1 (MUNC18-1) (N-Sec1) (Protein unc-18 homolog 1) (Unc18-1) (Protein unc-18 homolog A) (Unc-18A) (p67)	3 v 3	-0.133473	0.0398854	0.867549	P84077	ARF1	ADP-ribosylation factor 1	3 v 3	-0.103258	0.0467888	0.672779
Q9ULX6	AKAP8L	A-kinase anchor protein 8-like (AKAP8-like protein) (Helicase A-binding protein 95) (HAP95) (Homologous to AKAP95 protein) (HA95) (Neighbor of A-kinase-anchoring protein 95) (Neighbor of AKAP95)	3 v 3	-0.235176	0.0399716	0.867549	Q9BUF5	TUBB6	Tubulin beta-6 chain (Tubulin beta class V)	3 v 3	-0.0592068	0.0468024	0.672779
O15047	SETD1A	Histone-lysine N-methyltransferase SETD1A (EC 2.1.1.354) (Lysine N-methyltransferase 2F) (SET domain-containing protein 1A) (hSET1A) (Set1/Ash2 histone methyltransferase complex subunit SET1)	3 v 3	-0.2688	0.0399768	0.867549	A0A0F7KYT8	FXR1	Fragile X mental retardation autosomal homolog variant p2K (Fragile X mental retardation, autosomal homolog 1, isoform CRA_g)	3 v 3	0.264052	0.0468412	0.672779
Q9NRY5	FAM114A2	Protein FAM114A2	3 v 3	-0.0946516	0.0401672	0.867549	Q9Y4L5	RNF115	E3 ubiquitin-protein ligase RNF115 (EC 2.3.2.27) (RING finger protein 115) (RING-type E3 ubiquitin transferase RNF115) (Rabring 7) (Zinc finger protein 364)	2 v 2	-0.1844	0.0469299	0.672779
O75676	RPS6KA4	Ribosomal protein S6 kinase alpha-4 (S6K-alpha-4) (EC 2.7.11.1) (90 kDa ribosomal protein S6 kinase 4) (Nuclear mitogen- and stress-activated protein kinase 2) (Ribosomal protein kinase B) (RSKB)	3 v 3	-0.0936871	0.0402314	0.867549	Q9UKT5	FBXO4	F-box only protein 4	3 v 3	-0.0653336	0.0470282	0.672779
Q9H0H5	RACGAP1	Rac GTPase-activating protein 1 (Male germ cell RacGap) (MgcRacGAP) (Protein CYK4 homolog) (CYK4) (HsCYK-4)	3 v 3	-0.204311	0.0402398	0.867549	O95159	ZFPL1	Zinc finger protein-like 1 (Zinc finger protein MCG4)	3 v 3	-0.0410916	0.0472654	0.672779
P09382	LGALS1	Galectin-1 (Gal-1) (14 kDa laminin-binding protein) (HLBP14) (14 kDa lectin) (Beta-galactoside-binding lectin L-14-I) (Galaptin) (HBL) (HPL) (Lactose-binding lectin 1) (Lectin galactoside-binding soluble 1) (Putative MAPK-activating protein PM12) (S-Lac lectin 1)	3 v 3	0.596555	0.0404635	0.868943	P16615	ATP2A2	Sarcoplasmic/endoplasmic reticulum calcium ATPase 2 (SERCA2) (SR Ca(2+)-ATPase 2) (EC 7.2.2.10) (Calcium pump 2) (Calcium-transporting ATPase sarcoplasmic reticulum type, slow twitch skeletal muscle isoform) (Endoplasmic reticulum class 1/2 Ca(2+) ATPase)	3 v 3	-0.0638239	0.0474052	0.672779
Q96DE5	ANAPC16	Anaphase-promoting complex subunit 16 (APC16) (Cyclosome subunit 16)	3 v 3	0.162803	0.0406523	0.868943	Q96DB5	RMDN1	Regulator of microtubule dynamics protein 1 (RMD-1) (hRMD-1) (Protein FAM82B)	3 v 3	-0.182784	0.0475028	0.672779
O60779	SLC19A2	Thiamine transporter 1 (ThTr-1) (ThTr1) (Solute carrier family 19 member 2) (Thiamine carrier 1) (TC1)	2 v 2	0.0356825	0.0407173	0.868943	O75157	TSC22D2	TSC22 domain family protein 2 (TSC22-related-inducible leucine zipper protein 4)	3 v 3	-0.0874971	0.0475975	0.672779
Q13873	BMPR2	Bone morphogenetic protein receptor type-2 (BMP type-2 receptor) (BMPR-2) (EC 2.7.11.30) (Bone morphogenetic protein receptor type II) (BMP type II receptor) (BMPR-II)	2 v 2	-0.120777	0.0407283	0.868943	Q5TC84	OGFRL1	Opioid growth factor receptor-like protein 1	3 v 3	-0.0557056	0.0476117	0.672779
Q3KQV9	UAP1L1	UDP-N-acetylhexosamine pyrophosphorylase-like protein 1 (EC 2.7.7.-)	3 v 3	-0.403881	0.0408242	0.868943	A0A024R258	UBQLN1	Ubiquilin 1, isoform CRA_d	2 v 2	-0.214703	0.0476177	0.672779
O14879	IFIT3	Interferon-induced protein with tetratricopeptide repeats 3 (IFIT-3) (CIG49) (ISG-60) (Interferon-induced 60 kDa protein) (IFI-60K) (Interferon-induced protein with tetratricopeptide repeats 4) (IFIT-4) (Retinoic acid-induced gene G protein) (P60) (RIG-G)	3 v 3	-0.723158	0.0410224	0.868943	A0A0S2Z3Z5	CASP10	Caspase 10 apoptosis-related cysteine peptidase isoform 1 (Fragment)	3 v 3	-0.050759	0.0479329	0.672779
P06401	PGR	Progesterone receptor (PR) (Nuclear receptor subfamily 3 group C member 3)	3 v 3	-0.247676	0.041091	0.868943	Q8WVM0	TFB1M	Dimethyladenosine transferase 1, mitochondrial (EC 2.1.1.-) (Mitochondrial 12S rRNA dimethylase 1) (Mitochondrial transcription factor B1) (h-mtTFB) (h-mtTFB1) (hTFB1M) (mtTFB1) (S-adenosylmethionine-6-N', N'-adenosyl(rRNA) dimethyltransferase 1)	3 v 3	0.0179294	0.0480861	0.672779
Q96AQ6	PBXIP1	Pre-B-cell leukemia transcription factor-interacting protein 1 (Hematopoietic PBX-interacting protein)	3 v 3	-0.106554	0.0412675	0.868943	O75396	SEC22B	Vesicle-trafficking protein SEC22b (ER-Golgi SNARE of 24 kDa) (ERS-24) (ERS24) (SEC22 vesicle-trafficking protein homolog B) (SEC22 vesicle-trafficking protein-like 1)	3 v 3	-0.0925404	0.0481126	0.672779
Q9C005	DPY30	Protein dpy-30 homolog (Dpy-30-like protein) (Dpy-30L)	3 v 3	-0.169854	0.0412966	0.868943	O94864	SUPT7L	STAGA complex 65 subunit gamma (Adenocarcinoma antigen ART1) (SPTF-associated factor 65 gamma) (STAF65gamma) (Suppressor of Ty 7-like)	3 v 3	-0.154525	0.0481963	0.672779
Q9NW61	PLEKHJ1	Pleckstrin homology domain-containing family J member 1 (PH domain-containing family J member 1) (Guanine nucleotide-releasing protein x)	3 v 3	-0.135397	0.0413248	0.868943	Q8N4Q1	CHCHD4	Mitochondrial intermembrane space import and assembly protein 40 (Coiled-coil-helix-coiled-coil-helix domain-containing protein 4)	3 v 3	-0.133279	0.048321	0.672779
Q96GY3	LIN37	Protein lin-37 homolog (Antolefinin)	3 v 3	-0.188902	0.0414323	0.869058	Q9P2N5	RBM27	RNA-binding protein 27 (RNA-binding motif protein 27)	3 v 3	0.0618275	0.0483603	0.672779
Q9NQZ5	STARD7	StAR-related lipid transfer protein 7, mitochondrial (Gestational trophoblastic tumor protein 1) (START domain-containing protein 7) (StARD7)	3 v 3	-0.0642286	0.0419214	0.875155	Q9NRN7	AASDHPPT	L-aminoadipate-semialdehyde dehydrogenase-phosphopantetheinyl transferase (EC 2.7.8.7) (4'-phosphopantetheinyl transferase) (Alpha-aminoadipic semialdehyde dehydrogenase-phosphopantetheinyl transferase) (AASD-PPT) (LYS5 ortholog)	3 v 3	-0.0627695	0.0484359	0.672779
Q96B97	SH3KBP1	SH3 domain-containing kinase-binding protein 1 (CD2-binding protein 3) (CD2BP3) (Cbl-interacting protein of 85 kDa) (Human Src family kinase-binding protein 1) (HSB-1)	3 v 3	-0.0622767	0.0420005	0.875155	O94874	UFL1	E3 UFM1-protein ligase 1 (EC 2.3.2.-) (E3 UFM1-protein transferase 1) (Multiple alpha-helix protein located at ER) (Novel LZAP-binding protein) (Regulator of C53/LZAP and DDRGK1)	3 v 3	-0.0489678	0.0484819	0.672779
Q13907	IDI1	Isopentenyl-diphosphate Delta-isomerase 1 (EC 5.3.3.2) (Isopentenyl pyrophosphate isomerase 1) (IPP isomerase 1) (IPPI1)	3 v 3	0.192348	0.0420313	0.875155	O15083	ERC2	ERC protein 2	2 v 2	0.130891	0.0487198	0.672779
Q96BF6	NACC2	Nucleus accumbens-associated protein 2 (NAC-2) (BTB/POZ domain-containing protein 14A) (Repressor with BTB domain and BEN domain)	3 v 3	-0.152469	0.0423026	0.876902	P51153	RAB13	Ras-related protein Rab-13 (Cell growth-inhibiting gene 4 protein)	3 v 3	-0.136434	0.0488208	0.672779
Q8IUH5	ZDHHC17	Palmitoyltransferase ZDHHC17 (EC 2.3.1.225) (Acyltransferase ZDHHC17) (EC 2.3.1.-) (DHHC domain-containing cysteine-rich protein 17) (DHHC17) (Huntingtin yeast partner H) (Huntingtin-interacting protein 14) (HIP-14) (Huntingtin-interacting protein 3) (HIP-3) (Huntingtin-interacting protein H) (Putative MAPK-activating protein PM11) (Putative NF-kappa-B-activating protein 205) (Zinc finger DHHC do…	3 v 3	-0.0947276	0.0423211	0.876902	O75879	GATB	Glutamyl-tRNA(Gln) amidotransferase subunit B, mitochondrial (Glu-AdT subunit B) (EC 6.3.5.-) (Cytochrome c oxidase assembly factor PET112 homolog)	3 v 3	-0.0780778	0.0488297	0.672779
P25325	MPST	3-mercaptopyruvate sulfurtransferase (MST) (EC 2.8.1.2)	3 v 3	0.142958	0.0424388	0.877207	Q86TJ2	TADA2B	Transcriptional adapter 2-beta (ADA2-like protein beta) (ADA2-beta)	3 v 3	-0.138915	0.0488542	0.672779
Q9BXP5	SRRT	Serrate RNA effector molecule homolog (Arsenite-resistance protein 2)	3 v 3	-0.0661117	0.042591	0.87822	Q5GLZ8	HERC4	Probable E3 ubiquitin-protein ligase HERC4 (EC 2.3.2.26) (HECT domain and RCC1-like domain-containing protein 4) (HECT-type E3 ubiquitin transferase HERC4)	3 v 3	-0.14676	0.0489201	0.672779
Q9Y2T2	AP3M1	AP-3 complex subunit mu-1 (AP-3 adaptor complex mu3A subunit) (Adaptor-related protein complex 3 subunit mu-1) (Mu-adaptin 3A) (Mu3A-adaptin)	3 v 3	0.211254	0.0428795	0.880412	Q5T9A4	ATAD3B	ATPase family AAA domain-containing protein 3B (AAA-TOB3)	3 v 3	0.892385	0.0489392	0.672779
Q96IZ5	RBM41	RNA-binding protein 41 (RNA-binding motif protein 41)	2 v 2	-0.262619	0.0429041	0.880412	P27635	RPL10	60S ribosomal protein L10 (Laminin receptor homolog) (Large ribosomal subunit protein uL16) (Protein QM) (Ribosomal protein L10) (Tumor suppressor QM)	3 v 3	0.113684	0.0492343	0.672779
O14734	ACOT8	Acyl-coenzyme A thioesterase 8 (Acyl-CoA thioesterase 8) (EC 3.1.2.1) (EC 3.1.2.11) (EC 3.1.2.2) (EC 3.1.2.3) (EC 3.1.2.5) (Choloyl-coenzyme A thioesterase) (EC 3.1.2.27) (HIV-Nef-associated acyl-CoA thioesterase) (Peroxisomal acyl-CoA thioesterase 2) (PTE-2) (Peroxisomal acyl-coenzyme A thioester hydrolase 1) (PTE-1) (Peroxisomal long-chain acyl-CoA thioesterase 1) (Thioesterase II) (hACTE-III) …	3 v 3	-0.0621587	0.043205	0.881567	Q68CZ2	TNS3	Tensin-3 (Tensin-like SH2 domain-containing protein 1) (Tumor endothelial marker 6)	3 v 3	0.0451672	0.049421	0.672779
Q96ES7	SGF29	SAGA-associated factor 29 (Coiled-coil domain-containing protein 101) (SAGA complex-associated factor 29)	3 v 3	-0.174016	0.0436875	0.881567	Q96G03	PGM2	Phosphoglucomutase-2 (PGM 2) (EC 5.4.2.2) (Glucose phosphomutase 2) (Phosphodeoxyribomutase) (Phosphopentomutase) (EC 5.4.2.7)	3 v 3	-0.10477	0.0495894	0.672779
Q5VTR2	RNF20	E3 ubiquitin-protein ligase BRE1A (BRE1-A) (hBRE1) (EC 2.3.2.27) (RING finger protein 20) (RING-type E3 ubiquitin transferase BRE1A)	3 v 3	-0.234994	0.0438889	0.881567	Q5JSJ4	INTS6L	Integrator complex subunit 6-like (Protein DDX26B)	3 v 3	0.192777	0.0498308	0.672779
Q9H3C7	GGNBP2	Gametogenetin-binding protein 2 (Laryngeal carcinoma-related protein 1) (Protein ZNF403)	3 v 3	-0.156525	0.0439205	0.881567	O43768	ENSA	Alpha-endosulfine (ARPP-19e)	3 v 3	-0.188475	0.0499141	0.672779
P07478	PRSS2	Trypsin-2 (EC 3.4.21.4) (Anionic trypsinogen) (Serine protease 2) (Trypsin II)	2 v 2	0.0586165	0.0439278	0.881567
Q96D70	R3HDM4	R3H domain-containing protein 4	3 v 3	0.204859	0.0439551	0.881567
P82664	MRPS10	28S ribosomal protein S10, mitochondrial (MRP-S10) (S10mt) (Mitochondrial small ribosomal subunit protein uS10m)	3 v 3	-0.220216	0.0440288	0.881567
Q9NPD8	UBE2T	Ubiquitin-conjugating enzyme E2 T (EC 2.3.2.23) (Cell proliferation-inducing gene 50 protein) (E2 ubiquitin-conjugating enzyme T) (Ubiquitin carrier protein T) (Ubiquitin-protein ligase T)	3 v 3	0.174995	0.0440626	0.881567
P0DN79	CBSL	Cystathionine beta-synthase-like protein (EC 4.2.1.22) (Beta-thionase) (Serine sulfhydrase)	3 v 3	0.242209	0.0440937	0.881567
Q9NZJ4	SACS	Sacsin (DnaJ homolog subfamily C member 29) (DNAJC29)	3 v 3	-0.128818	0.0441293	0.881567
Q9H1B5	XYLT2	Xylosyltransferase 2 (EC 2.4.2.26) (Peptide O-xylosyltransferase 1) (Xylosyltransferase II) (XT-II) (XylT-II)	2 v 2	-0.335634	0.0441831	0.881567
Q9UH65	SWAP70	Switch-associated protein 70 (SWAP-70)	3 v 3	-0.0624267	0.044232	0.881567
Q14108	SCARB2	Lysosome membrane protein 2 (85 kDa lysosomal membrane sialoglycoprotein) (LGP85) (CD36 antigen-like 2) (Lysosome membrane protein II) (LIMP II) (Scavenger receptor class B member 2) (CD antigen CD36)	3 v 3	-0.249169	0.0444009	0.881567
G3V4T6	GSTZ1	Maleylacetoacetate isomerase (EC 5.2.1.2)	3 v 3	0.282689	0.0444096	0.881567
O15234	CASC3	Protein CASC3 (Cancer susceptibility candidate gene 3 protein) (Metastatic lymph node gene 51 protein) (MLN 51) (Protein barentsz) (Btz)	3 v 3	-0.146912	0.0446659	0.882849
P09543	CNP	2',3'-cyclic-nucleotide 3'-phosphodiesterase (CNP) (CNPase) (EC 3.1.4.37)	3 v 3	0.0888673	0.0447691	0.882849
P0CG38	POTEI	POTE ankyrin domain family member I	2 v 2	-0.33605	0.0447852	0.882849
Q9BYW2	SETD2	Histone-lysine N-methyltransferase SETD2 (EC 2.1.1.359) (HIF-1) (Huntingtin yeast partner B) (Huntingtin-interacting protein 1) (HIP-1) (Huntingtin-interacting protein B) (Lysine N-methyltransferase 3A) (Protein-lysine N-methyltransferase SETD2) (EC 2.1.1.-) (SET domain-containing protein 2) (hSET2) (p231HBP)	3 v 3	0.147386	0.0450204	0.885435
O43396	TXNL1	Thioredoxin-like protein 1 (32 kDa thioredoxin-related protein)	3 v 3	-0.0947459	0.0452241	0.88602
O75506	HSBP1	Heat shock factor-binding protein 1 (Nasopharyngeal carcinoma-associated antigen 13) (NPC-A-13)	3 v 3	-0.154743	0.0452582	0.88602
Q4LE40	C14orf159 variant protein	C14orf159 variant protein (Fragment)	3 v 3	-0.132668	0.0455774	0.888616
Q68DH5	LMBRD2	G-protein coupled receptor-associated protein LMBRD2 (LMBR1 domain-containing protein 2)	3 v 3	-0.103216	0.0455995	0.888616
P08243	ASNS	Asparagine synthetase [glutamine-hydrolyzing] (EC 6.3.5.4) (Cell cycle control protein TS11) (Glutamine-dependent asparagine synthetase)	3 v 3	0.17732	0.0457327	0.889178
Q8IWZ6	BBS7	Bardet-Biedl syndrome 7 protein (BBS2-like protein 1)	3 v 3	-0.134007	0.0460487	0.892533
Q92793	CREBBP	CREB-binding protein (Histone lysine acetyltransferase CREBBP) (EC 2.3.1.48) (Protein-lysine acetyltransferase CREBBP) (EC 2.3.1.-)	3 v 3	0.190151	0.0461149	0.892533
P46013	MKI67	Proliferation marker protein Ki-67 (Antigen identified by monoclonal antibody Ki-67) (Antigen KI-67) (Antigen Ki67)	3 v 3	0.346116	0.04631	0.8942
Q96T23	RSF1	Remodeling and spacing factor 1 (Rsf-1) (HBV pX-associated protein 8) (Hepatitis B virus X-associated protein) (p325 subunit of RSF chromatin-remodeling complex)	3 v 3	0.14772	0.0464111	0.8942
Q15517	CDSN	Corneodesmosin (S protein)	2 v 2	0.234444	0.0465426	0.894711
O43665	RGS10	Regulator of G-protein signaling 10 (RGS10)	3 v 3	0.175294	0.0468222	0.897828
P08133	ANXA6	Annexin A6 (67 kDa calelectrin) (Annexin VI) (Annexin-6) (Calphobindin-II) (CPB-II) (Chromobindin-20) (Lipocortin VI) (Protein III) (p68) (p70)	3 v 3	0.117129	0.0469809	0.897828
Q9UN36	NDRG2	Protein NDRG2 (N-myc downstream-regulated gene 2 protein) (Protein Syld709613)	3 v 3	0.0861773	0.0471302	0.897828
Q96QU8	XPO6	Exportin-6 (Exp6) (Ran-binding protein 20)	3 v 3	-0.0870738	0.0474208	0.897828
Q9Y277	VDAC3	Voltage-dependent anion-selective channel protein 3 (VDAC-3) (hVDAC3) (Outer mitochondrial membrane protein porin 3)	3 v 3	0.141316	0.0475252	0.897828
P11586	MTHFD1	C-1-tetrahydrofolate synthase, cytoplasmic (C1-THF synthase) (Epididymis secretory sperm binding protein) [Cleaved into: C-1-tetrahydrofolate synthase, cytoplasmic, N-terminally processed] [Includes: Methylenetetrahydrofolate dehydrogenase (EC 1.5.1.5); Methenyltetrahydrofolate cyclohydrolase (EC 3.5.4.9); Formyltetrahydrofolate synthetase (EC 6.3.4.3)]	3 v 3	0.0583486	0.0479291	0.897828
Q8ND04	SMG8	Protein SMG8 (Amplified in breast cancer gene 2 protein) (Protein smg-8 homolog)	3 v 3	0.0738109	0.0479514	0.897828
Q9HC21	SLC25A19	Mitochondrial thiamine pyrophosphate carrier (Mitochondrial uncoupling protein 1) (Solute carrier family 25 member 19)	3 v 3	-0.084338	0.0479999	0.897828
P50281	MMP14	Matrix metalloproteinase-14 (MMP-14) (EC 3.4.24.80) (MMP-X1) (Membrane-type matrix metalloproteinase 1) (MT-MMP 1) (MTMMP1) (Membrane-type-1 matrix metalloproteinase) (MT1-MMP) (MT1MMP)	3 v 3	0.0975783	0.0480461	0.897828
Q9NZ71	RTEL1	Regulator of telomere elongation helicase 1 (EC 3.6.4.12) (Novel helicase-like)	2 v 2	-0.0755224	0.0480658	0.897828
Q96LJ7	DHRS1	Dehydrogenase/reductase SDR family member 1 (EC 1.1.-.-) (Short chain dehydrogenase/reductase family 19C member 1)	3 v 3	0.107832	0.0481533	0.897828
Q9NWS9	ZNF446	Zinc finger protein 446 (Zinc finger protein with KRAB and SCAN domains 20)	3 v 3	-0.19534	0.0481823	0.897828
Q96CW5	TUBGCP3	Gamma-tubulin complex component 3 (GCP-3) (hGCP3) (Gamma-ring complex protein 104 kDa) (h104p) (hGrip104) (Spindle pole body protein Spc98 homolog) (hSpc98)	3 v 3	-0.0594231	0.0482136	0.897828
H7BXI1	ESYT2	Extended synaptotagmin-2	3 v 3	-0.126614	0.0482569	0.897828
Q99661	KIF2C	Kinesin-like protein KIF2C (Kinesin-like protein 6) (Mitotic centromere-associated kinesin) (MCAK)	3 v 3	0.147224	0.0483094	0.897828
Q14019	COTL1	Coactosin-like protein	3 v 3	0.21333	0.0483916	0.897828
P19823	ITIH2	Inter-alpha-trypsin inhibitor heavy chain H2 (ITI heavy chain H2) (ITI-HC2) (Inter-alpha-inhibitor heavy chain 2) (Inter-alpha-trypsin inhibitor complex component II) (Serum-derived hyaluronan-associated protein) (SHAP)	3 v 3	-0.156519	0.0486604	0.898609
P23526	AHCY	Adenosylhomocysteinase (AdoHcyase) (EC 3.3.1.1) (S-adenosyl-L-homocysteine hydrolase)	3 v 3	0.132571	0.0488947	0.898609
Q5TF39	MFSD4B	Sodium-dependent glucose transporter 1 (Major facilitator superfamily domain-containing protein 4B)	2 v 2	-0.243223	0.0489428	0.898609
Q9H488	POFUT1	GDP-fucose protein O-fucosyltransferase 1 (EC 2.4.1.221) (Peptide-O-fucosyltransferase 1) (O-FucT-1)	3 v 3	0.0785144	0.049071	0.898609
Q9Y6Y8	SEC23IP	SEC23-interacting protein (p125)	3 v 3	-0.0656018	0.0491962	0.898609
Q8TBP6	SLC25A40	Solute carrier family 25 member 40 (Mitochondrial carrier family protein)	3 v 3	-0.348513	0.0493765	0.898609
P49841	GSK3B	Glycogen synthase kinase-3 beta (GSK-3 beta) (EC 2.7.11.26) (Serine/threonine-protein kinase GSK3B) (EC 2.7.11.1)	3 v 3	-0.0851802	0.049404	0.898609
Q5SQI0	ATAT1	Alpha-tubulin N-acetyltransferase 1 (Alpha-TAT) (Alpha-TAT1) (TAT) (EC 2.3.1.108) (Acetyltransferase mec-17 homolog)	3 v 3	-0.259465	0.0495027	0.898609
Q12802	AKAP13	A-kinase anchor protein 13 (AKAP-13) (AKAP-Lbc) (Breast cancer nuclear receptor-binding auxiliary protein) (Guanine nucleotide exchange factor Lbc) (Human thyroid-anchoring protein 31) (Lymphoid blast crisis oncogene) (LBC oncogene) (Non-oncogenic Rho GTPase-specific GTP exchange factor) (Protein kinase A-anchoring protein 13) (PRKA13) (p47)	3 v 3	-0.0815592	0.0495565	0.898609
Q9UEU0	VTI1B	Vesicle transport through interaction with t-SNAREs homolog 1B (Vesicle transport v-SNARE protein Vti1-like 1) (Vti1-rp1)	3 v 3	-0.0167248	0.0497599	0.898609
P48444	ARCN1	Coatomer subunit delta (Archain) (Delta-coat protein) (Delta-COP)	3 v 3	-0.0538853	0.0498414	0.898609
Q92572	AP3S1	AP-3 complex subunit sigma-1 (AP-3 complex subunit sigma-3A) (Adaptor-related protein complex 3 subunit sigma-1) (Clathrin-associated/assembly/adaptor protein, small 3) (Sigma-3A-adaptin) (Sigma3A-adaptin) (Sigma-adaptin 3a)	3 v 3	0.127677	0.0499125	0.898609
P08574	CYC1	Cytochrome c1, heme protein, mitochondrial (EC 7.1.1.8) (Complex III subunit 4) (Complex III subunit IV) (Cytochrome b-c1 complex subunit 4) (Ubiquinol-cytochrome-c reductase complex cytochrome c1 subunit) (Cytochrome c-1)	3 v 3	0.114019	0.0499449	0.898609
