# Supplementary material for: MicroRNAs emerging coordinate with placental mammals alter pathways in endometrial epithelia important for endometrial function
Source: iScience. 2023 Mar 4;26(4):106339. doi: 10.1016/j.isci.2023.106339 (PMC10034127; doi:10.1016/j.isci.2023.106339)
Supplement: Table S24. List of proteins significantly altered in abundance in response to miR-340-5p mimic and/or inhibitor, miRDB predicted targets of miR-340-5p, related to Figure 10 — Final column lists genes common to altered proteins in miR-340-5p mimic and/or inhibitor and a miRDB predicted target (p<0.05), n = 3. [file mmc25.xlsx]

## Sheet: Sheet1
Supplementary Table 24: List of proteins significantly altered in abundance in response to miR-340-5p mimic and/or inhibitor, miRDB predicted targets of miR-340-5p. Final column lists genes common to altered proteins in miR-340-5p mimic and/or inhibitor and a miRDB predicted target (p<0.05), n=3. Corresponds to figure 10 and supplementary figure 3.
MiR-340-5p Mimic (pale red) and/or Inhibitor (dark red)							MiRDB Predicted Targets		MiR-340-5p Mimic and/or Inhibitor AND MiRDB Predicted Target
Best Accession	Gene Name (Duplicate gene names with different accession numbers shown bold)	Protein Name	Replicate Number	Log Fold Change	T-Test	FDR	Gene Name	Gene Description	Gene Name
A0A0U1RQE4	SH3D19	SH3 domain-containing protein 19	3 v 3	0.381318	7.70798e-06	0.0656412	CYLD	CYLD lysine 63 deubiquitinase	CYLD
Q5SW79	CEP170	Centrosomal protein of 170 kDa (Cep170) (KARP-1-binding protein) (KARP1-binding protein)	3 v 3	0.181144	4.40004e-05	0.0710951	DMD	dystrophin	SMARCAD1
Q9UIW2	PLXNA1	Plexin-A1 (Semaphorin receptor NOV)	3 v 3	-0.212986	4.85136e-05	0.0710951	RPS6KA5	ribosomal protein S6 kinase A5	PNO1
Q53GQ0	HSD17B12	Very-long-chain 3-oxoacyl-CoA reductase (EC 1.1.1.330) (17-beta-hydroxysteroid dehydrogenase 12) (17-beta-HSD 12) (3-ketoacyl-CoA reductase) (KAR) (Estradiol 17-beta-dehydrogenase 12) (EC 1.1.1.62) (Short chain dehydrogenase/reductase family 12C member 1)	3 v 3	0.230948	5.79019e-05	0.0710951	NFAT5	nuclear factor of activated T cells 5	ERO1B
Q6KCM7	SLC25A25	Calcium-binding mitochondrial carrier protein SCaMC-2 (Mitochondrial ATP-Mg/Pi carrier protein 3) (Mitochondrial Ca(2+)-dependent solute carrier protein 3) (Small calcium-binding mitochondrial carrier protein 2) (Solute carrier family 25 member 25)	2 v 2	-0.18808	8.00448e-05	0.0852077	JPH1	junctophilin 1	STK17B
Q9NYZ1	TVP23B	Golgi apparatus membrane protein TVP23 homolog B	3 v 3	0.446638	0.000115395	0.0936968	IPMK	inositol polyphosphate multikinase	DYNC1I2
Q8N1K8		Dynamin GTPase (EC 3.6.5.5)	3 v 3	0.360077	0.000129344	0.0936968	SYDE2	synapse defective Rho GTPase homolog 2	FAM91A1
Q9H0A0	NAT10	RNA cytidine acetyltransferase (EC 2.3.1.-) (18S rRNA cytosine acetyltransferase) (N-acetyltransferase 10) (N-acetyltransferase-like protein) (hALP)	3 v 3	0.162911	0.000149885	0.0936968	ESYT2	extended synaptotagmin 2	SECISBP2L
O75600	GCAT	2-amino-3-ketobutyrate coenzyme A ligase, mitochondrial (AKB ligase) (EC 2.3.1.29) (Aminoacetone synthase) (Glycine acetyltransferase)	3 v 3	-0.243676	0.000152468	0.0936968	MAP3K2	mitogen-activated protein kinase kinase kinase 2	ATP13A3
Q6P4A7	SFXN4	Sideroflexin-4 (Breast cancer resistance marker 1)	3 v 3	0.127035	0.000187255	0.672779	SMARCAD1	SWI/SNF-related, matrix-associated actin-dependent regulator of chromatin, subfamily a, containing DEAD/H box 1	SLC4A7
A0A384MTJ7		Epididymis secretory sperm binding protein	3 v 3	0.0230998	0.00020275	0.107914	ARHGAP6	Rho GTPase activating protein 6	DCUN1D1
Q9NZ09	UBAP1	Ubiquitin-associated protein 1 (UBAP-1) (Nasopharyngeal carcinoma-associated gene 20 protein)	3 v 3	0.247938	0.000236754	0.115276	KCNK1	potassium two pore domain channel subfamily K member 1	SNX5
A0A5H1ZRP4	NELFB	Negative elongation factor B	3 v 3	-0.132697	0.000251594	0.115276	PNO1	partner of NOB1 homolog	ARL5A
Q9UN86	G3BP2	Ras GTPase-activating protein-binding protein 2 (G3BP-2) (GAP SH3 domain-binding protein 2)	3 v 3	0.304763	0.000260087	0.115276	TWSG1	twisted gastrulation BMP signaling modulator 1	TOM1L1
O95544	NADK	NAD kinase (EC 2.7.1.23) (Poly(P)/ATP NAD kinase)	3 v 3	-0.320876	0.000278061	0.115276	SS18	SS18, nBAF chromatin remodeling complex subunit	LMO7
Q96SI9	STRBP	Spermatid perinuclear RNA-binding protein	3 v 3	-0.0927176	0.000284265	0.115276	ELAVL2	ELAV like RNA binding protein 2	SKP2
P01040	CSTA	Cystatin-A (Cystatin-AS) (Stefin-A) [Cleaved into: Cystatin-A, N-terminally processed]	3 v 3	-0.409243	0.000293907	0.672779	TMEM64	transmembrane protein 64	PALLD
Q9P0J1	PDP1	[Pyruvate dehydrogenase [acetyl-transferring]]-phosphatase 1, mitochondrial (PDP 1) (EC 3.1.3.43) (Protein phosphatase 2C) (Pyruvate dehydrogenase phosphatase catalytic subunit 1) (PDPC 1)	3 v 3	-0.132173	0.000305136	0.672779	ADAMTS5	ADAM metallopeptidase with thrombospondin type 1 motif 5	C2CD5
Q07864	POLE	DNA polymerase epsilon catalytic subunit A (EC 2.7.7.7) (3'-5' exodeoxyribonuclease) (EC 3.1.11.-) (DNA polymerase II subunit A)	3 v 3	-0.0708921	0.000316091	0.12149	ERO1B	endoplasmic reticulum oxidoreductase 1 beta	EPN2
P04040	CAT	Catalase (EC 1.11.1.6)	3 v 3	-0.144581	0.000328119	0.12149	ZC3H12B	zinc finger CCCH-type containing 12B	XPO4
Q5FBB7	SGO1	Shugoshin 1 (Serologically defined breast cancer antigen NY-BR-85) (Shugoshin-like 1)	2 v 2	0.108045	0.000365265	0.672779	STK17B	serine/threonine kinase 17b	PSAT1
Q7L8L6	FASTKD5	FAST kinase domain-containing protein 5, mitochondrial	3 v 3	0.179144	0.000407768	0.130164	ATF1	activating transcription factor 1	XRN1
Q99719	SEPTIN5	Septin-5 (Cell division control-related protein 1) (CDCrel-1) (Peanut-like protein 1)	3 v 3	-0.141266	0.000420677	0.130164	EXO1	exonuclease 1	HLTF
Q9Y6A4	CFAP20	Cilia- and flagella-associated protein 20 (Basal body up-regulated protein 22) (Transcription factor IIB)	3 v 3	0.0998994	0.000439343	0.130164	CDH9	cadherin 9	FBXO30
Q6N021	TET2	Methylcytosine dioxygenase TET2 (EC 1.14.11.n2)	3 v 3	0.178862	0.000439532	0.130164	DYNC1I2	dynein cytoplasmic 1 intermediate chain 2	TMX3
Q8WVM8	SCFD1	Sec1 family domain-containing protein 1 (SLY1 homolog) (Sly1p) (Syntaxin-binding protein 1-like 2)	3 v 3	-0.115764	0.000443256	0.130164	FAM91A1	family with sequence similarity 91 member A1	SLK
H7C3C4	SLC4A7	Anion exchange protein (Fragment)	3 v 3	-0.176019	0.000450878	0.672779	PUM2	pumilio RNA binding family member 2	SLC12A2
O95340	PAPSS2	Bifunctional 3'-phosphoadenosine 5'-phosphosulfate synthase 2 (PAPS synthase 2) (PAPSS 2) (Sulfurylase kinase 2) (SK 2) (SK2) [Includes: Sulfate adenylyltransferase (EC 2.7.7.4) (ATP-sulfurylase) (Sulfate adenylate transferase) (SAT); Adenylyl-sulfate kinase (EC 2.7.1.25) (3'-phosphoadenosine-5'-phosphosulfate synthase) (APS kinase) (Adenosine-5'-phosphosulfate 3'-phosphotransferase) (Adenylylsul…	3 v 3	-0.32309	0.000519839	0.140771	HS2ST1	heparan sulfate 2-O-sulfotransferase 1	ITPR2
Q8TEM1	NUP210	Nuclear pore membrane glycoprotein 210 (Nuclear pore protein gp210) (Nuclear envelope pore membrane protein POM 210) (POM210) (Nucleoporin Nup210) (Pore membrane protein of 210 kDa)	3 v 3	-0.0473321	0.000543635	0.672779	EIF2AK3	eukaryotic translation initiation factor 2 alpha kinase 3	MICAL2
Q8IV48	ERI1	3'-5' exoribonuclease 1 (EC 3.1.-.-) (3'-5' exonuclease ERI1) (Eri-1 homolog) (Histone mRNA 3'-end-specific exoribonuclease) (Histone mRNA 3'-exonuclease 1) (Protein 3'hExo) (HEXO)	3 v 3	0.465637	0.000566429	0.140771	ANKIB1	ankyrin repeat and IBR domain containing 1	UGDH
Q2NL82	TSR1	Pre-rRNA-processing protein TSR1 homolog	3 v 3	0.298455	0.000601396	0.140771	SECISBP2L	SECIS binding protein 2 like	SUZ12
P35754	GLRX	Glutaredoxin-1 (Thioltransferase-1) (TTase-1)	3 v 3	-0.210822	0.000640723	0.140771	ATP13A3	ATPase 13A3	TNKS1BP1
O43390	HNRNPR	Heterogeneous nuclear ribonucleoprotein R (hnRNP R)	3 v 3	0.202193	0.000669771	0.140771	SLC33A1	solute carrier family 33 member 1	SUMO2
Q9Y217	MTMR6	Myotubularin-related protein 6 (Phosphatidylinositol-3,5-bisphosphate 3-phosphatase) (EC 3.1.3.95) (Phosphatidylinositol-3-phosphate phosphatase) (EC 3.1.3.64)	3 v 3	0.22769	0.000704836	0.140771	SLC4A7	solute carrier family 4 member 7	COBLL1
A0PK02	PLXNB2	PLXNB2 protein	3 v 3	-0.316274	0.000745981	0.672779	DCUN1D1	defective in cullin neddylation 1 domain containing 1	MAP4K3
P20337	RAB3B	Ras-related protein Rab-3B	3 v 3	-0.638927	0.00078972	0.140771	DNAJC25	DnaJ heat shock protein family (Hsp40) member C25	NEK7
Q9NPF5	DMAP1	DNA methyltransferase 1-associated protein 1 (DNMAP1) (DNMT1-associated protein 1)	3 v 3	-0.0680517	0.00079444	0.140771	SNX5	sorting nexin 5	RIOX2
P31939	ATIC	Bifunctional purine biosynthesis protein ATIC (AICAR transformylase/inosine monophosphate cyclohydrolase) (ATIC) [Cleaved into: Bifunctional purine biosynthesis protein ATIC, N-terminally processed] [Includes: Phosphoribosylaminoimidazolecarboxamide formyltransferase (EC 2.1.2.3) (5-aminoimidazole-4-carboxamide ribonucleotide formyltransferase) (AICAR formyltransferase) (AICAR transformylase); In…	3 v 3	-0.0566863	0.0008272	0.140771	CAPN10	calpain 10	TRRAP
Q9HBU6	ETNK1	Ethanolamine kinase 1 (EKI 1) (EC 2.7.1.82)	3 v 3	0.750104	0.00083266	0.140771	RAP1A	RAP1A, member of RAS oncogene family	HOOK3
E7EVJ5	CYFIP2	Cytoplasmic FMR1-interacting protein	3 v 3	-0.0490455	0.000850283	0.140771	ARL5A	ADP ribosylation factor like GTPase 5A	SH3KBP1
Q96JB5	CDK5RAP3	CDK5 regulatory subunit-associated protein 3 (CDK5 activator-binding protein C53) (LXXLL/leucine-zipper-containing ARF-binding protein) (Protein HSF-27)	3 v 3	-0.095125	0.00086158	0.140771	UBE2D1	ubiquitin conjugating enzyme E2 D1	YTHDF3
P45984	MAPK9	Mitogen-activated protein kinase 9 (MAP kinase 9) (MAPK 9) (EC 2.7.11.24) (JNK-55) (Stress-activated protein kinase 1a) (SAPK1a) (Stress-activated protein kinase JNK2) (c-Jun N-terminal kinase 2)	3 v 3	-0.310372	0.000896087	0.140771	HECW2	HECT, C2 and WW domain containing E3 ubiquitin protein ligase 2	KRR1
A0A1X8XL64	H3F3AP6	Histone H3	3 v 3	0.337532	0.000899281	0.672779	TOM1L1	target of myb1 like 1 membrane trafficking protein	SLC7A11
Q96A57	TMEM230	Transmembrane protein 230	3 v 3	-0.227911	0.000907762	0.140771	SGIP1	SH3 domain GRB2 like endophilin interacting protein 1	MED17
Q9NWQ9	C14orf119	Uncharacterized protein C14orf119	3 v 3	-0.0851058	0.000938982	0.140771	MCMBP	minichromosome maintenance complex binding protein	MBTD1
Q643R3	LPCAT4	Lysophospholipid acyltransferase LPCAT4 (1-acylglycerol-3-phosphate O-acyltransferase 7) (1-AGP acyltransferase 7) (1-AGPAT 7) (1-acylglycerophosphocholine O-acyltransferase) (EC 2.3.1.23) (1-acylglycerophosphoserine O-acyltransferase) (EC 2.3.1.n6) (1-alkenylglycerophosphoethanolamine O-acyltransferase) (EC 2.3.1.121) (1-alkylglycerophosphocholine O-acetyltransferase) (EC 2.3.1.67) (Acyltransfer…	3 v 3	-0.309533	0.000940049	0.140771	CXADR	CXADR, Ig-like cell adhesion molecule	ERI1
Q8WVX9	FAR1	Fatty acyl-CoA reductase 1 (EC 1.2.1.84) (Male sterility domain-containing protein 2)	3 v 3	0.227058	0.00103636	0.140771	BRD1	bromodomain containing 1	SYTL4
P49257	LMAN1	Protein ERGIC-53 (ER-Golgi intermediate compartment 53 kDa protein) (Gp58) (Intracellular mannose-specific lectin MR60) (Lectin mannose-binding 1)	3 v 3	-0.121885	0.00107837	0.140771	LMO7	LIM domain 7	ITGAV
Q96QE5	TEFM	Transcription elongation factor, mitochondrial	3 v 3	-0.162076	0.00113286	0.140771	LRP1B	LDL receptor related protein 1B	PGM3
Q9BVJ6	UTP14A	U3 small nucleolar RNA-associated protein 14 homolog A (Antigen NY-CO-16) (Serologically defined colon cancer antigen 16)	3 v 3	-0.0301564	0.00114239	0.672779	KAT6B	lysine acetyltransferase 6B	NDC1
O43837	IDH3B	Isocitrate dehydrogenase [NAD] subunit beta, mitochondrial (Isocitric dehydrogenase subunit beta) (NAD(+)-specific ICDH subunit beta)	3 v 3	-0.064152	0.00115842	0.672779	LIN54	lin-54 DREAM MuvB core complex component	DDX5
P49792	RANBP2	E3 SUMO-protein ligase RanBP2 (EC 2.3.2.-) (358 kDa nucleoporin) (Nuclear pore complex protein Nup358) (Nucleoporin Nup358) (Ran-binding protein 2) (RanBP2) (p270)	3 v 3	0.0871832	0.00117631	0.140771	ZFPM2	zinc finger protein, FOG family member 2	PUM1
O95297	MPZL1	Myelin protein zero-like protein 1 (Protein zero-related)	3 v 3	0.189705	0.00119864	0.140771	SMAD2	SMAD family member 2	LSG1
Q8TC12	RDH11	Retinol dehydrogenase 11 (EC 1.1.1.300) (Androgen-regulated short-chain dehydrogenase/reductase 1) (HCV core-binding protein HCBP12) (Prostate short-chain dehydrogenase/reductase 1) (Retinal reductase 1) (RalR1) (Short chain dehydrogenase/reductase family 7C member 1)	3 v 3	-0.0629272	0.00120992	0.140771	AHCTF1	AT-hook containing transcription factor 1	SELENOT
P20020	ATP2B1	Plasma membrane calcium-transporting ATPase 1 (EC 7.2.2.10) (Plasma membrane calcium ATPase isoform 1) (PMCA1) (Plasma membrane calcium pump isoform 1)	3 v 3	0.105962	0.00122309	0.140771	SKP2	S-phase kinase associated protein 2	DDX58
Q9Y689	ARL5A	ADP-ribosylation factor-like protein 5A	3 v 3	-0.152382	0.00123953	0.140771	PALLD	palladin, cytoskeletal associated protein	CTTNBP2
P16333	NCK1	Cytoplasmic protein NCK1 (NCK adaptor protein 1) (Nck-1) (SH2/SH3 adaptor protein NCK-alpha)	3 v 3	0.231507	0.00128567	0.140771	TTPA	alpha tocopherol transfer protein	ATP1B1
O75448	MED24	Mediator of RNA polymerase II transcription subunit 24 (Activator-recruited cofactor 100 kDa component) (ARC100) (Cofactor required for Sp1 transcriptional activation subunit 4) (CRSP complex subunit 4) (Mediator complex subunit 24) (Thyroid hormone receptor-associated protein 4) (Thyroid hormone receptor-associated protein complex 100 kDa component) (Trap100) (hTRAP100) (Vitamin D3 receptor-inte…	3 v 3	0.114946	0.00129081	0.140771	CADM2	cell adhesion molecule 2	USP24
Q5H9R7	PPP6R3	Serine/threonine-protein phosphatase 6 regulatory subunit 3 (SAPS domain family member 3) (Sporulation-induced transcript 4-associated protein SAPL)	3 v 3	0.160549	0.00129705	0.140771	C2CD5	C2 calcium dependent domain containing 5	TMEM245
O60610	DIAPH1	Protein diaphanous homolog 1 (Diaphanous-related formin-1) (DRF1)	3 v 3	0.230216	0.0013083	0.140771	NR2C1	nuclear receptor subfamily 2 group C member 1	QSER1
P38117	ETFB	Electron transfer flavoprotein subunit beta (Beta-ETF)	3 v 3	-0.178173	0.00133617	0.140771	EPN2	epsin 2	OGT
P24941	CDK2	Cyclin-dependent kinase 2 (EC 2.7.11.22) (Cell division protein kinase 2) (p33 protein kinase)	3 v 3	-0.445587	0.00134007	0.140771	XPO4	exportin 4	OGFRL1
Q6Y288	B3GLCT	Beta-1,3-glucosyltransferase (Beta3Glc-T) (EC 2.4.1.-) (Beta 3-glucosyltransferase) (Beta-3-glycosyltransferase-like)	3 v 3	-0.13452	0.00136513	0.672779	ZNF736	zinc finger protein 736	SFXN1
Q59ER5		WD repeat-containing protein 1 isoform 1 variant (Fragment)	3 v 3	-0.0835483	0.00140099	0.672779	UBR3	ubiquitin protein ligase E3 component n-recognin 3	STT3A
P78344	EIF4G2	Eukaryotic translation initiation factor 4 gamma 2 (eIF-4-gamma 2) (eIF-4G 2) (eIF4G 2) (Death-associated protein 5) (DAP-5) (p97)	3 v 3	-0.360439	0.00141562	0.140771	PSAT1	phosphoserine aminotransferase 1	IGF2BP3
Q9P2G3	KLHL14	Kelch-like protein 14 (Protein interactor of Torsin-1A) (Printor) (Protein interactor of torsinA)	3 v 3	0.23893	0.00141617	0.140771	STC1	stanniocalcin 1	COPB1
Q6ZWL3	CYP4V2	Cytochrome P450 4V2 (Docosahexaenoic acid omega-hydroxylase CYP4V2) (EC 1.14.14.79) (Long-chain fatty acid omega-monooxygenase) (EC 1.14.14.80)	3 v 3	-0.207594	0.00142402	0.140771	XRN1	5'-3' exoribonuclease 1	TCEA1
O75110	ATP9A	Probable phospholipid-transporting ATPase IIA (EC 7.6.2.1) (ATPase class II type 9A)	3 v 3	-0.555032	0.00146879	0.140771	SGPP1	sphingosine-1-phosphate phosphatase 1	SLC25A24
Q9NWM3	CUEDC1	CUE domain-containing protein 1	3 v 3	0.20046	0.00148063	0.140771	TBC1D8B	TBC1 domain family member 8B	UBL3
Q70UQ0	IKBIP	Inhibitor of nuclear factor kappa-B kinase-interacting protein (I kappa-B kinase-interacting protein) (IKBKB-interacting protein) (IKK-interacting protein)	3 v 3	-0.358671	0.00153357	0.140771	ADGRB3	adhesion G protein-coupled receptor B3	VASN
Q15785	TOMM34	Mitochondrial import receptor subunit TOM34 (hTom34) (Translocase of outer membrane 34 kDa subunit)	3 v 3	-0.379612	0.00161046	0.140771	CDC73	cell division cycle 73	CAPN7
Q13214	SEMA3B	Semaphorin-3B (Sema A(V)) (Semaphorin-V) (Sema V)	3 v 3	0.254364	0.00161723	0.140771	C8orf34	chromosome 8 open reading frame 34	MEGF9
P16402	H1-3	Histone H1.3 (Histone H1c) (Histone H1s-2)	3 v 3	-0.213959	0.00161836	0.140771	FBN1	fibrillin 1	MAT2A
O43674	NDUFB5	NADH dehydrogenase [ubiquinone] 1 beta subcomplex subunit 5, mitochondrial (Complex I-SGDH) (CI-SGDH) (NADH-ubiquinone oxidoreductase SGDH subunit)	3 v 3	-0.39757	0.00164189	0.140771	LPP	LIM domain containing preferred translocation partner in lipoma	KIF14
O60783	MRPS14	28S ribosomal protein S14, mitochondrial (MRP-S14) (S14mt) (Mitochondrial small ribosomal subunit protein uS14m)	3 v 3	0.442754	0.00164434	0.672779	PLPPR5	phospholipid phosphatase related 5	TET2
Q8NBF6	AVL9	Late secretory pathway protein AVL9 homolog	3 v 3	0.22703	0.00169201	0.140771	GUCY1A2	guanylate cyclase 1 soluble subunit alpha 2	G3BP2
Q6ZWJ1	STXBP4	Syntaxin-binding protein 4 (Syntaxin 4-interacting protein) (STX4-interacting protein) (Synip)	3 v 3	0.470554	0.00171596	0.140771	CEP120	centrosomal protein 120	ALS2
B7Z2V6		H(+)-transporting two-sector ATPase (EC 7.1.2.2)	2 v 2	-0.0606234	0.00172585	0.140771	HLTF	helicase like transcription factor	PLXDC2
O00212	RHOD	Rho-related GTP-binding protein RhoD (Rho-related protein HP1) (RhoHP1)	3 v 3	0.337265	0.00172888	0.140771	CDON	cell adhesion associated, oncogene regulated	USP1
H3BPF7	LONP2	Lon protease homolog 2, peroxisomal (Fragment)	2 v 2	0.127152	0.00176392	0.140771	CREBL2	cAMP responsive element binding protein like 2	ELOC
O75976	CPD	Carboxypeptidase D (EC 3.4.17.22) (Metallocarboxypeptidase D) (gp180)	3 v 3	0.410226	0.00178597	0.140771	MYBL1	MYB proto-oncogene like 1	DCBLD2
A0A0S2Z5J9	CDK5RAP1	CDK5 regulatory subunit associated protein 1 isoform 2 (Fragment)	3 v 3	0.127798	0.00181212	0.140771	DGKH	diacylglycerol kinase eta	ITGA6
Q14534	SQLE	Squalene monooxygenase (EC 1.14.14.17) (Squalene epoxidase) (SE)	3 v 3	0.314402	0.00181308	0.140771	GALNT13	polypeptide N-acetylgalactosaminyltransferase 13	MTR
Q8N448	LNX2	Ligand of Numb protein X 2 (Numb-binding protein 2) (PDZ domain-containing RING finger protein 1)	2 v 2	0.104115	0.00182748	0.140771	PRDM1	PR/SET domain 1	EIF5A2
A2RUU9	PCM1	PCM1 protein	3 v 3	0.239019	0.00182848	0.672779	PAIP1	poly(A) binding protein interacting protein 1	MTPN
P10644	PRKAR1A	cAMP-dependent protein kinase type I-alpha regulatory subunit (Tissue-specific extinguisher 1) (TSE1)	3 v 3	-0.195299	0.00183059	0.140771	VGLL3	vestigial like family member 3	WDR44
Q9H6U8	ALG9	Alpha-1,2-mannosyltransferase ALG9 (EC 2.4.1.259) (EC 2.4.1.261) (Asparagine-linked glycosylation protein 9 homolog) (Disrupted in bipolar disorder protein 1) (Dol-P-Man:Man(6)GlcNAc(2)-PP-Dol alpha-1,2-mannosyltransferase) (Dol-P-Man:Man(8)GlcNAc(2)-PP-Dol alpha-1,2-mannosyltransferase)	3 v 3	-0.173188	0.00185634	0.140771	BDP1	B double prime 1, subunit of RNA polymerase III transcription initiation factor IIIB	HIRIP3
Q5SQI0	ATAT1	Alpha-tubulin N-acetyltransferase 1 (Alpha-TAT) (Alpha-TAT1) (TAT) (EC 2.3.1.108) (Acetyltransferase mec-17 homolog)	3 v 3	-0.15368	0.00186477	0.140771	FBXO30	F-box protein 30	SHCBP1
Q15833	STXBP2	Syntaxin-binding protein 2 (Protein unc-18 homolog 2) (Unc18-2) (Protein unc-18 homolog B) (Unc-18B)	3 v 3	-0.184228	0.00187633	0.140771	TMX3	thioredoxin related transmembrane protein 3	CEPT1
Q9H5K3	POMK	Protein O-mannose kinase (POMK) (EC 2.7.1.183) (Protein kinase-like protein SgK196) (Sugen kinase 196)	3 v 3	-0.575074	0.00191662	0.140771	BTAF1	B-TFIID TATA-box binding protein associated factor 1	ATP2B1
O94906	PRPF6	Pre-mRNA-processing factor 6 (Androgen receptor N-terminal domain-transactivating protein 1) (ANT-1) (PRP6 homolog) (U5 snRNP-associated 102 kDa protein) (U5-102 kDa protein)	3 v 3	-0.125033	0.00191797	0.140771	ZNF831	zinc finger protein 831	ACAP2
Q3B7T1	EDRF1	Erythroid differentiation-related factor 1	3 v 3	0.365536	0.00194756	0.140771	PRKCA	protein kinase C alpha	STXBP4
Q9BV40	VAMP8	Vesicle-associated membrane protein 8 (VAMP-8) (Endobrevin) (EDB)	3 v 3	-0.184905	0.00194788	0.672779	ANKRD62	ankyrin repeat domain 62	TDG
Q14444	CAPRIN1	Caprin-1 (Cell cycle-associated protein 1) (Cytoplasmic activation- and proliferation-associated protein 1) (GPI-anchored membrane protein 1) (GPI-anchored protein p137) (GPI-p137) (p137GPI) (Membrane component chromosome 11 surface marker 1) (RNA granule protein 105)	3 v 3	0.134889	0.00197286	0.140771	WDR43	WD repeat domain 43	NUP58
P35914	HMGCL	Hydroxymethylglutaryl-CoA lyase, mitochondrial (HL) (HMG-CoA lyase) (EC 4.1.3.4) (3-hydroxy-3-methylglutarate-CoA lyase)	3 v 3	-0.159712	0.00198045	0.140771	SLC2A13	solute carrier family 2 member 13	VPS54
P38571	LIPA	Lysosomal acid lipase/cholesteryl ester hydrolase (Acid cholesteryl ester hydrolase) (LAL) (EC 3.1.1.13) (Cholesteryl esterase) (Lipase A) (Sterol esterase)	3 v 3	0.164529	0.00199529	0.140771	ARG1	arginase 1	CDKN2AIPNL
P49642	PRIM1	DNA primase small subunit (EC 2.7.7.-) (DNA primase 49 kDa subunit) (p49)	3 v 3	-0.213731	0.00200351	0.140771	ARHGEF6	Rac/Cdc42 guanine nucleotide exchange factor 6	OSTM1
P04150	NR3C1	Glucocorticoid receptor (GR) (Nuclear receptor subfamily 3 group C member 1)	3 v 3	-0.229021	0.00200991	0.140771	CWC25	CWC25 spliceosome associated protein homolog	SACM1L
Q7L266	ASRGL1	Isoaspartyl peptidase/L-asparaginase (EC 3.4.19.5) (EC 3.5.1.1) (Asparaginase-like protein 1) (Beta-aspartyl-peptidase) (Isoaspartyl dipeptidase) (L-asparagine amidohydrolase) [Cleaved into: Isoaspartyl peptidase/L-asparaginase alpha chain; Isoaspartyl peptidase/L-asparaginase beta chain]	3 v 3	-0.265319	0.00204755	0.140771	MSRB3	methionine sulfoxide reductase B3	VPS37A
P51812	RPS6KA3	Ribosomal protein S6 kinase alpha-3 (S6K-alpha-3) (EC 2.7.11.1) (90 kDa ribosomal protein S6 kinase 3) (p90-RSK 3) (p90RSK3) (Insulin-stimulated protein kinase 1) (ISPK-1) (MAP kinase-activated protein kinase 1b) (MAPK-activated protein kinase 1b) (MAPKAP kinase 1b) (MAPKAPK-1b) (Ribosomal S6 kinase 2) (RSK-2) (pp90RSK2)	3 v 3	-0.0416915	0.00205288	0.672779	SLK	STE20 like kinase	SIVA1
Q9NYK5	MRPL39	39S ribosomal protein L39, mitochondrial (L39mt) (MRP-L39) (39S ribosomal protein L5, mitochondrial) (L5mt) (MRP-L5) (Mitochondrial large ribosomal subunit protein mL39)	3 v 3	0.119711	0.00205658	0.140771	CWC22	CWC22 spliceosome associated protein homolog	XPOT
Q9Y6X5	ENPP4	Bis(5'-adenosyl)-triphosphatase ENPP4 (EC 3.6.1.29) (AP3A hydrolase) (AP3Aase) (Ectonucleotide pyrophosphatase/phosphodiesterase family member 4) (E-NPP 4) (NPP-4)	3 v 3	-0.194882	0.00206627	0.140771	REV3L	REV3 like, DNA directed polymerase zeta catalytic subunit	NENF
Q12996	CSTF3	Cleavage stimulation factor subunit 3 (CF-1 77 kDa subunit) (Cleavage stimulation factor 77 kDa subunit) (CSTF 77 kDa subunit) (CstF-77)	3 v 3	-0.112787	0.00214225	0.143797	SLC12A2	solute carrier family 12 member 2	MED28
Q9Y2Q3	GSTK1	Glutathione S-transferase kappa 1 (EC 2.5.1.18) (GST 13-13) (GST class-kappa) (GSTK1-1) (hGSTK1) (Glutathione S-transferase subunit 13)	3 v 3	-0.271012	0.00214445	0.143797	ACTR3	ARP3 actin related protein 3 homolog	COMMD3-BMI1
Q9BT09	CNPY3	Protein canopy homolog 3 (CTG repeat protein 4a) (Expanded repeat-domain protein CAG/CTG 5) (Protein associated with TLR4) (Trinucleotide repeat-containing gene 5 protein)	3 v 3	-0.0988656	0.00215938	0.672779	PHTF2	putative homeodomain transcription factor 2	RFK
O43592	XPOT	Exportin-T (Exportin(tRNA)) (tRNA exportin)	3 v 3	0.354869	0.0021802	0.144584	CNEP1R1	CTD nuclear envelope phosphatase 1 regulatory subunit 1	PTK2
Q8WUY8	NAT14	N-acetyltransferase 14 (EC 2.3.1.-) (K562 cell-derived leucine-zipper-like protein 1)	3 v 3	-0.254583	0.00219015	0.144584	ZXDB	zinc finger X-linked duplicated B	KIT
E9PMS6	LMO7	LIM domain only protein 7	3 v 3	-0.135303	0.00225165	0.672779	FRAS1	Fraser extracellular matrix complex subunit 1	ETNK1
Q7Z4Q2	HEATR3	HEAT repeat-containing protein 3	3 v 3	0.547087	0.00231279	0.150024	PDE4D	phosphodiesterase 4D	BRIP1
Q13228	SELENBP1	Methanethiol oxidase (MTO) (EC 1.8.3.4) (56 kDa selenium-binding protein) (SBP56) (SP56) (Selenium-binding protein 1)	3 v 3	-0.216105	0.0023128	0.150024	FOXN2	forkhead box N2	SENP7
Q9Y3E0	GOLT1B	Vesicle transport protein GOT1B (Germ cell tumor 2) (Golgi transport 1 homolog B) (Putative NF-kappa-B-activating protein 470) (hGOT1a)	3 v 3	0.0750598	0.00239838	0.672779	DBR1	debranching RNA lariats 1	MAP4K5
B2R6X2		Beta-glucuronidase (EC 3.2.1.31)	3 v 3	-0.286473	0.00240319	0.150634	TRIM2	tripartite motif containing 2	ANGEL2
Q14511	NEDD9	Enhancer of filamentation 1 (hEF1) (CRK-associated substrate-related protein) (CAS-L) (CasL) (Cas scaffolding protein family member 2) (Neural precursor cell expressed developmentally down-regulated protein 9) (NEDD-9) (Renal carcinoma antigen NY-REN-12) (p105) [Cleaved into: Enhancer of filamentation 1 p55]	3 v 3	0.391578	0.00246076	0.150634	QKI	QKI, KH domain containing RNA binding	LIN7A
Q8NDZ4	DIPK2A	Divergent protein kinase domain 2A (Deleted in autism protein 1) (Golgi Protein of 49 kDa) (GoPro49) (Hypoxia and AKT-induced stem cell factor) (HASF)	3 v 3	0.456065	0.00246324	0.150634	ITPR2	inositol 1,4,5-trisphosphate receptor type 2	SEC63
P06737	PYGL	Glycogen phosphorylase, liver form (EC 2.4.1.1)	3 v 3	-0.104424	0.00246581	0.150634	PIP4P2	phosphatidylinositol-4,5-bisphosphate 4-phosphatase 2	LATS1
P04035	HMGCR	3-hydroxy-3-methylglutaryl-coenzyme A reductase (HMG-CoA reductase) (EC 1.1.1.34)	3 v 3	0.306472	0.00247713	0.150634	OSBPL6	oxysterol binding protein like 6	GABPA
Q8NFG4	FLCN	Folliculin (BHD skin lesion fibrofolliculoma protein) (Birt-Hogg-Dube syndrome protein)	3 v 3	-0.00788517	0.00250335	0.150634	PLEKHA3	pleckstrin homology domain containing A3	MZT1
O75911	DHRS3	Short-chain dehydrogenase/reductase 3 (EC 1.1.1.300) (DD83.1) (Retinal short-chain dehydrogenase/reductase 1) (retSDR1) (Retinol dehydrogenase 17) (Short chain dehydrogenase/reductase family 16C member 1)	2 v 2	0.0740345	0.00253519	0.150634	C14orf28	chromosome 14 open reading frame 28	VCL
Q8N1A6	C4orf33	UPF0462 protein C4orf33	3 v 3	-0.0856985	0.0025598	0.150634	MICAL2	microtubule associated monooxygenase, calponin and LIM domain containing 2	MAP2
Q7L5Y1	ENOSF1	Mitochondrial enolase superfamily member 1 (EC 4.2.1.68) (Antisense RNA to thymidylate synthase) (rTS) (L-fuconate dehydratase)	3 v 3	-0.174727	0.00258654	0.150634	OTUD4	OTU deubiquitinase 4	KIF23
P30038	ALDH4A1	Delta-1-pyrroline-5-carboxylate dehydrogenase, mitochondrial (P5C dehydrogenase) (EC 1.2.1.88) (Aldehyde dehydrogenase family 4 member A1) (L-glutamate gamma-semialdehyde dehydrogenase)	3 v 3	-0.122267	0.00259908	0.150634	GUCY1B1	guanylate cyclase 1 soluble subunit beta 1	NAA15
Q13586	STIM1	Stromal interaction molecule 1	3 v 3	-0.261189	0.0026441	0.151083	FZD3	frizzled class receptor 3	TMEM33
Q6FI91	TSPYL	TSPYL protein	3 v 3	0.178917	0.0026614	0.151083	UGDH	UDP-glucose 6-dehydrogenase	PGM2
Q02241	KIF23	Kinesin-like protein KIF23 (Kinesin-like protein 5) (Mitotic kinesin-like protein 1)	3 v 3	0.314168	0.00267625	0.151083	SMIM15	small integral membrane protein 15	SERBP1
P05165	PCCA	Propionyl-CoA carboxylase alpha chain, mitochondrial (PCCase subunit alpha) (EC 6.4.1.3) (Propanoyl-CoA:carbon dioxide ligase subunit alpha)	3 v 3	-0.144103	0.00272301	0.151083	MED12L	mediator complex subunit 12 like	ISCA1
Q6NUK1	SLC25A24	Calcium-binding mitochondrial carrier protein SCaMC-1 (Mitochondrial ATP-Mg/Pi carrier protein 1) (Mitochondrial Ca(2+)-dependent solute carrier protein 1) (Small calcium-binding mitochondrial carrier protein 1) (Solute carrier family 25 member 24)	3 v 3	0.755697	0.0027243	0.151083	SNX3	sorting nexin 3	NRAS
Q96D46	NMD3	60S ribosomal export protein NMD3 (hNMD3)	3 v 3	0.300481	0.00273213	0.151083	VAV3	vav guanine nucleotide exchange factor 3	PDLIM5
Q16763	UBE2S	Ubiquitin-conjugating enzyme E2 S (EC 2.3.2.23) (E2 ubiquitin-conjugating enzyme S) (E2-EPF) (Ubiquitin carrier protein S) (Ubiquitin-conjugating enzyme E2-24 kDa) (Ubiquitin-conjugating enzyme E2-EPF5) (Ubiquitin-protein ligase S)	3 v 3	0.268344	0.00275454	0.15134	NOG	noggin	GCLM
Q9C0D5	TANC1	Protein TANC1 (Tetratricopeptide repeat, ankyrin repeat and coiled-coil domain-containing protein 1)	3 v 3	0.265111	0.0028153	0.152013	TMPRSS12	transmembrane serine protease 12	DNAJB1
P37268	FDFT1	Squalene synthase (SQS) (SS) (EC 2.5.1.21) (FPP:FPP farnesyltransferase) (Farnesyl-diphosphate farnesyltransferase) (Farnesyl-diphosphate farnesyltransferase 1)	3 v 3	0.239215	0.00285041	0.152013	TOX2	TOX high mobility group box family member 2	OTUD7B
P54851	EMP2	Epithelial membrane protein 2 (EMP-2) (Protein XMP)	3 v 3	-0.358158	0.00285287	0.152013	HHIP	hedgehog interacting protein	KPNA4
P12931	SRC	Proto-oncogene tyrosine-protein kinase Src (EC 2.7.10.2) (Proto-oncogene c-Src) (pp60c-src) (p60-Src)	3 v 3	-0.150131	0.00286117	0.672779	RB1CC1	RB1 inducible coiled-coil 1	SEC23A
Q9P016	THYN1	Thymocyte nuclear protein 1 (Thymocyte protein Thy28)	3 v 3	-0.365402	0.00287042	0.152013	EDNRB	endothelin receptor type B	HMGN5
Q9UHV9	PFDN2	Prefoldin subunit 2	3 v 3	-0.110233	0.00287556	0.152013	SSR3	signal sequence receptor subunit 3	GNPDA2
P24844	MYL9	Myosin regulatory light polypeptide 9 (20 kDa myosin light chain) (LC20) (MLC-2C) (Myosin RLC) (Myosin regulatory light chain 2, smooth muscle isoform) (Myosin regulatory light chain 9) (Myosin regulatory light chain MRLC1)	3 v 3	-0.118726	0.00288985	0.672779	MMAA	metabolism of cobalamin associated A	DDX19A
O14832	PHYH	Phytanoyl-CoA dioxygenase, peroxisomal (EC 1.14.11.18) (Phytanic acid oxidase) (Phytanoyl-CoA alpha-hydroxylase) (PhyH)	3 v 3	-0.461989	0.002908	0.152013	SELENOI	selenoprotein I	FUT11
A6NDU8	C5orf51	UPF0600 protein C5orf51	3 v 3	0.235905	0.00295227	0.152013	MBNL3	muscleblind like splicing regulator 3	STAU1
P02458	COL2A1	Collagen alpha-1(II) chain (Alpha-1 type II collagen) [Cleaved into: Collagen alpha-1(II) chain; Chondrocalcin]	3 v 3	-0.213777	0.00296102	0.152013	BOD1L1	biorientation of chromosomes in cell division 1 like 1	GALNT7
Q13627	DYRK1A	Dual specificity tyrosine-phosphorylation-regulated kinase 1A (EC 2.7.12.1) (Dual specificity YAK1-related kinase) (HP86) (Protein kinase minibrain homolog) (MNBH) (hMNB)	3 v 3	-0.178509	0.00296671	0.152013	WDR26	WD repeat domain 26	API5
Q13423	NNT	NAD(P) transhydrogenase, mitochondrial (EC 7.1.1.1) (Nicotinamide nucleotide transhydrogenase) (Pyridine nucleotide transhydrogenase)	3 v 3	-0.128175	0.00299884	0.152013	MFSD9	major facilitator superfamily domain containing 9	SHTN1
O60879	DIAPH2	Protein diaphanous homolog 2 (Diaphanous-related formin-2) (DRF2)	3 v 3	0.0642563	0.00303748	0.15306	FAM13B	family with sequence similarity 13 member B	KIF5B
O43633	CHMP2A	Charged multivesicular body protein 2a (Chromatin-modifying protein 2a) (CHMP2a) (Putative breast adenocarcinoma marker BC-2) (Vacuolar protein sorting-associated protein 2-1) (Vps2-1) (hVps2-1)	3 v 3	-0.0460395	0.00309389	0.153853	LRP12	LDL receptor related protein 12	ATP6V1C1
Q14249	ENDOG	Endonuclease G, mitochondrial (Endo G) (EC 3.1.30.-)	3 v 3	0.17106	0.00310589	0.153853	HOXB2	homeobox B2	STAG1
O14920	IKBKB	Inhibitor of nuclear factor kappa-B kinase subunit beta (I-kappa-B-kinase beta) (IKK-B) (IKK-beta) (IkBKB) (EC 2.7.11.10) (I-kappa-B kinase 2) (IKK2) (Nuclear factor NF-kappa-B inhibitor kinase beta) (NFKBIKB) (Serine/threonine protein kinase IKBKB) (EC 2.7.11.1)	3 v 3	-0.0837539	0.00310741	0.153853	CDC42SE2	CDC42 small effector 2	RIF1
P51157	RAB28	Ras-related protein Rab-28	3 v 3	-0.571434	0.00314325	0.154388	EVI2B	ecotropic viral integration site 2B	NCK2
Q9BVW5	TIPIN	TIMELESS-interacting protein	3 v 3	-0.218983	0.00315699	0.154388	TUBE1	tubulin epsilon 1	TSC22D2
Q01970	PLCB3	1-phosphatidylinositol 4,5-bisphosphate phosphodiesterase beta-3 (EC 3.1.4.11) (Phosphoinositide phospholipase C-beta-3) (Phospholipase C-beta-3) (PLC-beta-3)	3 v 3	-0.305227	0.00318659	0.154388	SLC30A6	solute carrier family 30 member 6	RASA3
Q06547	GABPB1	GA-binding protein subunit beta-1 (GABP subunit beta-1) (GABPB-1) (GABP subunit beta-2) (GABPB-2) (Nuclear respiratory factor 2) (Transcription factor E4TF1-47) (Transcription factor E4TF1-53)	3 v 3	0.107499	0.00319072	0.154388	TCF21	transcription factor 21	TVP23B
Q6UX71	PLXDC2	Plexin domain-containing protein 2 (Tumor endothelial marker 7-related protein)	3 v 3	0.0197388	0.00323944	0.672779	DLC1	DLC1 Rho GTPase activating protein	FGD4
Q8TBQ9	TMEM167A	Protein kish-A (Transmembrane protein 167) (Transmembrane protein 167A)	3 v 3	-0.226083	0.00328148	0.672779	SUZ12	SUZ12, polycomb repressive complex 2 subunit	DIPK2A
J3QKL0	HEXD	Beta-N-acetylhexosaminidase (EC 3.2.1.52)	2 v 2	-0.201888	0.00331693	0.157593	PHC1	polyhomeotic homolog 1	HNRNPR
O15083	ERC2	ERC protein 2	2 v 2	-0.137085	0.00333262	0.157593	TNKS1BP1	tankyrase 1 binding protein 1	TMED5
O75170	PPP6R2	Serine/threonine-protein phosphatase 6 regulatory subunit 2 (SAPS domain family member 2)	3 v 3	0.0416165	0.00334397	0.672779	IGFBP3	insulin like growth factor binding protein 3	MIER3
Q9UI12	ATP6V1H	V-type proton ATPase subunit H (V-ATPase subunit H) (Nef-binding protein 1) (NBP1) (Protein VMA13 homolog) (V-ATPase 50/57 kDa subunits) (Vacuolar proton pump subunit H) (Vacuolar proton pump subunit SFD)	3 v 3	0.137819	0.00335865	0.157593	ELAVL4	ELAV like RNA binding protein 4	MOB1B
Q9Y6V7	DDX49	Probable ATP-dependent RNA helicase DDX49 (EC 3.6.4.13) (DEAD box protein 49)	3 v 3	0.176781	0.00337752	0.157593	LIN9	lin-9 DREAM MuvB core complex component	PMPCB
P06756	ITGAV	Integrin alpha-V (Vitronectin receptor) (Vitronectin receptor subunit alpha) (CD antigen CD51) [Cleaved into: Integrin alpha-V heavy chain; Integrin alpha-V light chain]	3 v 3	0.86243	0.00342243	0.158274	SUMO2	small ubiquitin-like modifier 2	NFKB1
Q9H999	PANK3	Pantothenate kinase 3 (hPanK3) (EC 2.7.1.33) (Pantothenic acid kinase 3)	3 v 3	0.223123	0.00344794	0.158274	GRIA4	glutamate ionotropic receptor AMPA type subunit 4	LBR
Q96HE9	PRR11	Proline-rich protein 11	3 v 3	0.598375	0.00348125	0.158311	VPS50	VPS50, EARP/GARPII complex subunit	SUPT7L
H0YEM9	ZBTB44	Zinc finger and BTB domain-containing protein 44	3 v 3	0.219389	0.00351091	0.672779	UTRN	utrophin	DIAPH2
Q96T76	MMS19	MMS19 nucleotide excision repair protein homolog (hMMS19) (MET18 homolog) (MMS19-like protein)	3 v 3	0.265559	0.00351321	0.158311	COBLL1	cordon-bleu WH2 repeat protein like 1	TRMT11
P04792	HSPB1	Heat shock protein beta-1 (HspB1) (28 kDa heat shock protein) (Estrogen-regulated 24 kDa protein) (Heat shock 27 kDa protein) (HSP 27) (Stress-responsive protein 27) (SRP27)	3 v 3	-0.171322	0.00351348	0.158311	CCNG2	cyclin G2	LNX2
P46459	NSF	Vesicle-fusing ATPase (EC 3.6.4.6) (N-ethylmaleimide-sensitive fusion protein) (NEM-sensitive fusion protein) (Vesicular-fusion protein NSF)	3 v 3	-0.0626377	0.00351375	0.672779	SCN1A	sodium voltage-gated channel alpha subunit 1	GPD1L
Q9UPN9	TRIM33	E3 ubiquitin-protein ligase TRIM33 (EC 2.3.2.27) (Ectodermin homolog) (RET-fused gene 7 protein) (Protein Rfg7) (RING-type E3 ubiquitin transferase TRIM33) (Transcription intermediary factor 1-gamma) (TIF1-gamma) (Tripartite motif-containing protein 33)	2 v 2	-0.170148	0.00352255	0.672779	MAP4K3	mitogen-activated protein kinase kinase kinase kinase 3	ARF6
Q13099	IFT88	Intraflagellar transport protein 88 homolog (Recessive polycystic kidney disease protein Tg737 homolog) (Tetratricopeptide repeat protein 10) (TPR repeat protein 10)	2 v 2	-0.122799	0.00357747	0.159945	TDO2	tryptophan 2,3-dioxygenase	STX17
Q99618	CDCA3	Cell division cycle-associated protein 3 (Gene-rich cluster protein C8) (Trigger of mitotic entry protein 1) (TOME-1)	3 v 3	-0.24167	0.0035873	0.159945	SMCHD1	structural maintenance of chromosomes flexible hinge domain containing 1	ZDHHC20
Q9Y314	NOSIP	Nitric oxide synthase-interacting protein (E3 ubiquitin-protein ligase NOSIP) (EC 2.3.2.27) (RING-type E3 ubiquitin transferase NOSIP) (eNOS-interacting protein)	3 v 3	-0.0696944	0.00363738	0.672779	PRDM11	PR/SET domain 11	RAB21
Q86U06	RBM23	Probable RNA-binding protein 23 (CAPER beta) (CAPERbeta) (RNA-binding motif protein 23) (RNA-binding region-containing protein 4) (Splicing factor SF2)	3 v 3	-0.0583702	0.00364184	0.672779	CREB1	cAMP responsive element binding protein 1	CSDE1
Q9NR28	DIABLO	Diablo homolog, mitochondrial (Direct IAP-binding protein with low pI) (Second mitochondria-derived activator of caspase) (Smac)	3 v 3	-0.116369	0.0036644	0.161369	NEK7	NIMA related kinase 7	LYPLA1
Q9GZQ8	MAP1LC3B	Microtubule-associated proteins 1A/1B light chain 3B (Autophagy-related protein LC3 B) (Autophagy-related ubiquitin-like modifier LC3 B) (MAP1 light chain 3-like protein 2) (MAP1A/MAP1B light chain 3 B) (MAP1A/MAP1B LC3 B) (Microtubule-associated protein 1 light chain 3 beta)	3 v 3	-0.353692	0.00367608	0.161369	KCNA4	potassium voltage-gated channel subfamily A member 4	RCN2
P52429	DGKE	Diacylglycerol kinase epsilon (DAG kinase epsilon) (EC 2.7.1.107) (Diglyceride kinase epsilon) (DGK-epsilon)	3 v 3	0.393759	0.00372311	0.161484	ITFG1	integrin alpha FG-GAP repeat containing 1	TCF4
P62328	TMSB4X	Thymosin beta-4 (T beta-4) (Fx) [Cleaved into: Hematopoietic system regulatory peptide (Seraspenide)]	3 v 3	-0.555471	0.00375137	0.161484	SSH1	slingshot protein phosphatase 1	C5orf24
Q9Y4K4	MAP4K5	Mitogen-activated protein kinase kinase kinase kinase 5 (EC 2.7.11.1) (Kinase homologous to SPS1/STE20) (KHS) (MAPK/ERK kinase kinase kinase 5) (MEK kinase kinase 5) (MEKKK 5)	3 v 3	0.198377	0.00387268	0.163442	RIOX2	ribosomal oxygenase 2	PPP6R3
Q96H55	MYO19	Unconventional myosin-XIX (Myosin head domain-containing protein 1)	3 v 3	-0.148789	0.00387443	0.163442	G2E3	G2/M-phase specific E3 ubiquitin protein ligase	WDHD1
Q4LE39	ARID4B	AT-rich interactive domain-containing protein 4B (ARID domain-containing protein 4B) (180 kDa Sin3-associated polypeptide) (Sin3-associated polypeptide p180) (Breast cancer-associated antigen BRCAA1) (Histone deacetylase complex subunit SAP180) (Retinoblastoma-binding protein 1-like 1)	3 v 3	-0.0573409	0.00389602	0.672779	CEP57L1	centrosomal protein 57 like 1	EPHA5
Q9H9B4	SFXN1	Sideroflexin-1	3 v 3	0.246559	0.00394241	0.163442	RBM7	RNA binding motif protein 7	ROCK2
O15013	ARHGEF10	Rho guanine nucleotide exchange factor 10	3 v 3	-0.174737	0.00399136	0.163442	BTBD1	BTB domain containing 1	PIP4K2C
P05198	EIF2S1	Eukaryotic translation initiation factor 2 subunit 1 (Eukaryotic translation initiation factor 2 subunit alpha) (eIF-2-alpha) (eIF-2A) (eIF-2alpha)	3 v 3	0.174371	0.00402583	0.163442	SRGAP1	SLIT-ROBO Rho GTPase activating protein 1	GATAD2A
Q9ULA0	DNPEP	Aspartyl aminopeptidase (EC 3.4.11.21)	3 v 3	-0.1115	0.00403017	0.163442	PPRC1	peroxisome proliferator-activated receptor gamma, coactivator-related 1	GPR180
Q15257	PTPA	Serine/threonine-protein phosphatase 2A activator (EC 5.2.1.8) (PP2A, subunit B', PR53 isoform) (Phosphotyrosyl phosphatase activator) (PTPA) (Serine/threonine-protein phosphatase 2A regulatory subunit 4) (Serine/threonine-protein phosphatase 2A regulatory subunit B')	3 v 3	-0.172124	0.00403029	0.672779	TRRAP	transformation/transcription domain associated protein	MTF2
P12004	PCNA	Proliferating cell nuclear antigen (PCNA) (Cyclin)	3 v 3	-0.255081	0.0040363	0.163442	ALG10B	ALG10B, alpha-1,2-glucosyltransferase	DGKE
Q9NTJ5	SACM1L	Phosphatidylinositol-3-phosphatase SAC1 (EC 3.1.3.64) (Phosphatidylinositol-4-phosphate phosphatase) (Suppressor of actin mutations 1-like protein)	3 v 3	0.155548	0.00405782	0.163442	TCP11L2	t-complex 11 like 2	PLCB1
Q6GQQ9	OTUD7B	OTU domain-containing protein 7B (EC 3.4.19.12) (Cellular zinc finger anti-NF-kappa-B protein) (Cezanne) (Zinc finger A20 domain-containing protein 1) (Zinc finger protein Cezanne)	3 v 3	0.154882	0.00406249	0.163442	NFATC3	nuclear factor of activated T cells 3	CDH1
Q9NW64	RBM22	Pre-mRNA-splicing factor RBM22 (RNA-binding motif protein 22) (Zinc finger CCCH domain-containing protein 16)	3 v 3	0.0710599	0.004065	0.163442	FIGN	fidgetin, microtubule severing factor	MAPK9
Q96A72	MAGOHB	Protein mago nashi homolog 2	3 v 3	-0.141607	0.00408475	0.163442	HOOK3	hook microtubule tethering protein 3	AZI2
O15037	KHNYN	Protein KHNYN (KH and NYN domain-containing protein)	3 v 3	0.0735966	0.00412098	0.163442	CCSER1	coiled-coil serine rich protein 1	GPATCH11
Q8N2F6	ARMC10	Armadillo repeat-containing protein 10 (Splicing variant involved in hepatocarcinogenesis protein)	3 v 3	-0.145413	0.00413849	0.163442	PRPF40B	pre-mRNA processing factor 40 homolog B	RPS6KA3
Q9Y5X3	SNX5	Sorting nexin-5	3 v 3	-0.173173	0.00415738	0.672779	CACNA2D1	calcium voltage-gated channel auxiliary subunit alpha2delta 1	TMEM237
Q9BVX2	TMEM106C	Transmembrane protein 106C (Endoplasmic reticulum membrane protein overexpressed in cancer)	3 v 3	-0.422025	0.00416078	0.163442	MAMDC2	MAM domain containing 2	GTF3C3
O15194	CTDSPL	CTD small phosphatase-like protein (CTDSP-like) (EC 3.1.3.16) (Carboxy-terminal domain RNA polymerase II polypeptide A small phosphatase 3) (NIF-like protein) (Nuclear LIM interactor-interacting factor 1) (NLI-interacting factor 1) (Protein YA22) (hYA22) (RBSP3) (Small C-terminal domain phosphatase 3) (SCP3) (Small CTD phosphatase 3)	3 v 3	-0.237932	0.00419786	0.163442	ODF2L	outer dense fiber of sperm tails 2 like	COG6
O75223	GGCT	Gamma-glutamylcyclotransferase (EC 4.3.2.9) (Cytochrome c-releasing factor 21)	3 v 3	-0.272973	0.00424283	0.163442	IDS	iduronate 2-sulfatase	CCNDBP1
Q92613	JADE3	Protein Jade-3 (Jade family PHD finger protein 3) (PHD finger protein 16)	3 v 3	0.275896	0.00424718	0.672779	ANKRD13D	ankyrin repeat domain 13D	RGPD8
Q9BZG1	RAB34	Ras-related protein Rab-34 (Ras-related protein Rab-39) (Ras-related protein Rah)	3 v 3	-0.0546521	0.00424738	0.672779	PGM2L1	phosphoglucomutase 2 like 1	CDS2
O75648	TRMU	Mitochondrial tRNA-specific 2-thiouridylase 1 (EC 2.8.1.14) (MTO2 homolog)	3 v 3	0.113066	0.00425897	0.163442	SH3KBP1	SH3 domain containing kinase binding protein 1	RWDD4
A0A1B0GVU9	QARS1	Glutaminyl-tRNA synthetase (EC 6.1.1.18) (Fragment)	2 v 2	0.330757	0.00426243	0.163442	FRMD6	FERM domain containing 6	SBNO1
Q6P1R4	DUS1L	tRNA-dihydrouridine(16/17) synthase [NAD(P)(+)]-like (EC 1.3.1.-) (tRNA-dihydrouridine synthase 1-like)	3 v 3	0.0857771	0.0043053	0.672779	ITGA9	integrin subunit alpha 9	PDCD4
O95429	BAG4	BAG family molecular chaperone regulator 4 (BAG-4) (Bcl-2-associated athanogene 4) (Silencer of death domains)	3 v 3	-0.143796	0.00431153	0.672779	YAF2	YY1 associated factor 2	NMD3
P40925	MDH1	Malate dehydrogenase, cytoplasmic (EC 1.1.1.37) (Cytosolic malate dehydrogenase) (Diiodophenylpyruvate reductase) (EC 1.1.1.96)	3 v 3	-0.128682	0.00432885	0.163442	SNX6	sorting nexin 6	CPOX
Q9H0V9	LMAN2L	VIP36-like protein (Lectin mannose-binding 2-like) (LMAN2-like protein)	3 v 3	-0.453439	0.00434127	0.163442	HDLBP	high density lipoprotein binding protein	VRK1
Q86UR1	NOXA1	NADPH oxidase activator 1 (NOX activator 1) (Antigen NY-CO-31) (NCF2-like protein) (P67phox-like factor) (p51-nox)	2 v 2	-0.285568	0.00435259	0.163442	CHIC1	cysteine rich hydrophobic domain 1	DDX21
Q6IBW4	NCAPH2	Condensin-2 complex subunit H2 (Chromosome-associated protein H2) (hCAP-H2) (Kleisin-beta) (Non-SMC condensin II complex subunit H2)	3 v 3	-0.181168	0.00436507	0.163442	KCNH5	potassium voltage-gated channel subfamily H member 5	ANP32E
P55899	FCGRT	IgG receptor FcRn large subunit p51 (FcRn) (IgG Fc fragment receptor transporter alpha chain) (Neonatal Fc receptor)	3 v 3	-0.521614	0.00437092	0.163442	BEND2	BEN domain containing 2	ZNHIT6
Q9Y4E8	USP15	Ubiquitin carboxyl-terminal hydrolase 15 (EC 3.4.19.12) (Deubiquitinating enzyme 15) (Ubiquitin thioesterase 15) (Ubiquitin-specific-processing protease 15) (Unph-2) (Unph4)	3 v 3	0.164352	0.00440238	0.163442	YTHDF3	YTH N6-methyladenosine RNA binding protein 3	MRTFB
Q9UII2	ATP5IF1	ATPase inhibitor, mitochondrial (ATP synthase F1 subunit epsilon) (Inhibitor of F(1)F(o)-ATPase) (IF(1)) (IF1)	3 v 3	-0.145837	0.00440264	0.163442	BRWD3	bromodomain and WD repeat domain containing 3	FBXW8
Q13185	CBX3	Chromobox protein homolog 3 (HECH) (Heterochromatin protein 1 homolog gamma) (HP1 gamma) (Modifier 2 protein)	3 v 3	-0.227352	0.00440777	0.163442	NFE2L2	nuclear factor, erythroid 2 like 2	AGPS
P23921	RRM1	Ribonucleoside-diphosphate reductase large subunit (EC 1.17.4.1) (Ribonucleoside-diphosphate reductase subunit M1) (Ribonucleotide reductase large subunit)	3 v 3	-0.114759	0.00444759	0.163442	ANKRD28	ankyrin repeat domain 28	GOLT1B
A0A024R248	C9orf89	Chromosome 9 open reading frame 89, isoform CRA_b	3 v 3	-0.134867	0.00447018	0.672779	WWC3	WWC family member 3	DNAJA3
Q92871	PMM1	Phosphomannomutase 1 (PMM 1) (EC 5.4.2.8) (PMMH-22)	3 v 3	-0.349968	0.00452184	0.163442	KRR1	KRR1, small subunit processome component homolog	CIAO1
P28749	RBL1	Retinoblastoma-like protein 1 (107 kDa retinoblastoma-associated protein) (p107) (pRb1)	3 v 3	0.282811	0.00453703	0.163442	SLC30A4	solute carrier family 30 member 4	FKBP7
P09104	ENO2	Gamma-enolase (EC 4.2.1.11) (2-phospho-D-glycerate hydro-lyase) (Enolase 2) (Neural enolase) (Neuron-specific enolase) (NSE)	3 v 3	-0.296774	0.00455349	0.163442	TBX5	T-box 5	ABCB10
Q96IU2	ZBED3	Zinc finger BED domain-containing protein 3 (Axin-interacting protein)	2 v 2	0.100063	0.00456897	0.163442	LRRC18	leucine rich repeat containing 18	ARHGAP32
Q9UGV2	NDRG3	Protein NDRG3 (N-myc downstream-regulated gene 3 protein)	3 v 3	-0.115575	0.00459598	0.163442	ZBTB21	zinc finger and BTB domain containing 21	CYP4V2
Q53HG1		NADH dehydrogenase [ubiquinone] 1 alpha subcomplex subunit 12 (Fragment)	2 v 2	-0.403608	0.00460864	0.163442	TBC1D23	TBC1 domain family member 23	CEP97
A8K3Y5		cDNA FLJ78186	3 v 3	0.308257	0.00462039	0.163442	CASK	calcium/calmodulin dependent serine protein kinase	OCLN
Q14527	HLTF	Helicase-like transcription factor (EC 2.3.2.27) (EC 3.6.4.-) (DNA-binding protein/plasminogen activator inhibitor 1 regulator) (HIP116) (RING finger protein 80) (RING-type E3 ubiquitin transferase HLTF) (SWI/SNF-related matrix-associated actin-dependent regulator of chromatin subfamily A member 3) (Sucrose nonfermenting protein 2-like 3)	3 v 3	0.145129	0.00465494	0.163442	FBXO8	F-box protein 8	ATP2B4
Q9BTV4	TMEM43	Transmembrane protein 43 (Protein LUMA)	3 v 3	-0.288554	0.0046849	0.163442	CEP290	centrosomal protein 290	ALDH5A1
Q9Y6N5	SQOR	Sulfide:quinone oxidoreductase, mitochondrial (SQOR) (EC 1.8.5.8) (Sulfide dehydrogenase-like) (Sulfide quinone oxidoreductase)	3 v 3	-0.212056	0.00470146	0.163442	SLC7A11	solute carrier family 7 member 11	CRYBG3
A8K9G0		Na(+)-dependent phosphate cotransporter 2B (Sodium-dependent phosphate transport protein 2B) (Sodium/phosphate cotransporter 2B) (Solute carrier family 34 member 2)	3 v 3	1.20882	0.00470211	0.163442	SLITRK4	SLIT and NTRK like family member 4	OCRL
Q9ULP0	NDRG4	Protein NDRG4 (Brain development-related molecule 1) (N-myc downstream-regulated gene 4 protein) (Vascular smooth muscle cell-associated protein 8) (SMAP-8)	3 v 3	-0.343693	0.00475662	0.164633	RPGR	retinitis pigmentosa GTPase regulator	OSBPL2
Q4G0I0	CCSMST1	Protein CCSMST1	2 v 2	0.116891	0.00481081	0.164633	MLH3	mutL homolog 3	CEP170
Q86V48	LUZP1	Leucine zipper protein 1	3 v 3	0.317543	0.00481372	0.164633	MINDY3	MINDY lysine 48 deubiquitinase 3	KANK1
P53611	RABGGTB	Geranylgeranyl transferase type-2 subunit beta (EC 2.5.1.60) (Geranylgeranyl transferase type II subunit beta) (GGTase-II-beta) (Rab geranyl-geranyltransferase subunit beta) (Rab GG transferase beta) (Rab GGTase beta) (Rab geranylgeranyltransferase subunit beta) (Type II protein geranyl-geranyltransferase subunit beta)	3 v 3	0.101673	0.00485554	0.16474	RGS4	regulator of G protein signaling 4	RBL2
A0A4D5RAB6		Uncharacterized protein	2 v 2	-0.178439	0.00492918	0.672779	CLVS2	clavesin 2	TSPAN2
Q8IZ81	ELMOD2	ELMO domain-containing protein 2	3 v 3	-0.12364	0.00494743	0.672779	MED17	mediator complex subunit 17	ITGA2
Q13838	DDX39B	Spliceosome RNA helicase DDX39B (EC 3.6.4.13) (56 kDa U2AF65-associated protein) (ATP-dependent RNA helicase p47) (DEAD box protein UAP56) (HLA-B-associated transcript 1 protein)	3 v 3	-0.172093	0.00495536	0.164835	TMEM56	transmembrane protein 56	RRP15
Q8WVM7	STAG1	Cohesin subunit SA-1 (SCC3 homolog 1) (Stromal antigen 1)	3 v 3	-0.0841947	0.00496095	0.672779	SGCE	sarcoglycan epsilon	FBXO9
Q9H7Z7	PTGES2	Prostaglandin E synthase 2 (EC 5.3.99.3) (Membrane-associated prostaglandin E synthase-2) (mPGE synthase-2) (Microsomal prostaglandin E synthase 2) (mPGES-2) (Prostaglandin-H(2) E-isomerase) [Cleaved into: Prostaglandin E synthase 2 truncated form]	3 v 3	-0.0929907	0.00496253	0.164835	MAGOH	mago homolog, exon junction complex subunit	TBC1D22B
P51648	ALDH3A2	Aldehyde dehydrogenase family 3 member A2 (EC 1.2.1.3) (EC 1.2.1.94) (Aldehyde dehydrogenase 10) (Fatty aldehyde dehydrogenase) (Microsomal aldehyde dehydrogenase)	3 v 3	0.194016	0.00499648	0.164835	MBTD1	mbt domain containing 1	MYO1C
Q9H0S4	DDX47	Probable ATP-dependent RNA helicase DDX47 (EC 3.6.4.13) (DEAD box protein 47)	3 v 3	0.128834	0.00500874	0.164835	CDKL5	cyclin dependent kinase like 5	REEP5
P53004	BLVRA	Biliverdin reductase A (BVR A) (EC 1.3.1.24) (Biliverdin-IX alpha-reductase)	3 v 3	-0.0853359	0.00501319	0.164835	ONECUT2	one cut homeobox 2	ZNF148
Q96NB2	SFXN2	Sideroflexin-2	3 v 3	-0.294188	0.00508735	0.165262	ERI1	exoribonuclease 1	ITGA1
P62861	FAU	40S ribosomal protein S30 (Small ribosomal subunit protein eS30)	2 v 2	0.827891	0.00508932	0.672779	RAB27B	RAB27B, member RAS oncogene family	THG1L
A8K7F3		cDNA FLJ75847, highly similar to Homo sapiens G protein-coupled receptor 108 (GPR108), mRNA	3 v 3	-0.0885303	0.00509304	0.672779	CC2D2A	coiled-coil and C2 domain containing 2A	IKBIP
A0A024RBE8	SLC25A3	Phosphate carrier protein, mitochondrial (Phosphate transport protein) (Solute carrier family 25 member 3)	3 v 3	0.0799958	0.00511946	0.165262	PCGF3	polycomb group ring finger 3	TMTC3
Q9H857	NT5DC2	5'-nucleotidase domain-containing protein 2 (EC 3.1.3.-)	3 v 3	-0.275424	0.00513451	0.165262	JAM3	junctional adhesion molecule 3	UTP15
Q8TBP6	SLC25A40	Solute carrier family 25 member 40 (Mitochondrial carrier family protein)	3 v 3	0.146964	0.00514132	0.165262	CHUK	conserved helix-loop-helix ubiquitous kinase	LRP6
P62820	RAB1A	Ras-related protein Rab-1A (EC 3.6.5.2) (YPT1-related protein)	3 v 3	-0.0820638	0.00514261	0.165262	GYPA	glycophorin A (MNS blood group)	POM121
Q6IPR3	TYW3	tRNA wybutosine-synthesizing protein 3 homolog (tRNA-yW-synthesizing protein 3) (EC 2.1.1.282) (tRNA(Phe) 7-((3-amino-3-carboxypropyl)-4-demethylwyosine(37)-N(4))-methyltransferase)	3 v 3	-0.24116	0.00522935	0.165615	IRX2	iroquois homeobox 2	SPAST
O95249	GOSR1	Golgi SNAP receptor complex member 1 (28 kDa Golgi SNARE protein) (28 kDa cis-Golgi SNARE p28) (GOS-28)	3 v 3	-0.144069	0.00526872	0.672779	DEPDC1B	DEP domain containing 1B	PM20D2
B2R6X2		Beta-glucuronidase (EC 3.2.1.31)	3 v 3	-0.110419	0.00535103	0.672779	MYO1B	myosin IB	PLCD1
Q2TAL8	QRICH1	Transcriptional regulator QRICH1 (Glutamine-rich protein 1)	3 v 3	0.127808	0.00536483	0.165615	JRK	Jrk helix-turn-helix protein	MSI2
D6RHC4	ANKHD1	Ankyrin repeat and KH domain-containing protein 1 (Fragment)	2 v 2	-0.241675	0.00542991	0.672779	ZXDA	zinc finger X-linked duplicated A	NOTCH2
Q7L2H7	EIF3M	Eukaryotic translation initiation factor 3 subunit M (eIF3m) (Fetal lung protein B5) (hFL-B5) (PCI domain-containing protein 1)	3 v 3	-0.0462161	0.00546202	0.672779	ADPGK	ADP dependent glucokinase	DYRK1A
P0DI83	RAB34	Ras-related protein Rab-34, isoform NARR (Nine amino-acid residue-repeats)	3 v 3	-0.126506	0.00546242	0.672779	FAM160B1	family with sequence similarity 160 member B1	BCAT1
Q9UI08	EVL	Ena/VASP-like protein (Ena/vasodilator-stimulated phosphoprotein-like)	3 v 3	-0.405114	0.00548722	0.165615	MED14	mediator complex subunit 14	RBM27
Q96K21	ZFYVE19	Abscission/NoCut checkpoint regulator (ANCHR) (MLL partner containing FYVE domain) (Zinc finger FYVE domain-containing protein 19)	3 v 3	-0.191826	0.00549763	0.165615	NRARP	NOTCH regulated ankyrin repeat protein	RNF2
O94925	GLS	Glutaminase kidney isoform, mitochondrial (GLS) (EC 3.5.1.2) (K-glutaminase) (L-glutamine amidohydrolase) [Cleaved into: Glutaminase kidney isoform, mitochondrial 68 kDa chain; Glutaminase kidney isoform, mitochondrial 65 kDa chain]	3 v 3	0.206944	0.005547	0.165615	NEXMIF	neurite extension and migration factor	NEDD4
E7EQL5	DYNC1I2	Cytoplasmic dynein 1 intermediate chain 2 (Fragment)	3 v 3	0.535103	0.00559433	0.165615	SELENOK	selenoprotein K	MID1
Q9NZ45	CISD1	CDGSH iron-sulfur domain-containing protein 1 (MitoNEET)	3 v 3	-0.266559	0.00559953	0.165615	SYTL4	synaptotagmin like 4	NNT
P35790	CHKA	Choline kinase alpha (CK) (EC 2.7.1.32) (CHETK-alpha) (Ethanolamine kinase) (EK) (EC 2.7.1.82)	3 v 3	-0.0993819	0.00564435	0.165615	SEH1L	SEH1 like nucleoporin	UBXN2B
Q9UGN5	PARP2	Poly [ADP-ribose] polymerase 2 (PARP-2) (hPARP-2) (EC 2.4.2.30) (ADP-ribosyltransferase diphtheria toxin-like 2) (ARTD2) (DNA ADP-ribosyltransferase PARP2) (EC 2.4.2.-) (NAD(+) ADP-ribosyltransferase 2) (ADPRT-2) (Poly[ADP-ribose] synthase 2) (pADPRT-2) (Protein poly-ADP-ribosyltransferase PARP2) (EC 2.4.2.-)	3 v 3	-0.161249	0.00566139	0.165615	DYNC1I1	dynein cytoplasmic 1 intermediate chain 1	CUL4B
Q8TDQ7	GNPDA2	Glucosamine-6-phosphate isomerase 2 (EC 3.5.99.6) (Glucosamine-6-phosphate deaminase 2) (GNPDA 2) (GlcN6P deaminase 2) (Glucosamine-6-phosphate isomerase SB52)	3 v 3	0.536996	0.00567402	0.165615	DCX	doublecortin	TUSC3
Q7Z2K8	GPRIN1	G protein-regulated inducer of neurite outgrowth 1 (GRIN1)	3 v 3	-0.719198	0.00569015	0.165615	BCOR	BCL6 corepressor	MIGA1
Q96JJ7	TMX3	Protein disulfide-isomerase TMX3 (EC 5.3.4.1) (Thioredoxin domain-containing protein 10) (Thioredoxin-related transmembrane protein 3)	3 v 3	0.568275	0.00569339	0.165615	MET	MET proto-oncogene, receptor tyrosine kinase	ZNF12
Q16698	DECR1	2,4-dienoyl-CoA reductase [(3E)-enoyl-CoA-producing], mitochondrial (EC 1.3.1.124) (2,4-dienoyl-CoA reductase [NADPH]) (4-enoyl-CoA reductase [NADPH]) (Short chain dehydrogenase/reductase family 18C member 1)	3 v 3	-0.300268	0.00570929	0.165615	MAN1A1	mannosidase alpha class 1A member 1	GEMIN5
P84077	ARF1	ADP-ribosylation factor 1	3 v 3	-0.162208	0.0057591	0.165615	ITGAV	integrin subunit alpha V	NR3C1
P28161	GSTM2	Glutathione S-transferase Mu 2 (EC 2.5.1.18) (GST class-mu 2) (GSTM2-2)	3 v 3	-0.383569	0.00577912	0.165615	FDX1	ferredoxin 1	MAN2A1
O76054	SEC14L2	SEC14-like protein 2 (Alpha-tocopherol-associated protein) (TAP) (hTAP) (Squalene transfer protein) (Supernatant protein factor) (SPF)	3 v 3	-0.219851	0.00584212	0.165615	SLC30A9	solute carrier family 30 member 9	TUSC1
Q03164	KMT2A	Histone-lysine N-methyltransferase 2A (Lysine N-methyltransferase 2A) (EC 2.1.1.354) (ALL-1) (CXXC-type zinc finger protein 7) (Cysteine methyltransferase KMT2A) (EC 2.1.1.-) (Myeloid/lymphoid or mixed-lineage leukemia) (Myeloid/lymphoid or mixed-lineage leukemia protein 1) (Trithorax-like protein) (Zinc finger protein HRX) [Cleaved into: MLL cleavage product N320 (N-terminal cleavage product of …	3 v 3	0.180885	0.0058628	0.672779	GBP5	guanylate binding protein 5	GPALPP1
Q9BX68	HINT2	Histidine triad nucleotide-binding protein 2, mitochondrial (HINT-2) (EC 3.-.-.-) (HINT-3) (HIT-17kDa) (PKCI-1-related HIT protein)	3 v 3	-0.240475	0.00587608	0.165615	ZNF503	zinc finger protein 503	ZBTB44
Q86V21	AACS	Acetoacetyl-CoA synthetase (EC 6.2.1.16) (Acyl-CoA synthetase family member 1) (Protein sur-5 homolog)	3 v 3	-0.0594287	0.00589614	0.165615	DLL4	delta like canonical Notch ligand 4	ZNF618
P35611	ADD1	Alpha-adducin (Erythrocyte adducin subunit alpha)	3 v 3	0.0714502	0.00593215	0.165615	EN2	engrailed homeobox 2	SPCS1
Q9NWY4	HPF1	Histone PARylation factor 1	3 v 3	-0.113285	0.00594239	0.165615	SORBS2	sorbin and SH3 domain containing 2	GFPT2
Q8WX93	PALLD	Palladin (SIH002) (Sarcoma antigen NY-SAR-77)	3 v 3	0.232238	0.00595391	0.165615	CLIP4	CAP-Gly domain containing linker protein family member 4	DNAJB14
P46059	SLC15A1	Solute carrier family 15 member 1 (Intestinal H(+)/peptide cotransporter) (Oligopeptide transporter, small intestine isoform) (Peptide transporter 1)	2 v 2	-0.226904	0.00597921	0.165615	RAB11A	RAB11A, member RAS oncogene family	RAB18
Q96KR1	ZFR	Zinc finger RNA-binding protein (hZFR) (M-phase phosphoprotein homolog)	3 v 3	0.0564761	0.0059893	0.165615	C5orf47	chromosome 5 open reading frame 47	HMGB2
O15381	NVL	Nuclear valosin-containing protein-like (NVLp) (Nuclear VCP-like protein)	3 v 3	0.0974787	0.00603709	0.165615	ZNF417	zinc finger protein 417	CASD1
P48507	GCLM	Glutamate--cysteine ligase regulatory subunit (GCS light chain) (Gamma-ECS regulatory subunit) (Gamma-glutamylcysteine synthetase regulatory subunit) (Glutamate--cysteine ligase modifier subunit)	3 v 3	0.467484	0.00607573	0.165615	CPNE8	copine 8	RETREG2
O00391	QSOX1	Sulfhydryl oxidase 1 (hQSOX) (EC 1.8.3.2) (Quiescin Q6)	3 v 3	0.120059	0.00607832	0.165615	PGM3	phosphoglucomutase 3	ACBD7
Q14204	DYNC1H1	Cytoplasmic dynein 1 heavy chain 1 (Cytoplasmic dynein heavy chain 1) (Dynein heavy chain, cytosolic)	3 v 3	0.334726	0.0060813	0.165615	BLOC1S6	biogenesis of lysosomal organelles complex 1 subunit 6	AVL9
Q15528	MED22	Mediator of RNA polymerase II transcription subunit 22 (Mediator complex subunit 22) (Surfeit locus protein 5) (Surf-5)	3 v 3	0.363569	0.00613063	0.165615	NDC1	NDC1 transmembrane nucleoporin	PRR11
P35222	CTNNB1	Catenin beta-1 (Beta-catenin)	3 v 3	0.11343	0.00614376	0.165615	DDX5	DEAD-box helicase 5	CTNNB1
Q8TAT6	NPLOC4	Nuclear protein localization protein 4 homolog (Protein NPL4)	3 v 3	0.175395	0.00616719	0.165615	HMCN1	hemicentin 1	SH3D19
Q58F09	GCS1	Glucosidase I	3 v 3	-0.204176	0.00617396	0.165615	ZFYVE16	zinc finger FYVE-type containing 16	MPZL1
Q9P2K8	EIF2AK4	eIF-2-alpha kinase GCN2 (EC 2.7.11.1) (Eukaryotic translation initiation factor 2-alpha kinase 4) (GCN2-like protein)	3 v 3	0.160457	0.00618055	0.165615	CREBRF	CREB3 regulatory factor	PPP2R5E
Q8N335	GPD1L	Glycerol-3-phosphate dehydrogenase 1-like protein (GPD1-L) (EC 1.1.1.8)	3 v 3	-0.0779059	0.00618387	0.165615	WDR12	WD repeat domain 12	PDSS2
Q9BRJ6	C7orf50	Uncharacterized protein C7orf50	3 v 3	0.225635	0.00618465	0.165615	SPAG9	sperm associated antigen 9	DDX42
P62701	RPS4X	40S ribosomal protein S4, X isoform (SCR10) (Single copy abundant mRNA protein) (Small ribosomal subunit protein eS4)	3 v 3	0.10057	0.00620377	0.165615	SF3B1	splicing factor 3b subunit 1	CDH6
Q96PB1	CASD1	N-acetylneuraminate 9-O-acetyltransferase (EC 2.3.1.45) (CAS1 domain-containing protein 1) (Sialate O-acetyltransferase) (SOAT)	3 v 3	0.232986	0.00632712	0.672779	PUM1	pumilio RNA binding family member 1	VPS29
Q86SF2	GALNT7	N-acetylgalactosaminyltransferase 7 (EC 2.4.1.41) (Polypeptide GalNAc transferase 7) (GalNAc-T7) (pp-GaNTase 7) (Protein-UDP acetylgalactosaminyltransferase 7) (UDP-GalNAc:polypeptide N-acetylgalactosaminyltransferase 7)	3 v 3	0.519191	0.00633968	0.16797	PIK3C2A	phosphatidylinositol-4-phosphate 3-kinase catalytic subunit type 2 alpha	ACBD5
Q8NC44	RETREG2	Reticulophagy regulator 2	3 v 3	-0.173099	0.00635114	0.16797	MYLIP	myosin regulatory light chain interacting protein	RPF2
Q7L9L4	MOB1B	MOB kinase activator 1B (Mob1 homolog 1A) (Mob1A) (Mob1B) (Mps one binder kinase activator-like 1A)	3 v 3	-0.301737	0.00641679	0.168658	LSG1	large 60S subunit nuclear export GTPase 1
Q8WXH0	SYNE2	Nesprin-2 (KASH domain-containing protein 2) (KASH2) (Nuclear envelope spectrin repeat protein 2) (Nucleus and actin connecting element protein) (Protein NUANCE) (Synaptic nuclear envelope protein 2) (Syne-2)	3 v 3	-0.285921	0.00644633	0.16868	NHLH2	nescient helix-loop-helix 2
Q9H6D7	HAUS4	HAUS augmin-like complex subunit 4	3 v 3	-0.168742	0.00645771	0.16868	EVC2	EvC ciliary complex subunit 2
K7ELL7	PRKCSH	Glucosidase 2 subunit beta (Glucosidase II subunit beta)	3 v 3	-0.182305	0.00647701	0.168679	SCARB2	scavenger receptor class B member 2
Q9NX14	NDUFB11	NADH dehydrogenase [ubiquinone] 1 beta subcomplex subunit 11, mitochondrial (Complex I-ESSS) (CI-ESSS) (NADH-ubiquinone oxidoreductase ESSS subunit) (Neuronal protein 17.3) (Np17.3) (p17.3)	3 v 3	-0.370615	0.00653282	0.169099	GREB1	growth regulating estrogen receptor binding 1
Q9Y446	PKP3	Plakophilin-3	3 v 3	-0.0725555	0.00658689	0.672779	RUNDC3B	RUN domain containing 3B
Q53FG6		Splicing factor 3b, subunit 4 variant (Fragment)	3 v 3	-0.344577	0.00665043	0.170456	LRFN4	leucine rich repeat and fibronectin type III domain containing 4
O76021	RSL1D1	Ribosomal L1 domain-containing protein 1 (CATX-11) (Cellular senescence-inhibited gene protein) (Protein PBK1)	3 v 3	0.261307	0.00666377	0.170455	C21orf91	chromosome 21 open reading frame 91
P08243	ASNS	Asparagine synthetase [glutamine-hydrolyzing] (EC 6.3.5.4) (Cell cycle control protein TS11) (Glutamine-dependent asparagine synthetase)	3 v 3	0.125007	0.00667446	0.170455	KCNS3	potassium voltage-gated channel modifier subfamily S member 3
Q99640	PKMYT1	Membrane-associated tyrosine- and threonine-specific cdc2-inhibitory kinase (EC 2.7.11.1) (Myt1 kinase)	3 v 3	-0.381329	0.00671485	0.170585	H3F3B	H3 histone family member 3B
P06493	CDK1	Cyclin-dependent kinase 1 (CDK1) (EC 2.7.11.22) (EC 2.7.11.23) (Cell division control protein 2 homolog) (Cell division protein kinase 1) (p34 protein kinase)	3 v 3	-0.0924209	0.00674069	0.672779	NR1D2	nuclear receptor subfamily 1 group D member 2
Q99707	MTR	Methionine synthase (MS) (EC 2.1.1.13) (5-methyltetrahydrofolate--homocysteine methyltransferase) (Cobalamin-dependent methionine synthase) (Vitamin-B12 dependent methionine synthase)	3 v 3	0.273915	0.00674544	0.170585	PRKAA2	protein kinase AMP-activated catalytic subunit alpha 2
P33993	MCM7	DNA replication licensing factor MCM7 (EC 3.6.4.12) (CDC47 homolog) (P1.1-MCM3)	3 v 3	-0.287565	0.00675048	0.170585	ANO2	anoctamin 2
P50148	GNAQ	Guanine nucleotide-binding protein G(q) subunit alpha (Guanine nucleotide-binding protein alpha-q)	3 v 3	-0.233859	0.00676413	0.672779	PPM1B	protein phosphatase, Mg2+/Mn2+ dependent 1B
Q9NVM4	PRMT7	Protein arginine N-methyltransferase 7 (EC 2.1.1.321) (Histone-arginine N-methyltransferase PRMT7) ([Myelin basic protein]-arginine N-methyltransferase PRMT7)	3 v 3	0.125809	0.00678273	0.672779	ZCCHC14	zinc finger CCHC-type containing 14
P41240	CSK	Tyrosine-protein kinase CSK (EC 2.7.10.2) (C-Src kinase) (Protein-tyrosine kinase CYL)	3 v 3	0.155621	0.0068322	0.171131	PTPRE	protein tyrosine phosphatase, receptor type E
Q8N9V3	WDSUB1	WD repeat, SAM and U-box domain-containing protein 1	3 v 3	0.0994061	0.00690964	0.171131	TIAM1	T cell lymphoma invasion and metastasis 1
Q52LA3	LIN52	Protein lin-52 homolog	3 v 3	0.302621	0.00693105	0.171131	TACR2	tachykinin receptor 2
O95164	UBL3	Ubiquitin-like protein 3 (Membrane-anchored ubiquitin-fold protein) (HsMUB) (MUB) (Protein HCG-1)	3 v 3	0.506964	0.00693585	0.171131	USP25	ubiquitin specific peptidase 25
Q96BW5	PTER	Phosphotriesterase-related protein (EC 3.1.-.-) (Parathion hydrolase-related protein) (hPHRP)	3 v 3	-0.221281	0.00695399	0.672779	SLC20A2	solute carrier family 20 member 2
Q9NW68	BSDC1	BSD domain-containing protein 1	3 v 3	-0.0890572	0.00695548	0.171131	SELENOT	selenoprotein T
Q3KRA6	C2orf76	UPF0538 protein C2orf76	3 v 3	-0.129528	0.00696512	0.171131	DDX58	DExD/H-box helicase 58
Q9H8K7	PAAT	ATPase PAAT (EC 3.6.1.-) (Protein associated with ABC transporters) (PAAT)	3 v 3	0.128845	0.0069705	0.171131	C3orf70	chromosome 3 open reading frame 70
P52815	MRPL12	39S ribosomal protein L12, mitochondrial (L12mt) (MRP-L12) (5c5-2) (Mitochondrial large ribosomal subunit protein bL12m)	3 v 3	0.0382632	0.00697257	0.672779	DR1	down-regulator of transcription 1
Q9UPY5	SLC7A11	Cystine/glutamate transporter (Amino acid transport system xc-) (Calcium channel blocker resistance protein CCBR1) (Solute carrier family 7 member 11) (xCT)	3 v 3	0.83997	0.00697322	0.171131	ICE1	interactor of little elongation complex ELL subunit 1
Q9Y3A4	RRP7A	Ribosomal RNA-processing protein 7 homolog A (Gastric cancer antigen Zg14)	3 v 3	0.221667	0.00698425	0.171131	ZC3H6	zinc finger CCCH-type containing 6
Q9H2G2	SLK	STE20-like serine/threonine-protein kinase (STE20-like kinase) (hSLK) (EC 2.7.11.1) (CTCL tumor antigen se20-9) (STE20-related serine/threonine-protein kinase) (STE20-related kinase) (Serine/threonine-protein kinase 2)	3 v 3	0.29366	0.00704709	0.171131	CASC4	cancer susceptibility 4
O75915	ARL6IP5	PRA1 family protein 3 (ADP-ribosylation factor-like protein 6-interacting protein 5) (ARL-6-interacting protein 5) (Aip-5) (Cytoskeleton-related vitamin A-responsive protein) (Dermal papilla-derived protein 11) (GTRAP3-18) (Glutamate transporter EAAC1-interacting protein) (JM5) (Prenylated Rab acceptor protein 2) (Protein JWa) (Putative MAPK-activating protein PM27)	3 v 3	0.282683	0.00706258	0.171131	LSM8	LSM8 homolog, U6 small nuclear RNA associated
P33316	DUT	Deoxyuridine 5'-triphosphate nucleotidohydrolase, mitochondrial (dUTPase) (EC 3.6.1.23) (dUTP pyrophosphatase)	3 v 3	-0.670738	0.00713558	0.171131	BAAT	bile acid-CoA:amino acid N-acyltransferase
Q9NX40	OCIAD1	OCIA domain-containing protein 1 (Ovarian cancer immunoreactive antigen domain containing 1) (Ovarian carcinoma immunoreactive antigen)	3 v 3	-0.184534	0.00719219	0.171131	FAM76B	family with sequence similarity 76 member B
Q92620	DHX38	Pre-mRNA-splicing factor ATP-dependent RNA helicase PRP16 (EC 3.6.4.13) (ATP-dependent RNA helicase DHX38) (DEAH box protein 38)	3 v 3	0.121415	0.0072021	0.171131	CTTNBP2	cortactin binding protein 2
P30566	ADSL	Adenylosuccinate lyase (ADSL) (ASL) (EC 4.3.2.2) (Adenylosuccinase) (ASase)	3 v 3	0.0359784	0.00720837	0.171131	TNFSF10	TNF superfamily member 10
Q96C19	EFHD2	EF-hand domain-containing protein D2 (Swiprosin-1)	3 v 3	-0.451227	0.00721364	0.171131	ADGRL3	adhesion G protein-coupled receptor L3
P23229	ITGA6	Integrin alpha-6 (CD49 antigen-like family member F) (VLA-6) (CD antigen CD49f) [Cleaved into: Integrin alpha-6 heavy chain; Integrin alpha-6 light chain; Processed integrin alpha-6 (Alpha6p)]	3 v 3	0.131111	0.00727738	0.171131	TBL1XR1	transducin beta like 1 X-linked receptor 1
O95817	BAG3	BAG family molecular chaperone regulator 3 (BAG-3) (Bcl-2-associated athanogene 3) (Bcl-2-binding protein Bis) (Docking protein CAIR-1)	3 v 3	0.102369	0.00729511	0.672779	STOX1	storkhead box 1
Q9NVS9	PNPO	Pyridoxine-5'-phosphate oxidase (EC 1.4.3.5) (Pyridoxamine-phosphate oxidase)	3 v 3	-0.311512	0.0073034	0.171131	PRKRA	protein activator of interferon induced protein kinase EIF2AK2
Q6UXH1	CRELD2	Protein disulfide isomerase CRELD2 (EC 5.3.4.1) (Cysteine-rich with EGF-like domain protein 2)	3 v 3	-0.300876	0.00732836	0.171131	CDH12	cadherin 12
P80303	NUCB2	Nucleobindin-2 (DNA-binding protein NEFA) (Epididymis secretory protein Li 109) (Gastric cancer antigen Zg4) (Prepronesfatin) [Cleaved into: Nesfatin-1]	3 v 3	-0.222923	0.00733193	0.171131	NCAM2	neural cell adhesion molecule 2
Q9UKA9	PTBP2	Polypyrimidine tract-binding protein 2 (Neural polypyrimidine tract-binding protein) (Neurally-enriched homolog of PTB) (PTB-like protein)	3 v 3	0.204452	0.00735526	0.171131	TENT4B	terminal nucleotidyltransferase 4B
P29401	TKT	Transketolase (TK) (EC 2.2.1.1)	3 v 3	0.316599	0.00737496	0.171131	ACTC1	actin, alpha, cardiac muscle 1
O43639	NCK2	Cytoplasmic protein NCK2 (Growth factor receptor-bound protein 4) (NCK adaptor protein 2) (Nck-2) (SH2/SH3 adaptor protein NCK-beta)	3 v 3	0.156027	0.00743885	0.171182	FGF13	fibroblast growth factor 13
P63173	RPL38	60S ribosomal protein L38 (Large ribosomal subunit protein eL38)	3 v 3	-0.107275	0.00745814	0.672779	HOXD8	homeobox D8
P36542	ATP5F1C	ATP synthase subunit gamma, mitochondrial (ATP synthase F1 subunit gamma) (F-ATPase gamma subunit)	3 v 3	-0.0767497	0.00747967	0.171182	EWSR1	EWS RNA binding protein 1
Q9NSV4	DIAPH3	Protein diaphanous homolog 3 (Diaphanous-related formin-3) (DRF3) (MDia2)	3 v 3	0.535974	0.00748397	0.171182	MRPL22	mitochondrial ribosomal protein L22
Q8IY22	CMIP	C-Maf-inducing protein (c-Mip) (Truncated c-Maf-inducing protein) (Tc-Mip)	3 v 3	-0.142306	0.00749121	0.171182	ATP1B1	ATPase Na+/K+ transporting subunit beta 1
Q8TCG1	CIP2A	Protein CIP2A (Cancerous inhibitor of PP2A) (p90 autoantigen)	3 v 3	0.14272	0.00749147	0.171182	PGR	progesterone receptor
Q9Y3B9	RRP15	RRP15-like protein (Ribosomal RNA-processing protein 15)	3 v 3	0.33582	0.00752065	0.171182	SUCO	SUN domain containing ossification factor
P08779	KRT16	Keratin, type I cytoskeletal 16 (Cytokeratin-16) (CK-16) (Keratin-16) (K16)	3 v 3	-2.6921	0.00753168	0.672779	ARHGEF38	Rho guanine nucleotide exchange factor 38
P12109	COL6A1	Collagen alpha-1(VI) chain	3 v 3	0.215702	0.00754239	0.171182	MFHAS1	malignant fibrous histiocytoma amplified sequence 1
O60636	TSPAN2	Tetraspanin-2 (Tspan-2) (Tetraspan NET-3)	3 v 3	-0.0747786	0.00755099	0.672779	ATXN7L2	ataxin 7 like 2
Q9H4I3	TRABD	TraB domain-containing protein (Protein TTG2)	3 v 3	-0.375984	0.00756764	0.171182	HSPH1	heat shock protein family H (Hsp110) member 1
P25686	DNAJB2	DnaJ homolog subfamily B member 2 (Heat shock 40 kDa protein 3) (Heat shock protein J1) (HSJ-1)	3 v 3	-0.18956	0.00758351	0.171182	VSX1	visual system homeobox 1
Q13541	EIF4EBP1	Eukaryotic translation initiation factor 4E-binding protein 1 (4E-BP1) (eIF4E-binding protein 1) (Phosphorylated heat- and acid-stable protein regulated by insulin 1) (PHAS-I)	3 v 3	-0.0514928	0.00761968	0.171212	USP24	ubiquitin specific peptidase 24
O14683	TP53I11	Tumor protein p53-inducible protein 11 (p53-induced gene 11 protein)	3 v 3	-0.462201	0.0077241	0.17266	PELI1	pellino E3 ubiquitin protein ligase 1
P52815	MRPL12	39S ribosomal protein L12, mitochondrial (L12mt) (MRP-L12) (5c5-2) (Mitochondrial large ribosomal subunit protein bL12m)	3 v 3	0.272589	0.0077247	0.17266	LCORL	ligand dependent nuclear receptor corepressor like
P26583	HMGB2	High mobility group protein B2 (High mobility group protein 2) (HMG-2)	3 v 3	-0.238995	0.00780753	0.1736	ARMC8	armadillo repeat containing 8
Q68CZ2	TNS3	Tensin-3 (Tensin-like SH2 domain-containing protein 1) (Tumor endothelial marker 6)	3 v 3	-0.106912	0.00789353	0.173844	HERC3	HECT and RLD domain containing E3 ubiquitin protein ligase 3
P09661	SNRPA1	U2 small nuclear ribonucleoprotein A' (U2 snRNP A')	3 v 3	0.0784007	0.00793038	0.672779	PKN2	protein kinase N2
Q9Y2P4	SLC27A6	Long-chain fatty acid transport protein 6 (FATP-6) (Fatty acid transport protein 6) (Arachidonate--CoA ligase) (EC 6.2.1.15) (Fatty-acid-coenzyme A ligase, very long-chain 2) (EC 6.2.1.-) (Solute carrier family 27 member 6) (Very long-chain acyl-CoA synthetase homolog 1) (VLCSH1) (hVLCS-H1)	3 v 3	-0.399837	0.0080417	0.173844	PDCD6IP	programmed cell death 6 interacting protein
Q9NUP1	BLOC1S4	Biogenesis of lysosome-related organelles complex 1 subunit 4 (BLOC-1 subunit 4) (Protein cappuccino homolog)	3 v 3	0.161308	0.00811185	0.173844	BLCAP	BLCAP, apoptosis inducing factor
Q9BW30	TPPP3	Tubulin polymerization-promoting protein family member 3 (TPPP/p20)	3 v 3	-0.55812	0.00812357	0.173844	CARMIL1	capping protein regulator and myosin 1 linker 1
Q9Y2A7	NCKAP1	Nck-associated protein 1 (NAP 1) (Membrane-associated protein HEM-2) (p125Nap1)	3 v 3	-0.18717	0.00813803	0.173844	TMEM245	transmembrane protein 245
Q8TCD5	NT5C	5'(3')-deoxyribonucleotidase, cytosolic type (EC 3.1.3.-) (Cytosolic 5',3'-pyrimidine nucleotidase) (Deoxy-5'-nucleotidase 1) (dNT-1)	3 v 3	-0.166419	0.00815913	0.173844	IQCJ	IQ motif containing J
Q96C90	PPP1R14B	Protein phosphatase 1 regulatory subunit 14B (Phospholipase C-beta-3 neighbouring gene protein)	2 v 2	-0.276072	0.00817596	0.173844	TAF8	TATA-box binding protein associated factor 8
Q53H96	PYCR3	Pyrroline-5-carboxylate reductase 3 (P5C reductase 3) (P5CR 3) (EC 1.5.1.2) (Pyrroline-5-carboxylate reductase-like protein)	3 v 3	0.0334051	0.00819568	0.672779	UBE2V2	ubiquitin conjugating enzyme E2 V2
P50990	CCT8	T-complex protein 1 subunit theta (TCP-1-theta) (CCT-theta) (Chaperonin containing T-complex polypeptide 1 subunit 8) (Renal carcinoma antigen NY-REN-15)	3 v 3	-0.0350037	0.00821284	0.173844	FGD6	FYVE, RhoGEF and PH domain containing 6
P11234	RALB	Ras-related protein Ral-B (EC 3.6.5.2)	3 v 3	-0.418083	0.00823048	0.173844	MKLN1	muskelin 1
O43488	AKR7A2	Aflatoxin B1 aldehyde reductase member 2 (EC 1.1.1.n11) (AFB1 aldehyde reductase 1) (AFB1-AR 1) (Aldoketoreductase 7) (Succinic semialdehyde reductase) (SSA reductase)	3 v 3	-0.253438	0.00824646	0.173844	DBF4	DBF4 zinc finger
P14373	TRIM27	Zinc finger protein RFP (EC 2.3.2.27) (RING finger protein 76) (RING-type E3 ubiquitin transferase TRIM27) (Ret finger protein) (Tripartite motif-containing protein 27)	2 v 2	0.347845	0.0082468	0.672779	FAM19A1	family with sequence similarity 19 member A1, C-C motif chemokine like
Q7LBR1	CHMP1B	Charged multivesicular body protein 1b (CHMP1.5) (Chromatin-modifying protein 1b) (CHMP1b) (Vacuolar protein sorting-associated protein 46-2) (Vps46-2) (hVps46-2)	3 v 3	0.27875	0.0082734	0.173844	GLMN	glomulin, FKBP associated protein
Q969S9	GFM2	Ribosome-releasing factor 2, mitochondrial (RRF2mt) (Elongation factor G 2, mitochondrial) (EF-G2mt) (mEF-G 2) (Elongation factor G2) (hEFG2)	3 v 3	-0.166464	0.0082791	0.672779	PLAT	plasminogen activator, tissue type
P61457	PCBD1	Pterin-4-alpha-carbinolamine dehydratase (PHS) (EC 4.2.1.96) (4-alpha-hydroxy-tetrahydropterin dehydratase) (Dimerization cofactor of hepatocyte nuclear factor 1-alpha) (DCoH) (Dimerization cofactor of HNF1) (Phenylalanine hydroxylase-stimulating protein) (Pterin carbinolamine dehydratase) (PCD)	3 v 3	-0.250113	0.00831086	0.173844	SLC30A7	solute carrier family 30 member 7
Q96BR5	COA7	Cytochrome c oxidase assembly factor 7 (Beta-lactamase hcp-like protein) (Respiratory chain assembly factor 1) (Sel1 repeat-containing protein 1)	3 v 3	0.116825	0.00831705	0.173844	BVES	blood vessel epicardial substance
P18858	LIG1	DNA ligase 1 (EC 6.5.1.1) (DNA ligase I) (Polydeoxyribonucleotide synthase [ATP] 1)	3 v 3	-0.288342	0.00835642	0.173844	QSER1	glutamine and serine rich 1
O95379	TNFAIP8	Tumor necrosis factor alpha-induced protein 8 (TNF alpha-induced protein 8) (Head and neck tumor and metastasis-related protein) (MDC-3.13) (NF-kappa-B-inducible DED-containing protein) (NDED) (SCC-S2) (TNF-induced protein GG2-1)	3 v 3	-0.132188	0.00835733	0.173844	AGAP1	ArfGAP with GTPase domain, ankyrin repeat and PH domain 1
Q8WUH6	TMEM263	Transmembrane protein 263	3 v 3	-0.468939	0.00839414	0.173844	NCKAP5	NCK associated protein 5
Q9UKT5	FBXO4	F-box only protein 4	3 v 3	-0.215034	0.00840376	0.173844	PRELID2	PRELI domain containing 2
Q96BP2	CHCHD1	Coiled-coil-helix-coiled-coil-helix domain-containing protein 1 (28S ribosomal protein S37, mitochondrial) (MRP-S37) (Mitochondrial small ribosomal subunit protein mS37) (Nuclear protein C2360)	3 v 3	-0.182353	0.00843924	0.672779	LHX1	LIM homeobox 1
Q14644	RASA3	Ras GTPase-activating protein 3 (GAP1(IP4BP)) (Ins P4-binding protein)	3 v 3	0.293191	0.00844636	0.173844	RBM24	RNA binding motif protein 24
Q9UI15	TAGLN3	Transgelin-3 (Neuronal protein 22) (NP22) (Neuronal protein NP25)	3 v 3	-0.244648	0.00850477	0.173844	SIRPB1	signal regulatory protein beta 1
P51513	NOVA1	RNA-binding protein Nova-1 (Neuro-oncological ventral antigen 1) (Onconeural ventral antigen 1) (Paraneoplastic Ri antigen) (Ventral neuron-specific protein 1)	3 v 3	0.356695	0.00850649	0.173844	LPCAT1	lysophosphatidylcholine acyltransferase 1
P05023	ATP1A1	Sodium/potassium-transporting ATPase subunit alpha-1 (Na(+)/K(+) ATPase alpha-1 subunit) (EC 7.2.2.13) (Sodium pump subunit alpha-1)	3 v 3	0.213386	0.00853065	0.173844	USP38	ubiquitin specific peptidase 38
P02538	KRT6A	Keratin, type II cytoskeletal 6A (Cytokeratin-6A) (CK-6A) (Cytokeratin-6D) (CK-6D) (Keratin-6A) (K6A) (Type-II keratin Kb6) (allergen Hom s 5)	3 v 3	-2.56208	0.00853159	0.672779	KAT6A	lysine acetyltransferase 6A
Q96J84	KIRREL1	Kin of IRRE-like protein 1 (Kin of irregular chiasm-like protein 1) (Nephrin-like protein 1)	3 v 3	0.207682	0.00853503	0.173844	CXCL14	C-X-C motif chemokine ligand 14
Q12830	BPTF	Nucleosome-remodeling factor subunit BPTF (Bromodomain and PHD finger-containing transcription factor) (Fetal Alz-50 clone 1 protein) (Fetal Alzheimer antigen)	3 v 3	0.0971345	0.00854486	0.173844	AHR	aryl hydrocarbon receptor
P58546	MTPN	Myotrophin (Protein V-1)	3 v 3	0.226741	0.00855857	0.173844	ASB7	ankyrin repeat and SOCS box containing 7
Q96FQ6	S100A16	Protein S100-A16 (Aging-associated gene 13 protein) (Protein S100-F) (S100 calcium-binding protein A16)	3 v 3	-0.0187382	0.00858364	0.173844	ANKRD12	ankyrin repeat domain 12
P49848	TAF6	Transcription initiation factor TFIID subunit 6 (RNA polymerase II TBP-associated factor subunit E) (Transcription initiation factor TFIID 70 kDa subunit) (TAF(II)70) (TAFII-70) (TAFII70) (Transcription initiation factor TFIID 80 kDa subunit) (TAF(II)80) (TAFII-80) (TAFII80)	3 v 3	-0.260462	0.00859268	0.173844	PLXND1	plexin D1
Q14168	MPP2	MAGUK p55 subfamily member 2 (Discs large homolog 2) (Protein MPP2)	3 v 3	-0.218389	0.00863027	0.173844	OGT	O-linked N-acetylglucosamine (GlcNAc) transferase
Q13425	SNTB2	Beta-2-syntrophin (59 kDa dystrophin-associated protein A1 basic component 2) (Syntrophin-3) (SNT3) (Syntrophin-like) (SNTL)	3 v 3	0.288261	0.008641	0.173844	SH3GL3	SH3 domain containing GRB2 like 3, endophilin A3
Q9Y613	FHOD1	FH1/FH2 domain-containing protein 1 (Formin homolog overexpressed in spleen 1) (FHOS) (Formin homology 2 domain-containing protein 1)	3 v 3	-0.142512	0.00867086	0.173844	ULK4	unc-51 like kinase 4
Q96KN1	LRATD2	Protein LRATD2 (Breast cancer membrane protein 101) (LRAT domain-containing 2) (Protein FAM84B) (Protein NSE2)	3 v 3	-0.285656	0.00867899	0.173844	CTCFL	CCCTC-binding factor like
Q9H330	TMEM245	Transmembrane protein 245 (Protein CG-2)	3 v 3	0.401245	0.00869174	0.173844	IGF1	insulin like growth factor 1
O00159	MYO1C	Unconventional myosin-Ic (Myosin I beta) (MMI-beta) (MMIb)	3 v 3	0.14451	0.00869651	0.173844	NDFIP2	Nedd4 family interacting protein 2
Q6NW29	RWDD4	RWD domain-containing protein 4 (Protein FAM28A)	3 v 3	0.261892	0.0086975	0.173844	MYRIP	myosin VIIA and Rab interacting protein
Q5VTQ0	TTC39B	Tetratricopeptide repeat protein 39B (TPR repeat protein 39B)	3 v 3	0.160511	0.00871392	0.173844	SLC36A4	solute carrier family 36 member 4
P31150	GDI1	Rab GDP dissociation inhibitor alpha (Rab GDI alpha) (Guanosine diphosphate dissociation inhibitor 1) (GDI-1) (Oligophrenin-2) (Protein XAP-4)	3 v 3	-0.316154	0.00873874	0.173844	PRPSAP2	phosphoribosyl pyrophosphate synthetase associated protein 2
Q05397	PTK2	Focal adhesion kinase 1 (FADK 1) (EC 2.7.10.2) (Focal adhesion kinase-related nonkinase) (FRNK) (Protein phosphatase 1 regulatory subunit 71) (PPP1R71) (Protein-tyrosine kinase 2) (p125FAK) (pp125FAK)	3 v 3	0.071928	0.00874767	0.672779	OGFRL1	opioid growth factor receptor like 1
P21281	ATP6V1B2	V-type proton ATPase subunit B, brain isoform (V-ATPase subunit B 2) (Endomembrane proton pump 58 kDa subunit) (HO57) (Vacuolar proton pump subunit B 2)	3 v 3	0.332485	0.0088198	0.173844	SFXN1	sideroflexin 1
K7ER90	EIF3G	Eukaryotic translation initiation factor 3 subunit G (Fragment)	3 v 3	0.237003	0.00882032	0.672779	FGL2	fibrinogen like 2
Q9HBL8	NMRAL1	NmrA-like family domain-containing protein 1	3 v 3	-0.288971	0.0088644	0.173844	MMP16	matrix metallopeptidase 16
P19404	NDUFV2	NADH dehydrogenase [ubiquinone] flavoprotein 2, mitochondrial (EC 7.1.1.2) (NADH-ubiquinone oxidoreductase 24 kDa subunit)	3 v 3	-0.154366	0.00886811	0.173844	PLAUR	plasminogen activator, urokinase receptor
Q9GZV4	EIF5A2	Eukaryotic translation initiation factor 5A-2 (eIF-5A-2) (eIF-5A2) (Eukaryotic initiation factor 5A isoform 2)	3 v 3	0.340819	0.00892254	0.173844	CAMSAP2	calmodulin regulated spectrin associated protein family member 2
P63218	GNG5	Guanine nucleotide-binding protein G(I)/G(S)/G(O) subunit gamma-5	3 v 3	-0.295138	0.00893862	0.173844	PDIK1L	PDLIM1 interacting kinase 1 like
P48730	CSNK1D	Casein kinase I isoform delta (CKI-delta) (CKId) (EC 2.7.11.1) (Tau-protein kinase CSNK1D) (EC 2.7.11.26)	3 v 3	-0.0501059	0.00894759	0.173844	SDHAF4	succinate dehydrogenase complex assembly factor 4
Q08345	DDR1	Epithelial discoidin domain-containing receptor 1 (Epithelial discoidin domain receptor 1) (EC 2.7.10.1) (CD167 antigen-like family member A) (Cell adhesion kinase) (Discoidin receptor tyrosine kinase) (HGK2) (Mammary carcinoma kinase 10) (MCK-10) (Protein-tyrosine kinase 3A) (Protein-tyrosine kinase RTK-6) (TRK E) (Tyrosine kinase DDR) (Tyrosine-protein kinase CAK) (CD antigen CD167a)	3 v 3	-0.0986707	0.00897247	0.173844	TMEM248	transmembrane protein 248
Q5W0V3	FHIP2A	FHF complex subunit HOOK interacting protein 2A (FHIP2A)	3 v 3	0.624122	0.00898011	0.173844	STT3A	STT3A, catalytic subunit of the oligosaccharyltransferase complex
Q9H7B2	RPF2	Ribosome production factor 2 homolog (Brix domain-containing protein 1) (Ribosome biogenesis protein RPF2 homolog)	3 v 3	0.566176	0.0090019	0.173844	NOTUM	notum, palmitoleoyl-protein carboxylesterase
P48723	HSPA13	Heat shock 70 kDa protein 13 (Microsomal stress-70 protein ATPase core) (Stress-70 protein chaperone microsome-associated 60 kDa protein)	3 v 3	0.30103	0.00902979	0.173844	ZNF471	zinc finger protein 471
Q9H3Z4	DNAJC5	DnaJ homolog subfamily C member 5 (Ceroid-lipofuscinosis neuronal protein 4) (Cysteine string protein) (CSP)	3 v 3	-0.450085	0.00903944	0.173844	ABHD13	abhydrolase domain containing 13
P16144	ITGB4	Integrin beta-4 (GP150) (CD antigen CD104)	3 v 3	0.0795609	0.00906444	0.672779	RORC	RAR related orphan receptor C
Q92696	RABGGTA	Geranylgeranyl transferase type-2 subunit alpha (EC 2.5.1.60) (Geranylgeranyl transferase type II subunit alpha) (Rab geranyl-geranyltransferase subunit alpha) (Rab GG transferase alpha) (Rab GGTase alpha) (Rab geranylgeranyltransferase subunit alpha)	3 v 3	-0.0837685	0.00910099	0.173844	TBC1D15	TBC1 domain family member 15
Q9UBE0	SAE1	SUMO-activating enzyme subunit 1 (Ubiquitin-like 1-activating enzyme E1A) [Cleaved into: SUMO-activating enzyme subunit 1, N-terminally processed]	3 v 3	-0.10936	0.00910135	0.173844	ANKRD40	ankyrin repeat domain 40
Q15007	WTAP	Pre-mRNA-splicing regulator WTAP (Female-lethal(2)D homolog) (hFL(2)D) (WT1-associated protein) (Wilms tumor 1-associating protein)	3 v 3	-0.17135	0.00913256	0.173844	EIF3A	eukaryotic translation initiation factor 3 subunit A
Q8WUJ0	STYX	Serine/threonine/tyrosine-interacting protein (Inactive tyrosine-protein phosphatase STYX) (Phosphoserine/threonine/tyrosine interaction protein)	3 v 3	0.0920141	0.00913785	0.672779	C7orf57	chromosome 7 open reading frame 57
Q5JTZ9	AARS2	Alanine--tRNA ligase, mitochondrial (EC 6.1.1.7) (Alanyl-tRNA synthetase) (AlaRS)	3 v 3	-0.0381707	0.0091624	0.173844	TRANK1	tetratricopeptide repeat and ankyrin repeat containing 1
Q9NPQ8	RIC8A	Synembryn-A (Protein Ric-8A)	3 v 3	-0.0460564	0.00916356	0.173844	BARD1	BRCA1 associated RING domain 1
Q9BUE6	ISCA1	Iron-sulfur cluster assembly 1 homolog, mitochondrial (HESB-like domain-containing protein 2) (Iron-sulfur assembly protein IscA) (hIscA)	3 v 3	0.608269	0.00916997	0.173844	GPR15	G protein-coupled receptor 15
P17677	GAP43	Neuromodulin (Axonal membrane protein GAP-43) (Growth-associated protein 43) (Neural phosphoprotein B-50) (pp46)	3 v 3	-0.311569	0.0092143	0.173844	IQCK	IQ motif containing K
P55854	SUMO3	Small ubiquitin-related modifier 3 (SUMO-3) (SMT3 homolog 1) (SUMO-2) (Ubiquitin-like protein SMT3A) (Smt3A)	3 v 3	0.598756	0.00922084	0.173844	CFAP97	cilia and flagella associated protein 97
Q05655	PRKCD	Protein kinase C delta type (EC 2.7.11.13) (Tyrosine-protein kinase PRKCD) (EC 2.7.10.2) (nPKC-delta) [Cleaved into: Protein kinase C delta type regulatory subunit; Protein kinase C delta type catalytic subunit (Sphingosine-dependent protein kinase-1) (SDK1)]	3 v 3	-0.0458773	0.00927747	0.173844	TMTC1	transmembrane and tetratricopeptide repeat containing 1
Q9BSQ5	CCM2	Cerebral cavernous malformations 2 protein (Malcavernin)	3 v 3	-0.0940487	0.00933036	0.173844	IGF2BP3	insulin like growth factor 2 mRNA binding protein 3
Q9H3H3	C11orf68	UPF0696 protein C11orf68 (Basophilic leukemia-expressed protein Bles03) (Protein p5326)	3 v 3	-0.339982	0.0093488	0.173844	ALKAL1	ALK and LTK ligand 1
C9JLW8	MCRIP1	Mapk-regulated corepressor-interacting protein 1 (Granulin-2) (Protein FAM195B)	3 v 3	-0.27582	0.00935977	0.173844	DNASE2B	deoxyribonuclease 2 beta
Q9BUT1	BDH2	3-hydroxybutyrate dehydrogenase type 2 (EC 1.1.1.-) (EC 1.1.1.30) (Dehydrogenase/reductase SDR family member 6) (Oxidoreductase UCPA) (R-beta-hydroxybutyrate dehydrogenase) (Short chain dehydrogenase/reductase family 15C member 1)	3 v 3	-0.15056	0.00936221	0.173844	POGZ	pogo transposable element derived with ZNF domain
Q9HAS0	C17orf75	Protein Njmu-R1	3 v 3	0.38317	0.00941479	0.173844	BCL10	BCL10, immune signaling adaptor
O75935	DCTN3	Dynactin subunit 3 (Dynactin complex subunit 22 kDa subunit) (p22)	3 v 3	-0.20294	0.00943341	0.173844	PIK3CA	phosphatidylinositol-4,5-bisphosphate 3-kinase catalytic subunit alpha
Q16774	GUK1	Guanylate kinase (EC 2.7.4.8) (GMP kinase) (Guanylate kinase 1)	3 v 3	-0.156427	0.00945415	0.173844	POU2F1	POU class 2 homeobox 1
Q86UL3	GPAT4	Glycerol-3-phosphate acyltransferase 4 (EC 2.3.1.15) (1-acylglycerol-3-phosphate O-acyltransferase 6) (1-AGP acyltransferase 6) (1-AGPAT 6) (Acyl-CoA:glycerol-3-phosphate acyltransferase 4) (Lysophosphatidic acid acyltransferase zeta) (LPAAT-zeta) (Testis spermatogenesis apoptosis-related protein 7) (TSARG7)	3 v 3	-0.0976094	0.00946007	0.173844	CD36	CD36 molecule
P54687	BCAT1	Branched-chain-amino-acid aminotransferase, cytosolic (BCAT(c)) (EC 2.6.1.42) (Protein ECA39)	3 v 3	0.287746	0.00947793	0.173844	DCAF12	DDB1 and CUL4 associated factor 12
Q4G176	ACSF3	Malonate--CoA ligase ACSF3, mitochondrial (EC 6.2.1.n3) (Acyl-CoA synthetase family member 3)	3 v 3	-0.093952	0.00950862	0.173844	ITGA4	integrin subunit alpha 4
P35813	PPM1A	Protein phosphatase 1A (EC 3.1.3.16) (Protein phosphatase 2C isoform alpha) (PP2C-alpha) (Protein phosphatase IA)	3 v 3	-0.159661	0.00951384	0.173844	GPR137C	G protein-coupled receptor 137C
Q16531	DDB1	DNA damage-binding protein 1 (DDB p127 subunit) (DNA damage-binding protein a) (DDBa) (Damage-specific DNA-binding protein 1) (HBV X-associated protein 1) (XAP-1) (UV-damaged DNA-binding factor) (UV-damaged DNA-binding protein 1) (UV-DDB 1) (XPE-binding factor) (XPE-BF) (Xeroderma pigmentosum group E-complementing protein) (XPCe)	3 v 3	-0.252606	0.0095152	0.173844	HELQ	helicase, POLQ like
P61086	UBE2K	Ubiquitin-conjugating enzyme E2 K (EC 2.3.2.23) (E2 ubiquitin-conjugating enzyme K) (Huntingtin-interacting protein 2) (HIP-2) (Ubiquitin carrier protein) (Ubiquitin-conjugating enzyme E2-25 kDa) (Ubiquitin-conjugating enzyme E2(25K)) (Ubiquitin-conjugating enzyme E2-25K) (Ubiquitin-protein ligase)	3 v 3	0.346089	0.00954205	0.173844	ATP8B1	ATPase phospholipid transporting 8B1
O43272	PRODH	Proline dehydrogenase 1, mitochondrial (EC 1.5.5.2) (Proline oxidase) (Proline oxidase 2) (p53-induced gene 6 protein)	3 v 3	-0.0618824	0.0095469	0.672779	TMEM189	transmembrane protein 189
Q9HBE1	PATZ1	POZ-, AT hook-, and zinc finger-containing protein 1 (BTB/POZ domain zinc finger transcription factor) (Protein kinase A RI subunit alpha-associated protein) (Zinc finger and BTB domain-containing protein 19) (Zinc finger protein 278) (Zinc finger sarcoma gene protein)	3 v 3	-0.0655015	0.00955368	0.173844	KDELC1	KDEL motif containing 1
Q13616	CUL1	Cullin-1 (CUL-1)	3 v 3	0.118305	0.0096028	0.174048	ISG20L2	interferon stimulated exonuclease gene 20 like 2
Q9H974	QTRT2	Queuine tRNA-ribosyltransferase accessory subunit 2 (Queuine tRNA-ribosyltransferase domain-containing protein 1)	3 v 3	0.172564	0.00960603	0.174048	COPB1	coatomer protein complex subunit beta 1
A0A024R275	RFK	Riboflavin kinase (EC 2.7.1.26)	3 v 3	0.645133	0.00963802	0.174048	GOPC	golgi associated PDZ and coiled-coil motif containing
P07311	ACYP1	Acylphosphatase-1 (EC 3.6.1.7) (Acylphosphatase, erythrocyte isozyme) (Acylphosphatase, organ-common type isozyme) (Acylphosphate phosphohydrolase 1)	3 v 3	-0.375054	0.0096668	0.174048	HAPLN1	hyaluronan and proteoglycan link protein 1
O43747	AP1G1	AP-1 complex subunit gamma-1 (Adaptor protein complex AP-1 subunit gamma-1) (Adaptor-related protein complex 1 subunit gamma-1) (Clathrin assembly protein complex 1 gamma-1 large chain) (Gamma1-adaptin) (Golgi adaptor HA1/AP1 adaptin subunit gamma-1)	3 v 3	-0.261646	0.00967452	0.174048	MTX3	metaxin 3
P35606	COPB2	Coatomer subunit beta' (Beta'-coat protein) (Beta'-COP) (p102)	3 v 3	-0.0531691	0.00968749	0.174048	TCEA1	transcription elongation factor A1
P49321	NASP	Nuclear autoantigenic sperm protein (NASP)	3 v 3	-0.174552	0.00978152	0.174999	ZNF599	zinc finger protein 599
Q5VZ89	DENND4C	DENN domain-containing protein 4C	3 v 3	-0.0735561	0.00979028	0.672779	CYFIP1	cytoplasmic FMR1 interacting protein 1
Q9H6E4	CCDC134	Coiled-coil domain-containing protein 134	3 v 3	-0.163915	0.00985856	0.175087	C1QTNF3	C1q and TNF related 3
Q12765	SCRN1	Secernin-1	3 v 3	-0.165335	0.00986276	0.175087	SLC25A24	solute carrier family 25 member 24
Q9NWZ5	UCKL1	Uridine-cytidine kinase-like 1 (EC 2.7.1.48)	3 v 3	-0.0405542	0.00986463	0.672779	ZNF10	zinc finger protein 10
Q96FJ2	DYNLL2	Dynein light chain 2, cytoplasmic (8 kDa dynein light chain b) (DLC8b) (Dynein light chain LC8-type 2)	3 v 3	-0.420245	0.00992597	0.175087	IFNG	interferon gamma
A0A024R3Z1	MAP2	Microtubule-associated protein	3 v 3	0.276585	0.00994144	0.175087	ZDHHC21	zinc finger DHHC-type containing 21
O75298	RTN2	Reticulon-2 (Neuroendocrine-specific protein-like 1) (NSP-like protein 1) (Neuroendocrine-specific protein-like I) (NSP-like protein I) (NSPLI)	3 v 3	-0.409865	0.0100016	0.175087	ADAMTS19	ADAM metallopeptidase with thrombospondin type 1 motif 19
Q8TAE6	PPP1R14C	Protein phosphatase 1 regulatory subunit 14C (Kinase-enhanced PP1 inhibitor) (PKC-potentiated PP1 inhibitory protein) (Serologically defined breast cancer antigen NY-BR-81)	3 v 3	-0.338697	0.0100267	0.175087	PSIP1	PC4 and SFRS1 interacting protein 1
Q8N8R7	ARL14EP	ARL14 effector protein (ARF7 effector protein)	3 v 3	0.0673659	0.0100728	0.672779	UBL3	ubiquitin like 3
Q9UIU6	SIX4	Homeobox protein SIX4 (Sine oculis homeobox homolog 4)	3 v 3	0.799665	0.0100882	0.175087	GNG12	G protein subunit gamma 12
P16383	GCFC2	Intron Large complex component GCFC2 (GC-rich sequence DNA-binding factor) (GC-rich sequence DNA-binding factor 2) (Transcription factor 9) (TCF-9)	3 v 3	0.0388525	0.0100882	0.175087	ZBTB11	zinc finger and BTB domain containing 11
Q9BSG0	PRADC1	Protease-associated domain-containing protein 1 (Protease-associated domain-containing protein of 21 kDa) (hPAP21)	2 v 2	-0.32383	0.0101183	0.175087	TSHZ3	teashirt zinc finger homeobox 3
Q8TBC4	UBA3	NEDD8-activating enzyme E1 catalytic subunit (EC 6.2.1.64) (NEDD8-activating enzyme E1C) (Ubiquitin-activating enzyme E1C) (Ubiquitin-like modifier-activating enzyme 3) (Ubiquitin-activating enzyme 3)	3 v 3	-0.129401	0.0101253	0.175087	IMPAD1	inositol monophosphatase domain containing 1
P40123	CAP2	Adenylyl cyclase-associated protein 2 (CAP 2)	3 v 3	-0.148568	0.0101258	0.175087	RAB6D	RAB6D, member RAS oncogene family
Q15654	TRIP6	Thyroid receptor-interacting protein 6 (TR-interacting protein 6) (TRIP-6) (Opa-interacting protein 1) (OIP-1) (Zyxin-related protein 1) (ZRP-1)	3 v 3	0.21466	0.0101386	0.175087	FER	FER tyrosine kinase
Q9UKX7	NUP50	Nuclear pore complex protein Nup50 (50 kDa nucleoporin) (Nuclear pore-associated protein 60 kDa-like) (Nucleoporin Nup50)	3 v 3	0.0951578	0.0101473	0.175087	PHIP	pleckstrin homology domain interacting protein
Q8IZ83	ALDH16A1	Aldehyde dehydrogenase family 16 member A1	3 v 3	-0.273529	0.010155	0.175087	VASN	vasorin
P05106	ITGB3	Integrin beta-3 (Platelet membrane glycoprotein IIIa) (GPIIIa) (CD antigen CD61)	3 v 3	0.254514	0.0101771	0.175087	IER5L	immediate early response 5 like
Q14566	MCM6	DNA replication licensing factor MCM6 (EC 3.6.4.12) (p105MCM)	3 v 3	-0.331091	0.0102127	0.175346	RAB3C	RAB3C, member RAS oncogene family
P11766	ADH5	Alcohol dehydrogenase class-3 (EC 1.1.1.1) (Alcohol dehydrogenase 5) (Alcohol dehydrogenase class chi chain) (Alcohol dehydrogenase class-III) (Glutathione-dependent formaldehyde dehydrogenase) (FALDH) (FDH) (GSH-FDH) (EC 1.1.1.-) (S-(hydroxymethyl)glutathione dehydrogenase) (EC 1.1.1.284)	3 v 3	-0.0277806	0.0102772	0.175474	RBM41	RNA binding motif protein 41
O94768	STK17B	Serine/threonine-protein kinase 17B (EC 2.7.11.1) (DAP kinase-related apoptosis-inducing protein kinase 2)	3 v 3	0.732346	0.0102935	0.175474	USP9X	ubiquitin specific peptidase 9 X-linked
Q9H7S9	ZNF703	Zinc finger protein 703 (Zinc finger elbow-related proline domain protein 1)	3 v 3	0.305075	0.0103398	0.175474	CAPN7	calpain 7
O95372	LYPLA2	Acyl-protein thioesterase 2 (APT-2) (EC 3.1.2.-) (Lysophospholipase II) (LPL-II) (LysoPLA II)	3 v 3	-0.191384	0.0103485	0.175474	PWWP3B	PWWP domain containing 3B
Q9NXG2	THUMPD1	THUMP domain-containing protein 1	3 v 3	-0.238279	0.0103525	0.175474	PCDHB4	protocadherin beta 4
Q96T51	RUFY1	RUN and FYVE domain-containing protein 1 (FYVE-finger protein EIP1) (La-binding protein 1) (Rab4-interacting protein) (Zinc finger FYVE domain-containing protein 12)	3 v 3	0.105762	0.0103604	0.672779	MANEA	mannosidase endo-alpha
Q0VDI3	TMEM267	Transmembrane protein 267	2 v 2	-0.331432	0.0103969	0.672779	ARFRP1	ADP ribosylation factor related protein 1
Q9H1P3	OSBPL2	Oxysterol-binding protein-related protein 2 (ORP-2) (OSBP-related protein 2)	3 v 3	-0.102987	0.0104141	0.175474	ZNF292	zinc finger protein 292
Q96EK7	FAM120B	Constitutive coactivator of peroxisome proliferator-activated receptor gamma (Constitutive coactivator of PPAR-gamma) (Constitutive coactivator of PPARG) (PPARG constitutive coactivator 1) (PGCC1) (Protein FAM120B)	3 v 3	-0.0751258	0.0104178	0.175474	IRAK4	interleukin 1 receptor associated kinase 4
Q05084	ICA1	Islet cell autoantigen 1 (69 kDa islet cell autoantigen) (ICA69) (Islet cell autoantigen p69) (ICAp69) (p69)	3 v 3	-0.179213	0.0104262	0.175474	HNF4G	hepatocyte nuclear factor 4 gamma
Q9P2S5	WRAP73	WD repeat-containing protein WRAP73 (WD repeat-containing protein 8) (WD repeat-containing protein antisense to TP73 gene)	2 v 2	0.556034	0.0105039	0.672779	IPO7	importin 7
O14929	HAT1	Histone acetyltransferase type B catalytic subunit (EC 2.3.1.48) (Histone acetyltransferase 1)	3 v 3	-0.229975	0.0105315	0.175837	CCPG1	cell cycle progression 1
Q9BUF7	CRB3	Protein crumbs homolog 3	3 v 3	0.216475	0.0105386	0.175837	ASAP2	ArfGAP with SH3 domain, ankyrin repeat and PH domain 2
Q96SY0	INTS14	Integrator complex subunit 14 (von Willebrand factor A domain-containing protein 9)	3 v 3	-0.154955	0.0105405	0.175837	ATAD1	ATPase family, AAA domain containing 1
Q14739	LBR	Delta(14)-sterol reductase LBR (Delta-14-SR) (EC 1.3.1.70) (3-beta-hydroxysterol Delta (14)-reductase) (C-14 sterol reductase) (C14SR) (Integral nuclear envelope inner membrane protein) (LMN2R) (Lamin-B receptor) (Sterol C14-reductase)	3 v 3	0.752353	0.0105511	0.175837	KIAA0586	KIAA0586
P62273	RPS29	40S ribosomal protein S29 (Small ribosomal subunit protein uS14)	3 v 3	-0.106709	0.010589	0.672779	FEM1C	fem-1 homolog C
P68871	HBB	Hemoglobin subunit beta (Beta-globin) (Hemoglobin beta chain) [Cleaved into: LVV-hemorphin-7; Spinorphin]	3 v 3	-0.350463	0.0106864	0.176542	CACNB4	calcium voltage-gated channel auxiliary subunit beta 4
W0S1J7	Pe7Fe14	PJA2/FER fusion protein	3 v 3	0.122921	0.0106925	0.672779	PTP4A1	protein tyrosine phosphatase type IVA, member 1
Q9BXS6	NUSAP1	Nucleolar and spindle-associated protein 1 (NuSAP)	3 v 3	-0.244602	0.0107001	0.176542	PTX3	pentraxin 3
Q86WR7	PROSER2	Proline and serine-rich protein 2	3 v 3	0.362849	0.0107107	0.176542	SLC25A32	solute carrier family 25 member 32
Q7Z739	YTHDF3	YTH domain-containing family protein 3 (DF3)	3 v 3	0.650126	0.0107177	0.176542	BMPR1A	bone morphogenetic protein receptor type 1A
Q6W6M6		Antigen MLAA-44	2 v 2	0.321481	0.0107486	0.672779	NR2C2	nuclear receptor subfamily 2 group C member 2
Q9H0F7	ARL6	ADP-ribosylation factor-like protein 6 (Bardet-Biedl syndrome 3 protein)	3 v 3	0.184147	0.0108191	0.176996	KLHL15	kelch like family member 15
Q7Z2K6	ERMP1	Endoplasmic reticulum metallopeptidase 1 (EC 3.4.-.-) (Felix-ina)	3 v 3	0.149827	0.010851	0.177026	MEGF9	multiple EGF like domains 9
Q9H944	MED20	Mediator of RNA polymerase II transcription subunit 20 (Mediator complex subunit 20) (TRF-proximal protein homolog) (hTRFP)	3 v 3	0.0772367	0.0108921	0.177356	ZSWIM6	zinc finger SWIM-type containing 6
Q9BT23	LIMD2	LIM domain-containing protein 2	3 v 3	-0.682116	0.0111214	0.178755	RASSF3	Ras association domain family member 3
Q9BYG5	PARD6B	Partitioning defective 6 homolog beta (PAR-6 beta) (PAR-6B)	3 v 3	0.45771	0.0111323	0.178755	TOPORS	TOP1 binding arginine/serine rich protein
Q96D31	ORAI1	Calcium release-activated calcium channel protein 1 (Protein orai-1) (Transmembrane protein 142A)	2 v 2	0.419233	0.0111372	0.178755	ZNF385B	zinc finger protein 385B
Q8N196	SIX5	Homeobox protein SIX5 (DM locus-associated homeodomain protein) (Sine oculis homeobox homolog 5)	3 v 3	-0.356315	0.0111459	0.178755	CYP26B1	cytochrome P450 family 26 subfamily B member 1
O94829	IPO13	Importin-13 (Imp13) (Karyopherin-13) (Kap13) (Ran-binding protein 13) (RanBP13)	3 v 3	-0.162706	0.0112533	0.17896	FGF12	fibroblast growth factor 12
A0A2R8Y4P4	SMARCA4	Transcription activator BRG1	3 v 3	0.157342	0.0113172	0.17896	ABHD3	abhydrolase domain containing 3
O95835	LATS1	Serine/threonine-protein kinase LATS1 (EC 2.7.11.1) (Large tumor suppressor homolog 1) (WARTS protein kinase) (h-warts)	3 v 3	0.293503	0.0113265	0.17896	CADM3	cell adhesion molecule 3
Q96BM9	ARL8A	ADP-ribosylation factor-like protein 8A (ADP-ribosylation factor-like protein 10B) (Novel small G protein indispensable for equal chromosome segregation 2)	3 v 3	-0.0369797	0.01133	0.672779	MAT2A	methionine adenosyltransferase 2A
Q8IY26	PLPP6	Phospholipid phosphatase 6 (EC 3.1.3.-) (Phosphatidic acid phosphatase type 2 domain-containing protein 2) (PPAP2 domain-containing protein 2) (Presqualene diphosphate phosphatase)	3 v 3	0.0863614	0.0113455	0.17896	C3orf80	chromosome 3 open reading frame 80
Q9Y4Z0	LSM4	U6 snRNA-associated Sm-like protein LSm4 (Glycine-rich protein) (GRP)	3 v 3	-0.0240355	0.0113669	0.17896	ZNF713	zinc finger protein 713
P54619	PRKAG1	5'-AMP-activated protein kinase subunit gamma-1 (AMPK gamma1) (AMPK subunit gamma-1) (AMPKg)	3 v 3	0.164292	0.0113703	0.17896	RRM2B	ribonucleotide reductase regulatory TP53 inducible subunit M2B
P00918	CA2	Carbonic anhydrase 2 (EC 4.2.1.1) (Carbonate dehydratase II) (Carbonic anhydrase C) (CAC) (Carbonic anhydrase II) (CA-II)	3 v 3	-0.362667	0.0113899	0.17896	KIF14	kinesin family member 14
Q96LZ7	RMDN2	Regulator of microtubule dynamics protein 2 (RMD-2) (hRMD-2) (Protein FAM82A1)	3 v 3	0.0875099	0.0113927	0.672779	NCAPD3	non-SMC condensin II complex subunit D3
Q9NR30	DDX21	Nucleolar RNA helicase 2 (EC 3.6.4.13) (DEAD box protein 21) (Gu-alpha) (Nucleolar RNA helicase Gu) (Nucleolar RNA helicase II) (RH II/Gu)	3 v 3	0.55822	0.0114158	0.179036	TRIP4	thyroid hormone receptor interactor 4
Q969G3	SMARCE1	SWI/SNF-related matrix-associated actin-dependent regulator of chromatin subfamily E member 1 (BRG1-associated factor 57) (BAF57)	3 v 3	0.139009	0.0114183	0.672779	RNF111	ring finger protein 111
Q587I9	SFT2D3	Vesicle transport protein SFT2C (SFT2 domain-containing protein 3)	3 v 3	0.070294	0.0114456	0.179173	TP63	tumor protein p63
O00116	AGPS	Alkyldihydroxyacetonephosphate synthase, peroxisomal (Alkyl-DHAP synthase) (EC 2.5.1.26) (Aging-associated gene 5 protein) (Alkylglycerone-phosphate synthase)	3 v 3	0.296754	0.0114881	0.17951	NT5C1B-RDH14	NT5C1B-RDH14 readthrough
Q8NHZ8	CDC26	Anaphase-promoting complex subunit CDC26 (Anaphase-promoting complex subunit 12) (APC12) (Cell division cycle protein 26 homolog)	3 v 3	-0.314121	0.0114905	0.672779	TRAF3IP2	TRAF3 interacting protein 2
Q9NP66	HMG20A	High mobility group protein 20A (HMG box-containing protein 20A) (HMG domain-containing protein 1) (HMG domain-containing protein HMGX1)	3 v 3	0.103121	0.0115071	0.672779	CREM	cAMP responsive element modulator
Q9H4L7	SMARCAD1	SWI/SNF-related matrix-associated actin-dependent regulator of chromatin subfamily A containing DEAD/H box 1 (EC 3.6.4.12) (ATP-dependent helicase 1) (hHEL1)	3 v 3	0.354118	0.0115122	0.179557	TET2	tet methylcytosine dioxygenase 2
P82930	MRPS34	28S ribosomal protein S34, mitochondrial (MRP-S34) (S34mt) (Mitochondrial small ribosomal subunit protein mS34)	3 v 3	0.285694	0.0115414	0.179619	LACTB	lactamase beta
Q9BX63	BRIP1	Fanconi anemia group J protein (Protein FACJ) (EC 3.6.4.13) (ATP-dependent RNA helicase BRIP1) (BRCA1-associated C-terminal helicase 1) (BRCA1-interacting protein C-terminal helicase 1) (BRCA1-interacting protein 1)	3 v 3	-0.214702	0.0115584	0.179619	EDIL3	EGF like repeats and discoidin domains 3
B3KW50		cDNA FLJ42130 fis, clone TESTI2014716, highly similar to G-rich sequence factor 1	3 v 3	0.390286	0.0116048	0.179657	C1orf35	chromosome 1 open reading frame 35
Q92599	SEPTIN8	Septin-8	3 v 3	-0.280418	0.0116249	0.179657	ARID1A	AT-rich interaction domain 1A
Q14015		PR371 c-K-ras oncogene (Fragment)	2 v 2	0.283385	0.0116452	0.179657	YES1	YES proto-oncogene 1, Src family tyrosine kinase
Q6NSJ5	LRRC8E	Volume-regulated anion channel subunit LRRC8E (Leucine-rich repeat-containing protein 8E)	3 v 3	-0.0769492	0.0116622	0.672779	NPAS4	neuronal PAS domain protein 4
Q9BV86	NTMT1	N-terminal Xaa-Pro-Lys N-methyltransferase 1 (EC 2.1.1.244) (Alpha N-terminal protein methyltransferase 1A) (Methyltransferase-like protein 11A) (N-terminal RCC1 methyltransferase) (X-Pro-Lys N-terminal protein methyltransferase 1A) (NTM1A) [Cleaved into: N-terminal Xaa-Pro-Lys N-methyltransferase 1, N-terminally processed]	3 v 3	0.122412	0.0116681	0.179684	ZSCAN29	zinc finger and SCAN domain containing 29
A0A1B0GV12	GOLGA8N	Golgin subfamily A member 8N	3 v 3	-0.188813	0.0117029	0.179896	MED13	mediator complex subunit 13
Q5UCC4	EMC10	ER membrane protein complex subunit 10 (Hematopoietic signal peptide-containing membrane domain-containing protein 1)	3 v 3	-0.196278	0.0117901	0.672779	DLGAP1	DLG associated protein 1
P26196	DDX6	Probable ATP-dependent RNA helicase DDX6 (EC 3.6.4.13) (ATP-dependent RNA helicase p54) (DEAD box protein 6) (Oncogene RCK)	3 v 3	-0.186797	0.0118338	0.180478	YY1	YY1 transcription factor
Q9Y617	PSAT1	Phosphoserine aminotransferase (EC 2.6.1.52) (Phosphohydroxythreonine aminotransferase) (PSAT)	3 v 3	0.852482	0.0118373	0.180478	DYRK2	dual specificity tyrosine phosphorylation regulated kinase 2
Q9Y365	STARD10	START domain-containing protein 10 (StARD10) (Antigen NY-CO-28) (PCTP-like protein) (PCTP-L) (Serologically defined colon cancer antigen 28) (StAR-related lipid transfer protein 10)	3 v 3	-0.144498	0.0118494	0.180478	CAV1	caveolin 1
Q8N6N7	ACBD7	Acyl-CoA-binding domain-containing protein 7	3 v 3	-0.458167	0.0118526	0.180478	ZFC3H1	zinc finger C3H1-type containing
O43159	RRP8	Ribosomal RNA-processing protein 8 (EC 2.1.1.-) (Cerebral protein 1) (Nucleomethylin)	2 v 2	0.216532	0.0118951	0.180478	G3BP2	G3BP stress granule assembly factor 2
Q9BR61	ACBD6	Acyl-CoA-binding domain-containing protein 6	3 v 3	0.305072	0.0119055	0.180478	NFYB	nuclear transcription factor Y subunit beta
O60936	NOL3	Nucleolar protein 3 (Apoptosis repressor with CARD) (Muscle-enriched cytoplasmic protein) (Myp) (Nucleolar protein of 30 kDa) (Nop30)	3 v 3	0.0797083	0.0119261	0.180478	POPDC3	popeye domain containing 3
Q8N5G2	MACO1	Macoilin (Macoilin-1) (Transmembrane protein 57)	3 v 3	-0.081556	0.0119316	0.180478	E2F7	E2F transcription factor 7
Q86UV5	USP48	Ubiquitin carboxyl-terminal hydrolase 48 (EC 3.4.19.12) (Deubiquitinating enzyme 48) (Ubiquitin thioesterase 48) (Ubiquitin-specific peptidase 48) (Ubiquitin-specific protease 48) (Ubiquitin-specific-processing protease 48)	3 v 3	-0.0360693	0.0119471	0.180478	TNKS2	tankyrase 2
A0A2R8YGK2	MIGA1	Mitoguardin 1	3 v 3	0.390316	0.0120097	0.180478	TOR1A	torsin family 1 member A
Q7L1Q6	BZW1	Basic leucine zipper and W2 domain-containing protein 1 (Protein Orf)	3 v 3	0.300721	0.0120204	0.180478	CLINT1	clathrin interactor 1
Q8N573	OXR1	Oxidation resistance protein 1	3 v 3	-0.263486	0.0120401	0.180478	RUNX1T1	RUNX1 translocation partner 1
P19367	HK1	Hexokinase-1 (EC 2.7.1.1) (Brain form hexokinase) (Hexokinase type I) (HK I) (Hexokinase-A)	3 v 3	-0.10339	0.0120587	0.180478	RTN4RL1	reticulon 4 receptor like 1
Q9NPJ6	MED4	Mediator of RNA polymerase II transcription subunit 4 (Activator-recruited cofactor 36 kDa component) (ARC36) (Mediator complex subunit 4) (TRAP/SMCC/PC2 subunit p36 subunit) (Vitamin D3 receptor-interacting protein complex 36 kDa component) (DRIP36)	3 v 3	-0.0985061	0.0120978	0.180745	CABP7	calcium binding protein 7
Q99986	VRK1	Serine/threonine-protein kinase VRK1 (EC 2.7.11.1) (Vaccinia-related kinase 1)	3 v 3	-0.195544	0.012138	0.180908	ALS2	ALS2, alsin Rho guanine nucleotide exchange factor
Q5T1Z8	PUM1	Pumilio homolog 1 (Pumilio homolog 1 (Drosophila), isoform CRA_c)	3 v 3	0.0610428	0.0121564	0.180908	ZDHHC17	zinc finger DHHC-type containing 17
Q7Z624	CAMKMT	Calmodulin-lysine N-methyltransferase (CLNMT) (CaM KMT) (EC 2.1.1.60)	3 v 3	0.10279	0.0121724	0.180908	DCN	decorin
Q96RQ1	ERGIC2	Endoplasmic reticulum-Golgi intermediate compartment protein 2	3 v 3	0.255949	0.0122275	0.180998	PLXDC2	plexin domain containing 2
F5H571	USP5	Ubiquitin carboxyl-terminal hydrolase 5 (Fragment)	2 v 2	-0.631679	0.0122714	0.180998	TNIP2	TNFAIP3 interacting protein 2
Q9NXF1	TEX10	Testis-expressed protein 10	3 v 3	0.147768	0.0122739	0.672779	PXYLP1	2-phosphoxylose phosphatase 1
Q9NW15	ANO10	Anoctamin-10 (Transmembrane protein 16K)	3 v 3	-0.122059	0.0123271	0.180998	CBLB	Cbl proto-oncogene B
Q9NUG6	PDRG1	p53 and DNA damage-regulated protein 1	3 v 3	-0.16411	0.0123497	0.180998	LAMC1	laminin subunit gamma 1
P49005	POLD2	DNA polymerase delta subunit 2 (DNA polymerase delta subunit p50)	3 v 3	-0.159622	0.0123768	0.180998	FSD1L	fibronectin type III and SPRY domain containing 1 like
Q13085	ACACA	Acetyl-CoA carboxylase 1 (ACC1) (EC 6.4.1.2) (Acetyl-Coenzyme A carboxylase alpha) (ACC-alpha)	3 v 3	0.094369	0.0123778	0.180998	ENAH	ENAH, actin regulator
Q99575	POP1	Ribonucleases P/MRP protein subunit POP1 (hPOP1) (EC 3.1.26.5)	3 v 3	0.192195	0.0124044	0.180998	MRE11	MRE11 homolog, double strand break repair nuclease
O95881	TXNDC12	Thioredoxin domain-containing protein 12 (EC 1.8.4.2) (Endoplasmic reticulum resident protein 18) (ER protein 18) (ERp18) (Endoplasmic reticulum resident protein 19) (ER protein 19) (ERp19) (Thioredoxin-like protein p19) (hTLP19)	3 v 3	-0.208526	0.0124181	0.180998	USP1	ubiquitin specific peptidase 1
O15514	POLR2D	DNA-directed RNA polymerase II subunit RPB4 (RNA polymerase II subunit B4) (DNA-directed RNA polymerase II subunit D) (RNA polymerase II 16 kDa subunit) (RPB16)	3 v 3	0.0693011	0.0124286	0.672779	ZNF587	zinc finger protein 587
O00442	RTCA	RNA 3'-terminal phosphate cyclase (RNA cyclase) (RNA-3'-phosphate cyclase) (EC 6.5.1.4) (RNA terminal phosphate cyclase domain-containing protein 1) (RTC domain-containing protein 1)	3 v 3	0.139964	0.0124332	0.180998	NDNF	neuron derived neurotrophic factor
P26572	MGAT1	Alpha-1,3-mannosyl-glycoprotein 2-beta-N-acetylglucosaminyltransferase (EC 2.4.1.101) (N-glycosyl-oligosaccharide-glycoprotein N-acetylglucosaminyltransferase I) (GNT-I) (GlcNAc-T I)	3 v 3	0.256774	0.0124432	0.180998	ZBTB41	zinc finger and BTB domain containing 41
B7Z2R7	ACBD5	Acyl-CoA-binding domain-containing protein 5	3 v 3	0.636411	0.0125	0.180998	ELOC	elongin C
Q9GZP4	PITHD1	PITH domain-containing protein 1	3 v 3	-0.14475	0.012515	0.180998	PHLDA1	pleckstrin homology like domain family A member 1
A0A024R857	FBXL18	F-box and leucine-rich repeat protein 18, isoform CRA_b	3 v 3	0.163465	0.0125359	0.180998	HLA-DMA	major histocompatibility complex, class II, DM alpha
Q9UQN3	CHMP2B	Charged multivesicular body protein 2b (CHMP2.5) (Chromatin-modifying protein 2b) (CHMP2b) (Vacuolar protein sorting-associated protein 2-2) (Vps2-2) (hVps2-2)	3 v 3	-0.0951124	0.0125513	0.180998	WWTR1	WW domain containing transcription regulator 1
P52747	ZNF143	Zinc finger protein 143 (SPH-binding factor) (Selenocysteine tRNA gene transcription-activating factor) (hStaf)	3 v 3	0.112215	0.012561	0.180998	SERPINB13	serpin family B member 13
Q99873	PRMT1	Protein arginine N-methyltransferase 1 (EC 2.1.1.319) (Histone-arginine N-methyltransferase PRMT1) (Interferon receptor 1-bound protein 4)	3 v 3	-0.0430316	0.0125899	0.672779	CCDC68	coiled-coil domain containing 68
O60701	UGDH	UDP-glucose 6-dehydrogenase (UDP-Glc dehydrogenase) (UDP-GlcDH) (UDPGDH) (EC 1.1.1.22)	3 v 3	0.493895	0.0126744	0.181551	TNS1	tensin 1
P01135	TGFA	Protransforming growth factor alpha [Cleaved into: Transforming growth factor alpha (TGF-alpha) (EGF-like TGF) (ETGF) (TGF type 1)]	3 v 3	0.751858	0.0126986	0.181551	DCBLD2	discoidin, CUB and LCCL domain containing 2
O60869	EDF1	Endothelial differentiation-related factor 1 (EDF-1) (Multiprotein-bridging factor 1) (MBF1)	3 v 3	-0.191899	0.01271	0.181551	STK26	serine/threonine kinase 26
Q9NYM9	BET1L	BET1-like protein (Golgi SNARE with a size of 15 kDa) (GOS-15) (GS15) (Vesicle transport protein GOS15)	3 v 3	-0.413728	0.0127754	0.181551	GALNT18	polypeptide N-acetylgalactosaminyltransferase 18
Q9Y333	LSM2	U6 snRNA-associated Sm-like protein LSm2 (Protein G7b) (Small nuclear ribonuclear protein D homolog) (snRNP core Sm-like protein Sm-x5)	3 v 3	0.0890688	0.0128008	0.181551	YOD1	YOD1 deubiquitinase
Q6P1M0	SLC27A4	Long-chain fatty acid transport protein 4 (FATP-4) (Fatty acid transport protein 4) (Arachidonate--CoA ligase) (EC 6.2.1.15) (Long-chain-fatty-acid--CoA ligase) (Solute carrier family 27 member 4) (Very long-chain acyl-CoA synthetase 4) (ACSVL4) (EC 6.2.1.-)	3 v 3	0.0844147	0.0128083	0.181551	ICK	intestinal cell kinase
D2CVN5	AIP	Aryl hydrocarbon receptor-interacting protein AIP722	3 v 3	-0.114373	0.012816	0.672779	ZFAND4	zinc finger AN1-type containing 4
O75179	ANKRD17	Ankyrin repeat domain-containing protein 17 (Gene trap ankyrin repeat protein) (Serologically defined breast cancer antigen NY-BR-16)	3 v 3	0.0823997	0.0128412	0.181551	NR4A3	nuclear receptor subfamily 4 group A member 3
Q9Y4B6	DCAF1	DDB1- and CUL4-associated factor 1 (HIV-1 Vpr-binding protein) (VprBP) (Serine/threonine-protein kinase VPRBP) (EC 2.7.11.1) (Vpr-interacting protein)	3 v 3	-0.133273	0.0128443	0.181551	KCNJ16	potassium voltage-gated channel subfamily J member 16
Q8NFQ8	TOR1AIP2	Torsin-1A-interacting protein 2 (Lumenal domain-like LAP1)	3 v 3	0.300938	0.0128533	0.181551	ALCAM	activated leukocyte cell adhesion molecule
P15735	PHKG2	Phosphorylase b kinase gamma catalytic chain, liver/testis isoform (PHK-gamma-LT) (PHK-gamma-T) (EC 2.7.11.19) (PSK-C3) (Phosphorylase kinase subunit gamma-2)	3 v 3	-0.235002	0.0128538	0.181551	RIMBP2	RIMS binding protein 2
Q9NX58	LYAR	Cell growth-regulating nucleolar protein	3 v 3	0.451028	0.0128627	0.181551	LHFPL6	LHFPL tetraspan subfamily member 6
Q9NR09	BIRC6	Baculoviral IAP repeat-containing protein 6 (EC 2.3.2.27) (BIR repeat-containing ubiquitin-conjugating enzyme) (BRUCE) (RING-type E3 ubiquitin transferase BIRC6) (Ubiquitin-conjugating BIR domain enzyme apollon) (APOLLON)	3 v 3	0.129325	0.0129005	0.181551	LRP5	LDL receptor related protein 5
H7C2U6	NIPSNAP1	Protein NipSnap homolog 1 (Fragment)	2 v 2	-1.74291	0.0129068	0.181551	PPP3CB	protein phosphatase 3 catalytic subunit beta
O43272	PRODH	Proline dehydrogenase 1, mitochondrial (EC 1.5.5.2) (Proline oxidase) (Proline oxidase 2) (p53-induced gene 6 protein)	3 v 3	-0.17744	0.0129908	0.182256	MYL12A	myosin light chain 12A
Q9H4H8	FAM83D	Protein FAM83D (Spindle protein CHICA)	3 v 3	0.174513	0.0130378	0.672779	SVIP	small VCP interacting protein
Q13190	STX5	Syntaxin-5	3 v 3	-0.0681495	0.0130464	0.182453	PPP1CB	protein phosphatase 1 catalytic subunit beta
Q86SX3	TEDC1	Tubulin epsilon and delta complex protein 1	3 v 3	-0.136662	0.0130528	0.182453	ASH1L	ASH1 like histone lysine methyltransferase
Q6P1A2	LPCAT3	Lysophospholipid acyltransferase 5 (LPLAT 5) (EC 2.3.1.-) (1-acylglycerophosphocholine O-acyltransferase) (EC 2.3.1.23) (1-acylglycerophosphoethanolamine O-acyltransferase) (EC 2.3.1.n7) (1-acylglycerophosphoserine O-acyltransferase) (EC 2.3.1.n6) (Lysophosphatidylcholine acyltransferase) (LPCAT) (Lyso-PC acyltransferase) (Lysophosphatidylcholine acyltransferase 3) (Lyso-PC acyltransferase 3) (Ly…	3 v 3	-0.239836	0.0130707	0.182453	CNTLN	centlein
Q05CW7	NAT10	NAT10 protein (Fragment)	2 v 2	0.483939	0.0130868	0.672779	ITGA6	integrin subunit alpha 6
Q96KA5	CLPTM1L	Cleft lip and palate transmembrane protein 1-like protein (CLPTM1-like protein) (Cisplatin resistance-related protein 9) (CRR9p)	3 v 3	-0.24439	0.0130983	0.182453	SLC6A14	solute carrier family 6 member 14
P51649	ALDH5A1	Succinate-semialdehyde dehydrogenase, mitochondrial (EC 1.2.1.24) (Aldehyde dehydrogenase family 5 member A1) (NAD(+)-dependent succinic semialdehyde dehydrogenase)	3 v 3	0.121459	0.0131119	0.182453	SNRPB	small nuclear ribonucleoprotein polypeptides B and B1
Q99543	DNAJC2	DnaJ homolog subfamily C member 2 (M-phase phosphoprotein 11) (Zuotin-related factor 1) [Cleaved into: DnaJ homolog subfamily C member 2, N-terminally processed]	3 v 3	-0.0305247	0.0131705	0.672779	MTR	5-methyltetrahydrofolate-homocysteine methyltransferase
Q8N2G8	GHDC	GH3 domain-containing protein	3 v 3	-0.259265	0.0132025	0.182499	SFMBT1	Scm like with four mbt domains 1
Q9NRG9	AAAS	Aladin (Adracalin)	3 v 3	0.224353	0.0132521	0.182499	NUCKS1	nuclear casein kinase and cyclin dependent kinase substrate 1
P18085	ARF4	ADP-ribosylation factor 4	3 v 3	-0.133007	0.0132834	0.182499	RPS6KA6	ribosomal protein S6 kinase A6
Q9BZG1	RAB34	Ras-related protein Rab-34 (Ras-related protein Rab-39) (Ras-related protein Rah)	3 v 3	-0.135716	0.0133071	0.182499	MYO10	myosin X
Q9NVC6	MED17	Mediator of RNA polymerase II transcription subunit 17 (Activator-recruited cofactor 77 kDa component) (ARC77) (Cofactor required for Sp1 transcriptional activation subunit 6) (CRSP complex subunit 6) (Mediator complex subunit 17) (Thyroid hormone receptor-associated protein complex 80 kDa component) (Trap80) (Transcriptional coactivator CRSP77) (Vitamin D3 receptor-interacting protein complex 80…	3 v 3	0.279166	0.013315	0.182499	EIF5A2	eukaryotic translation initiation factor 5A2
Q9UL46	PSME2	Proteasome activator complex subunit 2 (11S regulator complex subunit beta) (REG-beta) (Activator of multicatalytic protease subunit 2) (Proteasome activator 28 subunit beta) (PA28b) (PA28beta)	3 v 3	-0.157658	0.0133604	0.182499	ERP44	endoplasmic reticulum protein 44
Q01813	PFKP	ATP-dependent 6-phosphofructokinase, platelet type (ATP-PFK) (PFK-P) (EC 2.7.1.11) (6-phosphofructokinase type C) (Phosphofructo-1-kinase isozyme C) (PFK-C) (Phosphohexokinase)	3 v 3	-0.0318757	0.0133742	0.672779	TNFAIP6	TNF alpha induced protein 6
O95619	YEATS4	YEATS domain-containing protein 4 (Glioma-amplified sequence 41) (Gas41) (NuMA-binding protein 1) (NuBI-1) (NuBI1)	3 v 3	-0.138573	0.0133899	0.182499	ARL4C	ADP ribosylation factor like GTPase 4C
Q14149	MORC3	MORC family CW-type zinc finger protein 3 (Nuclear matrix protein 2) (Zinc finger CW-type coiled-coil domain protein 3)	3 v 3	0.153804	0.0134167	0.672779	DENND1B	DENN domain containing 1B
Q13569	TDG	G/T mismatch-specific thymine DNA glycosylase (EC 3.2.2.29) (Thymine-DNA glycosylase) (hTDG)	2 v 2	0.727004	0.0134229	0.182499	DPP10	dipeptidyl peptidase like 10
P53992	SEC24C	Protein transport protein Sec24C (SEC24-related protein C)	3 v 3	0.0792154	0.013424	0.182499	NPNT	nephronectin
Q86XJ1	GAS2L3	GAS2-like protein 3 (Growth arrest-specific protein 2-like 3)	3 v 3	0.373581	0.0134351	0.182499	MTPN	myotrophin
Q96GG9	DCUN1D1	DCN1-like protein 1 (DCNL1) (DCUN1 domain-containing protein 1) (Defective in cullin neddylation protein 1-like protein 1) (Squamous cell carcinoma-related oncogene)	3 v 3	0.541023	0.0134611	0.182499	IRF2BP1	interferon regulatory factor 2 binding protein 1
Q96C34	RUNDC1	RUN domain-containing protein 1	3 v 3	-0.165424	0.013466	0.182499	KRT80	keratin 80
Q9Y296	TRAPPC4	Trafficking protein particle complex subunit 4 (Hematopoietic stem/progenitor cell protein 172) (Synbindin) (TRS23 homolog)	3 v 3	-0.123987	0.013573	0.182499	RGMB	repulsive guidance molecule BMP co-receptor b
Q6N043	ZNF280D	Zinc finger protein 280D (Suppressor of hairy wing homolog 4) (Zinc finger protein 634)	3 v 3	0.0836635	0.0135805	0.672779	WDR44	WD repeat domain 44
Q5JSH3	WDR44	WD repeat-containing protein 44 (Rabphilin-11)	3 v 3	-0.104244	0.0136273	0.182499	FRS2	fibroblast growth factor receptor substrate 2
Q92609	TBC1D5	TBC1 domain family member 5	3 v 3	0.3397	0.0136385	0.182499	CALM1	calmodulin 1
Q5TBP9	LSM14B	Protein LSM14 homolog B (Fragment)	3 v 3	-0.348477	0.0136469	0.182499	TMEM106B	transmembrane protein 106B
A8K818		cDNA FLJ75784, highly similar to Homo sapiens CD3E antigen, epsilon polypeptide associated protein (CD3EAP), mRNA	3 v 3	-0.159839	0.0137307	0.182499	FHIT	fragile histidine triad
Q04721	NOTCH2	Neurogenic locus notch homolog protein 2 (Notch 2) (hN2) [Cleaved into: Notch 2 extracellular truncation (N2ECD); Notch 2 intracellular domain (N2ICD)]	3 v 3	0.246649	0.0137326	0.182499	FBXL3	F-box and leucine rich repeat protein 3
Q96IU4	ABHD14B	Protein ABHD14B (EC 3.-.-.-) (Alpha/beta hydrolase domain-containing protein 14B) (Abhydrolase domain-containing protein 14B) (CCG1-interacting factor B)	3 v 3	-0.286676	0.0137457	0.182499	LRRCC1	leucine rich repeat and coiled-coil centrosomal protein 1
P54756	EPHA5	Ephrin type-A receptor 5 (EC 2.7.10.1) (Brain-specific kinase) (EPH homology kinase 1) (EHK-1) (EPH-like kinase 7) (EK7) (hEK7)	3 v 3	0.209764	0.013747	0.182499	REST	RE1 silencing transcription factor
P17014	ZNF12	Zinc finger protein 12 (Gonadotropin-inducible ovary transcription repressor 3) (GIOT-3) (Zinc finger protein 325) (Zinc finger protein KOX3)	2 v 2	0.287866	0.0137861	0.672779	RBMS1	RNA binding motif single stranded interacting protein 1
Q13454	TUSC3	Tumor suppressor candidate 3 (Dolichyl-diphosphooligosaccharide--protein glycosyltransferase subunit TUSC3) (Oligosaccharyl transferase subunit TUSC3) (Magnesium uptake/transporter TUSC3) (Protein N33)	3 v 3	0.212514	0.0137936	0.182499	DUSP18	dual specificity phosphatase 18
P56181	NDUFV3	NADH dehydrogenase [ubiquinone] flavoprotein 3, mitochondrial (Complex I-9kD) (CI-9kD) (NADH-ubiquinone oxidoreductase 9 kDa subunit) (Renal carcinoma antigen NY-REN-4)	3 v 3	-0.302021	0.0137983	0.182499	HIRIP3	HIRA interacting protein 3
P42575	CASP2	Caspase-2 (CASP-2) (EC 3.4.22.55) (Neural precursor cell expressed developmentally down-regulated protein 2) (NEDD-2) (Protease ICH-1) [Cleaved into: Caspase-2 subunit p18; Caspase-2 subunit p13; Caspase-2 subunit p12]	3 v 3	-0.213143	0.013801	0.182499	INTS2	integrator complex subunit 2
Q9NPD8	UBE2T	Ubiquitin-conjugating enzyme E2 T (EC 2.3.2.23) (Cell proliferation-inducing gene 50 protein) (E2 ubiquitin-conjugating enzyme T) (Ubiquitin carrier protein T) (Ubiquitin-protein ligase T)	3 v 3	-0.310534	0.0138473	0.182525	SHCBP1	SHC binding and spindle associated 1
O94876	TMCC1	Transmembrane and coiled-coil domains protein 1	3 v 3	-0.0346418	0.0138551	0.182525	RP2	RP2, ARL3 GTPase activating protein
P53350	PLK1	Serine/threonine-protein kinase PLK1 (EC 2.7.11.21) (Polo-like kinase 1) (PLK-1) (Serine/threonine-protein kinase 13) (STPK13)	3 v 3	0.167969	0.0138673	0.182525	RHBDD1	rhomboid domain containing 1
O15392	BIRC5	Baculoviral IAP repeat-containing protein 5 (Apoptosis inhibitor 4) (Apoptosis inhibitor survivin)	3 v 3	-0.148715	0.0138735	0.672779	MAP7	microtubule associated protein 7
A0JNW5	UHRF1BP1L	UHRF1-binding protein 1-like (Syntaxin-6 Habc-interacting protein of 164 kDa)	3 v 3	0.141644	0.0139271	0.672779	NPAT	nuclear protein, coactivator of histone transcription
Q15334	LLGL1	Lethal(2) giant larvae protein homolog 1 (LLGL) (DLG4) (Hugl-1) (Human homolog to the D-lgl gene protein)	3 v 3	-0.227273	0.0139291	0.182557	CEPT1	choline/ethanolamine phosphotransferase 1
Q86WR7	PROSER2	Proline and serine-rich protein 2	3 v 3	0.0572951	0.0140654	0.672779	PLD1	phospholipase D1
Q16576	RBBP7	Histone-binding protein RBBP7 (Histone acetyltransferase type B subunit 2) (Nucleosome-remodeling factor subunit RBAP46) (Retinoblastoma-binding protein 7) (RBBP-7) (Retinoblastoma-binding protein p46)	3 v 3	-0.149864	0.0140886	0.182557	EPPIN	epididymal peptidase inhibitor
Q14790	CASP8	Caspase-8 (CASP-8) (EC 3.4.22.61) (Apoptotic cysteine protease) (Apoptotic protease Mch-5) (CAP4) (FADD-homologous ICE/ced-3-like protease) (FADD-like ICE) (FLICE) (ICE-like apoptotic protease 5) (MORT1-associated ced-3 homolog) (MACH) [Cleaved into: Caspase-8 subunit p18; Caspase-8 subunit p10]	3 v 3	0.147734	0.0141023	0.182557	ATP2B1	ATPase plasma membrane Ca2+ transporting 1
Q8N7H5	PAF1	RNA polymerase II-associated factor 1 homolog (hPAF1) (Pancreatic differentiation protein 2)	3 v 3	0.112763	0.0141096	0.182557	CTBS	chitobiase
Q8TDX7	NEK7	Serine/threonine-protein kinase Nek7 (EC 2.7.11.1) (Never in mitosis A-related kinase 7) (NimA-related protein kinase 7)	3 v 3	0.826757	0.0141265	0.182557	RAD50	RAD50 double strand break repair protein
P19634	SLC9A1	Sodium/hydrogen exchanger 1 (APNH) (Na(+)/H(+) antiporter, amiloride-sensitive) (Na(+)/H(+) exchanger 1) (NHE-1) (Solute carrier family 9 member 1)	3 v 3	-0.219412	0.0141376	0.182557	TPP2	tripeptidyl peptidase 2
O43609	SPRY1	Protein sprouty homolog 1 (Spry-1)	3 v 3	0.241805	0.0141468	0.182557	ACAP2	ArfGAP with coiled-coil, ankyrin repeat and PH domains 2
Q6ZVK8	NUDT18	8-oxo-dGDP phosphatase NUDT18 (EC 3.6.1.58) (2-hydroxy-dADP phosphatase) (7,8-dihydro-8-oxoguanine phosphatase) (MutT homolog 3) (Nucleoside diphosphate-linked moiety X motif 18) (Nudix motif 18)	3 v 3	-0.121786	0.014163	0.672779	SCMH1	Scm polycomb group protein homolog 1
Q9Y546	LRRC42	Leucine-rich repeat-containing protein 42	3 v 3	-0.143033	0.0142626	0.182557	STXBP4	syntaxin binding protein 4
Q07864	POLE	DNA polymerase epsilon catalytic subunit A (EC 2.7.7.7) (3'-5' exodeoxyribonuclease) (EC 3.1.11.-) (DNA polymerase II subunit A)	3 v 3	0.0691001	0.014271	0.672779	TDG	thymine DNA glycosylase
P62750	RPL23A	60S ribosomal protein L23a (Large ribosomal subunit protein uL23)	3 v 3	0.0271542	0.0142725	0.182557	SKIL	SKI like proto-oncogene
Q96MV1	TLCD4	TLC domain-containing protein 4 (Transmembrane protein 56)	3 v 3	-0.146449	0.0143114	0.182557	SENP6	SUMO specific peptidase 6
O75376	NCOR1	Nuclear receptor corepressor 1 (N-CoR) (N-CoR1)	3 v 3	0.120413	0.0143193	0.672779	ERBIN	erbb2 interacting protein
Q12792	TWF1	Twinfilin-1 (Protein A6) (Protein tyrosine kinase 9)	3 v 3	0.279481	0.0143394	0.182557	NUP58	nucleoporin 58
O14976	GAK	Cyclin-G-associated kinase (EC 2.7.11.1)	3 v 3	-0.191859	0.0144215	0.182557	URB1	URB1 ribosome biogenesis homolog
F5H7A5	CLPB	Caseinolytic peptidase B protein homolog (Fragment)	3 v 3	0.0972398	0.0144252	0.672779	HPS4	HPS4, biogenesis of lysosomal organelles complex 3 subunit 2
P42356	PI4KA	Phosphatidylinositol 4-kinase alpha (PI4-kinase alpha) (PI4K-alpha) (PtdIns-4-kinase alpha) (EC 2.7.1.67) (Phosphatidylinositol 4-Kinase III alpha)	3 v 3	-0.130998	0.0144485	0.182557	ARGLU1	arginine and glutamate rich 1
Q6EMK4	VASN	Vasorin (Protein slit-like 2)	3 v 3	0.413641	0.0144692	0.182557	VHL	von Hippel-Lindau tumor suppressor
A0A0B4J2A0		FGGY_N domain-containing protein	3 v 3	0.183779	0.0145095	0.182557	LEPROT	leptin receptor overlapping transcript
Q9Y2Q9	MRPS28	28S ribosomal protein S28, mitochondrial (MRP-S28) (S28mt) (28S ribosomal protein S35, mitochondrial) (MRP-S35) (S35mt) (Mitochondrial small ribosomal subunit protein bS1m)	3 v 3	0.193549	0.0145169	0.182557	GRK2	G protein-coupled receptor kinase 2
D3YTF8	TXNRD2	Thioredoxin-disulfide reductase (EC 1.8.1.9)	3 v 3	0.419134	0.0145249	0.182557	C1D	C1D nuclear receptor corepressor
Q969Q0	RPL36AL	60S ribosomal protein L36a-like (Large ribosomal subunit protein eL42-like)	3 v 3	0.212211	0.0145438	0.672779	GNA13	G protein subunit alpha 13
O14715	RGPD8	RANBP2-like and GRIP domain-containing protein 8 (Ran-binding protein 2-like 3) (RanBP2-like 3) (RanBP2L3)	3 v 3	0.426903	0.0145993	0.672779	SERPINB10	serpin family B member 10
O15211	RGL2	Ral guanine nucleotide dissociation stimulator-like 2 (RalGDS-like 2) (RalGDS-like factor) (Ras-associated protein RAB2L)	3 v 3	-0.102214	0.0146531	0.182557	SLC11A2	solute carrier family 11 member 2
Q6FI91	TSPYL	TSPYL protein	3 v 3	0.118079	0.0146738	0.672779	DTNA	dystrobrevin alpha
P36551	CPOX	Oxygen-dependent coproporphyrinogen-III oxidase, mitochondrial (COX) (Coprogen oxidase) (Coproporphyrinogenase) (EC 1.3.3.3)	3 v 3	0.334421	0.0146804	0.182557	ADAMTS1	ADAM metallopeptidase with thrombospondin type 1 motif 1
P51572	BCAP31	B-cell receptor-associated protein 31 (BCR-associated protein 31) (Bap31) (6C6-AG tumor-associated antigen) (Protein CDM) (p28)	3 v 3	-0.181441	0.0147632	0.182557	ZSWIM5	zinc finger SWIM-type containing 5
A0A024R6R1	SHCBP1	SHC SH2-domain binding protein 1, isoform CRA_a	3 v 3	0.754595	0.0147753	0.182557	SHISA5	shisa family member 5
Q8NFI3	ENGASE	Cytosolic endo-beta-N-acetylglucosaminidase (ENGase) (EC 3.2.1.96)	3 v 3	0.10884	0.014866	0.672779	MGAT4A	alpha-1,3-mannosyl-glycoprotein 4-beta-N-acetylglucosaminyltransferase A
Q8NCM8	DYNC2H1	Cytoplasmic dynein 2 heavy chain 1 (Cytoplasmic dynein 2 heavy chain) (Dynein cytoplasmic heavy chain 2) (Dynein heavy chain 11) (hDHC11) (Dynein heavy chain isotype 1B)	3 v 3	-0.244963	0.014897	0.182557	APPL1	adaptor protein, phosphotyrosine interacting with PH domain and leucine zipper 1
Q14CS0	UBXN2B	UBX domain-containing protein 2B (NSFL1 cofactor p37) (p97 cofactor p37)	3 v 3	0.307951	0.0148973	0.182557	VPS54	VPS54, GARP complex subunit
O14967	CLGN	Calmegin	3 v 3	-0.414079	0.0149103	0.182557	SLC12A5	solute carrier family 12 member 5
Q7Z4W1	DCXR	L-xylulose reductase (XR) (EC 1.1.1.10) (Carbonyl reductase II) (Dicarbonyl/L-xylulose reductase) (Kidney dicarbonyl reductase) (kiDCR) (Short chain dehydrogenase/reductase family 20C member 1) (Sperm surface protein P34H)	3 v 3	-0.142539	0.0149104	0.182557	ZBTB34	zinc finger and BTB domain containing 34
Q0VDG4	SCRN3	Secernin-3	3 v 3	-0.145242	0.0149124	0.182557	IL20RA	interleukin 20 receptor subunit alpha
P09467	FBP1	Fructose-1,6-bisphosphatase 1 (FBPase 1) (EC 3.1.3.11) (D-fructose-1,6-bisphosphate 1-phosphohydrolase 1) (Liver FBPase)	3 v 3	-0.277289	0.0149405	0.182557	INO80D	INO80 complex subunit D
O95782	AP2A1	AP-2 complex subunit alpha-1 (100 kDa coated vesicle protein A) (Adaptor protein complex AP-2 subunit alpha-1) (Adaptor-related protein complex 2 subunit alpha-1) (Alpha-adaptin A) (Alpha1-adaptin) (Clathrin assembly protein complex 2 alpha-A large chain) (Plasma membrane adaptor HA2/AP2 adaptin alpha A subunit)	3 v 3	-0.196514	0.0149676	0.182557	SATB1	SATB homeobox 1
Q99816	TSG101	Tumor susceptibility gene 101 protein (ESCRT-I complex subunit TSG101)	3 v 3	-0.0770667	0.0149688	0.182557	SLC49A4	solute carrier family 49 member 4
Q53SF7	COBLL1	Cordon-bleu protein-like 1	3 v 3	0.312396	0.014981	0.182557	PRKAR2B	protein kinase cAMP-dependent type II regulatory subunit beta
R4GMX3	COMMD3-BMI1	COMMD3-BMI1 readthrough	3 v 3	-0.186954	0.0150158	0.182557	SLC28A3	solute carrier family 28 member 3
Q59EL4		PRPF4 protein variant (Fragment)	3 v 3	0.0618475	0.0150194	0.182557	LUZP2	leucine zipper protein 2
P52657	GTF2A2	Transcription initiation factor IIA subunit 2 (General transcription factor IIA subunit 2) (TFIIA p12 subunit) (TFIIA-12) (TFIIAS) (Transcription initiation factor IIA gamma chain) (TFIIA-gamma)	3 v 3	0.118178	0.0150613	0.182557	GDAP2	ganglioside induced differentiation associated protein 2
Q5U3C3	TMEM164	Transmembrane protein 164	2 v 2	0.760097	0.0150788	0.182557	MTMR10	myotubularin related protein 10
Q9C0B1	FTO	Alpha-ketoglutarate-dependent dioxygenase FTO (Fat mass and obesity-associated protein) (U6 small nuclear RNA (2'-O-methyladenosine-N(6)-)-demethylase FTO) (EC 1.14.11.-) (U6 small nuclear RNA N(6)-methyladenosine-demethylase FTO) (EC 1.14.11.-) (mRNA (2'-O-methyladenosine-N(6)-)-demethylase FTO) (m6A(m)-demethylase FTO) (EC 1.14.11.-) (mRNA N(6)-methyladenosine demethylase FTO) (EC 1.14.11.53) (…	3 v 3	-0.148897	0.0150872	0.182557	PKNOX1	PBX/knotted 1 homeobox 1
A0A0A6YYL4	CORO7-PAM16	Coronin	3 v 3	-0.117687	0.0150877	0.182557	PRDM16	PR/SET domain 16
Q2KHR3	QSER1	Glutamine and serine-rich protein 1	3 v 3	0.30611	0.0150935	0.182557	RANGRF	RAN guanine nucleotide release factor
O75170	PPP6R2	Serine/threonine-protein phosphatase 6 regulatory subunit 2 (SAPS domain family member 2)	3 v 3	-0.1383	0.0151009	0.182557	ANKS1B	ankyrin repeat and sterile alpha motif domain containing 1B
P48163	ME1	NADP-dependent malic enzyme (NADP-ME) (EC 1.1.1.40) (Malic enzyme 1)	3 v 3	0.388572	0.015109	0.182557	CDKN2AIPNL	CDKN2A interacting protein N-terminal like
O60331	PIP5K1C	Phosphatidylinositol 4-phosphate 5-kinase type-1 gamma (PIP5K1gamma) (PtdIns(4)P-5-kinase 1 gamma) (EC 2.7.1.68) (Type I phosphatidylinositol 4-phosphate 5-kinase gamma)	3 v 3	-0.187049	0.0151159	0.182557	FGF7	fibroblast growth factor 7
Q13418	ILK	Integrin-linked protein kinase (EC 2.7.11.1) (59 kDa serine/threonine-protein kinase) (Beta-integrin-linked kinase) (ILK-1) (ILK-2) (p59ILK)	3 v 3	0.235534	0.0151452	0.182557	GLYATL3	glycine-N-acyltransferase like 3
Q9BXV9	GON7	EKC/KEOPS complex subunit GON7	3 v 3	-0.206593	0.0151524	0.182557	OSTM1	osteoclastogenesis associated transmembrane protein 1
O43598	DNPH1	2'-deoxynucleoside 5'-phosphate N-hydrolase 1 (EC 3.2.2.-) (c-Myc-responsive protein RCL)	3 v 3	-0.315915	0.0151582	0.182557	SPTSSB	serine palmitoyltransferase small subunit B
Q9Y483	MTF2	Metal-response element-binding transcription factor 2 (Metal regulatory transcription factor 2) (Metal-response element DNA-binding protein M96) (Polycomb-like protein 2) (hPCl2)	2 v 2	0.423793	0.0152348	0.182557	BMP4	bone morphogenetic protein 4
O75496	GMNN	Geminin	3 v 3	-0.141225	0.0152496	0.182557	GJB6	gap junction protein beta 6
Q8IXK2	GALNT12	Polypeptide N-acetylgalactosaminyltransferase 12 (EC 2.4.1.41) (Polypeptide GalNAc transferase 12) (GalNAc-T12) (pp-GaNTase 12) (Protein-UDP acetylgalactosaminyltransferase 12) (UDP-GalNAc:polypeptide N-acetylgalactosaminyltransferase 12)	3 v 3	-0.183132	0.0152557	0.182557	SACM1L	SAC1 like phosphatidylinositide phosphatase
Q8IWL3	HSCB	Iron-sulfur cluster co-chaperone protein HscB (DnaJ homolog subfamily C member 20) [Cleaved into: Iron-sulfur cluster co-chaperone protein HscB, cytoplasmic (C-HSC20); Iron-sulfur cluster co-chaperone protein HscB, mitochondrial]	3 v 3	-0.121539	0.0152635	0.672779	N4BP2	NEDD4 binding protein 2
P50120	RBP2	Retinol-binding protein 2 (Cellular retinol-binding protein II) (CRBP-II)	3 v 3	0.475942	0.0152791	0.182557	TMEM108	transmembrane protein 108
Q5T440	IBA57	Putative transferase CAF17, mitochondrial (EC 2.1.-.-) (Iron-sulfur cluster assembly factor homolog)	3 v 3	0.060247	0.0152924	0.672779	THSD7B	thrombospondin type 1 domain containing 7B
P50453	SERPINB9	Serpin B9 (Cytoplasmic antiproteinase 3) (CAP-3) (CAP3) (Peptidase inhibitor 9) (PI-9)	3 v 3	-0.201651	0.0153434	0.182557	EIF3J	eukaryotic translation initiation factor 3 subunit J
Q9Y653	ADGRG1	Adhesion G-protein coupled receptor G1 (G-protein coupled receptor 56) (Protein TM7XN1) [Cleaved into: ADGRG1 N-terminal fragment (ADGRG1 NT) (GPR56 N-terminal fragment) (GPR56 NT) (GPR56(N)) (GPR56 extracellular subunit) (GPR56 subunit alpha); ADGRG1 C-terminal fragment (ADGRG1 CT) (GPR56 C-terminal fragment) (GPR56 CT) (GPR56(C)) (GPR56 seven-transmembrane subunit) (GPR56 7TM) (GPR56 subunit be…	3 v 3	0.18789	0.0153467	0.182557	VPS37A	VPS37A, ESCRT-I subunit
Q8WYA6	CTNNBL1	Beta-catenin-like protein 1 (Nuclear-associated protein) (NAP) (Testis development protein NYD-SP19)	3 v 3	-0.11498	0.0153521	0.182557	GNAI1	G protein subunit alpha i1
P50747	HLCS	Biotin--protein ligase (EC 6.3.4.-) (Biotin apo-protein ligase) [Includes: Biotin--[methylmalonyl-CoA-carboxytransferase] ligase (EC 6.3.4.9); Biotin--[propionyl-CoA-carboxylase [ATP-hydrolyzing]] ligase (EC 6.3.4.10) (Holocarboxylase synthetase) (HCS); Biotin--[methylcrotonoyl-CoA-carboxylase] ligase (EC 6.3.4.11); Biotin--[acetyl-CoA-carboxylase] ligase (EC 6.3.4.15)]	3 v 3	-0.197857	0.015374	0.182557	SIVA1	SIVA1 apoptosis inducing factor
P28356	HOXD9	Homeobox protein Hox-D9 (Homeobox protein Hox-4C) (Homeobox protein Hox-5.2)	2 v 2	0.101114	0.0153762	0.672779	TTC8	tetratricopeptide repeat domain 8
P42126	ECI1	Enoyl-CoA delta isomerase 1, mitochondrial (EC 5.3.3.8) (3,2-trans-enoyl-CoA isomerase) (Delta(3),Delta(2)-enoyl-CoA isomerase) (D3,D2-enoyl-CoA isomerase) (Dodecenoyl-CoA isomerase)	3 v 3	-0.243972	0.0153832	0.182557	MFSD14B	major facilitator superfamily domain containing 14B
O75683	SURF6	Surfeit locus protein 6	3 v 3	0.134734	0.0153853	0.182557	ZNF543	zinc finger protein 543
Q9NTN3	SLC35D1	UDP-glucuronic acid/UDP-N-acetylgalactosamine transporter (UDP-GlcA/UDP-GalNAc transporter) (Solute carrier family 35 member D1) (UDP-galactose transporter-related protein 7) (UGTrel7)	3 v 3	0.132262	0.015404	0.182557	KLHL4	kelch like family member 4
Q9Y5U9	IER3IP1	Immediate early response 3-interacting protein 1	3 v 3	-0.100243	0.01543	0.182557	SAMD13	sterile alpha motif domain containing 13
P61289	PSME3	Proteasome activator complex subunit 3 (11S regulator complex subunit gamma) (REG-gamma) (Activator of multicatalytic protease subunit 3) (Ki nuclear autoantigen) (Proteasome activator 28 subunit gamma) (PA28g) (PA28gamma)	3 v 3	0.214972	0.015473	0.182557	XPOT	exportin for tRNA
P23193	TCEA1	Transcription elongation factor A protein 1 (Transcription elongation factor S-II protein 1) (Transcription elongation factor TFIIS.o)	3 v 3	0.459673	0.015485	0.182557	NENF	neudesin neurotrophic factor
Q99856	ARID3A	AT-rich interactive domain-containing protein 3A (ARID domain-containing protein 3A) (B-cell regulator of IgH transcription) (Bright) (Dead ringer-like protein 1) (E2F-binding protein 1)	3 v 3	0.105444	0.0155173	0.182557	IDE	insulin degrading enzyme
Q96Q42	ALS2	Alsin (Amyotrophic lateral sclerosis 2 chromosomal region candidate gene 6 protein) (Amyotrophic lateral sclerosis 2 protein)	3 v 3	0.535281	0.015521	0.182557	TAB3	TGF-beta activated kinase 1 (MAP3K7) binding protein 3
Q9BUP3	HTATIP2	Oxidoreductase HTATIP2 (EC 1.1.1.-) (30 kDa HIV-1 TAT-interacting protein) (HIV-1 TAT-interactive protein 2)	3 v 3	0.282863	0.0155325	0.182557	COL4A3BP	collagen type IV alpha 3 binding protein
Q9NWX6	THG1L	Probable tRNA(His) guanylyltransferase (EC 2.7.7.79) (Induced in high glucose-1) (IHG-1) (Interphase cytoplasmic foci protein 45) (tRNA-histidine guanylyltransferase)	3 v 3	0.192256	0.015565	0.182557	SLCO4C1	solute carrier organic anion transporter family member 4C1
A0A1Y0BRN3	MYO6	Unconventional myosin-6 (Unconventional myosin-VI)	3 v 3	-0.176445	0.0155914	0.182557	WDR64	WD repeat domain 64
Q9H0U4	RAB1B	Ras-related protein Rab-1B (EC 3.6.5.2)	3 v 3	-0.0428534	0.0156524	0.182557	PLEKHG4	pleckstrin homology and RhoGEF domain containing G4
Q9Y5Q9	GTF3C3	General transcription factor 3C polypeptide 3 (Transcription factor IIIC 102 kDa subunit) (TFIIIC 102 kDa subunit) (TFIIIC102) (Transcription factor IIIC subunit gamma) (TF3C-gamma)	3 v 3	0.0903071	0.0156541	0.672779	HNRNPH3	heterogeneous nuclear ribonucleoprotein H3
Q00535	CDK5	Cyclin-dependent-like kinase 5 (EC 2.7.11.1) (Cell division protein kinase 5) (Serine/threonine-protein kinase PSSALRE) (Tau protein kinase II catalytic subunit) (TPKII catalytic subunit)	3 v 3	-0.14761	0.0156647	0.182557	POLI	DNA polymerase iota
P29373	CRABP2	Cellular retinoic acid-binding protein 2 (Cellular retinoic acid-binding protein II) (CRABP-II)	3 v 3	-0.370892	0.015683	0.182557	RADX	RPA1 related single stranded DNA binding protein, X-linked
Q14571	ITPR2	Inositol 1,4,5-trisphosphate receptor type 2 (IP3 receptor isoform 2) (IP3R 2) (InsP3R2) (Type 2 inositol 1,4,5-trisphosphate receptor) (Type 2 InsP3 receptor)	3 v 3	0.050684	0.0156838	0.182557	MTFR1	mitochondrial fission regulator 1
Q02083	NAAA	N-acylethanolamine-hydrolyzing acid amidase (EC 3.5.1.60) (Acid ceramidase-like protein) (Acylsphingosine deacylase NAAA) (EC 3.5.1.23) (N-acylsphingosine amidohydrolase-like) (ASAH-like protein) [Cleaved into: N-acylethanolamine-hydrolyzing acid amidase subunit alpha; N-acylethanolamine-hydrolyzing acid amidase subunit beta]	3 v 3	0.347973	0.0156904	0.182557	SPOCK2	SPARC (osteonectin), cwcv and kazal like domains proteoglycan 2
P50895	BCAM	Basal cell adhesion molecule (Auberger B antigen) (B-CAM cell surface glycoprotein) (F8/G253 antigen) (Lutheran antigen) (Lutheran blood group glycoprotein) (CD antigen CD239)	3 v 3	-0.162291	0.0156966	0.182557	ERLIN1	ER lipid raft associated 1
P62841	RPS15	40S ribosomal protein S15 (RIG protein) (Small ribosomal subunit protein uS19)	3 v 3	0.159604	0.0157466	0.182557	GK5	glycerol kinase 5
Q9ULL8	SHROOM4	Protein Shroom4 (Second homolog of apical protein)	2 v 2	-0.400647	0.0157771	0.182557	MED28	mediator complex subunit 28
Q8N2K0	ABHD12	Lysophosphatidylserine lipase ABHD12 (EC 3.1.-.-) (2-arachidonoylglycerol hydrolase ABHD12) (Abhydrolase domain-containing protein 12) (hABHD12) (Monoacylglycerol lipase ABHD12) (EC 3.1.1.23) (Oxidized phosphatidylserine lipase ABHD12) (EC 3.1.-.-)	3 v 3	-0.0803606	0.0157776	0.182557	RPAP3	RNA polymerase II associated protein 3
O75886	STAM2	Signal transducing adapter molecule 2 (STAM-2) (Hrs-binding protein)	3 v 3	-0.205115	0.0158029	0.182601	DLG1	discs large MAGUK scaffold protein 1
Q9NU19	TBC1D22B	TBC1 domain family member 22B	3 v 3	0.0429527	0.0158041	0.672779	SCN7A	sodium voltage-gated channel alpha subunit 7
Q9Y2I1	NISCH	Nischarin (Imidazoline receptor 1) (I-1) (IR1) (Imidazoline receptor antisera-selected protein) (hIRAS) (Imidazoline-1 receptor) (I1R) (Imidazoline-1 receptor candidate protein) (I-1 receptor candidate protein) (I1R candidate protein)	3 v 3	0.0779198	0.0158468	0.672779	EPAS1	endothelial PAS domain protein 1
Q08AF3	SLFN5	Schlafen family member 5	3 v 3	-0.180868	0.0158597	0.182605	SUB1	SUB1 homolog, transcriptional regulator
Q9Y3A6	TMED5	Transmembrane emp24 domain-containing protein 5 (p24 family protein gamma-2) (p24gamma2) (p28)	3 v 3	0.549955	0.0159043	0.182605	COMMD3-BMI1	COMMD3-BMI1 readthrough
Q6QNY0	BLOC1S3	Biogenesis of lysosome-related organelles complex 1 subunit 3 (BLOC-1 subunit 3)	3 v 3	0.414605	0.0159325	0.182605	RNF217	ring finger protein 217
Q9NQ48	LZTFL1	Leucine zipper transcription factor-like protein 1	3 v 3	-0.192809	0.0159493	0.182605	MACF1	microtubule-actin crosslinking factor 1
Q8TDD1	DDX54	ATP-dependent RNA helicase DDX54 (EC 3.6.4.13) (ATP-dependent RNA helicase DP97) (DEAD box RNA helicase 97 kDa) (DEAD box protein 54)	3 v 3	0.16364	0.0159609	0.182605	CCDC71L	coiled-coil domain containing 71 like
P15529	CD46	Membrane cofactor protein (TLX) (Trophoblast leukocyte common antigen) (CD antigen CD46)	3 v 3	0.295624	0.0159724	0.182605	DIXDC1	DIX domain containing 1
Q9NZV5	SELENON	Selenoprotein N (SelN)	2 v 2	0.201045	0.0160005	0.182605	RFK	riboflavin kinase
Q8NB46	ANKRD52	Serine/threonine-protein phosphatase 6 regulatory ankyrin repeat subunit C (PP6-ARS-C) (Serine/threonine-protein phosphatase 6 regulatory subunit ARS-C) (Ankyrin repeat domain-containing protein 52)	3 v 3	-0.192344	0.0160113	0.182605	CETN3	centrin 3
Q9BYD6	MRPL1	39S ribosomal protein L1, mitochondrial (L1mt) (MRP-L1) (Mitochondrial large ribosomal subunit protein uL1m)	3 v 3	-0.0849413	0.0160365	0.672779	MIB1	mindbomb E3 ubiquitin protein ligase 1
Q5T0D9	TPRG1L	Tumor protein p63-regulated gene 1-like protein (Mossy fiber terminal-associated vertebrate-specific presynaptic protein) (Protein FAM79A)	3 v 3	0.1542	0.0160474	0.182605	FAM174A	family with sequence similarity 174 member A
Q9BYT8	NLN	Neurolysin, mitochondrial (EC 3.4.24.16) (Angiotensin-binding protein) (Microsomal endopeptidase) (MEP) (Mitochondrial oligopeptidase M) (Neurotensin endopeptidase)	3 v 3	0.224363	0.0160762	0.182605	PTK2	protein tyrosine kinase 2
P60468	SEC61B	Protein transport protein Sec61 subunit beta	3 v 3	-0.280699	0.0161024	0.182605	TFDP1	transcription factor Dp-1
Q676U5	ATG16L1	Autophagy-related protein 16-1 (APG16-like 1)	3 v 3	-0.148537	0.0161034	0.182605	AMMECR1L	AMMECR1 like
Q9UIQ6	LNPEP	Leucyl-cystinyl aminopeptidase (Cystinyl aminopeptidase) (EC 3.4.11.3) (Insulin-regulated membrane aminopeptidase) (Insulin-responsive aminopeptidase) (IRAP) (Oxytocinase) (OTase) (Placental leucine aminopeptidase) (P-LAP) [Cleaved into: Leucyl-cystinyl aminopeptidase, pregnancy serum form]	3 v 3	-0.222824	0.0161493	0.182679	CLIC4	chloride intracellular channel 4
Q9H4H8	FAM83D	Protein FAM83D (Spindle protein CHICA)	3 v 3	0.381431	0.0161911	0.182679	ITGB8	integrin subunit beta 8
O15031	PLXNB2	Plexin-B2 (MM1)	3 v 3	-0.111887	0.0161957	0.182679	SMIM17	small integral membrane protein 17
Q96HA1	POM121	Nuclear envelope pore membrane protein POM 121 (Nuclear envelope pore membrane protein POM 121A) (Nucleoporin Nup121) (Pore membrane protein of 121 kDa)	3 v 3	0.0664314	0.0162216	0.672779	KIT	KIT proto-oncogene receptor tyrosine kinase
Q8IXG0	crn	Crn protein	2 v 2	0.507155	0.0162516	0.182797	RFC5	replication factor C subunit 5
Q9H8V3	ECT2	Protein ECT2 (Epithelial cell-transforming sequence 2 oncogene)	3 v 3	0.0678522	0.0162837	0.182797	TOGARAM1	TOG array regulator of axonemal microtubules 1
A0A384MDZ8		Aldehyde dehydrogenase (NAD(+)) (EC 1.2.1.3)	3 v 3	-0.154956	0.016292	0.182797	PLPPR1	phospholipid phosphatase related 1
Q9BU23	LMF2	Lipase maturation factor 2 (Transmembrane protein 112B) (Transmembrane protein 153)	3 v 3	-0.152264	0.0163581	0.183098	ANGPT2	angiopoietin 2
A0A2R8Y635	ATP13A3	Cation-transporting ATPase (EC 7.2.2.-)	3 v 3	0.612128	0.0163619	0.183098	TENM1	teneurin transmembrane protein 1
Q14651	PLS1	Plastin-1 (Intestine-specific plastin) (I-plastin)	3 v 3	-0.132664	0.0164234	0.672779	TMEM74	transmembrane protein 74
O43752	STX6	Syntaxin-6	3 v 3	-0.143144	0.0164363	0.18369	SAMD12	sterile alpha motif domain containing 12
P14317	HCLS1	Hematopoietic lineage cell-specific protein (Hematopoietic cell-specific LYN substrate 1) (LckBP1) (p75)	3 v 3	-0.043543	0.016482	0.672779	ETNK1	ethanolamine kinase 1
Q13107	USP4	Ubiquitin carboxyl-terminal hydrolase 4 (EC 3.4.19.12) (Deubiquitinating enzyme 4) (Ubiquitin thioesterase 4) (Ubiquitin-specific-processing protease 4) (Ubiquitous nuclear protein homolog)	3 v 3	0.217497	0.0165029	0.184174	APLN	apelin
O96007	MOCS2	Molybdopterin synthase catalytic subunit (EC 2.8.1.12) (MOCO1-B) (Molybdenum cofactor synthesis protein 2 large subunit) (Molybdenum cofactor synthesis protein 2B) (MOCS2B) (Molybdopterin-synthase large subunit) (MPT synthase large subunit)	3 v 3	-0.155958	0.0165142	0.672779	KIAA0895	KIAA0895
Q8IVH8	MAP4K3	Mitogen-activated protein kinase kinase kinase kinase 3 (EC 2.7.11.1) (Germinal center kinase-related protein kinase) (GLK) (MAPK/ERK kinase kinase kinase 3) (MEK kinase kinase 3) (MEKKK 3)	3 v 3	0.182321	0.0165229	0.184174	PIK3CB	phosphatidylinositol-4,5-bisphosphate 3-kinase catalytic subunit beta
P17858	PFKL	ATP-dependent 6-phosphofructokinase, liver type (ATP-PFK) (PFK-L) (EC 2.7.1.11) (6-phosphofructokinase type B) (Phosphofructo-1-kinase isozyme B) (PFK-B) (Phosphohexokinase)	3 v 3	-0.363965	0.0165701	0.184311	BRIP1	BRCA1 interacting protein C-terminal helicase 1
Q8TB52	FBXO30	F-box only protein 30	3 v 3	0.164382	0.016592	0.184311	MDM1	Mdm1 nuclear protein
Q9Y4D1	DAAM1	Disheveled-associated activator of morphogenesis 1	3 v 3	0.156544	0.0166001	0.184311	SENP7	SUMO specific peptidase 7
O60264	SMARCA5	SWI/SNF-related matrix-associated actin-dependent regulator of chromatin subfamily A member 5 (SWI/SNF-related matrix-associated actin-dependent regulator of chromatin A5) (EC 3.6.4.-) (Sucrose nonfermenting protein 2 homolog) (hSNF2H)	3 v 3	-0.201307	0.0166571	0.184537	CEP44	centrosomal protein 44
Q86VS8	HOOK3	Protein Hook homolog 3 (h-hook3) (hHK3)	3 v 3	-0.0965492	0.0166663	0.184537	MAP4K5	mitogen-activated protein kinase kinase kinase kinase 5
Q9ULE6	PALD1	Paladin	3 v 3	-0.233306	0.0167059	0.184537	CHD6	chromodomain helicase DNA binding protein 6
P16144	ITGB4	Integrin beta-4 (GP150) (CD antigen CD104)	3 v 3	-0.137347	0.0167912	0.184967	KCNJ13	potassium voltage-gated channel subfamily J member 13
Q53GQ0	HSD17B12	Very-long-chain 3-oxoacyl-CoA reductase (EC 1.1.1.330) (17-beta-hydroxysteroid dehydrogenase 12) (17-beta-HSD 12) (3-ketoacyl-CoA reductase) (KAR) (Estradiol 17-beta-dehydrogenase 12) (EC 1.1.1.62) (Short chain dehydrogenase/reductase family 12C member 1)	3 v 3	-0.071578	0.0168449	0.672779	CBR4	carbonyl reductase 4
Q6DKK2	TTC19	Tetratricopeptide repeat protein 19, mitochondrial (TPR repeat protein 19)	3 v 3	-0.18329	0.0168473	0.184967	ALDH1A3	aldehyde dehydrogenase 1 family member A3
Q9Y6M4	CSNK1G3	Casein kinase I isoform gamma-3 (CKI-gamma 3) (EC 2.7.11.1)	3 v 3	-0.136294	0.0168589	0.184967	TNFAIP3	TNF alpha induced protein 3
Q8IUF8	RIOX2	Ribosomal oxygenase 2 (60S ribosomal protein L27a histidine hydroxylase) (Bifunctional lysine-specific demethylase and histidyl-hydroxylase MINA) (EC 1.14.11.-) (Histone lysine demethylase MINA) (MYC-induced nuclear antigen) (Mineral dust-induced gene protein) (Nucleolar protein 52) (Ribosomal oxygenase MINA) (ROX)	3 v 3	0.192397	0.0168824	0.184967	STIM2	stromal interaction molecule 2
A8K070	GPS1	COP9 signalosome complex subunit 1 (cDNA FLJ75157, highly similar to Homo sapiens G protein pathway suppressor 1, transcript variant 1, mRNA)	3 v 3	-0.252663	0.016889	0.672779	CCDC47	coiled-coil domain containing 47
Q8IWV8	UBR2	E3 ubiquitin-protein ligase UBR2 (EC 2.3.2.27) (N-recognin-2) (RING-type E3 ubiquitin transferase UBR2) (Ubiquitin-protein ligase E3-alpha-2) (Ubiquitin-protein ligase E3-alpha-II)	3 v 3	0.186092	0.0170341	0.18583	RORA	RAR related orphan receptor A
P15559	NQO1	NAD(P)H dehydrogenase [quinone] 1 (EC 1.6.5.2) (Azoreductase) (DT-diaphorase) (DTD) (Menadione reductase) (NAD(P)H:quinone oxidoreductase 1) (Phylloquinone reductase) (Quinone reductase 1) (QR1)	3 v 3	0.357696	0.0170563	0.18583	MSTN	myostatin
Q9BYN0	SRXN1	Sulfiredoxin-1 (EC 1.8.98.2)	3 v 3	0.0596555	0.0170937	0.672779	GJA3	gap junction protein alpha 3
Q75QN2	INTS8	Integrator complex subunit 8 (Int8) (Protein kaonashi-1)	3 v 3	-0.101687	0.0172328	0.185991	FRZB	frizzled related protein
P21796	VDAC1	Voltage-dependent anion-selective channel protein 1 (VDAC-1) (hVDAC1) (Outer mitochondrial membrane protein porin 1) (Plasmalemmal porin) (Porin 31HL) (Porin 31HM)	3 v 3	-0.110708	0.0172365	0.185991	ANGEL2	angel homolog 2
Q9NVJ2	ARL8B	ADP-ribosylation factor-like protein 8B (EC 3.6.5.2) (ADP-ribosylation factor-like protein 10C) (Novel small G protein indispensable for equal chromosome segregation 1)	3 v 3	-0.164314	0.0172383	0.185991	SLC1A2	solute carrier family 1 member 2
P56199	ITGA1	Integrin alpha-1 (CD49 antigen-like family member A) (Laminin and collagen receptor) (VLA-1) (CD antigen CD49a)	3 v 3	-0.229382	0.0172497	0.185991	TRMT9B	tRNA methyltransferase 9B (putative)
P49643	PRIM2	DNA primase large subunit (DNA primase 58 kDa subunit) (p58)	3 v 3	-0.418319	0.0172566	0.185991	HERPUD2	HERPUD family member 2
A0A5H2UII4	HLA-C	MHC class I antigen	2 v 2	-0.882573	0.0172756	0.185991	GSKIP	GSK3B interacting protein
Q86YB8	ERO1B	ERO1-like protein beta (ERO1-L-beta) (EC 1.8.4.-) (Endoplasmic reticulum oxidoreductase beta) (Endoplasmic reticulum oxidoreductin-1-like protein B) (Oxidoreductin-1-L-beta)	3 v 3	0.199989	0.0173858	0.186647	LIN7A	lin-7 homolog A, crumbs cell polarity complex component
Q96GK7	FAHD2A	Fumarylacetoacetate hydrolase domain-containing protein 2A (EC 3.-.-.-)	3 v 3	-0.403399	0.0174319	0.186647	CCDC146	coiled-coil domain containing 146
Q96L50	LRR1	Leucine-rich repeat protein 1 (4-1BB-mediated-signaling molecule) (4-1BBlrr) (LRR-repeat protein 1) (LRR-1) (Peptidylprolyl isomerase-like 5)	3 v 3	-0.177651	0.0174442	0.186647	OLFM3	olfactomedin 3
Q16799	RTN1	Reticulon-1 (Neuroendocrine-specific protein)	3 v 3	-0.336494	0.0174485	0.186647	SPIRE1	spire type actin nucleation factor 1
Q96AX1	VPS33A	Vacuolar protein sorting-associated protein 33A (hVPS33A)	3 v 3	-0.057385	0.0174534	0.672779	ZNF513	zinc finger protein 513
P38435	GGCX	Vitamin K-dependent gamma-carboxylase (EC 4.1.1.90) (Gamma-glutamyl carboxylase) (Peptidyl-glutamate 4-carboxylase) (Vitamin K gamma glutamyl carboxylase)	3 v 3	-0.376929	0.0174545	0.186647	HHEX	hematopoietically expressed homeobox
P37173	TGFBR2	TGF-beta receptor type-2 (TGFR-2) (EC 2.7.11.30) (TGF-beta type II receptor) (Transforming growth factor-beta receptor type II) (TGF-beta receptor type II) (TbetaR-II)	3 v 3	0.125099	0.0174839	0.672779	PGRMC2	progesterone receptor membrane component 2
O43707	ACTN4	Alpha-actinin-4 (Non-muscle alpha-actinin 4)	3 v 3	-0.146034	0.0175364	0.186832	PDE4B	phosphodiesterase 4B
Q15043	SLC39A14	Metal cation symporter ZIP14 (LIV-1 subfamily of ZIP zinc transporter 4) (LZT-Hs4) (Solute carrier family 39 member 14) (Zrt- and Irt-like protein 14) (ZIP-14)	3 v 3	0.230653	0.017595	0.186832	MCU	mitochondrial calcium uniporter
O75419	CDC45	Cell division control protein 45 homolog (PORC-PI-1)	3 v 3	-0.194505	0.0176653	0.187111	ATP6V0C	ATPase H+ transporting V0 subunit c
Q02338	BDH1	D-beta-hydroxybutyrate dehydrogenase, mitochondrial (EC 1.1.1.30) (3-hydroxybutyrate dehydrogenase) (BDH) (Short chain dehydrogenase/reductase family 9C member 1)	3 v 3	0.176732	0.0177127	0.187381	C18orf65	chromosome 18 open reading frame 65
P14550	AKR1A1	Aldo-keto reductase family 1 member A1 (EC 1.1.1.2) (EC 1.1.1.372) (EC 1.1.1.54) (Alcohol dehydrogenase [NADP(+)]) (Aldehyde reductase) (Glucuronate reductase) (EC 1.1.1.19) (Glucuronolactone reductase) (EC 1.1.1.20)	3 v 3	-0.322476	0.0177631	0.187681	SUN1	Sad1 and UNC84 domain containing 1
Q96Q45	TMEM237	Transmembrane protein 237 (Amyotrophic lateral sclerosis 2 chromosomal region candidate gene 4 protein)	3 v 3	0.4389	0.0178538	0.187921	EXOC5	exocyst complex component 5
Q9BVL2	NUP58	Nucleoporin p58/p45 (58 kDa nucleoporin) (Nucleoporin-like protein 1)	3 v 3	0.132478	0.0178805	0.187921	HSD11B1	hydroxysteroid 11-beta dehydrogenase 1
A0A024RAL0	XRCC4	X-ray repair complementing defective repair in Chinese hamster cells 4, isoform CRA_c	3 v 3	-0.175148	0.0179273	0.672779	CASP1	caspase 1
Q9Y5A7	NUB1	NEDD8 ultimate buster 1 (Negative regulator of ubiquitin-like proteins 1) (Renal carcinoma antigen NY-REN-18)	3 v 3	0.168904	0.0179604	0.187921	SLC5A12	solute carrier family 5 member 12
Q13472	TOP3A	DNA topoisomerase 3-alpha (EC 5.6.2.1) (DNA topoisomerase III alpha)	3 v 3	0.0976381	0.0179683	0.672779	BMX	BMX non-receptor tyrosine kinase
P62341	SELENOT	Thioredoxin reductase-like selenoprotein T (SelT) (EC 1.8.1.9)	3 v 3	0.643519	0.0180325	0.187921	SEC63	SEC63 homolog, protein translocation regulator
P62330	ARF6	ADP-ribosylation factor 6	3 v 3	0.0618578	0.0180518	0.187921	RHOA	ras homolog family member A
Q9UPU5	USP24	Ubiquitin carboxyl-terminal hydrolase 24 (EC 3.4.19.12) (Deubiquitinating enzyme 24) (Ubiquitin thioesterase 24) (Ubiquitin-specific-processing protease 24)	3 v 3	0.115856	0.0180597	0.187921	SV2B	synaptic vesicle glycoprotein 2B
O43765	SGTA	Small glutamine-rich tetratricopeptide repeat-containing protein alpha (Alpha-SGT) (Vpu-binding protein) (UBP)	3 v 3	-0.198218	0.0180962	0.187921	LATS1	large tumor suppressor kinase 1
Q96E29	MTERF3	Transcription termination factor 3, mitochondrial (Mitochondrial transcription termination factor 3) (mTERF3) (mTERF domain-containing protein 1, mitochondrial)	3 v 3	0.10338	0.018153	0.187921	POLK	DNA polymerase kappa
Q96B97	SH3KBP1	SH3 domain-containing kinase-binding protein 1 (CD2-binding protein 3) (CD2BP3) (Cbl-interacting protein of 85 kDa) (Human Src family kinase-binding protein 1) (HSB-1)	3 v 3	0.249994	0.018154	0.187921	APOL6	apolipoprotein L6
Q9H9A6	LRRC40	Leucine-rich repeat-containing protein 40	3 v 3	0.121743	0.0181573	0.187921	TANC2	tetratricopeptide repeat, ankyrin repeat and coiled-coil containing 2
Q59HG7		DNA ligase (EC 6.5.1.1) (Fragment)	2 v 2	-0.504603	0.0181773	0.187921	MAPK14	mitogen-activated protein kinase 14
O00629	KPNA4	Importin subunit alpha-3 (Importin alpha Q1) (Qip1) (Karyopherin subunit alpha-4)	3 v 3	0.108198	0.0181831	0.187921	LDLRAD4	low density lipoprotein receptor class A domain containing 4
P52739	ZNF131	Zinc finger protein 131	2 v 2	0.2678	0.018259	0.188318	SWSAP1	SWIM-type zinc finger 7 associated protein 1
P51178	PLCD1	1-phosphatidylinositol 4,5-bisphosphate phosphodiesterase delta-1 (EC 3.1.4.11) (Phosphoinositide phospholipase C-delta-1) (Phospholipase C-III) (PLC-III) (Phospholipase C-delta-1) (PLC-delta-1)	3 v 3	-0.295184	0.0183049	0.188318	RIC8B	RIC8 guanine nucleotide exchange factor B
Q9NR46	SH3GLB2	Endophilin-B2 (SH3 domain-containing GRB2-like protein B2)	3 v 3	-0.227258	0.0183212	0.188318	GABPA	GA binding protein transcription factor subunit alpha
Q9Y666	SLC12A7	Solute carrier family 12 member 7 (Electroneutral potassium-chloride cotransporter 4) (K-Cl cotransporter 4)	3 v 3	-0.455597	0.0183705	0.188318	MZT1	mitotic spindle organizing protein 1
P01112	HRAS	GTPase HRas (EC 3.6.5.2) (H-Ras-1) (Ha-Ras) (Transforming protein p21) (c-H-ras) (p21ras) [Cleaved into: GTPase HRas, N-terminally processed]	3 v 3	-0.116612	0.0184003	0.672779	PCMTD1	protein-L-isoaspartate (D-aspartate) O-methyltransferase domain containing 1
Q567U6	CCDC93	Coiled-coil domain-containing protein 93	3 v 3	-0.0959977	0.018426	0.188318	VCL	vinculin
P49189	ALDH9A1	4-trimethylaminobutyraldehyde dehydrogenase (TMABA-DH) (TMABALDH) (EC 1.2.1.47) (Aldehyde dehydrogenase E3 isozyme) (Aldehyde dehydrogenase family 9 member A1) (EC 1.2.1.3) (Gamma-aminobutyraldehyde dehydrogenase) (EC 1.2.1.19) (R-aminobutyraldehyde dehydrogenase) [Cleaved into: 4-trimethylaminobutyraldehyde dehydrogenase, N-terminally processed]	3 v 3	-0.167986	0.0184603	0.188318	RFX7	regulatory factor X7
B4E321	OS9	Protein OS-9 (cDNA FLJ58567, highly similar to Homo sapiens amplified in osteosarcoma (OS9), transcript variant 2, mRNA)	2 v 2	-0.307351	0.0184973	0.188318	C20orf203	chromosome 20 open reading frame 203
Q658Y4	FAM91A1	Protein FAM91A1	3 v 3	0.728869	0.0184986	0.188318	AP3M1	adaptor related protein complex 3 subunit mu 1
P19793	RXRA	Retinoic acid receptor RXR-alpha (Nuclear receptor subfamily 2 group B member 1) (Retinoid X receptor alpha)	3 v 3	-0.211731	0.0185259	0.188318	VMP1	vacuole membrane protein 1
Q14118	DAG1	Dystroglycan (Dystrophin-associated glycoprotein 1) [Cleaved into: Alpha-dystroglycan (Alpha-DG); Beta-dystroglycan (Beta-DG)]	3 v 3	-0.116529	0.0185622	0.672779	TMEM220	transmembrane protein 220
Q3KQU3	MAP7D1	MAP7 domain-containing protein 1 (Arginine/proline-rich coiled-coil domain-containing protein 1) (Proline/arginine-rich coiled-coil domain-containing protein 1)	3 v 3	0.291683	0.0185768	0.672779	EPHA3	EPH receptor A3
Q96IY1	NSL1	Kinetochore-associated protein NSL1 homolog	3 v 3	-0.191696	0.0185884	0.188318	NET1	neuroepithelial cell transforming 1
Q5JW28	STAU1	Double-stranded RNA-binding protein Staufen homolog 1 (Fragment)	2 v 2	0.139678	0.018618	0.188318	GNAL	G protein subunit alpha L
A7KAX9	ARHGAP32	Rho GTPase-activating protein 32 (Brain-specific Rho GTPase-activating protein) (GAB-associated Cdc42/Rac GTPase-activating protein) (GC-GAP) (GTPase regulator interacting with TrkA) (Rho-type GTPase-activating protein 32) (Rho/Cdc42/Rac GTPase-activating protein RICS) (RhoGAP involved in the beta-catenin-N-cadherin and NMDA receptor signaling) (p200RhoGAP) (p250GAP)	2 v 2	0.260236	0.0186355	0.188318	UNKL	unk like zinc finger
Q09028	RBBP4	Histone-binding protein RBBP4 (Chromatin assembly factor 1 subunit C) (CAF-1 subunit C) (Chromatin assembly factor I p48 subunit) (CAF-I 48 kDa subunit) (CAF-I p48) (Nucleosome-remodeling factor subunit RBAP48) (Retinoblastoma-binding protein 4) (RBBP-4) (Retinoblastoma-binding protein p48)	3 v 3	-0.160338	0.0186534	0.188318	MAP2	microtubule associated protein 2
Q9H3L0	MMADHC	Cobalamin trafficking protein CblD (CblD) (Methylmalonic aciduria and homocystinuria type D protein, mitochondrial)	3 v 3	0.134346	0.0186773	0.188318	RNH1	ribonuclease/angiogenin inhibitor 1
Q9BTT0	ANP32E	Acidic leucine-rich nuclear phosphoprotein 32 family member E (LANP-like protein) (LANP-L)	3 v 3	-0.377043	0.0186808	0.188318	CNTN1	contactin 1
Q13153	PAK1	Serine/threonine-protein kinase PAK 1 (EC 2.7.11.1) (Alpha-PAK) (p21-activated kinase 1) (PAK-1) (p65-PAK)	3 v 3	-0.221185	0.0186859	0.188318	WDR78	WD repeat domain 78
Q8WVC6	DCAKD	Dephospho-CoA kinase domain-containing protein	3 v 3	-0.236496	0.0187326	0.188566	KIF23	kinesin family member 23
A3KMH1	VWA8	von Willebrand factor A domain-containing protein 8 (PEX7-binding protein 2) (P7BP2)	3 v 3	0.123141	0.0187765	0.188754	RIT1	Ras like without CAAX 1
Q9UKG9	CROT	Peroxisomal carnitine O-octanoyltransferase (COT) (EC 2.3.1.137)	3 v 3	0.257401	0.0187956	0.188754	ELF1	E74 like ETS transcription factor 1
Q86U90	YRDC	YrdC domain-containing protein, mitochondrial (Dopamine receptor-interacting protein 3) (Ischemia/reperfusion-inducible protein homolog) (hIRIP)	3 v 3	0.250432	0.0188474	0.188829	ZNF239	zinc finger protein 239
P14927	UQCRB	Cytochrome b-c1 complex subunit 7 (Complex III subunit 7) (Complex III subunit VII) (QP-C) (Ubiquinol-cytochrome c reductase complex 14 kDa protein)	3 v 3	-0.101301	0.018855	0.188829	TMEM26	transmembrane protein 26
Q8N3E9	PLCD3	1-phosphatidylinositol 4,5-bisphosphate phosphodiesterase delta-3 (EC 3.1.4.11) (Phosphoinositide phospholipase C-delta-3) (Phospholipase C-delta-3) (PLC-delta-3)	2 v 2	-0.200785	0.0188696	0.188829	NAA15	N(alpha)-acetyltransferase 15, NatA auxiliary subunit
Q6ZU65	UBN2	Ubinuclein-2	3 v 3	0.13454	0.0188883	0.672779	SEPT14	septin 14
Q9NRG7	SDR39U1	Epimerase family protein SDR39U1 (EC 1.1.1.-) (Short-chain dehydrogenase/reductase family 39U member 1)	3 v 3	-0.19812	0.0189313	0.672779	APPBP2	amyloid beta precursor protein binding protein 2
Q3ZCQ8	TIMM50	Mitochondrial import inner membrane translocase subunit TIM50	3 v 3	0.105139	0.0189619	0.189119	ENTPD1	ectonucleoside triphosphate diphosphohydrolase 1
P18206	VCL	Vinculin (Metavinculin) (MV)	3 v 3	0.267093	0.0189849	0.189119	BNIP2	BCL2 interacting protein 2
O95674	CDS2	Phosphatidate cytidylyltransferase 2 (EC 2.7.7.41) (CDP-DAG synthase 2) (CDP-DG synthase 2) (CDP-diacylglycerol synthase 2) (CDS 2) (CDP-diglyceride pyrophosphorylase 2) (CDP-diglyceride synthase 2) (CTP:phosphatidate cytidylyltransferase 2)	3 v 3	0.212703	0.0189929	0.189119	SLC13A1	solute carrier family 13 member 1
Q99615	DNAJC7	DnaJ homolog subfamily C member 7 (Tetratricopeptide repeat protein 2) (TPR repeat protein 2)	3 v 3	0.0266291	0.0190096	0.189119	ZNF829	zinc finger protein 829
P23634	ATP2B4	Plasma membrane calcium-transporting ATPase 4 (PMCA4) (EC 7.2.2.10) (Matrix-remodeling-associated protein 1) (Plasma membrane calcium ATPase isoform 4) (Plasma membrane calcium pump isoform 4)	3 v 3	0.20918	0.0190395	0.189126	TMEM33	transmembrane protein 33
Q96KF7	SMIM8	Small integral membrane protein 8	3 v 3	-0.122865	0.0190443	0.672779	ATXN7	ataxin 7
P06396	GSN	Gelsolin (AGEL) (Actin-depolymerizing factor) (ADF) (Brevin)	3 v 3	-0.273199	0.019077	0.189126	VWA2	von Willebrand factor A domain containing 2
Q9BQB6	VKORC1	Vitamin K epoxide reductase complex subunit 1 (EC 1.17.4.4) (Vitamin K1 2,3-epoxide reductase subunit 1)	3 v 3	-0.190975	0.0192156	0.189549	GRM5	glutamate metabotropic receptor 5
Q8TD22	SFXN5	Sideroflexin-5	3 v 3	-0.12211	0.0192274	0.672779	ZNF652	zinc finger protein 652
P55011	SLC12A2	Solute carrier family 12 member 2 (Basolateral Na-K-Cl symporter) (Bumetanide-sensitive sodium-(potassium)-chloride cotransporter 2)	3 v 3	0.269915	0.0192384	0.189549	CCNC	cyclin C
H0YKT5	TLE3	Transducin-like enhancer protein 3	3 v 3	-0.151139	0.0192532	0.189549	TMEM120B	transmembrane protein 120B
Q9P2D0	IBTK	Inhibitor of Bruton tyrosine kinase (IBtk)	3 v 3	0.172671	0.0192604	0.672779	PGM2	phosphoglucomutase 2
Q53EU6	GPAT3	Glycerol-3-phosphate acyltransferase 3 (GPAT-3) (EC 2.3.1.15) (1-acyl-sn-glycerol-3-phosphate O-acyltransferase 10) (AGPAT 10) (1-acyl-sn-glycerol-3-phosphate O-acyltransferase 9) (1-AGP acyltransferase 9) (1-AGPAT 9) (EC 2.3.1.51) (Acyl-CoA:glycerol-3-phosphate acyltransferase 3) (hGPAT3) (Lung cancer metastasis-associated protein 1) (Lysophosphatidic acid acyltransferase theta) (LPAAT-theta) (M…	3 v 3	0.105055	0.0192612	0.672779	SERBP1	SERPINE1 mRNA binding protein 1
O75832	PSMD10	26S proteasome non-ATPase regulatory subunit 10 (26S proteasome regulatory subunit p28) (Gankyrin) (p28(GANK))	3 v 3	-0.0329214	0.0193072	0.672779	CHL1	cell adhesion molecule L1 like
Q9NRX1	PNO1	RNA-binding protein PNO1 (Partner of NOB1)	3 v 3	0.53416	0.0193252	0.190014	RIC1	RIC1 homolog, RAB6A GEF complex partner 1
B4DVS4		cDNA FLJ57619, highly similar to Delta 3,5-delta 2,4-dienoyl-CoA isomerase, mitochondrial	3 v 3	0.448565	0.0193816	0.190014	SLC25A12	solute carrier family 25 member 12
Q7L5Y9	MAEA	E3 ubiquitin-protein transferase MAEA (EC 2.3.2.27) (Cell proliferation-inducing gene 5 protein) (Erythroblast macrophage protein) (Human lung cancer oncogene 10 protein) (HLC-10) (Macrophage erythroblast attacher) (P44EMLP)	3 v 3	-0.0566923	0.0193887	0.190014	SYT6	synaptotagmin 6
P61970	NUTF2	Nuclear transport factor 2 (NTF-2) (Placental protein 15) (PP15)	3 v 3	-0.129115	0.0194995	0.672779	ISCA1	iron-sulfur cluster assembly 1
Q68DQ2	CRYBG3	Very large A-kinase anchor protein (vlAKAP) (Beta/gamma crystallin domain-containing protein 3)	3 v 3	0.181948	0.0195127	0.190014	PRPF40A	pre-mRNA processing factor 40 homolog A
Q1MSJ5	CSPP1	Centrosome and spindle pole-associated protein 1	3 v 3	-0.204738	0.0195272	0.190014	ARID1B	AT-rich interaction domain 1B
Q9NQ66	PLCB1	1-phosphatidylinositol 4,5-bisphosphate phosphodiesterase beta-1 (EC 3.1.4.11) (PLC-154) (Phosphoinositide phospholipase C-beta-1) (Phospholipase C-I) (PLC-I) (Phospholipase C-beta-1) (PLC-beta-1)	3 v 3	0.366204	0.0195822	0.190014	ZNF507	zinc finger protein 507
Q6UXV4	APOOL	MICOS complex subunit MIC27 (Apolipoprotein O-like) (Protein FAM121A)	3 v 3	-0.0973352	0.0195846	0.190014	PMP22	peripheral myelin protein 22
Q9BY42	RTF2	Replication termination factor 2 (RTF2) (Replication termination factor 2 domain-containing protein 1)	3 v 3	0.137782	0.0195977	0.190014	YAP1	Yes associated protein 1
Q8TF46	DIS3L	DIS3-like exonuclease 1 (EC 3.1.13.-)	3 v 3	0.258605	0.0196208	0.190014	FGF2	fibroblast growth factor 2
O75356	ENTPD5	Ectonucleoside triphosphate diphosphohydrolase 5 (NTPDase 5) (EC 3.6.1.6) (CD39 antigen-like 4) (ER-UDPase) (Guanosine-diphosphatase ENTPD5) (GDPase ENTPD5) (EC 3.6.1.42) (Nucleoside diphosphatase) (Uridine-diphosphatase ENTPD5) (UDPase ENTPD5)	3 v 3	-0.233881	0.0196559	0.190014	E2F8	E2F transcription factor 8
P54803	GALC	Galactocerebrosidase (GALCERase) (EC 3.2.1.46) (Galactocerebroside beta-galactosidase) (Galactosylceramidase) (Galactosylceramide beta-galactosidase)	3 v 3	0.121664	0.0196757	0.190014	CALD1	caldesmon 1
Q8TED0	UTP15	U3 small nucleolar RNA-associated protein 15 homolog	3 v 3	0.266365	0.019679	0.190014	PLA2G16	phospholipase A2 group XVI
Q9UN81	L1RE1	LINE-1 retrotransposable element ORF1 protein (L1ORF1p) (LINE retrotransposable element 1) (LINE1 retrotransposable element 1)	3 v 3	0.288964	0.0196914	0.190014	ADIPOR2	adiponectin receptor 2
Q96HD1	CRELD1	Protein disulfide isomerase CRELD1 (EC 5.3.4.1) (Cysteine-rich with EGF-like domain protein 1)	3 v 3	-0.0940547	0.0196949	0.190014	ZBTB37	zinc finger and BTB domain containing 37
O75439	PMPCB	Mitochondrial-processing peptidase subunit beta (EC 3.4.24.64) (Beta-MPP) (P-52)	3 v 3	-0.124536	0.019731	0.190014	NRAS	NRAS proto-oncogene, GTPase
Q9BTE6	AARSD1	Alanyl-tRNA editing protein Aarsd1 (Alanyl-tRNA synthetase domain-containing protein 1)	3 v 3	-0.144006	0.0197467	0.190014	PDLIM5	PDZ and LIM domain 5
O95197	RTN3	Reticulon-3 (Homolog of ASY protein) (HAP) (Neuroendocrine-specific protein-like 2) (NSP-like protein 2) (Neuroendocrine-specific protein-like II) (NSP-like protein II) (NSPLII)	3 v 3	-0.266908	0.0197738	0.190015	MICU3	mitochondrial calcium uptake family member 3
A3KN83	SBNO1	Protein strawberry notch homolog 1 (Monocyte protein 3) (MOP-3)	3 v 3	0.0666921	0.0197913	0.190015	ZFP36L2	ZFP36 ring finger protein like 2
Q8TBF2	PRXL2B	Prostamide/prostaglandin F synthase (Prostamide/PG F synthase) (Prostamide/PGF synthase) (EC 1.11.1.20) (Peroxiredoxin-like 2B) (Protein FAM213B)	3 v 3	-0.163395	0.0198059	0.672779	IGSF11	immunoglobulin superfamily member 11
O14810	CPLX1	Complexin-1 (Complexin I) (CPX I) (Synaphin-2)	2 v 2	-0.81459	0.0198369	0.190191	SENP5	SUMO specific peptidase 5
Q10469	MGAT2	Alpha-1,6-mannosyl-glycoprotein 2-beta-N-acetylglucosaminyltransferase (EC 2.4.1.143) (Beta-1,2-N-acetylglucosaminyltransferase II) (GlcNAc-T II) (GNT-II) (Mannoside acetylglucosaminyltransferase 2) (N-glycosyl-oligosaccharide-glycoprotein N-acetylglucosaminyltransferase II)	3 v 3	0.142698	0.0199051	0.190191	KIF13A	kinesin family member 13A
Q9UBN7	HDAC6	Histone deacetylase 6 (HD6) (EC 3.5.1.98) (Tubulin-lysine deacetylase HDAC6) (EC 3.5.1.-)	3 v 3	-0.204576	0.0199136	0.190191	CCDC82	coiled-coil domain containing 82
Q14964	RAB39A	Ras-related protein Rab-39A (Rab-39)	2 v 2	-0.400179	0.020029	0.190191	GCLM	glutamate-cysteine ligase modifier subunit
P49748	ACADVL	Very long-chain specific acyl-CoA dehydrogenase, mitochondrial (VLCAD) (EC 1.3.8.9)	3 v 3	-0.127021	0.0200328	0.190191	MTMR12	myotubularin related protein 12
M1VKI3	SDC4-ROS1_S4;R32	Tyrosine-protein kinase receptor (EC 2.7.10.1)	3 v 3	0.317492	0.0200462	0.190191	PITX2	paired like homeodomain 2
O95394	PGM3	Phosphoacetylglucosamine mutase (PAGM) (EC 5.4.2.3) (Acetylglucosamine phosphomutase) (N-acetylglucosamine-phosphate mutase) (Phosphoglucomutase-3) (PGM 3)	3 v 3	0.570555	0.0200501	0.190191	ARHGEF26	Rho guanine nucleotide exchange factor 26
Q96S52	PIGS	GPI transamidase component PIG-S (Phosphatidylinositol-glycan biosynthesis class S protein)	3 v 3	-0.203478	0.0200697	0.190191	ZMAT5	zinc finger matrin-type 5
P67812	SEC11A	Signal peptidase complex catalytic subunit SEC11A (EC 3.4.21.89) (Endopeptidase SP18) (Microsomal signal peptidase 18 kDa subunit) (SPase 18 kDa subunit) (SEC11 homolog A) (SEC11-like protein 1) (SPC18)	3 v 3	-0.0442942	0.0200777	0.190191	SRI	sorcin
Q9BZE1	MRPL37	39S ribosomal protein L37, mitochondrial (L37mt) (MRP-L37) (39S ribosomal protein L2, mitochondrial) (L2mt) (MRP-L2) (Mitochondrial large ribosomal subunit protein mL37)	3 v 3	0.210006	0.0201562	0.190702	NUP88	nucleoporin 88
Q86X27	RALGPS2	Ras-specific guanine nucleotide-releasing factor RalGPS2 (Ral GEF with PH domain and SH3-binding motif 2) (RalA exchange factor RalGPS2)	3 v 3	-0.0700935	0.0201897	0.190702	TSC1	TSC complex subunit 1
Q8IYS1	PM20D2	Peptidase M20 domain-containing protein 2 (Aminoacylase-1-like protein 2)	3 v 3	0.729266	0.0202187	0.190702	VPS13A	vacuolar protein sorting 13 homolog A
Q9NP72	RAB18	Ras-related protein Rab-18	3 v 3	0.256985	0.0202824	0.190702	LIMS1	LIM zinc finger domain containing 1
P52630	STAT2	Signal transducer and activator of transcription 2 (p113)	3 v 3	-0.480889	0.0203034	0.190702	SMC5	structural maintenance of chromosomes 5
P62380	TBPL1	TATA box-binding protein-like 1 (TBP-like 1) (21 kDa TBP-like protein) (Second TBP of unique DNA protein) (STUD) (TATA box-binding protein-related factor 2) (TBP-related factor 2) (TBP-like factor) (TBP-related protein)	3 v 3	0.143106	0.0203303	0.190702	DNAJB1	DnaJ heat shock protein family (Hsp40) member B1
Q96L15	ART5	Ecto-ADP-ribosyltransferase 5 (EC 2.4.2.31) (ADP-ribosyltransferase C2 and C3 toxin-like 5) (ARTC5) (Mono(ADP-ribosyl)transferase 5) (NAD(P)(+)--arginine ADP-ribosyltransferase 5)	3 v 3	-0.508097	0.0203399	0.190702	NRF1	nuclear respiratory factor 1
Q9BVA0	KATNB1	Katanin p80 WD40 repeat-containing subunit B1 (Katanin p80 subunit B1) (p80 katanin)	3 v 3	-0.121575	0.0203662	0.190702	OTUD7B	OTU deubiquitinase 7B
A0A0K0K1I0	HEL-S-265	Epididymis secretory protein Li 265 (Tropomyosin 1 isoform 1)	3 v 3	-0.0795257	0.0203794	0.190702	MDGA2	MAM domain containing glycosylphosphatidylinositol anchor 2
Q9NPL8	TIMMDC1	Complex I assembly factor TIMMDC1, mitochondrial (Protein M5-14) (Translocase of inner mitochondrial membrane domain-containing protein 1) (TIMM domain containing-protein 1)	3 v 3	-0.110119	0.0204346	0.672779	RHOBTB1	Rho related BTB domain containing 1
Q14457	BECN1	Beclin-1 (Coiled-coil myosin-like BCL2-interacting protein) (Protein GT197) [Cleaved into: Beclin-1-C 35 kDa; Beclin-1-C 37 kDa]	3 v 3	-0.0571566	0.020451	0.190702	HMGXB4	HMG-box containing 4
Q9NUP7	TRMT13	tRNA:m(4)X modification enzyme TRM13 homolog (EC 2.1.1.225) (Coiled-coil domain-containing protein 76)	3 v 3	-0.0641092	0.0204711	0.190702	ENAM	enamelin
Q9NXS2	QPCTL	Glutaminyl-peptide cyclotransferase-like protein (EC 2.3.2.5) (Golgi-resident glutaminyl-peptide cyclotransferase) (isoQC) (gQC)	3 v 3	-0.335259	0.0204992	0.190702	HTR2A	5-hydroxytryptamine receptor 2A
Q96FX7	TRMT61A	tRNA (adenine(58)-N(1))-methyltransferase catalytic subunit TRMT61A (EC 2.1.1.220) (mRNA methyladenosine-N(1)-methyltransferase catalytic subunit TRMT61A) (EC 2.1.1.-) (tRNA(m1A58)-methyltransferase subunit TRMT61A) (tRNA(m1A58)MTase subunit TRMT61A)	3 v 3	0.535809	0.0205114	0.672779	ZNF664	zinc finger protein 664
P47736	RAP1GAP	Rap1 GTPase-activating protein 1 (Rap1GAP) (Rap1GAP1)	3 v 3	0.254361	0.0205188	0.190702	CNTNAP2	contactin associated protein like 2
P61619	SEC61A1	Protein transport protein Sec61 subunit alpha isoform 1 (Sec61 alpha-1)	3 v 3	-0.184093	0.0205269	0.190702	SCAI	suppressor of cancer cell invasion
Q8NFZ8	CADM4	Cell adhesion molecule 4 (Immunoglobulin superfamily member 4C) (IgSF4C) (Nectin-like protein 4) (NECL-4) (TSLC1-like protein 2)	3 v 3	-0.265975	0.0205536	0.190702	A1CF	APOBEC1 complementation factor
Q9UHN6	CEMIP2	Cell surface hyaluronidase (EC 3.2.1.35) (Cell migration-inducing hyaluronidase 2) (Transmembrane protein 2)	3 v 3	-0.213481	0.0205869	0.190702	SLC4A10	solute carrier family 4 member 10
P22570	FDXR	NADPH:adrenodoxin oxidoreductase, mitochondrial (AR) (Adrenodoxin reductase) (EC 1.18.1.6) (Ferredoxin--NADP(+) reductase) (Ferredoxin reductase)	3 v 3	-0.542886	0.020623	0.190702	KPNA4	karyopherin subunit alpha 4
Q9HBH5	RDH14	Retinol dehydrogenase 14 (EC 1.1.1.300) (Alcohol dehydrogenase PAN2) (Short chain dehydrogenase/reductase family 7C member 4)	3 v 3	0.149156	0.0206243	0.190702	SEC23A	Sec23 homolog A, coat complex II component
Q6PIU2	NCEH1	Neutral cholesterol ester hydrolase 1 (NCEH) (EC 3.1.1.-) (Arylacetamide deacetylase-like 1)	3 v 3	0.403258	0.020759	0.191219	MAFG	MAF bZIP transcription factor G
P37268	FDFT1	Squalene synthase (SQS) (SS) (EC 2.5.1.21) (FPP:FPP farnesyltransferase) (Farnesyl-diphosphate farnesyltransferase) (Farnesyl-diphosphate farnesyltransferase 1)	3 v 3	-0.131688	0.0207655	0.672779	AGPAT5	1-acylglycerol-3-phosphate O-acyltransferase 5
Q13617	CUL2	Cullin-2 (CUL-2)	3 v 3	0.123195	0.0207708	0.191219	KIAA0825	KIAA0825
Q7Z3K6	MIER3	Mesoderm induction early response protein 3 (Mi-er3)	3 v 3	0.355979	0.0207847	0.191219	DYNLT1	dynein light chain Tctex-type 1
Q96BJ3	AIDA	Axin interactor, dorsalization-associated protein (Axin interaction partner and dorsalization antagonist)	3 v 3	-0.147673	0.0208369	0.191219	LMTK2	lemur tyrosine kinase 2
Q9NXC5	MIOS	GATOR complex protein MIOS (Missing oocyte meiosis regulator homolog)	3 v 3	0.151605	0.0208598	0.191219	TRHDE	thyrotropin releasing hormone degrading enzyme
S4R3N1	HSPE1-MOB4	10 kDa heat shock protein, mitochondrial (Chaperonin 10)	3 v 3	0.256047	0.0208776	0.191219	GCA	grancalcin
Q9UNN5	FAF1	FAS-associated factor 1 (hFAF1) (UBX domain-containing protein 12) (UBX domain-containing protein 3A)	3 v 3	-0.0990623	0.0208823	0.191219	CLMN	calmin
Q6YHU6	THADA	Thyroid adenoma-associated protein (Gene inducing thyroid adenomas protein)	3 v 3	0.0366821	0.0209197	0.672779	HMGN5	high mobility group nucleosome binding domain 5
P07996	THBS1	Thrombospondin-1 (Glycoprotein G)	3 v 3	0.364518	0.0209532	0.191662	PCDH15	protocadherin related 15
P19784	CSNK2A2	Casein kinase II subunit alpha' (CK II alpha') (EC 2.7.11.1)	3 v 3	0.0263722	0.0209595	0.672779	SIAH1	siah E3 ubiquitin protein ligase 1
Q8TD30	GPT2	Alanine aminotransferase 2 (ALT2) (EC 2.6.1.2) (Glutamate pyruvate transaminase 2) (GPT 2) (Glutamic--alanine transaminase 2) (Glutamic--pyruvic transaminase 2)	3 v 3	0.242099	0.021031	0.191979	BAZ1B	bromodomain adjacent to zinc finger domain 1B
O00268	TAF4	Transcription initiation factor TFIID subunit 4 (RNA polymerase II TBP-associated factor subunit C) (TBP-associated factor 4) (Transcription initiation factor TFIID 130 kDa subunit) (TAF(II)130) (TAFII-130) (TAFII130) (Transcription initiation factor TFIID 135 kDa subunit) (TAF(II)135) (TAFII-135) (TAFII135)	3 v 3	-0.0944641	0.0210697	0.191979	RWDD2A	RWD domain containing 2A
Q9NXF7	DCAF16	DDB1- and CUL4-associated factor 16	3 v 3	-0.383957	0.021156	0.191979	GNPDA2	glucosamine-6-phosphate deaminase 2
Q9Y4E8	USP15	Ubiquitin carboxyl-terminal hydrolase 15 (EC 3.4.19.12) (Deubiquitinating enzyme 15) (Ubiquitin thioesterase 15) (Ubiquitin-specific-processing protease 15) (Unph-2) (Unph4)	3 v 3	-0.0208585	0.0211953	0.672779	RNF146	ring finger protein 146
Q9UKJ3	GPATCH8	G patch domain-containing protein 8	3 v 3	0.25147	0.0211959	0.191979	DDX19A	DEAD-box helicase 19A
Q5JPE7	NOMO2	Nodal modulator 2 (pM5 protein 2)	3 v 3	0.0948688	0.0211998	0.191979	FUT11	fucosyltransferase 11
Q9BYM8	RBCK1	RanBP-type and C3HC4-type zinc finger-containing protein 1 (EC 2.3.2.31) (HBV-associated factor 4) (Heme-oxidized IRP2 ubiquitin ligase 1) (HOIL-1) (Hepatitis B virus X-associated protein 4) (RING finger protein 54) (RING-type E3 ubiquitin transferase HOIL-1) (Ubiquitin-conjugating enzyme 7-interacting protein 3)	3 v 3	0.0550554	0.0212065	0.672779	DNAJC27	DnaJ heat shock protein family (Hsp40) member C27
Q96PE3	INPP4A	Inositol polyphosphate-4-phosphatase type I A (Inositol polyphosphate 4-phosphatase type I) (Type I inositol 3,4-bisphosphate 4-phosphatase) (EC 3.1.3.66)	3 v 3	-0.0847119	0.0212279	0.672779	KCTD1	potassium channel tetramerization domain containing 1
O76080	ZFAND5	AN1-type zinc finger protein 5 (Zinc finger A20 domain-containing protein 2) (Zinc finger protein 216)	3 v 3	0.284178	0.0212405	0.191979	CCDC112	coiled-coil domain containing 112
Q9NT62	ATG3	Ubiquitin-like-conjugating enzyme ATG3 (EC 2.3.2.-) (Autophagy-related protein 3) (APG3-like) (hApg3) (Protein PC3-96)	3 v 3	-0.150486	0.0212569	0.191979	SMC3	structural maintenance of chromosomes 3
P53680	AP2S1	AP-2 complex subunit sigma (Adaptor protein complex AP-2 subunit sigma) (Adaptor-related protein complex 2 subunit sigma) (Clathrin assembly protein 2 sigma small chain) (Clathrin coat assembly protein AP17) (Clathrin coat-associated protein AP17) (HA2 17 kDa subunit) (Plasma membrane adaptor AP-2 17 kDa protein) (Sigma2-adaptin)	3 v 3	-0.121494	0.0212761	0.191979	STAU1	staufen double-stranded RNA binding protein 1
Q9BQA9	CYBC1	Cytochrome b-245 chaperone 1 (Essential for reactive oxygen species protein) (Eros)	3 v 3	-0.384102	0.0212802	0.191979	C1orf52	chromosome 1 open reading frame 52
P21283	ATP6V1C1	V-type proton ATPase subunit C 1 (V-ATPase subunit C 1) (Vacuolar proton pump subunit C 1)	3 v 3	0.303622	0.0212862	0.191979	KLF8	Kruppel like factor 8
Q8IV38	ANKMY2	Ankyrin repeat and MYND domain-containing protein 2	3 v 3	-0.0857211	0.0213035	0.191979	U2SURP	U2 snRNP associated SURP domain containing
Q8NC96	NECAP1	Adaptin ear-binding coat-associated protein 1 (NECAP endocytosis-associated protein 1) (NECAP-1)	3 v 3	-0.416316	0.0213337	0.192049	LMX1A	LIM homeobox transcription factor 1 alpha
Q7Z3C6	ATG9A	Autophagy-related protein 9A (APG9-like 1) (mATG9)	3 v 3	-0.116885	0.0214519	0.192423	PLEKHA1	pleckstrin homology domain containing A1
A0A0B4J1W3	NAA15	N-alpha-acetyltransferase 15, NatA auxiliary subunit	3 v 3	-0.327311	0.0214568	0.672779	GALNT7	polypeptide N-acetylgalactosaminyltransferase 7
Q3SXM5	HSDL1	Inactive hydroxysteroid dehydrogenase-like protein 1 (Short chain dehydrogenase/reductase family 12C member 3)	3 v 3	-0.0952353	0.0214576	0.192423	DLX3	distal-less homeobox 3
A4D1U4	DENND11	DENN domain-containing protein 11 (DENND11) (Protein LCHN)	3 v 3	-0.344902	0.0214657	0.192423	PCDH20	protocadherin 20
P17301	ITGA2	Integrin alpha-2 (CD49 antigen-like family member B) (Collagen receptor) (Platelet membrane glycoprotein Ia) (GPIa) (VLA-2 subunit alpha) (CD antigen CD49b)	3 v 3	0.354844	0.021505	0.192533	EFNA4	ephrin A4
Q99962	SH3GL2	Endophilin-A1 (EEN-B1) (Endophilin-1) (SH3 domain protein 2A) (SH3 domain-containing GRB2-like protein 2)	3 v 3	-0.294695	0.0215232	0.192533	API5	apoptosis inhibitor 5
Q13435	SF3B2	Splicing factor 3B subunit 2 (Pre-mRNA-splicing factor SF3b 145 kDa subunit) (SF3b145) (Spliceosome-associated protein 145) (SAP 145)	3 v 3	-0.110701	0.0215666	0.192719	STRN	striatin
Q502W6	VWA3B	von Willebrand factor A domain-containing protein 3B (VWA domain-containing protein 3B)	3 v 3	0.0640651	0.02157	0.672779	PITPNB	phosphatidylinositol transfer protein beta
P56545	CTBP2	C-terminal-binding protein 2 (CtBP2)	3 v 3	-0.0493004	0.0215976	0.672779	ITGA8	integrin subunit alpha 8
P07902	GALT	Galactose-1-phosphate uridylyltransferase (Gal-1-P uridylyltransferase) (EC 2.7.7.12) (UDP-glucose--hexose-1-phosphate uridylyltransferase)	3 v 3	-0.0676085	0.0215989	0.192805	HIVEP2	human immunodeficiency virus type I enhancer binding protein 2
J3QKL0	HEXD	Beta-N-acetylhexosaminidase (EC 3.2.1.52)	2 v 2	0.124908	0.0216553	0.672779	HMGN4	high mobility group nucleosomal binding domain 4
O96006	ZBED1	E3 SUMO-protein ligase ZBED1 (EC 2.3.2.-) (DNA replication-related element-binding factor) (Putative Ac-like transposable element) (Zinc finger BED domain-containing protein 1) (dREF homolog)	3 v 3	-0.461571	0.0216867	0.193083	TTC17	tetratricopeptide repeat domain 17
Q53EL6	PDCD4	Programmed cell death protein 4 (Neoplastic transformation inhibitor protein) (Nuclear antigen H731-like) (Protein 197/15a)	3 v 3	0.294446	0.0217181	0.193083	KLHL2	kelch like family member 2
G5E9Q6	PFN2	Profilin	3 v 3	0.103014	0.0217425	0.193083	OSBPL8	oxysterol binding protein like 8
Q00013	MPP1	55 kDa erythrocyte membrane protein (p55) (Membrane protein, palmitoylated 1)	3 v 3	-0.236202	0.0217641	0.193083	ZFHX3	zinc finger homeobox 3
P18859	ATP5PF	ATP synthase-coupling factor 6, mitochondrial (ATPase subunit F6) (ATP synthase peripheral stalk subunit F6)	3 v 3	-0.143068	0.0217749	0.672779	BBS9	Bardet-Biedl syndrome 9
A0A2X0TVZ9	OCRL	Phosphoinositide 5-phosphatase (EC 3.1.3.36) (Fragment)	3 v 3	0.420969	0.0217823	0.193083	SHTN1	shootin 1
A0A6Q8PHK0	TRIP12	E3 ubiquitin-protein ligase TRIP12 (EC 2.3.2.26) (HECT-type E3 ubiquitin transferase TRIP12) (Thyroid receptor-interacting protein 12)	3 v 3	0.126338	0.021797	0.193083	TCF7L1	transcription factor 7 like 1
Q96FH0	BORCS8	BLOC-1-related complex subunit 8 (MEF2B neighbor)	2 v 2	-0.160917	0.0218133	0.672779	DPP9	dipeptidyl peptidase 9
Q8NI62	OK/KNS-cl.6	Ribosomal protein S2	2 v 2	-0.960645	0.0218169	0.193083	WDR89	WD repeat domain 89
P17174	GOT1	Aspartate aminotransferase, cytoplasmic (cAspAT) (EC 2.6.1.1) (EC 2.6.1.3) (Cysteine aminotransferase, cytoplasmic) (Cysteine transaminase, cytoplasmic) (cCAT) (Glutamate oxaloacetate transaminase 1) (Transaminase A)	3 v 3	-0.241297	0.0218198	0.193083	KIF5B	kinesin family member 5B
Q9Y3L3	SH3BP1	SH3 domain-binding protein 1	3 v 3	-0.240854	0.021834	0.193083	ATP2C1	ATPase secretory pathway Ca2+ transporting 1
Q92890	UFD1	Ubiquitin recognition factor in ER-associated degradation protein 1 (Ubiquitin fusion degradation protein 1) (UB fusion protein 1)	3 v 3	0.21	0.0219178	0.193404	MYLK	myosin light chain kinase
P57081	WDR4	tRNA (guanine-N(7)-)-methyltransferase non-catalytic subunit WDR4 (Protein Wuho homolog) (hWH) (WD repeat-containing protein 4)	3 v 3	0.0738587	0.0219305	0.193404	KDM4C	lysine demethylase 4C
O15304	SIVA1	Apoptosis regulatory protein Siva (CD27-binding protein) (CD27BP)	3 v 3	-0.232602	0.0219987	0.193734	MPZL3	myelin protein zero like 3
P21964	COMT	Catechol O-methyltransferase (EC 2.1.1.6)	3 v 3	0.227806	0.0221021	0.193843	ATP6V1C1	ATPase H+ transporting V1 subunit C1
Q8TEQ6	GEMIN5	Gem-associated protein 5 (Gemin5)	3 v 3	0.250499	0.0222144	0.194427	STAG1	stromal antigen 1
P24723	PRKCH	Protein kinase C eta type (EC 2.7.11.13) (PKC-L) (nPKC-eta)	3 v 3	0.207233	0.0222555	0.672779	PQLC3	PQ loop repeat containing 3
P29597	TYK2	Non-receptor tyrosine-protein kinase TYK2 (EC 2.7.10.2)	3 v 3	-0.335109	0.0222656	0.194649	SSH2	slingshot protein phosphatase 2
Q13433	SLC39A6	Zinc transporter ZIP6 (Estrogen-regulated protein LIV-1) (Solute carrier family 39 member 6) (Zrt- and Irt-like protein 6) (ZIP-6)	3 v 3	0.171042	0.0223024	0.194649	HOXB5	homeobox B5
P49736	MCM2	DNA replication licensing factor MCM2 (EC 3.6.4.12) (Minichromosome maintenance protein 2 homolog) (Nuclear protein BM28)	3 v 3	-0.244744	0.0223083	0.194649	RIF1	replication timing regulatory factor 1
P04843	RPN1	Dolichyl-diphosphooligosaccharide--protein glycosyltransferase subunit 1 (Dolichyl-diphosphooligosaccharide--protein glycosyltransferase 67 kDa subunit) (Ribophorin I) (RPN-I) (Ribophorin-1)	3 v 3	-0.144586	0.0223539	0.194706	B2M	beta-2-microglobulin
P61758	VBP1	Prefoldin subunit 3 (HIBBJ46) (von Hippel-Lindau-binding protein 1) (VBP-1) (VHL-binding protein 1)	3 v 3	-0.11727	0.0223986	0.194706	TMEM67	transmembrane protein 67
P78346	RPP30	Ribonuclease P protein subunit p30 (RNaseP protein p30) (EC 3.1.26.5) (RNase P subunit 2)	3 v 3	0.0794121	0.0224065	0.672779	ZNF236	zinc finger protein 236
Q86YH6	PDSS2	All trans-polyprenyl-diphosphate synthase PDSS2 (All-trans-decaprenyl-diphosphate synthase subunit 2) (EC 2.5.1.91) (Candidate tumor suppressor protein) (Decaprenyl pyrophosphate synthase subunit 2) (Decaprenyl-diphosphate synthase subunit 2) (Solanesyl-diphosphate synthase subunit 2)	3 v 3	0.243963	0.0225149	0.194706	ST18	ST18, C2H2C-type zinc finger
Q8TBX8	PIP4K2C	Phosphatidylinositol 5-phosphate 4-kinase type-2 gamma (EC 2.7.1.149) (Phosphatidylinositol 5-phosphate 4-kinase type II gamma) (PI(5)P 4-kinase type II gamma) (PIP4KII-gamma)	3 v 3	-0.0790685	0.0225162	0.672779	GABRR1	gamma-aminobutyric acid type A receptor rho1 subunit
Q13619	CUL4A	Cullin-4A (CUL-4A)	3 v 3	-0.112287	0.0225577	0.194706	SBDS	SBDS, ribosome maturation factor
Q9BZV1	UBXN6	UBX domain-containing protein 6 (UBX domain-containing protein 1)	3 v 3	-0.261025	0.0225771	0.194706	PDS5B	PDS5 cohesin associated factor B
P09884	POLA1	DNA polymerase alpha catalytic subunit (EC 2.7.7.7) (DNA polymerase alpha catalytic subunit p180)	3 v 3	-0.288548	0.0226203	0.194706	HSPE1	heat shock protein family E (Hsp10) member 1
Q86YS7	C2CD5	C2 domain-containing protein 5 (C2 domain-containing phosphoprotein of 138 kDa)	2 v 2	0.0774541	0.0226491	0.194706	NCK2	NCK adaptor protein 2
B4DHT9		cDNA FLJ58812, highly similar to Endoplasmin (Heat shock protein 90kDa beta member 1)	2 v 2	-1.33879	0.0226495	0.194706	UBE4A	ubiquitination factor E4A
Q96EL3	MRPL53	39S ribosomal protein L53, mitochondrial (L53mt) (MRP-L53) (Mitochondrial large ribosomal subunit protein mL53)	3 v 3	0.165587	0.0226928	0.194706	GIT2	GIT ArfGAP 2
Q9UKV8	AGO2	Protein argonaute-2 (Argonaute2) (hAgo2) (EC 3.1.26.n2) (Argonaute RISC catalytic component 2) (Eukaryotic translation initiation factor 2C 2) (eIF-2C 2) (eIF2C 2) (PAZ Piwi domain protein) (PPD) (Protein slicer)	3 v 3	0.361113	0.022712	0.194706	TSC22D2	TSC22 domain family member 2
P24864	CCNE1	G1/S-specific cyclin-E1	2 v 2	0.20697	0.0227191	0.672779	CDK17	cyclin dependent kinase 17
O43709	BUD23	Probable 18S rRNA (guanine-N(7))-methyltransferase (EC 2.1.1.-) (Bud site selection protein 23 homolog) (Metastasis-related methyltransferase 1) (Williams-Beuren syndrome chromosomal region 22 protein) (rRNA methyltransferase and ribosome maturation factor)	3 v 3	0.16789	0.0227255	0.194706	ARHGAP29	Rho GTPase activating protein 29
Q9BQ52	ELAC2	Zinc phosphodiesterase ELAC protein 2 (EC 3.1.26.11) (ElaC homolog protein 2) (Heredity prostate cancer protein 2) (Ribonuclease Z 2) (RNase Z 2) (tRNA 3 endonuclease 2) (tRNase Z 2)	3 v 3	0.173674	0.0227314	0.194706	CRY2	cryptochrome circadian regulator 2
Q5SRE7	PHYHD1	Phytanoyl-CoA dioxygenase domain-containing protein 1 (EC 1.-.-.-)	3 v 3	-0.249335	0.0227499	0.194706	RASA3	RAS p21 protein activator 3
P61956	SUMO2	Small ubiquitin-related modifier 2 (SUMO-2) (HSMT3) (SMT3 homolog 2) (SUMO-3) (Sentrin-2) (Ubiquitin-like protein SMT3B) (Smt3B)	3 v 3	0.86028	0.0228642	0.194706	MPHOSPH9	M-phase phosphoprotein 9
Q9Y4E5	ZNF451	E3 SUMO-protein ligase ZNF451 (EC 2.3.2.-) (Coactivator for steroid receptors) (E3 SUMO-protein transferase ZNF451) (Zinc finger protein 451)	3 v 3	0.204124	0.0228664	0.672779	SPRY3	sprouty RTK signaling antagonist 3
Q96FV2	SCRN2	Secernin-2	3 v 3	-0.304402	0.0228673	0.194706	CD69	CD69 molecule
Q14257	RCN2	Reticulocalbin-2 (Calcium-binding protein ERC-55) (E6-binding protein) (E6BP)	3 v 3	0.18565	0.0228981	0.194706	AUH	AU RNA binding methylglutaconyl-CoA hydratase
Q9UHK6	AMACR	Alpha-methylacyl-CoA racemase (EC 5.1.99.4) (2-methylacyl-CoA racemase)	3 v 3	-0.535193	0.0229582	0.194706	CXCL13	C-X-C motif chemokine ligand 13
P04183	TK1	Thymidine kinase, cytosolic (EC 2.7.1.21)	3 v 3	0.0617828	0.0229715	0.194706	ERCC6	ERCC excision repair 6, chromatin remodeling factor
P16035	TIMP2	Metalloproteinase inhibitor 2 (CSC-21K) (Tissue inhibitor of metalloproteinases 2) (TIMP-2)	3 v 3	-0.115379	0.022995	0.194706	C12orf40	chromosome 12 open reading frame 40
Q9UKR5	ERG28	Ergosterol biosynthetic protein 28 homolog	3 v 3	0.094285	0.0230131	0.672779	AQP11	aquaporin 11
Q9NUQ9	CYRIB	CYFIP-related Rac1 interactor B (L1)	3 v 3	-0.0835177	0.0230251	0.194706	C2orf88	chromosome 2 open reading frame 88
Q15121	PEA15	Astrocytic phosphoprotein PEA-15 (15 kDa phosphoprotein enriched in astrocytes) (Phosphoprotein enriched in diabetes) (PED)	3 v 3	0.107982	0.0230342	0.194706	FMN1	formin 1
Q3MIR4	TMEM30B	Cell cycle control protein 50B (P4-ATPase flippase complex beta subunit TMEM30B) (Transmembrane protein 30B)	3 v 3	-0.276495	0.0230351	0.194706	TVP23B	trans-golgi network vesicle protein 23 homolog B
P07195	LDHB	L-lactate dehydrogenase B chain (LDH-B) (EC 1.1.1.27) (LDH heart subunit) (LDH-H) (Renal carcinoma antigen NY-REN-46)	3 v 3	0.0709198	0.0230489	0.194706	SASS6	SAS-6 centriolar assembly protein
O75381	PEX14	Peroxisomal membrane protein PEX14 (PTS1 receptor-docking protein) (Peroxin-14) (Peroxisomal membrane anchor protein PEX14)	3 v 3	-0.10367	0.02311	0.194706	FGD4	FYVE, RhoGEF and PH domain containing 4
Q86WP2	GPBP1	Vasculin (GC-rich promoter-binding protein 1) (Vascular wall-linked protein)	3 v 3	0.194778	0.0231146	0.672779	ATAD2	ATPase family, AAA domain containing 2
Q12788	TBL3	Transducin beta-like protein 3 (WD repeat-containing protein SAZD)	3 v 3	0.0298694	0.0231186	0.672779	FRMPD2	FERM and PDZ domain containing 2
Q92538	GBF1	Golgi-specific brefeldin A-resistance guanine nucleotide exchange factor 1 (BFA-resistant GEF 1)	3 v 3	-0.0914748	0.0231219	0.194706	SH3TC2	SH3 domain and tetratricopeptide repeats 2
Q15004	PCLAF	PCNA-associated factor (Hepatitis C virus NS5A-transactivated protein 9) (HCV NS5A-transactivated protein 9) (Overexpressed in anaplastic thyroid carcinoma 1) (OEATC-1) (PCNA-associated factor of 15 kDa) (PAF15) (p15PAF) (PCNA-clamp-associated factor)	3 v 3	-0.317969	0.0231377	0.194706	KALRN	kalirin RhoGEF kinase
O15440	ABCC5	Multidrug resistance-associated protein 5 (ATP-binding cassette sub-family C member 5) (Multi-specific organic anion transporter C) (MOAT-C) (SMRP) (pABC11)	3 v 3	0.251977	0.0231379	0.672779	DIPK2A	divergent protein kinase domain 2A
A0A024RDE8	PDLIM5	PDZ and LIM domain 5, isoform CRA_c	3 v 3	0.539148	0.0231379	0.194706	PLEKHG7	pleckstrin homology and RhoGEF domain containing G7
P14649	MYL6B	Myosin light chain 6B (Myosin light chain 1 slow-twitch muscle A isoform) (MLC1sa) (Smooth muscle and nonmuscle myosin light chain alkali 6B)	3 v 3	0.154807	0.0231597	0.672779	RNF11	ring finger protein 11
Q6MZS5	DKFZp686A13234	Uncharacterized protein DKFZp686A13234 (Fragment)	3 v 3	0.483699	0.0232207	0.19507	HSPA8	heat shock protein family A (Hsp70) member 8
Q7Z7H5	TMED4	Transmembrane emp24 domain-containing protein 4 (Endoplasmic reticulum stress-response protein 25) (ERS25) (GMP25iso) (Putative NF-kappa-B-activating protein 156) (p24 family protein alpha-3) (p24alpha3)	3 v 3	-0.172579	0.0232345	0.19507	EVI5	ecotropic viral integration site 5
Q8NBL1	POGLUT1	Protein O-glucosyltransferase 1 (EC 2.4.1.376) (CAP10-like 46 kDa protein) (hCLP46) (KTEL motif-containing protein 1) (Myelodysplastic syndromes relative protein) (O-glucosyltransferase Rumi homolog) (hRumi) (Protein O-xylosyltransferase POGLUT1) (EC 2.4.2.63)	3 v 3	-0.102398	0.0233211	0.19507	PLCL1	phospholipase C like 1 (inactive)
O95786	DDX58	Antiviral innate immune response receptor RIG-I (DEAD box protein 58) (Probable ATP-dependent RNA helicase DDX58) (EC 3.6.4.13) (RIG-I-like receptor 1) (RLR-1) (Retinoic acid-inducible gene 1 protein) (RIG-1) (Retinoic acid-inducible gene I protein) (RIG-I)	3 v 3	0.108801	0.0233365	0.19507	TRAPPC8	trafficking protein particle complex 8
P84022	SMAD3	Mothers against decapentaplegic homolog 3 (MAD homolog 3) (Mad3) (Mothers against DPP homolog 3) (hMAD-3) (JV15-2) (SMAD family member 3) (SMAD 3) (Smad3) (hSMAD3)	3 v 3	-0.142955	0.0233451	0.19507	EGFL6	EGF like domain multiple 6
P23526	AHCY	Adenosylhomocysteinase (AdoHcyase) (EC 3.3.1.1) (S-adenosyl-L-homocysteine hydrolase)	3 v 3	0.139792	0.0233563	0.19507	PIP5K1B	phosphatidylinositol-4-phosphate 5-kinase type 1 beta
Q96DX4	RSPRY1	RING finger and SPRY domain-containing protein 1	3 v 3	0.204077	0.0233644	0.19507	PAPOLA	poly(A) polymerase alpha
Q9Y5Y0	FLVCR1	Feline leukemia virus subgroup C receptor-related protein 1 (Feline leukemia virus subgroup C receptor) (hFLVCR)	3 v 3	-0.100178	0.0233758	0.672779	GYPE	glycophorin E (MNS blood group)
P31153	MAT2A	S-adenosylmethionine synthase isoform type-2 (AdoMet synthase 2) (EC 2.5.1.6) (Methionine adenosyltransferase 2) (MAT 2) (Methionine adenosyltransferase II) (MAT-II)	3 v 3	-0.140301	0.0233797	0.672779	IDI1	isopentenyl-diphosphate delta isomerase 1
P20248	CCNA2	Cyclin-A2 (Cyclin-A) (Cyclin A)	3 v 3	-0.171753	0.023381	0.672779	EDN2	endothelin 2
O15381	NVL	Nuclear valosin-containing protein-like (NVLp) (Nuclear VCP-like protein)	3 v 3	0.0511565	0.0234123	0.672779	HNRNPR	heterogeneous nuclear ribonucleoprotein R
Q9Y223	GNE	Bifunctional UDP-N-acetylglucosamine 2-epimerase/N-acetylmannosamine kinase (UDP-GlcNAc-2-epimerase/ManAc kinase) [Includes: UDP-N-acetylglucosamine 2-epimerase (hydrolyzing) (EC 3.2.1.183) (UDP-GlcNAc-2-epimerase) (Uridine diphosphate-N-acetylglucosamine-2-epimerase); N-acetylmannosamine kinase (EC 2.7.1.60) (ManAc kinase)]	3 v 3	-0.164403	0.0234298	0.195073	DPY19L2	dpy-19 like 2
O95848	NUDT14	Uridine diphosphate glucose pyrophosphatase NUDT14 (UDPG pyrophosphatase) (UGPPase) (EC 3.6.1.45) (Nucleoside diphosphate-linked moiety X motif 14) (Nudix motif 14)	3 v 3	-0.139633	0.0234873	0.195073	FAXC	failed axon connections homolog
O94776	MTA2	Metastasis-associated protein MTA2 (Metastasis-associated 1-like 1) (MTA1-L1 protein) (p53 target protein in deacetylase complex)	3 v 3	0.0268751	0.0235163	0.672779	TMED5	transmembrane p24 trafficking protein 5
Q9UL25	RAB21	Ras-related protein Rab-21	3 v 3	0.529871	0.0235494	0.195073	ATP7A	ATPase copper transporting alpha
P49674	CSNK1E	Casein kinase I isoform epsilon (CKI-epsilon) (CKIe) (EC 2.7.11.1)	3 v 3	-0.247855	0.0235615	0.195073	SEMA3D	semaphorin 3D
P08133	ANXA6	Annexin A6 (67 kDa calelectrin) (Annexin VI) (Annexin-6) (Calphobindin-II) (CPB-II) (Chromobindin-20) (Lipocortin VI) (Protein III) (p68) (p70)	3 v 3	-0.204109	0.0235924	0.195073	MIER3	MIER family member 3
P22413	ENPP1	Ectonucleotide pyrophosphatase/phosphodiesterase family member 1 (E-NPP 1) (Membrane component chromosome 6 surface marker 1) (Phosphodiesterase I/nucleotide pyrophosphatase 1) (Plasma-cell membrane glycoprotein PC-1) [Cleaved into: Ectonucleotide pyrophosphatase/phosphodiesterase family member 1, secreted form] [Includes: Alkaline phosphodiesterase I (EC 3.1.4.1); Nucleotide pyrophosphatase (NPP…	3 v 3	0.29074	0.0235974	0.195073	LCLAT1	lysocardiolipin acyltransferase 1
O95352	ATG7	Ubiquitin-like modifier-activating enzyme ATG7 (ATG12-activating enzyme E1 ATG7) (Autophagy-related protein 7) (APG7-like) (hAGP7) (Ubiquitin-activating enzyme E1-like protein)	3 v 3	-0.140139	0.0236052	0.195073	ARHGEF12	Rho guanine nucleotide exchange factor 12
Q9NUL7	DDX28	Probable ATP-dependent RNA helicase DDX28 (EC 3.6.4.13) (Mitochondrial DEAD box protein 28)	3 v 3	0.0658475	0.0236236	0.195073	CDC5L	cell division cycle 5 like
H3BSH7	UTP4	U3 small nucleolar RNA-associated protein 4 homolog (Fragment)	3 v 3	-0.0498819	0.0236917	0.195313	ZDHHC2	zinc finger DHHC-type containing 2
Q5R372	RABGAP1L	Rab GTPase-activating protein 1-like	3 v 3	-0.0517345	0.0237522	0.672779	FREM1	FRAS1 related extracellular matrix 1
Q96JX3	SERAC1	Protein SERAC1 (Serine active site-containing protein 1)	3 v 3	-0.162726	0.0237623	0.195351	ANKRD27	ankyrin repeat domain 27
Q15436	SEC23A	Protein transport protein Sec23A (hSec23A) (SEC23-related protein A)	3 v 3	0.378719	0.0238114	0.195351	CCND1	cyclin D1
Q15742	NAB2	NGFI-A-binding protein 2 (EGR-1-binding protein 2) (Melanoma-associated delayed early response protein) (Protein MADER)	3 v 3	-0.157559	0.0239231	0.195351	RTKN2	rhotekin 2
P35232	PHB	Prohibitin	3 v 3	0.13977	0.0239621	0.195351	TFAP2B	transcription factor AP-2 beta
Q9Y262	EIF3L	Eukaryotic translation initiation factor 3 subunit L (eIF3l) (Eukaryotic translation initiation factor 3 subunit 6-interacting protein) (Eukaryotic translation initiation factor 3 subunit E-interacting protein)	3 v 3	-0.0449224	0.023972	0.672779	ZBTB7A	zinc finger and BTB domain containing 7A
P49821	NDUFV1	NADH dehydrogenase [ubiquinone] flavoprotein 1, mitochondrial (EC 7.1.1.2) (Complex I-51kD) (CI-51kD) (NADH dehydrogenase flavoprotein 1) (NADH-ubiquinone oxidoreductase 51 kDa subunit)	3 v 3	-0.134582	0.0239915	0.195351	MOB1B	MOB kinase activator 1B
O43772	SLC25A20	Mitochondrial carnitine/acylcarnitine carrier protein (Carnitine/acylcarnitine translocase) (CAC) (Solute carrier family 25 member 20)	3 v 3	0.0718141	0.0240034	0.672779	PMPCB	peptidase, mitochondrial processing beta subunit
P57740	NUP107	Nuclear pore complex protein Nup107 (107 kDa nucleoporin) (Nucleoporin Nup107)	3 v 3	-0.0823604	0.0240156	0.195351	PTCHD4	patched domain containing 4
Q9Y3A2	UTP11	Probable U3 small nucleolar RNA-associated protein 11 (U3 snoRNA-associated protein 11) (UTP11-like protein)	3 v 3	0.0463087	0.0241611	0.195351	NFKB1	nuclear factor kappa B subunit 1
O00625	PIR	Pirin (EC 1.13.11.24) (Probable quercetin 2,3-dioxygenase PIR) (Probable quercetinase)	3 v 3	0.216975	0.024171	0.195351	LBR	lamin B receptor
P11802	CDK4	Cyclin-dependent kinase 4 (EC 2.7.11.22) (Cell division protein kinase 4) (PSK-J3)	3 v 3	-0.120126	0.0241809	0.195351	TMEM170B	transmembrane protein 170B
P33176	KIF5B	Kinesin-1 heavy chain (Conventional kinesin heavy chain) (Ubiquitous kinesin heavy chain) (UKHC)	3 v 3	0.0950388	0.0242306	0.195351	ESM1	endothelial cell specific molecule 1
Q7Z4G4	TRMT11	tRNA (guanine(10)-N2)-methyltransferase homolog (EC 2.1.1.-) (tRNA guanosine-2'-O-methyltransferase TRM11 homolog)	3 v 3	0.529845	0.0242456	0.195351	SERTM1	serine rich and transmembrane domain containing 1
O95861	BPNT1	3'(2'),5'-bisphosphate nucleotidase 1 (EC 3.1.3.7) (Bisphosphate 3'-nucleotidase 1) (PAP-inositol 1,4-phosphatase) (PIP)	3 v 3	-0.166757	0.0242849	0.195351	HMGCLL1	3-hydroxymethyl-3-methylglutaryl-CoA lyase like 1
O75674	TOM1L1	TOM1-like protein 1 (Src-activating and signaling molecule protein) (Target of Myb-like protein 1)	3 v 3	0.305215	0.0243734	0.195351	YWHAH	tyrosine 3-monooxygenase/tryptophan 5-monooxygenase activation protein eta
A0A0A0MRM8	MYO6	Unconventional myosin-6 (Unconventional myosin-VI)	2 v 2	-0.509881	0.0244045	0.195351	ARFGEF1	ADP ribosylation factor guanine nucleotide exchange factor 1
P48509	CD151	CD151 antigen (GP27) (Membrane glycoprotein SFA-1) (Platelet-endothelial tetraspan antigen 3) (PETA-3) (Tetraspanin-24) (Tspan-24) (CD antigen CD151)	3 v 3	0.243777	0.0244057	0.195351	HOMER1	homer scaffold protein 1
Q9NQ50	MRPL40	39S ribosomal protein L40, mitochondrial (L40mt) (MRP-L40) (Mitochondrial large ribosomal subunit protein mL40) (Nuclear localization signal-containing protein deleted in velocardiofacial syndrome) (Up-regulated in metastasis)	3 v 3	0.153323	0.0244127	0.195351	GAS7	growth arrest specific 7
Q9UBS8	RNF14	E3 ubiquitin-protein ligase RNF14 (EC 2.3.2.31) (Androgen receptor-associated protein 54) (HFB30) (RING finger protein 14) (Triad2 protein)	3 v 3	-0.045052	0.0244383	0.672779	SUPT7L	SPT7 like, STAGA complex gamma subunit
Q96EY1	DNAJA3	DnaJ homolog subfamily A member 3, mitochondrial (DnaJ protein Tid-1) (hTid-1) (Hepatocellular carcinoma-associated antigen 57) (Tumorous imaginal discs protein Tid56 homolog)	3 v 3	0.236504	0.0244451	0.195351	DIAPH2	diaphanous related formin 2
Q9Y3P9	RABGAP1	Rab GTPase-activating protein 1 (GAP and centrosome-associated protein) (Rab6 GTPase-activating protein GAPCenA)	3 v 3	-0.0830001	0.0244489	0.195351	MTMR9	myotubularin related protein 9
Q9Y4C2	TCAF1	TRPM8 channel-associated factor 1 (TRP channel-associated factor 1)	3 v 3	-0.107249	0.0244595	0.195351	LRIG3	leucine rich repeats and immunoglobulin like domains 3
P57088	TMEM33	Transmembrane protein 33 (Protein DB83) (SHINC-3)	3 v 3	0.327055	0.0245004	0.195351	TRMT11	tRNA methyltransferase 11 homolog
Q05823	RNASEL	2-5A-dependent ribonuclease (2-5A-dependent RNase) (EC 3.1.26.-) (Ribonuclease 4) (Ribonuclease L) (RNase L)	3 v 3	0.764077	0.0245126	0.195351	ZSCAN23	zinc finger and SCAN domain containing 23
Q9NX74	DUS2	tRNA-dihydrouridine(20) synthase [NAD(P)+]-like (EC 1.3.1.91) (Dihydrouridine synthase 2) (Up-regulated in lung cancer protein 8) (URLC8) (tRNA-dihydrouridine synthase 2-like) (hDUS2)	3 v 3	0.136622	0.024524	0.672779	SMURF1	SMAD specific E3 ubiquitin protein ligase 1
Q9BW62	KATNAL1	Katanin p60 ATPase-containing subunit A-like 1 (Katanin p60 subunit A-like 1) (EC 5.6.1.1) (p60 katanin-like 1)	3 v 3	-0.260099	0.0245455	0.195351	RPS6KB1	ribosomal protein S6 kinase B1
A0A5F9ZI43	AP1S2	AP complex subunit sigma	3 v 3	-0.420486	0.0245546	0.195351	PARP9	poly(ADP-ribose) polymerase family member 9
Q02809	PLOD1	Procollagen-lysine,2-oxoglutarate 5-dioxygenase 1 (EC 1.14.11.4) (Lysyl hydroxylase 1) (LH1)	3 v 3	0.107191	0.0245619	0.195351	HAGH	hydroxyacylglutathione hydrolase
Q15084	PDIA6	Protein disulfide-isomerase A6 (EC 5.3.4.1) (Endoplasmic reticulum protein 5) (ER protein 5) (ERp5) (Protein disulfide isomerase P5) (Thioredoxin domain-containing protein 7)	3 v 3	-0.128085	0.0245978	0.195351	HECTD2	HECT domain E3 ubiquitin protein ligase 2
Q9HBM1	SPC25	Kinetochore protein Spc25 (hSpc25)	3 v 3	-0.137675	0.0246082	0.195351	UIMC1	ubiquitin interaction motif containing 1
P15884	TCF4	Transcription factor 4 (TCF-4) (Class B basic helix-loop-helix protein 19) (bHLHb19) (Immunoglobulin transcription factor 2) (ITF-2) (SL3-3 enhancer factor 2) (SEF-2)	2 v 2	0.0672211	0.024614	0.195351	LNX2	ligand of numb-protein X 2
Q9NVP2	ASF1B	Histone chaperone ASF1B (Anti-silencing function protein 1 homolog B) (hAsf1) (hAsf1b) (CCG1-interacting factor A-II) (CIA-II) (hCIA-II)	3 v 3	-0.39924	0.0246368	0.195351	VASP	vasodilator stimulated phosphoprotein
Q6UWE0	LRSAM1	E3 ubiquitin-protein ligase LRSAM1 (EC 2.3.2.27) (Leucine-rich repeat and sterile alpha motif-containing protein 1) (RING-type E3 ubiquitin transferase LRSAM1) (Tsg101-associated ligase) (hTAL)	3 v 3	0.0785142	0.0247257	0.672779	CPEB3	cytoplasmic polyadenylation element binding protein 3
O75955	FLOT1	Flotillin-1	3 v 3	-0.159527	0.0247367	0.195961	PTPN2	protein tyrosine phosphatase, non-receptor type 2
Q00169	PITPNA	Phosphatidylinositol transfer protein alpha isoform (PI-TP-alpha) (PtdIns transfer protein alpha) (PtdInsTP alpha)	3 v 3	-0.245762	0.0247656	0.196007	ADGRL4	adhesion G protein-coupled receptor L4
Q15054	POLD3	DNA polymerase delta subunit 3 (DNA polymerase delta subunit C) (DNA polymerase delta subunit p66) (DNA polymerase delta subunit p68)	3 v 3	-0.0841166	0.0247781	0.672779	SPRY2	sprouty RTK signaling antagonist 2
Q9NQH7	XPNPEP3	Xaa-Pro aminopeptidase 3 (X-Pro aminopeptidase 3) (EC 3.4.11.9) (Aminopeptidase P3) (APP3)	3 v 3	-0.0971482	0.0247792	0.672779	TMEM132D	transmembrane protein 132D
Q9BVT8	TMUB1	Transmembrane and ubiquitin-like domain-containing protein 1 (Dendritic cell-derived ubiquitin-like protein) (DULP) (Hepatocyte odd protein shuttling protein) (Ubiquitin-like protein SB144) [Cleaved into: iHOPS]	3 v 3	-0.237938	0.0247962	0.196065	GPD1L	glycerol-3-phosphate dehydrogenase 1 like
O95340	PAPSS2	Bifunctional 3'-phosphoadenosine 5'-phosphosulfate synthase 2 (PAPS synthase 2) (PAPSS 2) (Sulfurylase kinase 2) (SK 2) (SK2) [Includes: Sulfate adenylyltransferase (EC 2.7.7.4) (ATP-sulfurylase) (Sulfate adenylate transferase) (SAT); Adenylyl-sulfate kinase (EC 2.7.1.25) (3'-phosphoadenosine-5'-phosphosulfate synthase) (APS kinase) (Adenosine-5'-phosphosulfate 3'-phosphotransferase) (Adenylylsul…	3 v 3	-0.0737599	0.0248034	0.672779	BAZ1A	bromodomain adjacent to zinc finger domain 1A
Q9NUU6	OTULINL	Inactive ubiquitin thioesterase OTULINL	3 v 3	-0.0367086	0.0248072	0.672779	ARF6	ADP ribosylation factor 6
P35244	RPA3	Replication protein A 14 kDa subunit (RP-A p14) (Replication factor A protein 3) (RF-A protein 3)	3 v 3	-0.524144	0.0248189	0.196065	UNC5C	unc-5 netrin receptor C
A0A499FI48	PDIA4	Protein disulfide-isomerase (EC 5.3.4.1)	2 v 2	-0.240863	0.024876	0.672779	DSCAM	DS cell adhesion molecule
Q15058	KIF14	Kinesin-like protein KIF14	3 v 3	0.586949	0.0249046	0.19648	CSRNP3	cysteine and serine rich nuclear protein 3
Q9NZC4	EHF	ETS homologous factor (hEHF) (ETS domain-containing transcription factor) (Epithelium-specific Ets transcription factor 3) (ESE-3)	3 v 3	-0.710159	0.0249407	0.19648	PTPRB	protein tyrosine phosphatase, receptor type B
Q06330	RBPJ	Recombining binding protein suppressor of hairless (CBF-1) (J kappa-recombination signal-binding protein) (RBP-J kappa) (RBP-J) (RBP-JK) (Renal carcinoma antigen NY-REN-30)	3 v 3	0.150855	0.0249466	0.672779	COX17	cytochrome c oxidase copper chaperone COX17
Q5TZA2	CROCC	Rootletin (Ciliary rootlet coiled-coil protein)	3 v 3	0.197614	0.0249768	0.672779	TANGO6	transport and golgi organization 6 homolog
Q6KC79	NIPBL	Nipped-B-like protein (Delangin) (SCC2 homolog)	3 v 3	0.0912542	0.0251087	0.672779	PBX1	PBX homeobox 1
Q8WZ74	CTTNBP2	Cortactin-binding protein 2 (CortBP2)	2 v 2	0.191941	0.0251107	0.672779	CLCC1	chloride channel CLIC like 1
Q96DH6	MSI2	RNA-binding protein Musashi homolog 2 (Musashi-2)	3 v 3	-0.128484	0.0251443	0.672779	DDHD2	DDHD domain containing 2
P46926	GNPDA1	Glucosamine-6-phosphate isomerase 1 (EC 3.5.99.6) (Glucosamine-6-phosphate deaminase 1) (GNPDA 1) (GlcN6P deaminase 1) (Oscillin)	3 v 3	-0.194597	0.0251473	0.197916	MRPL47	mitochondrial ribosomal protein L47
P56962	STX17	Syntaxin-17	3 v 3	0.382455	0.0251893	0.197916	TVP23C	trans-golgi network vesicle protein 23 homolog C
P61812	TGFB2	Transforming growth factor beta-2 proprotein (Cetermin) (Glioblastoma-derived T-cell suppressor factor) (G-TSF) [Cleaved into: Latency-associated peptide (LAP); Transforming growth factor beta-2 (TGF-beta-2)]	2 v 2	0.309657	0.0252148	0.672779	FNIP1	folliculin interacting protein 1
Q2TAM9	TUSC1	Tumor suppressor candidate gene 1 protein (TSG-9) (TSG9)	3 v 3	0.379398	0.0253314	0.198806	STX17	syntaxin 17
P43155	CRAT	Carnitine O-acetyltransferase (Carnitine acetylase) (EC 2.3.1.137) (EC 2.3.1.7) (Carnitine acetyltransferase) (CAT) (CrAT)	3 v 3	-0.128288	0.0253527	0.198806	ETS2	ETS proto-oncogene 2, transcription factor
Q8IWE2	FAM114A1	Protein NOXP20 (Nervous system overexpressed protein 20) (Protein FAM114A1)	3 v 3	-0.220457	0.0253969	0.198969	WNT11	Wnt family member 11
Q3B7T1	EDRF1	Erythroid differentiation-related factor 1	3 v 3	0.0393866	0.0254124	0.672779	RAB11FIP2	RAB11 family interacting protein 2
Q8NI22	MCFD2	Multiple coagulation factor deficiency protein 2 (Neural stem cell-derived neuronal survival protein)	3 v 3	0.292961	0.0254559	0.199249	FBXO28	F-box protein 28
H0YMK0	ARPIN-AP3S2	Arpin (Fragment)	2 v 2	-0.11895	0.0254748	0.672779	PPP1R9A	protein phosphatase 1 regulatory subunit 9A
Q9Y5P4	CERT1	Ceramide transfer protein (hCERT) (Collagen type IV alpha-3-binding protein) (Goodpasture antigen-binding protein) (GPBP) (START domain-containing protein 11) (StARD11) (StAR-related lipid transfer protein 11)	3 v 3	0.217901	0.0255233	0.19941	FBXO38	F-box protein 38
P09601	HMOX1	Heme oxygenase 1 (HO-1) (EC 1.14.14.18)	3 v 3	0.192829	0.0255541	0.199467	JAZF1	JAZF zinc finger 1
Q9UBQ5	EIF3K	Eukaryotic translation initiation factor 3 subunit K (eIF3k) (Eukaryotic translation initiation factor 3 subunit 12) (Muscle-specific gene M9 protein) (PLAC-24) (eIF-3 p25) (eIF-3 p28)	3 v 3	-0.0995336	0.0255846	0.199522	CBX1	chromobox 1
P51153	RAB13	Ras-related protein Rab-13 (Cell growth-inhibiting gene 4 protein)	3 v 3	-0.173151	0.0256105	0.199542	ENC1	ectodermal-neural cortex 1
B7ZLD0	LRP6	Low-density lipoprotein receptor-related protein	3 v 3	0.0572486	0.0257156	0.199624	NKRF	NFKB repressing factor
O75694	NUP155	Nuclear pore complex protein Nup155 (155 kDa nucleoporin) (Nucleoporin Nup155)	3 v 3	0.124869	0.0257617	0.199624	KCNH8	potassium voltage-gated channel subfamily H member 8
Q05BQ5	MBTD1	MBT domain-containing protein 1	3 v 3	0.154479	0.0258313	0.199636	IRS1	insulin receptor substrate 1
Q6EEV4	POLR2M	DNA-directed RNA polymerase II subunit GRINL1A, isoforms 4/5 (DNA-directed RNA polymerase II subunit M, isoforms 4/5)	3 v 3	-0.50536	0.0258499	0.199636	LDB2	LIM domain binding 2
Q13470	TNK1	Non-receptor tyrosine-protein kinase TNK1 (EC 2.7.10.2) (CD38 negative kinase 1)	3 v 3	0.074439	0.0258964	0.672779	ZDHHC20	zinc finger DHHC-type containing 20
P28370	SMARCA1	Probable global transcription activator SNF2L1 (EC 3.6.4.-) (ATP-dependent helicase SMARCA1) (Nucleosome-remodeling factor subunit SNF2L) (SWI/SNF-related matrix-associated actin-dependent regulator of chromatin subfamily A member 1)	3 v 3	0.112291	0.0259293	0.672779	B4GALT6	beta-1,4-galactosyltransferase 6
Q16531	DDB1	DNA damage-binding protein 1 (DDB p127 subunit) (DNA damage-binding protein a) (DDBa) (Damage-specific DNA-binding protein 1) (HBV X-associated protein 1) (XAP-1) (UV-damaged DNA-binding factor) (UV-damaged DNA-binding protein 1) (UV-DDB 1) (XPE-binding factor) (XPE-BF) (Xeroderma pigmentosum group E-complementing protein) (XPCe)	3 v 3	-0.0861828	0.0259397	0.672779	BRWD1	bromodomain and WD repeat domain containing 1
Q9H902	REEP1	Receptor expression-enhancing protein 1 (Spastic paraplegia 31 protein)	3 v 3	-0.383067	0.0259545	0.199636	NPTN	neuroplastin
Q3KQV9	UAP1L1	UDP-N-acetylhexosamine pyrophosphorylase-like protein 1 (EC 2.7.7.-)	3 v 3	-0.159199	0.0259932	0.199636	RAB21	RAB21, member RAS oncogene family
Q86X10	RALGAPB	Ral GTPase-activating protein subunit beta (p170)	3 v 3	0.0718124	0.0260127	0.672779	LRP8	LDL receptor related protein 8
B4E350		Non-specific serine/threonine protein kinase (EC 2.7.11.1)	2 v 2	0.310812	0.026018	0.199636	CSDE1	cold shock domain containing E1
P22059	OSBP	Oxysterol-binding protein 1	3 v 3	-0.28529	0.0260316	0.199636	ANKRD49	ankyrin repeat domain 49
Q9ULX3	NOB1	RNA-binding protein NOB1 (EC 3.1.-.-) (Phosphorylation regulatory protein HP-10) (Protein ART-4)	3 v 3	0.1842	0.0260318	0.199636	TCP1	t-complex 1
Q13506	NAB1	NGFI-A-binding protein 1 (EGR-1-binding protein 1) (Transcriptional regulatory protein p54)	3 v 3	-0.385358	0.026032	0.199636	LYPLA1	lysophospholipase 1
Q9Y5Z0	BACE2	Beta-secretase 2 (EC 3.4.23.45) (Aspartic-like protease 56 kDa) (Aspartyl protease 1) (ASP1) (Asp 1) (Beta-site amyloid precursor protein cleaving enzyme 2) (Beta-site APP cleaving enzyme 2) (Down region aspartic protease) (DRAP) (Memapsin-1) (Membrane-associated aspartic protease 1) (Theta-secretase)	3 v 3	-0.176871	0.0260368	0.199636	PSD3	pleckstrin and Sec7 domain containing 3
O75717	WDHD1	WD repeat and HMG-box DNA-binding protein 1 (Acidic nucleoplasmic DNA-binding protein 1) (And-1)	3 v 3	0.320082	0.0260844	0.199636	PRKG1	protein kinase cGMP-dependent 1
Q68D10	SPTY2D1	Protein SPT2 homolog (Protein KU002155) (SPT2 domain-containing protein 1)	3 v 3	0.26413	0.0260996	0.672779	CCL28	C-C motif chemokine ligand 28
Q96PD2	DCBLD2	Discoidin, CUB and LCCL domain-containing protein 2 (CUB, LCCL and coagulation factor V/VIII-homology domains protein 1) (Endothelial and smooth muscle cell-derived neuropilin-like protein)	2 v 2	0.562993	0.0261012	0.199636	CD163	CD163 molecule
Q9NPA3	MID1IP1	Mid1-interacting protein 1 (Gastrulation-specific G12-like protein) (Mid1-interacting G12-like protein) (Protein STRAIT11499) (Spot 14-related protein) (S14R) (Spot 14-R)	3 v 3	0.340094	0.0261109	0.199636	DARS2	aspartyl-tRNA synthetase 2, mitochondrial
O15498	YKT6	Synaptobrevin homolog YKT6 (EC 2.3.1.-)	3 v 3	-0.116746	0.0261407	0.672779	MBNL2	muscleblind like splicing regulator 2
Q9H8W4	PLEKHF2	Pleckstrin homology domain-containing family F member 2 (PH domain-containing family F member 2) (Endoplasmic reticulum-associated apoptosis-involved protein containing PH and FYVE domains) (EAPF) (PH and FYVE domain-containing protein 2) (Phafin-2) (Phafin2) (Zinc finger FYVE domain-containing protein 18)	3 v 3	-0.0845809	0.0261541	0.672779	PTPRK	protein tyrosine phosphatase, receptor type K
P62316	SNRPD2	Small nuclear ribonucleoprotein Sm D2 (Sm-D2) (snRNP core protein D2)	3 v 3	-0.249075	0.0261547	0.199636	KRCC1	lysine rich coiled-coil 1
Q96N11	C7orf26	Uncharacterized protein C7orf26	3 v 3	0.143779	0.0261738	0.199636	EML1	EMAP like 1
P49591	SARS1	Serine--tRNA ligase, cytoplasmic (EC 6.1.1.11) (Seryl-tRNA synthetase) (SerRS) (Seryl-tRNA(Ser/Sec) synthetase)	3 v 3	0.0161869	0.0262083	0.672779	WDR17	WD repeat domain 17
P30154	PPP2R1B	Serine/threonine-protein phosphatase 2A 65 kDa regulatory subunit A beta isoform (PP2A subunit A isoform PR65-beta) (PP2A subunit A isoform R1-beta)	3 v 3	0.163645	0.0262146	0.199636	RETREG1	reticulophagy regulator 1
Q96GD0	PDXP	Chronophin (EC 3.1.3.16) (EC 3.1.3.74) (Pyridoxal phosphate phosphatase) (PLP phosphatase)	3 v 3	-0.161216	0.0262256	0.199636	KLF10	Kruppel like factor 10
P40763	STAT3	Signal transducer and activator of transcription 3 (Acute-phase response factor)	3 v 3	0.069814	0.026238	0.199636	SVIL	supervillin
P51659	HSD17B4	Peroxisomal multifunctional enzyme type 2 (MFE-2) (17-beta-hydroxysteroid dehydrogenase 4) (17-beta-HSD 4) (D-bifunctional protein) (DBP) (Multifunctional protein 2) (MFP-2) (Short chain dehydrogenase/reductase family 8C member 1) [Cleaved into: (3R)-hydroxyacyl-CoA dehydrogenase (EC 1.1.1.n12); Enoyl-CoA hydratase 2 (EC 4.2.1.107) (EC 4.2.1.119) (3-alpha,7-alpha,12-alpha-trihydroxy-5-beta-choles…	3 v 3	-0.163589	0.0262495	0.199636	OSM	oncostatin M
O60502	OGA	Protein O-GlcNAcase (OGA) (EC 3.2.1.169) (Beta-N-acetylglucosaminidase) (Beta-N-acetylhexosaminidase) (Beta-hexosaminidase) (Meningioma-expressed antigen 5) (N-acetyl-beta-D-glucosaminidase) (N-acetyl-beta-glucosaminidase) (Nuclear cytoplasmic O-GlcNAcase and acetyltransferase) (NCOAT)	3 v 3	-0.198966	0.026324	0.199636	SIAH2	siah E3 ubiquitin protein ligase 2
O00264	PGRMC1	Membrane-associated progesterone receptor component 1 (mPR) (Dap1) (IZA)	3 v 3	-0.141333	0.0263273	0.199636	RCN2	reticulocalbin 2
Q53FG6		Splicing factor 3b, subunit 4 variant (Fragment)	3 v 3	-0.143451	0.0263304	0.672779	TNFRSF11B	TNF receptor superfamily member 11b
Q14693	LPIN1	Phosphatidate phosphatase LPIN1 (EC 3.1.3.4) (Lipin-1)	3 v 3	0.470282	0.0263555	0.199636	TCF4	transcription factor 4
O95139	NDUFB6	NADH dehydrogenase [ubiquinone] 1 beta subcomplex subunit 6 (Complex I-B17) (CI-B17) (NADH-ubiquinone oxidoreductase B17 subunit)	3 v 3	-0.301044	0.0263629	0.199636	TMEM198	transmembrane protein 198
P05091	ALDH2	Aldehyde dehydrogenase, mitochondrial (EC 1.2.1.3) (ALDH class 2) (ALDH-E2) (ALDHI)	3 v 3	-0.152579	0.0263727	0.199636	PDZRN4	PDZ domain containing ring finger 4
Q14CX7	NAA25	N-alpha-acetyltransferase 25, NatB auxiliary subunit (Mitochondrial distribution and morphology protein 20) (N-terminal acetyltransferase B complex subunit MDM20) (NatB complex subunit MDM20) (N-terminal acetyltransferase B complex subunit NAA25) (p120)	3 v 3	0.141614	0.0264069	0.199705	ARID2	AT-rich interaction domain 2
Q5W0Z9	ZDHHC20	Palmitoyltransferase ZDHHC20 (EC 2.3.1.225) (Acyltransferase ZDHHC20) (EC 2.3.1.-) (DHHC domain-containing cysteine-rich protein 20) (DHHC20) (Zinc finger DHHC domain-containing protein 20)	3 v 3	-0.320449	0.0264287	0.199705	PAWR	pro-apoptotic WT1 regulator
Q9H8H3	METTL7A	Methyltransferase-like protein 7A (EC 2.1.1.-) (Protein AAM-B)	3 v 3	-0.244083	0.0264756	0.199881	CALN1	calneuron 1
Q08AG7	MZT1	Mitotic-spindle organizing protein 1 (Mitotic-spindle organizing protein associated with a ring of gamma-tubulin 1)	3 v 3	0.289557	0.0264991	0.199882	STEAP2	STEAP2 metalloreductase
Q8IZH2	XRN1	5'-3' exoribonuclease 1 (EC 3.1.13.-) (Strand-exchange protein 1 homolog)	3 v 3	0.24114	0.0265724	0.200084	MYORG	myogenesis regulating glycosidase (putative)
Q96KC8	DNAJC1	DnaJ homolog subfamily C member 1 (DnaJ protein homolog MTJ1)	3 v 3	-0.27228	0.0266004	0.200084	C2CD6	C2 calcium dependent domain containing 6
Q9H832	UBE2Z	Ubiquitin-conjugating enzyme E2 Z (EC 2.3.2.23) (E2 ubiquitin-conjugating enzyme Z) (Uba6-specific E2 conjugating enzyme 1) (Use1) (Ubiquitin carrier protein Z) (Ubiquitin-protein ligase Z)	3 v 3	0.417473	0.0266199	0.200084	MCM4	minichromosome maintenance complex component 4
Q96HR3	MED30	Mediator of RNA polymerase II transcription subunit 30 (Mediator complex subunit 30) (TRAP/Mediator complex component TRAP25) (Thyroid hormone receptor-associated protein 6) (Thyroid hormone receptor-associated protein complex 25 kDa component) (Trap25)	3 v 3	0.121581	0.0267116	0.200596	ARL4A	ADP ribosylation factor like GTPase 4A
O94905	ERLIN2	Erlin-2 (Endoplasmic reticulum lipid raft-associated protein 2) (Stomatin-prohibitin-flotillin-HflC/K domain-containing protein 2) (SPFH domain-containing protein 2)	3 v 3	0.200866	0.0267421	0.200648	C5orf24	chromosome 5 open reading frame 24
Q6GMV2	SMYD5	SET and MYND domain-containing protein 5 (EC 2.1.1.-) (Protein NN8-4AG) (Retinoic acid-induced protein 15)	3 v 3	0.158373	0.0267845	0.200657	CSMD3	CUB and Sushi multiple domains 3
Q8N806	UBR7	Putative E3 ubiquitin-protein ligase UBR7 (EC 2.3.2.27) (N-recognin-7) (RING-type E3 ubiquitin transferase UBR7)	3 v 3	-0.26875	0.026814	0.200657	MAL	mal, T cell differentiation protein
B2RAV0		cDNA, FLJ95135	3 v 3	0.154339	0.026838	0.672779	ZNF839	zinc finger protein 839
P49418	AMPH	Amphiphysin	3 v 3	-0.236006	0.0269232	0.201297	FAM13C	family with sequence similarity 13 member C
O15228	GNPAT	Dihydroxyacetone phosphate acyltransferase (DAP-AT) (DHAP-AT) (EC 2.3.1.42) (Acyl-CoA:dihydroxyacetonephosphateacyltransferase) (Glycerone-phosphate O-acyltransferase)	3 v 3	-0.170039	0.0270108	0.201776	MEGF10	multiple EGF like domains 10
Q9H813	PACC1	Proton-activated chloride channel (PAC) (hPAC) (Acid-sensitive outwardly-rectifying anion channel) (ASOR) (Proton-activated outwardly rectifying anion channel) (PAORAC) (Transmembrane protein 206) (hTMEM206)	2 v 2	-0.210576	0.0270193	0.672779	PARPBP	PARP1 binding protein
Q8IV48	ERI1	3'-5' exoribonuclease 1 (EC 3.1.-.-) (3'-5' exonuclease ERI1) (Eri-1 homolog) (Histone mRNA 3'-end-specific exoribonuclease) (Histone mRNA 3'-exonuclease 1) (Protein 3'hExo) (HEXO)	3 v 3	0.148927	0.0270375	0.672779	SAP30BP	SAP30 binding protein
Q15054	POLD3	DNA polymerase delta subunit 3 (DNA polymerase delta subunit C) (DNA polymerase delta subunit p66) (DNA polymerase delta subunit p68)	3 v 3	-0.176547	0.0270507	0.201876	PPP6R3	protein phosphatase 6 regulatory subunit 3
P09914	IFIT1	Interferon-induced protein with tetratricopeptide repeats 1 (IFIT-1) (Interferon-induced 56 kDa protein) (IFI-56K) (P56)	3 v 3	0.198543	0.0270778	0.201876	MAPK10	mitogen-activated protein kinase 10
P25205	MCM3	DNA replication licensing factor MCM3 (EC 3.6.4.12) (DNA polymerase alpha holoenzyme-associated protein P1) (P1-MCM3) (RLF subunit beta) (p102)	3 v 3	-0.250486	0.0271191	0.201876	NCAPG2	non-SMC condensin II complex subunit G2
P42025	ACTR1B	Beta-centractin (Actin-related protein 1B) (ARP1B)	3 v 3	-0.0987565	0.0271755	0.672779	WDHD1	WD repeat and HMG-box DNA binding protein 1
P49914	MTHFS	5-formyltetrahydrofolate cyclo-ligase (EC 6.3.3.2) (5,10-methenyl-tetrahydrofolate synthetase) (MTHFS) (Methenyl-THF synthetase)	3 v 3	-0.143144	0.0272015	0.201997	IL1A	interleukin 1 alpha
O96033	MOCS2	Molybdopterin synthase sulfur carrier subunit (MOCO1-A) (Molybdenum cofactor synthesis protein 2 small subunit) (Molybdenum cofactor synthesis protein 2A) (MOCS2A) (Molybdopterin-synthase small subunit) (Sulfur carrier protein MOCS2A)	3 v 3	-0.273485	0.0272028	0.672779	THAP2	THAP domain containing 2
O95747	OXSR1	Serine/threonine-protein kinase OSR1 (EC 2.7.11.1) (Oxidative stress-responsive 1 protein)	3 v 3	-0.103111	0.0272676	0.201997	SLC31A2	solute carrier family 31 member 2
Q8IWT3	CUL9	Cullin-9 (CUL-9) (UbcH7-associated protein 1) (p53-associated parkin-like cytoplasmic protein)	3 v 3	-0.156834	0.0272679	0.201997	PSMB2	proteasome subunit beta 2
P30044	PRDX5	Peroxiredoxin-5, mitochondrial (EC 1.11.1.24) (Alu corepressor 1) (Antioxidant enzyme B166) (AOEB166) (Liver tissue 2D-page spot 71B) (PLP) (Peroxiredoxin V) (Prx-V) (Peroxisomal antioxidant enzyme) (TPx type VI) (Thioredoxin peroxidase PMP20) (Thioredoxin-dependent peroxiredoxin 5)	3 v 3	-0.206542	0.0272732	0.201997	NAMPT	nicotinamide phosphoribosyltransferase
P55285	CDH6	Cadherin-6 (Kidney cadherin) (K-cadherin)	3 v 3	0.455553	0.0273138	0.201997	PJA1	praja ring finger ubiquitin ligase 1
Q9NR45	NANS	Sialic acid synthase (N-acetylneuraminate synthase) (EC 2.5.1.56) (N-acetylneuraminate-9-phosphate synthase) (EC 2.5.1.57) (N-acetylneuraminic acid phosphate synthase) (N-acetylneuraminic acid synthase)	3 v 3	-0.185121	0.0273168	0.201997	IGFL1	IGF like family member 1
Q96C36	PYCR2	Pyrroline-5-carboxylate reductase 2 (P5C reductase 2) (P5CR 2) (EC 1.5.1.2)	3 v 3	-0.165272	0.0273301	0.201997	ETV1	ETS variant 1
O75663	TIPRL	TIP41-like protein (Putative MAPK-activating protein PM10) (Type 2A-interacting protein) (TIP)	3 v 3	-0.141738	0.0273642	0.201997	EPHA5	EPH receptor A5
O94973	AP2A2	AP-2 complex subunit alpha-2 (100 kDa coated vesicle protein C) (Adaptor protein complex AP-2 subunit alpha-2) (Adaptor-related protein complex 2 subunit alpha-2) (Alpha-adaptin C) (Alpha2-adaptin) (Clathrin assembly protein complex 2 alpha-C large chain) (Huntingtin yeast partner J) (Huntingtin-interacting protein 9) (HIP-9) (Huntingtin-interacting protein J) (Plasma membrane adaptor HA2/AP2 ada…	3 v 3	0.052406	0.0273725	0.201997	PPP4R4	protein phosphatase 4 regulatory subunit 4
O43924	PDE6D	Retinal rod rhodopsin-sensitive cGMP 3',5'-cyclic phosphodiesterase subunit delta (GMP-PDE delta) (Protein p17)	3 v 3	-0.173003	0.0274118	0.672779	ROCK2	Rho associated coiled-coil containing protein kinase 2
P49327	FASN	Fatty acid synthase (EC 2.3.1.85) (Type I fatty acid synthase) [Includes: [Acyl-carrier-protein] S-acetyltransferase (EC 2.3.1.38); [Acyl-carrier-protein] S-malonyltransferase (EC 2.3.1.39); 3-oxoacyl-[acyl-carrier-protein] synthase (EC 2.3.1.41); 3-oxoacyl-[acyl-carrier-protein] reductase (EC 1.1.1.100); 3-hydroxyacyl-[acyl-carrier-protein] dehydratase (EC 4.2.1.59); Enoyl-[acyl-carrier-protein]…	3 v 3	0.106007	0.0274452	0.202008	PIP4K2C	phosphatidylinositol-5-phosphate 4-kinase type 2 gamma
Q14254	FLOT2	Flotillin-2 (Epidermal surface antigen) (ESA) (Membrane component chromosome 17 surface marker 1)	3 v 3	-0.226336	0.0275395	0.202204	ELMSAN1	ELM2 and Myb/SANT domain containing 1
Q99735	MGST2	Microsomal glutathione S-transferase 2 (Microsomal GST-2) (EC 2.5.1.18) (Glutathione peroxidase MGST2) (EC 1.11.1.-) (Leukotriene C4 synthase MGST2) (EC 4.4.1.20) (Microsomal glutathione S-transferase II) (Microsomal GST-II)	2 v 2	-0.156433	0.0275511	0.672779	CNOT6L	CCR4-NOT transcription complex subunit 6 like
O43169	CYB5B	Cytochrome b5 type B (Cytochrome b5 outer mitochondrial membrane isoform)	3 v 3	-0.0828879	0.0275629	0.202204	DICER1	dicer 1, ribonuclease III
D3DRP5	C9orf19	Chromosome 9 open reading frame 19, isoform CRA_a (Fragment)	3 v 3	-0.374757	0.0275683	0.202204	OTUD1	OTU deubiquitinase 1
Q15369	ELOC	Elongin-C (EloC) (Elongin 15 kDa subunit) (RNA polymerase II transcription factor SIII subunit C) (SIII p15) (Transcription elongation factor B polypeptide 1)	3 v 3	0.0837773	0.0276053	0.202204	SOGA3	SOGA family member 3
O75616	ERAL1	GTPase Era, mitochondrial (H-ERA) (hERA) (Conserved ERA-like GTPase) (CEGA) (ERA-W) (ERA-like protein 1)	3 v 3	0.143214	0.0276275	0.202204	DNAJC19	DnaJ heat shock protein family (Hsp40) member C19
Q9H444	CHMP4B	Charged multivesicular body protein 4b (Chromatin-modifying protein 4b) (CHMP4b) (SNF7 homolog associated with Alix 1) (SNF7-2) (hSnf7-2) (Vacuolar protein sorting-associated protein 32-2) (Vps32-2) (hVps32-2)	3 v 3	-0.0804976	0.0276339	0.202204	TDRD15	tudor domain containing 15
Q13057	COASY	Bifunctional coenzyme A synthase (CoA synthase) (NBP) (POV-2) [Includes: Phosphopantetheine adenylyltransferase (EC 2.7.7.3) (Dephospho-CoA pyrophosphorylase) (Pantetheine-phosphate adenylyltransferase) (PPAT); Dephospho-CoA kinase (DPCK) (EC 2.7.1.24) (Dephosphocoenzyme A kinase) (DPCOAK)]	3 v 3	-0.142696	0.0276499	0.202204	F3	coagulation factor III, tissue factor
P18084	ITGB5	Integrin beta-5	3 v 3	0.529289	0.0277186	0.202204	FABP7	fatty acid binding protein 7
Q9NYZ3	GTSE1	G2 and S phase-expressed protein 1 (GTSE-1) (Protein B99 homolog)	3 v 3	-0.143662	0.0277863	0.202204	SHANK1	SH3 and multiple ankyrin repeat domains 1
Q58FF6	HSP90AB4P	Putative heat shock protein HSP 90-beta 4	2 v 2	-0.895856	0.027853	0.202204	UHMK1	U2AF homology motif kinase 1
Q99496	RNF2	E3 ubiquitin-protein ligase RING2 (EC 2.3.2.27) (Huntingtin-interacting protein 2-interacting protein 3) (HIP2-interacting protein 3) (Protein DinG) (RING finger protein 1B) (RING1b) (RING finger protein 2) (RING finger protein BAP-1) (RING-type E3 ubiquitin transferase RING2)	3 v 3	0.198097	0.0278678	0.202204	ATP11A	ATPase phospholipid transporting 11A
P29350	PTPN6	Tyrosine-protein phosphatase non-receptor type 6 (EC 3.1.3.48) (Hematopoietic cell protein-tyrosine phosphatase) (Protein-tyrosine phosphatase 1C) (PTP-1C) (Protein-tyrosine phosphatase SHP-1) (SH-PTP1)	3 v 3	-0.177345	0.0279582	0.202204	RALA	RAS like proto-oncogene A
Q9H939	PSTPIP2	Proline-serine-threonine phosphatase-interacting protein 2 (PEST phosphatase-interacting protein 2)	3 v 3	-0.119354	0.0279629	0.202204	KCNV1	potassium voltage-gated channel modifier subfamily V member 1
P0DN79	CBSL	Cystathionine beta-synthase-like protein (EC 4.2.1.22) (Beta-thionase) (Serine sulfhydrase)	3 v 3	0.330135	0.027976	0.202204	KLHDC1	kelch domain containing 1
P43007	SLC1A4	Neutral amino acid transporter A (Alanine/serine/cysteine/threonine transporter 1) (ASCT-1) (SATT) (Solute carrier family 1 member 4)	3 v 3	-0.252806	0.02801	0.202204	KIAA0408	KIAA0408
Q9C0E2	XPO4	Exportin-4 (Exp4)	3 v 3	0.274224	0.0280179	0.202204	SPATA9	spermatogenesis associated 9
Q9Y3Q8	TSC22D4	TSC22 domain family protein 4 (TSC22-related-inducible leucine zipper protein 2) (Tsc-22-like protein THG-1)	3 v 3	-0.529232	0.0280721	0.202424	LRRC8C	leucine rich repeat containing 8 VRAC subunit C
Q8NHP8	PLBD2	Putative phospholipase B-like 2 (EC 3.1.1.-) (76 kDa protein) (p76) (LAMA-like protein 2) (Lamina ancestor homolog 2) (Phospholipase B domain-containing protein 2) [Cleaved into: Putative phospholipase B-like 2 32 kDa form; Putative phospholipase B-like 2 45 kDa form]	3 v 3	0.26265	0.0281145	0.202558	ZNF592	zinc finger protein 592
A4KYM7	ING4	Inhibitor of growth family member 4 variant deltaEx6B (cDNA FLJ53613, highly similar to Inhibitor of growth protein 4)	2 v 2	0.112407	0.0281285	0.672779	CCDC6	coiled-coil domain containing 6
P25685	DNAJB1	DnaJ homolog subfamily B member 1 (DnaJ protein homolog 1) (Heat shock 40 kDa protein 1) (HSP40) (Heat shock protein 40) (Human DnaJ protein 1) (hDj-1)	3 v 3	-0.0936129	0.0281784	0.20267	SHC3	SHC adaptor protein 3
Q9H008	LHPP	Phospholysine phosphohistidine inorganic pyrophosphate phosphatase (hLHPP) (EC 3.1.3.-) (EC 3.6.1.1)	3 v 3	-0.183364	0.0282568	0.202671	MAML1	mastermind like transcriptional coactivator 1
Q6UW63	POGLUT2	Protein O-glucosyltransferase 2 (EC 2.4.1.-) (Endoplasmic reticulum resident protein 58) (ER protein 58) (ERp58) (KDEL motif-containing protein 1) (Protein O-xylosyltransferase POGLUT2) (EC 2.4.2.-)	3 v 3	-0.154678	0.0282882	0.202671	KRT222	keratin 222
Q9BY11	PACSIN1	Protein kinase C and casein kinase substrate in neurons protein 1 (Syndapin-1)	3 v 3	-0.406646	0.0282987	0.202671	CD302	CD302 molecule
Q9H6X4	TMEM134	Transmembrane protein 134	2 v 2	-0.208438	0.0283183	0.202671	GATAD2A	GATA zinc finger domain containing 2A
Q6ICG6	KIAA0930	Uncharacterized protein KIAA0930	3 v 3	0.037604	0.0283352	0.202671	GPR180	G protein-coupled receptor 180
Q8IVF4	DNAH10	Dynein axonemal heavy chain 10 (Axonemal beta dynein heavy chain 10) (Ciliary dynein heavy chain 10)	2 v 2	0.222647	0.0283405	0.672779	MTF2	metal response element binding transcription factor 2
Q9H6S1	AZI2	5-azacytidine-induced protein 2 (NF-kappa-B-activating kinase-associated protein 1) (Nak-associated protein 1) (TILP)	3 v 3	0.124847	0.0283452	0.672779	SHISA6	shisa family member 6
P46934	NEDD4	E3 ubiquitin-protein ligase NEDD4 (EC 2.3.2.26) (Cell proliferation-inducing gene 53 protein) (HECT-type E3 ubiquitin transferase NEDD4) (Neural precursor cell expressed developmentally down-regulated protein 4) (NEDD-4)	2 v 2	-0.10147	0.0283471	0.672779	NYAP2	neuronal tyrosine-phosphorylated phosphoinositide-3-kinase adaptor 2
Q9H3H5	DPAGT1	UDP-N-acetylglucosamine--dolichyl-phosphate N-acetylglucosaminephosphotransferase (EC 2.7.8.15) (GlcNAc-1-P transferase) (G1PT) (GPT) (N-acetylglucosamine-1-phosphate transferase)	3 v 3	-0.217832	0.0283636	0.202671	VSTM2A	V-set and transmembrane domain containing 2A
Q9UJ70	NAGK	N-acetyl-D-glucosamine kinase (N-acetylglucosamine kinase) (EC 2.7.1.59) (GlcNAc kinase)	3 v 3	-0.149126	0.028367	0.202671	DGKE	diacylglycerol kinase epsilon
A0A0B4J1W3	NAA15	N-alpha-acetyltransferase 15, NatA auxiliary subunit	3 v 3	0.0775039	0.0283745	0.20267	ACER3	alkaline ceramidase 3
Q9H492	MAP1LC3A	Microtubule-associated proteins 1A/1B light chain 3A (Autophagy-related protein LC3 A) (Autophagy-related ubiquitin-like modifier LC3 A) (MAP1 light chain 3-like protein 1) (MAP1A/MAP1B light chain 3 A) (MAP1A/MAP1B LC3 A) (Microtubule-associated protein 1 light chain 3 alpha)	2 v 2	-0.592623	0.0283919	0.202671	HEATR4	HEAT repeat containing 4
Q9NYT0	PLEK2	Pleckstrin-2	3 v 3	-0.423443	0.0284836	0.202752	SUDS3	SDS3 homolog, SIN3A corepressor complex component
Q9Y4A5	TRRAP	Transformation/transcription domain-associated protein (350/400 kDa PCAF-associated factor) (PAF350/400) (STAF40) (Tra1 homolog)	3 v 3	0.0373599	0.0285125	0.672779	CA10	carbonic anhydrase 10
O15085	ARHGEF11	Rho guanine nucleotide exchange factor 11 (PDZ-RhoGEF)	3 v 3	-0.121039	0.0285399	0.202752	LY75-CD302	LY75-CD302 readthrough
P98179	RBM3	RNA-binding protein 3 (RNA-binding motif protein 3) (RNPL)	3 v 3	0.343259	0.02857	0.202752	PRSS56	serine protease 56
I3QB80	ND5	NADH-ubiquinone oxidoreductase chain 5 (EC 7.1.1.2)	3 v 3	0.143137	0.0285794	0.672779	IL22	interleukin 22
Q93073	SECISBP2L	Selenocysteine insertion sequence-binding protein 2-like (SECIS-binding protein 2-like)	3 v 3	0.78532	0.0285858	0.202752	MAGI3	membrane associated guanylate kinase, WW and PDZ domain containing 3
Q16706	MAN2A1	Alpha-mannosidase 2 (EC 3.2.1.114) (Golgi alpha-mannosidase II) (AMan II) (Man II) (Mannosidase alpha class 2A member 1) (Mannosyl-oligosaccharide 1,3-1,6-alpha-mannosidase)	3 v 3	0.148693	0.0285885	0.202752	LRRC8B	leucine rich repeat containing 8 VRAC subunit B
Q12974	PTP4A2	Protein tyrosine phosphatase type IVA 2 (EC 3.1.3.48) (HU-PP-1) (OV-1) (PTP(CAAXII)) (Protein-tyrosine phosphatase 4a2) (Protein-tyrosine phosphatase of regenerating liver 2) (PRL-2)	3 v 3	-0.274754	0.028608	0.202752	ZNF514	zinc finger protein 514
Q8N6M0	OTUD6B	Deubiquitinase OTUD6B (EC 3.4.19.12) (DUBA-5) (OTU domain-containing protein 6B)	3 v 3	0.236103	0.0286176	0.202752	STXBP5	syntaxin binding protein 5
Q99757	TXN2	Thioredoxin, mitochondrial (MTRX) (Mt-Trx) (Thioredoxin-2)	3 v 3	-0.152962	0.0286478	0.202797	TMEM39A	transmembrane protein 39A
P04920	SLC4A2	Anion exchange protein 2 (AE 2) (Anion exchanger 2) (Non-erythroid band 3-like protein) (BND3L) (Solute carrier family 4 member 2)	3 v 3	-0.134929	0.0287593	0.203248	ASCC1	activating signal cointegrator 1 complex subunit 1
Q8IXU6	SLC35F2	Solute carrier family 35 member F2	2 v 2	-0.13767	0.0287819	0.672779	CRYZ	crystallin zeta
Q32P44	EML3	Echinoderm microtubule-associated protein-like 3 (EMAP-3)	3 v 3	-0.0920345	0.0288139	0.203376	ABHD17C	abhydrolase domain containing 17C
P02462	COL4A1	Collagen alpha-1(IV) chain [Cleaved into: Arresten]	2 v 2	0.456017	0.0288219	0.672779	FMOD	fibromodulin
Q9H999	PANK3	Pantothenate kinase 3 (hPanK3) (EC 2.7.1.33) (Pantothenic acid kinase 3)	3 v 3	-0.0571272	0.0288949	0.672779	PLCB1	phospholipase C beta 1
Q6N021	TET2	Methylcytosine dioxygenase TET2 (EC 1.14.11.n2)	3 v 3	0.170593	0.028975	0.672779	SLIT2	slit guidance ligand 2
A0A291NLA3	SIGIRR	Interleukin-1 receptor 8 long isoform	3 v 3	-0.37884	0.0290247	0.204445	PHOSPHO2-KLHL23	PHOSPHO2-KLHL23 readthrough
B4DKV5		cDNA FLJ55614	3 v 3	-0.303263	0.0290725	0.204514	WIPF1	WAS/WASL interacting protein family member 1
Q9Y2L1	DIS3	Exosome complex exonuclease RRP44 (EC 3.1.13.-) (EC 3.1.26.-) (Protein DIS3 homolog) (Ribosomal RNA-processing protein 44)	3 v 3	-0.181747	0.029083	0.204514	OAS2	2'-5'-oligoadenylate synthetase 2
Q99720	SIGMAR1	Sigma non-opioid intracellular receptor 1 (Aging-associated gene 8 protein) (SR31747-binding protein) (SR-BP) (Sigma 1-type opioid receptor) (SIG-1R) (Sigma1-receptor) (Sigma1R) (hSigmaR1)	3 v 3	-0.104101	0.0291174	0.672779	KCNQ3	potassium voltage-gated channel subfamily Q member 3
O14910	LIN7A	Protein lin-7 homolog A (Lin-7A) (hLin-7) (Mammalian lin-seven protein 1) (MALS-1) (Tax interaction protein 33) (TIP-33) (Vertebrate lin-7 homolog 1) (Veli-1)	2 v 2	-0.241668	0.0291376	0.204564	NKAIN1	sodium/potassium transporting ATPase interacting 1
Q8NHU6	TDRD7	Tudor domain-containing protein 7 (PCTAIRE2-binding protein) (Tudor repeat associator with PCTAIRE-2) (Trap)	3 v 3	-0.158758	0.0291762	0.204594	XRCC5	X-ray repair cross complementing 5
Q96N46	TTC14	Tetratricopeptide repeat protein 14 (TPR repeat protein 14)	2 v 2	0.132004	0.0291912	0.204594	TP53RK	TP53 regulating kinase
Q9BVJ6	UTP14A	U3 small nucleolar RNA-associated protein 14 homolog A (Antigen NY-CO-16) (Serologically defined colon cancer antigen 16)	3 v 3	0.189505	0.0292453	0.204594	INPP5A	inositol polyphosphate-5-phosphatase A
Q13888	GTF2H2	General transcription factor IIH subunit 2 (Basic transcription factor 2 44 kDa subunit) (BTF2 p44) (General transcription factor IIH polypeptide 2) (TFIIH basal transcription factor complex p44 subunit)	3 v 3	0.171077	0.0292472	0.204594	FUCA2	alpha-L-fucosidase 2
Q9NZZ3	CHMP5	Charged multivesicular body protein 5 (Chromatin-modifying protein 5) (SNF7 domain-containing protein 2) (Vacuolar protein sorting-associated protein 60) (Vps60) (hVps60)	3 v 3	-0.148627	0.029262	0.204594	EMP1	epithelial membrane protein 1
Q9H089	LSG1	Large subunit GTPase 1 homolog (hLsg1) (EC 3.6.1.-)	3 v 3	0.0897118	0.0293306	0.672779	MEX3A	mex-3 RNA binding family member A
P49903	SEPHS1	Selenide, water dikinase 1 (EC 2.7.9.3) (Selenium donor protein 1) (Selenophosphate synthase 1)	3 v 3	-0.0327554	0.0293851	0.672779	FUT9	fucosyltransferase 9
A6NEM2	HCFC1	Host cell factor 1	3 v 3	-0.0870415	0.0293935	0.205177	RIMKLB	ribosomal modification protein rimK like family member B
Q0P5N6	ARL16	ADP-ribosylation factor-like protein 16	2 v 2	0.187401	0.029467	0.672779	RBBP6	RB binding protein 6, ubiquitin ligase
Q96EK5	KIFBP	KIF-binding protein (KIF1-binding protein) (Kinesin family binding protein)	3 v 3	0.08475	0.0295487	0.205924	PLSCR3	phospholipid scramblase 3
P17844	DDX5	Probable ATP-dependent RNA helicase DDX5 (EC 3.6.4.13) (DEAD box protein 5) (RNA helicase p68)	3 v 3	0.179713	0.029549	0.205924	NT5C3A	5'-nucleotidase, cytosolic IIIA
Q96AD5	PNPLA2	Patatin-like phospholipase domain-containing protein 2 (EC 3.1.1.3) (Adipose triglyceride lipase) (Calcium-independent phospholipase A2) (Desnutrin) (IPLA2-zeta) (Pigment epithelium-derived factor) (TTS2.2) (Transport-secretion protein 2) (TTS2)	2 v 2	-0.102776	0.0295709	0.672779	ZBTB1	zinc finger and BTB domain containing 1
O14735	CDIPT	CDP-diacylglycerol--inositol 3-phosphatidyltransferase (EC 2.7.8.11) (Phosphatidylinositol synthase) (PI synthase) (PtdIns synthase)	3 v 3	0.0818867	0.0295737	0.672779	FMNL2	formin like 2
Q86YP4	GATAD2A	Transcriptional repressor p66-alpha (Hp66alpha) (GATA zinc finger domain-containing protein 2A)	3 v 3	0.070898	0.0295835	0.672779	CHRNA5	cholinergic receptor nicotinic alpha 5 subunit
P82650	MRPS22	28S ribosomal protein S22, mitochondrial (MRP-S22) (S22mt) (Mitochondrial small ribosomal subunit protein mS22)	3 v 3	0.10804	0.0296899	0.206558	KLHL23	kelch like family member 23
Q96C24	SYTL4	Synaptotagmin-like protein 4 (Exophilin-2) (Granuphilin)	3 v 3	0.178573	0.0297272	0.206558	CDH1	cadherin 1
Q96DU7	ITPKC	Inositol-trisphosphate 3-kinase C (EC 2.7.1.127) (Inositol 1,4,5-trisphosphate 3-kinase C) (IP3 3-kinase C) (IP3K C) (InsP 3-kinase C)	2 v 2	-0.073841	0.029737	0.206558	ACSL3	acyl-CoA synthetase long chain family member 3
Q9HAV4	XPO5	Exportin-5 (Exp5) (Ran-binding protein 21)	3 v 3	0.013064	0.0298082	0.672779	CTSS	cathepsin S
P12532	CKMT1A; CKMT1B	Creatine kinase U-type, mitochondrial (EC 2.7.3.2) (Acidic-type mitochondrial creatine kinase) (Mia-CK) (Ubiquitous mitochondrial creatine kinase) (U-MtCK)	3 v 3	-0.979596	0.0298751	0.207348	SUPT20H	SPT20 homolog, SAGA complex component
Q10567	AP1B1	AP-1 complex subunit beta-1 (Adaptor protein complex AP-1 subunit beta-1) (Adaptor-related protein complex 1 subunit beta-1) (Beta-1-adaptin) (Beta-adaptin 1) (Clathrin assembly protein complex 1 beta large chain) (Golgi adaptor HA1/AP1 adaptin beta subunit)	3 v 3	-0.155217	0.0299457	0.20752	NRP1	neuropilin 1
O94826	TOMM70	Mitochondrial import receptor subunit TOM70 (Mitochondrial precursor proteins import receptor) (Translocase of outer membrane 70 kDa subunit) (Translocase of outer mitochondrial membrane protein 70)	3 v 3	-0.135203	0.0299486	0.20752	UBE2D3	ubiquitin conjugating enzyme E2 D3
Q9BSL1	UBAC1	Ubiquitin-associated domain-containing protein 1 (UBA domain-containing protein 1) (E3 ubiquitin-protein ligase subunit KPC2) (Glialblastoma cell differentiation-related protein 1) (Kip1 ubiquitination-promoting complex protein 2)	3 v 3	-0.153194	0.0299594	0.672779	DHX35	DEAH-box helicase 35
Q14527	HLTF	Helicase-like transcription factor (EC 2.3.2.27) (EC 3.6.4.-) (DNA-binding protein/plasminogen activator inhibitor 1 regulator) (HIP116) (RING finger protein 80) (RING-type E3 ubiquitin transferase HLTF) (SWI/SNF-related matrix-associated actin-dependent regulator of chromatin subfamily A member 3) (Sucrose nonfermenting protein 2-like 3)	3 v 3	0.0652185	0.0299805	0.672779	PROSER1	proline and serine rich 1
Q9NX46	ADPRS	ADP-ribose glycohydrolase ARH3 (ADP-ribosylhydrolase 3) (O-acetyl-ADP-ribose deacetylase ARH3) (EC 3.5.1.-) (Poly(ADP-ribose) glycohydrolase ARH3) (EC 3.2.1.143) ([Protein ADP-ribosylarginine] hydrolase-like protein 2) ([Protein ADP-ribosylserine] hydrolase) (EC 3.2.2.-)	3 v 3	-0.0706625	0.0300599	0.207953	MAPK9	mitogen-activated protein kinase 9
Q9H6R3	ACSS3	Acyl-CoA synthetase short-chain family member 3, mitochondrial (EC 6.2.1.1) (Acetate--CoA ligase 3) (Acyl-CoA synthetase short-chain family member 3) (Propionate--CoA ligase) (EC 6.2.1.17)	3 v 3	-0.066294	0.0301055	0.208006	TBCEL	tubulin folding cofactor E like
Q5JTH9	RRP12	RRP12-like protein	3 v 3	0.157202	0.0301283	0.208006	PTPN4	protein tyrosine phosphatase, non-receptor type 4
Q8WUJ0	STYX	Serine/threonine/tyrosine-interacting protein (Inactive tyrosine-protein phosphatase STYX) (Phosphoserine/threonine/tyrosine interaction protein)	3 v 3	0.317964	0.0301656	0.208006	ZC3H12C	zinc finger CCCH-type containing 12C
Q96FV2	SCRN2	Secernin-2	3 v 3	-0.117758	0.0301746	0.672779	FGR	FGR proto-oncogene, Src family tyrosine kinase
Q15170	TCEAL1	Transcription elongation factor A protein-like 1 (TCEA-like protein 1) (Nuclear phosphoprotein p21/SIIR) (Transcription elongation factor S-II protein-like 1)	3 v 3	-0.372061	0.0301788	0.208006	EMC1	ER membrane protein complex subunit 1
K4DI93	CUL4B	Cullin 4B, isoform CRA_e (Cullin-4B)	3 v 3	-0.0517821	0.0301897	0.208006	AZI2	5-azacytidine induced 2
P23610	F8A1; F8A2; F8A3	40-kDa huntingtin-associated protein (HAP40) (CpG island protein) (Factor VIII intron 22 protein)	3 v 3	-0.189041	0.0303025	0.208056	LRRC57	leucine rich repeat containing 57
Q9Y4G8	RAPGEF2	Rap guanine nucleotide exchange factor 2 (Cyclic nucleotide ras GEF) (CNrasGEF) (Neural RAP guanine nucleotide exchange protein) (nRap GEP) (PDZ domain-containing guanine nucleotide exchange factor 1) (PDZ-GEF1) (RA-GEF-1) (Ras/Rap1-associating GEF-1)	2 v 2	0.238018	0.0303126	0.672779	FHL2	four and a half LIM domains 2
Q9BXW7	HDHD5	Haloacid dehalogenase-like hydrolase domain-containing 5 (Cat eye syndrome critical region protein 5)	3 v 3	-0.203966	0.0303228	0.208056	TMEM168	transmembrane protein 168
O14493	CLDN4	Claudin-4 (Clostridium perfringens enterotoxin receptor) (CPE-R) (CPE-receptor) (Williams-Beuren syndrome chromosomal region 8 protein)	3 v 3	0.343298	0.030342	0.208056	FBRSL1	fibrosin like 1
Q5XPI4	RNF123	E3 ubiquitin-protein ligase RNF123 (EC 2.3.2.27) (Kip1 ubiquitination-promoting complex protein 1) (RING finger protein 123) (RING-type E3 ubiquitin transferase RNF123)	3 v 3	-0.139233	0.0303436	0.208056	C3orf33	chromosome 3 open reading frame 33
Q9Y6K0	CEPT1	Choline/ethanolaminephosphotransferase 1 (hCEPT1) (EC 2.7.8.1) (EC 2.7.8.2) (1-alkenyl-2-acylglycerol choline phosphotransferase) (EC 2.7.8.22)	2 v 2	0.232777	0.030369	0.208063	ARFGEF3	ARFGEF family member 3
Q6N069	NAA16	N-alpha-acetyltransferase 16, NatA auxiliary subunit (NMDA receptor-regulated 1-like protein) (NARG1-like protein)	3 v 3	-0.191992	0.0304942	0.208342	ZNF644	zinc finger protein 644
Q7Z4R8	C6orf120	UPF0669 protein C6orf120	3 v 3	0.37673	0.0305085	0.208342	SYNJ1	synaptojanin 1
Q6NYC1	JMJD6	Bifunctional arginine demethylase and lysyl-hydroxylase JMJD6 (EC 1.14.11.-) (Histone arginine demethylase JMJD6) (JmjC domain-containing protein 6) (Jumonji domain-containing protein 6) (Lysyl-hydroxylase JMJD6) (Peptide-lysine 5-dioxygenase JMJD6) (Phosphatidylserine receptor) (Protein PTDSR)	3 v 3	0.168224	0.0305091	0.208342	MFAP3L	microfibril associated protein 3 like
O95235	KIF20A	Kinesin-like protein KIF20A (GG10_2) (Mitotic kinesin-like protein 2) (MKlp2) (Rab6-interacting kinesin-like protein) (Rabkinesin-6)	3 v 3	0.0658181	0.0305326	0.208342	EIF2AK1	eukaryotic translation initiation factor 2 alpha kinase 1
Q5TC82	RC3H1	Roquin-1 (Roquin) (EC 2.3.2.27) (RING finger and C3H zinc finger protein 1) (RING finger and CCCH-type zinc finger domain-containing protein 1) (RING finger protein 198)	3 v 3	0.161724	0.0305606	0.672779	GSPT1	G1 to S phase transition 1
Q8NC60	NOA1	Nitric oxide-associated protein 1	3 v 3	0.0452875	0.0306694	0.208342	SLC37A3	solute carrier family 37 member 3
A0A494C0R8	CLUH	Clustered mitochondria protein homolog	3 v 3	0.113352	0.0306704	0.208342	TAB2	TGF-beta activated kinase 1 (MAP3K7) binding protein 2
Q9NPQ8	RIC8A	Synembryn-A (Protein Ric-8A)	3 v 3	0.0950896	0.0306769	0.672779	SORT1	sortilin 1
Q9Y2E5	MAN2B2	Epididymis-specific alpha-mannosidase (EC 3.2.1.24) (Alpha-1,6-mannosidase) (Mannosidase alpha class 2B member 2)	3 v 3	-0.077248	0.0307051	0.672779	GPATCH11	G-patch domain containing 11
O14744	PRMT5	Protein arginine N-methyltransferase 5 (PRMT5) (EC 2.1.1.320) (72 kDa ICln-binding protein) (Histone-arginine N-methyltransferase PRMT5) (Jak-binding protein 1) (Shk1 kinase-binding protein 1 homolog) (SKB1 homolog) (SKB1Hs) [Cleaved into: Protein arginine N-methyltransferase 5, N-terminally processed]	3 v 3	0.066041	0.0307134	0.208342	THAP12	THAP domain containing 12
Q9BXJ9	NAA15	N-alpha-acetyltransferase 15, NatA auxiliary subunit (Gastric cancer antigen Ga19) (N-terminal acetyltransferase) (NMDA receptor-regulated protein 1) (Protein tubedown-1) (Tbdn100)	3 v 3	0.131256	0.0307169	0.208342	C9orf40	chromosome 9 open reading frame 40
Q06547	GABPB1	GA-binding protein subunit beta-1 (GABP subunit beta-1) (GABPB-1) (GABP subunit beta-2) (GABPB-2) (Nuclear respiratory factor 2) (Transcription factor E4TF1-47) (Transcription factor E4TF1-53)	3 v 3	-0.0787263	0.0307332	0.672779	BCLAF3	BCLAF1 and THRAP3 family member 3
Q9NUQ7	UFSP2	Ufm1-specific protease 2 (UfSP2) (EC 3.4.22.-)	3 v 3	0.136588	0.0307364	0.208342	PHF21A	PHD finger protein 21A
Q06323	PSME1	Proteasome activator complex subunit 1 (11S regulator complex subunit alpha) (REG-alpha) (Activator of multicatalytic protease subunit 1) (Interferon gamma up-regulated I-5111 protein) (IGUP I-5111) (Proteasome activator 28 subunit alpha) (PA28a) (PA28alpha)	3 v 3	-0.251005	0.0307756	0.208342	ING3	inhibitor of growth family member 3
Q9Y3E5	PTRH2	Peptidyl-tRNA hydrolase 2, mitochondrial (PTH 2) (EC 3.1.1.29) (Bcl-2 inhibitor of transcription 1)	3 v 3	0.121313	0.0308004	0.208342	SHISAL1	shisa like 1
P16219	ACADS	Short-chain specific acyl-CoA dehydrogenase, mitochondrial (SCAD) (EC 1.3.8.1) (Butyryl-CoA dehydrogenase)	3 v 3	-0.360541	0.0308079	0.208342	LRRC28	leucine rich repeat containing 28
Q6ZXV5	TMTC3	Protein O-mannosyl-transferase TMTC3 (EC 2.4.1.109) (Protein SMILE) (Transmembrane and TPR repeat-containing protein 3)	3 v 3	0.228596	0.0308149	0.208342	ARHGAP5	Rho GTPase activating protein 5
Q9NYU1	UGGT2	UDP-glucose:glycoprotein glucosyltransferase 2 (UGT2) (hUGT2) (EC 2.4.1.-) (UDP--Glc:glycoprotein glucosyltransferase 2) (UDP-glucose ceramide glucosyltransferase-like 1)	3 v 3	-0.0775612	0.030872	0.672779	ADCYAP1	adenylate cyclase activating polypeptide 1
Q9UQ13	SHOC2	Leucine-rich repeat protein SHOC-2 (Protein soc-2 homolog) (Protein sur-8 homolog)	3 v 3	0.111132	0.0308842	0.208482	GCC2	GRIP and coiled-coil domain containing 2
Q06203	PPAT	Amidophosphoribosyltransferase (ATase) (EC 2.4.2.14) (Glutamine phosphoribosylpyrophosphate amidotransferase) (GPAT)	3 v 3	0.377236	0.0309574	0.208736	JADE1	jade family PHD finger 1
B4DR48		Arginyl-tRNA--protein transferase 1 (Arginyltransferase 1) (R-transferase 1) (EC 2.3.2.8) (Arginine-tRNA--protein transferase 1)	3 v 3	-0.133926	0.0309632	0.672779	RSF1	remodeling and spacing factor 1
Q9Y448	KNSTRN	Small kinetochore-associated protein (SKAP) (Kinetochore-localized astrin-binding protein) (Kinastrin) (Kinetochore-localized astrin/SPAG5-binding protein) (TRAF4-associated factor 1)	3 v 3	0.159953	0.0310687	0.20896	ANLN	anillin actin binding protein
Q8NB90	SPATA5	ATPase family protein 2 homolog (EC 3.6.4.10) (Spermatogenesis-associated factor protein) (Spermatogenesis-associated protein 5)	3 v 3	0.0721342	0.0310887	0.20896	ZNF777	zinc finger protein 777
P36871	PGM1	Phosphoglucomutase-1 (PGM 1) (EC 5.4.2.2) (Glucose phosphomutase 1)	3 v 3	-0.169983	0.0311248	0.208985	CCNT2	cyclin T2
P00390	GSR	Glutathione reductase, mitochondrial (GR) (GRase) (EC 1.8.1.7)	3 v 3	0.0760621	0.0311417	0.208985	CEP19	centrosomal protein 19
Q9P2N7	KLHL13	Kelch-like protein 13 (BTB and kelch domain-containing protein 2)	3 v 3	0.239232	0.0312422	0.2094	H3F3A	H3 histone family member 3A
P0CG13	CHTF8	Chromosome transmission fidelity protein 8 homolog (hCTF8)	3 v 3	0.459969	0.0312526	0.2094	CADPS	calcium dependent secretion activator
P20645	M6PR	Cation-dependent mannose-6-phosphate receptor (CD Man-6-P receptor) (CD-MPR) (46 kDa mannose 6-phosphate receptor) (MPR 46)	3 v 3	0.0546868	0.0313203	0.209689	RGS7BP	regulator of G protein signaling 7 binding protein
O60568	PLOD3	Multifunctional procollagen lysine hydroxylase and glycosyltransferase LH3 [Includes: Procollagen-lysine,2-oxoglutarate 5-dioxygenase 3 (EC 1.14.11.4) (Lysyl hydroxylase 3) (LH3); Procollagen glycosyltransferase (EC 2.4.1.50) (EC 2.4.1.66) (Galactosylhydroxylysine-glucosyltransferase) (Procollagen galactosyltransferase) (Procollagen glucosyltransferase)]	3 v 3	-0.109454	0.0313864	0.209699	CALCR	calcitonin receptor
O75071	EFCAB14	EF-hand calcium-binding domain-containing protein 14	3 v 3	0.295608	0.0313886	0.209699	RPS6KA3	ribosomal protein S6 kinase A3
Q9Y3B4	SF3B6	Splicing factor 3B subunit 6 (Pre-mRNA branch site protein p14) (SF3b 14 kDa subunit) (SF3B14a) (Spliceosome-associated protein, 14-kDa) (Splicing factor 3b, subunit 6, 14kDa)	3 v 3	-0.0213644	0.0314517	0.209826	TMEM237	transmembrane protein 237
Q9Y3C6	PPIL1	Peptidyl-prolyl cis-trans isomerase-like 1 (PPIase) (EC 5.2.1.8) (Rotamase PPIL1)	3 v 3	0.0655567	0.031464	0.209826	SLC22A6	solute carrier family 22 member 6
Q9H2C2	ARV1	Protein ARV1 (hARV1)	3 v 3	0.168651	0.0315431	0.672779	GTF3C3	general transcription factor IIIC subunit 3
Q9NPF5	DMAP1	DNA methyltransferase 1-associated protein 1 (DNMAP1) (DNMT1-associated protein 1)	3 v 3	0.0742212	0.0316111	0.672779	COG6	component of oligomeric golgi complex 6
Q14657	LAGE3	EKC/KEOPS complex subunit LAGE3 (L antigen family member 3) (Protein ESO-3) (Protein ITBA2)	3 v 3	-0.201841	0.031635	0.210327	PAQR3	progestin and adipoQ receptor family member 3
Q9Y478	PRKAB1	5'-AMP-activated protein kinase subunit beta-1 (AMPK subunit beta-1) (AMPKb)	3 v 3	0.345121	0.0316758	0.210327	ZKSCAN8	zinc finger with KRAB and SCAN domains 8
Q7L2H7	EIF3M	Eukaryotic translation initiation factor 3 subunit M (eIF3m) (Fetal lung protein B5) (hFL-B5) (PCI domain-containing protein 1)	3 v 3	0.131345	0.0316923	0.210327	TRDN	triadin
Q5K4L6	SLC27A3	Solute carrier family 27 member 3 (EC 6.2.1.-) (Arachidonate--CoA ligase) (EC 6.2.1.15) (Long-chain fatty acid transport protein 3) (FATP-3) (Fatty acid transport protein 3) (Very long-chain acyl-CoA synthetase homolog 3) (VLCS-3)	3 v 3	-0.399363	0.031713	0.210327	TMEM19	transmembrane protein 19
Q53FT3	HIKESHI	Protein Hikeshi	3 v 3	-0.161347	0.0317131	0.210327	FAM117B	family with sequence similarity 117 member B
Q7L9B9	EEPD1	Endonuclease/exonuclease/phosphatase family domain-containing protein 1	3 v 3	-0.265745	0.0317505	0.210327	KIAA1671	KIAA1671
O43676	NDUFB3	NADH dehydrogenase [ubiquinone] 1 beta subcomplex subunit 3 (Complex I-B12) (CI-B12) (NADH-ubiquinone oxidoreductase B12 subunit)	3 v 3	-0.216782	0.031762	0.210327	ESYT3	extended synaptotagmin 3
Q14678	KANK1	KN motif and ankyrin repeat domain-containing protein 1 (Ankyrin repeat domain-containing protein 15) (Kidney ankyrin repeat-containing protein)	3 v 3	0.162499	0.0317706	0.672779	XPO7	exportin 7
Q0P6H9	TMEM62	Transmembrane protein 62	3 v 3	-0.123136	0.0317719	0.210327	RGPD4	RANBP2-like and GRIP domain containing 4
F8W9F9	WNK2	Non-specific serine/threonine protein kinase (EC 2.7.11.1)	3 v 3	-0.221182	0.0318203	0.210327	CCNDBP1	cyclin D1 binding protein 1
P09525	ANXA4	Annexin A4 (35-beta calcimedin) (Annexin IV) (Annexin-4) (Carbohydrate-binding protein p33/p41) (Chromobindin-4) (Endonexin I) (Lipocortin IV) (P32.5) (PP4-X) (Placental anticoagulant protein II) (PAP-II) (Protein II)	3 v 3	-0.169861	0.0318356	0.210327	RGPD8	RANBP2-like and GRIP domain containing 8
P21860	ERBB3	Receptor tyrosine-protein kinase erbB-3 (EC 2.7.10.1) (Proto-oncogene-like protein c-ErbB-3) (Tyrosine kinase-type cell surface receptor HER3)	3 v 3	0.0799273	0.0318806	0.210363	CLDN23	claudin 23
O95163	ELP1	Elongator complex protein 1 (ELP1) (IkappaB kinase complex-associated protein) (IKK complex-associated protein) (p150)	3 v 3	-0.0693402	0.0319248	0.672779	REV1	REV1, DNA directed polymerase
Q02750	MAP2K1	Dual specificity mitogen-activated protein kinase kinase 1 (MAP kinase kinase 1) (MAPKK 1) (MKK1) (EC 2.7.12.2) (ERK activator kinase 1) (MAPK/ERK kinase 1) (MEK 1)	3 v 3	-0.130615	0.0319395	0.210363	ZNF384	zinc finger protein 384
Q9BQG0	MYBBP1A	Myb-binding protein 1A	3 v 3	0.156456	0.0319552	0.210363	ZNF770	zinc finger protein 770
A4D2Q0	UNC84A	Unc-84 homolog A (C. elegans)	3 v 3	0.664097	0.031972	0.210363	SOWAHC	sosondowah ankyrin repeat domain family member C
Q8NC51	SERBP1	Plasminogen activator inhibitor 1 RNA-binding protein (PAI1 RNA-binding protein 1) (PAI-RBP1) (SERPINE1 mRNA-binding protein 1)	3 v 3	0.131339	0.0319782	0.210363	GOLGA6C	golgin A6 family member C
Q9NXE4	SMPD4	Sphingomyelin phosphodiesterase 4 (EC 3.1.4.12) (Neutral sphingomyelinase 3) (nSMase-3) (nSMase3) (Neutral sphingomyelinase III)	3 v 3	-0.0483809	0.0319892	0.210363	CLOCK	clock circadian regulator
O60762	DPM1	Dolichol-phosphate mannosyltransferase subunit 1 (EC 2.4.1.83) (Dolichol-phosphate mannose synthase subunit 1) (DPM synthase subunit 1) (Dolichyl-phosphate beta-D-mannosyltransferase subunit 1) (Mannose-P-dolichol synthase subunit 1) (MPD synthase subunit 1)	3 v 3	-0.260061	0.0320502	0.210556	MED27	mediator complex subunit 27
Q8TF30	WHAMM	WASP homolog-associated protein with actin, membranes and microtubules (WAS protein homology region 2 domain-containing protein 1) (WH2 domain-containing protein 1)	3 v 3	-0.220445	0.0320913	0.672779	TAP1	transporter 1, ATP binding cassette subfamily B member
A0A024R5H8	RAB6A	RAB6A, member RAS oncogene family, isoform CRA_b	3 v 3	-0.0960936	0.0321655	0.210556	RGPD6	RANBP2-like and GRIP domain containing 6
Q6NXT1	ANKRD54	Ankyrin repeat domain-containing protein 54 (Lyn-interacting ankyrin repeat protein)	3 v 3	-0.069728	0.0321816	0.672779	NAP1L1	nucleosome assembly protein 1 like 1
P27701	CD82	CD82 antigen (C33 antigen) (IA4) (Inducible membrane protein R2) (Metastasis suppressor Kangai-1) (Suppressor of tumorigenicity 6 protein) (Tetraspanin-27) (Tspan-27) (CD antigen CD82)	3 v 3	-0.37945	0.0322324	0.210556	ZBTB10	zinc finger and BTB domain containing 10
Q8WVJ2	NUDCD2	NudC domain-containing protein 2	3 v 3	-0.0669771	0.0322956	0.210556	SYNRG	synergin gamma
P11171	EPB41	Protein 4.1 (P4.1) (4.1R) (Band 4.1) (EPB4.1) (Erythrocyte membrane protein band 4.1)	3 v 3	-0.178006	0.0323316	0.210556	CDY1B	chromodomain Y-linked 1B
Q96N64	PWWP2A	PWWP domain-containing protein 2A	3 v 3	0.240356	0.0323817	0.210556	ADAMTS18	ADAM metallopeptidase with thrombospondin type 1 motif 18
O75054	IGSF3	Immunoglobulin superfamily member 3 (IgSF3) (Glu-Trp-Ile EWI motif-containing protein 3) (EWI-3)	3 v 3	-0.319552	0.0323976	0.210556	GPR3	G protein-coupled receptor 3
Q9NRP4	SDHAF3	Succinate dehydrogenase assembly factor 3, mitochondrial (SDH assembly factor 3) (SDHAF3)	3 v 3	-0.211241	0.0324388	0.210556	RBM12B	RNA binding motif protein 12B
Q6ZVK8	NUDT18	8-oxo-dGDP phosphatase NUDT18 (EC 3.6.1.58) (2-hydroxy-dADP phosphatase) (7,8-dihydro-8-oxoguanine phosphatase) (MutT homolog 3) (Nucleoside diphosphate-linked moiety X motif 18) (Nudix motif 18)	3 v 3	-0.17437	0.0325639	0.210556	ANGPT1	angiopoietin 1
P52701	MSH6	DNA mismatch repair protein Msh6 (hMSH6) (G/T mismatch-binding protein) (GTBP) (GTMBP) (MutS protein homolog 6) (MutS-alpha 160 kDa subunit) (p160)	3 v 3	-0.218746	0.0325639	0.210556	NKAIN2	sodium/potassium transporting ATPase interacting 2
Q9H1U4	MEGF9	Multiple epidermal growth factor-like domains protein 9 (Multiple EGF-like domains protein 9) (Epidermal growth factor-like protein 5) (EGF-like protein 5)	3 v 3	0.535012	0.0325659	0.210556	TRAM1	translocation associated membrane protein 1
Q96NL8	C8orf37	Protein C8orf37	3 v 3	0.326906	0.0325922	0.210556	OPA3	OPA3, outer mitochondrial membrane lipid metabolism regulator
Q13309	SKP2	S-phase kinase-associated protein 2 (Cyclin-A/CDK2-associated protein p45) (F-box protein Skp2) (F-box/LRR-repeat protein 1) (p45skp2)	3 v 3	0.433186	0.0326029	0.210556	KITLG	KIT ligand
P04075	ALDOA	Fructose-bisphosphate aldolase A (EC 4.1.2.13) (Lung cancer antigen NY-LU-1) (Muscle-type aldolase)	3 v 3	0.15033	0.0326986	0.210556	CAST	calpastatin
P62081	RPS7	40S ribosomal protein S7 (Small ribosomal subunit protein eS7)	3 v 3	-0.175552	0.032719	0.210556	HP1BP3	heterochromatin protein 1 binding protein 3
Q9NW38	FANCL	E3 ubiquitin-protein ligase FANCL (EC 2.3.2.27) (Fanconi anemia group L protein) (Fanconi anemia-associated polypeptide of 43 kDa) (FAAP43) (RING-type E3 ubiquitin transferase FANCL)	3 v 3	-0.250618	0.0327335	0.210556	CDS2	CDP-diacylglycerol synthase 2
Q86UD0	SAPCD2	Suppressor APC domain-containing protein 2 (Tumor specificity and mitosis phase-dependent expression protein) (TS/MDEP) (p42.3)	3 v 3	-0.273063	0.0327785	0.210556	CDC14A	cell division cycle 14A
P28370	SMARCA1	Probable global transcription activator SNF2L1 (EC 3.6.4.-) (ATP-dependent helicase SMARCA1) (Nucleosome-remodeling factor subunit SNF2L) (SWI/SNF-related matrix-associated actin-dependent regulator of chromatin subfamily A member 1)	3 v 3	-0.0512634	0.0327967	0.210556	AK7	adenylate kinase 7
Q9UBP0	SPAST	Spastin (EC 5.6.1.1) (Spastic paraplegia 4 protein)	3 v 3	0.256072	0.032806	0.210556	RGPD5	RANBP2-like and GRIP domain containing 5
Q9UG63	ABCF2	ATP-binding cassette sub-family F member 2 (Iron-inhibited ABC transporter 2)	3 v 3	0.201088	0.0328483	0.210556	IL36G	interleukin 36 gamma
Q8TAD4	SLC30A5	Zinc transporter 5 (ZnT-5) (Solute carrier family 30 member 5) (ZnT-like transporter 1) (hZTL1)	3 v 3	-0.0577599	0.0328653	0.210556	PARM1	prostate androgen-regulated mucin-like protein 1
O75843	AP1G2	AP-1 complex subunit gamma-like 2 (Gamma2-adaptin) (G2ad)	3 v 3	0.102848	0.0328793	0.210556	CDY1	chromodomain Y-linked 1
Q53EL1		WASH complex subunit 5 (WASH complex subunit strumpellin) (Fragment)	3 v 3	0.0696148	0.0329254	0.210556	CEP350	centrosomal protein 350
Q9HCG7	GBA2	Non-lysosomal glucosylceramidase (NLGase) (EC 3.2.1.45) (Beta-glucocerebrosidase 2) (Beta-glucosidase 2) (Bile acid beta-glucosidase GBA2) (Bile acid glucosyl transferase GBA2) (Cholesterol glucosyltransferase GBA2) (EC 2.4.1.-) (Cholesteryl-beta-glucosidase GBA2) (EC 3.2.1.-) (Glucosylceramidase 2)	3 v 3	-0.449036	0.0329327	0.210556	RWDD4	RWD domain containing 4
O75534	CSDE1	Cold shock domain-containing protein E1 (N-ras upstream gene protein) (Protein UNR)	3 v 3	0.23093	0.0330345	0.210556	PLSCR4	phospholipid scramblase 4
Q9H204	MED28	Mediator of RNA polymerase II transcription subunit 28 (Endothelial-derived protein 1) (Mediator complex subunit 28) (Merlin and Grb2-interacting cytoskeletal protein) (Magicin) (Tumor angiogenesis marker EG-1)	3 v 3	0.327229	0.033039	0.210556	ERH	ERH, mRNA splicing and mitosis factor
Q6ZSS3	ZNF621	Zinc finger protein 621	2 v 2	-0.157956	0.0330545	0.210556	PDE8A	phosphodiesterase 8A
P13798	APEH	Acylamino-acid-releasing enzyme (AARE) (EC 3.4.19.1) (Acyl-peptide hydrolase) (APH) (Acylaminoacyl-peptidase) (Oxidized protein hydrolase) (OPH)	3 v 3	-0.210332	0.0330726	0.210556	MON2	MON2 homolog, regulator of endosome-to-Golgi trafficking
A0A140VKC9		Thioredoxin-disulfide reductase (EC 1.8.1.9)	3 v 3	0.0351539	0.0330782	0.210556	CPNE4	copine 4
P27701	CD82	CD82 antigen (C33 antigen) (IA4) (Inducible membrane protein R2) (Metastasis suppressor Kangai-1) (Suppressor of tumorigenicity 6 protein) (Tetraspanin-27) (Tspan-27) (CD antigen CD82)	3 v 3	-0.248143	0.0330934	0.672779	STARD13	StAR related lipid transfer domain containing 13
O14494	PLPP1	Phospholipid phosphatase 1 (EC 3.1.3.-) (EC 3.1.3.106) (EC 3.1.3.4) (EC 3.1.3.81) (Lipid phosphate phosphohydrolase 1) (PAP2-alpha) (Phosphatidate phosphohydrolase type 2a) (Phosphatidic acid phosphatase 2a) (PAP-2a) (PAP2a)	2 v 2	-0.20093	0.0331168	0.672779	APH1B	aph-1 homolog B, gamma-secretase subunit
Q5T6F2	UBAP2	Ubiquitin-associated protein 2 (UBAP-2)	3 v 3	-0.0206351	0.0331258	0.672779	RYBP	RING1 and YY1 binding protein
O14966	RAB29	Ras-related protein Rab-7L1 (Rab-7-like protein 1) (Ras-related protein Rab-29)	3 v 3	-0.126056	0.0331554	0.672779	BTBD10	BTB domain containing 10
P19623	SRM	Spermidine synthase (SPDSY) (EC 2.5.1.16) (Putrescine aminopropyltransferase)	3 v 3	-0.0263316	0.0331555	0.672779	FTMT	ferritin mitochondrial
B2RDY9		Adenylyl cyclase-associated protein	3 v 3	-0.0512701	0.0331743	0.210575	SCD	stearoyl-CoA desaturase
O95249	GOSR1	Golgi SNAP receptor complex member 1 (28 kDa Golgi SNARE protein) (28 kDa cis-Golgi SNARE p28) (GOS-28)	3 v 3	-0.225694	0.0331836	0.210575	ADCY5	adenylate cyclase 5
P29692	EEF1D	Elongation factor 1-delta (EF-1-delta) (Antigen NY-CO-4)	3 v 3	-0.132098	0.0332106	0.21059	SBNO1	strawberry notch homolog 1
R4GN18	CD46	Membrane cofactor protein (Fragment)	3 v 3	0.277008	0.0332469	0.210663	PTPN22	protein tyrosine phosphatase, non-receptor type 22
Q8N3Y1	FBXW8	F-box/WD repeat-containing protein 8 (F-box and WD-40 domain-containing protein 8) (F-box only protein 29)	3 v 3	-0.264663	0.0334192	0.211597	C1orf43	chromosome 1 open reading frame 43
Q9BXP2	SLC12A9	Solute carrier family 12 member 9 (Cation-chloride cotransporter 6) (hCCC6) (Cation-chloride cotransporter-interacting protein 1) (CCC-interacting protein 1) (hCIP1) (Potassium-chloride transporter 9) (WO3.3)	3 v 3	-0.0534624	0.0334747	0.672779	TBC1D4	TBC1 domain family member 4
P98153	DGCR2	Integral membrane protein DGCR2/IDD	3 v 3	0.140798	0.033502	0.211768	PPCS	phosphopantothenoylcysteine synthetase
Q99715	COL12A1	Collagen alpha-1(XII) chain	3 v 3	0.294911	0.0335309	0.211768	CUL3	cullin 3
Q9NWK9	ZNHIT6	Box C/D snoRNA protein 1 (Serologically defined breast cancer antigen NY-BR-75) (Zinc finger HIT domain-containing protein 6)	3 v 3	0.271745	0.0335564	0.211768	LRRC1	leucine rich repeat containing 1
P04049	RAF1	RAF proto-oncogene serine/threonine-protein kinase (EC 2.7.11.1) (Proto-oncogene c-RAF) (cRaf) (Raf-1)	3 v 3	0.137198	0.0335856	0.672779	PDCD4	programmed cell death 4
Q9Y294	ASF1A	Histone chaperone ASF1A (Anti-silencing function protein 1 homolog A) (hAsf1) (hAsf1a) (CCG1-interacting factor A) (CIA) (hCIA)	3 v 3	0.143804	0.0335878	0.211768	CTR9	CTR9 homolog, Paf1/RNA polymerase II complex component
P63167	DYNLL1	Dynein light chain 1, cytoplasmic (8 kDa dynein light chain) (DLC8) (Dynein light chain LC8-type 1) (Protein inhibitor of neuronal nitric oxide synthase) (PIN)	3 v 3	0.121111	0.0336202	0.211768	NMD3	NMD3 ribosome export adaptor
O15264	MAPK13	Mitogen-activated protein kinase 13 (MAP kinase 13) (MAPK 13) (EC 2.7.11.24) (Mitogen-activated protein kinase p38 delta) (MAP kinase p38 delta) (Stress-activated protein kinase 4)	3 v 3	-0.289348	0.0337068	0.21204	EMB	embigin
Q06124	PTPN11	Tyrosine-protein phosphatase non-receptor type 11 (EC 3.1.3.48) (Protein-tyrosine phosphatase 1D) (PTP-1D) (Protein-tyrosine phosphatase 2C) (PTP-2C) (SH-PTP2) (SHP-2) (Shp2) (SH-PTP3)	3 v 3	-0.0344602	0.0337971	0.672779	CCDC122	coiled-coil domain containing 122
Q13232	NME3	Nucleoside diphosphate kinase 3 (NDK 3) (NDP kinase 3) (EC 2.7.4.6) (DR-nm23) (Nucleoside diphosphate kinase C) (NDPKC) (nm23-H3)	3 v 3	-0.15995	0.0338004	0.212224	GATAD1	GATA zinc finger domain containing 1
Q02742	GCNT1	Beta-1,3-galactosyl-O-glycosyl-glycoprotein beta-1,6-N-acetylglucosaminyltransferase (EC 2.4.1.102) (Core 2-branching enzyme) (Core2-GlcNAc-transferase) (C2GNT) (Core 2 GNT)	3 v 3	0.151861	0.0338173	0.212224	NKX3-2	NK3 homeobox 2
Q13630	GFUS	GDP-L-fucose synthase (EC 1.1.1.271) (GDP-4-keto-6-deoxy-D-mannose-3,5-epimerase-4-reductase) (Protein FX) (Red cell NADP(H)-binding protein) (Short-chain dehydrogenase/reductase family 4E member 1)	3 v 3	-0.0676742	0.0339101	0.672779	CPOX	coproporphyrinogen oxidase
Q9NQC7	CYLD	Ubiquitin carboxyl-terminal hydrolase CYLD (EC 3.4.19.12) (Deubiquitinating enzyme CYLD) (Ubiquitin thioesterase CYLD) (Ubiquitin-specific-processing protease CYLD)	3 v 3	0.532495	0.0339496	0.212425	AGO4	argonaute RISC catalytic component 4
A0A024QZ89	COG4	Component of oligomeric Golgi complex 4 (Conserved oligomeric Golgi complex subunit 4)	3 v 3	-0.109793	0.0339737	0.212425	CAPRIN2	caprin family member 2
C9J1E1	BLVRA	Biliverdin reductase A (Fragment)	2 v 2	-0.439224	0.0340036	0.212425	RAB22A	RAB22A, member RAS oncogene family
P23258	TUBG1	Tubulin gamma-1 chain (Gamma-1-tubulin) (Gamma-tubulin complex component 1) (GCP-1)	3 v 3	0.0402923	0.0340197	0.212425	VRK1	VRK serine/threonine kinase 1
O00622	CCN1	CCN family member 1 (Cellular communication network factor 1) (Cysteine-rich angiogenic inducer 61) (Insulin-like growth factor-binding protein 10) (IBP-10) (IGF-binding protein 10) (IGFBP-10) (Protein CYR61) (Protein GIG1)	3 v 3	0.265528	0.034024	0.212425	DDX21	DExD-box helicase 21
Q16625	OCLN	Occludin	3 v 3	0.773477	0.0340567	0.212474	NOS1	nitric oxide synthase 1
P14209	CD99	CD99 antigen (12E7) (E2 antigen) (Protein MIC2) (T-cell surface glycoprotein E2) (CD antigen CD99)	3 v 3	-0.198095	0.0340825	0.212479	DEGS1	delta 4-desaturase, sphingolipid 1
P07741	APRT	Adenine phosphoribosyltransferase (APRT) (EC 2.4.2.7)	3 v 3	-0.154773	0.0341181	0.672779	MCC	MCC, WNT signaling pathway regulator
Q96SK2	TMEM209	Transmembrane protein 209	3 v 3	0.147902	0.0341253	0.21259	ZNF805	zinc finger protein 805
Q9BRP4	PAAF1	Proteasomal ATPase-associated factor 1 (Protein G-16) (WD repeat-containing protein 71)	3 v 3	0.106487	0.0341563	0.212628	ANP32E	acidic nuclear phosphoprotein 32 family member E
Q96SY0	INTS14	Integrator complex subunit 14 (von Willebrand factor A domain-containing protein 9)	3 v 3	-0.10841	0.0341682	0.672779	TERF1	telomeric repeat binding factor 1
Q9Y2Z2	MTO1	Protein MTO1 homolog, mitochondrial	3 v 3	0.0917477	0.0342034	0.672779	ITPR1	inositol 1,4,5-trisphosphate receptor type 1
Q969V5	MUL1	Mitochondrial ubiquitin ligase activator of NFKB 1 (EC 2.3.2.27) (E3 SUMO-protein ligase MUL1) (E3 ubiquitin-protein ligase MUL1) (Growth inhibition and death E3 ligase) (Mitochondrial-anchored protein ligase) (Protein Hades) (Putative NF-kappa-B-activating protein 266) (RING finger protein 218) (RING-type E3 ubiquitin transferase NFKB 1)	3 v 3	0.0988737	0.0342129	0.672779	AK3	adenylate kinase 3
Q8TEB1	DCAF11	DDB1- and CUL4-associated factor 11 (WD repeat-containing protein 23)	3 v 3	-0.251836	0.0342696	0.212801	FAM50B	family with sequence similarity 50 member B
Q9BQ95	ECSIT	Evolutionarily conserved signaling intermediate in Toll pathway, mitochondrial (Protein SITPEC)	3 v 3	-0.256111	0.0342851	0.212801	CHFR	checkpoint with forkhead and ring finger domains
Q9NPE3	NOP10	H/ACA ribonucleoprotein complex subunit 3 (Nucleolar protein 10) (Nucleolar protein family A member 3) (snoRNP protein NOP10)	2 v 2	0.621315	0.0342905	0.672779	AMER2	APC membrane recruitment protein 2
Q9ULP9	TBC1D24	TBC1 domain family member 24	3 v 3	-0.212202	0.0342917	0.212801	PRLR	prolactin receptor
P36957	DLST	Dihydrolipoyllysine-residue succinyltransferase component of 2-oxoglutarate dehydrogenase complex, mitochondrial (EC 2.3.1.61) (2-oxoglutarate dehydrogenase complex component E2) (OGDC-E2) (Dihydrolipoamide succinyltransferase component of 2-oxoglutarate dehydrogenase complex) (E2K)	3 v 3	-0.202285	0.034303	0.212801	PKNOX2	PBX/knotted 1 homeobox 2
Q15208	STK38	Serine/threonine-protein kinase 38 (EC 2.7.11.1) (NDR1 protein kinase) (Nuclear Dbf2-related kinase 1)	3 v 3	-0.134914	0.0343091	0.212801	RAB2B	RAB2B, member RAS oncogene family
O60814	H2BC12	Histone H2B type 1-K (H2B K) (HIRA-interacting protein 1)	3 v 3	-0.35601	0.0343091	0.672779	SUSD5	sushi domain containing 5
O95361	TRIM16	Tripartite motif-containing protein 16 (EC 2.3.2.27) (E3 ubiquitin-protein ligase TRIM16) (Estrogen-responsive B box protein)	3 v 3	0.374069	0.0343619	0.212832	POLR1C	RNA polymerase I and III subunit C
Q8N0Z6	TTC5	Tetratricopeptide repeat protein 5 (TPR repeat protein 5) (Stress-responsive activator of p300) (Strap)	3 v 3	-0.0340323	0.0343641	0.212833	USP53	ubiquitin specific peptidase 53
Q96RQ1	ERGIC2	Endoplasmic reticulum-Golgi intermediate compartment protein 2	3 v 3	0.132874	0.0343699	0.672779	PTPN14	protein tyrosine phosphatase, non-receptor type 14
Q96C11	FGGY	FGGY carbohydrate kinase domain-containing protein (EC 2.7.1.-)	3 v 3	-0.332551	0.0344813	0.213248	CLDN8	claudin 8
Q9NVS2	MRPS18A	39S ribosomal protein S18a, mitochondrial (MRP-S18-a) (Mrps18a) (S18mt-a) (39S ribosomal protein S18-3, mitochondrial) (MRP-S18-3) (Mitochondrial large ribosomal subunit protein bS18a) (Mitochondrial large ribosomal subunit protein mL66)	3 v 3	0.0983756	0.0344884	0.672779	MATN3	matrilin 3
O94782	USP1	Ubiquitin carboxyl-terminal hydrolase 1 (EC 3.4.19.12) (Deubiquitinating enzyme 1) (hUBP) (Ubiquitin thioesterase 1) (Ubiquitin-specific-processing protease 1)	3 v 3	-0.138929	0.0344942	0.213248	MMRN2	multimerin 2
O43490	PROM1	Prominin-1 (Antigen AC133) (Prominin-like protein 1) (CD antigen CD133)	3 v 3	0.050067	0.0345331	0.213248	NCAPH	non-SMC condensin I complex subunit H
Q9NUD5	ZCCHC3	Zinc finger CCHC domain-containing protein 3	3 v 3	0.143607	0.0345508	0.213248	VPS13B	vacuolar protein sorting 13 homolog B
O75113	N4BP1	NEDD4-binding protein 1 (N4BP1) (EC 3.1.-.-)	3 v 3	0.279668	0.0345564	0.213248	TTC38	tetratricopeptide repeat domain 38
O00220	TNFRSF10A	Tumor necrosis factor receptor superfamily member 10A (Death receptor 4) (TNF-related apoptosis-inducing ligand receptor 1) (TRAIL receptor 1) (TRAIL-R1) (CD antigen CD261)	3 v 3	0.246223	0.0346001	0.213351	GREM2	gremlin 2, DAN family BMP antagonist
Q9HCM3	KIAA1549	UPF0606 protein KIAA1549	3 v 3	-0.284606	0.034655	0.213351	ARNTL2	aryl hydrocarbon receptor nuclear translocator like 2
Q9Y315	DERA	Deoxyribose-phosphate aldolase (DERA) (EC 4.1.2.4) (2-deoxy-D-ribose 5-phosphate aldolase) (Phosphodeoxyriboaldolase) (Deoxyriboaldolase)	3 v 3	-0.187046	0.0346911	0.213351	BICRAL	BRD4 interacting chromatin remodeling complex associated protein like
O60518	RANBP6	Ran-binding protein 6 (RanBP6)	3 v 3	-0.161633	0.0346998	0.213351	ZNHIT6	zinc finger HIT-type containing 6
Q16658	FSCN1	Fascin (55 kDa actin-bundling protein) (Singed-like protein) (p55)	3 v 3	0.0673788	0.0347498	0.213351	MRTFB	myocardin related transcription factor B
Q96E52	OMA1	Metalloendopeptidase OMA1, mitochondrial (EC 3.4.24.-) (Metalloprotease-related protein 1) (MPRP-1) (Overlapping with the m-AAA protease 1 homolog)	3 v 3	-0.197251	0.0347835	0.213351	ATXN2L	ataxin 2 like
Q9BXS5	AP1M1	AP-1 complex subunit mu-1 (AP-mu chain family member mu1A) (Adaptor protein complex AP-1 subunit mu-1) (Adaptor-related protein complex 1 subunit mu-1) (Clathrin assembly protein complex 1 mu-1 medium chain 1) (Clathrin coat assembly protein AP47) (Clathrin coat-associated protein AP47) (Golgi adaptor HA1/AP1 adaptin mu-1 subunit) (Mu-adaptin 1) (Mu1A-adaptin)	3 v 3	0.102792	0.0348129	0.672779	STK39	serine/threonine kinase 39
Q96CG3	TIFA	TRAF-interacting protein with FHA domain-containing protein A (Putative MAPK-activating protein PM14) (Putative NF-kappa-B-activating protein 20) (TRAF2-binding protein)	3 v 3	-0.138962	0.0348233	0.672779	FCGR2B	Fc fragment of IgG receptor IIb
Q8NHY6	ZFP28	Zinc finger protein 28 homolog (Zfp-28) (Krueppel-like zinc finger factor X6)	2 v 2	0.793209	0.0348467	0.672779	TMEM265	transmembrane protein 265
Q8WXE0	CASKIN2	Caskin-2 (CASK-interacting protein 2)	3 v 3	-0.178179	0.034884	0.213351	PPP3CC	protein phosphatase 3 catalytic subunit gamma
O95208	EPN2	Epsin-2 (EPS-15-interacting protein 2)	3 v 3	-0.175005	0.0348888	0.213351	CAV2	caveolin 2
O14733	MAP2K7	Dual specificity mitogen-activated protein kinase kinase 7 (MAP kinase kinase 7) (MAPKK 7) (EC 2.7.12.2) (JNK-activating kinase 2) (MAPK/ERK kinase 7) (MEK 7) (Stress-activated protein kinase kinase 4) (SAPK kinase 4) (SAPKK-4) (SAPKK4) (c-Jun N-terminal kinase kinase 2) (JNK kinase 2) (JNKK 2)	3 v 3	-0.0930224	0.034908	0.213351	GUCY1A1	guanylate cyclase 1 soluble subunit alpha 1
Q9NRK6	ABCB10	ATP-binding cassette sub-family B member 10, mitochondrial (ABC-mitochondrial erythroid protein) (ABC-me protein) (ATP-binding cassette transporter 10) (ABC transporter 10 protein) (Mitochondrial ATP-binding cassette 2) (M-ABC2)	3 v 3	0.174394	0.0349172	0.213351	ACAD11	acyl-CoA dehydrogenase family member 11
A0MZ66	SHTN1	Shootin-1 (Shootin1)	3 v 3	0.143837	0.0349238	0.213351	CA8	carbonic anhydrase 8
Q969Y2	GTPBP3	tRNA modification GTPase GTPBP3, mitochondrial (GTP-binding protein 3) (Mitochondrial GTP-binding protein 1)	3 v 3	-0.0356946	0.0350721	0.672779	FBXW8	F-box and WD repeat domain containing 8
P46977	STT3A	Dolichyl-diphosphooligosaccharide--protein glycosyltransferase subunit STT3A (Oligosaccharyl transferase subunit STT3A) (STT3-A) (EC 2.4.99.18) (B5) (Integral membrane protein 1) (Transmembrane protein TMC)	3 v 3	-0.111681	0.0351645	0.21436	PCYT1B	phosphate cytidylyltransferase 1, choline, beta
P22307	SCP2	Sterol carrier protein 2 (SCP-2) (Acetyl-CoA C-myristoyltransferase) (EC 2.3.1.155) (Non-specific lipid-transfer protein) (NSL-TP) (Propanoyl-CoA C-acyltransferase) (EC 2.3.1.176) (SCP-2/3-oxoacyl-CoA thiolase) (SCP-2/thiolase) (EC 2.3.1.16) (SCP-chi) (SCPX) (Sterol carrier protein X) (SCP-X) (Straight-chain acyl-CoA oxidase) (SCOX)	3 v 3	0.269151	0.0352271	0.214461	CREBZF	CREB/ATF bZIP transcription factor
P06733	ENO1	Alpha-enolase (EC 4.2.1.11) (2-phospho-D-glycerate hydro-lyase) (C-myc promoter-binding protein) (Enolase 1) (MBP-1) (MPB-1) (Non-neural enolase) (NNE) (Phosphopyruvate hydratase) (Plasminogen-binding protein)	3 v 3	0.0395594	0.0352522	0.214461	PEX13	peroxisomal biogenesis factor 13
P10588	NR2F6	Nuclear receptor subfamily 2 group F member 6 (V-erbA-related protein 2) (EAR-2)	3 v 3	0.188049	0.0352999	0.214461	PDCD1LG2	programmed cell death 1 ligand 2
Q6IBS0	TWF2	Twinfilin-2 (A6-related protein) (hA6RP) (Protein tyrosine kinase 9-like) (Twinfilin-1-like protein)	3 v 3	-0.219618	0.0353054	0.214461	AGPS	alkylglycerone phosphate synthase
Q2M1P5	KIF7	Kinesin-like protein KIF7	3 v 3	-0.149427	0.0353376	0.214461	SLC25A30	solute carrier family 25 member 30
Q16181	SEPTIN7	Septin-7 (CDC10 protein homolog)	3 v 3	-0.119961	0.03534	0.672779	SCAPER	S-phase cyclin A associated protein in the ER
Q86T03	PIP4P1	Type 1 phosphatidylinositol 4,5-bisphosphate 4-phosphatase (Type 1 PtdIns-4,5-P2 4-Ptase) (EC 3.1.3.78) (PtdIns-4,5-P2 4-Ptase I) (Transmembrane protein 55B)	3 v 3	0.0914375	0.0353736	0.214461	PNISR	PNN interacting serine and arginine rich protein
Q96PY6	NEK1	Serine/threonine-protein kinase Nek1 (EC 2.7.11.1) (Never in mitosis A-related kinase 1) (NimA-related protein kinase 1) (Renal carcinoma antigen NY-REN-55)	3 v 3	-0.173519	0.0353753	0.214461	APAF1	apoptotic peptidase activating factor 1
O96000	NDUFB10	NADH dehydrogenase [ubiquinone] 1 beta subcomplex subunit 10 (Complex I-PDSW) (CI-PDSW) (NADH-ubiquinone oxidoreductase PDSW subunit)	3 v 3	-0.237426	0.0354044	0.214461	GOLT1B	golgi transport 1B
Q13111	CHAF1A	Chromatin assembly factor 1 subunit A (CAF-1 subunit A) (Chromatin assembly factor I p150 subunit) (CAF-I 150 kDa subunit) (CAF-I p150) (hp150)	3 v 3	-0.179355	0.0354077	0.214461	TMEM216	transmembrane protein 216
O95983	MBD3	Methyl-CpG-binding domain protein 3 (Methyl-CpG-binding protein MBD3)	3 v 3	0.0219512	0.0354307	0.672779	EIF2A	eukaryotic translation initiation factor 2A
Q9Y680	FKBP7	Peptidyl-prolyl cis-trans isomerase FKBP7 (PPIase FKBP7) (EC 5.2.1.8) (23 kDa FK506-binding protein) (23 kDa FKBP) (FKBP-23) (FK506-binding protein 7) (FKBP-7) (Rotamase)	3 v 3	-0.166485	0.0354972	0.214723	DNAJA3	DnaJ heat shock protein family (Hsp40) member A3
Q9NRW1	RAB6B	Ras-related protein Rab-6B	3 v 3	-0.308781	0.0355014	0.214723	ATP2A1	ATPase sarcoplasmic/endoplasmic reticulum Ca2+ transporting 1
Q8IU85	CAMK1D	Calcium/calmodulin-dependent protein kinase type 1D (EC 2.7.11.17) (CaM kinase I delta) (CaM kinase ID) (CaM-KI delta) (CaMKI delta) (CaMKID) (CaMKI-like protein kinase) (CKLiK)	3 v 3	-0.0802923	0.035565	0.672779	SOX2	SRY-box 2
Q8WZA9	IRGQ	Immunity-related GTPase family Q protein	3 v 3	-0.499122	0.0356071	0.214912	TRIM23	tripartite motif containing 23
D1MI96	GALK	Galactokinase (EC 2.7.1.6) (Fragment)	3 v 3	0.120011	0.0356139	0.672779	RAB8B	RAB8B, member RAS oncogene family
Q9H267	VPS33B	Vacuolar protein sorting-associated protein 33B (hVPS33B)	3 v 3	0.0831323	0.0356675	0.672779	MITF	melanocyte inducing transcription factor
P30825	SLC7A1	High affinity cationic amino acid transporter 1 (CAT-1) (CAT1) (Ecotropic retroviral leukemia receptor homolog) (Ecotropic retrovirus receptor homolog) (Solute carrier family 7 member 1) (System Y+ basic amino acid transporter)	3 v 3	-0.314088	0.0356834	0.214912	CDK15	cyclin dependent kinase 15
P28290	ITPRID2	Protein ITPRID2 (Cleavage signal-1 protein) (CS-1) (ITPR-interacting domain-containing protein 2) (Ki-ras-induced actin-interacting protein) (Sperm-specific antigen 2)	3 v 3	0.171573	0.0357128	0.214912	LPL	lipoprotein lipase
Q7L2K0	TEDC2	Tubulin epsilon and delta complex protein 2	2 v 2	0.279933	0.0357143	0.672779	LCOR	ligand dependent nuclear receptor corepressor
P04424	ASL	Argininosuccinate lyase (ASAL) (EC 4.3.2.1) (Arginosuccinase)	3 v 3	-0.247096	0.0357213	0.214912	SIKE1	suppressor of IKBKE 1
Q13573	SNW1	SNW domain-containing protein 1 (Nuclear protein SkiP) (Nuclear receptor coactivator NCoA-62) (Ski-interacting protein)	3 v 3	0.0301445	0.0357358	0.672779	LYSMD2	LysM domain containing 2
A1X283	SH3PXD2B	SH3 and PX domain-containing protein 2B (Adapter protein HOFI) (Factor for adipocyte differentiation 49) (Tyrosine kinase substrate with four SH3 domains)	3 v 3	-0.154594	0.035742	0.214912	CCN4	cellular communication network factor 4
Q86XP3	DDX42	ATP-dependent RNA helicase DDX42 (EC 3.6.4.13) (DEAD box protein 42) (RNA helicase-like protein) (RHELP) (RNA helicase-related protein) (RNAHP) (SF3b DEAD box protein) (Splicing factor 3B-associated 125 kDa protein) (SF3b125)	3 v 3	0.084292	0.0357616	0.214912	FOXO3	forkhead box O3
Q13630	GFUS	GDP-L-fucose synthase (EC 1.1.1.271) (GDP-4-keto-6-deoxy-D-mannose-3,5-epimerase-4-reductase) (Protein FX) (Red cell NADP(H)-binding protein) (Short-chain dehydrogenase/reductase family 4E member 1)	3 v 3	-0.157392	0.035782	0.214912	GPM6A	glycoprotein M6A
Q9Y6I4	USP3	Ubiquitin carboxyl-terminal hydrolase 3 (EC 3.4.19.12) (Deubiquitinating enzyme 3) (Ubiquitin thioesterase 3) (Ubiquitin-specific-processing protease 3)	3 v 3	0.369623	0.0357851	0.214912	EAF1	ELL associated factor 1
Q8WVT3	TRAPPC12	Trafficking protein particle complex subunit 12 (Tetratricopeptide repeat protein 15) (TPR repeat protein 15) (TTC-15) (Trafficking of membranes and mitosis)	3 v 3	0.0676535	0.0358534	0.214948	CIAO1	cytosolic iron-sulfur assembly component 1
Q16891	IMMT	MICOS complex subunit MIC60 (Cell proliferation-inducing gene 4/52 protein) (Mitochondrial inner membrane protein) (Mitofilin) (p87/89)	3 v 3	-0.0432343	0.0358945	0.214948	FKBP7	FKBP prolyl isomerase 7
Q9UQR1	ZNF148	Zinc finger protein 148 (Transcription factor ZBP-89) (Zinc finger DNA-binding protein 89)	3 v 3	-0.0517579	0.0359173	0.214948	SLC25A53	solute carrier family 25 member 53
Q96HV5	TMEM41A	Transmembrane protein 41A	3 v 3	-0.121065	0.0359542	0.214957	CDC14B	cell division cycle 14B
O75386	TULP3	Tubby-related protein 3 (Tubby-like protein 3)	3 v 3	-0.120387	0.0359692	0.214957	MAP3K13	mitogen-activated protein kinase kinase kinase 13
Q06546	GABPA	GA-binding protein alpha chain (GABP subunit alpha) (Nuclear respiratory factor 2 subunit alpha) (Transcription factor E4TF1-60)	3 v 3	0.147176	0.0360869	0.21522	ADH7	alcohol dehydrogenase 7 (class IV), mu or sigma polypeptide
P30740	SERPINB1	Leukocyte elastase inhibitor (LEI) (Monocyte/neutrophil elastase inhibitor) (EI) (M/NEI) (Peptidase inhibitor 2) (PI-2) (Serpin B1)	3 v 3	-0.242888	0.0360954	0.215219	CACNA1E	calcium voltage-gated channel subunit alpha1 E
Q15758	SLC1A5	Neutral amino acid transporter B(0) (ATB(0)) (Baboon M7 virus receptor) (RD114/simian type D retrovirus receptor) (Sodium-dependent neutral amino acid transporter type 2) (Solute carrier family 1 member 5)	3 v 3	0.211264	0.0361124	0.21522	SAR1B	secretion associated Ras related GTPase 1B
B4E106		Monocarboxylate transporter 1 (Solute carrier family 16 member 1)	3 v 3	-0.228247	0.0361293	0.215219	RAB43	RAB43, member RAS oncogene family
Q08999	RBL2	Retinoblastoma-like protein 2 (130 kDa retinoblastoma-associated protein) (p130) (Retinoblastoma-related protein 2) (RBR-2) (pRb2)	2 v 2	0.316698	0.0361395	0.21522	FAM185A	family with sequence similarity 185 member A
Q9UMX5	NENF	Neudesin (Cell immortalization-related protein 2) (Neuron-derived neurotrophic factor) (Protein GIG47) (Secreted protein of unknown function) (SPUF protein)	3 v 3	-0.219118	0.0362008	0.215434	YIPF6	Yip1 domain family member 6
Q9UGP8	SEC63	Translocation protein SEC63 homolog	3 v 3	-0.0314095	0.0362054	0.672779	DUSP2	dual specificity phosphatase 2
Q9UIL1	SCOC	Short coiled-coil protein	3 v 3	-0.383687	0.0362403	0.215519	ABCB10	ATP binding cassette subfamily B member 10
A2RRP1	NBAS	Neuroblastoma-amplified sequence (Neuroblastoma-amplified gene protein)	3 v 3	0.0572258	0.0362492	0.672779	SKAP2	src kinase associated phosphoprotein 2
Q96EK6	GNPNAT1	Glucosamine 6-phosphate N-acetyltransferase (EC 2.3.1.4) (Phosphoglucosamine acetylase) (Phosphoglucosamine transacetylase)	3 v 3	0.162946	0.0363007	0.215635	KDM4A	lysine demethylase 4A
Q68D38	DKFZp686O15119	Glutaminase (EC 3.5.1.2) (Fragment)	3 v 3	0.0813382	0.0363106	0.215635	SERINC5	serine incorporator 5
P62714	PPP2CB	Serine/threonine-protein phosphatase 2A catalytic subunit beta isoform (PP2A-beta) (EC 3.1.3.16)	3 v 3	-0.110212	0.0363863	0.672779	ANO6	anoctamin 6
O43405	COCH	Cochlin (COCH-5B2)	2 v 2	-0.332271	0.0363881	0.215845	TTC30A	tetratricopeptide repeat domain 30A
Q567V2	MPV17L2	Mpv17-like protein 2	3 v 3	0.178032	0.0364348	0.215845	SETDB2	SET domain bifurcated histone lysine methyltransferase 2
Q96E09	PABIR1	PPP2R1A-PPP2R2A-interacting phosphatase regulator 1 (PABIR family member 1)	3 v 3	-0.172451	0.0364728	0.672779	HAVCR1	hepatitis A virus cellular receptor 1
Q9UHL4	DPP7	Dipeptidyl peptidase 2 (EC 3.4.14.2) (Dipeptidyl aminopeptidase II) (Dipeptidyl peptidase 7) (Dipeptidyl peptidase II) (DPP II) (Quiescent cell proline dipeptidase)	3 v 3	-0.239316	0.0364805	0.215845	ADAM17	ADAM metallopeptidase domain 17
Q07954	LRP1	Prolow-density lipoprotein receptor-related protein 1 (LRP-1) (Alpha-2-macroglobulin receptor) (A2MR) (Apolipoprotein E receptor) (APOER) (CD antigen CD91) [Cleaved into: Low-density lipoprotein receptor-related protein 1 85 kDa subunit (LRP-85); Low-density lipoprotein receptor-related protein 1 515 kDa subunit (LRP-515); Low-density lipoprotein receptor-related protein 1 intracellular domain (L…	3 v 3	-0.112383	0.0365168	0.215845	ZNF175	zinc finger protein 175
P08648	ITGA5	Integrin alpha-5 (CD49 antigen-like family member E) (Fibronectin receptor subunit alpha) (Integrin alpha-F) (VLA-5) (CD antigen CD49e) [Cleaved into: Integrin alpha-5 heavy chain; Integrin alpha-5 light chain]	3 v 3	0.110844	0.0365256	0.215845	SOS1	SOS Ras/Rac guanine nucleotide exchange factor 1
Q8TE02	ELP5	Elongator complex protein 5 (Dermal papilla-derived protein 6) (S-phase 2 protein)	3 v 3	-0.201799	0.0365599	0.215845	C2orf69	chromosome 2 open reading frame 69
P62314	SNRPD1	Small nuclear ribonucleoprotein Sm D1 (Sm-D1) (Sm-D autoantigen) (snRNP core protein D1)	3 v 3	0.228223	0.0365847	0.672779	MYO16	myosin XVI
Q9H410	DSN1	Kinetochore-associated protein DSN1 homolog	3 v 3	-0.164577	0.0365925	0.215845	MAL2	mal, T cell differentiation protein 2 (gene/pseudogene)
P11310	ACADM	Medium-chain specific acyl-CoA dehydrogenase, mitochondrial (MCAD) (EC 1.3.8.7) (Medium chain acyl-CoA dehydrogenase) (MCADH)	3 v 3	-0.138874	0.0366548	0.215845	ISY1-RAB43	ISY1-RAB43 readthrough
Q9BRJ2	MRPL45	39S ribosomal protein L45, mitochondrial (L45mt) (MRP-L45) (Mitochondrial large ribosomal subunit protein mL45)	3 v 3	0.113606	0.0366872	0.215845	SREK1IP1	SREK1 interacting protein 1
Q9BQQ3	GORASP1	Golgi reassembly-stacking protein 1 (Golgi peripheral membrane protein p65) (Golgi phosphoprotein 5) (GOLPH5) (Golgi reassembly-stacking protein of 65 kDa) (GRASP65)	2 v 2	-0.134041	0.0366888	0.215845	SLC16A9	solute carrier family 16 member 9
Q15555	MAPRE2	Microtubule-associated protein RP/EB family member 2 (APC-binding protein EB2) (End-binding protein 2) (EB2)	3 v 3	0.0164605	0.0366897	0.672779	STOML3	stomatin like 3
P56589	PEX3	Peroxisomal biogenesis factor 3 (Peroxin-3) (Peroxisomal assembly protein PEX3)	3 v 3	-0.215205	0.0366987	0.215845	MACROD2	MACRO domain containing 2
Q8TAF3	WDR48	WD repeat-containing protein 48 (USP1-associated factor 1) (WD repeat endosomal protein) (p80)	3 v 3	-0.0783757	0.0367007	0.215845	ARHGAP32	Rho GTPase activating protein 32
Q9UH62	ARMCX3	Armadillo repeat-containing X-linked protein 3 (ARM protein lost in epithelial cancers on chromosome X 3) (Protein ALEX3)	3 v 3	-0.175345	0.0367348	0.215896	KRIT1	KRIT1, ankyrin repeat containing
O95721	SNAP29	Synaptosomal-associated protein 29 (SNAP-29) (Soluble 29 kDa NSF attachment protein) (Vesicle-membrane fusion protein SNAP-29)	3 v 3	-0.175816	0.0368041	0.215989	STXBP5L	syntaxin binding protein 5 like
Q96NA2	RILP	Rab-interacting lysosomal protein	2 v 2	0.090105	0.036812	0.215989	KLHL3	kelch like family member 3
O15344	MID1	E3 ubiquitin-protein ligase Midline-1 (EC 2.3.2.27) (Midin) (Putative transcription factor XPRF) (RING finger protein 59) (RING finger protein Midline-1) (RING-type E3 ubiquitin transferase Midline-1) (Tripartite motif-containing protein 18)	3 v 3	0.144763	0.0368268	0.215989	TMEM183A	transmembrane protein 183A
Q8WYA0	IFT81	Intraflagellar transport protein 81 homolog (Carnitine deficiency-associated protein expressed in ventricle 1) (CDV-1)	3 v 3	-0.104654	0.0369347	0.216282	ZNF624	zinc finger protein 624
Q9UP95	SLC12A4	Solute carrier family 12 member 4 (Electroneutral potassium-chloride cotransporter 1) (Erythroid K-Cl cotransporter 1) (hKCC1)	3 v 3	-0.164187	0.03695	0.216282	APOBEC4	apolipoprotein B mRNA editing enzyme catalytic polypeptide like 4
Q96BW5	PTER	Phosphotriesterase-related protein (EC 3.1.-.-) (Parathion hydrolase-related protein) (hPHRP)	3 v 3	-0.283676	0.0369945	0.216282	CNTN3	contactin 3
Q16537	PPP2R5E	Serine/threonine-protein phosphatase 2A 56 kDa regulatory subunit epsilon isoform (PP2A B subunit isoform B'-epsilon) (PP2A B subunit isoform B56-epsilon) (PP2A B subunit isoform PR61-epsilon) (PP2A B subunit isoform R5-epsilon)	3 v 3	-0.0918577	0.0370136	0.216282	ZNF730	zinc finger protein 730
Q9HAT2	SIAE	Sialate O-acetylesterase (EC 3.1.1.53) (H-Lse) (Sialic acid-specific 9-O-acetylesterase)	3 v 3	-0.199681	0.0370469	0.216282	DEUP1	deuterosome assembly protein 1
A1L4K2	MAPK8	Mitogen-activated protein kinase (EC 2.7.11.24)	3 v 3	-0.100938	0.0370477	0.216282	RPRD1A	regulation of nuclear pre-mRNA domain containing 1A
P42898	MTHFR	Methylenetetrahydrofolate reductase (EC 1.5.1.20)	3 v 3	0.172236	0.0370668	0.216282	SUCLG2	succinate-CoA ligase GDP-forming beta subunit
Q8N954	GPATCH11	G patch domain-containing protein 11 (Coiled-coil domain-containing protein 75)	3 v 3	0.139351	0.0370815	0.216282	GPR161	G protein-coupled receptor 161
Q5T7W0	ZNF618	Zinc finger protein 618	3 v 3	0.174819	0.0371146	0.216282	TRIQK	triple QxxK/R motif containing
Q9NVH6	TMLHE	Trimethyllysine dioxygenase, mitochondrial (EC 1.14.11.8) (Epsilon-trimethyllysine 2-oxoglutarate dioxygenase) (Epsilon-trimethyllysine hydroxylase) (TML hydroxylase) (TML-alpha-ketoglutarate dioxygenase) (TML dioxygenase) (TMLD)	3 v 3	-0.154993	0.0371514	0.216282	SOCS3	suppressor of cytokine signaling 3
Q96QF0	RAB3IP	Rab-3A-interacting protein (Rab3A-interacting protein) (Rabin-3) (SSX2-interacting protein)	3 v 3	-0.101045	0.0371559	0.216282	MTUS2	microtubule associated scaffold protein 2
P52735	VAV2	Guanine nucleotide exchange factor VAV2 (VAV-2)	3 v 3	-0.244657	0.0372517	0.216597	PRKD3	protein kinase D3
Q16595	FXN	Frataxin, mitochondrial (EC 1.16.3.1) (Friedreich ataxia protein) (Fxn) [Cleaved into: Frataxin intermediate form (i-FXN); Frataxin(56-210) (m56-FXN); Frataxin(78-210) (d-FXN) (m78-FXN); Frataxin mature form (Frataxin(81-210)) (m81-FXN)]	3 v 3	-0.0697953	0.0372611	0.216597	ARMC9	armadillo repeat containing 9
Q96K37	SLC35E1	Solute carrier family 35 member E1	3 v 3	-0.0604862	0.0373306	0.672779	ABAT	4-aminobutyrate aminotransferase
O43813	LANCL1	Glutathione S-transferase LANCL1 (EC 2.5.1.18) (40 kDa erythrocyte membrane protein) (p40) (LanC-like protein 1)	3 v 3	-0.0916834	0.0373392	0.216758	ATXN2	ataxin 2
Q86V87	FHIP2B	FHF complex subunit HOOK interacting protein 2B (FHIP2B) (Retinoic acid-induced protein 16)	3 v 3	0.0283394	0.0373395	0.216758	ABI1	abl interactor 1
Q92536	SLC7A6	Y+L amino acid transporter 2 (Cationic amino acid transporter, y+ system) (Solute carrier family 7 member 6) (y(+)L-type amino acid transporter 2) (Y+LAT2) (y+LAT-2)	3 v 3	0.0227042	0.0373691	0.672779	RMND5A	required for meiotic nuclear division 5 homolog A
P49588	AARS1	Alanine--tRNA ligase, cytoplasmic (EC 6.1.1.7) (Alanyl-tRNA synthetase) (AlaRS) (Renal carcinoma antigen NY-REN-42)	3 v 3	0.0875244	0.0373786	0.216797	CTDSPL2	CTD small phosphatase like 2
Q6IA86	ELP2	Elongator complex protein 2 (ELP2) (SHINC-2) (STAT3-interacting protein 1) (StIP1)	3 v 3	-0.042817	0.0373992	0.672779	DRD1	dopamine receptor D1
H0Y9L1	NEDD4	E3 ubiquitin-protein ligase NEDD4 (Fragment)	2 v 2	0.419183	0.0374155	0.216796	BCO2	beta-carotene oxygenase 2
Q15345	LRRC41	Leucine-rich repeat-containing protein 41 (Protein Muf1)	3 v 3	0.111186	0.0374226	0.216797	COQ10A	coenzyme Q10A
Q9NP81	SARS2	Serine--tRNA ligase, mitochondrial (EC 6.1.1.11) (SerRSmt) (Seryl-tRNA synthetase) (SerRS) (Seryl-tRNA(Ser/Sec) synthetase)	3 v 3	0.0712588	0.0374261	0.672779	PDE3A	phosphodiesterase 3A
P82912	MRPS11	28S ribosomal protein S11, mitochondrial (MRP-S11) (S11mt) (Cervical cancer proto-oncogene 2 protein) (HCC-2) (Mitochondrial small ribosomal subunit protein uS11m)	3 v 3	0.0212775	0.0374916	0.216807	PRDM2	PR/SET domain 2
Q9BQF6	SENP7	Sentrin-specific protease 7 (EC 3.4.22.-) (SUMO-1-specific protease 2) (Sentrin/SUMO-specific protease SENP7)	3 v 3	0.14422	0.0374951	0.672779	LONRF2	LON peptidase N-terminal domain and ring finger 2
Q9C0C2	TNKS1BP1	182 kDa tankyrase-1-binding protein	3 v 3	0.347389	0.0375719	0.216807	GSK3B	glycogen synthase kinase 3 beta
Q00765	REEP5	Receptor expression-enhancing protein 5 (Polyposis locus protein 1) (Protein TB2)	3 v 3	0.301672	0.0376237	0.216807	RNF180	ring finger protein 180
O95182	NDUFA7	NADH dehydrogenase [ubiquinone] 1 alpha subcomplex subunit 7 (Complex I-B14.5a) (CI-B14.5a) (NADH-ubiquinone oxidoreductase subunit B14.5a)	3 v 3	-0.209292	0.0376281	0.216807	APPL2	adaptor protein, phosphotyrosine interacting with PH domain and leucine zipper 2
Q9BXK1	KLF16	Krueppel-like factor 16 (Basic transcription element-binding protein 4) (BTE-binding protein 4) (Novel Sp1-like zinc finger transcription factor 2) (Transcription factor BTEB4) (Transcription factor NSLP2)	3 v 3	0.117796	0.0376578	0.216831	GPATCH2	G-patch domain containing 2
Q59HG7		DNA ligase (EC 6.5.1.1) (Fragment)	2 v 2	-0.234056	0.0376862	0.672779	HERPUD1	homocysteine inducible ER protein with ubiquitin like domain 1
A4UGR9	XIRP2	Xin actin-binding repeat-containing protein 2 (Beta-xin) (Cardiomyopathy-associated protein 3) (Xeplin)	3 v 3	-0.153209	0.037693	0.216888	RRN3	RRN3 homolog, RNA polymerase I transcription factor
Q96HH9	GRAMD2B	GRAM domain-containing protein 2B (HCV NS3-transactivated protein 2)	3 v 3	-0.0525383	0.0377362	0.672779	ALG13	ALG13, UDP-N-acetylglucosaminyltransferase subunit
P23786	CPT2	Carnitine O-palmitoyltransferase 2, mitochondrial (EC 2.3.1.21) (Carnitine palmitoyltransferase II) (CPT II)	3 v 3	-0.0648395	0.0377939	0.217321	FMO2	flavin containing monooxygenase 2
Q86XZ4	SPATS2	Spermatogenesis-associated serine-rich protein 2 (Serine-rich spermatocytes and round spermatid 59 kDa protein) (p59scr)	3 v 3	-0.0909723	0.0378544	0.217375	SLC24A2	solute carrier family 24 member 2
Q8NDA8	MROH1	Maestro heat-like repeat-containing protein family member 1 (HEAT repeat-containing protein 7A)	3 v 3	-0.252715	0.0379146	0.217575	GLCE	glucuronic acid epimerase
Q9NUU7	DDX19A	ATP-dependent RNA helicase DDX19A (EC 3.6.4.13) (DDX19-like protein) (DEAD box protein 19A)	3 v 3	0.136351	0.037944	0.217597	CCNJ	cyclin J
P56282	POLE2	DNA polymerase epsilon subunit 2 (DNA polymerase II subunit 2) (DNA polymerase epsilon subunit B)	3 v 3	-0.122582	0.0379727	0.217605	CYTH2	cytohesin 2
O95793	STAU1	Double-stranded RNA-binding protein Staufen homolog 1	3 v 3	0.155943	0.0379965	0.217605	TM9SF3	transmembrane 9 superfamily member 3
Q9BWM7	SFXN3	Sideroflexin-3	3 v 3	0.0917016	0.0380039	0.672779	SCYL2	SCY1 like pseudokinase 2
P53618	COPB1	Coatomer subunit beta (Beta-coat protein) (Beta-COP)	3 v 3	-0.0661137	0.0380121	0.672779	ZNF22	zinc finger protein 22
Q9BV94	EDEM2	ER degradation-enhancing alpha-mannosidase-like protein 2	2 v 2	0.0326074	0.0380218	0.672779	AKAP2	A-kinase anchoring protein 2
Q9NX74	DUS2	tRNA-dihydrouridine(20) synthase [NAD(P)+]-like (EC 1.3.1.91) (Dihydrouridine synthase 2) (Up-regulated in lung cancer protein 8) (URLC8) (tRNA-dihydrouridine synthase 2-like) (hDUS2)	3 v 3	0.130306	0.0381392	0.217775	MMP13	matrix metallopeptidase 13
P07384	CAPN1	Calpain-1 catalytic subunit (EC 3.4.22.52) (Calcium-activated neutral proteinase 1) (CANP 1) (Calpain mu-type) (Calpain-1 large subunit) (Cell proliferation-inducing gene 30 protein) (Micromolar-calpain) (muCANP)	3 v 3	-0.120827	0.0381396	0.217775	FAM199X	family with sequence similarity 199, X-linked
P05026	ATP1B1	Sodium/potassium-transporting ATPase subunit beta-1 (Sodium/potassium-dependent ATPase subunit beta-1)	3 v 3	0.385925	0.0381547	0.217775	NSG2	neuronal vesicle trafficking associated 2
Q9Y2S7	POLDIP2	Polymerase delta-interacting protein 2 (38 kDa DNA polymerase delta interaction protein) (p38)	3 v 3	0.0646219	0.0381588	0.217775	NPC1	NPC intracellular cholesterol transporter 1
Q5MNZ6	WDR45B	WD repeat domain phosphoinositide-interacting protein 3 (WIPI-3) (WD repeat-containing protein 45-like) (WDR45-like protein) (WD repeat-containing protein 45B) (WIPI49-like protein)	3 v 3	0.121295	0.0381833	0.217775	CYP2U1	cytochrome P450 family 2 subfamily U member 1
P51858	HDGF	Hepatoma-derived growth factor (HDGF) (High mobility group protein 1-like 2) (HMG-1L2)	3 v 3	-0.139209	0.0382286	0.217775	RMND5B	required for meiotic nuclear division 5 homolog B
P62258	YWHAE	14-3-3 protein epsilon (14-3-3E)	3 v 3	-0.064602	0.0382578	0.672779	F2RL1	F2R like trypsin receptor 1
P49354	FNTA	Protein farnesyltransferase/geranylgeranyltransferase type-1 subunit alpha (EC 2.5.1.58) (EC 2.5.1.59) (CAAX farnesyltransferase subunit alpha) (FTase-alpha) (Ras proteins prenyltransferase subunit alpha) (Type I protein geranyl-geranyltransferase subunit alpha) (GGTase-I-alpha)	3 v 3	-0.188181	0.0382707	0.217775	ASIC4	acid sensing ion channel subunit family member 4
P48426	PIP4K2A	Phosphatidylinositol 5-phosphate 4-kinase type-2 alpha (EC 2.7.1.149) (1-phosphatidylinositol 5-phosphate 4-kinase 2-alpha) (Diphosphoinositide kinase 2-alpha) (PIP5KIII) (Phosphatidylinositol 5-Phosphate 4-Kinase) (PI5P4Kalpha) (Phosphatidylinositol 5-phosphate 4-kinase type II alpha) (PI(5)P 4-kinase type II alpha) (PIP4KII-alpha) (PtdIns(4)P-5-kinase B isoform) (PtdIns(4)P-5-kinase C isoform) …	3 v 3	-0.218837	0.0383075	0.217775	BOLL	boule homolog, RNA binding protein
Q8WVX9	FAR1	Fatty acyl-CoA reductase 1 (EC 1.2.1.84) (Male sterility domain-containing protein 2)	3 v 3	-0.0400973	0.0383513	0.672779	STK17A	serine/threonine kinase 17a
P32189	GK	Glycerol kinase (GK) (Glycerokinase) (EC 2.7.1.30) (ATP:glycerol 3-phosphotransferase)	3 v 3	0.0529606	0.0383573	0.672779	FFAR4	free fatty acid receptor 4
Q9UIS9	MBD1	Methyl-CpG-binding domain protein 1 (CXXC-type zinc finger protein 3) (Methyl-CpG-binding protein MBD1) (Protein containing methyl-CpG-binding domain 1)	2 v 2	0.456508	0.0383937	0.672779	DLG2	discs large MAGUK scaffold protein 2
Q00653	NFKB2	Nuclear factor NF-kappa-B p100 subunit (DNA-binding factor KBF2) (H2TF1) (Lymphocyte translocation chromosome 10 protein) (Nuclear factor of kappa light polypeptide gene enhancer in B-cells 2) (Oncogene Lyt-10) (Lyt10) [Cleaved into: Nuclear factor NF-kappa-B p52 subunit]	3 v 3	-0.27536	0.0384113	0.218074	CLTC	clathrin heavy chain
P29536	LMOD1	Leiomodin-1 (64 kDa autoantigen 1D) (64 kDa autoantigen 1D3) (64 kDa autoantigen D1) (Leiomodin, muscle form) (Smooth muscle leiomodin) (SM-Lmod) (Thyroid-associated ophthalmopathy autoantigen)	3 v 3	-0.0147569	0.0384688	0.218255	LRRFIP2	LRR binding FLII interacting protein 2
A1L0T0	ILVBL	2-hydroxyacyl-CoA lyase 2 (EC 4.1.2.-) (Acetolactate synthase-like protein) (IlvB-like protein)	3 v 3	-0.0464535	0.0384838	0.672779	KMT5B	lysine methyltransferase 5B
Q01433	AMPD2	AMP deaminase 2 (EC 3.5.4.6) (AMP deaminase isoform L)	3 v 3	-0.174785	0.038517	0.218383	NR0B2	nuclear receptor subfamily 0 group B member 2
Q9UPY5	SLC7A11	Cystine/glutamate transporter (Amino acid transport system xc-) (Calcium channel blocker resistance protein CCBR1) (Solute carrier family 7 member 11) (xCT)	3 v 3	0.0797846	0.0385689	0.672779	TNFRSF19	TNF receptor superfamily member 19
P15848	ARSB	Arylsulfatase B (ASB) (EC 3.1.6.12) (N-acetylgalactosamine-4-sulfatase) (G4S)	3 v 3	0.239304	0.0385931	0.218668	DONSON	downstream neighbor of SON
P17568	NDUFB7	NADH dehydrogenase [ubiquinone] 1 beta subcomplex subunit 7 (Cell adhesion protein SQM1) (Complex I-B18) (CI-B18) (NADH-ubiquinone oxidoreductase B18 subunit)	3 v 3	-0.174102	0.0386795	0.218882	PPP1R12B	protein phosphatase 1 regulatory subunit 12B
P49419	ALDH7A1	Alpha-aminoadipic semialdehyde dehydrogenase (Alpha-AASA dehydrogenase) (EC 1.2.1.31) (Aldehyde dehydrogenase family 7 member A1) (EC 1.2.1.3) (Antiquitin-1) (Betaine aldehyde dehydrogenase) (EC 1.2.1.8) (Delta1-piperideine-6-carboxylate dehydrogenase) (P6c dehydrogenase)	3 v 3	-0.220588	0.0387107	0.218882	IFFO2	intermediate filament family orphan 2
A0A0Y0BS51		CUB domain containing protein 1 (Fragment)	3 v 3	0.251199	0.0387165	0.672779	SEC62	SEC62 homolog, preprotein translocation factor
Q5JV73	FRMPD3	FERM and PDZ domain-containing protein 3	3 v 3	-0.14954	0.0387306	0.218882	HDX	highly divergent homeobox
Q15843	NEDD8	NEDD8 (Neddylin) (Neural precursor cell expressed developmentally down-regulated protein 8) (NEDD-8) (Ubiquitin-like protein Nedd8)	3 v 3	-0.125861	0.0387335	0.218882	NFE2L3	nuclear factor, erythroid 2 like 3
P07919	UQCRH	Cytochrome b-c1 complex subunit 6, mitochondrial (Complex III subunit 6) (Complex III subunit VIII) (Cytochrome c1 non-heme 11 kDa protein) (Mitochondrial hinge protein) (Ubiquinol-cytochrome c reductase complex 11 kDa protein)	3 v 3	-0.19762	0.0388079	0.219156	SLC35G1	solute carrier family 35 member G1
P56537	EIF6	Eukaryotic translation initiation factor 6 (eIF-6) (B(2)GCN homolog) (B4 integrin interactor) (CAB) (p27(BBP))	3 v 3	-0.0589083	0.0388909	0.672779	PCNX1	pecanex 1
Q9NT62	ATG3	Ubiquitin-like-conjugating enzyme ATG3 (EC 2.3.2.-) (Autophagy-related protein 3) (APG3-like) (hApg3) (Protein PC3-96)	3 v 3	-0.125303	0.0389746	0.672779	STRN3	striatin 3
Q9BTV7	CABLES2	CDK5 and ABL1 enzyme substrate 2 (Interactor with CDK3 2) (Ik3-2)	3 v 3	-0.0978376	0.0389804	0.219874	SRGAP2B	SLIT-ROBO Rho GTPase activating protein 2B
Q8WVZ9	KBTBD7	Kelch repeat and BTB domain-containing protein 7	3 v 3	0.144992	0.039004	0.672779	ZNF24	zinc finger protein 24
Q96G25	MED8	Mediator of RNA polymerase II transcription subunit 8 (Activator-recruited cofactor 32 kDa component) (ARC32) (Mediator complex subunit 8)	3 v 3	0.20121	0.039006	0.219874	SLC5A3	solute carrier family 5 member 3
Q96HQ2	CDKN2AIPNL	CDKN2AIP N-terminal-like protein (CDKN2A-interacting protein N-terminal-like protein)	3 v 3	-0.135156	0.0390124	0.219874	MAN1A2	mannosidase alpha class 1A member 2
P57740	NUP107	Nuclear pore complex protein Nup107 (107 kDa nucleoporin) (Nucleoporin Nup107)	3 v 3	0.0584237	0.0390309	0.672779	DNAJC18	DnaJ heat shock protein family (Hsp40) member C18
Q9Y2X8	UBE2D4	Ubiquitin-conjugating enzyme E2 D4 (EC 2.3.2.23) (E2 ubiquitin-conjugating enzyme D4) (HBUCE1) (Ubiquitin carrier protein D4) (Ubiquitin-protein ligase D4)	3 v 3	-0.156181	0.0390473	0.672779	PCGF5	polycomb group ring finger 5
P33121	ACSL1	Long-chain-fatty-acid--CoA ligase 1 (EC 6.2.1.3) (Acyl-CoA synthetase 1) (ACS1) (Arachidonate--CoA ligase) (EC 6.2.1.15) (Long-chain acyl-CoA synthetase 1) (LACS 1) (Long-chain acyl-CoA synthetase 2) (LACS 2) (Long-chain fatty acid-CoA ligase 2) (Palmitoyl-CoA ligase 1) (Palmitoyl-CoA ligase 2) (Phytanate--CoA ligase) (EC 6.2.1.24)	3 v 3	0.161601	0.039069	0.220047	NFATC2	nuclear factor of activated T cells 2
Q04695	KRT17	Keratin, type I cytoskeletal 17 (39.1) (Cytokeratin-17) (CK-17) (Keratin-17) (K17)	3 v 3	-1.63513	0.0390932	0.672779	ELK4	ELK4, ETS transcription factor
Q9HBK9	AS3MT	Arsenite methyltransferase (EC 2.1.1.137) (Methylarsonite methyltransferase) (S-adenosyl-L-methionine:arsenic(III) methyltransferase)	3 v 3	-0.154041	0.0391343	0.220269	CYP4V2	cytochrome P450 family 4 subfamily V member 2
Q8IXJ6	SIRT2	NAD-dependent protein deacetylase sirtuin-2 (EC 2.3.1.286) (Regulatory protein SIR2 homolog 2) (SIR2-like protein 2)	3 v 3	-0.160631	0.0391915	0.220413	BICDL1	BICD family like cargo adaptor 1
Q52LJ0	FAM98B	Protein FAM98B	3 v 3	0.0457911	0.0392062	0.672779	PRDM5	PR/SET domain 5
A0A2R8YFA9	MICAL2	F-actin monooxygenase (EC 1.14.13.225)	3 v 3	0.0845982	0.0392345	0.220413	ZNF304	zinc finger protein 304
Q9BRQ8	AIFM2	Ferroptosis suppressor protein 1 (FSP1) (EC 1.6.5.-) (Apoptosis-inducing factor homologous mitochondrion-associated inducer of death) (AMID) (p53-responsive gene 3 protein)	3 v 3	0.210939	0.0392911	0.220569	THRAP3	thyroid hormone receptor associated protein 3
O75191	XYLB	Xylulose kinase (Xylulokinase) (EC 2.7.1.17)	3 v 3	-0.374151	0.0393673	0.220834	SHPK	sedoheptulokinase
P30838	ALDH3A1	Aldehyde dehydrogenase, dimeric NADP-preferring (EC 1.2.1.5) (ALDHIII) (Aldehyde dehydrogenase 3) (Aldehyde dehydrogenase family 3 member A1)	3 v 3	0.341343	0.0393903	0.220834	PERP	PERP, TP53 apoptosis effector
A0A5F9YFS9	SPCS1	Microsomal signal peptidase 12 kDa subunit (Signal peptidase complex subunit 1)	3 v 3	-0.255293	0.0394159	0.672779	FAM177A1	family with sequence similarity 177 member A1
Q9UNS1	TIMELESS	Protein timeless homolog (hTIM)	3 v 3	-0.199543	0.0394957	0.221095	GPRIN3	GPRIN family member 3
Q13573	SNW1	SNW domain-containing protein 1 (Nuclear protein SkiP) (Nuclear receptor coactivator NCoA-62) (Ski-interacting protein)	3 v 3	-0.0690835	0.0395146	0.221095	SYNPO2	synaptopodin 2
B4E2F3		Component of oligomeric Golgi complex 3 (Conserved oligomeric Golgi complex subunit 3)	2 v 2	0.0773799	0.039573	0.221168	RASEF	RAS and EF-hand domain containing
P15121	AKR1B1	Aldo-keto reductase family 1 member B1 (EC 1.1.1.300) (EC 1.1.1.372) (EC 1.1.1.54) (Aldehyde reductase) (Aldose reductase) (AR) (EC 1.1.1.21)	3 v 3	-0.0700536	0.03962	0.672779	FYB1	FYN binding protein 1
O75027	ABCB7	Iron-sulfur clusters transporter ABCB7, mitochondrial (ATP-binding cassette sub-family B member 7, mitochondrial) (ATP-binding cassette transporter 7) (ABC transporter 7 protein)	3 v 3	-0.0772653	0.0396515	0.672779	TGFBR3	transforming growth factor beta receptor 3
Q9NZ01	TECR	Very-long-chain enoyl-CoA reductase (EC 1.3.1.93) (Synaptic glycoprotein SC2) (Trans-2,3-enoyl-CoA reductase) (TER)	3 v 3	-0.153117	0.0396806	0.221587	FLI1	Fli-1 proto-oncogene, ETS transcription factor
B4E106		Monocarboxylate transporter 1 (Solute carrier family 16 member 1)	3 v 3	-0.0538017	0.0396878	0.672779	ACTR10	actin related protein 10 homolog
Q9UBX3	SLC25A10	Mitochondrial dicarboxylate carrier (Solute carrier family 25 member 10)	3 v 3	0.0216776	0.039802	0.672779	CEP97	centrosomal protein 97
Q9UBL3	ASH2L	Set1/Ash2 histone methyltransferase complex subunit ASH2 (ASH2-like protein)	3 v 3	-0.124072	0.039806	0.222035	OCLN	occludin
P00374	DHFR	Dihydrofolate reductase (EC 1.5.1.3)	3 v 3	-0.182497	0.0398073	0.672779	SNX13	sorting nexin 13
P13073	COX4I1	Cytochrome c oxidase subunit 4 isoform 1, mitochondrial (Cytochrome c oxidase polypeptide IV) (Cytochrome c oxidase subunit IV isoform 1) (COX IV-1)	3 v 3	-0.0921918	0.0398102	0.672779	ATP2B4	ATPase plasma membrane Ca2+ transporting 4
A0A024R5W6	TPM1	Tropomyosin 1 (Alpha), isoform CRA_a	3 v 3	-0.225131	0.0398131	0.222035	CYP24A1	cytochrome P450 family 24 subfamily A member 1
P25391	LAMA1	Laminin subunit alpha-1 (Laminin A chain) (Laminin-1 subunit alpha) (Laminin-3 subunit alpha) (S-laminin subunit alpha) (S-LAM alpha)	2 v 2	0.232186	0.039823	0.672779	ACVR1C	activin A receptor type 1C
O75116	ROCK2	Rho-associated protein kinase 2 (EC 2.7.11.1) (Rho kinase 2) (Rho-associated, coiled-coil-containing protein kinase 2) (Rho-associated, coiled-coil-containing protein kinase II) (ROCK-II) (p164 ROCK-2)	3 v 3	0.42984	0.0399078	0.222418	ALDH5A1	aldehyde dehydrogenase 5 family member A1
B3KQ18		cDNA FLJ32632 fis, clone SYNOV1000190, highly similar to Alpha-1,3-mannosyl-glycoprotein2-beta-N- acetylglucosaminyltransferase	2 v 2	-0.201842	0.0400123	0.672779	DPY19L3	dpy-19 like C-mannosyltransferase 3
O95155	UBE4B	Ubiquitin conjugation factor E4 B (EC 2.3.2.27) (Homozygously deleted in neuroblastoma 1) (RING-type E3 ubiquitin transferase E4 B) (Ubiquitin fusion degradation protein 2)	3 v 3	-0.141081	0.0400154	0.222872	TMEM185A	transmembrane protein 185A
P47897	QARS1	Glutamine--tRNA ligase (EC 6.1.1.18) (Glutaminyl-tRNA synthetase) (GlnRS)	3 v 3	-0.0902873	0.0400797	0.223084	KRAS	KRAS proto-oncogene, GTPase
Q9BQ61	TRIR	Telomerase RNA component interacting RNase (EC 3.1.13.-) (Exoribonuclease TRIR)	3 v 3	-0.131948	0.0401269	0.223128	SGCD	sarcoglycan delta
O00584	RNASET2	Ribonuclease T2 (EC 4.6.1.19) (Ribonuclease 6)	3 v 3	-0.158337	0.0401399	0.223128	CRYBG3	crystallin beta-gamma domain containing 3
Q92547	TOPBP1	DNA topoisomerase 2-binding protein 1 (DNA topoisomerase II-beta-binding protein 1) (TopBP1) (DNA topoisomerase II-binding protein 1)	3 v 3	-0.0245763	0.0401507	0.672779	HGF	hepatocyte growth factor
A1L471	ABCB1	ATP-binding cassette, sub-family B (MDR/TAP), member 1	3 v 3	-0.202783	0.0401961	0.223176	DOCK7	dedicator of cytokinesis 7
Q9BQ39	DDX50	ATP-dependent RNA helicase DDX50 (EC 3.6.4.13) (DEAD box protein 50) (Gu-beta) (Nucleolar protein Gu2)	3 v 3	0.161522	0.0402431	0.223176	SNX16	sorting nexin 16
H7C4C5	MAP4	Microtubule-associated protein (Fragment)	2 v 2	-0.365058	0.0402517	0.223176	ZDHHC15	zinc finger DHHC-type containing 15
Q7Z494	NPHP3	Nephrocystin-3	3 v 3	0.416082	0.0402534	0.223176	OCRL	OCRL, inositol polyphosphate-5-phosphatase
O94992	HEXIM1	Protein HEXIM1 (Cardiac lineage protein 1) (Estrogen down-regulated gene 1 protein) (Hexamethylene bis-acetamide-inducible protein 1) (Menage a quatre protein 1)	3 v 3	0.171787	0.040281	0.223184	SETD3	SET domain containing 3, actin histidine methyltransferase
Q9NP97	DYNLRB1	Dynein light chain roadblock-type 1 (Bithoraxoid-like protein) (BLP) (Dynein light chain 2A, cytoplasmic) (Dynein-associated protein Km23) (Roadblock domain-containing protein 1)	3 v 3	-0.143236	0.0402822	0.672779	TM7SF3	transmembrane 7 superfamily member 3
P62979	RPS27A	Ubiquitin-40S ribosomal protein S27a (Ubiquitin carboxyl extension protein 80) [Cleaved into: Ubiquitin; 40S ribosomal protein S27a (Small ribosomal subunit protein eS31)]	3 v 3	0.048307	0.040353	0.223305	AFG1L	AFG1 like ATPase
Q9ULR3	PPM1H	Protein phosphatase 1H (EC 3.1.3.16)	3 v 3	-0.229677	0.0403549	0.672779	SUCLA2	succinate-CoA ligase ADP-forming beta subunit
P19838	NFKB1	Nuclear factor NF-kappa-B p105 subunit (DNA-binding factor KBF1) (EBP-1) (Nuclear factor of kappa light polypeptide gene enhancer in B-cells 1) [Cleaved into: Nuclear factor NF-kappa-B p50 subunit]	3 v 3	-0.18496	0.0403554	0.223305	ZNF600	zinc finger protein 600
Q9ULH7	MRTFB	Myocardin-related transcription factor B (MRTF-B) (MKL/myocardin-like protein 2) (Megakaryoblastic leukemia 2)	3 v 3	0.266134	0.0404276	0.223313	OSBPL2	oxysterol binding protein like 2
Q6IC98	GRAMD4	GRAM domain-containing protein 4 (Death-inducing protein)	3 v 3	-0.135842	0.0404449	0.223313	ACTL6A	actin like 6A
Q8IWF6	DENND6A	Protein DENND6A (DENN domain-containing protein 6A)	3 v 3	0.191981	0.0404523	0.223313	ZNF229	zinc finger protein 229
Q96PV6	LENG8	Leukocyte receptor cluster member 8	3 v 3	0.178585	0.0404681	0.672779	UBE2W	ubiquitin conjugating enzyme E2 W
O95568	METTL18	Histidine protein methyltransferase 1 homolog (EC 2.1.1.-) (Arsenic-transactivated protein 2) (AsTP2) (Methyltransferase-like protein 18)	3 v 3	0.155485	0.0405002	0.672779	IGSF8	immunoglobulin superfamily member 8
Q13155	AIMP2	Aminoacyl tRNA synthase complex-interacting multifunctional protein 2 (Multisynthase complex auxiliary component p38) (Protein JTV-1)	3 v 3	0.144082	0.0405025	0.223313	SNX9	sorting nexin 9
P54132	BLM	Bloom syndrome protein (EC 3.6.4.12) (DNA helicase, RecQ-like type 2) (RecQ2) (RecQ protein-like 3)	3 v 3	-0.163489	0.0405142	0.223313	MARCKSL1	MARCKS like 1
P60604	UBE2G2	Ubiquitin-conjugating enzyme E2 G2 (EC 2.3.2.23) (E2 ubiquitin-conjugating enzyme G2) (Ubiquitin carrier protein G2) (Ubiquitin-protein ligase G2)	3 v 3	-0.126939	0.0405962	0.22362	ELAVL3	ELAV like RNA binding protein 3
Q5T4S7	UBR4	E3 ubiquitin-protein ligase UBR4 (EC 2.3.2.27) (600 kDa retinoblastoma protein-associated factor) (N-recognin-4) (RING-type E3 ubiquitin transferase UBR4) (Retinoblastoma-associated factor of 600 kDa) (RBAF600) (p600) (Zinc finger UBR1-type protein 1)	3 v 3	-0.0112825	0.0406116	0.672779	FAM214B	family with sequence similarity 214 member B
O60826	CCDC22	Coiled-coil domain-containing protein 22	3 v 3	-0.119662	0.0406386	0.223671	FEZ2	fasciculation and elongation protein zeta 2
P52895	AKR1C2	Aldo-keto reductase family 1 member C2 (EC 1.-.-.-) (EC 1.1.1.112) (EC 1.1.1.209) (EC 1.1.1.53) (EC 1.1.1.62) (EC 1.3.1.20) (3-alpha-HSD3) (Chlordecone reductase homolog HAKRD) (Dihydrodiol dehydrogenase 2) (DD-2) (DD2) (Dihydrodiol dehydrogenase/bile acid-binding protein) (DD/BABP) (Type III 3-alpha-hydroxysteroid dehydrogenase) (EC 1.1.1.357)	3 v 3	0.169554	0.0406568	0.672779	ZNF326	zinc finger protein 326
P10253	GAA	Lysosomal alpha-glucosidase (EC 3.2.1.20) (Acid maltase) (Aglucosidase alfa) [Cleaved into: 76 kDa lysosomal alpha-glucosidase; 70 kDa lysosomal alpha-glucosidase]	3 v 3	-0.222929	0.0406578	0.223671	ERBB4	erb-b2 receptor tyrosine kinase 4
Q14746	COG2	Conserved oligomeric Golgi complex subunit 2 (COG complex subunit 2) (Component of oligomeric Golgi complex 2) (Low density lipoprotein receptor defect C-complementing protein)	3 v 3	-0.105557	0.0407597	0.223942	MEMO1	mediator of cell motility 1
Q0VDG4	SCRN3	Secernin-3	3 v 3	-0.142617	0.0407799	0.672779	RHOJ	ras homolog family member J
A4D1E9	GTPBP10	GTP-binding protein 10 (Protein obg homolog 2) (ObgH2)	3 v 3	0.0665054	0.0408152	0.672779	MARVELD3	MARVEL domain containing 3
Q8IV56	PRR15	Proline-rich protein 15	3 v 3	0.140517	0.0408896	0.224433	CEP170	centrosomal protein 170
Q8WVB3	HEXD	Hexosaminidase D (EC 3.2.1.52) (Beta-N-acetylhexosaminidase) (Beta-hexosaminidase D) (Hexosaminidase domain-containing protein) (N-acetyl-beta-galactosaminidase)	3 v 3	-0.64877	0.0409018	0.224433	C14orf132	chromosome 14 open reading frame 132
O75414	NME6	Nucleoside diphosphate kinase 6 (NDK 6) (NDP kinase 6) (EC 2.7.4.6) (Inhibitor of p53-induced apoptosis-alpha) (IPIA-alpha) (nm23-H6)	3 v 3	-0.11448	0.0409031	0.672779	ABCD2	ATP binding cassette subfamily D member 2
P02533	KRT14	Keratin, type I cytoskeletal 14 (Cytokeratin-14) (CK-14) (Keratin-14) (K14)	3 v 3	-1.78634	0.0409124	0.672779	BMPR2	bone morphogenetic protein receptor type 2
Q8TEA8	DTD1	D-aminoacyl-tRNA deacylase 1 (DTD) (EC 3.1.1.96) (DNA-unwinding element-binding protein B) (DUE-B) (Gly-tRNA(Ala) deacylase) (Histidyl-tRNA synthase-related)	3 v 3	0.0747839	0.0409678	0.672779	SCML1	Scm polycomb group protein like 1
F4MH83	UTY	Ubiquitously transcribed tetratricopeptide repeat protein Y-linked transcript variant 28	2 v 2	0.197231	0.0409706	0.672779	KIAA0355	KIAA0355
Q9UJK0	TSR3	18S rRNA aminocarboxypropyltransferase (EC 2.5.1.-) (20S S rRNA accumulation protein 3 homolog) (HsTsr3)	3 v 3	0.142014	0.0409992	0.672779	SETD1A	SET domain containing 1A, histone lysine methyltransferase
Q13277	STX3	Syntaxin-3	3 v 3	-0.155485	0.0410062	0.224716	SRSF3	serine and arginine rich splicing factor 3
Q15022	SUZ12	Polycomb protein SUZ12 (Chromatin precipitated E2F target 9 protein) (ChET 9 protein) (Joined to JAZF1 protein) (Suppressor of zeste 12 protein homolog)	3 v 3	0.352661	0.0411157	0.224907	PDS5A	PDS5 cohesin associated factor A
B4E2V3		cDNA FLJ56606, highly similar to Serine/threonine-protein kinase TAO2	3 v 3	-0.0564554	0.0411324	0.224907	TMEM240	transmembrane protein 240
Q8IVT2	MISP	Mitotic interactor and substrate of PLK1 (Mitotic spindle positioning protein)	3 v 3	0.324051	0.0411473	0.224907	RERG	RAS like estrogen regulated growth inhibitor
Q8WVK2	SNRNP27	U4/U6.U5 small nuclear ribonucleoprotein 27 kDa protein (U4/U6.U5 snRNP 27 kDa protein) (U4/U6.U5-27K) (Nucleic acid-binding protein RY-1) (U4/U6.U5 tri-snRNP-associated 27 kDa protein) (27K) (U4/U6.U5 tri-snRNP-associated protein 3)	3 v 3	-0.295487	0.0411663	0.224907	PDZRN3	PDZ domain containing ring finger 3
P12830	CDH1	Cadherin-1 (CAM 120/80) (Epithelial cadherin) (E-cadherin) (Uvomorulin) (CD antigen CD324) [Cleaved into: E-Cad/CTF1; E-Cad/CTF2; E-Cad/CTF3]	3 v 3	0.325696	0.041173	0.224907	CCDC126	coiled-coil domain containing 126
H9KV75	ACTN1	Alpha-actinin-1	2 v 2	0.0592794	0.0412191	0.672779	TMEM183B	transmembrane protein 183B
O60337	MARCHF6	E3 ubiquitin-protein ligase MARCHF6 (EC 2.3.2.27) (Doa10 homolog) (Membrane-associated RING finger protein 6) (Membrane-associated RING-CH protein VI) (MARCH-VI) (Protein TEB-4) (RING finger protein 176) (RING-type E3 ubiquitin transferase MARCHF6)	3 v 3	-0.0358529	0.041284	0.672779	CD47	CD47 molecule
A0A140VKC9		Thioredoxin-disulfide reductase (EC 1.8.1.9)	3 v 3	-0.0420597	0.0413832	0.672779	BMI1	BMI1 proto-oncogene, polycomb ring finger
Q9HBD1	RC3H2	Roquin-2 (EC 2.3.2.27) (Membrane-associated nucleic acid-binding protein) (RING finger and CCCH-type zinc finger domain-containing protein 2) (RING finger protein 164) (RING-type E3 ubiquitin transferase Roquin-2)	3 v 3	0.16805	0.0414631	0.225566	TRAF3	TNF receptor associated factor 3
Q9Y6W3	CAPN7	Calpain-7 (EC 3.4.22.-) (PalB homolog) (PalBH)	3 v 3	0.607848	0.0414783	0.225566	MTAP	methylthioadenosine phosphorylase
O75608	LYPLA1	Acyl-protein thioesterase 1 (APT-1) (hAPT1) (EC 3.1.2.-) (Lysophospholipase 1) (Lysophospholipase I) (LPL-I) (LysoPLA I)	3 v 3	0.348574	0.0414985	0.225566	PGAP1	post-GPI attachment to proteins 1
P46940	IQGAP1	Ras GTPase-activating-like protein IQGAP1 (p195)	3 v 3	-0.0827323	0.0415103	0.225566	RAD23A	RAD23 homolog A, nucleotide excision repair protein
Q96MW1	CCDC43	Coiled-coil domain-containing protein 43	3 v 3	-0.203409	0.041578	0.225566	ANKRA2	ankyrin repeat family A member 2
Q8IY95	TMEM192	Transmembrane protein 192	3 v 3	0.243808	0.041587	0.225566	SPIN1	spindlin 1
Q9NWT1	PAK1IP1	p21-activated protein kinase-interacting protein 1 (PAK/PLC-interacting protein 1) (hPIP1) (PAK1-interacting protein 1) (WD repeat-containing protein 84)	3 v 3	0.329446	0.0416159	0.225566	PPP3R1	protein phosphatase 3 regulatory subunit B, alpha
Q96FW1	OTUB1	Ubiquitin thioesterase OTUB1 (EC 3.4.19.12) (Deubiquitinating enzyme OTUB1) (OTU domain-containing ubiquitin aldehyde-binding protein 1) (Otubain-1) (hOTU1) (Ubiquitin-specific-processing protease OTUB1)	3 v 3	-0.0931614	0.0416276	0.672779	DDX52	DExD-box helicase 52
Q9BZZ5	API5	Apoptosis inhibitor 5 (API-5) (Antiapoptosis clone 11 protein) (AAC-11) (Cell migration-inducing gene 8 protein) (Fibroblast growth factor 2-interacting factor) (FIF) (Protein XAGL)	3 v 3	0.441092	0.0416296	0.225566	ROCK1	Rho associated coiled-coil containing protein kinase 1
Q96J42	TXNDC15	Thioredoxin domain-containing protein 15	3 v 3	-0.256137	0.0416381	0.225566	KANK1	KN motif and ankyrin repeat domains 1
Q9Y2V7	COG6	Conserved oligomeric Golgi complex subunit 6 (COG complex subunit 6) (Component of oligomeric Golgi complex 6)	3 v 3	0.00721574	0.0417022	0.225706	AGPAT2	1-acylglycerol-3-phosphate O-acyltransferase 2
A5PL33	KRBA1	Protein KRBA1	3 v 3	-0.399752	0.0417286	0.225706	PDCL	phosducin like
A0A0Y0BS51		CUB domain containing protein 1 (Fragment)	3 v 3	-0.117164	0.0418726	0.22615	UNC80	unc-80 homolog, NALCN channel complex subunit
Q00577	PURA	Transcriptional activator protein Pur-alpha (Purine-rich single-stranded DNA-binding protein alpha)	3 v 3	0.205714	0.0418787	0.22615	DESI1	desumoylating isopeptidase 1
Q9BUL5	PHF23	PHD finger protein 23 (PDH-containing protein JUNE-1)	3 v 3	0.141743	0.0420114	0.226723	ABHD17B	abhydrolase domain containing 17B
P07311	ACYP1	Acylphosphatase-1 (EC 3.6.1.7) (Acylphosphatase, erythrocyte isozyme) (Acylphosphatase, organ-common type isozyme) (Acylphosphate phosphohydrolase 1)	3 v 3	-0.0743997	0.0420267	0.672779	KRTAP1-5	keratin associated protein 1-5
Q9P1Q0	VPS54	Vacuolar protein sorting-associated protein 54 (Hepatocellular carcinoma protein 8) (Tumor antigen HOM-HCC-8) (Tumor antigen SLP-8p)	3 v 3	0.405615	0.0420738	0.226897	RBL2	RB transcriptional corepressor like 2
Q8NEZ2	VPS37A	Vacuolar protein sorting-associated protein 37A (hVps37A) (ESCRT-I complex subunit VPS37A) (Hepatocellular carcinoma-related protein 1)	3 v 3	0.0991552	0.0420969	0.226897	CLEC12A	C-type lectin domain family 12 member A
O95864	FADS2	Acyl-CoA 6-desaturase (EC 1.14.19.3) (Delta(6) fatty acid desaturase) (D6D) (Delta(6) desaturase) (Delta-6 desaturase) (Fatty acid desaturase 2)	3 v 3	-0.163048	0.0421119	0.672779	DIO2	iodothyronine deiodinase 2
Q9UBH6	XPR1	Xenotropic and polytropic retrovirus receptor 1 (Protein SYG1 homolog) (Xenotropic and polytropic murine leukemia virus receptor X3) (X-receptor)	3 v 3	-0.0502846	0.0421178	0.672779	CEACAM8	carcinoembryonic antigen related cell adhesion molecule 8
A0AVF1	TTC26	Intraflagellar transport protein 56 (Tetratricopeptide repeat protein 26) (TPR repeat protein 26)	3 v 3	-0.0931164	0.0422106	0.22712	TSPAN2	tetraspanin 2
P23378	GLDC	Glycine dehydrogenase (decarboxylating), mitochondrial (EC 1.4.4.2) (Glycine cleavage system P protein) (Glycine decarboxylase) (Glycine dehydrogenase (aminomethyl-transferring))	3 v 3	-0.0932349	0.0422481	0.22712	PRKG2	protein kinase cGMP-dependent 2
Q9NV79	PCMTD2	Protein-L-isoaspartate O-methyltransferase domain-containing protein 2	3 v 3	-0.445587	0.0422804	0.22712	PPIP5K2	diphosphoinositol pentakisphosphate kinase 2
P21359	NF1	Neurofibromin (Neurofibromatosis-related protein NF-1) [Cleaved into: Neurofibromin truncated]	3 v 3	0.075421	0.0422877	0.22712	LOC441155	zinc finger CCCH-type domain-containing-like
Q8IW35	CEP97	Centrosomal protein of 97 kDa (Cep97) (Leucine-rich repeat and IQ domain-containing protein 2)	3 v 3	0.364658	0.0423044	0.22712	PLAGL1	PLAG1 like zinc finger 1
P10599	TXN	Thioredoxin (Trx) (ATL-derived factor) (ADF) (Surface-associated sulphydryl protein) (SASP) (allergen Hom s Trx)	3 v 3	0.328111	0.0423425	0.22712	TNFSF13B	TNF superfamily member 13b
Q92552	MRPS27	28S ribosomal protein S27, mitochondrial (MRP-S27) (S27mt) (Mitochondrial ribosomal protein S27) (Mitochondrial small ribosomal subunit protein mS27)	3 v 3	0.134067	0.0423516	0.22712	CCDC141	coiled-coil domain containing 141
Q9UBT2	UBA2	SUMO-activating enzyme subunit 2 (EC 2.3.2.-) (Anthracycline-associated resistance ARX) (Ubiquitin-like 1-activating enzyme E1B) (Ubiquitin-like modifier-activating enzyme 2)	3 v 3	-0.116552	0.0424238	0.227284	SCN2A	sodium voltage-gated channel alpha subunit 2
Q7Z2Z2	EFL1	Elongation factor-like GTPase 1 (Elongation factor Tu GTP-binding domain-containing protein 1) (Elongation factor-like 1) (Protein FAM42A)	3 v 3	-0.102833	0.0424357	0.227284	CFLAR	CASP8 and FADD like apoptosis regulator
Q8NAF0	ZNF579	Zinc finger protein 579	3 v 3	0.10918	0.0424504	0.672779	FYN	FYN proto-oncogene, Src family tyrosine kinase
P09132	SRP19	Signal recognition particle 19 kDa protein (SRP19)	3 v 3	-0.0561575	0.0425099	0.672779	FGFR1OP2	FGFR1 oncogene partner 2
Q9NXA8	SIRT5	NAD-dependent protein deacylase sirtuin-5, mitochondrial (EC 2.3.1.-) (Regulatory protein SIR2 homolog 5) (SIR2-like protein 5)	3 v 3	-0.166226	0.0426265	0.227723	KCNT2	potassium sodium-activated channel subfamily T member 2
Q9H8G2	CAAP1	Caspase activity and apoptosis inhibitor 1 (Conserved anti-apoptotic protein) (CAAP)	3 v 3	-0.156628	0.0426366	0.227723	CEP85	centrosomal protein 85
Q9UBM7	DHCR7	7-dehydrocholesterol reductase (7-DHC reductase) (EC 1.3.1.21) (Delta7-sterol reductase) (Sterol Delta(7)-reductase) (Sterol reductase SR-2)	3 v 3	0.246656	0.0426564	0.227723	KLHDC3	kelch domain containing 3
Q9Y2D8	SSX2IP	Afadin- and alpha-actinin-binding protein (ADIP) (Afadin DIL domain-interacting protein) (SSX2-interacting protein)	3 v 3	0.213991	0.0426637	0.672779	SLC25A17	solute carrier family 25 member 17
B3KML9		Delta-tubulin (Tubulin delta chain)	3 v 3	-0.11705	0.0426652	0.227723	B3GALNT2	beta-1,3-N-acetylgalactosaminyltransferase 2
A0A0A0MS29	MFF	Mitochondrial fission factor	3 v 3	-0.249151	0.042678	0.227723	LRRC7	leucine rich repeat containing 7
Q9BX40	LSM14B	Protein LSM14 homolog B (RNA-associated protein 55B) (hRAP55B)	3 v 3	-0.231248	0.0427452	0.227939	EDA2R	ectodysplasin A2 receptor
Q9HAV4	XPO5	Exportin-5 (Exp5) (Ran-binding protein 21)	3 v 3	0.333058	0.0429322	0.228793	ZNF566	zinc finger protein 566
Q06265	EXOSC9	Exosome complex component RRP45 (Autoantigen PM/Scl 1) (Exosome component 9) (P75 polymyositis-scleroderma overlap syndrome-associated autoantigen) (Polymyositis/scleroderma autoantigen 1) (Polymyositis/scleroderma autoantigen 75 kDa) (PM/Scl-75)	3 v 3	0.0790802	0.0430201	0.672779	SPIN4	spindlin family member 4
Q14188	TFDP2	Transcription factor Dp-2 (E2F dimerization partner 2)	2 v 2	0.317671	0.0430627	0.229345	DSCC1	DNA replication and sister chromatid cohesion 1
O95453	PARN	Poly(A)-specific ribonuclease PARN (EC 3.1.13.4) (Deadenylating nuclease) (Deadenylation nuclease) (Polyadenylate-specific ribonuclease)	3 v 3	-0.361258	0.043124	0.229507	H1F0	H1 histone family member 0
Q9BZQ8	NIBAN1	Protein Niban 1 (Cell growth-inhibiting gene 39 protein) (Protein FAM129A)	3 v 3	-0.0903532	0.0431365	0.672779	ST8SIA4	ST8 alpha-N-acetyl-neuraminide alpha-2,8-sialyltransferase 4
Q9BW71	HIRIP3	HIRA-interacting protein 3	3 v 3	-0.356706	0.0431472	0.229508	NAA30	N(alpha)-acetyltransferase 30, NatC catalytic subunit
Q96D31	ORAI1	Calcium release-activated calcium channel protein 1 (Protein orai-1) (Transmembrane protein 142A)	2 v 2	-0.181782	0.0432086	0.672779	SLC2A2	solute carrier family 2 member 2
P62829	RPL23	60S ribosomal protein L23 (60S ribosomal protein L17) (Large ribosomal subunit protein uL14)	3 v 3	-0.0731865	0.043246	0.229746	CPSF2	cleavage and polyadenylation specific factor 2
Q5FWF5	ESCO1	N-acetyltransferase ESCO1 (EC 2.3.1.-) (CTF7 homolog 1) (Establishment factor-like protein 1) (EFO1) (EFO1p) (hEFO1) (Establishment of cohesion 1 homolog 1) (ECO1 homolog 1) (ESO1 homolog 1)	3 v 3	-0.052941	0.0432821	0.229795	BCL2L11	BCL2 like 11
Q9BZI7	UPF3B	Regulator of nonsense transcripts 3B (Nonsense mRNA reducing factor 3B) (Up-frameshift suppressor 3 homolog B) (hUpf3B) (Up-frameshift suppressor 3 homolog on chromosome X) (hUpf3p-X)	3 v 3	0.117587	0.0432884	0.672779	ECM2	extracellular matrix protein 2
P68036	UBE2L3	Ubiquitin-conjugating enzyme E2 L3 (EC 2.3.2.23) (E2 ubiquitin-conjugating enzyme L3) (L-UBC) (UbcH7) (Ubiquitin carrier protein L3) (Ubiquitin-conjugating enzyme E2-F1) (Ubiquitin-protein ligase L3)	3 v 3	-0.0621369	0.0433907	0.230057	PTPRZ1	protein tyrosine phosphatase, receptor type Z1
B4DDR3		cDNA FLJ52148, highly similar to Apoptosis inhibitor 5	3 v 3	-0.427004	0.0434393	0.672779	GTF3C2	general transcription factor IIIC subunit 2
Q9GZS1	POLR1E	DNA-directed RNA polymerase I subunit RPA49 (RNA polymerase I subunit A49) (DNA-directed RNA polymerase I subunit E) (RNA polymerase I-associated factor 1) (RNA polymerase I-associated factor 53)	3 v 3	-0.238802	0.0434516	0.230121	AMPD3	adenosine monophosphate deaminase 3
Q9H5X1	CIAO2A	Cytosolic iron-sulfur assembly component 2A (MIP18 family protein FAM96A)	3 v 3	0.23541	0.0435492	0.672779	MLLT10	MLLT10, histone lysine methyltransferase DOT1L cofactor
Q15057	ACAP2	Arf-GAP with coiled-coil, ANK repeat and PH domain-containing protein 2 (Centaurin-beta-2) (Cnt-b2)	3 v 3	-0.0276196	0.0435913	0.23058	USF3	upstream transcription factor family member 3
Q9UPW5	AGTPBP1	Cytosolic carboxypeptidase 1 (EC 3.4.17.-) (ATP/GTP-binding protein 1) (Nervous system nuclear protein induced by axotomy protein 1 homolog)	2 v 2	-0.0888859	0.0436414	0.23058	PDZD8	PDZ domain containing 8
Q8IXQ4	GPALPP1	GPALPP motifs-containing protein 1 (Lipopolysaccharide-specific response protein 7)	3 v 3	0.189355	0.0436447	0.23058	LMO7DN	LMO7 downstream neighbor
P18887	XRCC1	DNA repair protein XRCC1 (X-ray repair cross-complementing protein 1)	3 v 3	-0.127396	0.0436936	0.230685	ITGA2	integrin subunit alpha 2
Q0PNE2	ELP6	Elongator complex protein 6 (Angiotonin-transactivated protein 1) (Protein TMEM103)	3 v 3	-0.249016	0.0437451	0.230796	RRP15	ribosomal RNA processing 15 homolog
Q96PE7	MCEE	Methylmalonyl-CoA epimerase, mitochondrial (EC 5.1.99.1) (DL-methylmalonyl-CoA racemase)	2 v 2	-0.458895	0.0437688	0.230796	SLC43A1	solute carrier family 43 member 1
Q92623	TTC9	Tetratricopeptide repeat protein 9A (TPR repeat protein 9A)	3 v 3	-0.0595705	0.0438086	0.672779	NUDT2	nudix hydrolase 2
A0A096LP25	AAK1	AP2-associated protein kinase 1	3 v 3	-0.0760619	0.0438854	0.672779	C18orf54	chromosome 18 open reading frame 54
Q9NR33	POLE4	DNA polymerase epsilon subunit 4 (DNA polymerase II subunit 4) (DNA polymerase epsilon subunit p12)	3 v 3	-0.290006	0.0439491	0.231603	FBXO9	F-box protein 9
Q9NV06	DCAF13	DDB1- and CUL4-associated factor 13 (WD repeat and SOF domain-containing protein 1)	3 v 3	-0.0414093	0.0441111	0.232075	SPOPL	speckle type BTB/POZ protein like
Q9UHD8	SEPTIN9	Septin-9 (MLL septin-like fusion protein MSF-A) (MLL septin-like fusion protein) (Ovarian/Breast septin) (Ov/Br septin) (Septin D1)	3 v 3	-0.119754	0.0441441	0.232075	CCDC88A	coiled-coil domain containing 88A
Q9UDY8	MALT1	Mucosa-associated lymphoid tissue lymphoma translocation protein 1 (EC 3.4.22.-) (MALT lymphoma-associated translocation) (Paracaspase)	3 v 3	0.122922	0.0441476	0.232075	TBC1D22B	TBC1 domain family member 22B
P40939	HADHA	Trifunctional enzyme subunit alpha, mitochondrial (78 kDa gastrin-binding protein) (Monolysocardiolipin acyltransferase) (EC 2.3.1.-) (TP-alpha) [Includes: Long-chain enoyl-CoA hydratase (EC 4.2.1.17); Long chain 3-hydroxyacyl-CoA dehydrogenase (EC 1.1.1.211)]	3 v 3	-0.0773465	0.0441829	0.232117	ABCB5	ATP binding cassette subfamily B member 5
P05186	ALPL	Alkaline phosphatase, tissue-nonspecific isozyme (AP-TNAP) (TNSALP) (EC 3.1.3.1) (Alkaline phosphatase liver/bone/kidney isozyme)	3 v 3	0.20885	0.0442543	0.232175	PCBP2	poly(rC) binding protein 2
Q9BWM7	SFXN3	Sideroflexin-3	3 v 3	-0.094774	0.0443371	0.232175	MYO1C	myosin IC
Q9HB19	PLEKHA2	Pleckstrin homology domain-containing family A member 2 (PH domain-containing family A member 2) (Tandem PH domain-containing protein 2) (TAPP-2)	3 v 3	0.0810884	0.0443436	0.232175	FBN2	fibrillin 2
Q8TAD8	SNIP1	Smad nuclear-interacting protein 1 (FHA domain-containing protein SNIP1)	3 v 3	-0.567416	0.0443514	0.232175	WDR7	WD repeat domain 7
B7Z2J4		cDNA FLJ58365, weakly similar to LIM domain only protein 7	2 v 2	-0.0637975	0.0443848	0.232175	STX16	syntaxin 16
Q93084	ATP2A3	Sarcoplasmic/endoplasmic reticulum calcium ATPase 3 (SERCA3) (SR Ca(2+)-ATPase 3) (EC 7.2.2.10) (Calcium pump 3)	3 v 3	-0.36807	0.0444875	0.232195	SLC22A15	solute carrier family 22 member 15
Q16831	UPP1	Uridine phosphorylase 1 (UPase 1) (UrdPase 1) (EC 2.4.2.3)	3 v 3	-0.0884854	0.0445106	0.232195	MDM4	MDM4, p53 regulator
Q16540	MRPL23	39S ribosomal protein L23, mitochondrial (L23mt) (MRP-L23) (L23 mitochondrial-related protein) (Mitochondrial large ribosomal subunit protein uL23m) (Ribosomal protein L23-like)	3 v 3	0.425593	0.0445242	0.672779	SMAD5	SMAD family member 5
O95864	FADS2	Acyl-CoA 6-desaturase (EC 1.14.19.3) (Delta(6) fatty acid desaturase) (D6D) (Delta(6) desaturase) (Delta-6 desaturase) (Fatty acid desaturase 2)	3 v 3	-0.073462	0.0445249	0.232195	THSD7A	thrombospondin type 1 domain containing 7A
Q13884	SNTB1	Beta-1-syntrophin (59 kDa dystrophin-associated protein A1 basic component 1) (DAPA1B) (BSYN2) (Syntrophin-2) (Tax interaction protein 43) (TIP-43)	3 v 3	0.218234	0.044592	0.232402	COLGALT2	collagen beta(1-O)galactosyltransferase 2
Q96DE5	ANAPC16	Anaphase-promoting complex subunit 16 (APC16) (Cyclosome subunit 16)	3 v 3	0.0775348	0.0446447	0.232535	REEP5	receptor accessory protein 5
Q5JSL3	DOCK11	Dedicator of cytokinesis protein 11 (Activated Cdc42-associated guanine nucleotide exchange factor) (ACG) (Zizimin-2)	2 v 2	0.202682	0.0447239	0.672779	CFHR5	complement factor H related 5
Q9UKI8	TLK1	Serine/threonine-protein kinase tousled-like 1 (EC 2.7.11.1) (PKU-beta) (Tousled-like kinase 1)	3 v 3	-0.139135	0.0448057	0.232916	OVOL1	ovo like transcriptional repressor 1
Q8TEM1	NUP210	Nuclear pore membrane glycoprotein 210 (Nuclear pore protein gp210) (Nuclear envelope pore membrane protein POM 210) (POM210) (Nucleoporin Nup210) (Pore membrane protein of 210 kDa)	3 v 3	-0.090171	0.0448223	0.232916	CNOT1	CCR4-NOT transcription complex subunit 1
P11766	ADH5	Alcohol dehydrogenase class-3 (EC 1.1.1.1) (Alcohol dehydrogenase 5) (Alcohol dehydrogenase class chi chain) (Alcohol dehydrogenase class-III) (Glutathione-dependent formaldehyde dehydrogenase) (FALDH) (FDH) (GSH-FDH) (EC 1.1.1.-) (S-(hydroxymethyl)glutathione dehydrogenase) (EC 1.1.1.284)	3 v 3	-0.193988	0.0448287	0.672779	ZNF704	zinc finger protein 704
F8VXU5	VPS29	Vacuolar protein sorting-associated protein 29 (Vesicle protein sorting 29)	3 v 3	-0.1595	0.0448515	0.672779	ARSJ	arylsulfatase family member J
Q96N64	PWWP2A	PWWP domain-containing protein 2A	3 v 3	0.264235	0.0449368	0.672779	OTP	orthopedia homeobox
Q96S86	HAPLN3	Hyaluronan and proteoglycan link protein 3	2 v 2	0.346791	0.0449707	0.233416	FAM126A	family with sequence similarity 126 member A
Q8WTS1	ABHD5	1-acylglycerol-3-phosphate O-acyltransferase ABHD5 (EC 2.3.1.51) (Abhydrolase domain-containing protein 5) (Lipid droplet-binding protein CGI-58)	3 v 3	-0.383794	0.0449952	0.233416	RBM25	RNA binding motif protein 25
O95260	ATE1	Arginyl-tRNA--protein transferase 1 (Arginyltransferase 1) (R-transferase 1) (EC 2.3.2.8) (Arginine-tRNA--protein transferase 1)	3 v 3	-0.124552	0.0450089	0.233416	TMEM129	transmembrane protein 129
O15294	OGT	UDP-N-acetylglucosamine--peptide N-acetylglucosaminyltransferase 110 kDa subunit (EC 2.4.1.255) (O-GlcNAc transferase subunit p110) (O-linked N-acetylglucosamine transferase 110 kDa subunit) (OGT)	3 v 3	0.14052	0.0450105	0.672779	USP6NL	USP6 N-terminal like
Q9UNH6	SNX7	Sorting nexin-7	3 v 3	0.196381	0.0450514	0.233416	PAIP2B	poly(A) binding protein interacting protein 2B
Q86V85	GPR180	Integral membrane protein GPR180 (Intimal thickness-related receptor)	3 v 3	0.495552	0.0450828	0.233416	RRAGD	Ras related GTP binding D
Q9B2Z9	ND5	NADH-ubiquinone oxidoreductase chain 5 (EC 7.1.1.2)	2 v 2	-0.232356	0.0451213	0.233416	TBC1D9	TBC1 domain family member 9
P09543	CNP	2',3'-cyclic-nucleotide 3'-phosphodiesterase (CNP) (CNPase) (EC 3.1.4.37)	3 v 3	-0.161011	0.0451541	0.233416	ZNF148	zinc finger protein 148
Q7L8W6	DPH6	Diphthine--ammonia ligase (EC 6.3.1.14) (ATP-binding domain-containing protein 4) (Diphthamide synthase) (Diphthamide synthetase) (Protein DPH6 homolog)	3 v 3	0.307198	0.0451676	0.233416	ICMT	isoprenylcysteine carboxyl methyltransferase
Q05639	EEF1A2	Elongation factor 1-alpha 2 (EF-1-alpha-2) (Eukaryotic elongation factor 1 A-2) (eEF1A-2) (Statin-S1)	3 v 3	-0.732929	0.0451701	0.233416	ZNF516	zinc finger protein 516
I1VE18	SEC22B	SEC22 vesicle trafficking protein B (Fragment)	3 v 3	-0.208306	0.0452258	0.672779	PLEKHG1	pleckstrin homology and RhoGEF domain containing G1
Q13823	GNL2	Nucleolar GTP-binding protein 2 (Autoantigen NGP-1)	3 v 3	-0.135144	0.045265	0.233764	ID3	inhibitor of DNA binding 3, HLH protein
Q96EM0	L3HYPDH	Trans-3-hydroxy-L-proline dehydratase (EC 4.2.1.77) (Trans-L-3-hydroxyproline dehydratase)	3 v 3	0.269149	0.0453362	0.233924	PSMA5	proteasome subunit alpha 5
B2RXF3		Peptidyl-prolyl cis-trans isomerase (PPIase) (EC 5.2.1.8)	2 v 2	-0.376246	0.0453464	0.672779	MS4A7	membrane spanning 4-domains A7
Q13011	ECH1	Delta(3,5)-Delta(2,4)-dienoyl-CoA isomerase, mitochondrial (EC 5.3.3.-)	3 v 3	0.143178	0.0453522	0.233924	TCIM	transcriptional and immune response regulator
Q5UIP0	RIF1	Telomere-associated protein RIF1 (Rap1-interacting factor 1 homolog)	3 v 3	0.151995	0.0453785	0.233924	ZNF680	zinc finger protein 680
Q8IX90	SKA3	Spindle and kinetochore-associated protein 3	3 v 3	-0.218323	0.0454098	0.233944	BMP8A	bone morphogenetic protein 8a
Q13501	SQSTM1	Sequestosome-1 (EBI3-associated protein of 60 kDa) (EBIAP) (p60) (Phosphotyrosine-independent ligand for the Lck SH2 domain of 62 kDa) (Ubiquitin-binding protein p62)	3 v 3	0.318107	0.0455044	0.234153	DOCK5	dedicator of cytokinesis 5
Q9H3N1	TMX1	Thioredoxin-related transmembrane protein 1 (Thioredoxin domain-containing protein 1) (Transmembrane Trx-related protein)	3 v 3	-0.148557	0.0455053	0.234153	MAGI1	membrane associated guanylate kinase, WW and PDZ domain containing 1
P67809	YBX1	Y-box-binding protein 1 (YB-1) (CCAAT-binding transcription factor I subunit A) (CBF-A) (DNA-binding protein B) (DBPB) (Enhancer factor I subunit A) (EFI-A) (Nuclease-sensitive element-binding protein 1) (Y-box transcription factor)	3 v 3	0.0887764	0.0455448	0.234214	SCML2	Scm polycomb group protein like 2
Q9Y282	ERGIC3	Endoplasmic reticulum-Golgi intermediate compartment protein 3 (Serologically defined breast cancer antigen NY-BR-84)	3 v 3	0.0924978	0.0456723	0.234446	SPATA18	spermatogenesis associated 18
Q9BUP3	HTATIP2	Oxidoreductase HTATIP2 (EC 1.1.1.-) (30 kDa HIV-1 TAT-interacting protein) (HIV-1 TAT-interactive protein 2)	3 v 3	-0.1334	0.0457282	0.672779	ZNF395	zinc finger protein 395
Q9UK97	FBXO9	F-box only protein 9 (Cross-immune reaction antigen 1) (Renal carcinoma antigen NY-REN-57)	3 v 3	-0.110361	0.0457406	0.672779	C12orf75	chromosome 12 open reading frame 75
Q13601	KRR1	KRR1 small subunit processome component homolog (HIV-1 Rev-binding protein 2) (KRR-R motif-containing protein 1) (Rev-interacting protein 1) (Rip-1)	3 v 3	0.191448	0.0457782	0.672779	ITGA1	integrin subunit alpha 1
Q5U0E6	HEL-S-95	Epididymis secretory protein Li 95 (Serine/threonine kinase 24 (STE20 homolog, yeast)) (Serine/threonine kinase 24 (STE20 homolog, yeast), isoform CRA_c)	3 v 3	-0.142188	0.0457815	0.672779	ZNF616	zinc finger protein 616
A5PLL7	PEDS1	Plasmanylethanolamine desaturase (EC 1.14.19.77) (Plasmanylethanolamine desaturase 1) (Transmembrane protein 189)	2 v 2	-0.0386453	0.0458886	0.672779	TMEM182	transmembrane protein 182
Q12913	PTPRJ	Receptor-type tyrosine-protein phosphatase eta (Protein-tyrosine phosphatase eta) (R-PTP-eta) (EC 3.1.3.48) (Density-enhanced phosphatase 1) (DEP-1) (HPTP eta) (Protein-tyrosine phosphatase receptor type J) (R-PTP-J) (CD antigen CD148)	3 v 3	0.195116	0.0458995	0.23509	CRNKL1	crooked neck pre-mRNA splicing factor 1
Q9Y2S2	CRYL1	Lambda-crystallin homolog (EC 1.1.1.45) (L-gulonate 3-dehydrogenase) (Gul3DH)	3 v 3	-0.187492	0.0459083	0.23509	SAMD4A	sterile alpha motif domain containing 4A
Q8NFV4	ABHD11	Protein ABHD11 (EC 3.-.-.-) (Alpha/beta hydrolase domain-containing protein 11) (Abhydrolase domain-containing protein 11) (Williams-Beuren syndrome chromosomal region 21 protein)	3 v 3	-0.125602	0.0459918	0.235275	STX7	syntaxin 7
Q8NEF9	SRFBP1	Serum response factor-binding protein 1 (SRF-dependent transcription regulation-associated protein) (p49/STRAP)	3 v 3	-0.124903	0.0460737	0.672779	ATF7IP	activating transcription factor 7 interacting protein
P01111	NRAS	GTPase NRas (EC 3.6.5.2) (Transforming protein N-Ras)	3 v 3	0.211673	0.046213	0.236107	SHOX	short stature homeobox
Q9P2M7	CGN	Cingulin	3 v 3	0.148953	0.0462178	0.236107	THG1L	tRNA-histidine guanylyltransferase 1 like
P08758	ANXA5	Annexin A5 (Anchorin CII) (Annexin V) (Annexin-5) (Calphobindin I) (CBP-I) (Endonexin II) (Lipocortin V) (Placental anticoagulant protein 4) (PP4) (Placental anticoagulant protein I) (PAP-I) (Thromboplastin inhibitor) (Vascular anticoagulant-alpha) (VAC-alpha)	3 v 3	-0.16372	0.0463364	0.236457	RB1	RB transcriptional corepressor 1
P84101	SERF2	Small EDRK-rich factor 2 (Gastric cancer-related protein VRG107) (Protein 4F5-related) (4F5rel) (h4F5rel)	3 v 3	-0.275858	0.0463419	0.236457	IGF1R	insulin like growth factor 1 receptor
P0DPB6	POLR1D	DNA-directed RNA polymerases I and III subunit RPAC2 (RNA polymerases I and III subunit AC2) (AC19) (DNA-directed RNA polymerase I subunit D) (RNA polymerase I 16 kDa subunit) (RPA16) (RPC16) (hRPA19)	3 v 3	0.245876	0.0463844	0.236533	ST8SIA5	ST8 alpha-N-acetyl-neuraminide alpha-2,8-sialyltransferase 5
Q9H8P0	SRD5A3	Polyprenol reductase (EC 1.3.1.94) (3-oxo-5-alpha-steroid 4-dehydrogenase 3) (EC 1.3.1.22) (Steroid 5-alpha-reductase 2-like) (Steroid 5-alpha-reductase 3) (S5AR 3) (SR type 3)	3 v 3	-0.144292	0.0464772	0.236814	SEM1	SEM1, 26S proteasome complex subunit
Q8N6T3	ARFGAP1	ADP-ribosylation factor GTPase-activating protein 1 (ARF GAP 1) (ADP-ribosylation factor 1 GTPase-activating protein) (ARF1 GAP) (ARF1-directed GTPase-activating protein)	3 v 3	-0.0653604	0.0464952	0.236814	IKBIP	IKBKB interacting protein
A8MT69	CENPX	Centromere protein X (CENP-X) (FANCM-associated histone fold protein 2) (FANCM-interacting histone fold protein 2) (Fanconi anemia-associated polypeptide of 10 kDa) (Retinoic acid-inducible gene D9 protein homolog) (Stimulated by retinoic acid gene 13 protein homolog)	3 v 3	-0.0768869	0.0465369	0.672779	IAH1	isoamyl acetate hydrolyzing esterase 1 (putative)
O95376	ARIH2	E3 ubiquitin-protein ligase ARIH2 (ARI-2) (Protein ariadne-2 homolog) (EC 2.3.2.31) (RING-type E3 ubiquitin transferase ARIH2) (Triad1 protein)	3 v 3	-0.159742	0.0465606	0.236864	USP7	ubiquitin specific peptidase 7
P50148	GNAQ	Guanine nucleotide-binding protein G(q) subunit alpha (Guanine nucleotide-binding protein alpha-q)	3 v 3	0.567318	0.0466009	0.236902	GOLGA5	golgin A5
Q5PRF9	SAMD4B	Protein Smaug homolog 2 (Smaug 2) (hSmaug2) (Sterile alpha motif domain-containing protein 4B) (SAM domain-containing protein 4B)	3 v 3	-0.0714116	0.0466332	0.236902	TMTC3	transmembrane and tetratricopeptide repeat containing 3
A0A1U9X7F9		C6orf47	3 v 3	-0.0687629	0.0466515	0.236902	MCTS1	MCTS1, re-initiation and release factor
A0A1U9X972		PRRC2A	3 v 3	0.098232	0.04676	0.237274	SYNJ2	synaptojanin 2
P84077	ARF1	ADP-ribosylation factor 1	3 v 3	-0.103258	0.0467888	0.672779	UTP15	UTP15, small subunit processome component
Q9BUF5	TUBB6	Tubulin beta-6 chain (Tubulin beta class V)	3 v 3	-0.0592068	0.0468024	0.672779	CYP26A1	cytochrome P450 family 26 subfamily A member 1
A0A0F7KYT8	FXR1	Fragile X mental retardation autosomal homolog variant p2K (Fragile X mental retardation, autosomal homolog 1, isoform CRA_g)	3 v 3	0.264052	0.0468412	0.672779	EPB41L5	erythrocyte membrane protein band 4.1 like 5
Q14012	CAMK1	Calcium/calmodulin-dependent protein kinase type 1 (EC 2.7.11.17) (CaM kinase I) (CaM-KI) (CaM kinase I alpha) (CaMKI-alpha)	3 v 3	-0.203432	0.046925	0.237274	EDEM3	ER degradation enhancing alpha-mannosidase like protein 3
Q9Y4L5	RNF115	E3 ubiquitin-protein ligase RNF115 (EC 2.3.2.27) (RING finger protein 115) (RING-type E3 ubiquitin transferase RNF115) (Rabring 7) (Zinc finger protein 364)	2 v 2	-0.1844	0.0469299	0.672779	LIN7C	lin-7 homolog C, crumbs cell polarity complex component
A0A1B0GV68	FARP1	FERM, ARHGEF and pleckstrin domain-containing protein 1	3 v 3	0.297016	0.0469451	0.237274	SLAIN2	SLAIN motif family member 2
P10721	KIT	Mast/stem cell growth factor receptor Kit (SCFR) (EC 2.7.10.1) (Piebald trait protein) (PBT) (Proto-oncogene c-Kit) (Tyrosine-protein kinase Kit) (p145 c-kit) (v-kit Hardy-Zuckerman 4 feline sarcoma viral oncogene homolog) (CD antigen CD117)	3 v 3	-0.763498	0.0469647	0.237274	LRP11	LDL receptor related protein 11
O75427	LRCH4	Leucine-rich repeat and calponin homology domain-containing protein 4 (Leucine-rich repeat neuronal protein 4) (Leucine-rich neuronal protein)	3 v 3	-0.0413276	0.0469837	0.237274	LRP6	LDL receptor related protein 6
Q9BSF4	TIMM29	Mitochondrial import inner membrane translocase subunit Tim29 (TIM29)	3 v 3	0.0772903	0.0469849	0.237274	LMBRD2	LMBR1 domain containing 2
Q9UKT5	FBXO4	F-box only protein 4	3 v 3	-0.0653336	0.0470282	0.672779	DCLK1	doublecortin like kinase 1
Q86WC4	OSTM1	Osteopetrosis-associated transmembrane protein 1 (Chloride channel 7 beta subunit)	3 v 3	0.226941	0.0470356	0.237274	MAGI2	membrane associated guanylate kinase, WW and PDZ domain containing 2
Q14573	ITPR3	Inositol 1,4,5-trisphosphate receptor type 3 (IP3 receptor isoform 3) (IP3R 3) (InsP3R3) (Type 3 inositol 1,4,5-trisphosphate receptor) (Type 3 InsP3 receptor)	3 v 3	-0.0764934	0.0470807	0.237274	TULP4	tubby like protein 4
P47712	PLA2G4A	Cytosolic phospholipase A2 (cPLA2) (Phospholipase A2 group IVA) [Includes: Phospholipase A2 (EC 3.1.1.4) (Phosphatidylcholine 2-acylhydrolase); Lysophospholipase (EC 3.1.1.5)]	3 v 3	0.0685215	0.0470928	0.237274	POM121	POM121 transmembrane nucleoporin
P82970	HMGN5	High mobility group nucleosome-binding domain-containing protein 5 (Nucleosome-binding protein 1)	3 v 3	-0.138302	0.0471069	0.237274	GEM	GTP binding protein overexpressed in skeletal muscle
P31947	SFN	14-3-3 protein sigma (Epithelial cell marker protein 1) (Stratifin)	3 v 3	-0.155732	0.0471345	0.237274	NUP98	nucleoporin 98
Q8WTT2	NOC3L	Nucleolar complex protein 3 homolog (NOC3 protein homolog) (Factor for adipocyte differentiation 24) (NOC3-like protein) (Nucleolar complex-associated protein 3-like protein)	3 v 3	0.180559	0.0471525	0.237274	RNF144B	ring finger protein 144B
Q8NBX0	SCCPDH	Saccharopine dehydrogenase-like oxidoreductase (EC 1.-.-.-)	3 v 3	-0.210172	0.0471716	0.237274	GTF2E2	general transcription factor IIE subunit 2
Q9BTX1	NDC1	Nucleoporin NDC1 (hNDC1) (Transmembrane protein 48)	3 v 3	0.234503	0.0471972	0.237274	NARS2	asparaginyl-tRNA synthetase 2, mitochondrial
P13498	CYBA	Cytochrome b-245 light chain (Cytochrome b(558) alpha chain) (Cytochrome b558 subunit alpha) (Neutrophil cytochrome b 22 kDa polypeptide) (Superoxide-generating NADPH oxidase light chain subunit) (p22 phagocyte B-cytochrome) (p22-phox) (p22phox)	3 v 3	-0.408875	0.0472062	0.237274	BCL11A	BCL11A, BAF complex component
Q8ND24	RNF214	RING finger protein 214	3 v 3	0.0964571	0.0472127	0.237274	SMAD9	SMAD family member 9
A1L0T0	ILVBL	2-hydroxyacyl-CoA lyase 2 (EC 4.1.2.-) (Acetolactate synthase-like protein) (IlvB-like protein)	3 v 3	-0.26834	0.0472504	0.237274	NEUROD6	neuronal differentiation 6
O95159	ZFPL1	Zinc finger protein-like 1 (Zinc finger protein MCG4)	3 v 3	-0.0410916	0.0472654	0.672779	C11orf58	chromosome 11 open reading frame 58
O00425	IGF2BP3	Insulin-like growth factor 2 mRNA-binding protein 3 (IGF2 mRNA-binding protein 3) (IMP-3) (IGF-II mRNA-binding protein 3) (KH domain-containing protein overexpressed in cancer) (hKOC) (VICKZ family member 3)	3 v 3	0.484299	0.0472806	0.237274	LHFPL3	LHFPL tetraspan subfamily member 3
Q86XL3	ANKLE2	Ankyrin repeat and LEM domain-containing protein 2 (LEM domain-containing protein 4)	3 v 3	0.126028	0.0472839	0.237274	IRAK3	interleukin 1 receptor associated kinase 3
Q9Y3F4	STRAP	Serine-threonine kinase receptor-associated protein (MAP activator with WD repeats) (UNR-interacting protein) (WD-40 repeat protein PT-WD)	3 v 3	0.24885	0.0473196	0.237274	KIAA0754	KIAA0754
Q96GQ5	RUSF1	RUS family member 1	3 v 3	-0.180285	0.0473525	0.237274	TTC30B	tetratricopeptide repeat domain 30B
Q7Z6I8	C5orf24	UPF0461 protein C5orf24	3 v 3	0.0569133	0.0473657	0.237274	GTF2A1	general transcription factor IIA subunit 1
P61019	RAB2A	Ras-related protein Rab-2A	3 v 3	-0.115218	0.0474017	0.237315	CREB5	cAMP responsive element binding protein 5
P16615	ATP2A2	Sarcoplasmic/endoplasmic reticulum calcium ATPase 2 (SERCA2) (SR Ca(2+)-ATPase 2) (EC 7.2.2.10) (Calcium pump 2) (Calcium-transporting ATPase sarcoplasmic reticulum type, slow twitch skeletal muscle isoform) (Endoplasmic reticulum class 1/2 Ca(2+) ATPase)	3 v 3	-0.0638239	0.0474052	0.672779	GLIPR1	GLI pathogenesis related 1
O75874	IDH1	Isocitrate dehydrogenase [NADP] cytoplasmic (IDH) (EC 1.1.1.42) (Cytosolic NADP-isocitrate dehydrogenase) (IDP) (NADP(+)-specific ICDH) (Oxalosuccinate decarboxylase)	3 v 3	0.177711	0.0474309	0.237322	PBX2	PBX homeobox 2
Q86WX3	RPS19BP1	Active regulator of SIRT1 (40S ribosomal protein S19-binding protein 1) (RPS19-binding protein 1) (S19BP)	3 v 3	0.118761	0.0474594	0.237325	SPAST	spastin
Q96DB5	RMDN1	Regulator of microtubule dynamics protein 1 (RMD-1) (hRMD-1) (Protein FAM82B)	3 v 3	-0.182784	0.0475028	0.672779	NUMB	NUMB, endocytic adaptor protein
O75157	TSC22D2	TSC22 domain family protein 2 (TSC22-related-inducible leucine zipper protein 4)	3 v 3	-0.0874971	0.0475975	0.672779	TRPS1	transcriptional repressor GATA binding 1
Q5TC84	OGFRL1	Opioid growth factor receptor-like protein 1	3 v 3	-0.0557056	0.0476117	0.672779	SNRK	SNF related kinase
A0A024R258	UBQLN1	Ubiquilin 1, isoform CRA_d	2 v 2	-0.214703	0.0476177	0.672779	PM20D2	peptidase M20 domain containing 2
Q9BUH6	PAXX	Protein PAXX (Paralog of XRCC4 and XLF) (XRCC4-like small protein)	3 v 3	-0.244804	0.0476649	0.237835	PLCD1	phospholipase C delta 1
Q96EK9	KTI12	Protein KTI12 homolog	3 v 3	0.115203	0.0477192	0.237835	ARHGAP24	Rho GTPase activating protein 24
Q14258	TRIM25	E3 ubiquitin/ISG15 ligase TRIM25 (EC 6.3.2.n3) (Estrogen-responsive finger protein) (RING finger protein 147) (RING-type E3 ubiquitin transferase) (EC 2.3.2.27) (RING-type E3 ubiquitin transferase TRIM25) (Tripartite motif-containing protein 25) (Ubiquitin/ISG15-conjugating enzyme TRIM25) (Zinc finger protein 147)	3 v 3	0.124773	0.0477422	0.237835	FGFR1OP	FGFR1 oncogene partner
Q99633	PRPF18	Pre-mRNA-splicing factor 18 (PRP18 homolog) (hPRP18)	3 v 3	0.290835	0.0477508	0.237835	TMOD3	tropomodulin 3
Q99653	CHP1	Calcineurin B homologous protein 1 (Calcineurin B-like protein) (Calcium-binding protein CHP) (Calcium-binding protein p22) (EF-hand calcium-binding domain-containing protein p22)	3 v 3	-0.08059	0.047757	0.237835	UHRF1BP1	UHRF1 binding protein 1
B4DZX1		4'-phosphopantetheine phosphatase (EC 3.1.3.-)	2 v 2	0.018141	0.0478221	0.237885	MAPK6	mitogen-activated protein kinase 6
O94808	GFPT2	Glutamine--fructose-6-phosphate aminotransferase [isomerizing] 2 (EC 2.6.1.16) (D-fructose-6-phosphate amidotransferase 2) (Glutamine:fructose-6-phosphate amidotransferase 2) (GFAT 2) (GFAT2) (Hexosephosphate aminotransferase 2)	3 v 3	0.283885	0.0478228	0.237885	SMDT1	single-pass membrane protein with aspartate rich tail 1
O95905	ECD	Protein ecdysoneless homolog (Human suppressor of GCR two) (hSGT1)	3 v 3	0.236603	0.0479154	0.238047	DIPK1A	divergent protein kinase domain 1A
A0A0S2Z3Z5	CASP10	Caspase 10 apoptosis-related cysteine peptidase isoform 1 (Fragment)	3 v 3	-0.050759	0.0479329	0.672779	SUMO4	small ubiquitin-like modifier 4
Q9BZ95	NSD3	Histone-lysine N-methyltransferase NSD3 (EC 2.1.1.370) (EC 2.1.1.371) (Nuclear SET domain-containing protein 3) (Protein whistle) (WHSC1-like 1 isoform 9 with methyltransferase activity to lysine) (Wolf-Hirschhorn syndrome candidate 1-like protein 1) (WHSC1-like protein 1)	3 v 3	-0.0554617	0.0479575	0.238047	TLX1	T cell leukemia homeobox 1
Q969Z3	MTARC2	Mitochondrial amidoxime reducing component 2 (mARC2) (EC 1.7.-.-) (Molybdenum cofactor sulfurase C-terminal domain-containing protein 2) (MOSC domain-containing protein 2) (Moco sulfurase C-terminal domain-containing protein 2)	3 v 3	-0.122635	0.0479672	0.238047	TSSK1B	testis specific serine kinase 1B
O14867	BACH1	Transcription regulator protein BACH1 (BTB and CNC homolog 1) (HA2303)	3 v 3	0.265441	0.0480147	0.23806	ST6GALNAC3	ST6 N-acetylgalactosaminide alpha-2,6-sialyltransferase 3
B4DVR4		cDNA FLJ60912, highly similar to Vinexin	3 v 3	-0.274179	0.0480257	0.23806	ZKSCAN4	zinc finger with KRAB and SCAN domains 4
Q8WVM0	TFB1M	Dimethyladenosine transferase 1, mitochondrial (EC 2.1.1.-) (Mitochondrial 12S rRNA dimethylase 1) (Mitochondrial transcription factor B1) (h-mtTFB) (h-mtTFB1) (hTFB1M) (mtTFB1) (S-adenosylmethionine-6-N', N'-adenosyl(rRNA) dimethyltransferase 1)	3 v 3	0.0179294	0.0480861	0.672779	CGGBP1	CGG triplet repeat binding protein 1
O75396	SEC22B	Vesicle-trafficking protein SEC22b (ER-Golgi SNARE of 24 kDa) (ERS-24) (ERS24) (SEC22 vesicle-trafficking protein homolog B) (SEC22 vesicle-trafficking protein-like 1)	3 v 3	-0.0925404	0.0481126	0.672779	ZNF367	zinc finger protein 367
Q7L5N1	COPS6	COP9 signalosome complex subunit 6 (SGN6) (Signalosome subunit 6) (JAB1-containing signalosome subunit 6) (MOV34 homolog) (Vpr-interacting protein) (hVIP)	3 v 3	0.0554046	0.0481322	0.23831	NEUROG2	neurogenin 2
P27707	DCK	Deoxycytidine kinase (dCK) (EC 2.7.1.74) (Deoxyadenosine kinase) (EC 2.7.1.76) (Deoxyguanosine kinase) (EC 2.7.1.113)	3 v 3	-0.245884	0.0481656	0.238337	BMPR1B	bone morphogenetic protein receptor type 1B
O94864	SUPT7L	STAGA complex 65 subunit gamma (Adenocarcinoma antigen ART1) (SPTF-associated factor 65 gamma) (STAF65gamma) (Suppressor of Ty 7-like)	3 v 3	-0.154525	0.0481963	0.672779	GDAP1	ganglioside induced differentiation associated protein 1
H7C0V5	ANKHD1-EIF4EBP3	ANKHD1-EIF4EBP3 readthrough (Fragment)	3 v 3	-0.337031	0.0482116	0.238426	CDYL	chromodomain Y like
Q8N4Q1	CHCHD4	Mitochondrial intermembrane space import and assembly protein 40 (Coiled-coil-helix-coiled-coil-helix domain-containing protein 4)	3 v 3	-0.133279	0.048321	0.672779	SREBF1	sterol regulatory element binding transcription factor 1
Q9P2N5	RBM27	RNA-binding protein 27 (RNA-binding motif protein 27)	3 v 3	0.0618275	0.0483603	0.672779	RNF7	ring finger protein 7
Q8IX18	DHX40	Probable ATP-dependent RNA helicase DHX40 (EC 3.6.4.13) (DEAH box protein 40) (Protein PAD)	3 v 3	0.108456	0.0483741	0.238952	PAN3	poly(A) specific ribonuclease subunit PAN3
F8VWL3	FGD4	FYVE, RhoGEF and PH domain-containing protein 4	3 v 3	0.197082	0.0484278	0.239079	TBX22	T-box 22
Q9NRN7	AASDHPPT	L-aminoadipate-semialdehyde dehydrogenase-phosphopantetheinyl transferase (EC 2.7.8.7) (4'-phosphopantetheinyl transferase) (Alpha-aminoadipic semialdehyde dehydrogenase-phosphopantetheinyl transferase) (AASD-PPT) (LYS5 ortholog)	3 v 3	-0.0627695	0.0484359	0.672779	GPR158	G protein-coupled receptor 158
O94874	UFL1	E3 UFM1-protein ligase 1 (EC 2.3.2.-) (E3 UFM1-protein transferase 1) (Multiple alpha-helix protein located at ER) (Novel LZAP-binding protein) (Regulator of C53/LZAP and DDRGK1)	3 v 3	-0.0489678	0.0484819	0.672779	TOMM40	translocase of outer mitochondrial membrane 40
Q13610	PWP1	Periodic tryptophan protein 1 homolog (Keratinocyte protein IEF SSP 9502)	3 v 3	0.290685	0.0485619	0.239568	RABEP1	rabaptin, RAB GTPase binding effector protein 1
O95273	CCNDBP1	Cyclin-D1-binding protein 1 (Grap2 and cyclin-D-interacting protein) (Human homolog of Maid)	3 v 3	-0.185801	0.0485832	0.239568	TRMT5	tRNA methyltransferase 5
P07237	P4HB	Protein disulfide-isomerase (PDI) (EC 5.3.4.1) (Cellular thyroid hormone-binding protein) (Prolyl 4-hydroxylase subunit beta) (p55)	3 v 3	-0.0825144	0.048666	0.239838	ACSL6	acyl-CoA synthetase long chain family member 6
Q15788	NCOA1	Nuclear receptor coactivator 1 (NCoA-1) (EC 2.3.1.48) (Class E basic helix-loop-helix protein 74) (bHLHe74) (Protein Hin-2) (RIP160) (Renal carcinoma antigen NY-REN-52) (Steroid receptor coactivator 1) (SRC-1)	3 v 3	-0.160374	0.0487025	0.239879	CCN3	cellular communication network factor 3
O15083	ERC2	ERC protein 2	2 v 2	0.130891	0.0487198	0.672779	MSI2	musashi RNA binding protein 2
Q7Z478	DHX29	ATP-dependent RNA helicase DHX29 (EC 3.6.4.13) (DEAH box protein 29) (Nucleic acid helicase DDXx)	3 v 3	0.054163	0.0487842	0.240018	UBXN2A	UBX domain protein 2A
A0A1B0GW05	DPY19L1	Probable C-mannosyltransferase DPY19L1	3 v 3	-0.13682	0.0487904	0.240018	MDFIC	MyoD family inhibitor domain containing
Q7L1T6	CYB5R4	Cytochrome b5 reductase 4 (EC 1.6.2.2) (Flavohemoprotein b5/b5R) (b5+b5R) (N-terminal cytochrome b5 and cytochrome b5 oxidoreductase domain-containing protein) (cb5/cb5R)	3 v 3	-0.0765527	0.0488154	0.240018	C12orf66	chromosome 12 open reading frame 66
P51153	RAB13	Ras-related protein Rab-13 (Cell growth-inhibiting gene 4 protein)	3 v 3	-0.136434	0.0488208	0.672779	GATA6	GATA binding protein 6
O75879	GATB	Glutamyl-tRNA(Gln) amidotransferase subunit B, mitochondrial (Glu-AdT subunit B) (EC 6.3.5.-) (Cytochrome c oxidase assembly factor PET112 homolog)	3 v 3	-0.0780778	0.0488297	0.672779	AWAT2	acyl-CoA wax alcohol acyltransferase 2
Q86TJ2	TADA2B	Transcriptional adapter 2-beta (ADA2-like protein beta) (ADA2-beta)	3 v 3	-0.138915	0.0488542	0.672779	SRSF8	serine and arginine rich splicing factor 8
Q5GLZ8	HERC4	Probable E3 ubiquitin-protein ligase HERC4 (EC 2.3.2.26) (HECT domain and RCC1-like domain-containing protein 4) (HECT-type E3 ubiquitin transferase HERC4)	3 v 3	-0.14676	0.0489201	0.672779	SMAD4	SMAD family member 4
Q969E4	TCEAL3	Transcription elongation factor A protein-like 3 (TCEA-like protein 3) (Transcription elongation factor S-II protein-like 3)	3 v 3	-0.366464	0.0489235	0.240104	HSF5	heat shock transcription factor 5
O00562	PITPNM1	Membrane-associated phosphatidylinositol transfer protein 1 (Drosophila retinal degeneration B homolog) (Phosphatidylinositol transfer protein, membrane-associated 1) (PITPnm 1) (Pyk2 N-terminal domain-interacting receptor 2) (NIR-2)	2 v 2	-0.223776	0.0489269	0.240104	ZYG11B	zyg-11 family member B, cell cycle regulator
P30305	CDC25B	M-phase inducer phosphatase 2 (EC 3.1.3.48) (Dual specificity phosphatase Cdc25B)	2 v 2	0.182382	0.0489274	0.240104	KDELC2	KDEL motif containing 2
Q6P1X6	C8orf82	UPF0598 protein C8orf82	3 v 3	-0.184425	0.0489455	0.240104	ZXDC	ZXD family zinc finger C
P56211	ARPP19	cAMP-regulated phosphoprotein 19 (ARPP-19)	3 v 3	0.314271	0.0490479	0.240402	CEP70	centrosomal protein 70
Q86YL5	TDRP	Testis development-related protein (Protein INM01)	3 v 3	-0.0942224	0.0490628	0.240402	KDM6A	lysine demethylase 6A
Q9Y6M1	IGF2BP2	Insulin-like growth factor 2 mRNA-binding protein 2 (IGF2 mRNA-binding protein 2) (IMP-2) (Hepatocellular carcinoma autoantigen p62) (IGF-II mRNA-binding protein 2) (VICKZ family member 2)	3 v 3	0.226114	0.0491182	0.240411	KIAA1328	KIAA1328
A0A096WXL7	ATP8	ATP synthase protein 8	3 v 3	-0.194033	0.0491923	0.240411	TPR	translocated promoter region, nuclear basket protein
P52926	HMGA2	High mobility group protein HMGI-C (High mobility group AT-hook protein 2)	3 v 3	0.43296	0.0492059	0.240411	C5orf30	chromosome 5 open reading frame 30
O95070	YIF1A	Protein YIF1A (54TMp) (YIP1-interacting factor homolog A)	3 v 3	-0.2053	0.0492329	0.240411	CDK19	cyclin dependent kinase 19
P27635	RPL10	60S ribosomal protein L10 (Laminin receptor homolog) (Large ribosomal subunit protein uL16) (Protein QM) (Ribosomal protein L10) (Tumor suppressor QM)	3 v 3	0.113684	0.0492343	0.672779	HNRNPLL	heterogeneous nuclear ribonucleoprotein L like
Q4ZIN3	TMEM259	Membralin (Transmembrane protein 259)	3 v 3	-0.186039	0.049285	0.240411	ZNF681	zinc finger protein 681
Q15649	ZNHIT3	Zinc finger HIT domain-containing protein 3 (HNF-4a coactivator) (Thyroid hormone receptor interactor 3) (Thyroid receptor-interacting protein 3) (TR-interacting protein 3) (TRIP-3)	3 v 3	-0.0506397	0.0492987	0.240411	ZC3H11A	zinc finger CCCH-type containing 11A
Q9BTL3	RAMAC	RNA guanine-N7 methyltransferase activating subunit (Protein FAM103A1) (RNA guanine-7 methyltransferase activating subunit) (RNMT-activating mRNA cap methyltransferase subunit) (RNMT-activating mini protein) (RAM)	3 v 3	-0.292531	0.0493206	0.240411	SRGAP2C	SLIT-ROBO Rho GTPase activating protein 2C
O75747	PIK3C2G	Phosphatidylinositol 4-phosphate 3-kinase C2 domain-containing subunit gamma (PI3K-C2-gamma) (PtdIns-3-kinase C2 subunit gamma) (EC 2.7.1.154) (Phosphoinositide 3-kinase-C2-gamma)	2 v 2	-0.162785	0.0493532	0.240411	MPZL2	myelin protein zero like 2
O76071	CIAO1	Probable cytosolic iron-sulfur protein assembly protein CIAO1 (WD repeat-containing protein 39)	3 v 3	0.219415	0.0493886	0.240411	CASC1	cancer susceptibility 1
Q8TBM8	DNAJB14	DnaJ homolog subfamily B member 14	3 v 3	0.373925	0.0494018	0.240411	ALDH1A2	aldehyde dehydrogenase 1 family member A2
Q68CZ2	TNS3	Tensin-3 (Tensin-like SH2 domain-containing protein 1) (Tumor endothelial marker 6)	3 v 3	0.0451672	0.049421	0.672779	TRAF5	TNF receptor associated factor 5
Q9NSB2	KRT84	Keratin, type II cuticular Hb4 (Keratin-84) (K84) (Type II hair keratin Hb4) (Type-II keratin Kb24)	2 v 2	-0.946663	0.0494251	0.240411	NOTCH2	notch 2
Q9BXB4	OSBPL11	Oxysterol-binding protein-related protein 11 (ORP-11) (OSBP-related protein 11)	3 v 3	-0.196646	0.049506	0.240411	ACKR4	atypical chemokine receptor 4
Q5VTE6	ANGEL2	Protein angel homolog 2	3 v 3	0.356012	0.0495177	0.240411	CBR1	carbonyl reductase 1
Q15125	EBP	3-beta-hydroxysteroid-Delta(8),Delta(7)-isomerase (EC 5.3.3.5) (Cholestenol Delta-isomerase) (Delta(8)-Delta(7) sterol isomerase) (D8-D7 sterol isomerase) (Emopamil-binding protein)	3 v 3	-0.0674446	0.0495606	0.240411	FAM92A	family with sequence similarity 92 member A
Q3ZAQ7	VMA21	Vacuolar ATPase assembly integral membrane protein VMA21 (Myopathy with excessive autophagy protein)	3 v 3	0.260707	0.0495708	0.240411	ALAS1	5'-aminolevulinate synthase 1
P62304	SNRPE	Small nuclear ribonucleoprotein E (snRNP-E) (Sm protein E) (Sm-E) (SmE)	3 v 3	-0.107476	0.0495728	0.240411	TJP1	tight junction protein 1
Q96G03	PGM2	Phosphoglucomutase-2 (PGM 2) (EC 5.4.2.2) (Glucose phosphomutase 2) (Phosphodeoxyribomutase) (Phosphopentomutase) (EC 5.4.2.7)	3 v 3	-0.10477	0.0495894	0.672779	DYRK1A	dual specificity tyrosine phosphorylation regulated kinase 1A
Q495W5	FUT11	Alpha-(1,3)-fucosyltransferase 11 (EC 2.4.1.-) (Fucosyltransferase XI) (Fuc-TXI) (FucT-XI) (Galactoside 3-L-fucosyltransferase 11) (Fucosyltransferase 11)	3 v 3	1.05335	0.0496053	0.240432	BCAT1	branched chain amino acid transaminase 1
Q96K37	SLC35E1	Solute carrier family 35 member E1	3 v 3	-0.210196	0.0496781	0.240574	KCNQ5	potassium voltage-gated channel subfamily Q member 5
P60520	GABARAPL2	Gamma-aminobutyric acid receptor-associated protein-like 2 (GABA(A) receptor-associated protein-like 2) (Ganglioside expression factor 2) (GEF-2) (General protein transport factor p16) (Golgi-associated ATPase enhancer of 16 kDa) (GATE-16) (MAP1 light chain 3-related protein)	3 v 3	-0.440635	0.0496911	0.240574	USP13	ubiquitin specific peptidase 13
P50748	KNTC1	Kinetochore-associated protein 1 (Rough deal homolog) (HsROD) (Rod) (hRod)	3 v 3	-0.115645	0.0497446	0.240696	IL6ST	interleukin 6 signal transducer
Q5JSJ4	INTS6L	Integrator complex subunit 6-like (Protein DDX26B)	3 v 3	0.192777	0.0498308	0.672779	CLK2	CDC like kinase 2
Q9Y4F5	CEP170B	Centrosomal protein of 170 kDa protein B (Centrosomal protein 170B) (Cep170B)	3 v 3	0.0672844	0.049842	0.24103	RIPOR2	RHO family interacting cell polarization regulator 2
O43768	ENSA	Alpha-endosulfine (ARPP-19e)	3 v 3	-0.188475	0.0499141	0.672779	HDAC9	histone deacetylase 9
Q99943	AGPAT1	1-acyl-sn-glycerol-3-phosphate acyltransferase alpha (EC 2.3.1.51) (1-acylglycerol-3-phosphate O-acyltransferase 1) (1-AGP acyltransferase 1) (1-AGPAT 1) (Lysophosphatidic acid acyltransferase alpha) (LPAAT-alpha) (Protein G15)	3 v 3	-0.386432	0.0499515	0.241423	PCDHA2	protocadherin alpha 2
P28360	MSX1	Homeobox protein MSX-1 (Homeobox protein Hox-7) (Msh homeobox 1-like protein)	3 v 3	0.0811799	0.0499932	0.241475	ZNF512	zinc finger protein 512
							DGKD	diacylglycerol kinase delta
							PLXNC1	plexin C1
							WNT2B	Wnt family member 2B
							ADAL	adenosine deaminase like
							RBM27	RNA binding motif protein 27
							ZFHX4	zinc finger homeobox 4
							SLC16A12	solute carrier family 16 member 12
							OPRM1	opioid receptor mu 1
							PAM	peptidylglycine alpha-amidating monooxygenase
							RNF2	ring finger protein 2
							SPCS3	signal peptidase complex subunit 3
							CSAD	cysteine sulfinic acid decarboxylase
							NIPSNAP3B	nipsnap homolog 3B
							NEDD4	neural precursor cell expressed, developmentally down-regulated 4, E3 ubiquitin protein ligase
							KIF20B	kinesin family member 20B
							COL6A2	collagen type VI alpha 2 chain
							TMEM242	transmembrane protein 242
							LHX8	LIM homeobox 8
							MID1	midline 1
							MED23	mediator complex subunit 23
							DIP2B	disco interacting protein 2 homolog B
							TAF2	TATA-box binding protein associated factor 2
							PAK2	p21 (RAC1) activated kinase 2
							PTBP1	polypyrimidine tract binding protein 1
							KCNMA1	potassium calcium-activated channel subfamily M alpha 1
							LSM1	LSM1 homolog, mRNA degradation associated
							FGF20	fibroblast growth factor 20
							CD2AP	CD2 associated protein
							MTDH	metadherin
							NNT	nicotinamide nucleotide transhydrogenase
							DEK	DEK proto-oncogene
							KLHL9	kelch like family member 9
							GLG1	golgi glycoprotein 1
							TNPO1	transportin 1
							TEAD3	TEA domain transcription factor 3
							SETX	senataxin
							SLIT1	slit guidance ligand 1
							UBXN2B	UBX domain protein 2B
							SLC6A11	solute carrier family 6 member 11
							TENM3	teneurin transmembrane protein 3
							HMGB1	high mobility group box 1
							CUL4B	cullin 4B
							FNBP4	formin binding protein 4
							RAD54B	RAD54 homolog B
							CLIC5	chloride intracellular channel 5
							PLAG1	PLAG1 zinc finger
							CBWD6	COBW domain containing 6
							RNASEH1	ribonuclease H1
							GPATCH2L	G-patch domain containing 2 like
							IMPG2	interphotoreceptor matrix proteoglycan 2
							ADCY7	adenylate cyclase 7
							RASGRP3	RAS guanyl releasing protein 3
							ASB5	ankyrin repeat and SOCS box containing 5
							TUSC3	tumor suppressor candidate 3
							MPHOSPH8	M-phase phosphoprotein 8
							KLHL24	kelch like family member 24
							FSCB	fibrous sheath CABYR binding protein
							TMEM196	transmembrane protein 196
							WNT3	Wnt family member 3
							MIGA1	mitoguardin 1
							IRF9	interferon regulatory factor 9
							STK24	serine/threonine kinase 24
							UNC5D	unc-5 netrin receptor D
							ZNF12	zinc finger protein 12
							SLC10A7	solute carrier family 10 member 7
							SLC2A12	solute carrier family 2 member 12
							GEMIN5	gem nuclear organelle associated protein 5
							FAM124B	family with sequence similarity 124 member B
							SRSF6	serine and arginine rich splicing factor 6
							C15orf41	chromosome 15 open reading frame 41
							JCAD	junctional cadherin 5 associated
							PAPLN	papilin, proteoglycan like sulfated glycoprotein
							ERAP1	endoplasmic reticulum aminopeptidase 1
							TMEM59	transmembrane protein 59
							TOR1B	torsin family 1 member B
							NR3C1	nuclear receptor subfamily 3 group C member 1
							KIAA1586	KIAA1586
							ZEB2	zinc finger E-box binding homeobox 2
							EMSY	EMSY, BRCA2 interacting transcriptional repressor
							AUTS2	AUTS2, activator of transcription and developmental regulator
							EDEM1	ER degradation enhancing alpha-mannosidase like protein 1
							MAN2A1	mannosidase alpha class 2A member 1
							VPS36	vacuolar protein sorting 36 homolog
							POMT2	protein O-mannosyltransferase 2
							UBXN7	UBX domain protein 7
							STK35	serine/threonine kinase 35
							KCTD9	potassium channel tetramerization domain containing 9
							BAIAP2L1	BAI1 associated protein 2 like 1
							RNF126	ring finger protein 126
							XIAP	X-linked inhibitor of apoptosis
							ANKRD50	ankyrin repeat domain 50
							NOTCH1	notch 1
							TMEM236	transmembrane protein 236
							POC1B	POC1 centriolar protein B
							PTPN5	protein tyrosine phosphatase, non-receptor type 5
							ZCCHC9	zinc finger CCHC-type containing 9
							HACE1	HECT domain and ankyrin repeat containing E3 ubiquitin protein ligase 1
							CRIPT	CXXC repeat containing interactor of PDZ3 domain
							TUSC1	tumor suppressor candidate 1
							GRAMD1C	GRAM domain containing 1C
							FAM227A	family with sequence similarity 227 member A
							SEPT2	septin 2
							ZNF701	zinc finger protein 701
							ZNF540	zinc finger protein 540
							PHF3	PHD finger protein 3
							PI15	peptidase inhibitor 15
							PRSS16	serine protease 16
							TEX2	testis expressed 2
							SHE	Src homology 2 domain containing E
							ATP12A	ATPase H+/K+ transporting non-gastric alpha2 subunit
							RAB11B	RAB11B, member RAS oncogene family
							SLC35D3	solute carrier family 35 member D3
							NEK6	NIMA related kinase 6
							SLAIN1	SLAIN motif family member 1
							CEP63	centrosomal protein 63
							ZNF264	zinc finger protein 264
							GPALPP1	GPALPP motifs containing 1
							ZBTB44	zinc finger and BTB domain containing 44
							MIA3	MIA SH3 domain ER export factor 3
							AMMECR1	Alport syndrome, mental retardation, midface hypoplasia and elliptocytosis chromosomal region gene 1
							FCHO2	FCH domain only 2
							ZNF618	zinc finger protein 618
							STAU2	staufen double-stranded RNA binding protein 2
							OXGR1	oxoglutarate receptor 1
							IRF2	interferon regulatory factor 2
							ANO3	anoctamin 3
							MCTP1	multiple C2 and transmembrane domain containing 1
							NUS1	NUS1, dehydrodolichyl diphosphate synthase subunit
							SPCS1	signal peptidase complex subunit 1
							PTCH1	patched 1
							FST	follistatin
							GFPT2	glutamine-fructose-6-phosphate transaminase 2
							CMTM6	CKLF like MARVEL transmembrane domain containing 6
							POU3F3	POU class 3 homeobox 3
							SLC25A21	solute carrier family 25 member 21
							MFSD14A	major facilitator superfamily domain containing 14A
							TBL1X	transducin beta like 1 X-linked
							ZBTB20	zinc finger and BTB domain containing 20
							FOXR2	forkhead box R2
							DNM3	dynamin 3
							RNGTT	RNA guanylyltransferase and 5'-phosphatase
							PCDHB16	protocadherin beta 16
							SOX11	SRY-box 11
							GPC6	glypican 6
							SP4	Sp4 transcription factor
							DNAJB14	DnaJ heat shock protein family (Hsp40) member B14
							SLC2A1	solute carrier family 2 member 1
							VAV1	vav guanine nucleotide exchange factor 1
							RAB18	RAB18, member RAS oncogene family
							TNFRSF10D	TNF receptor superfamily member 10d
							PKHD1L1	PKHD1 like 1
							AP1S3	adaptor related protein complex 1 subunit sigma 3
							COL19A1	collagen type XIX alpha 1 chain
							SKP1	S-phase kinase associated protein 1
							FA2H	fatty acid 2-hydroxylase
							MEIOC	meiosis specific with coiled-coil domain
							SOCS6	suppressor of cytokine signaling 6
							CARD8	caspase recruitment domain family member 8
							ARHGAP28	Rho GTPase activating protein 28
							FBXO3	F-box protein 3
							DPP9-AS1	DPP9 antisense RNA 1
							PDGFRA	platelet derived growth factor receptor alpha
							BLZF1	basic leucine zipper nuclear factor 1
							SKI	SKI proto-oncogene
							FOXO1	forkhead box O1
							C10orf90	chromosome 10 open reading frame 90
							CARF	calcium responsive transcription factor
							TBX18	T-box 18
							ZNF518B	zinc finger protein 518B
							NETO2	neuropilin and tolloid like 2
							PIKFYVE	phosphoinositide kinase, FYVE-type zinc finger containing
							CELF4	CUGBP Elav-like family member 4
							DLL1	delta like canonical Notch ligand 1
							VAPA	VAMP associated protein A
							PCDH12	protocadherin 12
							IQCH	IQ motif containing H
							ZNF852	zinc finger protein 852
							GULP1	GULP PTB domain containing engulfment adaptor 1
							TEAD1	TEA domain transcription factor 1
							PAQR8	progestin and adipoQ receptor family member 8
							TGIF2	TGFB induced factor homeobox 2
							SNX29	sorting nexin 29
							ZNF737	zinc finger protein 737
							STMND1	stathmin domain containing 1
							MIA2	MIA SH3 domain ER export factor 2
							SPECC1	sperm antigen with calponin homology and coiled-coil domains 1
							RASSF6	Ras association domain family member 6
							UGT2A1	UDP glucuronosyltransferase family 2 member A1 complex locus
							PLEKHA7	pleckstrin homology domain containing A7
							TXK	TXK tyrosine kinase
							ADAMTSL3	ADAMTS like 3
							HIPK1	homeodomain interacting protein kinase 1
							GRB10	growth factor receptor bound protein 10
							TFEC	transcription factor EC
							ATP8B2	ATPase phospholipid transporting 8B2
							ASCL2	achaete-scute family bHLH transcription factor 2
							CCDC186	coiled-coil domain containing 186
							HMGB2	high mobility group box 2
							METTL16	methyltransferase like 16
							PSMD12	proteasome 26S subunit, non-ATPase 12
							MYNN	myoneurin
							SYNJ2BP	synaptojanin 2 binding protein
							ANXA3	annexin A3
							ARL13B	ADP ribosylation factor like GTPase 13B
							CASD1	CAS1 domain containing 1
							C20orf78	chromosome 20 open reading frame 78
							PAG1	phosphoprotein membrane anchor with glycosphingolipid microdomains 1
							ZMYM3	zinc finger MYM-type containing 3
							DOCK4	dedicator of cytokinesis 4
							EFNB1	ephrin B1
							MITD1	microtubule interacting and trafficking domain containing 1
							LAPTM4A	lysosomal protein transmembrane 4 alpha
							FAT3	FAT atypical cadherin 3
							C6orf132	chromosome 6 open reading frame 132
							UGT2A2	UDP glucuronosyltransferase family 2 member A2
							PTGER3	prostaglandin E receptor 3
							IFIT5	interferon induced protein with tetratricopeptide repeats 5
							RETREG2	reticulophagy regulator family member 2
							ZNF275	zinc finger protein 275
							RAD18	RAD18, E3 ubiquitin protein ligase
							SESN1	sestrin 1
							DPH3	diphthamide biosynthesis 3
							HNRNPA2B1	heterogeneous nuclear ribonucleoprotein A2/B1
							UBE2E3	ubiquitin conjugating enzyme E2 E3
							ASXL3	ASXL transcriptional regulator 3
							SLC44A5	solute carrier family 44 member 5
							ACBD7	acyl-CoA binding domain containing 7
							PARP8	poly(ADP-ribose) polymerase family member 8
							STEAP4	STEAP4 metalloreductase
							SLC16A7	solute carrier family 16 member 7
							HIPK3	homeodomain interacting protein kinase 3
							AVL9	AVL9 cell migration associated
							NEUROD4	neuronal differentiation 4
							TXNDC9	thioredoxin domain containing 9
							PRR11	proline rich 11
							GPBP1L1	GC-rich promoter binding protein 1 like 1
							B3GNT5	UDP-GlcNAc:betaGal beta-1,3-N-acetylglucosaminyltransferase 5
							CYREN	cell cycle regulator of NHEJ
							CTNNB1	catenin beta 1
							NFIB	nuclear factor I B
							ZEB1	zinc finger E-box binding homeobox 1
[truncated: 111 more rows]
