# Supplementary material for: MicroRNAs emerging coordinate with placental mammals alter pathways in endometrial epithelia important for endometrial function
Source: iScience. 2023 Mar 4;26(4):106339. doi: 10.1016/j.isci.2023.106339 (PMC10034127; doi:10.1016/j.isci.2023.106339)
Supplement: Table S25. List of proteins significantly altered in abundance in response to non-targeting mimic and miR-542-3p mimic, related to Figure 12 — Final column lists proteins solely altered by miR-542-3p mimic once off target effects are removed (p<0.05), n = 3. [file mmc26.xlsx]

## Sheet: Sheet1
Supplementary Table 25: List of proteins significantly altered in abundance in response to non-targeting mimic and miR-542-3p mimic. Final column lists proteins solely altered by miR-542-3p mimic once off target effects are removed (p<0.05), n=3. Corresponds to figure 13 and supplementary figure 4.
Vehicle vs Non Targeting Mimic							Non Targeting Mimic vs MiR-542-3p Mimic							MiR-542-3p Mimic
Best Accession	Gene Name (Duplicate gene names with different accession numbers shown bold)	Protein Name	Replicate Number	Log Fold Change	T-Test	FDR	Best Accession	Gene Name (Duplicate gene names with different accession numbers shown bold)	Protein Name	Replicate Number	Log Fold Change	T-Test	FDR	Gene name (Missing gene names replaced with accession numbers aligned left)
P53701	HCCS	Holocytochrome c-type synthase (EC 4.4.1.17) (Cytochrome c-type heme lyase)	3 v 3	-0.179449	4.3773e-05	0.204008	O95239	KIF4A	Chromosome-associated kinesin KIF4A (Chromokinesin-A)	3 v 3	-0.767896	5.86317e-06	0.0499307	RCC1
Q86VN1	VPS36	Vacuolar protein-sorting-associated protein 36 (ELL-associated protein of 45 kDa) (ESCRT-II complex subunit VPS36)	3 v 3	0.0925671	0.000104639	0.204008	Q9Y5X2	SNX8	Sorting nexin-8	3 v 3	-0.255174	1.61247e-05	0.0584962	FN3K
Q02040	AKAP17A	A-kinase anchor protein 17A (AKAP-17A) (721P) (B-lymphocyte antigen) (Protein XE7) (Protein kinase A-anchoring protein 17A) (PRKA17A) (Splicing factor, arginine/serine-rich 17A)	3 v 3	0.464705	0.000107903	0.204008	P18754	RCC1	Regulator of chromosome condensation (Cell cycle regulatory protein) (Chromosome condensation protein 1)	3 v 3	-0.225385	2.82207e-05	0.0584962	ADGRG1
B1AK53	ESPN	Espin (Autosomal recessive deafness type 36 protein) (Ectoplasmic specialization protein)	3 v 3	-0.465332	0.000108545	0.204008	Q9H479	FN3K	Fructosamine-3-kinase (EC 2.7.1.171) (Protein-psicosamine 3-kinase FN3K) (Protein-ribulosamine 3-kinase FN3K) (EC 2.7.1.172)	3 v 3	0.189596	3.15546e-05	0.0584962	TRMT5
Q13596	SNX1	Sorting nexin-1	3 v 3	-0.116915	0.000125383	0.204008	Q9Y653	ADGRG1	Adhesion G-protein coupled receptor G1 (G-protein coupled receptor 56) (Protein TM7XN1) [Cleaved into: ADGRG1 N-terminal fragment (ADGRG1 NT) (GPR56 N-terminal fragment) (GPR56 NT) (GPR56(N)) (GPR56 extracellular subunit) (GPR56 subunit alpha); ADGRG1 C-terminal fragment (ADGRG1 CT) (GPR56 C-terminal fragment) (GPR56 CT) (GPR56(C)) (GPR56 seven-transmembrane subunit) (GPR56 7TM) (GPR56 subunit be…	3 v 3	0.325023	3.43449e-05	0.0584962	COPS7A
P15144	ANPEP	Aminopeptidase N (AP-N) (hAPN) (EC 3.4.11.2) (Alanyl aminopeptidase) (Aminopeptidase M) (AP-M) (Microsomal aminopeptidase) (Myeloid plasma membrane glycoprotein CD13) (gp150) (CD antigen CD13)	3 v 3	-0.884639	0.000143735	0.204008	Q32P41	TRMT5	tRNA (guanine(37)-N1)-methyltransferase (EC 2.1.1.228) (M1G-methyltransferase) (tRNA [GM37] methyltransferase) (tRNA methyltransferase 5 homolog)	3 v 3	-0.183819	7.40843e-05	0.0983504	CRYBG1
Q9BZQ6	EDEM3	ER degradation-enhancing alpha-mannosidase-like protein 3 (EC 3.2.1.113) (Alpha-1,2-mannosidase EDEM3)	3 v 3	0.241648	0.000223318	0.270521	Q9UBW8	COPS7A	COP9 signalosome complex subunit 7a (SGN7a) (Signalosome subunit 7a) (Dermal papilla-derived protein 10) (JAB1-containing signalosome subunit 7a)	3 v 3	0.169731	8.77788e-05	0.0983504	PPIF
Q15386	UBE3C	Ubiquitin-protein ligase E3C (EC 2.3.2.26) (HECT-type ubiquitin transferase E3C) (HectH2)	3 v 3	-0.113478	0.00028035	0.270521	A0A0J9YWL0	CRYBG1	Beta/gamma crystallin domain-containing protein 1	3 v 3	0.469192	0.000100006	0.0983504	HEATR6
P08047	SP1	Transcription factor Sp1	3 v 3	-0.501879	0.000285896	0.270521	P30405	PPIF	Peptidyl-prolyl cis-trans isomerase F, mitochondrial (PPIase F) (EC 5.2.1.8) (Cyclophilin D) (CyP-D) (CypD) (Cyclophilin F) (Mitochondrial cyclophilin) (CyP-M) (Rotamase F)	3 v 3	0.7915	0.000114278	0.0983504	PALLD
Q5T9A4	ATAD3B	ATPase family AAA domain-containing protein 3B (AAA-TOB3)	3 v 3	-0.171893	0.000391314	0.310744	Q6AI08	HEATR6	HEAT repeat-containing protein 6 (Amplified in breast cancer protein 1)	3 v 3	0.167252	0.000130132	0.0983504	ASF1A
Q14676	MDC1	Mediator of DNA damage checkpoint protein 1 (Nuclear factor with BRCT domains 1)	3 v 3	0.432306	0.000427616	0.310744	Q8WX93	PALLD	Palladin (SIH002) (Sarcoma antigen NY-SAR-77)	3 v 3	0.0982829	0.000141433	0.0983504	CKS1B
Q6UX71	PLXDC2	Plexin domain-containing protein 2 (Tumor endothelial marker 7-related protein)	3 v 3	-0.35798	0.000462721	0.310744	Q9Y294	ASF1A	Histone chaperone ASF1A (Anti-silencing function protein 1 homolog A) (hAsf1) (hAsf1a) (CCG1-interacting factor A) (CIA) (hCIA)	3 v 3	0.372589	0.000147165	0.0983504	MBOAT7
P49006	MARCKSL1	MARCKS-related protein (MARCKS-like protein 1) (Macrophage myristoylated alanine-rich C kinase substrate) (Mac-MARCKS) (MacMARCKS)	3 v 3	0.488852	0.000474362	0.310744	P61024	CKS1B	Cyclin-dependent kinases regulatory subunit 1 (CKS-1)	3 v 3	-0.402575	0.000150136	0.0983504	Q9H2J9
E9PAU2	RAVER1	Ribonucleoprotein PTB-binding 1	3 v 3	-0.271795	0.00068938	0.354331	Q96N66	MBOAT7	Lysophospholipid acyltransferase 7 (LPLAT 7) (EC 2.3.1.-) (1-acylglycerophosphatidylinositol O-acyltransferase) (Bladder and breast carcinoma-overexpressed gene 1 protein) (Leukocyte receptor cluster member 4) (Lysophosphatidylinositol acyltransferase) (LPIAT) (Lyso-PI acyltransferase) (Membrane-bound O-acyltransferase domain-containing protein 7) (O-acyltransferase domain-containing protein 7) (…	3 v 3	0.498613	0.00019524	0.109036	POM121
O00401	WASL	Neural Wiskott-Aldrich syndrome protein (N-WASP)	3 v 3	-0.0905916	0.000707066	0.354331	Q9H2J9		DC39	3 v 3	-0.161303	0.000201784	0.109036	RPS6KA3
Q8IZ73	RPUSD2	RNA pseudouridylate synthase domain-containing protein 2	3 v 3	0.224581	0.000725772	0.354331	Q96AG4	LRRC59	Leucine-rich repeat-containing protein 59 (Ribosome-binding protein p34) (p34) [Cleaved into: Leucine-rich repeat-containing protein 59, N-terminally processed]	3 v 3	0.206529	0.000238217	0.109036	PARVA
P46531	NOTCH1	Neurogenic locus notch homolog protein 1 (Notch 1) (hN1) (Translocation-associated notch protein TAN-1) [Cleaved into: Notch 1 extracellular truncation (NEXT); Notch 1 intracellular domain (NICD)]	3 v 3	-0.200215	0.000789413	0.354331	Q96HA1	POM121	Nuclear envelope pore membrane protein POM 121 (Nuclear envelope pore membrane protein POM 121A) (Nucleoporin Nup121) (Pore membrane protein of 121 kDa)	3 v 3	0.395036	0.00024427	0.109036	OXLD1
P78536	ADAM17	Disintegrin and metalloproteinase domain-containing protein 17 (ADAM 17) (EC 3.4.24.86) (Snake venom-like protease) (TNF-alpha convertase) (TNF-alpha-converting enzyme) (CD antigen CD156b)	3 v 3	-0.315388	0.000804043	0.354331	P46527	CDKN1B	Cyclin-dependent kinase inhibitor 1B (Cyclin-dependent kinase inhibitor p27) (p27Kip1)	3 v 3	0.395321	0.000262239	0.109036	DPH5
Q7Z3T8	ZFYVE16	Zinc finger FYVE domain-containing protein 16 (Endofin) (Endosome-associated FYVE domain protein)	3 v 3	-0.125298	0.000824428	0.354331	P51812	RPS6KA3	Ribosomal protein S6 kinase alpha-3 (S6K-alpha-3) (EC 2.7.11.1) (90 kDa ribosomal protein S6 kinase 3) (p90-RSK 3) (p90RSK3) (Insulin-stimulated protein kinase 1) (ISPK-1) (MAP kinase-activated protein kinase 1b) (MAPK-activated protein kinase 1b) (MAPKAP kinase 1b) (MAPKAPK-1b) (Ribosomal S6 kinase 2) (RSK-2) (pp90RSK2)	3 v 3	0.13646	0.000266073	0.109036	B4DPV7
Q9H4G0	EPB41L1	Band 4.1-like protein 1 (Erythrocyte membrane protein band 4.1-like 1) (Neuronal protein 4.1) (4.1N)	3 v 3	-0.0947657	0.000885893	0.354331	Q9NVD7	PARVA	Alpha-parvin (Actopaxin) (CH-ILKBP) (Calponin-like integrin-linked kinase-binding protein) (Matrix-remodeling-associated protein 2)	3 v 3	0.510552	0.000266464	0.109036	DNAJC7
O00213	APBB1	Amyloid-beta A4 precursor protein-binding family B member 1 (Protein Fe65)	3 v 3	0.169472	0.000914633	0.354331	P82979	SARNP	SAP domain-containing ribonucleoprotein (Cytokine-induced protein of 29 kDa) (Nuclear protein Hcc-1) (Proliferation-associated cytokine-inducible protein CIP29)	3 v 3	0.184377	0.000268878	0.109036	ATP6V1H
Q05DA4	P4HA2	Procollagen-proline 4-dioxygenase (EC 1.14.11.2)	3 v 3	-0.0508243	0.00104682	0.354331	Q5BKU9	OXLD1	Oxidoreductase-like domain-containing protein 1	2 v 2	-0.366974	0.000283266	0.10965	EPHA2
Q9H4M9	EHD1	EH domain-containing protein 1 (PAST homolog 1) (hPAST1) (Testilin)	3 v 3	-0.233771	0.00111519	0.354331	Q9H2P9	DPH5	Diphthine methyl ester synthase (EC 2.1.1.314) (Diphthamide biosynthesis methyltransferase)	3 v 3	-0.240974	0.000366381	0.120877	ADSS2
Q8IUH4	ZDHHC13	Palmitoyltransferase ZDHHC13 (EC 2.3.1.225) (Huntingtin-interacting protein 14-related protein) (HIP14-related protein) (Huntingtin-interacting protein HIP3RP) (Putative MAPK-activating protein PM03) (Putative NF-kappa-B-activating protein 209) (Zinc finger DHHC domain-containing protein 13) (DHHC-13)	3 v 3	-0.174254	0.00112584	0.354331	B4DPV7		Cysteinyl-tRNA synthetase (EC 6.1.1.16)	3 v 3	-0.319172	0.000368271	0.120877	ACLY
Q2TB18	ASTE1	Protein asteroid homolog 1	2 v 2	-0.154721	0.00116017	0.354331	Q99615	DNAJC7	DnaJ homolog subfamily C member 7 (Tetratricopeptide repeat protein 2) (TPR repeat protein 2)	3 v 3	-0.299359	0.00036968	0.120877	PDIA6
A0A0J9YXJ0	CELF2	CUGBP Elav-like family member 2	3 v 3	-0.209838	0.00118401	0.354331	Q9UI12	ATP6V1H	V-type proton ATPase subunit H (V-ATPase subunit H) (Nef-binding protein 1) (NBP1) (Protein VMA13 homolog) (V-ATPase 50/57 kDa subunits) (Vacuolar proton pump subunit H) (Vacuolar proton pump subunit SFD)	3 v 3	-0.133579	0.00040175	0.120877	PPP1R7
O00592	PODXL	Podocalyxin (GCTM-2 antigen) (Gp200) (Podocalyxin-like protein 1) (PC) (PCLP-1)	3 v 3	-0.216686	0.00127996	0.354331	P29317	EPHA2	Ephrin type-A receptor 2 (EC 2.7.10.1) (Epithelial cell kinase) (Tyrosine-protein kinase receptor ECK)	3 v 3	-0.679484	0.000406019	0.120877	PRIM1
P31751	AKT2	RAC-beta serine/threonine-protein kinase (EC 2.7.11.1) (Protein kinase Akt-2) (Protein kinase B beta) (PKB beta) (RAC-PK-beta)	3 v 3	0.13372	0.00130835	0.354331	P30520	ADSS2	Adenylosuccinate synthetase isozyme 2 (AMPSase 2) (AdSS 2) (EC 6.3.4.4) (Adenylosuccinate synthetase, acidic isozyme) (Adenylosuccinate synthetase, liver isozyme) (L-type adenylosuccinate synthetase) (IMP--aspartate ligase 2)	3 v 3	0.0404923	0.000407291	0.120877	CHUK
Q9H3J6	MTRFR	Mitochondrial translation release factor in rescue	2 v 2	-0.300265	0.00131851	0.354331	P53396	ACLY	ATP-citrate synthase (EC 2.3.3.8) (ATP-citrate (pro-S-)-lyase) (ACL) (Citrate cleavage enzyme)	3 v 3	0.304733	0.000428863	0.120877	DDR1
Q9Y6W5	WASF2	Wiskott-Aldrich syndrome protein family member 2 (WASP family protein member 2) (Protein WAVE-2) (Verprolin homology domain-containing protein 2)	3 v 3	0.302253	0.00132067	0.354331	Q15084	PDIA6	Protein disulfide-isomerase A6 (EC 5.3.4.1) (Endoplasmic reticulum protein 5) (ER protein 5) (ERp5) (Protein disulfide isomerase P5) (Thioredoxin domain-containing protein 7)	3 v 3	0.498472	0.000434915	0.120877	COL4A3
Q96HR8	NAF1	H/ACA ribonucleoprotein complex non-core subunit NAF1 (hNAF1)	2 v 2	0.176963	0.00132546	0.354331	Q15435	PPP1R7	Protein phosphatase 1 regulatory subunit 7 (Protein phosphatase 1 regulatory subunit 22)	3 v 3	0.397051	0.00044062	0.120877	EIF2B3
Q5SX86	GDI2	Rab GDP dissociation inhibitor (Fragment)	3 v 3	0.432115	0.0013421	0.354331	P49642	PRIM1	DNA primase small subunit (EC 2.7.7.-) (DNA primase 49 kDa subunit) (p49)	3 v 3	-0.255796	0.000460104	0.120877	PTPN2
Q9H0H5	RACGAP1	Rac GTPase-activating protein 1 (Male germ cell RacGap) (MgcRacGAP) (Protein CYK4 homolog) (CYK4) (HsCYK-4)	3 v 3	0.33837	0.00137305	0.354331	Q9H4G0	EPB41L1	Band 4.1-like protein 1 (Erythrocyte membrane protein band 4.1-like 1) (Neuronal protein 4.1) (4.1N)	3 v 3	0.558685	0.000469996	0.120877	MAP4
Q15075	EEA1	Early endosome antigen 1 (Endosome-associated protein p162) (Zinc finger FYVE domain-containing protein 2)	3 v 3	-0.132992	0.0014765	0.355491	Q53GA1		Elongation factor 1-alpha (Fragment)	3 v 3	-0.330628	0.000505251	0.120877	OGFOD1
Q86W74	ANKRD46	Ankyrin repeat domain-containing protein 46 (Ankyrin repeat small protein) (ANK-S)	3 v 3	-0.438987	0.00151849	0.355491	E9PS23	CFL1	Cofilin, non-muscle isoform (Cofilin-1) (Fragment)	2 v 2	-0.117406	0.000516596	0.120877	HK2
Q68CZ6	HAUS3	HAUS augmin-like complex subunit 3	3 v 3	0.188717	0.00155582	0.355491	O15111	CHUK	Inhibitor of nuclear factor kappa-B kinase subunit alpha (I-kappa-B kinase alpha) (IKK-A) (IKK-alpha) (IkBKA) (IkappaB kinase) (EC 2.7.11.10) (Conserved helix-loop-helix ubiquitous kinase) (I-kappa-B kinase 1) (IKK1) (Nuclear factor NF-kappa-B inhibitor kinase alpha) (NFKBIKA) (Transcription factor 16) (TCF-16)	3 v 3	-0.154406	0.000536551	0.120877	HPS5
P31946	YWHAB	14-3-3 protein beta/alpha (Protein 1054) (Protein kinase C inhibitor protein 1) (KCIP-1) [Cleaved into: 14-3-3 protein beta/alpha, N-terminally processed]	3 v 3	0.371323	0.00157664	0.355491	Q08345	DDR1	Epithelial discoidin domain-containing receptor 1 (Epithelial discoidin domain receptor 1) (EC 2.7.10.1) (CD167 antigen-like family member A) (Cell adhesion kinase) (Discoidin receptor tyrosine kinase) (HGK2) (Mammary carcinoma kinase 10) (MCK-10) (Protein-tyrosine kinase 3A) (Protein-tyrosine kinase RTK-6) (TRK E) (Tyrosine kinase DDR) (Tyrosine-protein kinase CAK) (CD antigen CD167a)	3 v 3	0.327744	0.000562542	0.120877	SLC7A6OS
Q3SXY8	ARL13B	ADP-ribosylation factor-like protein 13B (ADP-ribosylation factor-like protein 2-like 1) (ARL2-like protein 1)	2 v 2	-0.140952	0.0016442	0.355491	Q01955	COL4A3	Collagen alpha-3(IV) chain (Goodpasture antigen) [Cleaved into: Tumstatin]	2 v 2	0.659093	0.000566916	0.120877	MED30
Q6L8Q7	PDE12	2',5'-phosphodiesterase 12 (2'-PDE) (2-PDE) (EC 3.1.4.-) (Mitochondrial deadenylase) (EC 3.1.13.4)	3 v 3	-0.16473	0.00168702	0.355491	Q6ZRP7	QSOX2	Sulfhydryl oxidase 2 (EC 1.8.3.2) (Neuroblastoma-derived sulfhydryl oxidase) (Quiescin Q6-like protein 1)	3 v 3	0.479222	0.000581484	0.120877	NCOA7
Q9BYD1	MRPL13	39S ribosomal protein L13, mitochondrial (L13mt) (MRP-L13) (Mitochondrial large ribosomal subunit protein uL13m)	3 v 3	0.277063	0.00168793	0.355491	Q9NR50	EIF2B3	Translation initiation factor eIF-2B subunit gamma (eIF-2B GDP-GTP exchange factor subunit gamma)	3 v 3	-0.206778	0.000586261	0.120877	BCL7B
Q96PU8	QKI	Protein quaking (Hqk) (HqkI)	3 v 3	-0.362067	0.0017115	0.355491	P41567	EIF1	Eukaryotic translation initiation factor 1 (eIF1) (A121) (Protein translation factor SUI1 homolog) (Sui1iso1)	3 v 3	0.233877	0.000611969	0.120877	MGAT1
O95299	NDUFA10	NADH dehydrogenase [ubiquinone] 1 alpha subcomplex subunit 10, mitochondrial (Complex I-42kD) (CI-42kD) (NADH-ubiquinone oxidoreductase 42 kDa subunit)	3 v 3	0.11811	0.00176815	0.358513	P17706	PTPN2	Tyrosine-protein phosphatase non-receptor type 2 (EC 3.1.3.48) (T-cell protein-tyrosine phosphatase) (TCPTP)	3 v 3	-0.100287	0.000616963	0.120877	UBR4
Q5T0F9	CC2D1B	Coiled-coil and C2 domain-containing protein 1B (Five prime repressor element under dual repression-binding protein 2) (FRE under dual repression-binding protein 2) (Freud-2)	3 v 3	-0.0385355	0.00184103	0.363451	E7EVA0	MAP4	Microtubule-associated protein	3 v 3	0.411352	0.000640977	0.120877	P3H4
Q96CG3	TIFA	TRAF-interacting protein with FHA domain-containing protein A (Putative MAPK-activating protein PM14) (Putative NF-kappa-B-activating protein 20) (TRAF2-binding protein)	3 v 3	-0.257188	0.00187786	0.363451	Q93052	LPP	Lipoma-preferred partner (LIM domain-containing preferred translocation partner in lipoma)	3 v 3	0.448539	0.000646645	0.120877	RMI1
Q9BYC9	MRPL20	39S ribosomal protein L20, mitochondrial (L20mt) (MRP-L20) (Mitochondrial large ribosomal subunit protein bL20m)	3 v 3	0.241156	0.00205485	0.38061	Q8N543	OGFOD1	Prolyl 3-hydroxylase OGFOD1 (EC 1.14.11.-) (2-oxoglutarate and iron-dependent oxygenase domain-containing protein 1) (Termination and polyadenylation 1 homolog) (uS12 prolyl 3-hydroxylase)	3 v 3	-0.421953	0.00068315	0.120877	MRPS28
Q02487	DSC2	Desmocollin-2 (Cadherin family member 2) (Desmocollin-3) (Desmosomal glycoprotein II) (Desmosomal glycoprotein III)	3 v 3	-0.200419	0.00205809	0.38061	Q5T0Z8	C6orf132	Uncharacterized protein C6orf132	3 v 3	-0.264173	0.000687355	0.120877	LAD1
P46459	NSF	Vesicle-fusing ATPase (EC 3.6.4.6) (N-ethylmaleimide-sensitive fusion protein) (NEM-sensitive fusion protein) (Vesicular-fusion protein NSF)	3 v 3	0.439399	0.00214407	0.38061	P52789	HK2	Hexokinase-2 (EC 2.7.1.1) (Hexokinase type II) (HK II) (Hexokinase-B) (Muscle form hexokinase)	3 v 3	-0.42075	0.00072047	0.120877	URGCP
Q9Y5A9	YTHDF2	YTH domain-containing family protein 2 (DF2) (CLL-associated antigen KW-14) (High-glucose-regulated protein 8) (Renal carcinoma antigen NY-REN-2)	3 v 3	0.768791	0.00215663	0.38061	Q9UPZ3	HPS5	Hermansky-Pudlak syndrome 5 protein (Alpha-integrin-binding protein 63) (Ruby-eye protein 2 homolog) (Ru2)	2 v 2	0.374607	0.000735723	0.120877	PPP2R1B
Q4LE39	ARID4B	AT-rich interactive domain-containing protein 4B (ARID domain-containing protein 4B) (180 kDa Sin3-associated polypeptide) (Sin3-associated polypeptide p180) (Breast cancer-associated antigen BRCAA1) (Histone deacetylase complex subunit SAP180) (Retinoblastoma-binding protein 1-like 1)	3 v 3	-0.135812	0.00238034	0.38061	Q8WWH5	TRUB1	Probable tRNA pseudouridine synthase 1 (EC 5.4.99.-)	3 v 3	-0.631742	0.000736119	0.120877	CLPX
P04818	TYMS	Thymidylate synthase (TS) (TSase) (EC 2.1.1.45)	3 v 3	0.29638	0.00242577	0.38061	Q96CW6	SLC7A6OS	Probable RNA polymerase II nuclear localization protein SLC7A6OS (ADAMS proteinase-related protein) (Solute carrier family 7 member 6 opposite strand transcript)	3 v 3	-0.634756	0.000752613	0.120877	SPTLC1
P35052	GPC1	Glypican-1 [Cleaved into: Secreted glypican-1]	3 v 3	-0.467175	0.00243119	0.38061	Q96HR3	MED30	Mediator of RNA polymerase II transcription subunit 30 (Mediator complex subunit 30) (TRAP/Mediator complex component TRAP25) (Thyroid hormone receptor-associated protein 6) (Thyroid hormone receptor-associated protein complex 25 kDa component) (Trap25)	3 v 3	-0.112404	0.000764694	0.120877	GRB2
Q9HC98	NEK6	Serine/threonine-protein kinase Nek6 (EC 2.7.11.1) (Never in mitosis A-related kinase 6) (NimA-related protein kinase 6) (Protein kinase SID6-1512)	3 v 3	0.116583	0.00250396	0.38061	Q8NI08	NCOA7	Nuclear receptor coactivator 7 (140 kDa estrogen receptor-associated protein) (Estrogen nuclear receptor coactivator 1)	3 v 3	-0.390787	0.000788466	0.120877	TYW1
Q96M27	PRRC1	Protein PRRC1 (Proline-rich and coiled-coil-containing protein 1)	3 v 3	-0.106282	0.00254712	0.38061	Q9BQE9	BCL7B	B-cell CLL/lymphoma 7 protein family member B (allergen Hom s 3)	3 v 3	0.285002	0.000793221	0.120877	ATP8B1
Q02818	NUCB1	Nucleobindin-1 (CALNUC)	3 v 3	0.0637487	0.00254907	0.38061	P26572	MGAT1	Alpha-1,3-mannosyl-glycoprotein 2-beta-N-acetylglucosaminyltransferase (EC 2.4.1.101) (N-glycosyl-oligosaccharide-glycoprotein N-acetylglucosaminyltransferase I) (GNT-I) (GlcNAc-T I)	3 v 3	0.419703	0.000793315	0.120877	RAD51C
E7ETY2	TCOF1	Treacle protein	3 v 3	0.521191	0.00256106	0.38061	O94832	MYO1D	Unconventional myosin-Id	3 v 3	0.499484	0.000812024	0.120877	MYO5C
Q6ZNA5	FRRS1	Ferric-chelate reductase 1 (EC 1.-.-.-) (Stromal cell-derived receptor 2) (SDR-2)	3 v 3	-0.358901	0.00257264	0.38061	Q5T4S7	UBR4	E3 ubiquitin-protein ligase UBR4 (EC 2.3.2.27) (600 kDa retinoblastoma protein-associated factor) (N-recognin-4) (RING-type E3 ubiquitin transferase UBR4) (Retinoblastoma-associated factor of 600 kDa) (RBAF600) (p600) (Zinc finger UBR1-type protein 1)	3 v 3	0.336056	0.000821018	0.120877	FOXK1
M1V485	SLC34A2-ROS1	Tyrosine-protein kinase receptor (EC 2.7.10.1)	3 v 3	-0.160276	0.0026867	0.38061	Q92791	P3H4	Endoplasmic reticulum protein SC65 (Leprecan-like protein 4) (Nucleolar autoantigen No55) (Prolyl 3-hydroxylase family member 4) (Synaptonemal complex protein SC65)	3 v 3	0.18388	0.000822343	0.120877	NCAPH2
P18846	ATF1	Cyclic AMP-dependent transcription factor ATF-1 (cAMP-dependent transcription factor ATF-1) (Activating transcription factor 1) (Protein TREB36)	3 v 3	-0.150416	0.00277029	0.38061	Q9H9A7	RMI1	RecQ-mediated genome instability protein 1 (BLM-associated protein of 75 kDa) (BLAP75) (FAAP75)	3 v 3	-0.272993	0.00082326	0.120877	DIS3
P07948	LYN	Tyrosine-protein kinase Lyn (EC 2.7.10.2) (Lck/Yes-related novel protein tyrosine kinase) (V-yes-1 Yamaguchi sarcoma viral related oncogene homolog) (p53Lyn) (p56Lyn)	3 v 3	-0.12355	0.00282276	0.38061	Q9Y2Q9	MRPS28	28S ribosomal protein S28, mitochondrial (MRP-S28) (S28mt) (28S ribosomal protein S35, mitochondrial) (MRP-S35) (S35mt) (Mitochondrial small ribosomal subunit protein bS1m)	3 v 3	0.201188	0.000862066	0.12443	CSK
Q8WUH2	TGFBRAP1	Transforming growth factor-beta receptor-associated protein 1 (TGF-beta receptor-associated protein 1) (TRAP-1) (TRAP1)	3 v 3	-0.124513	0.00283396	0.38061	O00515	LAD1	Ladinin-1 (Lad-1) (Linear IgA disease antigen) (LADA)	3 v 3	-0.166246	0.000890919	0.12485	ABR
P21675	TAF1	Transcription initiation factor TFIID subunit 1 (EC 2.3.1.48) (EC 2.7.11.1) (Cell cycle gene 1 protein) (TBP-associated factor 250 kDa) (p250) (Transcription initiation factor TFIID 250 kDa subunit) (TAF(II)250) (TAFII-250) (TAFII250)	2 v 2	0.127632	0.00298222	0.38061	Q8TCY9	URGCP	Up-regulator of cell proliferation (HBV X protein up-regulated gene 4 protein) (HBxAg up-regulated gene 4 protein)	3 v 3	0.356811	0.000894298	0.12485	ETF1
O00273	DFFA	DNA fragmentation factor subunit alpha (DNA fragmentation factor 45 kDa subunit) (DFF-45) (Inhibitor of CAD) (ICAD)	3 v 3	-0.123143	0.00298225	0.38061	P30154	PPP2R1B	Serine/threonine-protein phosphatase 2A 65 kDa regulatory subunit A beta isoform (PP2A subunit A isoform PR65-beta) (PP2A subunit A isoform R1-beta)	3 v 3	-0.427037	0.000971337	0.126546	MRTFB
P15882	CHN1	N-chimaerin (A-chimaerin) (Alpha-chimerin) (N-chimerin) (NC) (Rho GTPase-activating protein 2)	2 v 2	-0.231772	0.0030554	0.38061	O76031	CLPX	ATP-dependent Clp protease ATP-binding subunit clpX-like, mitochondrial	3 v 3	-0.0530371	0.000984489	0.126546	NF2
Q9UL15	BAG5	BAG family molecular chaperone regulator 5 (BAG-5) (Bcl-2-associated athanogene 5)	3 v 3	-0.226053	0.00309663	0.38061	O15269	SPTLC1	Serine palmitoyltransferase 1 (EC 2.3.1.50) (Long chain base biosynthesis protein 1) (LCB 1) (Serine-palmitoyl-CoA transferase 1) (SPT 1) (SPT1)	3 v 3	0.472633	0.000995078	0.126546	TCAF1
Q6PD62	CTR9	RNA polymerase-associated protein CTR9 homolog (SH2 domain-binding protein 1)	3 v 3	-0.0542931	0.00311696	0.38061	P62993	GRB2	Growth factor receptor-bound protein 2 (Adapter protein GRB2) (Protein Ash) (SH2/SH3 adapter GRB2)	3 v 3	-0.530504	0.00105076	0.126546	ORC4
Q92562	FIG4	Polyphosphoinositide phosphatase (EC 3.1.3.-) (Phosphatidylinositol 3,5-bisphosphate 5-phosphatase) (SAC domain-containing protein 3)	3 v 3	-0.125939	0.00313523	0.38061	Q9NV66	TYW1	S-adenosyl-L-methionine-dependent tRNA 4-demethylwyosine synthase TYW1 (EC 4.1.3.44) (Radical S-adenosyl methionine and flavodoxin domain-containing protein 1) (tRNA wybutosine-synthesizing protein 1 homolog) (tRNA-yW-synthesizing protein)	3 v 3	0.226596	0.0010713	0.126546	VPS41
P48651	PTDSS1	Phosphatidylserine synthase 1 (PSS-1) (PtdSer synthase 1) (EC 2.7.8.29) (Serine-exchange enzyme I)	3 v 3	-0.22308	0.00314167	0.38061	O43520	ATP8B1	Phospholipid-transporting ATPase IC (EC 7.6.2.1) (ATPase class I type 8B member 1) (Familial intrahepatic cholestasis type 1) (P4-ATPase flippase complex alpha subunit ATP8B1)	3 v 3	-0.150267	0.00107153	0.126546	ISCA1
P82675	MRPS5	28S ribosomal protein S5, mitochondrial (MRP-S5) (S5mt) (Mitochondrial small ribosomal subunit protein uS5m)	3 v 3	0.161003	0.00315768	0.38061	O43502	RAD51C	DNA repair protein RAD51 homolog 3 (R51H3) (RAD51 homolog C) (RAD51-like protein 2)	3 v 3	-0.556733	0.00107843	0.126546	PEX5
Q93050	ATP6V0A1	V-type proton ATPase 116 kDa subunit a1 (V-ATPase 116 kDa subunit a1) (Clathrin-coated vesicle/synaptic vesicle proton pump 116 kDa subunit) (Vacuolar adenosine triphosphatase subunit Ac116) (Vacuolar proton pump subunit 1) (Vacuolar proton translocating ATPase 116 kDa subunit a isoform 1)	3 v 3	0.243933	0.00316832	0.38061	Q9NQX4	MYO5C	Unconventional myosin-Vc	3 v 3	0.256021	0.00108519	0.126546	SENP6
P10398	ARAF	Serine/threonine-protein kinase A-Raf (EC 2.7.11.1) (Proto-oncogene A-Raf) (Proto-oncogene A-Raf-1) (Proto-oncogene Pks)	3 v 3	0.0520943	0.00317154	0.38061	P85037	FOXK1	Forkhead box protein K1 (Myocyte nuclear factor) (MNF)	3 v 3	0.383462	0.00108551	0.126546	AP3S1
Q86SK9	SCD5	Stearoyl-CoA desaturase 5 (EC 1.14.19.1) (Acyl-CoA-desaturase 4) (HSCD5) (Stearoyl-CoA 9-desaturase) (Stearoyl-CoA desaturase 2)	3 v 3	-0.113111	0.00317324	0.38061	Q6IBW4	NCAPH2	Condensin-2 complex subunit H2 (Chromosome-associated protein H2) (hCAP-H2) (Kleisin-beta) (Non-SMC condensin II complex subunit H2)	3 v 3	-0.173943	0.00109318	0.126546	AFAP1L2
P28715	ERCC5	DNA excision repair protein ERCC-5 (EC 3.1.-.-) (DNA repair protein complementing XP-G cells) (Xeroderma pigmentosum group G-complementing protein)	3 v 3	0.203151	0.0032386	0.380652	Q9Y2L1	DIS3	Exosome complex exonuclease RRP44 (EC 3.1.13.-) (EC 3.1.26.-) (Protein DIS3 homolog) (Ribosomal RNA-processing protein 44)	3 v 3	-0.218212	0.0010995	0.126546	DPY19L1
P50502	ST13	Hsc70-interacting protein (Hip) (Aging-associated protein 2) (Progesterone receptor-associated p48 protein) (Protein FAM10A1) (Putative tumor suppressor ST13) (Renal carcinoma antigen NY-REN-33) (Suppression of tumorigenicity 13 protein)	3 v 3	-0.135989	0.00326299	0.380653	Q96KM6	ZNF512B	Zinc finger protein 512B	3 v 3	0.537767	0.00110306	0.126546	TMX2
P00338	LDHA	L-lactate dehydrogenase A chain (LDH-A) (EC 1.1.1.27) (Cell proliferation-inducing gene 19 protein) (LDH muscle subunit) (LDH-M) (Renal carcinoma antigen NY-REN-59)	3 v 3	0.138415	0.00334506	0.381293	P41240	CSK	Tyrosine-protein kinase CSK (EC 2.7.10.2) (C-Src kinase) (Protein-tyrosine kinase CYL)	3 v 3	-0.134588	0.00111928	0.126546	ZNF277
Q9NUQ6	SPATS2L	SPATS2-like protein (DNA polymerase-transactivated protein 6) (Stress granule and nucleolar protein) (SGNP)	3 v 3	0.557441	0.00339759	0.381293	Q12979	ABR	Active breakpoint cluster region-related protein	3 v 3	0.501394	0.00112013	0.126546	AK6
Q01581	HMGCS1	Hydroxymethylglutaryl-CoA synthase, cytoplasmic (HMG-CoA synthase) (EC 2.3.3.10) (3-hydroxy-3-methylglutaryl coenzyme A synthase)	3 v 3	0.345518	0.00340281	0.381293	P62495	ETF1	Eukaryotic peptide chain release factor subunit 1 (Eukaryotic release factor 1) (eRF1) (Protein Cl1) (TB3-1)	3 v 3	-0.204312	0.00112935	0.126546	DDX42
Q8N556	AFAP1	Actin filament-associated protein 1 (110 kDa actin filament-associated protein) (AFAP-110)	3 v 3	-0.05228	0.00351519	0.387062	Q96PU8	QKI	Protein quaking (Hqk) (HqkI)	3 v 3	0.257937	0.0011505	0.127242	STX17
Q12929	EPS8	Epidermal growth factor receptor kinase substrate 8	3 v 3	-0.135384	0.00354519	0.387062	Q9ULH7	MRTFB	Myocardin-related transcription factor B (MRTF-B) (MKL/myocardin-like protein 2) (Megakaryoblastic leukemia 2)	3 v 3	0.650367	0.00121237	0.131933	RBM33
P36404	ARL2	ADP-ribosylation factor-like protein 2	3 v 3	-0.0759067	0.00372879	0.388089	P35240	NF2	Merlin (Moesin-ezrin-radixin-like protein) (Neurofibromin-2) (Schwannomerlin) (Schwannomin)	3 v 3	0.280056	0.00123664	0.131933	GCLC
Q9BZH6	WDR11	WD repeat-containing protein 11 (Bromodomain and WD repeat-containing protein 2) (WD repeat-containing protein 15)	3 v 3	-0.0702487	0.00373208	0.388089	Q9Y4C2	TCAF1	TRPM8 channel-associated factor 1 (TRP channel-associated factor 1)	3 v 3	-0.318987	0.00125116	0.131933	MBD2
Q16540	MRPL23	39S ribosomal protein L23, mitochondrial (L23mt) (MRP-L23) (L23 mitochondrial-related protein) (Mitochondrial large ribosomal subunit protein uL23m) (Ribosomal protein L23-like)	3 v 3	0.287635	0.00373693	0.388089	O43929	ORC4	Origin recognition complex subunit 4	3 v 3	-0.126938	0.00125489	0.131933	NCAPD3
P78417	GSTO1	Glutathione S-transferase omega-1 (GSTO-1) (EC 2.5.1.18) (Glutathione S-transferase omega 1-1) (GSTO 1-1) (Glutathione-dependent dehydroascorbate reductase) (EC 1.8.5.1) (Monomethylarsonic acid reductase) (MMA(V) reductase) (EC 1.20.4.2) (S-(Phenacyl)glutathione reductase) (SPG-R)	3 v 3	-0.10353	0.0038109	0.388089	A6NKF1	SAC3D1	SAC3 domain-containing protein 1 (SAC3 homology domain-containing protein 1)	3 v 3	-0.563307	0.00128564	0.133518	OTUD6B
Q96D53	COQ8B	Atypical kinase COQ8B, mitochondrial (EC 2.7.-.-) (AarF domain-containing protein kinase 4) (Coenzyme Q protein 8B)	3 v 3	0.107576	0.00382803	0.388089	P49754	VPS41	Vacuolar protein sorting-associated protein 41 homolog (S53)	3 v 3	0.246627	0.00131634	0.134359	UFL1
Q8N4S9	MARVELD2	MARVEL domain-containing protein 2 (Tricellulin)	3 v 3	-0.102958	0.00390349	0.38953	Q9BUE6	ISCA1	Iron-sulfur cluster assembly 1 homolog, mitochondrial (HESB-like domain-containing protein 2) (Iron-sulfur assembly protein IscA) (hIscA)	3 v 3	0.814234	0.0013284	0.134359	VCPIP1
P08962	CD63	CD63 antigen (Granulophysin) (Lysosomal-associated membrane protein 3) (LAMP-3) (Melanoma-associated antigen ME491) (OMA81H) (Ocular melanoma-associated antigen) (Tetraspanin-30) (Tspan-30) (CD antigen CD63)	3 v 3	-0.613409	0.00397304	0.38953	P50542	PEX5	Peroxisomal targeting signal 1 receptor (PTS1 receptor) (PTS1R) (PTS1-BP) (Peroxin-5) (Peroxisomal C-terminal targeting signal import receptor) (Peroxisome receptor 1)	3 v 3	-0.199899	0.00138269	0.134359	TOM1L2
O43852	CALU	Calumenin (Crocalbin) (IEF SSP 9302)	3 v 3	-0.237458	0.00405507	0.38953	Q9GZR1	SENP6	Sentrin-specific protease 6 (EC 3.4.22.-) (SUMO-1-specific protease 1) (Sentrin/SUMO-specific protease SENP6)	3 v 3	-0.075452	0.0013984	0.134359	CPSF3
Q6UW56	ATRAID	All-trans retinoic acid-induced differentiation factor (Apoptosis-related protein 3) (APR-3) (p18)	3 v 3	-0.279329	0.00415161	0.38953	Q92572	AP3S1	AP-3 complex subunit sigma-1 (AP-3 complex subunit sigma-3A) (Adaptor-related protein complex 3 subunit sigma-1) (Clathrin-associated/assembly/adaptor protein, small 3) (Sigma-3A-adaptin) (Sigma3A-adaptin) (Sigma-adaptin 3a)	3 v 3	0.420778	0.00143798	0.134359	SLC25A11
A0A0A6YYJ5	MACF1	Microtubule-actin cross-linking factor 1, isoforms 1/2/3/5 (Fragment)	3 v 3	0.330444	0.00422078	0.38953	Q8N4X5	AFAP1L2	Actin filament-associated protein 1-like 2 (AFAP1-like protein 2)	3 v 3	-0.449923	0.00145624	0.134359	CMPK1
Q9H0B6	KLC2	Kinesin light chain 2 (KLC 2)	3 v 3	-0.250461	0.0042467	0.38953	A0A1B0GW05	DPY19L1	Probable C-mannosyltransferase DPY19L1	3 v 3	-0.328688	0.00147113	0.134359	TRMT112
Q13641	TPBG	Trophoblast glycoprotein (5T4 oncofetal antigen) (5T4 oncofetal trophoblast glycoprotein) (5T4 oncotrophoblast glycoprotein) (M6P1) (Wnt-activated inhibitory factor 1) (WAIF1)	3 v 3	-0.4355	0.00425282	0.38953	Q9Y320	TMX2	Thioredoxin-related transmembrane protein 2 (Cell proliferation-inducing gene 26 protein) (Thioredoxin domain-containing protein 14)	3 v 3	-0.278788	0.00149532	0.134359	ECD
A8KA33		cDNA FLJ76690, highly similar to Homo sapiens neuronal protein isoform a mRNA	2 v 2	0.152124	0.00428211	0.38953	Q9Y696	CLIC4	Chloride intracellular channel protein 4 (Intracellular chloride ion channel protein p64H1)	3 v 3	0.218186	0.00149773	0.134359	MTMR1
P07437	TUBB	Tubulin beta chain (Tubulin beta-5 chain)	3 v 3	-0.170949	0.00435978	0.38953	Q9NRM2	ZNF277	Zinc finger protein 277 (Nuclear receptor-interacting factor 4)	3 v 3	-0.579878	0.00154275	0.134359	ALDOA
P56277	CMC4	Cx9C motif-containing protein 4 (Mature T-cell proliferation 1 neighbor protein) (Mature T-cell proliferation-1 type A) (MTCP-1 type A) (Protein p8 MTCP-1) (p8MTCP1)	3 v 3	-0.276276	0.00442614	0.38953	O14981	BTAF1	TATA-binding protein-associated factor 172 (EC 3.6.4.-) (ATP-dependent helicase BTAF1) (B-TFIID transcription factor-associated 170 kDa subunit) (TAF(II)170) (TBP-associated factor 172) (TAF-172)	3 v 3	0.349564	0.0015614	0.134359	SUN2
P42330	AKR1C3	Aldo-keto reductase family 1 member C3 (EC 1.1.1.-) (EC 1.1.1.210) (EC 1.1.1.53) (EC 1.1.1.62) (17-beta-hydroxysteroid dehydrogenase type 5) (17-beta-HSD 5) (3-alpha-HSD type II, brain) (3-alpha-hydroxysteroid dehydrogenase type 2) (3-alpha-HSD type 2) (EC 1.1.1.357) (Chlordecone reductase homolog HAKRb) (Dihydrodiol dehydrogenase 3) (DD-3) (DD3) (Dihydrodiol dehydrogenase type I) (HA1753) (Prost…	3 v 3	-0.435038	0.00443156	0.38953	Q9Y3D8	AK6	Adenylate kinase isoenzyme 6 (AK6) (EC 2.7.4.3) (Adrenal gland protein AD-004) (Coilin-interacting nuclear ATPase protein) (hCINAP) (Dual activity adenylate kinase/ATPase) (AK/ATPase)	3 v 3	-0.763361	0.00157575	0.134359	ESYT2
Q14781	CBX2	Chromobox protein homolog 2	3 v 3	0.42714	0.00443687	0.38953	A0A0A0MSJ0	DDX42	RNA helicase (EC 3.6.4.13)	2 v 2	-0.743604	0.00159002	0.134359	PSMC6
Q7KZ85	SUPT6H	Transcription elongation factor SPT6 (hSPT6) (Histone chaperone suppressor of Ty6) (Tat-cotransactivator 2 protein) (Tat-CT2 protein)	3 v 3	-0.181437	0.00448856	0.390047	P56962	STX17	Syntaxin-17	3 v 3	0.332625	0.00161362	0.134359	EIF4G2
P21397	MAOA	Amine oxidase [flavin-containing] A (EC 1.4.3.4) (Monoamine oxidase type A) (MAO-A)	3 v 3	0.0865911	0.00454463	0.390168	Q96EV2	RBM33	RNA-binding protein 33 (Proline-rich protein 8) (RNA-binding motif protein 33)	3 v 3	0.368059	0.00161893	0.134359	B3GNT2
P18564	ITGB6	Integrin beta-6	2 v 2	0.212535	0.00460112	0.390168	P48506	GCLC	Glutamate--cysteine ligase catalytic subunit (EC 6.3.2.2) (GCS heavy chain) (Gamma-ECS) (Gamma-glutamylcysteine synthetase)	3 v 3	-0.188465	0.00162852	0.134359	B2RD09
Q8WYP5	AHCTF1	Protein ELYS (Embryonic large molecule derived from yolk sac) (Protein MEL-28) (Putative AT-hook-containing transcription factor 1)	3 v 3	0.23866	0.0046422	0.390168	O94855	SEC24D	Protein transport protein Sec24D (SEC24-related protein D)	3 v 3	0.226824	0.00163797	0.134359	TMTC3
Q96QD8	SLC38A2	Sodium-coupled neutral amino acid transporter 2 (Amino acid transporter A2) (Protein 40-9-1) (Solute carrier family 38 member 2) (System A amino acid transporter 2) (System A transporter 1) (System N amino acid transporter 2)	3 v 3	-0.302489	0.00476129	0.390168	Q9UBB5	MBD2	Methyl-CpG-binding domain protein 2 (Demethylase) (DMTase) (Methyl-CpG-binding protein MBD2)	3 v 3	0.11922	0.00164618	0.134359	PRKAR2A
Q7Z5L9	IRF2BP2	Interferon regulatory factor 2-binding protein 2 (IRF-2-binding protein 2) (IRF-2BP2)	3 v 3	-0.154249	0.00491394	0.390168	P42695	NCAPD3	Condensin-2 complex subunit D3 (Non-SMC condensin II complex subunit D3) (hCAP-D3)	3 v 3	-0.227494	0.00165444	0.134359	FLCN
A0AV58	STRN3	Striatin, calmodulin binding protein 3 (cDNA FLJ77970, highly similar to Homo sapiens nuclear autoantigen GS2NA mRNA)	2 v 2	-0.121123	0.00494098	0.390168	Q8N6M0	OTUD6B	Deubiquitinase OTUD6B (EC 3.4.19.12) (DUBA-5) (OTU domain-containing protein 6B)	3 v 3	-0.214757	0.001655	0.134359	UBE2Q1
O75083	WDR1	WD repeat-containing protein 1 (Actin-interacting protein 1) (AIP1) (NORI-1)	3 v 3	-0.316972	0.00495389	0.390168	O94874	UFL1	E3 UFM1-protein ligase 1 (EC 2.3.2.-) (E3 UFM1-protein transferase 1) (Multiple alpha-helix protein located at ER) (Novel LZAP-binding protein) (Regulator of C53/LZAP and DDRGK1)	3 v 3	0.493498	0.00165776	0.134359	PHF12
Q4V328	GRIPAP1	GRIP1-associated protein 1 (GRASP-1) [Cleaved into: GRASP-1 C-terminal chain (30kDa C-terminus form)]	3 v 3	0.251634	0.00499677	0.390168	Q96JH7	VCPIP1	Deubiquitinating protein VCPIP1 (EC 3.4.19.12) (Valosin-containing protein p97/p47 complex-interacting protein 1) (Valosin-containing protein p97/p47 complex-interacting protein p135) (VCP/p47 complex-interacting 135-kDa protein)	3 v 3	-0.12546	0.00166027	0.134359	PGM3
Q9HBR0	SLC38A10	Putative sodium-coupled neutral amino acid transporter 10 (Solute carrier family 38 member 10)	3 v 3	0.291944	0.00505128	0.390168	Q6ZVM7	TOM1L2	TOM1-like protein 2 (Target of Myb-like protein 2)	3 v 3	0.111124	0.00166716	0.134359	CFAP20
Q562L9	ACT	Actin-like protein (Fragment)	2 v 2	0.778097	0.00509887	0.390168	Q9Y6M7	SLC4A7	Sodium bicarbonate cotransporter 3 (Electroneutral Na/HCO(3) cotransporter) (Sodium bicarbonate cotransporter 2) (Sodium bicarbonate cotransporter 2b) (Bicarbonate transporter) (Solute carrier family 4 member 7)	3 v 3	-0.140744	0.00167239	0.134359	FRG1
Q9NQS7	INCENP	Inner centromere protein	3 v 3	0.0524686	0.0051092	0.390168	Q9UKF6	CPSF3	Cleavage and polyadenylation specificity factor subunit 3 (EC 3.1.27.-) (Cleavage and polyadenylation specificity factor 73 kDa subunit) (CPSF 73 kDa subunit) (mRNA 3'-end-processing endonuclease CPSF-73)	3 v 3	-0.239099	0.00169457	0.134869	UQCC3
P48553	TRAPPC10	Trafficking protein particle complex subunit 10 (Epilepsy holoprosencephaly candidate 1 protein) (EHOC-1) (Protein GT334) (Trafficking protein particle complex subunit TMEM1) (Transport protein particle subunit TMEM1) (TRAPP subunit TMEM1)	3 v 3	0.183426	0.00519969	0.390168	Q02978	SLC25A11	Mitochondrial 2-oxoglutarate/malate carrier protein (OGCP) (Solute carrier family 25 member 11)	3 v 3	-0.190008	0.00172561	0.135602	EML4
Q9H2C0	GAN	Gigaxonin (Kelch-like protein 16)	3 v 3	-0.394089	0.00519979	0.390168	O14495	PLPP3	Phospholipid phosphatase 3 (EC 3.1.3.-) (EC 3.1.3.4) (Lipid phosphate phosphohydrolase 3) (PAP2-beta) (Phosphatidate phosphohydrolase type 2b) (Phosphatidic acid phosphatase 2b) (PAP-2b) (PAP2b) (Vascular endothelial growth factor and type I collagen-inducible protein) (VCIP)	3 v 3	0.197244	0.00173563	0.135602	STK3
Q9H582	ZNF644	Zinc finger protein 644 (Zinc finger motif enhancer-binding protein 2) (Zep-2)	3 v 3	0.376282	0.00520334	0.390168	P30085	CMPK1	UMP-CMP kinase (EC 2.7.4.14) (Deoxycytidylate kinase) (CK) (dCMP kinase) (Nucleoside-diphosphate kinase) (EC 2.7.4.6) (Uridine monophosphate/cytidine monophosphate kinase) (UMP/CMP kinase) (UMP/CMPK)	3 v 3	0.574805	0.00182475	0.140621	PRDX6
Q9UN37	VPS4A	Vacuolar protein sorting-associated protein 4A (EC 3.6.4.6) (Protein SKD2) (VPS4-1) (hVPS4)	3 v 3	-0.228817	0.00522896	0.390168	Q9UI30	TRMT112	Multifunctional methyltransferase subunit TRM112-like protein (tRNA methyltransferase 112 homolog)	3 v 3	-0.380943	0.0018329	0.140621	DNAJA1
Q9Y5X2	SNX8	Sorting nexin-8	3 v 3	-0.0908251	0.0052887	0.390168	O95905	ECD	Protein ecdysoneless homolog (Human suppressor of GCR two) (hSGT1)	3 v 3	-0.167446	0.00186028	0.141448	KPNA3
Q14139	UBE4A	Ubiquitin conjugation factor E4 A (EC 2.3.2.27) (RING-type E3 ubiquitin transferase E4 A)	3 v 3	-0.148612	0.00530079	0.390168	Q13613	MTMR1	Myotubularin-related protein 1 (Phosphatidylinositol-3,5-bisphosphate 3-phosphatase) (EC 3.1.3.95) (Phosphatidylinositol-3-phosphate phosphatase) (EC 3.1.3.64)	3 v 3	0.460131	0.00189062	0.141612	METTL3
Q8TB45	DEPTOR	DEP domain-containing mTOR-interacting protein (DEP domain-containing protein 6)	3 v 3	-0.45812	0.00531464	0.390168	E7ETY2	TCOF1	Treacle protein	3 v 3	-0.425424	0.00190709	0.141612	SH3KBP1
Q99504	EYA3	Eyes absent homolog 3 (EC 3.1.3.48)	3 v 3	-0.156815	0.00541729	0.394305	P04075	ALDOA	Fructose-bisphosphate aldolase A (EC 4.1.2.13) (Lung cancer antigen NY-LU-1) (Muscle-type aldolase)	3 v 3	0.144938	0.00191232	0.141612	POP5
Q9Y2L5	TRAPPC8	Trafficking protein particle complex subunit 8 (Protein TRS85 homolog)	3 v 3	-0.084588	0.00550296	0.394986	Q06210	GFPT1	Glutamine--fructose-6-phosphate aminotransferase [isomerizing] 1 (EC 2.6.1.16) (D-fructose-6-phosphate amidotransferase 1) (Glutamine:fructose-6-phosphate amidotransferase 1) (GFAT 1) (GFAT1) (Hexosephosphate aminotransferase 1)	3 v 3	0.416201	0.00194272	0.142623	TOMM34
Q9NWM8	FKBP14	Peptidyl-prolyl cis-trans isomerase FKBP14 (PPIase FKBP14) (EC 5.2.1.8) (22 kDa FK506-binding protein) (22 kDa FKBP) (FKBP-22) (FK506-binding protein 14) (FKBP-14) (Rotamase)	3 v 3	-0.187784	0.00551941	0.394986	P42330	AKR1C3	Aldo-keto reductase family 1 member C3 (EC 1.1.1.-) (EC 1.1.1.210) (EC 1.1.1.53) (EC 1.1.1.62) (17-beta-hydroxysteroid dehydrogenase type 5) (17-beta-HSD 5) (3-alpha-HSD type II, brain) (3-alpha-hydroxysteroid dehydrogenase type 2) (3-alpha-HSD type 2) (EC 1.1.1.357) (Chlordecone reductase homolog HAKRb) (Dihydrodiol dehydrogenase 3) (DD-3) (DD3) (Dihydrodiol dehydrogenase type I) (HA1753) (Prost…	3 v 3	0.440437	0.00196809	0.14325	MFN1
P04080	CSTB	Cystatin-B (CPI-B) (Liver thiol proteinase inhibitor) (Stefin-B)	3 v 3	-0.337169	0.00563209	0.399691	Q9UH99	SUN2	SUN domain-containing protein 2 (Protein unc-84 homolog B) (Rab5-interacting protein) (Rab5IP) (Sad1/unc-84 protein-like 2)	3 v 3	0.73212	0.00200103	0.144413	TFCP2
O00567	NOP56	Nucleolar protein 56 (Nucleolar protein 5A)	3 v 3	0.288421	0.00575534	0.405062	Q96G75	RMND5B	E3 ubiquitin-protein transferase RMND5B (EC 2.3.2.27) (Protein RMD5 homolog B)	2 v 2	-0.571136	0.00202223	0.144717	PLCG1
Q8WWQ0	PHIP	PH-interacting protein (PHIP) (DDB1- and CUL4-associated factor 14) (IRS-1 PH domain-binding protein) (WD repeat-containing protein 11)	3 v 3	0.418769	0.00584915	0.406162	Q9UJA9	ENPP5	Ectonucleotide pyrophosphatase/phosphodiesterase family member 5 (E-NPP 5) (NPP-5) (EC 3.1.-.-)	2 v 2	0.605657	0.00205842	0.146079	STX2
Q7Z5K2	WAPL	Wings apart-like protein homolog (Friend of EBNA2 protein) (WAPL cohesin release factor)	3 v 3	-0.0871197	0.00586636	0.406162	H7BXI1	ESYT2	Extended synaptotagmin-2	3 v 3	-0.171958	0.00209235	0.1471	DHCR24
Q9UQR0	SCML2	Sex comb on midleg-like protein 2	3 v 3	-0.25204	0.0060467	0.409694	P62333	PSMC6	26S proteasome regulatory subunit 10B (26S proteasome AAA-ATPase subunit RPT4) (Proteasome 26S subunit ATPase 6) (Proteasome subunit p42)	3 v 3	-0.0320832	0.0021174	0.1471	EPB41
P18669	PGAM1	Phosphoglycerate mutase 1 (EC 5.4.2.11) (EC 5.4.2.4) (BPG-dependent PGAM 1) (Phosphoglycerate mutase isozyme B) (PGAM-B)	3 v 3	-0.121162	0.00619564	0.409694	P78344	EIF4G2	Eukaryotic translation initiation factor 4 gamma 2 (eIF-4-gamma 2) (eIF-4G 2) (eIF4G 2) (Death-associated protein 5) (DAP-5) (p97)	3 v 3	-0.573844	0.00212463	0.1471	PRKAG1
Q68CJ9	CREB3L3	Cyclic AMP-responsive element-binding protein 3-like protein 3 (cAMP-responsive element-binding protein 3-like protein 3) (Transcription factor CREB-H) [Cleaved into: Processed cyclic AMP-responsive element-binding protein 3-like protein 3]	2 v 2	0.643366	0.0062114	0.409694	A1L390	PLEKHG3	Pleckstrin homology domain-containing family G member 3 (PH domain-containing family G member 3)	3 v 3	-0.210119	0.00217994	0.148917	C9orf78
O00422	SAP18	Histone deacetylase complex subunit SAP18 (18 kDa Sin3-associated polypeptide) (2HOR0202) (Cell growth-inhibiting gene 38 protein) (Sin3-associated polypeptide p18)	3 v 3	0.525429	0.00622441	0.409694	Q9NY97	B3GNT2	N-acetyllactosaminide beta-1,3-N-acetylglucosaminyltransferase 2 (EC 2.4.1.149) (Beta-1,3-N-acetylglucosaminyltransferase 1) (BGnT-1) (Beta-1,3-Gn-T1) (Beta3Gn-T1) (Beta-1,3-galactosyltransferase 7) (Beta-1,3-GalTase 7) (Beta3Gal-T7) (Beta3GalT7) (b3Gal-T7) (Beta-3-Gx-T7) (UDP-Gal:beta-GlcNAc beta-1,3-galactosyltransferase 7) (UDP-GlcNAc:betaGal beta-1,3-N-acetylglucosaminyltransferase 2) (BGnT-2…	3 v 3	-0.231006	0.0022116	0.148917	TXNRD2
Q9Y371	SH3GLB1	Endophilin-B1 (Bax-interacting factor 1) (Bif-1) (SH3 domain-containing GRB2-like protein B1)	3 v 3	-0.182268	0.00631836	0.409694	O43399	TPD52L2	Tumor protein D54 (hD54) (Tumor protein D52-like 2)	3 v 3	-0.48126	0.00223809	0.148917	TCP1
O75907	DGAT1	Diacylglycerol O-acyltransferase 1 (EC 2.3.1.20) (ACAT-related gene product 1) (Acyl-CoA retinol O-fatty-acyltransferase) (ARAT) (Retinol O-fatty-acyltransferase) (EC 2.3.1.76) (Diglyceride acyltransferase)	3 v 3	0.161596	0.00639967	0.409694	B2RD09		cDNA, FLJ96406, highly similar to Homo sapiens NOL1/NOP2/Sun domain family, member 5 (NSUN5), transcript variant 1, mRNA	3 v 3	-0.379404	0.00225319	0.148917	AQR
Q9BV94	EDEM2	ER degradation-enhancing alpha-mannosidase-like protein 2	2 v 2	0.117967	0.00641012	0.409694	Q6ZXV5	TMTC3	Protein O-mannosyl-transferase TMTC3 (EC 2.4.1.109) (Protein SMILE) (Transmembrane and TPR repeat-containing protein 3)	3 v 3	0.363831	0.00226882	0.148917	TRMT2A
Q8TD20	SLC2A12	Solute carrier family 2, facilitated glucose transporter member 12 (Glucose transporter type 12) (GLUT-12)	2 v 2	-0.483554	0.00651106	0.409694	P31350	RRM2	Ribonucleoside-diphosphate reductase subunit M2 (EC 1.17.4.1) (Ribonucleotide reductase small chain) (Ribonucleotide reductase small subunit)	3 v 3	-0.79	0.00227321	0.148917	EPHB2
Q92466	DDB2	DNA damage-binding protein 2 (DDB p48 subunit) (DDBb) (Damage-specific DNA-binding protein 2) (UV-damaged DNA-binding protein 2) (UV-DDB 2)	3 v 3	0.175612	0.00651508	0.409694	P13861	PRKAR2A	cAMP-dependent protein kinase type II-alpha regulatory subunit	3 v 3	0.682695	0.00233954	0.148917	IRGQ
Q10472	GALNT1	Polypeptide N-acetylgalactosaminyltransferase 1 (EC 2.4.1.41) (Polypeptide GalNAc transferase 1) (GalNAc-T1) (pp-GaNTase 1) (Protein-UDP acetylgalactosaminyltransferase 1) (UDP-GalNAc:polypeptide N-acetylgalactosaminyltransferase 1) [Cleaved into: Polypeptide N-acetylgalactosaminyltransferase 1 soluble form]	3 v 3	-0.204876	0.00656164	0.409694	Q8NFG4	FLCN	Folliculin (BHD skin lesion fibrofolliculoma protein) (Birt-Hogg-Dube syndrome protein)	3 v 3	-0.244003	0.00234459	0.148917	DCDC2
Q9Y5K6	CD2AP	CD2-associated protein (Adapter protein CMS) (Cas ligand with multiple SH3 domains)	3 v 3	0.269723	0.00660704	0.409694	Q7Z7E8	UBE2Q1	Ubiquitin-conjugating enzyme E2 Q1 (EC 2.3.2.23) (E2 ubiquitin-conjugating enzyme Q1) (Protein NICE-5) (Ubiquitin carrier protein Q1) (Ubiquitin-protein ligase Q1)	3 v 3	-0.460618	0.00235711	0.148917	CCDC174
A0A499FIZ0	WDR26	WD repeat-containing protein 26	3 v 3	0.387706	0.00662222	0.409694	Q96QT6	PHF12	PHD finger protein 12 (PHD factor 1) (Pf1)	3 v 3	0.117488	0.00238508	0.148917	FPGS
Q6IN85	PPP4R3A	Serine/threonine-protein phosphatase 4 regulatory subunit 3A (SMEK homolog 1)	3 v 3	-0.149977	0.00673853	0.409694	O95394	PGM3	Phosphoacetylglucosamine mutase (PAGM) (EC 5.4.2.3) (Acetylglucosamine phosphomutase) (N-acetylglucosamine-phosphate mutase) (Phosphoglucomutase-3) (PGM 3)	3 v 3	0.108222	0.00241082	0.148917	FAM120B
O14495	PLPP3	Phospholipid phosphatase 3 (EC 3.1.3.-) (EC 3.1.3.4) (Lipid phosphate phosphohydrolase 3) (PAP2-beta) (Phosphatidate phosphohydrolase type 2b) (Phosphatidic acid phosphatase 2b) (PAP-2b) (PAP2b) (Vascular endothelial growth factor and type I collagen-inducible protein) (VCIP)	3 v 3	-0.561302	0.00685944	0.409694	Q9Y6A4	CFAP20	Cilia- and flagella-associated protein 20 (Basal body up-regulated protein 22) (Transcription factor IIB)	3 v 3	0.254723	0.00242144	0.148917	UCHL5
Q8WUM9	SLC20A1	Sodium-dependent phosphate transporter 1 (Gibbon ape leukemia virus receptor 1) (GLVR-1) (Leukemia virus receptor 1 homolog) (Phosphate transporter 1) (PiT-1) (Solute carrier family 20 member 1)	3 v 3	-0.152842	0.00686206	0.409694	Q14331	FRG1	Protein FRG1 (FSHD region gene 1 protein)	3 v 3	-0.363271	0.00242149	0.148917	NPC1L1
Q9P2R3	ANKFY1	Rabankyrin-5 (Rank-5) (Ankyrin repeat and FYVE domain-containing protein 1) (Ankyrin repeats hooked to a zinc finger motif)	3 v 3	-0.312148	0.00689447	0.409694	Q6UW78	UQCC3	Ubiquinol-cytochrome-c reductase complex assembly factor 3 (Assembly factor CBP4 homolog)	3 v 3	-0.487658	0.00242276	0.148917	RPS10
P40818	USP8	Ubiquitin carboxyl-terminal hydrolase 8 (EC 3.4.19.12) (Deubiquitinating enzyme 8) (Ubiquitin isopeptidase Y) (hUBPy) (Ubiquitin thioesterase 8) (Ubiquitin-specific-processing protease 8)	3 v 3	-0.135875	0.00690855	0.409694	Q9HC35	EML4	Echinoderm microtubule-associated protein-like 4 (EMAP-4) (Restrictedly overexpressed proliferation-associated protein) (Ropp 120)	3 v 3	0.173195	0.00242841	0.148917	TMED1
Q96CS3	FAF2	FAS-associated factor 2 (Protein ETEA) (UBX domain-containing protein 3B) (UBX domain-containing protein 8)	3 v 3	-0.182217	0.00691448	0.409694	Q13188	STK3	Serine/threonine-protein kinase 3 (EC 2.7.11.1) (Mammalian STE20-like protein kinase 2) (MST-2) (STE20-like kinase MST2) (Serine/threonine-protein kinase Krs-1) [Cleaved into: Serine/threonine-protein kinase 3 36kDa subunit (MST2/N); Serine/threonine-protein kinase 3 20kDa subunit (MST2/C)]	3 v 3	-0.145584	0.00244496	0.148917	LSM14B
Q9UJC3	HOOK1	Protein Hook homolog 1 (h-hook1) (hHK1)	3 v 3	-0.0290282	0.00697411	0.409694	P30041	PRDX6	Peroxiredoxin-6 (EC 1.11.1.27) (1-Cys peroxiredoxin) (1-Cys PRX) (24 kDa protein) (Acidic calcium-independent phospholipase A2) (aiPLA2) (EC 3.1.1.4) (Antioxidant protein 2) (Glutathione-dependent peroxiredoxin) (Liver 2D page spot 40) (Lysophosphatidylcholine acyltransferase 5) (LPC acyltransferase 5) (LPCAT-5) (Lyso-PC acyltransferase 5) (EC 2.3.1.23) (Non-selenium glutathione peroxidase) (NSGP…	3 v 3	0.0746823	0.00244814	0.148917	RPS16
P53582	METAP1	Methionine aminopeptidase 1 (MAP 1) (MetAP 1) (EC 3.4.11.18) (Peptidase M 1)	3 v 3	-0.128781	0.00698698	0.409694	P45985	MAP2K4	Dual specificity mitogen-activated protein kinase kinase 4 (MAP kinase kinase 4) (MAPKK 4) (EC 2.7.12.2) (JNK-activating kinase 1) (MAPK/ERK kinase 4) (MEK 4) (SAPK/ERK kinase 1) (SEK1) (Stress-activated protein kinase kinase 1) (SAPK kinase 1) (SAPKK-1) (SAPKK1) (c-Jun N-terminal kinase kinase 1) (JNKK)	3 v 3	0.454077	0.00247598	0.149026	DCAF11
P07738	BPGM	Bisphosphoglycerate mutase (BPGM) (EC 5.4.2.4) (2,3-bisphosphoglycerate mutase, erythrocyte) (2,3-bisphosphoglycerate synthase) (EC 5.4.2.11) (2,3-diphosphoglycerate mutase) (DPGM) (BPG-dependent PGAM)	2 v 2	-0.0973419	0.00704438	0.409694	Q9BRJ7	NUDT16L1	Tudor-interacting repair regulator protein (NUDT16-like protein 1) (Protein syndesmos)	3 v 3	-0.375573	0.00250546	0.149026	RCL1
F8WCT1	ARL6IP4	ADP-ribosylation factor-like protein 6-interacting protein 4	3 v 3	1.07717	0.00707771	0.409694	P31689	DNAJA1	DnaJ homolog subfamily A member 1 (DnaJ protein homolog 2) (HSDJ) (Heat shock 40 kDa protein 4) (Heat shock protein J2) (HSJ-2) (Human DnaJ protein 2) (hDj-2)	3 v 3	-0.281952	0.00250601	0.149026	SHPRH
Q9BY77	POLDIP3	Polymerase delta-interacting protein 3 (46 kDa DNA polymerase delta interaction protein) (p46) (S6K1 Aly/REF-like target) (SKAR)	3 v 3	0.23099	0.00719677	0.409694	O00505	KPNA3	Importin subunit alpha-4 (Importin alpha Q2) (Qip2) (Karyopherin subunit alpha-3) (SRP1-gamma)	3 v 3	0.459924	0.00251994	0.149026	FHIP2A
P04062	GBA	Lysosomal acid glucosylceramidase (Lysosomal acid GCase) (EC 3.2.1.45) (Acid beta-glucosidase) (Alglucerase) (Beta-glucocerebrosidase) (Beta-GC) (Cholesterol glucosyltransferase) (SGTase) (EC 2.4.1.-) (Cholesteryl-beta-glucosidase) (EC 3.2.1.-) (D-glucosyl-N-acylsphingosine glucohydrolase) (Imiglucerase)	3 v 3	0.227609	0.00719689	0.409694	Q86U44	METTL3	N6-adenosine-methyltransferase catalytic subunit (EC 2.1.1.348) (Methyltransferase-like protein 3) (hMETTL3) (N6-adenosine-methyltransferase 70 kDa subunit) (MT-A70)	3 v 3	0.234642	0.00255661	0.149949	NCAPH
O75461	E2F6	Transcription factor E2F6 (E2F-6)	2 v 2	-0.178547	0.00722092	0.409694	A0A499FIZ0	WDR26	WD repeat-containing protein 26	3 v 3	-0.416267	0.00257075	0.149949	PARP4
Q9Y227	ENTPD4	Ectonucleoside triphosphate diphosphohydrolase 4 (NTPDase 4) (EC 3.6.1.15) (EC 3.6.1.6) (Golgi UDPase) (Lysosomal apyrase-like protein of 70 kDa) (Uridine-diphosphatase) (UDPase) (EC 3.6.1.42)	3 v 3	-0.178615	0.00723921	0.409694	Q96B97	SH3KBP1	SH3 domain-containing kinase-binding protein 1 (CD2-binding protein 3) (CD2BP3) (Cbl-interacting protein of 85 kDa) (Human Src family kinase-binding protein 1) (HSB-1)	3 v 3	0.373556	0.00261084	0.15055	SNTB2
Q8N300	SVBP	Small vasohibin-binding protein (Coiled coil domain-containing protein 23)	2 v 2	-0.239704	0.00729346	0.409694	Q969H6	POP5	Ribonuclease P/MRP protein subunit POP5 (hPop5) (EC 3.1.26.5)	2 v 2	-0.22635	0.00261641	0.15055	ADD1
Q16637	SMN1; SMN2	Survival motor neuron protein (Component of gems 1) (Gemin-1)	3 v 3	0.118544	0.00734883	0.409694	Q9NYQ3	HAO2	Hydroxyacid oxidase 2 (HAOX2) (EC 1.1.3.15) ((S)-2-hydroxy-acid oxidase, peroxisomal) (Cell growth-inhibiting gene 16 protein) (Long chain alpha-hydroxy acid oxidase) (Long-chain L-2-hydroxy acid oxidase)	3 v 3	0.406291	0.00265973	0.152015	EPN2
Q96HE7	ERO1A	ERO1-like protein alpha (ERO1-L) (ERO1-L-alpha) (EC 1.8.4.-) (Endoplasmic oxidoreductin-1-like protein) (Endoplasmic reticulum oxidoreductase alpha) (Oxidoreductin-1-L-alpha)	3 v 3	-0.326681	0.00740043	0.409694	Q9ULJ7	ANKRD50	Ankyrin repeat domain-containing protein 50	3 v 3	-0.231581	0.00272818	0.154888	PSMD2
Q5PSV4	BRMS1L	Breast cancer metastasis-suppressor 1-like protein (BRMS1-homolog protein p40) (BRMS1-like protein p40)	3 v 3	-0.306252	0.00741954	0.409694	Q9ULU4	ZMYND8	Protein kinase C-binding protein 1 (Cutaneous T-cell lymphoma-associated antigen se14-3) (CTCL-associated antigen se14-3) (Rack7) (Zinc finger MYND domain-containing protein 8)	3 v 3	0.254393	0.00275191	0.154931	PDRG1
P35227	PCGF2	Polycomb group RING finger protein 2 (DNA-binding protein Mel-18) (RING finger protein 110) (Zinc finger protein 144)	3 v 3	0.201599	0.00745686	0.409694	Q15785	TOMM34	Mitochondrial import receptor subunit TOM34 (hTom34) (Translocase of outer membrane 34 kDa subunit)	3 v 3	-0.460543	0.00276533	0.154931	HSPA8
P38606	ATP6V1A	V-type proton ATPase catalytic subunit A (V-ATPase subunit A) (EC 7.1.2.2) (V-ATPase 69 kDa subunit) (Vacuolar ATPase isoform VA68) (Vacuolar proton pump subunit alpha)	3 v 3	0.147457	0.00758709	0.411475	Q8IWA4	MFN1	Mitofusin-1 (EC 3.6.5.-) (Fzo homolog) (Transmembrane GTPase MFN1)	3 v 3	0.365161	0.00279387	0.155507	EEF1AKNMT
A0A343YSP6	COX1	Cytochrome c oxidase subunit 1 (EC 7.1.1.9) (Fragment)	2 v 2	0.633603	0.0076139	0.411475	Q12800	TFCP2	Alpha-globin transcription factor CP2 (SAA3 enhancer factor) (Transcription factor LSF)	3 v 3	-0.239144	0.00283364	0.155667	GOPC
Q9Y6M7	SLC4A7	Sodium bicarbonate cotransporter 3 (Electroneutral Na/HCO(3) cotransporter) (Sodium bicarbonate cotransporter 2) (Sodium bicarbonate cotransporter 2b) (Bicarbonate transporter) (Solute carrier family 4 member 7)	3 v 3	0.123694	0.00763422	0.411475	P19174	PLCG1	1-phosphatidylinositol 4,5-bisphosphate phosphodiesterase gamma-1 (EC 3.1.4.11) (PLC-148) (Phosphoinositide phospholipase C-gamma-1) (Phospholipase C-II) (PLC-II) (Phospholipase C-gamma-1) (PLC-gamma-1)	3 v 3	-0.184623	0.00283968	0.155667	TRMT10C
P33992	MCM5	DNA replication licensing factor MCM5 (EC 3.6.4.12) (CDC46 homolog) (P1-CDC46)	3 v 3	0.153695	0.00782288	0.41378	P32856	STX2	Syntaxin-2 (Epimorphin)	3 v 3	0.287845	0.00288108	0.155667	TNFRSF10A
Q96H79	ZC3HAV1L	Zinc finger CCCH-type antiviral protein 1-like	3 v 3	-0.519119	0.00784131	0.41378	Q15392	DHCR24	Delta(24)-sterol reductase (EC 1.3.1.72) (24-dehydrocholesterol reductase) (3-beta-hydroxysterol Delta-24-reductase) (Diminuto/dwarf1 homolog) (Seladin-1)	3 v 3	0.627838	0.00288467	0.155667	Q59ET0
Q8WWH5	TRUB1	Probable tRNA pseudouridine synthase 1 (EC 5.4.99.-)	3 v 3	0.331169	0.00798868	0.41378	P11171	EPB41	Protein 4.1 (P4.1) (4.1R) (Band 4.1) (EPB4.1) (Erythrocyte membrane protein band 4.1)	3 v 3	0.0789693	0.00288815	0.155667	DKFZp451C205
Q9C0I1	MTMR12	Myotubularin-related protein 12 (Inactive phosphatidylinositol 3-phosphatase 12) (Phosphatidylinositol 3 phosphate 3-phosphatase adapter subunit) (3-PAP) (3-phosphatase adapter protein)	3 v 3	-0.197812	0.00804293	0.41378	P54619	PRKAG1	5'-AMP-activated protein kinase subunit gamma-1 (AMPK gamma1) (AMPK subunit gamma-1) (AMPKg)	3 v 3	0.243388	0.00294496	0.156833	RAB12
A0A024R895	SET	SET translocation (Myeloid leukemia-associated), isoform CRA_b	3 v 3	-0.269646	0.00806246	0.41378	Q9NZ63	C9orf78	Telomere length and silencing protein 1 homolog (Hepatocellular carcinoma-associated antigen 59)	3 v 3	-0.22893	0.0029466	0.156833	C2CD5
Q6ZS17	RIPOR1	Rho family-interacting cell polarization regulator 1	3 v 3	-0.190781	0.0080783	0.41378	Q96HE7	ERO1A	ERO1-like protein alpha (ERO1-L) (ERO1-L-alpha) (EC 1.8.4.-) (Endoplasmic oxidoreductin-1-like protein) (Endoplasmic reticulum oxidoreductase alpha) (Oxidoreductin-1-L-alpha)	3 v 3	0.655092	0.00300343	0.157521	AVL9
P49406	MRPL19	39S ribosomal protein L19, mitochondrial (L19mt) (MRP-L19) (39S ribosomal protein L15, mitochondrial) (L15mt) (MRP-L15) (Mitochondrial large ribosomal subunit protein bL19m)	3 v 3	0.288343	0.00813501	0.41378	D3YTF8	TXNRD2	Thioredoxin-disulfide reductase (EC 1.8.1.9)	3 v 3	0.373429	0.00302385	0.157521	EAF1
Q12972	PPP1R8	Nuclear inhibitor of protein phosphatase 1 (NIPP-1) (Protein phosphatase 1 regulatory inhibitor subunit 8) [Includes: Activator of RNA decay (EC 3.1.4.-) (ARD-1)]	3 v 3	-0.240645	0.00824324	0.41378	P17987	TCP1	T-complex protein 1 subunit alpha (TCP-1-alpha) (CCT-alpha)	3 v 3	-0.160705	0.00302868	0.157521	TMCO1
O94919	ENDOD1	Endonuclease domain-containing 1 protein (EC 3.1.30.-)	3 v 3	-0.319359	0.00825542	0.41378	O60306	AQR	RNA helicase aquarius (EC 3.6.4.13) (Intron-binding protein of 160 kDa) (IBP160)	3 v 3	0.178897	0.00305497	0.157521	RETREG3
Q9BUF5	TUBB6	Tubulin beta-6 chain (Tubulin beta class V)	3 v 3	-0.135921	0.00834032	0.41378	Q8IZ69	TRMT2A	tRNA (uracil-5-)-methyltransferase homolog A (EC 2.1.1.-) (HpaII tiny fragments locus 9c protein)	3 v 3	-0.296446	0.00305671	0.157521	UBE2D4
Q7Z569	BRAP	BRCA1-associated protein (EC 2.3.2.27) (BRAP2) (Impedes mitogenic signal propagation) (IMP) (RING finger protein 52) (RING-type E3 ubiquitin transferase BRAP2) (Renal carcinoma antigen NY-REN-63)	3 v 3	-0.113891	0.00838438	0.41378	P29323	EPHB2	Ephrin type-B receptor 2 (EC 2.7.10.1) (Developmentally-regulated Eph-related tyrosine kinase) (ELK-related tyrosine kinase) (EPH tyrosine kinase 3) (EPH-like kinase 5) (EK5) (hEK5) (Renal carcinoma antigen NY-REN-47) (Tyrosine-protein kinase TYRO5) (Tyrosine-protein kinase receptor EPH-3) [Cleaved into: EphB2/CTF1; EphB2/CTF2]	3 v 3	0.151923	0.00309407	0.157521	CTSB
Q9BYB4	GNB1L	Guanine nucleotide-binding protein subunit beta-like protein 1 (G protein subunit beta-like protein 1) (DGCRK3) (WD repeat-containing protein 14) (WD40 repeat-containing protein deleted in VCFS) (WDVCF)	3 v 3	-0.39383	0.00846573	0.41378	Q8WZA9	IRGQ	Immunity-related GTPase family Q protein	3 v 3	-0.438501	0.00311882	0.157521	TPP1
Q9Y312	AAR2	Protein AAR2 homolog (AAR2 splicing factor homolog)	3 v 3	-0.196739	0.00859508	0.41378	Q6IN85	PPP4R3A	Serine/threonine-protein phosphatase 4 regulatory subunit 3A (SMEK homolog 1)	3 v 3	-0.197985	0.00312391	0.157521	RAB34
P62318	SNRPD3	Small nuclear ribonucleoprotein Sm D3 (Sm-D3) (snRNP core protein D3)	3 v 3	0.293955	0.00860006	0.41378	D6RBR1	CAST	Calpastatin (Fragment)	3 v 3	-0.205087	0.00313904	0.157521	PTPN11
E9PHY5	EPB41L2	Band 4.1-like protein 2	3 v 3	-0.160447	0.00860735	0.41378	Q9UHG0	DCDC2	Doublecortin domain-containing protein 2 (Protein RU2S)	3 v 3	0.221391	0.00316141	0.157521	MRPL12
O75150	RNF40	E3 ubiquitin-protein ligase BRE1B (BRE1-B) (EC 2.3.2.27) (95 kDa retinoblastoma-associated protein) (RBP95) (RING finger protein 40) (RING-type E3 ubiquitin transferase BRE1B)	3 v 3	0.192874	0.00860788	0.41378	Q6PII3	CCDC174	Coiled-coil domain-containing protein 174	3 v 3	-0.23467	0.00319675	0.157521	HLTF
Q9C0D3	ZYG11B	Protein zyg-11 homolog B	3 v 3	-0.253029	0.00864456	0.41378	O00469	PLOD2	Procollagen-lysine,2-oxoglutarate 5-dioxygenase 2 (EC 1.14.11.4) (Lysyl hydroxylase 2) (LH2)	3 v 3	0.470674	0.00321739	0.157521	WDR45B
Q13308	PTK7	Inactive tyrosine-protein kinase 7 (Colon carcinoma kinase 4) (CCK-4) (Protein-tyrosine kinase 7) (Pseudo tyrosine kinase receptor 7) (Tyrosine-protein kinase-like 7)	3 v 3	-0.0768608	0.00868895	0.41378	Q05932	FPGS	Folylpolyglutamate synthase, mitochondrial (EC 6.3.2.17) (Folylpoly-gamma-glutamate synthetase) (FPGS) (Tetrahydrofolylpolyglutamate synthase) (Tetrahydrofolate synthase)	3 v 3	-0.145336	0.00324667	0.157521	RPS20
Q86VP6	CAND1	Cullin-associated NEDD8-dissociated protein 1 (Cullin-associated and neddylation-dissociated protein 1) (TBP-interacting protein of 120 kDa A) (TBP-interacting protein 120A) (p120 CAND1)	3 v 3	-0.0929336	0.00876905	0.41378	Q96EK7	FAM120B	Constitutive coactivator of peroxisome proliferator-activated receptor gamma (Constitutive coactivator of PPAR-gamma) (Constitutive coactivator of PPARG) (PPARG constitutive coactivator 1) (PGCC1) (Protein FAM120B)	3 v 3	0.119649	0.00324943	0.157521	ERMP1
Q13614	MTMR2	Myotubularin-related protein 2 (Phosphatidylinositol-3,5-bisphosphate 3-phosphatase) (EC 3.1.3.95) (Phosphatidylinositol-3-phosphate phosphatase) (EC 3.1.3.64)	3 v 3	-0.240304	0.00887095	0.41378	P07355	ANXA2	Annexin A2 (Annexin II) (Annexin-2) (Calpactin I heavy chain) (Calpactin-1 heavy chain) (Chromobindin-8) (Lipocortin II) (Placental anticoagulant protein IV) (PAP-IV) (Protein I) (p36)	3 v 3	-0.119264	0.00324951	0.157521	GLT8D2
Q15714	TSC22D1	TSC22 domain family protein 1 (Cerebral protein 2) (Regulatory protein TSC-22) (TGFB-stimulated clone 22 homolog) (Transforming growth factor beta-1-induced transcript 4 protein)	3 v 3	0.250987	0.00889882	0.41378	Q6UWP7	LCLAT1	Lysocardiolipin acyltransferase 1 (EC 2.3.1.-) (1-acylglycerol-3-phosphate O-acyltransferase 8) (1-AGP acyltransferase 8) (1-AGPAT 8) (EC 2.3.1.51) (Acyl-CoA:lysocardiolipin acyltransferase 1)	3 v 3	0.399003	0.00326861	0.157521	KMT2B
O00203	AP3B1	AP-3 complex subunit beta-1 (Adaptor protein complex AP-3 subunit beta-1) (Adaptor-related protein complex 3 subunit beta-1) (Beta-3A-adaptin) (Clathrin assembly protein complex 3 beta-1 large chain)	3 v 3	0.270235	0.00889893	0.41378	Q9Y5K5	UCHL5	Ubiquitin carboxyl-terminal hydrolase isozyme L5 (UCH-L5) (EC 3.4.19.12) (Ubiquitin C-terminal hydrolase UCH37) (Ubiquitin thioesterase L5)	3 v 3	-0.211312	0.00327398	0.157521	RPS8
Q969X0	RILPL2	RILP-like protein 2 (Rab-interacting lysosomal protein-like 2) (p40phox-binding protein)	3 v 3	-0.114113	0.00890873	0.41378	Q9UHC9	NPC1L1	NPC1-like intracellular cholesterol transporter 1 (Niemann-Pick C1-like protein 1)	2 v 2	0.109836	0.00332089	0.158204	GJA1
O95239	KIF4A	Chromosome-associated kinesin KIF4A (Chromokinesin-A)	3 v 3	0.705021	0.00902636	0.41378	P46783	RPS10	40S ribosomal protein S10 (Small ribosomal subunit protein eS10)	3 v 3	0.1544	0.00334331	0.158204	SPTLC2
Q04917	YWHAH	14-3-3 protein eta (Protein AS1)	3 v 3	-0.197613	0.00905904	0.41378	Q13445	TMED1	Transmembrane emp24 domain-containing protein 1 (Interleukin-1 receptor-like 1 ligand) (Putative T1/ST2 receptor-binding protein) (p24 family protein gamma-1) (Tp24) (p24gamma1)	3 v 3	0.116678	0.0033439	0.158204	PSAT1
Q8NEV8	EXPH5	Exophilin-5 (Synaptotagmin-like protein homolog lacking C2 domains b) (SlaC2-b) (Slp homolog lacking C2 domains b)	2 v 2	-0.12056	0.00913664	0.41378	Q5TBP9	LSM14B	Protein LSM14 homolog B (Fragment)	3 v 3	-0.419269	0.00340175	0.160051	CTSZ
O14657	TOR1B	Torsin-1B (Torsin ATPase-1B) (EC 3.6.4.-) (Torsin family 1 member B)	3 v 3	-0.148993	0.00917411	0.41378	P62249	RPS16	40S ribosomal protein S16 (Small ribosomal subunit protein uS9)	3 v 3	0.408541	0.00343955	0.160328	EIF2B1
Q96A33	CCDC47	PAT complex subunit CCDC47 (Calumin) (Coiled-coil domain-containing protein 47)	3 v 3	-0.126127	0.00918266	0.41378	Q8TEB1	DCAF11	DDB1- and CUL4-associated factor 11 (WD repeat-containing protein 23)	3 v 3	-0.137484	0.0034703	0.160328	EDF1
P05161	ISG15	Ubiquitin-like protein ISG15 (Interferon-induced 15 kDa protein) (Interferon-induced 17 kDa protein) (IP17) (Ubiquitin cross-reactive protein) (hUCRP)	3 v 3	-0.24314	0.00927808	0.41378	Q9Y2P8	RCL1	RNA 3'-terminal phosphate cyclase-like protein	3 v 3	-0.25213	0.00347752	0.160328	MORC3
Q7Z7M0	MEGF8	Multiple epidermal growth factor-like domains protein 8 (Multiple EGF-like domains protein 8) (Epidermal growth factor-like protein 4) (EGF-like protein 4)	3 v 3	0.218985	0.00929168	0.41378	Q149N8	SHPRH	E3 ubiquitin-protein ligase SHPRH (EC 2.3.2.27) (EC 3.6.4.-) (RING-type E3 ubiquitin transferase SHPRH) (SNF2, histone-linker, PHD and RING finger domain-containing helicase)	3 v 3	-0.240945	0.00348294	0.160328	ORC5
F5GZS6	SLC3A2	4F2 cell-surface antigen heavy chain	3 v 3	-0.370611	0.00933062	0.41378	Q5W0V3	FHIP2A	FHF complex subunit HOOK interacting protein 2A (FHIP2A)	3 v 3	-0.223557	0.00354934	0.162144	DERL1
Q15287	RNPS1	RNA-binding protein with serine-rich domain 1 (SR-related protein LDC2)	3 v 3	0.9945	0.00936805	0.41378	Q15003	NCAPH	Condensin complex subunit 2 (Barren homolog protein 1) (Chromosome-associated protein H) (hCAP-H) (Non-SMC condensin I complex subunit H) (XCAP-H homolog)	3 v 3	-0.101911	0.00356047	0.162144	ATXN10
Q9P0M9	MRPL27	39S ribosomal protein L27, mitochondrial (L27mt) (MRP-L27) (Mitochondrial large ribosomal subunit protein bL27m)	3 v 3	0.306898	0.00937446	0.41378	Q9UKK3	PARP4	Protein mono-ADP-ribosyltransferase PARP4 (EC 2.4.2.-) (193 kDa vault protein) (ADP-ribosyltransferase diphtheria toxin-like 4) (ARTD4) (PARP-related/IalphaI-related H5/proline-rich) (PH5P) (Poly [ADP-ribose] polymerase 4) (PARP-4) (Vault poly(ADP-ribose) polymerase) (VPARP)	3 v 3	-0.58055	0.00359229	0.162337	MED4
O43920	NDUFS5	NADH dehydrogenase [ubiquinone] iron-sulfur protein 5 (Complex I-15 kDa) (CI-15 kDa) (NADH-ubiquinone oxidoreductase 15 kDa subunit)	3 v 3	0.0545817	0.00942978	0.41378	Q13425	SNTB2	Beta-2-syntrophin (59 kDa dystrophin-associated protein A1 basic component 2) (Syntrophin-3) (SNT3) (Syntrophin-like) (SNTL)	3 v 3	0.423902	0.00360283	0.162337	H2BC12
Q86WG5	SBF2	Myotubularin-related protein 13 (Inactive phosphatidylinositol 3-phosphatase 13) (SET-binding factor 2)	3 v 3	-0.176925	0.009465	0.41378	P35611	ADD1	Alpha-adducin (Erythrocyte adducin subunit alpha)	3 v 3	0.282997	0.00364098	0.162602	PTPN1
P51948	MNAT1	CDK-activating kinase assembly factor MAT1 (CDK7/cyclin-H assembly factor) (Cyclin-G1-interacting protein) (Menage a trois) (RING finger protein 66) (RING finger protein MAT1) (p35) (p36)	3 v 3	0.203998	0.00949031	0.41378	O95208	EPN2	Epsin-2 (EPS-15-interacting protein 2)	3 v 3	-0.298163	0.00364689	0.162602	POLRMT
B3KVU7		cDNA FLJ41544 fis, clone CERVX2002430, highly similar to Vesicle-associated membrane protein-associated protein B/C	2 v 2	0.577228	0.00964831	0.41378	Q13200	PSMD2	26S proteasome non-ATPase regulatory subunit 2 (26S proteasome regulatory subunit RPN1) (26S proteasome regulatory subunit S2) (26S proteasome subunit p97) (Protein 55.11) (Tumor necrosis factor type 1 receptor-associated protein 2)	3 v 3	-0.144706	0.00369683	0.16397	FBXO3
O60635	TSPAN1	Tetraspanin-1 (Tspan-1) (Tetraspan NET-1) (Tetraspanin TM4-C)	3 v 3	-0.438196	0.00966111	0.41378	Q9NUG6	PDRG1	p53 and DNA damage-regulated protein 1	3 v 3	-0.529793	0.0037229	0.164271	RPIA
P54577	YARS1	Tyrosine--tRNA ligase, cytoplasmic (EC 6.1.1.1) (Tyrosyl-tRNA synthetase) (TyrRS) [Cleaved into: Tyrosine--tRNA ligase, cytoplasmic, N-terminally processed]	3 v 3	-0.125105	0.00973227	0.41378	E9PK54	HSPA8	Heat shock cognate 71 kDa protein (Fragment)	3 v 3	-0.0450841	0.00375971	0.164382	PCDHB11
P62070	RRAS2	Ras-related protein R-Ras2 (EC 3.6.5.-) (Ras-like protein TC21) (Teratocarcinoma oncogene)	3 v 3	0.548477	0.00975175	0.41378	Q8N6R0	EEF1AKNMT	eEF1A lysine and N-terminal methyltransferase (eEF1A-KNMT) (Methyltransferase-like protein 13) [Includes: eEF1A lysine methyltransferase (EC 2.1.1.-); eEF1A N-terminal methyltransferase (EC 2.1.1.-)]	3 v 3	-0.212671	0.00376402	0.164382	TIMELESS
Q5BKZ1	ZNF326	DBIRD complex subunit ZNF326 (Zinc finger protein 326) (Zinc finger protein interacting with mRNPs and DBC1)	3 v 3	0.64423	0.00975674	0.41378	Q9BY77	POLDIP3	Polymerase delta-interacting protein 3 (46 kDa DNA polymerase delta interaction protein) (p46) (S6K1 Aly/REF-like target) (SKAR)	3 v 3	-0.323171	0.00379793	0.164634	DBT
Q8N5P1	ZC3H8	Zinc finger CCCH domain-containing protein 8	3 v 3	0.241065	0.00981258	0.41378	Q9HD26	GOPC	Golgi-associated PDZ and coiled-coil motif-containing protein (CFTR-associated ligand) (Fused in glioblastoma) (PDZ protein interacting specifically with TC10) (PIST)	3 v 3	-0.25017	0.00381567	0.164634	ARMT1
P51946	CCNH	Cyclin-H (MO15-associated protein) (p34) (p37)	3 v 3	0.382171	0.00981488	0.41378	Q7L0Y3	TRMT10C	tRNA methyltransferase 10 homolog C (HBV pre-S2 trans-regulated protein 2) (Mitochondrial ribonuclease P protein 1) (Mitochondrial RNase P protein 1) (RNA (guanine-9-)-methyltransferase domain-containing protein 1) (Renal carcinoma antigen NY-REN-49) (mRNA methyladenosine-N(1)-methyltransferase) (EC 2.1.1.-) (tRNA (adenine(9)-N(1))-methyltransferase) (EC 2.1.1.218) (tRNA (guanine(9)-N(1))-methylt…	3 v 3	-0.253023	0.00385977	0.164634	BOP1
P12235	SLC25A4	ADP/ATP translocase 1 (ADP,ATP carrier protein 1) (ADP,ATP carrier protein, heart/skeletal muscle isoform T1) (Adenine nucleotide translocator 1) (ANT 1) (Solute carrier family 25 member 4)	3 v 3	-0.0669211	0.0100028	0.415021	O00220	TNFRSF10A	Tumor necrosis factor receptor superfamily member 10A (Death receptor 4) (TNF-related apoptosis-inducing ligand receptor 1) (TRAIL receptor 1) (TRAIL-R1) (CD antigen CD261)	3 v 3	-0.172721	0.00386907	0.164634	NFATC2
H0YL33	ANXA2	Annexin	3 v 3	2.14754	0.0100115	0.415021	Q59ET0		1,4-alpha-glucan branching enzyme (EC 2.4.1.18) (Fragment)	3 v 3	0.610547	0.00386932	0.164634	SMG8
F5H8L0	RABGAP1L	Rab GTPase-activating protein 1-like	3 v 3	0.147646	0.0100133	0.415021	Q8N3S0	DKFZp451C205	GrpE protein homolog (Fragment)	3 v 3	0.257818	0.00391482	0.164634	TFRC
Q86UY6	NAA40	N-alpha-acetyltransferase 40 (EC 2.3.1.257) (N-acetyltransferase 11) (N-alpha-acetyltransferase D) (NatD) (hNatD) (Protein acetyltransferase 1)	3 v 3	0.807011	0.0100392	0.415021	A0A3B3ITT1	RAB12	Ras-related protein Rab-12	3 v 3	-0.11675	0.0039425	0.164634	NCKAP5L
Q13451	FKBP5	Peptidyl-prolyl cis-trans isomerase FKBP5 (PPIase FKBP5) (EC 5.2.1.8) (51 kDa FK506-binding protein) (51 kDa FKBP) (FKBP-51) (54 kDa progesterone receptor-associated immunophilin) (Androgen-regulated protein 6) (FF1 antigen) (FK506-binding protein 5) (FKBP-5) (FKBP54) (p54) (HSP90-binding immunophilin) (Rotamase)	3 v 3	0.157651	0.0101628	0.415969	Q86YS7	C2CD5	C2 domain-containing protein 5 (C2 domain-containing phosphoprotein of 138 kDa)	2 v 2	0.0867598	0.00394503	0.164634	RTF2
P49768	PSEN1	Presenilin-1 (PS-1) (EC 3.4.23.-) (Protein S182) [Cleaved into: Presenilin-1 NTF subunit; Presenilin-1 CTF subunit; Presenilin-1 CTF12 (PS1-CTF12)]	3 v 3	-0.199766	0.0102182	0.415969	Q8NBF6	AVL9	Late secretory pathway protein AVL9 homolog	3 v 3	0.317833	0.00397191	0.164634	KLC1
A0A024R5X3	SLTM	SAFB-like, transcription modulator, isoform CRA_b	3 v 3	0.481129	0.0102619	0.415969	Q96JC9	EAF1	ELL-associated factor 1	3 v 3	-0.340861	0.00401962	0.164634	RNF14
O95071	UBR5	E3 ubiquitin-protein ligase UBR5 (EC 2.3.2.26) (E3 ubiquitin-protein ligase, HECT domain-containing 1) (HECT-type E3 ubiquitin transferase UBR5) (Hyperplastic discs protein homolog) (hHYD) (Progestin-induced protein)	3 v 3	0.111975	0.0102705	0.415969	Q9UM00	TMCO1	Calcium load-activated calcium channel (CLAC channel) (Transmembrane and coiled-coil domain-containing protein 1) (Transmembrane and coiled-coil domains protein 4) (Xenogeneic cross-immune protein PCIA3)	3 v 3	-0.335711	0.00402191	0.164634	HEATR3
Q9NRX2	MRPL17	39S ribosomal protein L17, mitochondrial (L17mt) (MRP-L17) (LYST-interacting protein 2) (Mitochondrial large ribosomal subunit protein bL17m)	3 v 3	0.187075	0.0103064	0.415969	Q86VR2	RETREG3	Reticulophagy regulator 3	3 v 3	0.0996362	0.00403602	0.164634	GIPC1
Q4LE40	C14orf159 variant protein	C14orf159 variant protein (Fragment)	3 v 3	-0.240325	0.0104007	0.417792	Q9Y2X8	UBE2D4	Ubiquitin-conjugating enzyme E2 D4 (EC 2.3.2.23) (E2 ubiquitin-conjugating enzyme D4) (HBUCE1) (Ubiquitin carrier protein D4) (Ubiquitin-protein ligase D4)	3 v 3	-0.0944833	0.00405459	0.164634	ACACA
Q96KM6	ZNF512B	Zinc finger protein 512B	3 v 3	0.418329	0.0104668	0.418002	Q13424	SNTA1	Alpha-1-syntrophin (59 kDa dystrophin-associated protein A1 acidic component 1) (Pro-TGF-alpha cytoplasmic domain-interacting protein 1) (TACIP1) (Syntrophin-1)	3 v 3	-0.203316	0.00405797	0.164634	NAXD
Q8NBJ5	COLGALT1	Procollagen galactosyltransferase 1 (EC 2.4.1.50) (Collagen beta(1-O)galactosyltransferase 1) (ColGalT 1) (Glycosyltransferase 25 family member 1) (Hydroxylysine galactosyltransferase 1)	3 v 3	-0.292028	0.010504	0.418002	P07858	CTSB	Cathepsin B (EC 3.4.22.1) (APP secretase) (APPS) (Cathepsin B1) [Cleaved into: Cathepsin B light chain; Cathepsin B heavy chain]	3 v 3	0.868238	0.00415459	0.164634	RPS17
P52565	ARHGDIA	Rho GDP-dissociation inhibitor 1 (Rho GDI 1) (Rho-GDI alpha)	3 v 3	0.209767	0.0106205	0.41946	O14773	TPP1	Tripeptidyl-peptidase 1 (TPP-1) (EC 3.4.14.9) (Cell growth-inhibiting gene 1 protein) (Lysosomal pepstatin-insensitive protease) (LPIC) (Tripeptidyl aminopeptidase) (Tripeptidyl-peptidase I) (TPP-I)	3 v 3	0.635631	0.00419112	0.164634	LAMC2
O43292	GPAA1	Glycosylphosphatidylinositol anchor attachment 1 protein (GPI anchor attachment protein 1) (GAA1 protein homolog) (hGAA1)	3 v 3	0.125561	0.0106392	0.41946	Q10471	GALNT2	Polypeptide N-acetylgalactosaminyltransferase 2 (EC 2.4.1.41) (Polypeptide GalNAc transferase 2) (GalNAc-T2) (pp-GaNTase 2) (Protein-UDP acetylgalactosaminyltransferase 2) (UDP-GalNAc:polypeptide N-acetylgalactosaminyltransferase 2) [Cleaved into: Polypeptide N-acetylgalactosaminyltransferase 2 soluble form]	3 v 3	0.287143	0.00420278	0.164634	CHEK1
Q9UMR2	DDX19B	ATP-dependent RNA helicase DDX19B (EC 3.6.4.13) (DEAD box RNA helicase DEAD5) (DEAD box protein 19B)	3 v 3	-0.244723	0.0107068	0.420179	Q9BZG1	RAB34	Ras-related protein Rab-34 (Ras-related protein Rab-39) (Ras-related protein Rah)	3 v 3	-0.183303	0.00420737	0.164634	BIRC5
Q9HBL7	PLGRKT	Plasminogen receptor (KT) (Plg-R(KT))	3 v 3	0.112753	0.0108815	0.421967	Q8IXM2	BAP18	Chromatin complexes subunit BAP18 (BPTF-associated protein of 18 kDa)	3 v 3	-0.403907	0.00421343	0.164634	MIS18A
Q14244	MAP7	Ensconsin (Epithelial microtubule-associated protein of 115 kDa) (E-MAP-115) (Microtubule-associated protein 7) (MAP-7)	3 v 3	-0.220403	0.0109097	0.421967	P00374	DHFR	Dihydrofolate reductase (EC 1.5.1.3)	3 v 3	-0.12481	0.00423373	0.164634	STAM2
Q9P015	MRPL15	39S ribosomal protein L15, mitochondrial (L15mt) (MRP-L15) (Mitochondrial large ribosomal subunit protein uL15m)	3 v 3	0.425225	0.0109282	0.421967	P46531	NOTCH1	Neurogenic locus notch homolog protein 1 (Notch 1) (hN1) (Translocation-associated notch protein TAN-1) [Cleaved into: Notch 1 extracellular truncation (NEXT); Notch 1 intracellular domain (NICD)]	3 v 3	0.0473176	0.00424747	0.164634	KIAA1522
Q71RC2	LARP4	La-related protein 4 (La ribonucleoprotein domain family member 4)	3 v 3	0.31557	0.0109505	0.421967	Q06124	PTPN11	Tyrosine-protein phosphatase non-receptor type 11 (EC 3.1.3.48) (Protein-tyrosine phosphatase 1D) (PTP-1D) (Protein-tyrosine phosphatase 2C) (PTP-2C) (SH-PTP2) (SHP-2) (Shp2) (SH-PTP3)	3 v 3	0.217725	0.00425449	0.164634	HMG20A
Q9Y2H6	FNDC3A	Fibronectin type-III domain-containing protein 3A (Human gene expressed in odontoblasts)	3 v 3	-0.38413	0.0110094	0.422325	P52815	MRPL12	39S ribosomal protein L12, mitochondrial (L12mt) (MRP-L12) (5c5-2) (Mitochondrial large ribosomal subunit protein bL12m)	3 v 3	0.0914058	0.00425811	0.164634	INTS13
O60353	FZD6	Frizzled-6 (Fz-6) (hFz6)	3 v 3	-0.324936	0.0111247	0.424436	Q14527	HLTF	Helicase-like transcription factor (EC 2.3.2.27) (EC 3.6.4.-) (DNA-binding protein/plasminogen activator inhibitor 1 regulator) (HIP116) (RING finger protein 80) (RING-type E3 ubiquitin transferase HLTF) (SWI/SNF-related matrix-associated actin-dependent regulator of chromatin subfamily A member 3) (Sucrose nonfermenting protein 2-like 3)	3 v 3	-0.0711781	0.00428224	0.164634	Q53HR1
B4DPW5		cDNA FLJ59374, highly similar to Homo sapiens caldesmon 1 (CALD1), transcript variant 2, mRNA	3 v 3	0.170864	0.0111641	0.424436	Q5MNZ6	WDR45B	WD repeat domain phosphoinositide-interacting protein 3 (WIPI-3) (WD repeat-containing protein 45-like) (WDR45-like protein) (WD repeat-containing protein 45B) (WIPI49-like protein)	3 v 3	0.6787	0.00428802	0.164634	MDN1
P00533	EGFR	Epidermal growth factor receptor (EC 2.7.10.1) (Proto-oncogene c-ErbB-1) (Receptor tyrosine-protein kinase erbB-1)	3 v 3	-0.230833	0.0112145	0.424458	P60866	RPS20	40S ribosomal protein S20 (Small ribosomal subunit protein uS10)	3 v 3	0.304978	0.00433153	0.164634	KIF1A
Q5NDL2	EOGT	EGF domain-specific O-linked N-acetylglucosamine transferase (EC 2.4.1.255) (Extracellular O-linked N-acetylglucosamine transferase)	3 v 3	-0.158768	0.0112695	0.42465	Q8N4S9	MARVELD2	MARVEL domain-containing protein 2 (Tricellulin)	3 v 3	0.328572	0.00434636	0.164634	HEL-S-265
Q14320	FAM50A	Protein FAM50A (Protein HXC-26) (Protein XAP-5)	3 v 3	-0.10948	0.0114401	0.425045	Q7Z2K6	ERMP1	Endoplasmic reticulum metallopeptidase 1 (EC 3.4.-.-) (Felix-ina)	3 v 3	0.563983	0.00436347	0.164634	CHMP4C
Q709C8	VPS13C	Vacuolar protein sorting-associated protein 13C	3 v 3	0.104426	0.0115816	0.425045	Q9H1C3	GLT8D2	Glycosyltransferase 8 domain-containing protein 2 (EC 2.4.1.-)	3 v 3	0.398948	0.0043668	0.164634	RPS6KA1
Q93009	USP7	Ubiquitin carboxyl-terminal hydrolase 7 (EC 3.4.19.12) (Deubiquitinating enzyme 7) (Herpesvirus-associated ubiquitin-specific protease) (Ubiquitin thioesterase 7) (Ubiquitin-specific-processing protease 7)	3 v 3	-0.129091	0.0115925	0.425045	Q9UMN6	KMT2B	Histone-lysine N-methyltransferase 2B (Lysine N-methyltransferase 2B) (EC 2.1.1.354) (Myeloid/lymphoid or mixed-lineage leukemia protein 4) (Trithorax homolog 2) (WW domain-binding protein 7) (WBP-7)	3 v 3	0.150184	0.00438584	0.164634	ARHGAP17
Q6PCE3	PGM2L1	Glucose 1,6-bisphosphate synthase (EC 2.7.1.106) (PMMLP) (Phosphoglucomutase-2-like 1)	3 v 3	-0.16112	0.0116022	0.425045	P62241	RPS8	40S ribosomal protein S8 (Small ribosomal subunit protein eS8)	3 v 3	0.402517	0.00438922	0.164634	MAFG
Q8TDZ2	MICAL1	[F-actin]-monooxygenase MICAL1 (EC 1.14.13.225) (Molecule interacting with CasL protein 1) (MICAL-1) (NEDD9-interacting protein with calponin homology and LIM domains)	3 v 3	0.145591	0.0116169	0.425045	P17302	GJA1	Gap junction alpha-1 protein (Connexin-43) (Cx43) (Gap junction 43 kDa heart protein)	3 v 3	0.410721	0.00440333	0.164634	ERLIN1
Q9UKG1	APPL1	DCC-interacting protein 13-alpha (Dip13-alpha) (Adapter protein containing PH domain, PTB domain and leucine zipper motif 1)	3 v 3	-0.140575	0.0116888	0.425045	O15270	SPTLC2	Serine palmitoyltransferase 2 (EC 2.3.1.50) (Long chain base biosynthesis protein 2) (LCB 2) (Long chain base biosynthesis protein 2a) (LCB2a) (Serine-palmitoyl-CoA transferase 2) (SPT 2)	3 v 3	0.794338	0.00440778	0.164634	DNAJA4
Q96JM3	CHAMP1	Chromosome alignment-maintaining phosphoprotein 1 (Zinc finger protein 828)	3 v 3	0.136102	0.0118002	0.425045	Q9Y617	PSAT1	Phosphoserine aminotransferase (EC 2.6.1.52) (Phosphohydroxythreonine aminotransferase) (PSAT)	3 v 3	0.383836	0.00451021	0.165325	LGALS8
Q16630	CPSF6	Cleavage and polyadenylation specificity factor subunit 6 (Cleavage and polyadenylation specificity factor 68 kDa subunit) (CPSF 68 kDa subunit) (Cleavage factor Im complex 68 kDa subunit) (CFIm68) (Pre-mRNA cleavage factor Im 68 kDa subunit) (Protein HPBRII-4/7)	3 v 3	0.273723	0.0118416	0.425045	P39880	CUX1	Homeobox protein cut-like 1 (CCAAT displacement protein) (CDP) (CDP/Cux p200) (Homeobox protein cux-1) [Cleaved into: CDP/Cux p110]	3 v 3	0.417426	0.00453117	0.165325	FARP1
Q96SL4	GPX7	Glutathione peroxidase 7 (GPx-7) (GSHPx-7) (EC 1.11.1.9) (CL683)	3 v 3	-0.374878	0.011864	0.425045	Q9UBR2	CTSZ	Cathepsin Z (EC 3.4.18.1) (Cathepsin P) (Cathepsin X)	3 v 3	0.448269	0.00454454	0.165325	ASH2L
Q49A26	GLYR1	Putative oxidoreductase GLYR1 (EC 1.-.-.-) (3-hydroxyisobutyrate dehydrogenase-like protein) (Cytokine-like nuclear factor N-PAC) (Glyoxylate reductase 1 homolog) (Nuclear protein NP60) (Nuclear protein of 60 kDa) (Nucleosome-destabilizing factor) (hNDF)	3 v 3	0.757883	0.0118714	0.425045	Q14232	EIF2B1	Translation initiation factor eIF-2B subunit alpha (eIF-2B GDP-GTP exchange factor subunit alpha)	3 v 3	0.249774	0.00459094	0.165325	CAV1
P06401	PGR	Progesterone receptor (PR) (Nuclear receptor subfamily 3 group C member 3)	3 v 3	-0.542013	0.011954	0.425045	O60869	EDF1	Endothelial differentiation-related factor 1 (EDF-1) (Multiprotein-bridging factor 1) (MBF1)	3 v 3	-0.310113	0.00459979	0.165325	JAG1
Q9P0U3	SENP1	Sentrin-specific protease 1 (EC 3.4.22.-) (Sentrin/SUMO-specific protease SENP1)	3 v 3	-0.0205482	0.0120266	0.425045	Q00534	CDK6	Cyclin-dependent kinase 6 (EC 2.7.11.22) (Cell division protein kinase 6) (Serine/threonine-protein kinase PLSTIRE)	3 v 3	0.549625	0.00463352	0.165325	CAPS
O94855	SEC24D	Protein transport protein Sec24D (SEC24-related protein D)	3 v 3	-0.149256	0.0121139	0.425045	Q14149	MORC3	MORC family CW-type zinc finger protein 3 (Nuclear matrix protein 2) (Zinc finger CW-type coiled-coil domain protein 3)	3 v 3	0.338479	0.00464792	0.165325	C4orf33
Q9BX79	STRA6	Receptor for retinol uptake STRA6 (Retinol-binding protein receptor STRA6) (Stimulated by retinoic acid gene 6 protein homolog)	3 v 3	0.322269	0.0121621	0.425045	O43913	ORC5	Origin recognition complex subunit 5	3 v 3	-0.1008	0.00465331	0.165325	B4DQJ7
Q96QG7	MTMR9	Myotubularin-related protein 9 (Inactive phosphatidylinositol 3-phosphatase 9)	3 v 3	-0.210893	0.0122578	0.425045	Q9BUN8	DERL1	Derlin-1 (Degradation in endoplasmic reticulum protein 1) (DERtrin-1) (Der1-like protein 1)	3 v 3	0.426266	0.00467174	0.165325	ANKRD27
Q96ME7	ZNF512	Zinc finger protein 512	3 v 3	0.353015	0.0123528	0.425045	P31949	S100A11	Protein S100-A11 (Calgizzarin) (Metastatic lymph node gene 70 protein) (MLN 70) (Protein S100-C) (S100 calcium-binding protein A11) [Cleaved into: Protein S100-A11, N-terminally processed]	3 v 3	0.586985	0.00468964	0.165325	RPAP1
A0A6I8PRA0	TCOF1	Treacle protein (Fragment)	3 v 3	0.529023	0.0124697	0.425045	P62070	RRAS2	Ras-related protein R-Ras2 (EC 3.6.5.-) (Ras-like protein TC21) (Teratocarcinoma oncogene)	3 v 3	-0.598143	0.00471489	0.165325	PRR15
P25445	FAS	Tumor necrosis factor receptor superfamily member 6 (Apo-1 antigen) (Apoptosis-mediating surface antigen FAS) (FASLG receptor) (CD antigen CD95)	3 v 3	-0.332122	0.0124894	0.425045	Q9UQR0	SCML2	Sex comb on midleg-like protein 2	3 v 3	-0.236133	0.00471783	0.165325	PRR11
Q9BQI0	AIF1L	Allograft inflammatory factor 1-like (Ionized calcium-binding adapter molecule 2)	3 v 3	0.263449	0.0125002	0.425045	Q9UBB4	ATXN10	Ataxin-10 (Brain protein E46 homolog) (Spinocerebellar ataxia type 10 protein)	3 v 3	-0.34421	0.00472269	0.165325	Q59EC0
P09651	HNRNPA1	Heterogeneous nuclear ribonucleoprotein A1 (hnRNP A1) (Helix-destabilizing protein) (Single-strand RNA-binding protein) (hnRNP core protein A1) [Cleaved into: Heterogeneous nuclear ribonucleoprotein A1, N-terminally processed]	3 v 3	0.359639	0.0125455	0.425045	Q9NPJ6	MED4	Mediator of RNA polymerase II transcription subunit 4 (Activator-recruited cofactor 36 kDa component) (ARC36) (Mediator complex subunit 4) (TRAP/SMCC/PC2 subunit p36 subunit) (Vitamin D3 receptor-interacting protein complex 36 kDa component) (DRIP36)	3 v 3	-0.192661	0.00473634	0.165325	UTP4
Q9P1Z2	CALCOCO1	Calcium-binding and coiled-coil domain-containing protein 1 (Calphoglin) (Coiled-coil coactivator protein) (Sarcoma antigen NY-SAR-3)	3 v 3	0.311321	0.0126386	0.425045	Q5TDH0	DDI2	Protein DDI1 homolog 2 (EC 3.4.23.-)	3 v 3	0.946766	0.0047459	0.165325	CCDC12
P0DP91	ERCC6	Chimeric ERCC6-PGBD3 protein (Chimeric CSB-PGBD3 protein)	2 v 2	0.0966323	0.0127235	0.425045	O60814	H2BC12	Histone H2B type 1-K (H2B K) (HIRA-interacting protein 1)	3 v 3	-0.925435	0.00474994	0.165325	PPP6R3
A0A384MDU2	COL1A2	Collagen, type I, alpha 2, isoform CRA_c (Epididymis secretory sperm binding protein)	3 v 3	-0.213425	0.0127701	0.425045	P18031	PTPN1	Tyrosine-protein phosphatase non-receptor type 1 (EC 3.1.3.48) (Protein-tyrosine phosphatase 1B) (PTP-1B)	3 v 3	-0.36904	0.00475631	0.165325	GSR
Q9H173	SIL1	Nucleotide exchange factor SIL1 (BiP-associated protein) (BAP)	3 v 3	0.164603	0.0128591	0.425045	O00411	POLRMT	DNA-directed RNA polymerase, mitochondrial (MtRPOL) (EC 2.7.7.6)	3 v 3	-0.260278	0.00483765	0.165982	RANBP6
A0A1B0W0B7	ND1	NADH-ubiquinone oxidoreductase chain 1 (EC 7.1.1.2)	3 v 3	-0.156702	0.0128705	0.425045	Q9UK99	FBXO3	F-box only protein 3	3 v 3	0.452812	0.00485505	0.165982	RRM1
P41218	MNDA	Myeloid cell nuclear differentiation antigen	2 v 2	0.478285	0.0128812	0.425045	F5GZS6	SLC3A2	4F2 cell-surface antigen heavy chain	3 v 3	0.217167	0.00486494	0.165982	ZFYVE21
Q9UKN8	GTF3C4	General transcription factor 3C polypeptide 4 (EC 2.3.1.48) (TF3C-delta) (Transcription factor IIIC 90 kDa subunit) (TFIIIC 90 kDa subunit) (TFIIIC90) (Transcription factor IIIC subunit delta)	3 v 3	-0.114854	0.0129196	0.425045	P49247	RPIA	Ribose-5-phosphate isomerase (EC 5.3.1.6) (Phosphoriboisomerase)	3 v 3	-0.300283	0.00486561	0.165982	BMPR1A
P53367	ARFIP1	Arfaptin-1 (ADP-ribosylation factor-interacting protein 1)	3 v 3	-0.0756345	0.0129979	0.425045	Q9Y5F2	PCDHB11	Protocadherin beta-11 (PCDH-beta-11)	3 v 3	0.543135	0.00487264	0.165982	CDK4
Q9H1K1	ISCU	Iron-sulfur cluster assembly enzyme ISCU, mitochondrial (NifU-like N-terminal domain-containing protein) (NifU-like protein)	3 v 3	-0.0569754	0.0130618	0.425045	O95248	SBF1	Myotubularin-related protein 5 (Inactive phosphatidylinositol 3-phosphatase 5) (SET-binding factor 1) (Sbf1)	3 v 3	0.216573	0.00489263	0.165999	CKB
Q9Y266	NUDC	Nuclear migration protein nudC (Nuclear distribution protein C homolog)	3 v 3	-0.123724	0.0131618	0.425045	Q9UNS1	TIMELESS	Protein timeless homolog (hTIM)	3 v 3	-0.244454	0.00493059	0.166489	TAF11
E9PL57	NEDD8-MDP1	NEDD8-MDP1 readthrough (Fragment)	3 v 3	0.274797	0.0132313	0.425045	P11182	DBT	Lipoamide acyltransferase component of branched-chain alpha-keto acid dehydrogenase complex, mitochondrial (EC 2.3.1.168) (52 kDa mitochondrial autoantigen of primary biliary cirrhosis) (Branched chain 2-oxo-acid dehydrogenase complex component E2) (BCOADC-E2) (Branched-chain alpha-keto acid dehydrogenase complex component E2) (BCKAD-E2) (BCKADE2) (Dihydrolipoamide acetyltransferase component of …	3 v 3	0.510104	0.00497679	0.166489	SEC23B
Q969S8	HDAC10	Polyamine deacetylase HDAC10 (EC 3.5.1.48) (EC 3.5.1.62) (Histone deacetylase 10) (HD10)	2 v 2	0.468548	0.013276	0.425045	Q9H993	ARMT1	Damage-control phosphatase ARMT1 (EC 3.1.3.-) (Acidic residue methyltransferase 1) (Protein-glutamate O-methyltransferase) (EC 2.1.1.-) (Sugar phosphate phosphatase ARMT1)	3 v 3	0.336543	0.00500156	0.166489	PPID
P48637	GSS	Glutathione synthetase (GSH synthetase) (GSH-S) (EC 6.3.2.3) (Glutathione synthase)	3 v 3	0.172425	0.0132784	0.425045	Q9H2J4	PDCL3	Phosducin-like protein 3 (HTPHLP) (PhPL3) (Viral IAP-associated factor 1) (VIAF-1)	3 v 3	-0.314256	0.00500346	0.166489	PSME3IP1
Q8IUR7	ARMC8	Armadillo repeat-containing protein 8	3 v 3	-0.118615	0.0132852	0.425045	Q14137	BOP1	Ribosome biogenesis protein BOP1 (Block of proliferation 1 protein)	3 v 3	-0.746841	0.00500485	0.166489	A0A1U9X972
Q8TBF5	PIGX	Phosphatidylinositol-glycan biosynthesis class X protein (PIG-X)	3 v 3	-0.168706	0.0133353	0.425045	Q13469	NFATC2	Nuclear factor of activated T-cells, cytoplasmic 2 (NF-ATc2) (NFATc2) (NFAT pre-existing subunit) (NF-ATp) (T-cell transcription factor NFAT1)	3 v 3	-0.209056	0.00505776	0.166883	TPT1
P16885	PLCG2	1-phosphatidylinositol 4,5-bisphosphate phosphodiesterase gamma-2 (EC 3.1.4.11) (Phosphoinositide phospholipase C-gamma-2) (Phospholipase C-IV) (PLC-IV) (Phospholipase C-gamma-2) (PLC-gamma-2)	3 v 3	0.118612	0.0134136	0.425045	Q8ND04	SMG8	Protein SMG8 (Amplified in breast cancer gene 2 protein) (Protein smg-8 homolog)	3 v 3	-0.140036	0.00512708	0.166883	ZYX
P16455	MGMT	Methylated-DNA--protein-cysteine methyltransferase (EC 2.1.1.63) (6-O-methylguanine-DNA methyltransferase) (MGMT) (O-6-methylguanine-DNA-alkyltransferase)	3 v 3	0.508681	0.0134465	0.425045	P02786	TFRC	Transferrin receptor protein 1 (TR) (TfR) (TfR1) (Trfr) (T9) (p90) (CD antigen CD71) [Cleaved into: Transferrin receptor protein 1, serum form (sTfR)]	3 v 3	0.679034	0.00518525	0.166883	FAM83G
Q15652	JMJD1C	Probable JmjC domain-containing histone demethylation protein 2C (EC 1.14.11.-) (Jumonji domain-containing protein 1C) (Thyroid receptor-interacting protein 8) (TR-interacting protein 8) (TRIP-8)	3 v 3	0.0798931	0.0134676	0.425045	Q9HCH0	NCKAP5L	Nck-associated protein 5-like (NCKAP5-like) (Centrosomal protein of 169 kDa) (Cep169)	3 v 3	-0.13108	0.00521715	0.166883	RPS2
Q9UNS2	COPS3	COP9 signalosome complex subunit 3 (SGN3) (Signalosome subunit 3) (JAB1-containing signalosome subunit 3)	3 v 3	-0.166942	0.0134905	0.425045	Q9BY42	RTF2	Replication termination factor 2 (RTF2) (Replication termination factor 2 domain-containing protein 1)	3 v 3	-0.156788	0.00524202	0.166883	EEF1G
P41214	EIF2D	Eukaryotic translation initiation factor 2D (eIF2d) (Hepatocellular carcinoma-associated antigen 56) (Ligatin)	3 v 3	0.222074	0.0135455	0.425045	G3V5R9	KLC1	Kinesin light chain	3 v 3	-0.20823	0.00527224	0.166883	SASH1
O95342	ABCB11	Bile salt export pump (EC 7.6.2.-) (ATP-binding cassette sub-family B member 11)	3 v 3	0.18518	0.0137515	0.425045	Q9UBS8	RNF14	E3 ubiquitin-protein ligase RNF14 (EC 2.3.2.31) (Androgen receptor-associated protein 54) (HFB30) (RING finger protein 14) (Triad2 protein)	3 v 3	-0.116248	0.00533314	0.166883	RAB13
Q15554	TERF2	Telomeric repeat-binding factor 2 (TTAGGG repeat-binding factor 2) (Telomeric DNA-binding protein)	3 v 3	-0.118797	0.0137889	0.425045	Q7Z4Q2	HEATR3	HEAT repeat-containing protein 3	3 v 3	-0.106904	0.00533766	0.166883	GET4
O60637	TSPAN3	Tetraspanin-3 (Tspan-3) (Tetraspanin TM4-A) (Transmembrane 4 superfamily member 8)	3 v 3	-0.659288	0.0138453	0.425045	O14908	GIPC1	PDZ domain-containing protein GIPC1 (GAIP C-terminus-interacting protein) (RGS-GAIP-interacting protein) (RGS19-interacting protein 1) (Synectin) (Tax interaction protein 2) (TIP-2)	3 v 3	-0.241994	0.00533801	0.166883	STX3
Q9UBV8	PEF1	Peflin (PEF protein with a long N-terminal hydrophobic domain) (Penta-EF hand domain-containing protein 1)	3 v 3	-0.248887	0.0139308	0.425045	Q13085	ACACA	Acetyl-CoA carboxylase 1 (ACC1) (EC 6.4.1.2) (Acetyl-Coenzyme A carboxylase alpha) (ACC-alpha)	3 v 3	0.176756	0.0054012	0.166883	EFNB1
Q8N4T8	CBR4	3-oxoacyl-[acyl-carrier-protein] reductase (EC 1.1.1.100) (3-ketoacyl-[acyl-carrier-protein] reductase beta subunit) (KAR beta subunit) (Carbonyl reductase family member 4) (CBR4) (Quinone reductase CBR4) (EC 1.6.5.10) (Short chain dehydrogenase/reductase family 45C member 1)	3 v 3	0.414994	0.0140234	0.425045	Q8IW45	NAXD	ATP-dependent (S)-NAD(P)H-hydrate dehydratase (EC 4.2.1.93) (ATP-dependent NAD(P)HX dehydratase) (Carbohydrate kinase domain-containing protein) (NAD(P)HX dehydratase)	3 v 3	0.0994795	0.00540632	0.166883	CDC123
O94952	FBXO21	F-box only protein 21	3 v 3	-0.362165	0.0140445	0.425045	P08708	RPS17	40S ribosomal protein S17 (Small ribosomal subunit protein eS17)	3 v 3	0.263137	0.00548282	0.166883	PUS7
Q6P3S6	FBXO42	F-box only protein 42 (Just one F-box and Kelch domain-containing protein)	3 v 3	0.127536	0.0140668	0.425045	B3KVN0		Glucose transporter type 1, erythrocyte/brain (Solute carrier family 2, facilitated glucose transporter member 1)	3 v 3	-0.675868	0.0054839	0.166883	ALDH1L2
Q7Z460	CLASP1	CLIP-associating protein 1 (Cytoplasmic linker-associated protein 1) (Multiple asters homolog 1) (Protein Orbit homolog 1) (hOrbit1)	3 v 3	-0.121951	0.0140685	0.425045	Q13753	LAMC2	Laminin subunit gamma-2 (Cell-scattering factor 140 kDa subunit) (CSF 140 kDa subunit) (Epiligrin subunit gamma) (Kalinin subunit gamma) (Kalinin/nicein/epiligrin 100 kDa subunit) (Ladsin 140 kDa subunit) (Laminin B2t chain) (Laminin-5 subunit gamma) (Large adhesive scatter factor 140 kDa subunit) (Nicein subunit gamma)	3 v 3	0.378554	0.00548564	0.166883	NUDCD1
Q16401	PSMD5	26S proteasome non-ATPase regulatory subunit 5 (26S protease subunit S5 basic) (26S proteasome subunit S5B)	3 v 3	-0.239788	0.0140926	0.425045	O14757	CHEK1	Serine/threonine-protein kinase Chk1 (EC 2.7.11.1) (CHK1 checkpoint homolog) (Cell cycle checkpoint kinase) (Checkpoint kinase-1)	3 v 3	-0.297899	0.00548701	0.166883	SLC9A1
P0CG30	GSTT2B	Glutathione S-transferase theta-2B (EC 2.5.1.18) (GST class-theta-2) (Glutathione S-transferase theta-2)	3 v 3	-0.123651	0.0142129	0.425045	O15392	BIRC5	Baculoviral IAP repeat-containing protein 5 (Apoptosis inhibitor 4) (Apoptosis inhibitor survivin)	3 v 3	0.722141	0.00550569	0.166883	CDK16
O15020	SPTBN2	Spectrin beta chain, non-erythrocytic 2 (Beta-III spectrin) (Spinocerebellar ataxia 5 protein)	3 v 3	0.033807	0.0143262	0.425045	Q9NYP9	MIS18A	Protein Mis18-alpha (FAPP1-associated protein 1)	3 v 3	-0.261993	0.00550854	0.166883	BRD8
O60499	STX10	Syntaxin-10 (Syn10)	3 v 3	-0.0491327	0.0144187	0.425045	O75886	STAM2	Signal transducing adapter molecule 2 (STAM-2) (Hrs-binding protein)	3 v 3	-0.321087	0.00554626	0.166883	SELENOO
Q6NUM9	RETSAT	All-trans-retinol 13,14-reductase (EC 1.3.99.23) (All-trans-13,14-dihydroretinol saturase) (RetSat) (PPAR-alpha-regulated and starvation-induced gene protein)	3 v 3	0.36205	0.01459	0.425045	Q14244	MAP7	Ensconsin (Epithelial microtubule-associated protein of 115 kDa) (E-MAP-115) (Microtubule-associated protein 7) (MAP-7)	3 v 3	0.572411	0.00555459	0.166883	RPS25
Q9UNF1	MAGED2	Melanoma-associated antigen D2 (11B6) (Breast cancer-associated gene 1 protein) (BCG-1) (Hepatocellular carcinoma-associated protein JCL-1) (MAGE-D2 antigen)	3 v 3	-0.0516876	0.014591	0.425045	Q9Y2H6	FNDC3A	Fibronectin type-III domain-containing protein 3A (Human gene expressed in odontoblasts)	3 v 3	0.569249	0.0055591	0.166883	CABLES2
P58005	SESN3	Sestrin-3	2 v 2	0.68158	0.0146056	0.425045	Q9P206	KIAA1522	Uncharacterized protein KIAA1522	3 v 3	0.2005	0.00555985	0.166883	C6orf120
Q9UHQ1	NARF	Nuclear prelamin A recognition factor (Iron-only hydrogenase-like protein 2) (IOP2)	3 v 3	-0.344717	0.0146844	0.425045	Q9NP66	HMG20A	High mobility group protein 20A (HMG box-containing protein 20A) (HMG domain-containing protein 1) (HMG domain-containing protein HMGX1)	3 v 3	0.521839	0.00556274	0.166883	FRAS1
P21399	ACO1	Cytoplasmic aconitate hydratase (Aconitase) (EC 4.2.1.3) (Citrate hydro-lyase) (Ferritin repressor protein) (Iron regulatory protein 1) (IRP1) (Iron-responsive element-binding protein 1) (IRE-BP 1)	3 v 3	-0.128417	0.0147046	0.425045	Q9NVM9	INTS13	Integrator complex subunit 13 (Cell cycle regulator Mat89Bb homolog) (Germ cell tumor 1) (Protein asunder homolog) (Sarcoma antigen NY-SAR-95)	3 v 3	-0.20746	0.00557107	0.166883	AKAP1
Q9HDC5	JPH1	Junctophilin-1 (JP-1) (Junctophilin type 1)	3 v 3	0.167044	0.0147983	0.425045	Q53HR1		Eukaryotic translation elongation factor 1 alpha 1 variant (Fragment)	3 v 3	1.04266	0.00557833	0.166883	MTMR6
Q9H1X3	DNAJC25	DnaJ homolog subfamily C member 25	3 v 3	-0.184429	0.0149099	0.425045	P29083	GTF2E1	General transcription factor IIE subunit 1 (General transcription factor IIE 56 kDa subunit) (Transcription initiation factor IIE subunit alpha) (TFIIE-alpha)	3 v 3	-0.336883	0.00558323	0.166883	PIGU
P43487	RANBP1	Ran-specific GTPase-activating protein (Ran-binding protein 1) (RanBP1)	3 v 3	-0.124699	0.0149894	0.425045	Q9NU22	MDN1	Midasin (Dynein-related AAA-ATPase MDN1) (MIDAS-containing protein)	3 v 3	-0.136017	0.00559109	0.166883	EIF5A2
Q8N9N7	LRRC57	Leucine-rich repeat-containing protein 57	3 v 3	-0.291628	0.0149954	0.425045	A0A3B3ITW6	KIF1A	Kinesin-like protein KIF1A	3 v 3	0.0944901	0.00559665	0.166883	GTPBP3
Q9H5N1	RABEP2	Rab GTPase-binding effector protein 2 (Rabaptin-5beta)	3 v 3	0.130917	0.0152399	0.425045	A0A0K0K1I0	HEL-S-265	Epididymis secretory protein Li 265 (Tropomyosin 1 isoform 1)	3 v 3	0.15268	0.00564393	0.166883	APEX2
P60763	RAC3	Ras-related C3 botulinum toxin substrate 3 (EC 3.6.5.2) (p21-Rac3)	2 v 2	0.152667	0.0152483	0.425045	Q96CF2	CHMP4C	Charged multivesicular body protein 4c (Chromatin-modifying protein 4c) (CHMP4c) (SNF7 homolog associated with Alix 3) (SNF7-3) (hSnf7-3) (Vacuolar protein sorting-associated protein 32-3) (Vps32-3) (hVps32-3)	3 v 3	-0.262833	0.00569842	0.166883	GFER
A0A024RAN2	CAST	Calpain inhibitor (Calpastatin)	3 v 3	0.090609	0.0152647	0.425045	Q15418	RPS6KA1	Ribosomal protein S6 kinase alpha-1 (S6K-alpha-1) (EC 2.7.11.1) (90 kDa ribosomal protein S6 kinase 1) (p90-RSK 1) (p90RSK1) (p90S6K) (MAP kinase-activated protein kinase 1a) (MAPK-activated protein kinase 1a) (MAPKAP kinase 1a) (MAPKAPK-1a) (Ribosomal S6 kinase 1) (RSK-1)	3 v 3	0.126543	0.00571441	0.166883	CHMP3
P19022	CDH2	Cadherin-2 (CDw325) (Neural cadherin) (N-cadherin) (CD antigen CD325)	3 v 3	-0.211966	0.0152761	0.425045	Q68EM7	ARHGAP17	Rho GTPase-activating protein 17 (Rho-type GTPase-activating protein 17) (RhoGAP interacting with CIP4 homologs protein 1) (RICH-1)	3 v 3	0.14769	0.00572461	0.166883	DHRS2
Q7Z4V5	HDGFL2	Hepatoma-derived growth factor-related protein 2 (HDGF-related protein 2) (HRP-2) (Hepatoma-derived growth factor 2) (HDGF-2)	3 v 3	0.207988	0.0153079	0.425045	O15525	MAFG	Transcription factor MafG (V-maf musculoaponeurotic fibrosarcoma oncogene homolog G) (hMAF)	3 v 3	-0.421196	0.00573356	0.166883	MADD
P30519	HMOX2	Heme oxygenase 2 (HO-2) (EC 1.14.14.18)	3 v 3	-0.108647	0.0153222	0.425045	O75477	ERLIN1	Erlin-1 (Endoplasmic reticulum lipid raft-associated protein 1) (Protein KE04) (Stomatin-prohibitin-flotillin-HflC/K domain-containing protein 1) (SPFH domain-containing protein 1)	3 v 3	0.416185	0.0057857	0.166883	RCOR3
Q13084	MRPL28	39S ribosomal protein L28, mitochondrial (L28mt) (MRP-L28) (Melanoma antigen p15) (Melanoma-associated antigen recognized by T-lymphocytes) (Mitochondrial large ribosomal subunit protein bL28m)	3 v 3	0.423812	0.0153468	0.425045	Q15386	UBE3C	Ubiquitin-protein ligase E3C (EC 2.3.2.26) (HECT-type ubiquitin transferase E3C) (HectH2)	3 v 3	0.51498	0.00579989	0.166883	HAUS5
P04350	TUBB4A	Tubulin beta-4A chain (Tubulin 5 beta) (Tubulin beta-4 chain)	3 v 3	-0.0574784	0.0153685	0.425045	Q9Y5L0	TNPO3	Transportin-3 (Importin-12) (Imp12) (Transportin-SR) (TRN-SR)	3 v 3	0.104763	0.00581227	0.166883	PCBP2
P46019	PHKA2	Phosphorylase b kinase regulatory subunit alpha, liver isoform (Phosphorylase kinase alpha L subunit)	3 v 3	0.091638	0.0154323	0.425045	Q8WW22	DNAJA4	DnaJ homolog subfamily A member 4	3 v 3	-0.321381	0.00582243	0.166883	IBA57
P29083	GTF2E1	General transcription factor IIE subunit 1 (General transcription factor IIE 56 kDa subunit) (Transcription initiation factor IIE subunit alpha) (TFIIE-alpha)	3 v 3	0.158956	0.0154363	0.425045	O00214	LGALS8	Galectin-8 (Gal-8) (Po66 carbohydrate-binding protein) (Po66-CBP) (Prostate carcinoma tumor antigen 1) (PCTA-1)	3 v 3	0.492921	0.00584406	0.166883	PSMC3IP
Q658P3	STEAP3	Metalloreductase STEAP3 (EC 1.16.1.-) (Dudulin-2) (Six-transmembrane epithelial antigen of prostate 3) (Tumor suppressor-activated pathway protein 6) (hTSAP6) (pHyde) (hpHyde)	3 v 3	-0.348179	0.0154517	0.425045	A0A1B0GV68	FARP1	FERM, ARHGEF and pleckstrin domain-containing protein 1	3 v 3	0.403843	0.00586196	0.166883	TOR3A
Q86Y91	KIF18B	Kinesin-like protein KIF18B	3 v 3	-0.169202	0.0154588	0.425045	Q9UBL3	ASH2L	Set1/Ash2 histone methyltransferase complex subunit ASH2 (ASH2-like protein)	3 v 3	-0.237724	0.00586901	0.166883	IK
Q9NVM6	DNAJC17	DnaJ homolog subfamily C member 17	3 v 3	0.162203	0.0155541	0.425045	Q03135	CAV1	Caveolin-1	3 v 3	-0.740089	0.0058733	0.166883	RAPGEF6
Q05CN4	PPFIBP1	PPFIBP1 protein (Fragment)	2 v 2	0.779239	0.0156233	0.425045	P05556	ITGB1	Integrin beta-1 (Fibronectin receptor subunit beta) (Glycoprotein IIa) (GPIIA) (VLA-4 subunit beta) (CD antigen CD29)	3 v 3	0.596432	0.00587345	0.166883	ELAC2
Q8IXM2	BAP18	Chromatin complexes subunit BAP18 (BPTF-associated protein of 18 kDa)	3 v 3	0.367071	0.0157407	0.425045	P78504	JAG1	Protein jagged-1 (Jagged1) (hJ1) (CD antigen CD339)	3 v 3	-0.740359	0.00589319	0.166883	GTF2E2
Q9NUN5	LMBRD1	Lysosomal cobalamin transport escort protein LMBD1 (LMBD1) (HDAg-L-interacting protein NESI) (LMBR1 domain-containing protein 1) (Nuclear export signal-interacting protein)	3 v 3	-0.0727425	0.0157418	0.425045	Q9BTE3	MCMBP	Mini-chromosome maintenance complex-binding protein (MCM-BP) (MCM-binding protein)	3 v 3	-0.341064	0.00591781	0.166883	DMXL1
P48729	CSNK1A1	Casein kinase I isoform alpha (CKI-alpha) (EC 2.7.11.1) (CK1)	3 v 3	0.209267	0.0159093	0.425045	Q13938	CAPS	Calcyphosin (Calcyphosine)	3 v 3	0.584472	0.00592465	0.166883	INPP1
Q9Y3E1	HDGFL3	Hepatoma-derived growth factor-related protein 3 (HRP-3) (Hepatoma-derived growth factor 2) (HDGF-2)	3 v 3	0.320345	0.0159203	0.425045	Q8N1A6	C4orf33	UPF0462 protein C4orf33	3 v 3	0.437645	0.00594154	0.166883	UTP14A
Q9ULV3	CIZ1	Cip1-interacting zinc finger protein (CDKN1A-interacting zinc finger protein 1) (Nuclear protein NP94) (Zinc finger protein 356)	3 v 3	0.0959199	0.0159953	0.425045	B4DQJ7		cDNA FLJ54836	3 v 3	-0.290832	0.00596973	0.166883	TONSL
Q96TA1	NIBAN2	Protein Niban 2 (Meg-3) (Melanoma invasion by ERK) (MINERVA) (Niban-like protein 1) (Protein FAM129B)	3 v 3	-0.0552752	0.0160072	0.425045	Q96NW4	ANKRD27	Ankyrin repeat domain-containing protein 27 (VPS9 domain-containing protein)	3 v 3	0.612679	0.00598645	0.166883	GSDME
A5D8V6	VPS37C	Vacuolar protein sorting-associated protein 37C (hVps37C) (ESCRT-I complex subunit VPS37C)	3 v 3	0.167351	0.0160622	0.425045	Q9BWH6	RPAP1	RNA polymerase II-associated protein 1	3 v 3	-0.207731	0.00599183	0.166883	DNAJA2
F8VQZ7	METAP2	Methionine aminopeptidase 2 (MAP 2) (MetAP 2) (EC 3.4.11.18) (Initiation factor 2-associated 67 kDa glycoprotein) (Peptidase M) (p67) (p67eIF2)	3 v 3	-0.417479	0.0160628	0.425045	Q8IV56	PRR15	Proline-rich protein 15	3 v 3	0.674844	0.00600042	0.166883	TMCO6
P41252	IARS1	Isoleucine--tRNA ligase, cytoplasmic (EC 6.1.1.5) (Isoleucyl-tRNA synthetase) (IRS) (IleRS)	3 v 3	-0.144097	0.0161388	0.425045	Q96HE9	PRR11	Proline-rich protein 11	3 v 3	0.74952	0.00605203	0.166883	B4DNE0
P68402	PAFAH1B2	Platelet-activating factor acetylhydrolase IB subunit alpha2 (EC 3.1.1.47) (PAF acetylhydrolase 30 kDa subunit) (PAF-AH 30 kDa subunit) (PAF-AH subunit beta) (PAFAH subunit beta)	3 v 3	-0.220155	0.016159	0.425045	Q59EC0		Adenosine deaminase, RNA-specific isoform ADAR-a variant (Fragment)	3 v 3	0.227728	0.00605946	0.166883	TRAFD1
P35250	RFC2	Replication factor C subunit 2 (Activator 1 40 kDa subunit) (A1 40 kDa subunit) (Activator 1 subunit 2) (Replication factor C 40 kDa subunit) (RF-C 40 kDa subunit) (RFC40)	3 v 3	0.225568	0.0161749	0.425045	H3BSH7	UTP4	U3 small nucleolar RNA-associated protein 4 homolog (Fragment)	3 v 3	-0.289016	0.00608429	0.166883	CDCA8
Q15650	TRIP4	Activating signal cointegrator 1 (ASC-1) (Thyroid receptor-interacting protein 4) (TR-interacting protein 4) (TRIP-4)	3 v 3	0.251379	0.016215	0.425045	Q8WUD4	CCDC12	Coiled-coil domain-containing protein 12	3 v 3	-0.192463	0.00609644	0.166883	TRIM4
Q9BYD2	MRPL9	39S ribosomal protein L9, mitochondrial (L9mt) (MRP-L9) (Mitochondrial large ribosomal subunit protein bL9m)	3 v 3	0.146155	0.0162743	0.425045	Q5H9R7	PPP6R3	Serine/threonine-protein phosphatase 6 regulatory subunit 3 (SAPS domain family member 3) (Sporulation-induced transcript 4-associated protein SAPL)	3 v 3	0.18212	0.00611688	0.166883	COL4A1
Q9NR56	MBNL1	Muscleblind-like protein 1 (Triplet-expansion RNA-binding protein)	3 v 3	-0.486215	0.0162791	0.425045	P00390	GSR	Glutathione reductase, mitochondrial (GR) (GRase) (EC 1.8.1.7)	3 v 3	-0.185865	0.00614988	0.166883	WDR37
P27824	CANX	Calnexin (IP90) (Major histocompatibility complex class I antigen-binding protein p88) (p90)	3 v 3	0.441857	0.0163198	0.425045	B4DM10		cDNA FLJ58263, highly similar to Microtubule-associated protein 4	3 v 3	0.800365	0.0061617	0.166883	GSPT1
Q8NCC3	PLA2G15	Phospholipase A2 group XV (1-O-acylceramide synthase) (ACS) (LCAT-like lysophospholipase) (LLPL) (EC 3.1.1.5) (Lysophospholipase 3) (Lysosomal phospholipase A and acyltransferase) (EC 2.3.1.-) (EC 3.1.1.32) (EC 3.1.1.4) (Lysosomal phospholipase A2) (LPLA2)	3 v 3	-0.262415	0.0163555	0.425045	Q96GM5	SMARCD1	SWI/SNF-related matrix-associated actin-dependent regulator of chromatin subfamily D member 1 (60 kDa BRG-1/Brm-associated factor subunit A) (BRG1-associated factor 60A) (BAF60A) (SWI/SNF complex 60 kDa subunit)	3 v 3	-0.314446	0.00620303	0.166883	CHMP2A
Q1L5Z9	LONRF2	LON peptidase N-terminal domain and RING finger protein 2 (Neuroblastoma apoptosis-related protease) (RING finger protein 192)	3 v 3	-0.219865	0.0163887	0.425045	O60518	RANBP6	Ran-binding protein 6 (RanBP6)	3 v 3	-0.236258	0.00620369	0.166883	ELL
Q96AQ6	PBXIP1	Pre-B-cell leukemia transcription factor-interacting protein 1 (Hematopoietic PBX-interacting protein)	3 v 3	-0.103515	0.0164681	0.425045	P23921	RRM1	Ribonucleoside-diphosphate reductase large subunit (EC 1.17.4.1) (Ribonucleoside-diphosphate reductase subunit M1) (Ribonucleotide reductase large subunit)	3 v 3	0.272544	0.00620829	0.166883	SIRT6
Q9HCP0	CSNK1G1	Casein kinase I isoform gamma-1 (CKI-gamma 1) (EC 2.7.11.1)	3 v 3	-0.205034	0.0164968	0.425045	Q9BQ24	ZFYVE21	Zinc finger FYVE domain-containing protein 21 (ZF21)	3 v 3	0.727475	0.00623877	0.166883	RREB1
O15347	HMGB3	High mobility group protein B3 (High mobility group protein 2a) (HMG-2a) (High mobility group protein 4) (HMG-4)	3 v 3	0.158341	0.0165358	0.425045	P36894	BMPR1A	Bone morphogenetic protein receptor type-1A (BMP type-1A receptor) (BMPR-1A) (EC 2.7.11.30) (Activin receptor-like kinase 3) (ALK-3) (Serine/threonine-protein kinase receptor R5) (SKR5) (CD antigen CD292)	3 v 3	0.257276	0.00632349	0.166883	THOC3
Q7KYR7	BTN2A1	Butyrophilin subfamily 2 member A1	3 v 3	-0.249261	0.0166035	0.425045	P11802	CDK4	Cyclin-dependent kinase 4 (EC 2.7.11.22) (Cell division protein kinase 4) (PSK-J3)	3 v 3	-0.409943	0.00632858	0.166883	UBE2O
B4DM10		cDNA FLJ58263, highly similar to Microtubule-associated protein 4	3 v 3	-0.135124	0.0166137	0.425045	P12277	CKB	Creatine kinase B-type (EC 2.7.3.2) (Brain creatine kinase) (B-CK) (Creatine kinase B chain) (Creatine phosphokinase B-type) (CPK-B)	3 v 3	0.501067	0.00634226	0.166883	GPX8
Q4KMQ1	TPRN	Taperin	3 v 3	0.100225	0.0166709	0.425045	Q15544	TAF11	Transcription initiation factor TFIID subunit 11 (TFIID subunit p30-beta) (Transcription initiation factor TFIID 28 kDa subunit) (TAF(II)28) (TAFII-28) (TAFII28)	3 v 3	-0.175511	0.00635595	0.166883	ZWINT
Q96CV9	OPTN	Optineurin (E3-14.7K-interacting protein) (FIP-2) (Huntingtin yeast partner L) (Huntingtin-interacting protein 7) (HIP-7) (Huntingtin-interacting protein L) (NEMO-related protein) (Optic neuropathy-inducing protein) (Transcription factor IIIA-interacting protein) (TFIIIA-IntP)	3 v 3	0.11951	0.0166828	0.425045	Q15437	SEC23B	Protein transport protein Sec23B (hSec23B) (SEC23-related protein B)	3 v 3	0.316657	0.00640125	0.166883	H2BU1
Q13505	MTX1	Metaxin-1 (Mitochondrial outer membrane import complex protein 1)	3 v 3	-0.146347	0.0167057	0.425045	O95470	SGPL1	Sphingosine-1-phosphate lyase 1 (S1PL) (SP-lyase 1) (SPL 1) (hSPL) (EC 4.1.2.27) (Sphingosine-1-phosphate aldolase)	3 v 3	0.54037	0.00641346	0.166883	PDCD4
Q8WTW3	COG1	Conserved oligomeric Golgi complex subunit 1 (COG complex subunit 1) (Component of oligomeric Golgi complex 1)	3 v 3	-0.0601354	0.0167595	0.425045	Q08752	PPID	Peptidyl-prolyl cis-trans isomerase D (PPIase D) (EC 5.2.1.8) (40 kDa peptidyl-prolyl cis-trans isomerase) (Cyclophilin-40) (CYP-40) (Cyclophilin-related protein) (Rotamase D)	3 v 3	0.464452	0.00644151	0.166883	PPP2R5E
Q6P4A8	PLBD1	Phospholipase B-like 1 (EC 3.1.1.-) (LAMA-like protein 1) (Lamina ancestor homolog 1) (Phospholipase B domain-containing protein 1) [Cleaved into: Phospholipase B-like 1 chain A; Phospholipase B-like 1 chain B; Phospholipase B-like 1 chain C]	3 v 3	-0.185587	0.0167786	0.425045	Q9GZU8	PSME3IP1	PSME3-interacting protein (NEFA-interacting nuclear protein NIP30) (PA28G-interacting protein)	3 v 3	-0.324564	0.00647359	0.166883	ZFP36L2
Q9NP58	ABCB6	ATP-binding cassette sub-family B member 6 (ABC-type heme transporter ABCB6) (EC 7.6.2.5) (Mitochondrial ABC transporter 3) (Mt-ABC transporter 3) (P-glycoprotein-related protein) (Ubiquitously-expressed mammalian ABC half transporter)	3 v 3	0.210269	0.0169795	0.425045	A0A1U9X972		PRRC2A	3 v 3	0.408586	0.00648044	0.166883	SHROOM3
Q96CW5	TUBGCP3	Gamma-tubulin complex component 3 (GCP-3) (hGCP3) (Gamma-ring complex protein 104 kDa) (h104p) (hGrip104) (Spindle pole body protein Spc98 homolog) (hSpc98)	3 v 3	-0.148321	0.0170238	0.425045	P13693	TPT1	Translationally-controlled tumor protein (TCTP) (Fortilin) (Histamine-releasing factor) (HRF) (p23)	3 v 3	-0.444786	0.00652686	0.166883	SPCS3
B1AJZ9	FHAD1	Forkhead-associated domain-containing protein 1 (FHA domain-containing protein 1)	2 v 2	0.420166	0.0171666	0.425045	Q15942	ZYX	Zyxin (Zyxin-2)	3 v 3	-0.130858	0.00653814	0.166883	ZZEF1
O14981	BTAF1	TATA-binding protein-associated factor 172 (EC 3.6.4.-) (ATP-dependent helicase BTAF1) (B-TFIID transcription factor-associated 170 kDa subunit) (TAF(II)170) (TBP-associated factor 172) (TAF-172)	3 v 3	-0.18752	0.0171877	0.425045	A6ND36	FAM83G	Protein FAM83G (Protein associated with SMAD1)	3 v 3	-0.268196	0.00657116	0.166883	PDCD10
A8K0B6		Ceramidase (EC 3.5.1.23)	3 v 3	0.827816	0.0173315	0.425045	P15880	RPS2	40S ribosomal protein S2 (40S ribosomal protein S4) (Protein LLRep3) (Small ribosomal subunit protein uS5)	3 v 3	0.251963	0.00658239	0.166883	TXNL4A
O95639	CPSF4	Cleavage and polyadenylation specificity factor subunit 4 (Cleavage and polyadenylation specificity factor 30 kDa subunit) (CPSF 30 kDa subunit) (NS1 effector domain-binding protein 1) (Neb-1) (No arches homolog)	3 v 3	0.267772	0.0174793	0.425045	P17900	GM2A	Ganglioside GM2 activator (Cerebroside sulfate activator protein) (GM2-AP) (Sphingolipid activator protein 3) (SAP-3) [Cleaved into: Ganglioside GM2 activator isoform short]	3 v 3	0.816766	0.00659445	0.166883	GTF2A2
O43399	TPD52L2	Tumor protein D54 (hD54) (Tumor protein D52-like 2)	3 v 3	0.389345	0.0175244	0.425045	P26641	EEF1G	Elongation factor 1-gamma (EF-1-gamma) (eEF-1B gamma)	3 v 3	-0.339153	0.00661736	0.166883	CYGB
O43824	GTPBP6	Putative GTP-binding protein 6 (Pseudoautosomal GTP-binding protein-like)	3 v 3	-0.168741	0.0175318	0.425045	Q6Y288	B3GLCT	Beta-1,3-glucosyltransferase (Beta3Glc-T) (EC 2.4.1.-) (Beta 3-glucosyltransferase) (Beta-3-glycosyltransferase-like)	3 v 3	0.523326	0.00662288	0.166883	PIK3R1
Q09666	AHNAK	Neuroblast differentiation-associated protein AHNAK (Desmoyokin)	3 v 3	-0.0969496	0.0175501	0.425045	Q96H79	ZC3HAV1L	Zinc finger CCCH-type antiviral protein 1-like	3 v 3	0.492353	0.00662664	0.166883	RPL23
Q8NBJ7	SUMF2	Inactive C-alpha-formylglycine-generating enzyme 2 (Paralog of formylglycine-generating enzyme) (pFGE) (Sulfatase-modifying factor 2)	3 v 3	0.14705	0.0175586	0.425045	O94885	SASH1	SAM and SH3 domain-containing protein 1 (Proline-glutamate repeat-containing protein)	3 v 3	-0.244554	0.00663208	0.166883	INTS1
Q99519	NEU1	Sialidase-1 (EC 3.2.1.18) (Acetylneuraminyl hydrolase) (G9 sialidase) (Lysosomal sialidase) (N-acetyl-alpha-neuraminidase 1)	3 v 3	-0.2445	0.0176091	0.425045	P51153	RAB13	Ras-related protein Rab-13 (Cell growth-inhibiting gene 4 protein)	3 v 3	0.734868	0.00666804	0.166883	KBTBD7
Q6PID8	KLHDC10	Kelch domain-containing protein 10	3 v 3	-0.553915	0.0176778	0.425045	Q53H26		Beta-1 metal-binding globulin (Serotransferrin) (Siderophilin) (Fragment)	3 v 3	0.94566	0.0066724	0.166883	AAMP
A0A024RC67	PRC1	Protein regulator of cytokinesis 1, isoform CRA_e	3 v 3	-0.0848605	0.0176967	0.425045	Q7L5D6	GET4	Golgi to ER traffic protein 4 homolog (Conserved edge-expressed protein) (Transmembrane domain recognition complex 35 kDa subunit) (TRC35)	3 v 3	-0.136363	0.00667251	0.166883	FTO
P82933	MRPS9	28S ribosomal protein S9, mitochondrial (MRP-S9) (S9mt) (Mitochondrial small ribosomal subunit protein uS9m)	3 v 3	0.182646	0.0177325	0.425045	P27824	CANX	Calnexin (IP90) (Major histocompatibility complex class I antigen-binding protein p88) (p90)	3 v 3	-0.633453	0.00668101	0.166883	CHORDC1
Q16585	SGCB	Beta-sarcoglycan (Beta-SG) (43 kDa dystrophin-associated glycoprotein) (43DAG) (A3b)	2 v 2	-0.165142	0.0177402	0.425045	Q13277	STX3	Syntaxin-3	3 v 3	-0.298526	0.00668781	0.166883	ADPGK
Q9BWH2	FUNDC2	FUN14 domain-containing protein 2 (Cervical cancer proto-oncogene 3 protein) (HCC-3) (Hepatitis C virus core-binding protein 6)	3 v 3	0.172485	0.017802	0.425045	P98172	EFNB1	Ephrin-B1 (EFL-3) (ELK ligand) (ELK-L) (EPH-related receptor tyrosine kinase ligand 2) (LERK-2) [Cleaved into: Ephrin-B1 C-terminal fragment (Ephrin-B1 CTF); Ephrin-B1 intracellular domain (Ephrin-B1 ICD)]	3 v 3	0.36842	0.00671905	0.166883	EIF3J
Q9BYN0	SRXN1	Sulfiredoxin-1 (EC 1.8.98.2)	3 v 3	-0.313269	0.0178437	0.425045	O75794	CDC123	Cell division cycle protein 123 homolog (Protein D123) (HT-1080) (PZ32)	3 v 3	-0.312092	0.00673468	0.166883	EXOSC5
P41567	EIF1	Eukaryotic translation initiation factor 1 (eIF1) (A121) (Protein translation factor SUI1 homolog) (Sui1iso1)	3 v 3	-0.465004	0.01795	0.425045	Q96PZ0	PUS7	Pseudouridylate synthase 7 homolog (EC 5.4.99.-)	3 v 3	-0.0790751	0.00673622	0.166883	CBX5
Q92520	FAM3C	Protein FAM3C (Interleukin-like EMT inducer)	3 v 3	0.136069	0.0180266	0.425045	Q3SY69	ALDH1L2	Mitochondrial 10-formyltetrahydrofolate dehydrogenase (Mitochondrial 10-FTHFDH) (mtFDH) (EC 1.5.1.6) (Aldehyde dehydrogenase family 1 member L2)	3 v 3	0.186178	0.00676446	0.166883	POLR2L
P22681	CBL	E3 ubiquitin-protein ligase CBL (EC 2.3.2.27) (Casitas B-lineage lymphoma proto-oncogene) (Proto-oncogene c-Cbl) (RING finger protein 55) (RING-type E3 ubiquitin transferase CBL) (Signal transduction protein CBL)	3 v 3	-0.201248	0.0180991	0.425045	Q96RS6	NUDCD1	NudC domain-containing protein 1 (Chronic myelogenous leukemia tumor antigen 66) (Tumor antigen CML66)	3 v 3	-0.193562	0.00682556	0.166883	UBAP1
Q8NCL4	GALNT6	Polypeptide N-acetylgalactosaminyltransferase 6 (EC 2.4.1.41) (Polypeptide GalNAc transferase 6) (GalNAc-T6) (pp-GaNTase 6) (Protein-UDP acetylgalactosaminyltransferase 6) (UDP-GalNAc:polypeptide N-acetylgalactosaminyltransferase 6)	3 v 3	0.175433	0.0181265	0.425045	P19634	SLC9A1	Sodium/hydrogen exchanger 1 (APNH) (Na(+)/H(+) antiporter, amiloride-sensitive) (Na(+)/H(+) exchanger 1) (NHE-1) (Solute carrier family 9 member 1)	3 v 3	-0.158925	0.00686708	0.166883	HUS1
O43374	RASA4	Ras GTPase-activating protein 4 (Calcium-promoted Ras inactivator) (Ras p21 protein activator 4) (RasGAP-activating-like protein 2)	3 v 3	0.116477	0.0181493	0.425045	Q00536	CDK16	Cyclin-dependent kinase 16 (EC 2.7.11.22) (Cell division protein kinase 16) (PCTAIRE-motif protein kinase 1) (Serine/threonine-protein kinase PCTAIRE-1)	3 v 3	-0.175987	0.00688063	0.166883	p14ARF
Q9BUJ2	HNRNPUL1	Heterogeneous nuclear ribonucleoprotein U-like protein 1 (Adenovirus early region 1B-associated protein 5) (E1B-55 kDa-associated protein 5) (E1B-AP5)	3 v 3	0.0755625	0.0182062	0.425045	P29372	MPG	DNA-3-methyladenine glycosylase (EC 3.2.2.21) (3-alkyladenine DNA glycosylase) (3-methyladenine DNA glycosidase) (ADPG) (N-methylpurine-DNA glycosylase)	3 v 3	-0.451258	0.00688761	0.166883	NSD3
P29218	IMPA1	Inositol monophosphatase 1 (IMP 1) (IMPase 1) (EC 3.1.3.25) (D-galactose 1-phosphate phosphatase) (EC 3.1.3.94) (Inositol-1(or 4)-monophosphatase 1) (Lithium-sensitive myo-inositol monophosphatase A1)	3 v 3	0.280875	0.018236	0.425045	Q9H0E9	BRD8	Bromodomain-containing protein 8 (Skeletal muscle abundant protein) (Skeletal muscle abundant protein 2) (Thyroid hormone receptor coactivating protein of 120 kDa) (TrCP120) (p120)	3 v 3	0.021311	0.00689144	0.166883	MLF2
Q96EY9	ADAT3	Probable inactive tRNA-specific adenosine deaminase-like protein 3 (tRNA-specific adenosine-34 deaminase subunit ADAT3)	3 v 3	0.205278	0.0182968	0.425045	Q9BVL4	SELENOO	Protein adenylyltransferase SelO, mitochondrial (EC 2.7.7.-) (EC 2.7.7.n1) (Selenoprotein O) (SelO)	3 v 3	-0.230483	0.00689371	0.166883	NAA25
P15586	GNS	N-acetylglucosamine-6-sulfatase (EC 3.1.6.14) (Glucosamine-6-sulfatase) (G6S)	3 v 3	-0.373781	0.0183152	0.425045	P62851	RPS25	40S ribosomal protein S25 (Small ribosomal subunit protein eS25)	3 v 3	0.258419	0.00690316	0.166883	OSBPL11
P53803	POLR2K	DNA-directed RNA polymerases I, II, and III subunit RPABC4 (RNA polymerases I, II, and III subunit ABC4) (ABC10-alpha) (DNA-directed RNA polymerase II subunit K) (RNA polymerase II 7.0 kDa subunit) (RPB7.0) (RPB10alpha)	3 v 3	-0.74962	0.0183301	0.425045	Q9BTV7	CABLES2	CDK5 and ABL1 enzyme substrate 2 (Interactor with CDK3 2) (Ik3-2)	3 v 3	0.214519	0.0069244	0.166883	ERO1B
Q13907	IDI1	Isopentenyl-diphosphate Delta-isomerase 1 (EC 5.3.3.2) (Isopentenyl pyrophosphate isomerase 1) (IPP isomerase 1) (IPPI1)	3 v 3	0.218348	0.0183362	0.425045	Q7Z4R8	C6orf120	UPF0669 protein C6orf120	3 v 3	0.40103	0.00692976	0.166883	UNC13B
Q8TCG2	PI4K2B	Phosphatidylinositol 4-kinase type 2-beta (EC 2.7.1.67) (Phosphatidylinositol 4-kinase type II-beta) (PI4KII-BETA)	3 v 3	0.283982	0.0183848	0.425045	Q8NBJ5	COLGALT1	Procollagen galactosyltransferase 1 (EC 2.4.1.50) (Collagen beta(1-O)galactosyltransferase 1) (ColGalT 1) (Glycosyltransferase 25 family member 1) (Hydroxylysine galactosyltransferase 1)	3 v 3	0.662639	0.00693182	0.166883	A8K9G0
O60830	TIMM17B	Mitochondrial import inner membrane translocase subunit Tim17-B	3 v 3	-0.202895	0.0184041	0.425045	Q86XX4	FRAS1	Extracellular matrix organizing protein FRAS1 (Fraser syndrome 1 protein)	3 v 3	0.220463	0.00694021	0.166883	CD44
A1L390	PLEKHG3	Pleckstrin homology domain-containing family G member 3 (PH domain-containing family G member 3)	3 v 3	-0.0943537	0.0184072	0.425045	Q92667	AKAP1	A-kinase anchor protein 1, mitochondrial (A-kinase anchor protein 149 kDa) (AKAP 149) (Dual specificity A-kinase-anchoring protein 1) (D-AKAP-1) (Protein kinase A-anchoring protein 1) (PRKA1) (Spermatid A-kinase anchor protein 84) (S-AKAP84)	3 v 3	-0.149214	0.00700504	0.166883	POLA1
Q96GM5	SMARCD1	SWI/SNF-related matrix-associated actin-dependent regulator of chromatin subfamily D member 1 (60 kDa BRG-1/Brm-associated factor subunit A) (BRG1-associated factor 60A) (BAF60A) (SWI/SNF complex 60 kDa subunit)	3 v 3	0.111076	0.0184303	0.425045	Q9Y217	MTMR6	Myotubularin-related protein 6 (Phosphatidylinositol-3,5-bisphosphate 3-phosphatase) (EC 3.1.3.95) (Phosphatidylinositol-3-phosphate phosphatase) (EC 3.1.3.64)	3 v 3	-0.073898	0.0070481	0.166883	DDX47
A0A6B7FTS4	HLA-A	MHC class I antigen	3 v 3	0.280587	0.0184861	0.425045	Q9H490	PIGU	Phosphatidylinositol glycan anchor biosynthesis class U protein (Cell division cycle protein 91-like 1) (Protein CDC91-like 1) (GPI transamidase component PIG-U)	3 v 3	0.0473184	0.00705263	0.166883	FLNB
P55084	HADHB	Trifunctional enzyme subunit beta, mitochondrial (TP-beta) [Includes: 3-ketoacyl-CoA thiolase (EC 2.3.1.155) (EC 2.3.1.16) (Acetyl-CoA acyltransferase) (Beta-ketothiolase)]	3 v 3	-0.139707	0.0184963	0.425045	Q9GZV4	EIF5A2	Eukaryotic translation initiation factor 5A-2 (eIF-5A-2) (eIF-5A2) (Eukaryotic initiation factor 5A isoform 2)	3 v 3	0.455388	0.00705414	0.166883	PHLDA3
Q9BW19	KIFC1	Kinesin-like protein KIFC1 (Kinesin-like protein 2) (Kinesin-related protein HSET)	3 v 3	0.153165	0.0185412	0.425045	Q9BYB4	GNB1L	Guanine nucleotide-binding protein subunit beta-like protein 1 (G protein subunit beta-like protein 1) (DGCRK3) (WD repeat-containing protein 14) (WD40 repeat-containing protein deleted in VCFS) (WDVCF)	3 v 3	0.161655	0.00706532	0.166883	NT5DC2
P14324	FDPS	Farnesyl pyrophosphate synthase (FPP synthase) (FPS) (EC 2.5.1.10) ((2E,6E)-farnesyl diphosphate synthase) (Dimethylallyltranstransferase) (EC 2.5.1.1) (Farnesyl diphosphate synthase) (Geranyltranstransferase)	3 v 3	0.295911	0.018553	0.425045	Q969Y2	GTPBP3	tRNA modification GTPase GTPBP3, mitochondrial (GTP-binding protein 3) (Mitochondrial GTP-binding protein 1)	3 v 3	-0.225546	0.00710619	0.166883	TBCA
Q9Y3Z3	SAMHD1	Deoxynucleoside triphosphate triphosphohydrolase SAMHD1 (dNTPase) (EC 3.1.5.-) (Dendritic cell-derived IFNG-induced protein) (DCIP) (Monocyte protein 5) (MOP-5) (SAM domain and HD domain-containing protein 1) (hSAMHD1)	3 v 3	-0.145921	0.0185668	0.425045	Q9UBZ4	APEX2	DNA-(apurinic or apyrimidinic site) endonuclease 2 (EC 3.1.-.-) (AP endonuclease XTH2) (APEX nuclease 2) (APEX nuclease-like 2) (Apurinic-apyrimidinic endonuclease 2) (AP endonuclease 2)	2 v 2	-0.114651	0.00713455	0.166883	SMARCAD1
P11532	DMD	Dystrophin	3 v 3	-0.175316	0.0186176	0.425045	Q86SK9	SCD5	Stearoyl-CoA desaturase 5 (EC 1.14.19.1) (Acyl-CoA-desaturase 4) (HSCD5) (Stearoyl-CoA 9-desaturase) (Stearoyl-CoA desaturase 2)	3 v 3	0.486175	0.00713665	0.166883	UBXN2B
P24928	POLR2A	DNA-directed RNA polymerase II subunit RPB1 (RNA polymerase II subunit B1) (EC 2.7.7.6) (DNA-directed RNA polymerase II subunit A) (DNA-directed RNA polymerase III largest subunit) (RNA-directed RNA polymerase II subunit RPB1) (EC 2.7.7.48)	3 v 3	0.0906561	0.0186443	0.425045	Q49A26	GLYR1	Putative oxidoreductase GLYR1 (EC 1.-.-.-) (3-hydroxyisobutyrate dehydrogenase-like protein) (Cytokine-like nuclear factor N-PAC) (Glyoxylate reductase 1 homolog) (Nuclear protein NP60) (Nuclear protein of 60 kDa) (Nucleosome-destabilizing factor) (hNDF)	3 v 3	-0.670214	0.00718404	0.166883	PCNA
P56937	HSD17B7	3-keto-steroid reductase/17-beta-hydroxysteroid dehydrogenase 7 (17-beta-hydroxysteroid dehydrogenase 7) (17-beta-HSD 7) (3-keto-steroid reductase) (EC 1.1.1.270) (Dihydrotestosterone oxidoreductase) (EC 1.1.1.210) (Estradiol 17-beta-dehydrogenase 7) (EC 1.1.1.62) (Short chain dehydrogenase/reductase family 37C member 1)	3 v 3	0.0444163	0.0186717	0.425045	P55789	GFER	FAD-linked sulfhydryl oxidase ALR (EC 1.8.3.2) (Augmenter of liver regeneration) (hERV1) (Hepatopoietin)	3 v 3	-0.339518	0.00720527	0.166883	TMEM209
Q86U38	NOP9	Nucleolar protein 9	3 v 3	-0.185568	0.0186865	0.425045	Q9Y3E7	CHMP3	Charged multivesicular body protein 3 (Chromatin-modifying protein 3) (Neuroendocrine differentiation factor) (Vacuolar protein sorting-associated protein 24) (hVps24)	3 v 3	-0.297206	0.00720711	0.166883	TARDBP
O76062	TM7SF2	Delta(14)-sterol reductase TM7SF2 (Delta-14-SR) (EC 1.3.1.70) (3-beta-hydroxysterol Delta (14)-reductase) (Another new gene 1 protein) (C-14 sterol reductase) (C14SR) (Putative sterol reductase SR-1) (Sterol C14-reductase) (Transmembrane 7 superfamily member 2)	3 v 3	0.427875	0.0187419	0.425045	Q13268	DHRS2	Dehydrogenase/reductase SDR family member 2, mitochondrial (EC 1.1.1.-) (Dicarbonyl reductase HEP27) (Protein D) (Short chain dehydrogenase/reductase family 25C member 1)	3 v 3	-1.49667	0.00724378	0.166883	ARMC6
Q9Y606	PUS1	tRNA pseudouridine synthase A (EC 5.4.99.12) (tRNA pseudouridine(38-40) synthase) (tRNA pseudouridylate synthase I) (tRNA-uridine isomerase I)	3 v 3	-0.140534	0.0187423	0.425045	Q8TB45	DEPTOR	DEP domain-containing mTOR-interacting protein (DEP domain-containing protein 6)	3 v 3	0.425449	0.00725589	0.166883	ATG7
Q14108	SCARB2	Lysosome membrane protein 2 (85 kDa lysosomal membrane sialoglycoprotein) (LGP85) (CD36 antigen-like 2) (Lysosome membrane protein II) (LIMP II) (Scavenger receptor class B member 2) (CD antigen CD36)	3 v 3	-0.463334	0.0188029	0.425045	A0A0A0MRB5	MADD	MAP kinase-activating death domain protein	3 v 3	-0.479699	0.00727516	0.166883	CHMP2B
O95994	AGR2	Anterior gradient protein 2 homolog (AG-2) (hAG-2) (HPC8) (Secreted cement gland protein XAG-2 homolog)	3 v 3	-0.396171	0.0188212	0.425045	Q9P2K3	RCOR3	REST corepressor 3	3 v 3	-0.0544445	0.00728347	0.166883	RTF1
P15927	RPA2	Replication protein A 32 kDa subunit (RP-A p32) (Replication factor A protein 2) (RF-A protein 2) (Replication protein A 34 kDa subunit) (RP-A p34)	3 v 3	0.164707	0.0188346	0.425045	O94927	HAUS5	HAUS augmin-like complex subunit 5	3 v 3	-0.0927548	0.00729213	0.166883	PLAA
Q9BTY7	HGH1	Protein HGH1 homolog	3 v 3	0.140788	0.0188555	0.425045	C9JJ64	SMC4	Structural maintenance of chromosomes protein 4 (Fragment)	3 v 3	-0.532538	0.00729255	0.166883	LACTB2
Q8WXA9	SREK1	Splicing regulatory glutamine/lysine-rich protein 1 (Serine/arginine-rich-splicing regulatory protein 86) (SRrp86) (Splicing factor, arginine/serine-rich 12) (Splicing regulatory protein 508) (SRrp508)	3 v 3	0.291492	0.0189096	0.425045	Q6PID8	KLHDC10	Kelch domain-containing protein 10	3 v 3	0.543677	0.00729772	0.166883	QSER1
Q9Y3L5	RAP2C	Ras-related protein Rap-2c (EC 3.6.5.2)	3 v 3	-0.416606	0.0189341	0.425045	F8W0G4	PCBP2	Poly(rC)-binding protein 2 (Fragment)	3 v 3	-0.175411	0.00730991	0.166883	SPTY2D1
Q69YN4	VIRMA	Protein virilizer homolog	3 v 3	0.263763	0.0190314	0.425045	Q02487	DSC2	Desmocollin-2 (Cadherin family member 2) (Desmocollin-3) (Desmosomal glycoprotein II) (Desmosomal glycoprotein III)	3 v 3	0.487666	0.00736504	0.166883	SGTA
Q6PFW1	PPIP5K1	Inositol hexakisphosphate and diphosphoinositol-pentakisphosphate kinase 1 (EC 2.7.4.21) (EC 2.7.4.24) (Diphosphoinositol pentakisphosphate kinase 1) (Histidine acid phosphatase domain-containing protein 2A) (IP6 kinase) (Inositol pyrophosphate synthase 1) (InsP6 and PP-IP5 kinase 1) (VIP1 homolog) (hsVIP1)	3 v 3	0.119129	0.0191715	0.425045	Q5T440	IBA57	Putative transferase CAF17, mitochondrial (EC 2.1.-.-) (Iron-sulfur cluster assembly factor homolog)	3 v 3	-0.204695	0.00737038	0.166883	DOK7
Q7L014	DDX46	Probable ATP-dependent RNA helicase DDX46 (EC 3.6.4.13) (DEAD box protein 46) (PRP5 homolog)	3 v 3	0.283668	0.0192785	0.425045	Q9P2W1	PSMC3IP	Homologous-pairing protein 2 homolog (Nuclear receptor coactivator GT198) (PSMC3-interacting protein) (Proteasome 26S ATPase subunit 3-interacting protein) (Tat-binding protein 1-interacting protein) (TBP-1-interacting protein)	3 v 3	-0.0966788	0.0073959	0.166883	THNSL1
O94972	TRIM37	E3 ubiquitin-protein ligase TRIM37 (EC 2.3.2.27) (Mulibrey nanism protein) (RING-type E3 ubiquitin transferase TRIM37) (Tripartite motif-containing protein 37)	2 v 2	0.194439	0.0195221	0.425045	C9J2R5	LPP	Lipoma-preferred partner (Fragment)	3 v 3	0.377027	0.00740426	0.166883	TMCC1
Q9UBB9	TFIP11	Tuftelin-interacting protein 11 (Septin and tuftelin-interacting protein 1) (STIP-1)	3 v 3	0.0949881	0.0195316	0.425045	Q9H497	TOR3A	Torsin-3A (ATP-dependent interferon-responsive protein) (Torsin family 3 member A)	3 v 3	-0.185918	0.00740744	0.166883	AP1M1
Q16270	IGFBP7	Insulin-like growth factor-binding protein 7 (IBP-7) (IGF-binding protein 7) (IGFBP-7) (IGFBP-rP1) (MAC25 protein) (PGI2-stimulating factor) (Prostacyclin-stimulating factor) (Tumor-derived adhesion factor) (TAF)	3 v 3	0.200454	0.0195787	0.425045	Q13123	IK	Protein Red (Cytokine IK) (IK factor) (Protein RER)	3 v 3	0.0748279	0.00745787	0.167576	VPS18
P54646	PRKAA2	5'-AMP-activated protein kinase catalytic subunit alpha-2 (AMPK subunit alpha-2) (EC 2.7.11.1) (Acetyl-CoA carboxylase kinase) (ACACA kinase) (EC 2.7.11.27) (Hydroxymethylglutaryl-CoA reductase kinase) (HMGCR kinase) (EC 2.7.11.31)	3 v 3	0.278811	0.0196916	0.425045	Q8N556	AFAP1	Actin filament-associated protein 1 (110 kDa actin filament-associated protein) (AFAP-110)	3 v 3	0.501293	0.00750757	0.168021	SUCO
P52895	AKR1C2	Aldo-keto reductase family 1 member C2 (EC 1.-.-.-) (EC 1.1.1.112) (EC 1.1.1.209) (EC 1.1.1.53) (EC 1.1.1.62) (EC 1.3.1.20) (3-alpha-HSD3) (Chlordecone reductase homolog HAKRD) (Dihydrodiol dehydrogenase 2) (DD-2) (DD2) (Dihydrodiol dehydrogenase/bile acid-binding protein) (DD/BABP) (Type III 3-alpha-hydroxysteroid dehydrogenase) (EC 1.1.1.357)	3 v 3	-0.700874	0.0197075	0.425045	P55010	EIF5	Eukaryotic translation initiation factor 5 (eIF-5)	3 v 3	-0.28187	0.00754103	0.168021	CHPF2
Q96RK4	BBS4	Bardet-Biedl syndrome 4 protein	2 v 2	0.453005	0.019838	0.425045	Q6FIF0	ZFAND6	AN1-type zinc finger protein 6 (Associated with PRK1 protein) (Zinc finger A20 domain-containing protein 3)	3 v 3	0.521511	0.0075437	0.168021	TBC1D2
P21127	CDK11B	Cyclin-dependent kinase 11B (EC 2.7.11.22) (Cell division cycle 2-like protein kinase 1) (CLK-1) (Cell division protein kinase 11B) (Galactosyltransferase-associated protein kinase p58/GTA) (PITSLRE serine/threonine-protein kinase CDC2L1) (p58 CLK-1)	3 v 3	0.211066	0.0198657	0.425045	Q9HDC5	JPH1	Junctophilin-1 (JP-1) (Junctophilin type 1)	3 v 3	-0.334198	0.00755659	0.168021	TBC1D15
Q9Y2G8	DNAJC16	DnaJ homolog subfamily C member 16	3 v 3	-0.223828	0.0198738	0.425045	Q8TEU7	RAPGEF6	Rap guanine nucleotide exchange factor 6 (PDZ domain-containing guanine nucleotide exchange factor 2) (PDZ-GEF2) (RA-GEF-2)	3 v 3	0.226725	0.00759917	0.168065	PDLIM5
Q9UK41	VPS28	Vacuolar protein sorting-associated protein 28 homolog (H-Vps28) (ESCRT-I complex subunit VPS28)	3 v 3	0.00796063	0.0199829	0.425045	Q9BQ52	ELAC2	Zinc phosphodiesterase ELAC protein 2 (EC 3.1.26.11) (ElaC homolog protein 2) (Heredity prostate cancer protein 2) (Ribonuclease Z 2) (RNase Z 2) (tRNA 3 endonuclease 2) (tRNase Z 2)	3 v 3	-0.221619	0.00760619	0.168065	RPS13
Q6P1R3	MSANTD2	Myb/SANT-like DNA-binding domain-containing protein 2	3 v 3	-0.342574	0.0200038	0.425045	P29084	GTF2E2	Transcription initiation factor IIE subunit beta (TFIIE-beta) (General transcription factor IIE subunit 2)	3 v 3	-0.256075	0.00763484	0.168065	CCDC43
Q9NZB2	FAM120A	Constitutive coactivator of PPAR-gamma-like protein 1 (Oxidative stress-associated Src activator) (Protein FAM120A)	3 v 3	-0.0987912	0.0200207	0.425045	Q9Y485	DMXL1	DmX-like protein 1 (X-like 1 protein)	3 v 3	0.089051	0.00763753	0.168065	PRKAR1A
Q9BW92	TARS2	Threonine--tRNA ligase, mitochondrial (EC 6.1.1.3) (Threonyl-tRNA synthetase) (ThrRS) (Threonyl-tRNA synthetase-like 1)	3 v 3	0.246482	0.0200546	0.425045	P49441	INPP1	Inositol polyphosphate 1-phosphatase (IPP) (IPPase) (EC 3.1.3.57)	3 v 3	0.0732742	0.00767503	0.168455	TMPRSS2
Q9BTE3	MCMBP	Mini-chromosome maintenance complex-binding protein (MCM-BP) (MCM-binding protein)	3 v 3	-0.095073	0.0200917	0.425045	Q9BVJ6	UTP14A	U3 small nucleolar RNA-associated protein 14 homolog A (Antigen NY-CO-16) (Serologically defined colon cancer antigen 16)	3 v 3	0.388556	0.0077315	0.1692	RAF1
Q8N5M1	ATPAF2	ATP synthase mitochondrial F1 complex assembly factor 2 (ATP12 homolog)	3 v 3	0.181245	0.0201174	0.425045	Q96HA7	TONSL	Tonsoku-like protein (Inhibitor of kappa B-related protein) (I-kappa-B-related protein) (IkappaBR) (NF-kappa-B inhibitor-like protein 2) (Nuclear factor of kappa light polypeptide gene enhancer in B-cells inhibitor-like 2)	3 v 3	-0.107205	0.00774872	0.1692	USP22
O75494	SRSF10	Serine/arginine-rich splicing factor 10 (40 kDa SR-repressor protein) (SRrp40) (FUS-interacting serine-arginine-rich protein 1) (Splicing factor SRp38) (Splicing factor, arginine/serine-rich 13A) (TLS-associated protein with Ser-Arg repeats) (TASR) (TLS-associated protein with SR repeats) (TLS-associated serine-arginine protein) (TLS-associated SR protein)	3 v 3	0.212921	0.0201229	0.425045	O60443	GSDME	Gasdermin-E (Inversely correlated with estrogen receptor expression 1) (ICERE-1) (Non-syndromic hearing impairment protein 5) [Cleaved into: Gasdermin-E, N-terminal (GSDME-NT); Gasdermin-E, C-terminal (GSDME-CT)]	3 v 3	0.51837	0.00783443	0.170152	TMEM41B
Q6IE81	JADE1	Protein Jade-1 (Jade family PHD finger protein 1) (PHD finger protein 17)	2 v 2	0.292238	0.0201757	0.425045	O60884	DNAJA2	DnaJ homolog subfamily A member 2 (Cell cycle progression restoration gene 3 protein) (Dnj3) (Dj3) (HIRA-interacting protein 4) (Renal carcinoma antigen NY-REN-14)	3 v 3	-0.177364	0.00785715	0.170152	BANF1
Q12955	ANK3	Ankyrin-3 (ANK-3) (Ankyrin-G)	3 v 3	-0.130374	0.020182	0.425045	Q96DC7	TMCO6	Transmembrane and coiled-coil domain-containing protein 6	3 v 3	0.0590154	0.00786235	0.170152	LANCL1
Q9UPY3	DICER1	Endoribonuclease Dicer (EC 3.1.26.3) (Helicase with RNase motif) (Helicase MOI)	3 v 3	-0.561511	0.0201955	0.425045	B4DNE0		cDNA FLJ52573, highly similar to Elongation factor 1-alpha 1	3 v 3	-0.287081	0.00787222	0.170152	RPL22
A0A6Q8PHP0	NT5C2	Cytosolic purine 5'-nucleotidase	3 v 3	-0.241939	0.0201973	0.425045	O14545	TRAFD1	TRAF-type zinc finger domain-containing protein 1 (Protein FLN29)	3 v 3	-0.601589	0.00790074	0.170313	RPS15A
Q6ZN55	ZNF574	Zinc finger protein 574	3 v 3	-0.170677	0.0201985	0.425045	Q53HL2	CDCA8	Borealin (Cell division cycle-associated protein 8) (Dasra-B) (hDasra-B) (Pluripotent embryonic stem cell-related gene 3 protein)	3 v 3	0.400561	0.00792014	0.170313	NPM3
Q719H9	KCTD1	BTB/POZ domain-containing protein KCTD1 (Potassium channel tetramerization domain-containing protein 1)	3 v 3	-0.394604	0.0202875	0.425045	Q9C037	TRIM4	E3 ubiquitin-protein ligase TRIM4 (EC 2.3.2.27) (RING finger protein 87) (RING-type E3 ubiquitin transferase TRIM4) (Tripartite motif-containing protein 4)	3 v 3	0.0984838	0.00793967	0.170313	CUEDC2
P34059	GALNS	N-acetylgalactosamine-6-sulfatase (EC 3.1.6.4) (Chondroitinsulfatase) (Chondroitinase) (Galactose-6-sulfate sulfatase) (GalN6S) (N-acetylgalactosamine-6-sulfate sulfatase) (GalNAc6S sulfatase)	3 v 3	-0.418678	0.0203337	0.425045	P02462	COL4A1	Collagen alpha-1(IV) chain [Cleaved into: Arresten]	2 v 2	1.05606	0.00796944	0.170487	DUT
Q8WU20	FRS2	Fibroblast growth factor receptor substrate 2 (FGFR substrate 2) (FGFR-signaling adaptor SNT) (Suc1-associated neurotrophic factor target 1) (SNT-1)	3 v 3	-0.265516	0.020341	0.425045	Q96MM7	HS6ST2	Heparan-sulfate 6-O-sulfotransferase 2 (HS6ST-2) (EC 2.8.2.-)	3 v 3	0.391031	0.00798782	0.170487	PKMYT1
P15104	GLUL	Glutamine synthetase (GS) (EC 6.3.1.2) (Glutamate--ammonia ligase) (Palmitoyltransferase GLUL) (EC 2.3.1.225)	3 v 3	0.172035	0.0203846	0.425045	Q9Y2I8	WDR37	WD repeat-containing protein 37	3 v 3	0.303123	0.00804637	0.170888	TMEM167A
Q9NTJ3	SMC4	Structural maintenance of chromosomes protein 4 (SMC protein 4) (SMC-4) (Chromosome-associated polypeptide C) (hCAP-C) (XCAP-C homolog)	3 v 3	0.236127	0.0204701	0.425045	P15170	GSPT1	Eukaryotic peptide chain release factor GTP-binding subunit ERF3A (Eukaryotic peptide chain release factor subunit 3a) (eRF3a) (G1 to S phase transition protein 1 homolog)	3 v 3	-0.0874081	0.00806506	0.170888	DCAKD
Q86TJ2	TADA2B	Transcriptional adapter 2-beta (ADA2-like protein beta) (ADA2-beta)	3 v 3	-0.16563	0.0204878	0.425045	O43633	CHMP2A	Charged multivesicular body protein 2a (Chromatin-modifying protein 2a) (CHMP2a) (Putative breast adenocarcinoma marker BC-2) (Vacuolar protein sorting-associated protein 2-1) (Vps2-1) (hVps2-1)	3 v 3	-0.300305	0.00807907	0.170888	DIS3L2
Q9NZJ5	EIF2AK3	Eukaryotic translation initiation factor 2-alpha kinase 3 (EC 2.7.11.1) (PRKR-like endoplasmic reticulum kinase) (Pancreatic eIF2-alpha kinase) (HsPEK)	3 v 3	-0.182708	0.0204982	0.425045	P55199	ELL	RNA polymerase II elongation factor ELL (Eleven-nineteen lysine-rich leukemia protein)	3 v 3	-0.193687	0.00808686	0.170888	KATNA1
Q9NTZ6	RBM12	RNA-binding protein 12 (RNA-binding motif protein 12) (SH3/WW domain anchor protein in the nucleus) (SWAN)	3 v 3	0.201943	0.0205206	0.425045	Q8N6T7	SIRT6	NAD-dependent protein deacetylase sirtuin-6 (EC 2.3.1.286) (Regulatory protein SIR2 homolog 6) (SIR2-like protein 6)	3 v 3	-0.221768	0.00811	0.170952	PPME1
Q13144	EIF2B5	Translation initiation factor eIF-2B subunit epsilon (eIF-2B GDP-GTP exchange factor subunit epsilon)	3 v 3	-0.0478962	0.0206045	0.425045	Q92766	RREB1	Ras-responsive element-binding protein 1 (RREB-1) (Finger protein in nuclear bodies) (Raf-responsive zinc finger protein LZ321) (Zinc finger motif enhancer-binding protein 1) (Zep-1)	3 v 3	0.169245	0.00815821	0.171046	RFK
P62834	RAP1A	Ras-related protein Rap-1A (EC 3.6.5.2) (C21KG) (G-22K) (GTP-binding protein smg p21A) (Ras-related protein Krev-1)	3 v 3	-0.116779	0.0206269	0.425045	O95210	STBD1	Starch-binding domain-containing protein 1 (Genethonin-1) (Glycophagy cargo receptor STBD1)	3 v 3	0.396124	0.00816589	0.171046	HMOX1
Q5TF39	MFSD4B	Sodium-dependent glucose transporter 1 (Major facilitator superfamily domain-containing protein 4B)	2 v 2	-0.100974	0.0207184	0.425045	Q96J01	THOC3	THO complex subunit 3 (Tho3) (TEX1 homolog) (hTREX45)	3 v 3	-0.22438	0.00818963	0.171046	SEMA3B
A0A494C0G5	AGRN	Agrin	3 v 3	0.525487	0.0207518	0.425045	Q9C0C9	UBE2O	(E3-independent) E2 ubiquitin-conjugating enzyme (EC 2.3.2.24) (E2/E3 hybrid ubiquitin-protein ligase UBE2O) (Ubiquitin carrier protein O) (Ubiquitin-conjugating enzyme E2 O) (Ubiquitin-conjugating enzyme E2 of 230 kDa) (Ubiquitin-conjugating enzyme E2-230K) (Ubiquitin-protein ligase O)	3 v 3	0.241509	0.00820342	0.171046	SFXN1
Q8IXM6	NRM	Nurim (Nuclear envelope membrane protein) (Nuclear rim protein)	3 v 3	-0.153537	0.0207636	0.425045	Q8TED1	GPX8	Probable glutathione peroxidase 8 (GPx-8) (GSHPx-8) (EC 1.11.1.9)	3 v 3	0.871577	0.00826379	0.171046	CEBPB
Q06210	GFPT1	Glutamine--fructose-6-phosphate aminotransferase [isomerizing] 1 (EC 2.6.1.16) (D-fructose-6-phosphate amidotransferase 1) (Glutamine:fructose-6-phosphate amidotransferase 1) (GFAT 1) (GFAT1) (Hexosephosphate aminotransferase 1)	3 v 3	-0.189563	0.0208623	0.425045	A0A024QZN5	ZWINT	ZW10 interactor, isoform CRA_b	3 v 3	-0.470967	0.00827499	0.171046	LRPAP1
O94762	RECQL5	ATP-dependent DNA helicase Q5 (EC 3.6.4.12) (DNA helicase, RecQ-like type 5) (RecQ5) (RecQ protein-like 5)	3 v 3	0.4176	0.0208981	0.425045	Q8N257	H2BU1	Histone H2B type 3-B (H2B type 12) (H2B.U histone 1)	3 v 3	-0.734862	0.00827567	0.171046	ILK
Q6FIF0	ZFAND6	AN1-type zinc finger protein 6 (Associated with PRK1 protein) (Zinc finger A20 domain-containing protein 3)	3 v 3	0.207004	0.0209224	0.425045	Q53EL6	PDCD4	Programmed cell death protein 4 (Neoplastic transformation inhibitor protein) (Nuclear antigen H731-like) (Protein 197/15a)	3 v 3	0.707401	0.00828446	0.171046	RBM8A
Q9GZL7	WDR12	Ribosome biogenesis protein WDR12 (WD repeat-containing protein 12)	3 v 3	0.422888	0.0210006	0.425045	Q16537	PPP2R5E	Serine/threonine-protein phosphatase 2A 56 kDa regulatory subunit epsilon isoform (PP2A B subunit isoform B'-epsilon) (PP2A B subunit isoform B56-epsilon) (PP2A B subunit isoform PR61-epsilon) (PP2A B subunit isoform R5-epsilon)	3 v 3	0.198145	0.00837089	0.171046	STIP1
P46527	CDKN1B	Cyclin-dependent kinase inhibitor 1B (Cyclin-dependent kinase inhibitor p27) (p27Kip1)	3 v 3	-0.452219	0.0210212	0.425045	Q5R372	RABGAP1L	Rab GTPase-activating protein 1-like	3 v 3	-0.11542	0.0083817	0.171046	LRATD2
O95210	STBD1	Starch-binding domain-containing protein 1 (Genethonin-1) (Glycophagy cargo receptor STBD1)	3 v 3	-0.175787	0.0211211	0.425045	P47974	ZFP36L2	mRNA decay activator protein ZFP36L2 (Butyrate response factor 2) (EGF-response factor 2) (ERF-2) (TPA-induced sequence 11d) (Zinc finger protein 36, C3H1 type-like 2) (ZFP36-like 2)	3 v 3	-0.875083	0.00839064	0.171046	MAPT
O00623	PEX12	Peroxisome assembly protein 12 (Peroxin-12) (Peroxisome assembly factor 3) (PAF-3)	3 v 3	-0.102693	0.0211516	0.425045	Q8TF72	SHROOM3	Protein Shroom3 (Shroom-related protein) (hShrmL)	3 v 3	-0.159748	0.00840105	0.171046	HABP4
Q9Y237	PIN4	Peptidyl-prolyl cis-trans isomerase NIMA-interacting 4 (EC 5.2.1.8) (Parvulin-14) (Par14) (hPar14) (Parvulin-17) (Par17) (hPar17) (Peptidyl-prolyl cis-trans isomerase Pin4) (PPIase Pin4) (Peptidyl-prolyl cis/trans isomerase EPVH) (hEPVH) (Rotamase Pin4)	3 v 3	0.265633	0.021175	0.425045	P11047	LAMC1	Laminin subunit gamma-1 (Laminin B2 chain) (Laminin-1 subunit gamma) (Laminin-10 subunit gamma) (Laminin-11 subunit gamma) (Laminin-2 subunit gamma) (Laminin-3 subunit gamma) (Laminin-4 subunit gamma) (Laminin-6 subunit gamma) (Laminin-7 subunit gamma) (Laminin-8 subunit gamma) (Laminin-9 subunit gamma) (S-laminin subunit gamma) (S-LAM gamma)	3 v 3	0.590955	0.00841895	0.171046	B4DVS4
Q14839	CHD4	Chromodomain-helicase-DNA-binding protein 4 (CHD-4) (EC 3.6.4.12) (ATP-dependent helicase CHD4) (Mi-2 autoantigen 218 kDa protein) (Mi2-beta)	3 v 3	0.033025	0.021196	0.425045	P61009	SPCS3	Signal peptidase complex subunit 3 (EC 3.4.-.-) (Microsomal signal peptidase 22/23 kDa subunit) (SPC22/23) (SPase 22/23 kDa subunit)	3 v 3	0.303983	0.00847321	0.171046	RPL22L1
P00387	CYB5R3	NADH-cytochrome b5 reductase 3 (B5R) (Cytochrome b5 reductase) (EC 1.6.2.2) (Diaphorase-1) [Cleaved into: NADH-cytochrome b5 reductase 3 membrane-bound form; NADH-cytochrome b5 reductase 3 soluble form]	3 v 3	-0.222122	0.0212123	0.425045	O43149	ZZEF1	Zinc finger ZZ-type and EF-hand domain-containing protein 1	3 v 3	0.251812	0.0084833	0.171046	BRF1
Q9P2F8	SIPA1L2	Signal-induced proliferation-associated 1-like protein 2 (SIPA1-like protein 2)	2 v 2	-0.156973	0.0213401	0.425881	Q9GZL7	WDR12	Ribosome biogenesis protein WDR12 (WD repeat-containing protein 12)	3 v 3	-0.951344	0.00851375	0.171046	LIMS1
O43766	LIAS	Lipoyl synthase, mitochondrial (EC 2.8.1.8) (Lipoate synthase) (LS) (Lip-syn) (Lipoic acid synthase)	3 v 3	0.178392	0.0214407	0.425881	Q9BUL8	PDCD10	Programmed cell death protein 10 (Cerebral cavernous malformations 3 protein) (TF-1 cell apoptosis-related protein 15)	3 v 3	-0.145486	0.00854372	0.171046	NKTR
P27635	RPL10	60S ribosomal protein L10 (Laminin receptor homolog) (Large ribosomal subunit protein uL16) (Protein QM) (Ribosomal protein L10) (Tumor suppressor QM)	3 v 3	0.0771204	0.0215305	0.425881	P83876	TXNL4A	Thioredoxin-like protein 4A (DIM1 protein homolog) (Spliceosomal U5 snRNP-specific 15 kDa protein) (Thioredoxin-like U5 snRNP protein U5-15kD)	3 v 3	-0.361194	0.00855397	0.171046	MDH2
Q9C0H2	TTYH3	Protein tweety homolog 3 (hTTY3)	3 v 3	0.459176	0.0215857	0.425881	P52657	GTF2A2	Transcription initiation factor IIA subunit 2 (General transcription factor IIA subunit 2) (TFIIA p12 subunit) (TFIIA-12) (TFIIAS) (Transcription initiation factor IIA gamma chain) (TFIIA-gamma)	3 v 3	0.530874	0.00855549	0.171046	AHSA1
Q96MM7	HS6ST2	Heparan-sulfate 6-O-sulfotransferase 2 (HS6ST-2) (EC 2.8.2.-)	3 v 3	-0.192073	0.021604	0.425881	K7EMC7	CYGB	Cytoglobin	3 v 3	-1.11697	0.00856145	0.171046	EEF2
Q9Y388	RBMX2	RNA-binding motif protein, X-linked 2	3 v 3	0.33506	0.0216656	0.425881	P27986	PIK3R1	Phosphatidylinositol 3-kinase regulatory subunit alpha (PI3-kinase regulatory subunit alpha) (PI3K regulatory subunit alpha) (PtdIns-3-kinase regulatory subunit alpha) (Phosphatidylinositol 3-kinase 85 kDa regulatory subunit alpha) (PI3-kinase subunit p85-alpha) (PtdIns-3-kinase regulatory subunit p85-alpha)	3 v 3	0.266477	0.00857488	0.171046	RABGAP1
Q9UBY8	CLN8	Protein CLN8	3 v 3	-0.194625	0.0216955	0.425881	Q9H6S3	EPS8L2	Epidermal growth factor receptor kinase substrate 8-like protein 2 (EPS8-like protein 2) (Epidermal growth factor receptor pathway substrate 8-related protein 2) (EPS8-related protein 2)	3 v 3	-0.279324	0.00858651	0.171046	TIMM13
Q14451	GRB7	Growth factor receptor-bound protein 7 (B47) (Epidermal growth factor receptor GRB-7) (GRB7 adapter protein)	3 v 3	0.303416	0.0216961	0.425881	P62829	RPL23	60S ribosomal protein L23 (60S ribosomal protein L17) (Large ribosomal subunit protein uL14)	3 v 3	0.0925034	0.00861354	0.171046	TERF2IP
Q9UKL0	RCOR1	REST corepressor 1 (Protein CoREST)	3 v 3	0.151085	0.0217224	0.425881	P40855	PEX19	Peroxisomal biogenesis factor 19 (33 kDa housekeeping protein) (Peroxin-19) (Peroxisomal farnesylated protein)	3 v 3	0.363242	0.00862491	0.171046	ERCC2
Q9Y6Y0	IVNS1ABP	Influenza virus NS1A-binding protein (NS1-BP) (NS1-binding protein) (Aryl hydrocarbon receptor-associated protein 3) (Kelch-like protein 39)	3 v 3	0.399377	0.0217614	0.425881	Q8N201	INTS1	Integrator complex subunit 1 (Int1)	3 v 3	0.153939	0.00864214	0.171046	TRPT1
O15327	INPP4B	Inositol polyphosphate 4-phosphatase type II (Type II inositol 3,4-bisphosphate 4-phosphatase) (EC 3.1.3.66)	3 v 3	-0.085234	0.0218136	0.425881	Q8WVZ9	KBTBD7	Kelch repeat and BTB domain-containing protein 7	3 v 3	0.6515	0.00866919	0.171046	FBXO9
Q10471	GALNT2	Polypeptide N-acetylgalactosaminyltransferase 2 (EC 2.4.1.41) (Polypeptide GalNAc transferase 2) (GalNAc-T2) (pp-GaNTase 2) (Protein-UDP acetylgalactosaminyltransferase 2) (UDP-GalNAc:polypeptide N-acetylgalactosaminyltransferase 2) [Cleaved into: Polypeptide N-acetylgalactosaminyltransferase 2 soluble form]	3 v 3	-0.176375	0.0218541	0.425881	P07437	TUBB	Tubulin beta chain (Tubulin beta-5 chain)	3 v 3	0.155022	0.00867537	0.171046	FADS2
Q9NXW2	DNAJB12	DnaJ homolog subfamily B member 12	3 v 3	-0.158015	0.0219757	0.426167	Q13685	AAMP	Angio-associated migratory cell protein	3 v 3	-0.222385	0.00870343	0.171046	SNTB1
Q7Z2W9	MRPL21	39S ribosomal protein L21, mitochondrial (L21mt) (MRP-L21) (Mitochondrial large ribosomal subunit protein bL21m)	3 v 3	0.295321	0.0219819	0.426167	Q9C0B1	FTO	Alpha-ketoglutarate-dependent dioxygenase FTO (Fat mass and obesity-associated protein) (U6 small nuclear RNA (2'-O-methyladenosine-N(6)-)-demethylase FTO) (EC 1.14.11.-) (U6 small nuclear RNA N(6)-methyladenosine-demethylase FTO) (EC 1.14.11.-) (mRNA (2'-O-methyladenosine-N(6)-)-demethylase FTO) (m6A(m)-demethylase FTO) (EC 1.14.11.-) (mRNA N(6)-methyladenosine demethylase FTO) (EC 1.14.11.53) (…	3 v 3	0.555814	0.00870552	0.171046	GPAT4
Q9UPP1	PHF8	Histone lysine demethylase PHF8 (EC 1.14.11.27) (EC 1.14.11.65) (PHD finger protein 8) ([histone H3]-dimethyl-L-lysine(36) demethylase PHF8) ([histone H3]-dimethyl-L-lysine(9) demethylase PHF8)	3 v 3	-0.349779	0.0221067	0.426167	Q9UHD1	CHORDC1	Cysteine and histidine-rich domain-containing protein 1 (CHORD domain-containing protein 1) (CHORD-containing protein 1) (CHP-1) (Protein morgana)	3 v 3	-0.238492	0.00872271	0.171046	FHOD1
Q9BTE1	DCTN5	Dynactin subunit 5 (Dynactin subunit p25)	3 v 3	-0.306065	0.0221392	0.426167	Q9BRR6	ADPGK	ADP-dependent glucokinase (ADP-GK) (ADPGK) (EC 2.7.1.147) (RbBP-35)	3 v 3	0.224304	0.00873776	0.171046	CLPTM1L
O43237	DYNC1LI2	Cytoplasmic dynein 1 light intermediate chain 2 (Dynein light intermediate chain 2, cytosolic) (LIC-2) (LIC53/55)	3 v 3	-0.134534	0.0221763	0.426167	O75822	EIF3J	Eukaryotic translation initiation factor 3 subunit J (eIF3j) (Eukaryotic translation initiation factor 3 subunit 1) (eIF-3-alpha) (eIF3 p35)	3 v 3	-0.0986675	0.00879009	0.171046	PIH1D1
P62805	H4C1; H4C2; H4C3; H4C4; H4C5; H4C6; H4C8; H4C9; H4C11; H4C12; H4C13; H4C14; H4C15; H4-16	Histone H4	3 v 3	0.247773	0.0221818	0.426167	Q9C0I1	MTMR12	Myotubularin-related protein 12 (Inactive phosphatidylinositol 3-phosphatase 12) (Phosphatidylinositol 3 phosphate 3-phosphatase adapter subunit) (3-PAP) (3-phosphatase adapter protein)	3 v 3	0.36476	0.00879919	0.171046	SCYL2
P61964	WDR5	WD repeat-containing protein 5 (BMP2-induced 3-kb gene protein)	3 v 3	0.351363	0.0222256	0.426167	Q9NQT4	EXOSC5	Exosome complex component RRP46 (Chronic myelogenous leukemia tumor antigen 28) (Exosome component 5) (Ribosomal RNA-processing protein 46) (p12B)	3 v 3	-0.248763	0.00881298	0.171046	CHM
Q9H910	JPT2	Jupiter microtubule associated homolog 2 (Hematological and neurological expressed 1-like protein) (HN1-like protein)	3 v 3	-0.0538764	0.0222692	0.426167	P45973	CBX5	Chromobox protein homolog 5 (Antigen p25) (Heterochromatin protein 1 homolog alpha) (HP1 alpha)	3 v 3	0.591422	0.00881741	0.171046	BCL2L12
Q9NYU1	UGGT2	UDP-glucose:glycoprotein glucosyltransferase 2 (UGT2) (hUGT2) (EC 2.4.1.-) (UDP--Glc:glycoprotein glucosyltransferase 2) (UDP-glucose ceramide glucosyltransferase-like 1)	3 v 3	0.120746	0.0223679	0.427097	P62875	POLR2L	DNA-directed RNA polymerases I, II, and III subunit RPABC5 (RNA polymerases I, II, and III subunit ABC5) (DNA-directed RNA polymerase III subunit L) (RNA polymerase II 7.6 kDa subunit) (RPB7.6) (RPB10 homolog)	3 v 3	-0.22757	0.00888227	0.171799	FANCA
Q9ULX6	AKAP8L	A-kinase anchor protein 8-like (AKAP8-like protein) (Helicase A-binding protein 95) (HAP95) (Homologous to AKAP95 protein) (HA95) (Neighbor of A-kinase-anchoring protein 95) (Neighbor of AKAP95)	3 v 3	-0.25612	0.0225105	0.428858	Q9NZ09	UBAP1	Ubiquitin-associated protein 1 (UBAP-1) (Nasopharyngeal carcinoma-associated gene 20 protein)	3 v 3	0.520296	0.00890586	0.171799	BRD3
Q9P0V3	SH3BP4	SH3 domain-binding protein 4 (EH-binding protein 10) (Transferrin receptor-trafficking protein)	3 v 3	-0.259172	0.0227515	0.428928	O60921	HUS1	Checkpoint protein HUS1 (hHUS1)	3 v 3	0.188194	0.00891678	0.171799	ATP6V1C1
P55082	MFAP3	Microfibril-associated glycoprotein 3	3 v 3	-0.545156	0.0227526	0.428928	R9S3C3	p14ARF	p14ARF/p16INK4a fusion protein	3 v 3	-0.310584	0.00902096	0.173414	GDI1
Q9Y4G6	TLN2	Talin-2	3 v 3	0.0794546	0.0227628	0.428928	Q92805	GOLGA1	Golgin subfamily A member 1 (Golgin-97)	3 v 3	0.0677112	0.0091235	0.174199	SLC12A7
Q9ULU4	ZMYND8	Protein kinase C-binding protein 1 (Cutaneous T-cell lymphoma-associated antigen se14-3) (CTCL-associated antigen se14-3) (Rack7) (Zinc finger MYND domain-containing protein 8)	3 v 3	0.0852341	0.0228393	0.428928	Q9BZ95	NSD3	Histone-lysine N-methyltransferase NSD3 (EC 2.1.1.370) (EC 2.1.1.371) (Nuclear SET domain-containing protein 3) (Protein whistle) (WHSC1-like 1 isoform 9 with methyltransferase activity to lysine) (Wolf-Hirschhorn syndrome candidate 1-like protein 1) (WHSC1-like protein 1)	3 v 3	-0.181583	0.00913023	0.174199	BIN3
Q9NRA2	SLC17A5	Sialin (H(+)/nitrate cotransporter) (H(+)/sialic acid cotransporter) (AST) (Membrane glycoprotein HP59) (Solute carrier family 17 member 5) (Vesicular H(+)/Aspartate-glutamate cotransporter)	3 v 3	-0.164535	0.0228544	0.428928	Q15773	MLF2	Myeloid leukemia factor 2 (Myelodysplasia-myeloid leukemia factor 2)	3 v 3	-0.137073	0.00914171	0.174199	TUBA1A
Q8WVB6	CHTF18	Chromosome transmission fidelity protein 18 homolog (hCTF18) (CHL12)	3 v 3	0.205842	0.0229616	0.428928	A0A6I8PRA0	TCOF1	Treacle protein (Fragment)	3 v 3	-0.514358	0.009216	0.174199	RPS7
I3L0A0	PEDS1-UBE2V1	HCG2044781 (PEDS1-UBE2V1 readthrough)	3 v 3	-0.224935	0.0229749	0.428928	Q14CX7	NAA25	N-alpha-acetyltransferase 25, NatB auxiliary subunit (Mitochondrial distribution and morphology protein 20) (N-terminal acetyltransferase B complex subunit MDM20) (NatB complex subunit MDM20) (N-terminal acetyltransferase B complex subunit NAA25) (p120)	3 v 3	-0.093452	0.00923749	0.174199	PLS3
Q01658	DR1	Protein Dr1 (Down-regulator of transcription 1) (Negative cofactor 2-beta) (NC2-beta) (TATA-binding protein-associated phosphoprotein)	3 v 3	-0.173545	0.0230348	0.428928	Q9BXB4	OSBPL11	Oxysterol-binding protein-related protein 11 (ORP-11) (OSBP-related protein 11)	3 v 3	-0.505783	0.00926264	0.174199	PLOD1
O75691	UTP20	Small subunit processome component 20 homolog (Down-regulated in metastasis protein) (Novel nucleolar protein 73) (NNP73) (Protein Key-1A6)	3 v 3	-0.102757	0.0230979	0.428928	Q86YB8	ERO1B	ERO1-like protein beta (ERO1-L-beta) (EC 1.8.4.-) (Endoplasmic reticulum oxidoreductase beta) (Endoplasmic reticulum oxidoreductin-1-like protein B) (Oxidoreductin-1-L-beta)	3 v 3	0.401537	0.00927206	0.174199	MEGF9
A6PW57	PIP5K1A	Phosphatidylinositol 4-phosphate 5-kinase type-1 alpha	3 v 3	-0.292563	0.0231534	0.428928	O14795	UNC13B	Protein unc-13 homolog B (Munc13-2) (munc13)	3 v 3	-0.0939536	0.00928254	0.174199	FAF1
Q8IZA0	KIAA0319L	Dyslexia-associated protein KIAA0319-like protein (Adeno-associated virus receptor) (AAVR)	3 v 3	-0.128673	0.0231862	0.428928	A8K9G0		Na(+)-dependent phosphate cotransporter 2B (Sodium-dependent phosphate transport protein 2B) (Sodium/phosphate cotransporter 2B) (Solute carrier family 34 member 2)	3 v 3	0.477859	0.0092965	0.174199	SFT2D3
O94868	FCHSD2	F-BAR and double SH3 domains protein 2 (Carom) (Protein nervous wreck 1) (NWK1) (SH3 multiple domains protein 3)	3 v 3	0.272417	0.0232043	0.428928	P16070	CD44	CD44 antigen (CDw44) (Epican) (Extracellular matrix receptor III) (ECMR-III) (GP90 lymphocyte homing/adhesion receptor) (HUTCH-I) (Heparan sulfate proteoglycan) (Hermes antigen) (Hyaluronate receptor) (Phagocytic glycoprotein 1) (PGP-1) (Phagocytic glycoprotein I) (PGP-I) (CD antigen CD44)	3 v 3	-0.483788	0.00931004	0.174199	AGPAT5
B7Z6C9		Transmembrane 9 superfamily member	3 v 3	0.167387	0.0234769	0.428928	Q16270	IGFBP7	Insulin-like growth factor-binding protein 7 (IBP-7) (IGF-binding protein 7) (IGFBP-7) (IGFBP-rP1) (MAC25 protein) (PGI2-stimulating factor) (Prostacyclin-stimulating factor) (Tumor-derived adhesion factor) (TAF)	3 v 3	-0.566117	0.00931262	0.174199	WRNIP1
O00469	PLOD2	Procollagen-lysine,2-oxoglutarate 5-dioxygenase 2 (EC 1.14.11.4) (Lysyl hydroxylase 2) (LH2)	3 v 3	-0.133087	0.0235297	0.428928	P09884	POLA1	DNA polymerase alpha catalytic subunit (EC 2.7.7.7) (DNA polymerase alpha catalytic subunit p180)	3 v 3	-0.15522	0.00933288	0.174199	SF3A2
Q15596	NCOA2	Nuclear receptor coactivator 2 (NCoA-2) (Class E basic helix-loop-helix protein 75) (bHLHe75) (Transcriptional intermediary factor 2) (hTIF2)	3 v 3	0.394443	0.0235624	0.428928	Q9H0S4	DDX47	Probable ATP-dependent RNA helicase DDX47 (EC 3.6.4.13) (DEAD box protein 47)	3 v 3	0.999336	0.00933538	0.174199	CDC34
O43819	SCO2	Protein SCO2 homolog, mitochondrial	3 v 3	-0.602733	0.0236512	0.428928	O75369	FLNB	Filamin-B (FLN-B) (ABP-278) (ABP-280 homolog) (Actin-binding-like protein) (Beta-filamin) (Filamin homolog 1) (Fh1) (Filamin-3) (Thyroid autoantigen) (Truncated actin-binding protein) (Truncated ABP)	3 v 3	0.174672	0.00938702	0.174199	ELP4
Q12888	TP53BP1	TP53-binding protein 1 (53BP1) (p53-binding protein 1) (p53BP1)	3 v 3	0.268777	0.0236966	0.428928	Q9Y5J5	PHLDA3	Pleckstrin homology-like domain family A member 3 (TDAG51/Ipl homolog 1)	2 v 2	-0.664312	0.00939875	0.174199	RAB18
Q08J23	NSUN2	RNA cytosine C(5)-methyltransferase NSUN2 (EC 2.1.1.-) (Myc-induced SUN domain-containing protein) (Misu) (NOL1/NOP2/Sun domain family member 2) (Substrate of AIM1/Aurora kinase B) (mRNA cytosine C(5)-methyltransferase) (EC 2.1.1.-) (tRNA cytosine C(5)-methyltransferase) (EC 2.1.1.-) (EC 2.1.1.203) (tRNA methyltransferase 4 homolog) (hTrm4)	3 v 3	-0.155615	0.0237032	0.428928	Q9H857	NT5DC2	5'-nucleotidase domain-containing protein 2 (EC 3.1.3.-)	3 v 3	-0.212612	0.00940515	0.174199	YIPF2
Q5VSQ6	P4HA1	Procollagen-proline 4-dioxygenase (EC 1.14.11.2) (Fragment)	3 v 3	0.105483	0.0237197	0.428928	Q13614	MTMR2	Myotubularin-related protein 2 (Phosphatidylinositol-3,5-bisphosphate 3-phosphatase) (EC 3.1.3.95) (Phosphatidylinositol-3-phosphate phosphatase) (EC 3.1.3.64)	3 v 3	0.428616	0.00940954	0.174199	FARSB
A0A024RAV5	KRAS	V-Ki-ras2 Kirsten rat sarcoma viral oncogene homolog, isoform CRA_b	2 v 2	1.63451	0.0237488	0.428928	O75347	TBCA	Tubulin-specific chaperone A (TCP1-chaperonin cofactor A) (Tubulin-folding cofactor A) (CFA)	3 v 3	-0.196179	0.00948279	0.174496	WRAP53
O95248	SBF1	Myotubularin-related protein 5 (Inactive phosphatidylinositol 3-phosphatase 5) (SET-binding factor 1) (Sbf1)	3 v 3	-0.203954	0.0237627	0.428928	Q9H4L7	SMARCAD1	SWI/SNF-related matrix-associated actin-dependent regulator of chromatin subfamily A containing DEAD/H box 1 (EC 3.6.4.12) (ATP-dependent helicase 1) (hHEL1)	3 v 3	-0.213888	0.00949547	0.174496	S100A6
Q9H6S3	EPS8L2	Epidermal growth factor receptor kinase substrate 8-like protein 2 (EPS8-like protein 2) (Epidermal growth factor receptor pathway substrate 8-related protein 2) (EPS8-related protein 2)	3 v 3	0.078185	0.0237973	0.428928	Q14CS0	UBXN2B	UBX domain-containing protein 2B (NSFL1 cofactor p37) (p97 cofactor p37)	3 v 3	0.385752	0.00949691	0.174496	RAB3GAP1
Q96G23	CERS2	Ceramide synthase 2 (CerS2) (EC 2.3.1.-) (LAG1 longevity assurance homolog 2) (SP260) (Sphingosine N-acyltransferase CERS2) (EC 2.3.1.24) (Tumor metastasis-suppressor gene 1 protein)	3 v 3	-0.224569	0.0238031	0.428928	P12004	PCNA	Proliferating cell nuclear antigen (PCNA) (Cyclin)	3 v 3	0.735056	0.00951642	0.174496	WNK3
P13987	CD59	CD59 glycoprotein (1F5 antigen) (20 kDa homologous restriction factor) (HRF-20) (HRF20) (MAC-inhibitory protein) (MAC-IP) (MEM43 antigen) (Membrane attack complex inhibition factor) (MACIF) (Membrane inhibitor of reactive lysis) (MIRL) (Protectin) (CD antigen CD59)	3 v 3	0.0925419	0.02381	0.428928	Q96SK2	TMEM209	Transmembrane protein 209	3 v 3	0.0912609	0.00954524	0.174496	COPS6
Q96HS1	PGAM5	Serine/threonine-protein phosphatase PGAM5, mitochondrial (EC 3.1.3.16) (Bcl-XL-binding protein v68) (Phosphoglycerate mutase family member 5)	3 v 3	0.609295	0.0238234	0.428928	Q13148	TARDBP	TAR DNA-binding protein 43 (TDP-43)	3 v 3	0.260503	0.00954851	0.174496	RANBP2
P51825	AFF1	AF4/FMR2 family member 1 (ALL1-fused gene from chromosome 4 protein) (Protein AF-4) (Protein FEL) (Proto-oncogene AF4)	3 v 3	0.415364	0.0238238	0.428928	Q6NXE6	ARMC6	Armadillo repeat-containing protein 6	3 v 3	-0.246591	0.00960199	0.175046	INTS4
Q9NYQ3	HAO2	Hydroxyacid oxidase 2 (HAOX2) (EC 1.1.3.15) ((S)-2-hydroxy-acid oxidase, peroxisomal) (Cell growth-inhibiting gene 16 protein) (Long chain alpha-hydroxy acid oxidase) (Long-chain L-2-hydroxy acid oxidase)	3 v 3	1.04996	0.0239096	0.429158	O95352	ATG7	Ubiquitin-like modifier-activating enzyme ATG7 (ATG12-activating enzyme E1 ATG7) (Autophagy-related protein 7) (APG7-like) (hAGP7) (Ubiquitin-activating enzyme E1-like protein)	3 v 3	-0.138605	0.00963135	0.175046	MED8
P49756	RBM25	RNA-binding protein 25 (Arg/Glu/Asp-rich protein of 120 kDa) (RED120) (Protein S164) (RNA-binding motif protein 25) (RNA-binding region-containing protein 7)	3 v 3	0.425385	0.0239859	0.429158	Q9UQN3	CHMP2B	Charged multivesicular body protein 2b (CHMP2.5) (Chromatin-modifying protein 2b) (CHMP2b) (Vacuolar protein sorting-associated protein 2-2) (Vps2-2) (hVps2-2)	3 v 3	-0.332881	0.00964934	0.175046	TRADD
Q7Z333	SETX	Probable helicase senataxin (EC 3.6.4.-) (Amyotrophic lateral sclerosis 4 protein) (SEN1 homolog) (Senataxin)	3 v 3	-0.0663085	0.0239877	0.429158	Q92541	RTF1	RNA polymerase-associated protein RTF1 homolog	3 v 3	0.109486	0.00968936	0.175046	RBP2
P04156	PRNP	Major prion protein (PrP) (ASCR) (PrP27-30) (PrP33-35C) (CD antigen CD230)	3 v 3	-0.283301	0.0241427	0.430078	Q9BT25	HAUS8	HAUS augmin-like complex subunit 8 (HEC1/NDC80-interacting centrosome-associated protein 1) (Sarcoma antigen NY-SAR-48)	3 v 3	-0.263883	0.00970485	0.175046	ITPR2
Q9NS00	C1GALT1	Glycoprotein-N-acetylgalactosamine 3-beta-galactosyltransferase 1 (EC 2.4.1.122) (B3Gal-T8) (Core 1 O-glycan T-synthase) (Core 1 UDP-galactose:N-acetylgalactosamine-alpha-R beta 1,3-galactosyltransferase 1) (Beta-1,3-galactosyltransferase) (Core 1 beta1,3-galactosyltransferase 1) (C1GalT1) (Core 1 beta3-Gal-T1)	3 v 3	-0.470197	0.0241891	0.430078	Q9Y263	PLAA	Phospholipase A-2-activating protein (PLA2P) (PLAP)	3 v 3	0.0920773	0.00971846	0.175046	FAAH
Q9NSA3	CTNNBIP1	Beta-catenin-interacting protein 1 (Inhibitor of beta-catenin and Tcf-4)	3 v 3	0.349373	0.0242458	0.430078	H0Y5B0	EPB41L2	Band 4.1-like protein 2 (Fragment)	3 v 3	0.335949	0.00972249	0.175046	AAGAB
P32119	PRDX2	Peroxiredoxin-2 (EC 1.11.1.24) (Natural killer cell-enhancing factor B) (NKEF-B) (PRP) (Thiol-specific antioxidant protein) (TSA) (Thioredoxin peroxidase 1) (Thioredoxin-dependent peroxide reductase 1) (Thioredoxin-dependent peroxiredoxin 2)	3 v 3	0.114596	0.0242535	0.430078	Q53H82	LACTB2	Endoribonuclease LACTB2 (EC 3.1.27.-) (Beta-lactamase-like protein 2)	3 v 3	-0.205046	0.00975343	0.175233	SFXN2
A0A024R4H5	DFFA	DNAation factor, 45kDa, alpha polypeptide, isoform CRA_b	2 v 2	-0.623661	0.0242916	0.430078	Q2KHR3	QSER1	Glutamine and serine-rich protein 1	3 v 3	-0.59749	0.00977802	0.175305	ITPRID2
P31350	RRM2	Ribonucleoside-diphosphate reductase subunit M2 (EC 1.17.4.1) (Ribonucleotide reductase small chain) (Ribonucleotide reductase small subunit)	3 v 3	0.427912	0.0246414	0.430935	Q68D10	SPTY2D1	Protein SPT2 homolog (Protein KU002155) (SPT2 domain-containing protein 1)	3 v 3	0.289096	0.0098613	0.176426	CHEK2
Q01085	TIAL1	Nucleolysin TIAR (TIA-1-related protein)	3 v 3	-0.20196	0.0246712	0.430935	O43765	SGTA	Small glutamine-rich tetratricopeptide repeat-containing protein alpha (Alpha-SGT) (Vpu-binding protein) (UBP)	3 v 3	-0.379269	0.00988465	0.176473	CUL4A
P78310	CXADR	Coxsackievirus and adenovirus receptor (CAR) (hCAR) (CVB3-binding protein) (Coxsackievirus B-adenovirus receptor) (HCVADR)	3 v 3	-0.39651	0.0247044	0.430935	Q18PE1	DOK7	Protein Dok-7 (Downstream of tyrosine kinase 7)	3 v 3	0.195164	0.00992297	0.176652	NFYB
Q86Y37	CACUL1	CDK2-associated and cullin domain-containing protein 1 (Cdk-associated cullin 1)	3 v 3	0.906506	0.0247546	0.430935	Q8IYQ7	THNSL1	Threonine synthase-like 1 (TSH1)	3 v 3	-0.292409	0.00995307	0.176652	PDCD2L
P50443	SLC26A2	Sulfate transporter (Diastrophic dysplasia protein) (Solute carrier family 26 member 2)	3 v 3	-0.127862	0.0247681	0.430935	O94876	TMCC1	Transmembrane and coiled-coil domains protein 1	3 v 3	-0.164191	0.0099569	0.176652	FGD4
Q9UBK9	UXT	Protein UXT (Androgen receptor trapped clone 27 protein) (ART-27) (Ubiquitously expressed transcript protein)	3 v 3	-0.262925	0.0248217	0.430935	Q9BXS5	AP1M1	AP-1 complex subunit mu-1 (AP-mu chain family member mu1A) (Adaptor protein complex AP-1 subunit mu-1) (Adaptor-related protein complex 1 subunit mu-1) (Clathrin assembly protein complex 1 mu-1 medium chain 1) (Clathrin coat assembly protein AP47) (Clathrin coat-associated protein AP47) (Golgi adaptor HA1/AP1 adaptin mu-1 subunit) (Mu-adaptin 1) (Mu1A-adaptin)	3 v 3	0.345726	0.0100392	0.176819	CDK5
P00491	PNP	Purine nucleoside phosphorylase (PNP) (EC 2.4.2.1) (Inosine phosphorylase) (Inosine-guanosine phosphorylase)	3 v 3	-0.188024	0.0248294	0.430935	Q9P253	VPS18	Vacuolar protein sorting-associated protein 18 homolog (hVPS18)	3 v 3	0.157603	0.0100582	0.176819	S100A10
Q14696	MESD	LRP chaperone MESD (LDLR chaperone MESD) (Mesoderm development LRP chaperone MESD) (Mesoderm development candidate 2) (Mesoderm development protein) (Renal carcinoma antigen NY-REN-61)	3 v 3	-0.292754	0.0248492	0.430935	Q9UBS9	SUCO	SUN domain-containing ossification factor (Membrane protein CH1) (Protein osteopotentia homolog) (SUN-like protein 1)	3 v 3	-0.397679	0.0100771	0.176819	PROM1
A6NKF1	SAC3D1	SAC3 domain-containing protein 1 (SAC3 homology domain-containing protein 1)	3 v 3	0.315664	0.0248638	0.430935	Q9P2E5	CHPF2	Chondroitin sulfate glucuronyltransferase (EC 2.4.1.226) (CSGlcA-T) (Chondroitin glucuronyltransferase) (Chondroitin polymerizing factor 2) (ChPF-2) (Chondroitin synthase 3) (ChSy-3) (N-acetylgalactosaminyl-proteoglycan 3-beta-glucuronosyltransferase)	3 v 3	0.281399	0.0100955	0.176819	UBE2E1
Q99683	MAP3K5	Mitogen-activated protein kinase kinase kinase 5 (EC 2.7.11.25) (Apoptosis signal-regulating kinase 1) (ASK-1) (MAPK/ERK kinase kinase 5) (MEK kinase 5) (MEKK 5)	3 v 3	-0.228753	0.0248688	0.430935	Q9BYX2	TBC1D2	TBC1 domain family member 2A (Armus) (Prostate antigen recognized and identified by SEREX 1) (PARIS-1)	3 v 3	0.126587	0.0100973	0.176819	B7Z6G2
Q96Q15	SMG1	Serine/threonine-protein kinase SMG1 (SMG-1) (hSMG-1) (EC 2.7.11.1) (61E3.4) (Lambda/iota protein kinase C-interacting protein) (Lambda-interacting protein)	3 v 3	-0.159223	0.0248967	0.430935	C9JA93	TBC1D15	TBC1 domain family member 15 (Fragment)	3 v 3	0.340114	0.0101049	0.176819	ERGIC2
Q96FH0	BORCS8	BLOC-1-related complex subunit 8 (MEF2B neighbor)	2 v 2	-0.312875	0.0249559	0.431084	A0A024RDE8	PDLIM5	PDZ and LIM domain 5, isoform CRA_c	3 v 3	0.465885	0.0101159	0.176819	BLM
Q96AG4	LRRC59	Leucine-rich repeat-containing protein 59 (Ribosome-binding protein p34) (p34) [Cleaved into: Leucine-rich repeat-containing protein 59, N-terminally processed]	3 v 3	-0.183757	0.0251437	0.431716	P62277	RPS13	40S ribosomal protein S13 (Small ribosomal subunit protein uS15)	3 v 3	0.3178	0.010177	0.176819	NFU1
P31146	CORO1A	Coronin-1A (Coronin-like protein A) (Clipin-A) (Coronin-like protein p57) (Tryptophan aspartate-containing coat protein) (TACO)	3 v 3	0.363696	0.0252581	0.431716	Q96MW1	CCDC43	Coiled-coil domain-containing protein 43	3 v 3	0.472582	0.0101997	0.176819	CSTF3
Q9NQG1	MANBAL	Protein MANBAL	3 v 3	-0.413393	0.0252648	0.431716	P10644	PRKAR1A	cAMP-dependent protein kinase type I-alpha regulatory subunit (Tissue-specific extinguisher 1) (TSE1)	3 v 3	-0.319402	0.0102067	0.176819	TRAP1
Q9NR81	ARHGEF3	Rho guanine nucleotide exchange factor 3 (Exchange factor found in platelets and leukemic and neuronal tissues) (XPLN)	3 v 3	-0.230951	0.0253116	0.431716	O15393	TMPRSS2	Transmembrane protease serine 2 (EC 3.4.21.-) (Serine protease 10) [Cleaved into: Transmembrane protease serine 2 non-catalytic chain; Transmembrane protease serine 2 catalytic chain]	3 v 3	0.78295	0.0102273	0.176819	MOB1B
P38159	RBMX	RNA-binding motif protein, X chromosome (Glycoprotein p43) (Heterogeneous nuclear ribonucleoprotein G) (hnRNP G) [Cleaved into: RNA-binding motif protein, X chromosome, N-terminally processed]	3 v 3	0.543806	0.025389	0.431716	P04049	RAF1	RAF proto-oncogene serine/threonine-protein kinase (EC 2.7.11.1) (Proto-oncogene c-RAF) (cRaf) (Raf-1)	3 v 3	0.327242	0.0102278	0.176819	DNAJC30
H0YJ05	STON2	Stonin-2 (Fragment)	3 v 3	-0.135069	0.0257487	0.431716	Q9UPT9	USP22	Ubiquitin carboxyl-terminal hydrolase 22 (EC 3.4.19.12) (Deubiquitinating enzyme 22) (Ubiquitin thioesterase 22) (Ubiquitin-specific-processing protease 22)	3 v 3	-0.449931	0.0102362	0.176819	CDK1
Q9HB66	MKKS	Alternative protein MKKS (McKusick-Kaufman syndrome, isoform CRA_a) (PNAS-117)	3 v 3	-0.210124	0.0257646	0.431716	Q5BJD5	TMEM41B	Transmembrane protein 41B (Protein stasimon)	3 v 3	0.413123	0.0102936	0.177449	PRADC1
Q9NTX5	ECHDC1	Ethylmalonyl-CoA decarboxylase (EC 4.1.1.94) (Enoyl-CoA hydratase domain-containing protein 1) (Methylmalonyl-CoA decarboxylase) (MMCD)	3 v 3	0.0968022	0.0257953	0.431716	O75531	BANF1	Barrier-to-autointegration factor (Breakpoint cluster region protein 1) [Cleaved into: Barrier-to-autointegration factor, N-terminally processed]	3 v 3	-0.276725	0.0103432	0.177946	CAMK2D
Q4G148	GXYLT1	Glucoside xylosyltransferase 1 (EC 2.4.2.42) (Glycosyltransferase 8 domain-containing protein 3)	3 v 3	-0.359462	0.025863	0.431716	O43813	LANCL1	Glutathione S-transferase LANCL1 (EC 2.5.1.18) (40 kDa erythrocyte membrane protein) (p40) (LanC-like protein 1)	3 v 3	0.513459	0.0103975	0.178267	CBSL
P04899	GNAI2	Guanine nucleotide-binding protein G(i) subunit alpha-2 (Adenylate cyclase-inhibiting G alpha protein)	3 v 3	-0.178829	0.0258849	0.431716	P35268	RPL22	60S ribosomal protein L22 (EBER-associated protein) (EAP) (Epstein-Barr virus small RNA-associated protein) (Heparin-binding protein HBp15) (Large ribosomal subunit protein eL22)	3 v 3	-0.16528	0.0104038	0.178267	METTL17
Q9H2D6	TRIOBP	TRIO and F-actin-binding protein (Protein Tara) (Trio-associated repeat on actin)	3 v 3	0.178538	0.0259772	0.431716	P62244	RPS15A	40S ribosomal protein S15a (Small ribosomal subunit protein uS8)	3 v 3	0.273856	0.0104718	0.179071	NAA50
P49773	HINT1	Histidine triad nucleotide-binding protein 1 (EC 3.-.-.-) (Adenosine 5'-monophosphoramidase) (Protein kinase C inhibitor 1) (Protein kinase C-interacting protein 1) (PKCI-1)	3 v 3	-0.225496	0.0260167	0.431716	O75607	NPM3	Nucleoplasmin-3	3 v 3	-0.24286	0.0105478	0.179858	ASXL1
P35249	RFC4	Replication factor C subunit 4 (Activator 1 37 kDa subunit) (A1 37 kDa subunit) (Activator 1 subunit 4) (Replication factor C 37 kDa subunit) (RF-C 37 kDa subunit) (RFC37)	3 v 3	0.208063	0.0260289	0.431716	Q02790	FKBP4	Peptidyl-prolyl cis-trans isomerase FKBP4 (PPIase FKBP4) (EC 5.2.1.8) (51 kDa FK506-binding protein) (FKBP51) (52 kDa FK506-binding protein) (52 kDa FKBP) (FKBP-52) (59 kDa immunophilin) (p59) (FK506-binding protein 4) (FKBP-4) (FKBP59) (HSP-binding immunophilin) (HBI) (Immunophilin FKBP52) (Rotamase) [Cleaved into: Peptidyl-prolyl cis-trans isomerase FKBP4, N-terminally processed]	3 v 3	-0.424752	0.010594	0.179858	EHBP1
Q92664	GTF3A	Transcription factor IIIA (TFIIIA)	2 v 2	-0.230601	0.0260386	0.431716	Q9H467	CUEDC2	CUE domain-containing protein 2	3 v 3	-0.500304	0.0106015	0.179858	OTUB1
Q9UHP3	USP25	Ubiquitin carboxyl-terminal hydrolase 25 (EC 3.4.19.12) (Deubiquitinating enzyme 25) (USP on chromosome 21) (Ubiquitin thioesterase 25) (Ubiquitin-specific-processing protease 25)	3 v 3	-0.133542	0.0261259	0.431716	P33316	DUT	Deoxyuridine 5'-triphosphate nucleotidohydrolase, mitochondrial (dUTPase) (EC 3.6.1.23) (dUTP pyrophosphatase)	3 v 3	-0.423989	0.0106023	0.179858	ITPKA
Q96AY3	FKBP10	Peptidyl-prolyl cis-trans isomerase FKBP10 (PPIase FKBP10) (EC 5.2.1.8) (65 kDa FK506-binding protein) (65 kDa FKBP) (FKBP-65) (FK506-binding protein 10) (FKBP-10) (Immunophilin FKBP65) (Rotamase)	3 v 3	0.188769	0.0261638	0.431716	Q99640	PKMYT1	Membrane-associated tyrosine- and threonine-specific cdc2-inhibitory kinase (EC 2.7.11.1) (Myt1 kinase)	3 v 3	-0.368305	0.0106481	0.179949	C2CD2
Q9UBW7	ZMYM2	Zinc finger MYM-type protein 2 (Fused in myeloproliferative disorders protein) (Rearranged in atypical myeloproliferative disorder protein) (Zinc finger protein 198)	3 v 3	0.255179	0.0262171	0.431716	Q8TBQ9	TMEM167A	Protein kish-A (Transmembrane protein 167) (Transmembrane protein 167A)	3 v 3	0.335424	0.0106498	0.179949	HSP90AB1
Q02252	ALDH6A1	Methylmalonate-semialdehyde dehydrogenase [acylating], mitochondrial (MMSDH) (Malonate-semialdehyde dehydrogenase [acylating]) (EC 1.2.1.18) (EC 1.2.1.27) (Aldehyde dehydrogenase family 6 member A1)	3 v 3	-0.0702492	0.0262296	0.431716	Q8WVC6	DCAKD	Dephospho-CoA kinase domain-containing protein	3 v 3	-0.246533	0.010682	0.180135	SYF2
P17405	SMPD1	Sphingomyelin phosphodiesterase (EC 3.1.4.12) (Acid sphingomyelinase) (aSMase)	3 v 3	0.283346	0.0262651	0.431716	Q8IYB7	DIS3L2	DIS3-like exonuclease 2 (hDIS3L2) (EC 3.1.13.-)	3 v 3	0.119236	0.0107067	0.180194	BYSL
Q8NFU3	TSTD1	Thiosulfate:glutathione sulfurtransferase (TST) (EC 2.8.1.-)	3 v 3	0.212815	0.0263188	0.431716	Q9HAV0	GNB4	Guanine nucleotide-binding protein subunit beta-4 (Transducin beta chain 4)	3 v 3	0.487937	0.0107592	0.180226	GNG10
P38936	CDKN1A	Cyclin-dependent kinase inhibitor 1 (CDK-interacting protein 1) (Melanoma differentiation-associated protein 6) (MDA-6) (p21)	3 v 3	-0.349371	0.0263937	0.431716	O75449	KATNA1	Katanin p60 ATPase-containing subunit A1 (Katanin p60 subunit A1) (EC 5.6.1.1) (p60 katanin)	3 v 3	-0.235559	0.0107883	0.180226	NAA15
P50570	DNM2	Dynamin-2 (EC 3.6.5.5)	3 v 3	-0.159196	0.026431	0.431716	Q9Y570	PPME1	Protein phosphatase methylesterase 1 (PME-1) (EC 3.1.1.89)	3 v 3	-0.160173	0.0108039	0.180226	DYNLL2
Q9BXY0	MAK16	Protein MAK16 homolog (NNP78) (Protein RBM13)	3 v 3	-0.242843	0.0264333	0.431716	A0A024R275	RFK	Riboflavin kinase (EC 2.7.1.26)	3 v 3	-0.259679	0.0108075	0.180226	SELENOS
Q9P289	STK26	Serine/threonine-protein kinase 26 (EC 2.7.11.1) (MST3 and SOK1-related kinase) (Mammalian STE20-like protein kinase 4) (MST-4) (STE20-like kinase MST4) (Serine/threonine-protein kinase MASK)	3 v 3	-0.207964	0.0264424	0.431716	P09601	HMOX1	Heme oxygenase 1 (HO-1) (EC 1.14.14.18)	3 v 3	-0.41472	0.0108144	0.180226	TMEM65
Q8TAG9	EXOC6	Exocyst complex component 6 (Exocyst complex component Sec15A) (SEC15-like protein 1)	3 v 3	-0.127917	0.0264424	0.431716	O95486	SEC24A	Protein transport protein Sec24A (SEC24-related protein A)	3 v 3	0.188293	0.010888	0.181097	DYNLRB1
A2RUB1	MEIOC	Meiosis-specific coiled-coil domain-containing protein MEIOC (Meiosis-specific with coiled-coil domain protein)	2 v 2	0.327182	0.0265574	0.431716	Q13214	SEMA3B	Semaphorin-3B (Sema A(V)) (Semaphorin-V) (Sema V)	3 v 3	-0.338324	0.0109556	0.181765	PPP6C
P21333	FLNA	Filamin-A (FLN-A) (Actin-binding protein 280) (ABP-280) (Alpha-filamin) (Endothelial actin-binding protein) (Filamin-1) (Non-muscle filamin)	3 v 3	0.293856	0.026568	0.431716	Q9H9B4	SFXN1	Sideroflexin-1	3 v 3	0.116512	0.0109708	0.181765	AKT1
Q6UX72	B3GNT9	UDP-GlcNAc:betaGal beta-1,3-N-acetylglucosaminyltransferase 9 (BGnT-9) (Beta-1,3-Gn-T9) (Beta-1,3-N-acetylglucosaminyltransferase 9) (Beta3Gn-T9) (EC 2.4.1.-)	2 v 2	-0.131833	0.0266666	0.431716	P17676	CEBPB	CCAAT/enhancer-binding protein beta (C/EBP beta) (Liver activator protein) (LAP) (Liver-enriched inhibitory protein) (LIP) (Nuclear factor NF-IL6) (Transcription factor 5) (TCF-5)	3 v 3	-0.547637	0.011005	0.181978	INTS11
Q15836	VAMP3	Vesicle-associated membrane protein 3 (VAMP-3) (Cellubrevin) (CEB) (Synaptobrevin-3)	3 v 3	-0.287	0.0267546	0.431716	Q9Y6Y0	IVNS1ABP	Influenza virus NS1A-binding protein (NS1-BP) (NS1-binding protein) (Aryl hydrocarbon receptor-associated protein 3) (Kelch-like protein 39)	3 v 3	-0.747485	0.0110385	0.182088	SLC1A5
A0A2R8YEC9	MANBA	Beta-mannosidase (EC 3.2.1.25) (Lysosomal beta A mannosidase) (Mannanase)	3 v 3	-0.310096	0.0267607	0.431716	Q9UNF1	MAGED2	Melanoma-associated antigen D2 (11B6) (Breast cancer-associated gene 1 protein) (BCG-1) (Hepatocellular carcinoma-associated protein JCL-1) (MAGE-D2 antigen)	3 v 3	0.208834	0.0110596	0.182088	POLD1
Q06481	APLP2	Amyloid-like protein 2 (APLP-2) (APPH) (Amyloid protein homolog) (CDEI box-binding protein) (CDEBP)	3 v 3	-0.255019	0.0269769	0.431716	P30533	LRPAP1	Alpha-2-macroglobulin receptor-associated protein (Alpha-2-MRAP) (Low density lipoprotein receptor-related protein-associated protein 1) (RAP)	3 v 3	0.208154	0.0110819	0.182088	USP15
Q9BUB4	ADAT1	tRNA-specific adenosine deaminase 1 (hADAT1) (EC 3.5.4.34) (tRNA-specific adenosine-37 deaminase)	3 v 3	0.156052	0.0269816	0.431716	Q13418	ILK	Integrin-linked protein kinase (EC 2.7.11.1) (59 kDa serine/threonine-protein kinase) (Beta-integrin-linked kinase) (ILK-1) (ILK-2) (p59ILK)	3 v 3	0.548503	0.0110972	0.182088	GTPBP2
B4E2S7		cDNA FLJ58780, highly similar to Homo sapiens lysosomal-associated membrane protein 2 (LAMP2), transcript variant LAMP2B, mRNA	3 v 3	-0.205099	0.0269877	0.431716	Q9Y5S9	RBM8A	RNA-binding protein 8A (Binder of OVCA1-1) (BOV-1) (RNA-binding motif protein 8A) (RNA-binding protein Y14) (Ribonucleoprotein RBM8A)	3 v 3	-0.198043	0.0111792	0.182409	FBXO2
Q8IXM3	MRPL41	39S ribosomal protein L41, mitochondrial (L41mt) (MRP-L41) (39S ribosomal protein L27 homolog) (Bcl-2-interacting mitochondrial ribosomal protein L41) (Cell proliferation-inducing gene 3 protein) (MRP-L27 homolog) (Mitochondrial large ribosomal subunit protein mL41)	3 v 3	0.462047	0.027	0.431716	P31948	STIP1	Stress-induced-phosphoprotein 1 (STI1) (Hsc70/Hsp90-organizing protein) (Hop) (Renal carcinoma antigen NY-REN-11) (Transformation-sensitive protein IEF SSP 3521)	3 v 3	-0.246386	0.0111904	0.182409	ABCC1
Q8WXF7	ATL1	Atlastin-1 (EC 3.6.5.-) (Brain-specific GTP-binding protein) (GTP-binding protein 3) (GBP-3) (hGBP3) (Guanine nucleotide-binding protein 3) (Spastic paraplegia 3 protein A)	3 v 3	0.138163	0.0270014	0.431716	Q96KN1	LRATD2	Protein LRATD2 (Breast cancer membrane protein 101) (LRAT domain-containing 2) (Protein FAM84B) (Protein NSE2)	3 v 3	-0.540663	0.0111985	0.182409	PUM2
Q5T0Z8	C6orf132	Uncharacterized protein C6orf132	3 v 3	0.0791323	0.0270606	0.431716	P10636	MAPT	Microtubule-associated protein tau (Neurofibrillary tangle protein) (Paired helical filament-tau) (PHF-tau)	3 v 3	0.26823	0.0112146	0.182409	AP3D1
Q9H0D6	XRN2	5'-3' exoribonuclease 2 (EC 3.1.13.-) (DHM1-like protein) (DHP protein)	3 v 3	0.0743273	0.0271197	0.431716	Q5JVS0	HABP4	Intracellular hyaluronan-binding protein 4 (IHABP-4) (IHABP4) (Hyaluronan-binding protein 4) (Ki-1/57 intracellular antigen)	3 v 3	-0.21772	0.0112508	0.182409	SRCAP
Q6UWP7	LCLAT1	Lysocardiolipin acyltransferase 1 (EC 2.3.1.-) (1-acylglycerol-3-phosphate O-acyltransferase 8) (1-AGP acyltransferase 8) (1-AGPAT 8) (EC 2.3.1.51) (Acyl-CoA:lysocardiolipin acyltransferase 1)	3 v 3	-0.137487	0.0271398	0.431716	B4DVS4		cDNA FLJ57619, highly similar to Delta 3,5-delta 2,4-dienoyl-CoA isomerase, mitochondrial	3 v 3	0.315839	0.0112638	0.182409	KIF21A
Q96LJ7	DHRS1	Dehydrogenase/reductase SDR family member 1 (EC 1.1.-.-) (Short chain dehydrogenase/reductase family 19C member 1)	3 v 3	0.270566	0.0272605	0.431716	Q6P5R6	RPL22L1	60S ribosomal protein L22-like 1 (Large ribosomal subunit protein eL22-like 1)	3 v 3	0.423158	0.0112667	0.182409	MCM7
Q5VIR6	VPS53	Vacuolar protein sorting-associated protein 53 homolog	3 v 3	-0.191742	0.0273268	0.431716	Q92994	BRF1	Transcription factor IIIB 90 kDa subunit (TFIIIB90) (hTFIIIB90) (B-related factor 1) (BRF-1) (hBRF) (TAF3B2) (TATA box-binding protein-associated factor, RNA polymerase III, subunit 2)	3 v 3	-0.348997	0.0113105	0.182772	SCD
A0A024QZR3		Protein pelota homolog (EC 3.1.-.-)	3 v 3	-0.14186	0.0273285	0.431716	P48059	LIMS1	LIM and senescent cell antigen-like-containing domain protein 1 (Particularly interesting new Cys-His protein 1) (PINCH-1) (Renal carcinoma antigen NY-REN-48)	3 v 3	0.308659	0.0113819	0.183015	KIAA0100
Q5VVQ6	YOD1	Ubiquitin thioesterase OTU1 (EC 3.4.19.12) (DUBA-8) (HIV-1-induced protease 7) (HIN-7) (HsHIN7) (OTU domain-containing protein 2)	3 v 3	-0.429675	0.0273926	0.431716	P30414	NKTR	NK-tumor recognition protein (NK-TR protein) (Natural-killer cells cyclophilin-related protein) (Peptidyl-prolyl cis-trans isomerase NKTR) (PPIase) (EC 5.2.1.8) (Rotamase)	3 v 3	0.235647	0.0113939	0.183015	GOLM1
Q15036	SNX17	Sorting nexin-17	3 v 3	-0.252435	0.0274058	0.431716	Q53EP0	FNDC3B	Fibronectin type III domain-containing protein 3B (Factor for adipocyte differentiation 104) (HCV NS5A-binding protein 37)	3 v 3	0.580252	0.0113966	0.183015	B6E4X6
P10155	RO60	60 kDa SS-A/Ro ribonucleoprotein (60 kDa Ro protein) (60 kDa ribonucleoprotein Ro) (Ro60) (RoRNP) (Ro 60 kDa autoantigen) (Ro60 autoantigen) (Sjoegren syndrome antigen A2) (Sjoegren syndrome type A antigen) (SS-A) (TROVE domain family member 2)	3 v 3	-0.208237	0.0274341	0.431716	P40926	MDH2	Malate dehydrogenase, mitochondrial (EC 1.1.1.37)	3 v 3	-0.175257	0.0114136	0.183015	FANCB
Q92804	TAF15	TATA-binding protein-associated factor 2N (68 kDa TATA-binding protein-associated factor) (TAF(II)68) (TAFII68) (RNA-binding protein 56)	3 v 3	0.739293	0.027485	0.431716	O94952	FBXO21	F-box only protein 21	3 v 3	0.176653	0.0114331	0.183015	EMC1
Q9C035	TRIM5	Tripartite motif-containing protein 5 (EC 2.3.2.27) (RING finger protein 88) (RING-type E3 ubiquitin transferase TRIM5)	3 v 3	-0.155474	0.027714	0.431716	Q9NRG7	SDR39U1	Epimerase family protein SDR39U1 (EC 1.1.1.-) (Short-chain dehydrogenase/reductase family 39U member 1)	3 v 3	-0.261576	0.0114854	0.183139	VAMP7
Q9H8E8	KAT14	Cysteine-rich protein 2-binding protein (CSRP2-binding protein) (ADA2A-containing complex subunit 2) (ATAC2) (CRP2-binding partner) (CRP2BP) (Lysine acetyltransferase 14)	3 v 3	-0.394703	0.0278401	0.431716	O95433	AHSA1	Activator of 90 kDa heat shock protein ATPase homolog 1 (AHA1) (p38)	3 v 3	-0.088418	0.0114875	0.183139	IQGAP2
H0Y4V9	LARP4B	La-related protein 4B (Fragment)	2 v 2	0.268493	0.0278546	0.431716	Q8WXA9	SREK1	Splicing regulatory glutamine/lysine-rich protein 1 (Serine/arginine-rich-splicing regulatory protein 86) (SRrp86) (Splicing factor, arginine/serine-rich 12) (Splicing regulatory protein 508) (SRrp508)	3 v 3	0.16397	0.0115053	0.183139	VASN
Q9P2I0	CPSF2	Cleavage and polyadenylation specificity factor subunit 2 (Cleavage and polyadenylation specificity factor 100 kDa subunit) (CPSF 100 kDa subunit)	3 v 3	0.264379	0.0279382	0.431716	P13639	EEF2	Elongation factor 2 (EF-2)	3 v 3	-0.25367	0.0115586	0.183644	UBP1
Q9Y2T2	AP3M1	AP-3 complex subunit mu-1 (AP-3 adaptor complex mu3A subunit) (Adaptor-related protein complex 3 subunit mu-1) (Mu-adaptin 3A) (Mu3A-adaptin)	3 v 3	0.203354	0.0279382	0.431716	Q9Y3P9	RABGAP1	Rab GTPase-activating protein 1 (GAP and centrosome-associated protein) (Rab6 GTPase-activating protein GAPCenA)	3 v 3	-0.153488	0.0116103	0.184121	UPP1
P09012	SNRPA	U1 small nuclear ribonucleoprotein A (U1 snRNP A) (U1-A) (U1A)	3 v 3	0.164326	0.0279455	0.431716	Q9Y5L4	TIMM13	Mitochondrial import inner membrane translocase subunit Tim13	3 v 3	-0.211685	0.0116391	0.184235	GORAB
Q15012	LAPTM4A	Lysosomal-associated transmembrane protein 4A (Golgi 4-transmembrane-spanning transporter MTP)	3 v 3	-0.445599	0.0280677	0.431716	Q9NYB0	TERF2IP	Telomeric repeat-binding factor 2-interacting protein 1 (TERF2-interacting telomeric protein 1) (TRF2-interacting telomeric protein 1) (Dopamine receptor-interacting protein 5) (Repressor/activator protein 1 homolog) (RAP1 homolog) (hRap1)	3 v 3	-0.299352	0.0116816	0.184565	SMCR8
Q9HAV0	GNB4	Guanine nucleotide-binding protein subunit beta-4 (Transducin beta chain 4)	3 v 3	-0.261324	0.0280849	0.431716	P18074	ERCC2	General transcription and DNA repair factor IIH helicase subunit XPD (TFIIH subunit XPD) (EC 3.6.4.12) (Basic transcription factor 2 80 kDa subunit) (BTF2 p80) (CXPD) (DNA excision repair protein ERCC-2) (DNA repair protein complementing XP-D cells) (TFIIH basal transcription factor complex 80 kDa subunit) (TFIIH 80 kDa subunit) (TFIIH p80) (Xeroderma pigmentosum group D-complementing protein)	3 v 3	0.0751101	0.0117051	0.184594	MKRN2
Q9H9B1	EHMT1	Histone-lysine N-methyltransferase EHMT1 (EC 2.1.1.-) (Euchromatic histone-lysine N-methyltransferase 1) (Eu-HMTase1) (G9a-like protein 1) (GLP) (GLP1) (Histone H3-K9 methyltransferase 5) (H3-K9-HMTase 5) (Lysine N-methyltransferase 1D)	3 v 3	0.1593	0.0281302	0.431716	Q86TN4	TRPT1	tRNA 2'-phosphotransferase 1 (EC 2.7.1.160)	3 v 3	-0.482281	0.0117558	0.18505	POMK
P55010	EIF5	Eukaryotic translation initiation factor 5 (eIF-5)	3 v 3	-0.372737	0.0281957	0.431716	Q9UK97	FBXO9	F-box only protein 9 (Cross-immune reaction antigen 1) (Renal carcinoma antigen NY-REN-57)	3 v 3	0.546151	0.0118058	0.18532	RAD18
P61163	ACTR1A	Alpha-centractin (Centractin) (ARP1) (Actin-RPV) (Centrosome-associated actin homolog)	3 v 3	-0.0760525	0.0282247	0.431716	P06401	PGR	Progesterone receptor (PR) (Nuclear receptor subfamily 3 group C member 3)	3 v 3	0.101271	0.0118164	0.18532	NCBP2AS2
A0A0J9YVP6	PUF60	60 kDa poly(U)-binding-splicing factor (Poly(U)-binding-splicing factor PUF60) (Fragment)	3 v 3	0.17498	0.0282309	0.431716	Q5VT06	CEP350	Centrosome-associated protein 350 (Cep350) (Centrosome-associated protein of 350 kDa)	3 v 3	-0.114158	0.0118766	0.185921	KDM1A
Q14181	POLA2	DNA polymerase alpha subunit B (DNA polymerase alpha 70 kDa subunit)	3 v 3	0.303251	0.0282874	0.431716	O00592	PODXL	Podocalyxin (GCTM-2 antigen) (Gp200) (Podocalyxin-like protein 1) (PC) (PCLP-1)	3 v 3	0.458013	0.0119314	0.18634	AASS
P11717	IGF2R	Cation-independent mannose-6-phosphate receptor (CI Man-6-P receptor) (CI-MPR) (M6PR) (300 kDa mannose 6-phosphate receptor) (MPR 300) (Insulin-like growth factor 2 receptor) (Insulin-like growth factor II receptor) (IGF-II receptor) (M6P/IGF2 receptor) (M6P/IGF2R) (CD antigen CD222)	3 v 3	-0.4105	0.0282946	0.431716	O95864	FADS2	Acyl-CoA 6-desaturase (EC 1.14.19.3) (Delta(6) fatty acid desaturase) (D6D) (Delta(6) desaturase) (Delta-6 desaturase) (Fatty acid desaturase 2)	3 v 3	-0.281752	0.0119471	0.18634	NAP1L5
Q8TCC3	MRPL30	39S ribosomal protein L30, mitochondrial (L30mt) (MRP-L30) (39S ribosomal protein L28, mitochondrial) (L28mt) (MRP-L28) (Mitochondrial large ribosomal subunit protein uL30m)	3 v 3	0.479859	0.0283383	0.431716	Q13884	SNTB1	Beta-1-syntrophin (59 kDa dystrophin-associated protein A1 basic component 1) (DAPA1B) (BSYN2) (Syntrophin-2) (Tax interaction protein 43) (TIP-43)	3 v 3	0.157923	0.0120219	0.187164	ARFGEF1
O94830	DDHD2	Phospholipase DDHD2 (EC 3.1.1.-) (DDHD domain-containing protein 2) (KIAA0725p) (SAM, WWE and DDHD domain-containing protein 1)	3 v 3	-0.147942	0.0283399	0.431716	Q86UL3	GPAT4	Glycerol-3-phosphate acyltransferase 4 (EC 2.3.1.15) (1-acylglycerol-3-phosphate O-acyltransferase 6) (1-AGP acyltransferase 6) (1-AGPAT 6) (Acyl-CoA:glycerol-3-phosphate acyltransferase 4) (Lysophosphatidic acid acyltransferase zeta) (LPAAT-zeta) (Testis spermatogenesis apoptosis-related protein 7) (TSARG7)	3 v 3	-0.273597	0.0121285	0.187702	CCDC91
Q9NZE8	MRPL35	39S ribosomal protein L35, mitochondrial (L35mt) (MRP-L35) (Mitochondrial large ribosomal subunit protein bL35m)	3 v 3	0.259037	0.028422	0.431716	Q9Y613	FHOD1	FH1/FH2 domain-containing protein 1 (Formin homolog overexpressed in spleen 1) (FHOS) (Formin homology 2 domain-containing protein 1)	3 v 3	-0.0528728	0.0121806	0.187702	TRABD
Q9Y2R9	MRPS7	28S ribosomal protein S7, mitochondrial (MRP-S7) (S7mt) (Mitochondrial small ribosomal subunit protein uS7m) (bMRP-27a) (bMRP27a)	3 v 3	0.140332	0.0284222	0.431716	Q9Y2U5	MAP3K2	Mitogen-activated protein kinase kinase kinase 2 (EC 2.7.11.25) (MAPK/ERK kinase kinase 2) (MEK kinase 2) (MEKK 2)	3 v 3	0.213245	0.0122041	0.187702	GHDC
Q8IV08	PLD3	5'-3' exonuclease PLD3 (EC 3.1.16.1) (Choline phosphatase 3) (HindIII K4L homolog) (Hu-K4) (Phosphatidylcholine-hydrolyzing phospholipase D3) (Phospholipase D3) (PLD 3)	3 v 3	-0.148468	0.0284964	0.431716	Q96KA5	CLPTM1L	Cleft lip and palate transmembrane protein 1-like protein (CLPTM1-like protein) (Cisplatin resistance-related protein 9) (CRR9p)	3 v 3	-0.207239	0.0122343	0.187702	ENO1
Q9UNY4	TTF2	Transcription termination factor 2 (EC 3.6.4.-) (Lodestar homolog) (RNA polymerase II termination factor) (Transcription release factor 2) (F2) (HuF2)	3 v 3	0.261403	0.0284997	0.431716	Q9NWS0	PIH1D1	PIH1 domain-containing protein 1 (Nucleolar protein 17 homolog)	3 v 3	-0.263309	0.0122989	0.187702	INA
Q9UH65	SWAP70	Switch-associated protein 70 (SWAP-70)	3 v 3	0.147313	0.0285684	0.431716	Q6P3W7	SCYL2	SCY1-like protein 2 (Coated vesicle-associated kinase of 104 kDa)	3 v 3	0.124946	0.0123423	0.187702	NARS1
Q5HYI7	MTX3	Metaxin-3	3 v 3	-0.119684	0.0286008	0.431716	Q96CS2	HAUS1	HAUS augmin-like complex subunit 1 (Coiled-coil domain-containing protein 5) (Enhancer of invasion-cluster) (HEI-C)	3 v 3	-0.367855	0.0123629	0.187702	GNAI3
Q9NUT2	ABCB8	Mitochondrial potassium channel ATP-binding subunit (ATP-binding cassette sub-family B member 8, mitochondrial) (ABCB8) (Mitochondrial ATP-binding cassette 1) (M-ABC1) (Mitochondrial sulfonylurea-receptor) (MITOSUR)	3 v 3	-0.172418	0.028607	0.431716	P24386	CHM	Rab proteins geranylgeranyltransferase component A 1 (Choroideremia protein) (Rab escort protein 1) (REP-1) (TCD protein)	3 v 3	0.322999	0.0123968	0.187702	NMRAL1
Q9BUM1	G6PC3	Glucose-6-phosphatase 3 (G-6-Pase 3) (G6Pase 3) (EC 3.1.3.9) (Glucose-6-phosphatase beta) (G6Pase-beta) (Ubiquitous glucose-6-phosphatase catalytic subunit-related protein)	2 v 2	-0.320143	0.0286404	0.431716	Q9HB09	BCL2L12	Bcl-2-like protein 12 (Bcl2-L-12) (Bcl-2-related proline-rich protein)	3 v 3	-0.241493	0.0124121	0.187702	C14orf102
Q9NVU0	POLR3E	DNA-directed RNA polymerase III subunit RPC5 (RNA polymerase III subunit C5) (DNA-directed RNA polymerase III 80 kDa polypeptide)	3 v 3	-0.120855	0.0286425	0.431716	P52824	DGKQ	Diacylglycerol kinase theta (DAG kinase theta) (DGKtheta) (EC 2.7.1.107) (Diglyceride kinase theta) (DGK-theta)	2 v 2	-0.19008	0.0124319	0.187702	POLDIP2
Q8N8J7	FAM241A	Uncharacterized protein FAM241A	3 v 3	-0.176947	0.0287282	0.432032	O15360	FANCA	Fanconi anemia group A protein (Protein FACA)	3 v 3	-0.153787	0.0124333	0.187702	CALD1
P08582	MELTF	Melanotransferrin (Melanoma-associated antigen p97) (CD antigen CD228)	3 v 3	0.128086	0.0287649	0.432032	P35250	RFC2	Replication factor C subunit 2 (Activator 1 40 kDa subunit) (A1 40 kDa subunit) (Activator 1 subunit 2) (Replication factor C 40 kDa subunit) (RF-C 40 kDa subunit) (RFC40)	3 v 3	-0.20452	0.0124489	0.187702	SNAP23
Q13424	SNTA1	Alpha-1-syntrophin (59 kDa dystrophin-associated protein A1 acidic component 1) (Pro-TGF-alpha cytoplasmic domain-interacting protein 1) (TACIP1) (Syntrophin-1)	3 v 3	0.260633	0.0288874	0.433107	Q15059	BRD3	Bromodomain-containing protein 3 (RING3-like protein)	3 v 3	0.541725	0.0124679	0.187702	USP1
O15162	PLSCR1	Phospholipid scramblase 1 (PL scramblase 1) (Ca(2+)-dependent phospholipid scramblase 1) (Erythrocyte phospholipid scramblase) (Mg(2+)-dependent nuclease) (EC 3.1.-.-) (MmTRA1b)	2 v 2	0.379055	0.0289672	0.43311	P21283	ATP6V1C1	V-type proton ATPase subunit C 1 (V-ATPase subunit C 1) (Vacuolar proton pump subunit C 1)	3 v 3	0.328828	0.0124855	0.187702	Q53HG7
Q96G75	RMND5B	E3 ubiquitin-protein transferase RMND5B (EC 2.3.2.27) (Protein RMD5 homolog B)	2 v 2	0.329805	0.029073	0.433111	F5H8L0	RABGAP1L	Rab GTPase-activating protein 1-like	3 v 3	-0.101626	0.0124957	0.187702	ATP6V0D1
O75781	PALM	Paralemmin-1 (Paralemmin)	3 v 3	-0.228905	0.0292311	0.43311	Q06481	APLP2	Amyloid-like protein 2 (APLP-2) (APPH) (Amyloid protein homolog) (CDEI box-binding protein) (CDEBP)	3 v 3	0.287858	0.0125422	0.187702	VDAC1
Q86W92	PPFIBP1	Liprin-beta-1 (Protein tyrosine phosphatase receptor type f polypeptide-interacting protein-binding protein 1) (PTPRF-interacting protein-binding protein 1) (hSGT2)	3 v 3	0.161121	0.0292549	0.433111	Q6DD88	ATL3	Atlastin-3 (EC 3.6.5.-)	3 v 3	0.416692	0.0125626	0.187702	MSN
Q96AG3	SLC25A46	Solute carrier family 25 member 46	2 v 2	0.180858	0.0292969	0.433111	P31150	GDI1	Rab GDP dissociation inhibitor alpha (Rab GDI alpha) (Guanosine diphosphate dissociation inhibitor 1) (GDI-1) (Oligophrenin-2) (Protein XAP-4)	3 v 3	-0.752488	0.0125626	0.187702	STK38
O00458	IFRD1	Interferon-related developmental regulator 1 (Nerve growth factor-inducible protein PC4)	2 v 2	-0.256029	0.0293001	0.43311	Q5JUR7	TEX30	Testis-expressed protein 30	3 v 3	-0.188337	0.0125754	0.187702	A0A140VKC9
I3L0E3		HCG1984214, isoform CRA_a	3 v 3	0.111462	0.0293289	0.43311	Q9Y666	SLC12A7	Solute carrier family 12 member 7 (Electroneutral potassium-chloride cotransporter 4) (K-Cl cotransporter 4)	3 v 3	-0.296133	0.0126019	0.187702	COASY
O14776	TCERG1	Transcription elongation regulator 1 (TATA box-binding protein-associated factor 2S) (Transcription factor CA150)	3 v 3	-0.164984	0.0293496	0.43311	Q9NQY0	BIN3	Bridging integrator 3	3 v 3	-0.0823684	0.0126606	0.187702	PLEKHA2
Q14011	CIRBP	Cold-inducible RNA-binding protein (A18 hnRNP) (Glycine-rich RNA-binding protein CIRP)	3 v 3	0.188871	0.0294313	0.433111	O95347	SMC2	Structural maintenance of chromosomes protein 2 (SMC protein 2) (SMC-2) (Chromosome-associated protein E) (hCAP-E) (XCAP-E homolog)	3 v 3	-0.189705	0.012663	0.187702	OPHN1
P35251	RFC1	Replication factor C subunit 1 (Activator 1 140 kDa subunit) (A1 140 kDa subunit) (Activator 1 large subunit) (Activator 1 subunit 1) (DNA-binding protein PO-GA) (Replication factor C 140 kDa subunit) (RF-C 140 kDa subunit) (RFC140) (Replication factor C large subunit)	3 v 3	0.279275	0.0294623	0.43311	Q68CZ6	HAUS3	HAUS augmin-like complex subunit 3	3 v 3	-0.174079	0.0127342	0.187702	EPN1
P38646	HSPA9	Stress-70 protein, mitochondrial (75 kDa glucose-regulated protein) (GRP-75) (Heat shock 70 kDa protein 9) (Mortalin) (MOT) (Peptide-binding protein 74) (PBP74)	3 v 3	-0.139001	0.0295179	0.43311	Q71U36	TUBA1A	Tubulin alpha-1A chain (Alpha-tubulin 3) (Tubulin B-alpha-1) (Tubulin alpha-3 chain) [Cleaved into: Detyrosinated tubulin alpha-1A chain]	3 v 3	0.0901056	0.0127426	0.187702	DYNLT3
O95470	SGPL1	Sphingosine-1-phosphate lyase 1 (S1PL) (SP-lyase 1) (SPL 1) (hSPL) (EC 4.1.2.27) (Sphingosine-1-phosphate aldolase)	3 v 3	-0.109299	0.0296894	0.43311	P62081	RPS7	40S ribosomal protein S7 (Small ribosomal subunit protein eS7)	3 v 3	0.311519	0.0127497	0.187702	CPTP
P61812	TGFB2	Transforming growth factor beta-2 proprotein (Cetermin) (Glioblastoma-derived T-cell suppressor factor) (G-TSF) [Cleaved into: Latency-associated peptide (LAP); Transforming growth factor beta-2 (TGF-beta-2)]	2 v 2	-0.4777	0.0296995	0.433111	P13797	PLS3	Plastin-3 (T-plastin)	3 v 3	0.310205	0.0127545	0.187702	FSCN1
Q1KMD3	HNRNPUL2	Heterogeneous nuclear ribonucleoprotein U-like protein 2 (Scaffold-attachment factor A2) (SAF-A2)	3 v 3	0.224017	0.0297361	0.433111	Q02809	PLOD1	Procollagen-lysine,2-oxoglutarate 5-dioxygenase 1 (EC 1.14.11.4) (Lysyl hydroxylase 1) (LH1)	3 v 3	0.339817	0.0127717	0.187702	RPS3A
Q8NE86	MCU	Calcium uniporter protein, mitochondrial (HsMCU) (Coiled-coil domain-containing protein 109A)	3 v 3	-0.220932	0.0297435	0.433111	Q9H1U4	MEGF9	Multiple epidermal growth factor-like domains protein 9 (Multiple EGF-like domains protein 9) (Epidermal growth factor-like protein 5) (EGF-like protein 5)	3 v 3	-0.218549	0.0127946	0.187702	HEL-S-95n
Q96I59	NARS2	Probable asparagine--tRNA ligase, mitochondrial (EC 6.1.1.22) (Asparaginyl-tRNA synthetase) (AsnRS)	3 v 3	0.489611	0.0297724	0.433111	Q9UNN5	FAF1	FAS-associated factor 1 (hFAF1) (UBX domain-containing protein 12) (UBX domain-containing protein 3A)	3 v 3	0.282691	0.0128066	0.187702	RABGGTA
Q96EY7	PTCD3	Pentatricopeptide repeat domain-containing protein 3, mitochondrial (28S ribosomal protein S39, mitochondrial) (MRP-S39) (Mitochondrial small ribosomal subunit protein mS39) (Transformation-related gene 15 protein) (TRG-15)	3 v 3	0.229753	0.0299027	0.433111	Q587I9	SFT2D3	Vesicle transport protein SFT2C (SFT2 domain-containing protein 3)	3 v 3	-0.298789	0.0128145	0.187702	NOTCH2
Q9BPY3	FAM118B	Protein FAM118B	3 v 3	-0.117818	0.0299343	0.433111	Q9NUQ2	AGPAT5	1-acyl-sn-glycerol-3-phosphate acyltransferase epsilon (EC 2.3.1.51) (1-acylglycerol-3-phosphate O-acyltransferase 5) (1-AGP acyltransferase 5) (1-AGPAT 5) (Lysophosphatidic acid acyltransferase epsilon) (LPAAT-epsilon)	3 v 3	-0.261912	0.0128154	0.187702	AKAP12
Q9HCE1	MOV10	Helicase MOV-10 (EC 3.6.4.13) (Armitage homolog) (Moloney leukemia virus 10 protein)	3 v 3	0.43658	0.0299406	0.433111	Q96S55	WRNIP1	ATPase WRNIP1 (EC 3.6.1.-) (Werner helicase-interacting protein 1)	3 v 3	-0.209103	0.0128281	0.187702	PKM
Q96GM8	TOE1	Target of EGR1 protein 1	3 v 3	-0.151276	0.0300381	0.433111	Q15428	SF3A2	Splicing factor 3A subunit 2 (SF3a66) (Spliceosome-associated protein 62) (SAP 62)	3 v 3	-0.211351	0.0128928	0.187702	LDLR
Q9NXK8	FBXL12	F-box/LRR-repeat protein 12 (F-box and leucine-rich repeat protein 12) (F-box protein FBL12)	3 v 3	-0.312481	0.0300868	0.433111	P49427	CDC34	Ubiquitin-conjugating enzyme E2 R1 (EC 2.3.2.23) ((E3-independent) E2 ubiquitin-conjugating enzyme R1) (EC 2.3.2.24) (E2 ubiquitin-conjugating enzyme R1) (Ubiquitin-conjugating enzyme E2-32 kDa complementing) (Ubiquitin-conjugating enzyme E2-CDC34) (Ubiquitin-protein ligase R1)	3 v 3	-0.303249	0.0129376	0.187702	OXA1L
Q53GA1		Elongation factor 1-alpha (Fragment)	3 v 3	-0.0664388	0.0301109	0.433111	Q01658	DR1	Protein Dr1 (Down-regulator of transcription 1) (Negative cofactor 2-beta) (NC2-beta) (TATA-binding protein-associated phosphoprotein)	3 v 3	-0.27339	0.012948	0.187702	NCKAP1
A0A1C7CYX9	DPYSL2	Dihydropyrimidinase-related protein 2	3 v 3	0.157834	0.0301488	0.43311	Q96EB1	ELP4	Elongator complex protein 4 (hELP4) (PAX6 neighbor gene protein)	3 v 3	0.0851196	0.0129714	0.187702	TGS1
Q14C86	GAPVD1	GTPase-activating protein and VPS9 domain-containing protein 1 (GAPex-5) (Rab5-activating protein 6)	3 v 3	-0.225234	0.0301696	0.433111	Q9NP72	RAB18	Ras-related protein Rab-18	3 v 3	0.556511	0.0130022	0.187702	MRPS27
Q9P0J1	PDP1	[Pyruvate dehydrogenase [acetyl-transferring]]-phosphatase 1, mitochondrial (PDP 1) (EC 3.1.3.43) (Protein phosphatase 2C) (Pyruvate dehydrogenase phosphatase catalytic subunit 1) (PDPC 1)	3 v 3	-0.0751538	0.0301799	0.433111	Q9P0U3	SENP1	Sentrin-specific protease 1 (EC 3.4.22.-) (Sentrin/SUMO-specific protease SENP1)	3 v 3	-0.153523	0.0130114	0.187702	NR2C2AP
Q9P258	RCC2	Protein RCC2 (RCC1-like protein TD-60) (Telophase disk protein of 60 kDa)	3 v 3	0.141445	0.0302785	0.433111	Q05DH4	FHIP1A	FHF complex subunit HOOK interacting protein 1A (FHIP1A) (FTS and Hook-interacting protein like) (FHIP-L)	3 v 3	0.189345	0.0130232	0.187702	REM1
Q9H4A5	GOLPH3L	Golgi phosphoprotein 3-like (GPP34-related protein)	3 v 3	-0.15318	0.0303328	0.433111	Q9BWQ6	YIPF2	Protein YIPF2 (YIP1 family member 2)	3 v 3	0.176028	0.0130351	0.187702	PLPBP
Q96A35	MRPL24	39S ribosomal protein L24, mitochondrial (L24mt) (MRP-L24) (Mitochondrial large ribosomal subunit protein uL24m)	3 v 3	0.171815	0.0304212	0.433111	Q9NSD9	FARSB	Phenylalanine--tRNA ligase beta subunit (EC 6.1.1.20) (Phenylalanyl-tRNA synthetase beta subunit) (PheRS)	3 v 3	-0.139772	0.0130464	0.187702	DUSP3
Q13889	GTF2H3	General transcription factor IIH subunit 3 (Basic transcription factor 2 34 kDa subunit) (BTF2 p34) (General transcription factor IIH polypeptide 3) (TFIIH basal transcription factor complex p34 subunit)	3 v 3	0.136213	0.0304847	0.433111	Q9BUR4	WRAP53	Telomerase Cajal body protein 1 (WD repeat-containing protein 79) (WD40 repeat-containing protein antisense to TP53 gene) (WRAP53beta)	3 v 3	-0.202263	0.013081	0.187702	PIGW
I6NLS4		Phosphodiesterase (EC 3.1.4.-)	3 v 3	-0.239321	0.0305342	0.43311	P06703	S100A6	Protein S100-A6 (Calcyclin) (Growth factor-inducible protein 2A9) (MLN 4) (Prolactin receptor-associated protein) (PRA) (S100 calcium-binding protein A6)	3 v 3	-0.38841	0.0131545	0.187702	SEMA4B
Q6IA69	NADSYN1	Glutamine-dependent NAD(+) synthetase (EC 6.3.5.1) (NAD(+) synthase [glutamine-hydrolyzing]) (NAD(+) synthetase)	3 v 3	0.11507	0.0306407	0.433111	Q15042	RAB3GAP1	Rab3 GTPase-activating protein catalytic subunit (RAB3 GTPase-activating protein 130 kDa subunit) (Rab3-GAP p130) (Rab3-GAP)	3 v 3	0.207817	0.0131918	0.187702	FKBP3
A0A0A0MRM9	NOLC1	Nucleolar and coiled-body phosphoprotein 1 (Fragment)	3 v 3	0.43492	0.0306464	0.43311	Q9BYP7	WNK3	Serine/threonine-protein kinase WNK3 (EC 2.7.11.1) (Protein kinase lysine-deficient 3) (Protein kinase with no lysine 3)	3 v 3	-0.524967	0.0132049	0.187702	RHEB
C7DJS2	GSTP1	GST class-pi (EC 2.5.1.18) (Fragment)	3 v 3	-0.234846	0.0306812	0.43311	Q7L5N1	COPS6	COP9 signalosome complex subunit 6 (SGN6) (Signalosome subunit 6) (JAB1-containing signalosome subunit 6) (MOV34 homolog) (Vpr-interacting protein) (hVIP)	3 v 3	0.13493	0.0132189	0.187702	BAG6
P42574	CASP3	Caspase-3 (CASP-3) (EC 3.4.22.56) (Apopain) (Cysteine protease CPP32) (CPP-32) (Protein Yama) (SREBP cleavage activity 1) (SCA-1) [Cleaved into: Caspase-3 subunit p17; Caspase-3 subunit p12]	3 v 3	-0.34363	0.0307275	0.433111	P04818	TYMS	Thymidylate synthase (TS) (TSase) (EC 2.1.1.45)	3 v 3	-0.779249	0.0132673	0.187702	ALKBH5
Q8IY17	PNPLA6	Patatin-like phospholipase domain-containing protein 6 (EC 3.1.1.5) (Neuropathy target esterase)	3 v 3	-0.199007	0.0307276	0.433111	P49792	RANBP2	E3 SUMO-protein ligase RanBP2 (EC 2.3.2.-) (358 kDa nucleoporin) (Nuclear pore complex protein Nup358) (Nucleoporin Nup358) (Ran-binding protein 2) (RanBP2) (p270)	3 v 3	0.127244	0.0132794	0.187702	CLSPN
P35658	NUP214	Nuclear pore complex protein Nup214 (214 kDa nucleoporin) (Nucleoporin Nup214) (Protein CAN)	3 v 3	0.165278	0.0309187	0.43311	Q96HW7	INTS4	Integrator complex subunit 4 (Int4)	3 v 3	0.23376	0.0133175	0.187702	TAX1BP3
B4DH07		Pitrilysin metalloproteinase 1 (Presequence protease, mitochondrial)	3 v 3	-0.161524	0.0309664	0.43311	Q96G25	MED8	Mediator of RNA polymerase II transcription subunit 8 (Activator-recruited cofactor 32 kDa component) (ARC32) (Mediator complex subunit 8)	3 v 3	-0.153082	0.0133266	0.187702	GID8
Q9H5V8	CDCP1	CUB domain-containing protein 1 (Membrane glycoprotein gp140) (Subtractive immunization M plus HEp3-associated 135 kDa protein) (SIMA135) (Transmembrane and associated with src kinases) (CD antigen CD318)	3 v 3	0.0254632	0.0310041	0.433111	Q15628	TRADD	Tumor necrosis factor receptor type 1-associated DEATH domain protein (TNFR1-associated DEATH domain protein) (TNFRSF1A-associated via death domain)	3 v 3	0.0686626	0.0133557	0.187702	ME1
Q16186	ADRM1	Proteasomal ubiquitin receptor ADRM1 (110 kDa cell membrane glycoprotein) (Gp110) (Adhesion-regulating molecule 1) (ARM-1) (Proteasome regulatory particle non-ATPase 13) (hRpn13) (Rpn13 homolog)	3 v 3	0.0697281	0.0310164	0.433111	P60763	RAC3	Ras-related C3 botulinum toxin substrate 3 (EC 3.6.5.2) (p21-Rac3)	2 v 2	-0.254973	0.0133792	0.187702	A0A024QZB4
Q96NY8	NECTIN4	Nectin-4 (Ig superfamily receptor LNIR) (Nectin cell adhesion molecule 4) (Poliovirus receptor-related protein 4) [Cleaved into: Processed poliovirus receptor-related protein 4]	3 v 3	0.147045	0.031028	0.433111	P50120	RBP2	Retinol-binding protein 2 (Cellular retinol-binding protein II) (CRBP-II)	3 v 3	0.463673	0.0134083	0.187702	KIF3B
Q9BT25	HAUS8	HAUS augmin-like complex subunit 8 (HEC1/NDC80-interacting centrosome-associated protein 1) (Sarcoma antigen NY-SAR-48)	3 v 3	0.129699	0.0310313	0.433111	Q14571	ITPR2	Inositol 1,4,5-trisphosphate receptor type 2 (IP3 receptor isoform 2) (IP3R 2) (InsP3R2) (Type 2 inositol 1,4,5-trisphosphate receptor) (Type 2 InsP3 receptor)	3 v 3	0.278421	0.0134355	0.187702	RANBP3
P40189	IL6ST	Interleukin-6 receptor subunit beta (IL-6 receptor subunit beta) (IL-6R subunit beta) (IL-6R-beta) (IL-6RB) (CDw130) (Interleukin-6 signal transducer) (Membrane glycoprotein 130) (gp130) (Oncostatin-M receptor subunit alpha) (CD antigen CD130)	2 v 2	-0.721081	0.0310434	0.43311	O00519	FAAH	Fatty-acid amide hydrolase 1 (EC 3.5.1.99) (Anandamide amidohydrolase 1) (Fatty acid ester hydrolase) (EC 3.1.1.-) (Oleamide hydrolase 1)	3 v 3	-0.40587	0.0134363	0.187702	DLG1
Q5VT06	CEP350	Centrosome-associated protein 350 (Cep350) (Centrosome-associated protein of 350 kDa)	3 v 3	0.120406	0.0310745	0.433111	Q6PD74	AAGAB	Alpha- and gamma-adaptin-binding protein p34	3 v 3	-0.362607	0.0134477	0.187702	CNOT10
Q8IYS2	KIAA2013	Uncharacterized protein KIAA2013	3 v 3	-0.430094	0.0311393	0.433304	Q96NB2	SFXN2	Sideroflexin-2	3 v 3	-0.342485	0.0134528	0.187702	YIPF5
O75475	PSIP1	PC4 and SFRS1-interacting protein (CLL-associated antigen KW-7) (Dense fine speckles 70 kDa protein) (DFS 70) (Lens epithelium-derived growth factor) (Transcriptional coactivator p75/p52)	3 v 3	0.255746	0.0312726	0.433726	P28290	ITPRID2	Protein ITPRID2 (Cleavage signal-1 protein) (CS-1) (ITPR-interacting domain-containing protein 2) (Ki-ras-induced actin-interacting protein) (Sperm-specific antigen 2)	3 v 3	0.166771	0.0135011	0.187702	UBL5
Q14807	KIF22	Kinesin-like protein KIF22 (Kinesin-like DNA-binding protein) (Kinesin-like protein 4)	3 v 3	-0.130933	0.031289	0.433726	O96017	CHEK2	Serine/threonine-protein kinase Chk2 (EC 2.7.11.1) (CHK2 checkpoint homolog) (Cds1 homolog) (Hucds1) (hCds1) (Checkpoint kinase 2)	3 v 3	0.10457	0.0135031	0.187702	CNBP
Q8TF01	PNISR	Arginine/serine-rich protein PNISR (PNN-interacting serine/arginine-rich protein) (SR-related protein) (SR-rich protein) (Serine/arginine-rich-splicing regulatory protein 130) (SRrp130) (Splicing factor, arginine/serine-rich 130) (Splicing factor, arginine/serine-rich 18)	3 v 3	0.231851	0.0313224	0.433726	Q13619	CUL4A	Cullin-4A (CUL-4A)	3 v 3	-0.220546	0.0135815	0.187702	NSDHL
Q9NYQ6	CELSR1	Cadherin EGF LAG seven-pass G-type receptor 1 (Cadherin family member 9) (Flamingo homolog 2) (hFmi2)	3 v 3	-0.114005	0.0314704	0.43391	P25208	NFYB	Nuclear transcription factor Y subunit beta (CAAT box DNA-binding protein subunit B) (Nuclear transcription factor Y subunit B) (NF-YB)	2 v 2	-0.203352	0.0135821	0.187702	TPD52L1
O00443	PIK3C2A	Phosphatidylinositol 4-phosphate 3-kinase C2 domain-containing subunit alpha (PI3K-C2-alpha) (PtdIns-3-kinase C2 subunit alpha) (EC 2.7.1.137) (EC 2.7.1.153) (EC 2.7.1.154) (Phosphoinositide 3-kinase-C2-alpha)	3 v 3	-0.11572	0.0314868	0.43391	Q9BRP1	PDCD2L	Programmed cell death protein 2-like	3 v 3	-0.165649	0.0136279	0.187702	ORC2
Q9UBK8	MTRR	Methionine synthase reductase (MSR) (EC 1.16.1.8) (Aquacobalamin reductase) (AqCbl reductase)	3 v 3	-0.213619	0.0315492	0.43391	F8VWL3	FGD4	FYVE, RhoGEF and PH domain-containing protein 4	3 v 3	0.331847	0.0136466	0.187702	ASNS
Q92922	SMARCC1	SWI/SNF complex subunit SMARCC1 (BRG1-associated factor 155) (BAF155) (SWI/SNF complex 155 kDa subunit) (SWI/SNF-related matrix-associated actin-dependent regulator of chromatin subfamily C member 1)	3 v 3	-0.0724256	0.0315538	0.43391	Q9Y5A9	YTHDF2	YTH domain-containing family protein 2 (DF2) (CLL-associated antigen KW-14) (High-glucose-regulated protein 8) (Renal carcinoma antigen NY-REN-2)	3 v 3	-0.845083	0.0136534	0.187702	CHCHD4
P30307	CDC25C	M-phase inducer phosphatase 3 (EC 3.1.3.48) (Dual specificity phosphatase Cdc25C)	3 v 3	0.129326	0.0316733	0.43391	Q00535	CDK5	Cyclin-dependent-like kinase 5 (EC 2.7.11.1) (Cell division protein kinase 5) (Serine/threonine-protein kinase PSSALRE) (Tau protein kinase II catalytic subunit) (TPKII catalytic subunit)	3 v 3	-0.158394	0.0136696	0.187702	RPL37A
Q9HCE5	METTL14	N6-adenosine-methyltransferase non-catalytic subunit (Methyltransferase-like protein 14) (hMETTL14)	3 v 3	-0.104236	0.031684	0.43391	P60903	S100A10	Protein S100-A10 (Calpactin I light chain) (Calpactin-1 light chain) (Cellular ligand of annexin II) (S100 calcium-binding protein A10) (p10 protein) (p11)	3 v 3	-0.321162	0.0136801	0.187702	RPS19
Q92997	DVL3	Segment polarity protein dishevelled homolog DVL-3 (Dishevelled-3) (DSH homolog 3)	3 v 3	0.475097	0.0316923	0.43391	O43490	PROM1	Prominin-1 (Antigen AC133) (Prominin-like protein 1) (CD antigen CD133)	3 v 3	0.230681	0.0137125	0.187702	NOVA1
O95396	MOCS3	Adenylyltransferase and sulfurtransferase MOCS3 (Molybdenum cofactor synthesis protein 3) (Molybdopterin synthase sulfurylase) (MPT synthase sulfurylase) [Includes: Molybdopterin-synthase adenylyltransferase (EC 2.7.7.80) (Adenylyltransferase MOCS3) (Sulfur carrier protein MOCS2A adenylyltransferase); Molybdopterin-synthase sulfurtransferase (EC 2.8.1.11) (Sulfur carrier protein MOCS2A sulfurtran…	3 v 3	-0.336477	0.0317685	0.43398	P51965	UBE2E1	Ubiquitin-conjugating enzyme E2 E1 (EC 2.3.2.23) ((E3-independent) E2 ubiquitin-conjugating enzyme E1) (EC 2.3.2.24) (E2 ubiquitin-conjugating enzyme E1) (UbcH6) (Ubiquitin carrier protein E1) (Ubiquitin-protein ligase E1)	3 v 3	1.05966	0.0137162	0.187702	CD109
P39060	COL18A1	Collagen alpha-1(XVIII) chain [Cleaved into: Endostatin; Non-collagenous domain 1 (NC1)]	3 v 3	-0.284153	0.0317994	0.43398	B7Z6G2		cDNA FLJ56152, highly similar to Rho guanine nucleotide exchange factor 7	3 v 3	0.341352	0.0137369	0.187702	SF3A3
A0A669KB62	CTNND1	Catenin delta-1	3 v 3	-0.165071	0.031956	0.434268	O94762	RECQL5	ATP-dependent DNA helicase Q5 (EC 3.6.4.12) (DNA helicase, RecQ-like type 5) (RecQ5) (RecQ protein-like 5)	3 v 3	-0.372527	0.0137472	0.187702	MPV17L2
P16278	GLB1	Beta-galactosidase (EC 3.2.1.23) (Acid beta-galactosidase) (Lactase) (Elastin receptor 1)	3 v 3	-0.157579	0.0319714	0.434268	Q96RQ1	ERGIC2	Endoplasmic reticulum-Golgi intermediate compartment protein 2	3 v 3	0.175893	0.0137637	0.187702	TMTC1
Q9UKY7	CDV3	Protein CDV3 homolog	3 v 3	-0.277954	0.0320977	0.434268	P04350	TUBB4A	Tubulin beta-4A chain (Tubulin 5 beta) (Tubulin beta-4 chain)	3 v 3	0.184665	0.0137695	0.187702	PNPO
O95602	POLR1A	DNA-directed RNA polymerase I subunit RPA1 (RNA polymerase I subunit A1) (EC 2.7.7.6) (A190) (DNA-directed RNA polymerase I largest subunit) (DNA-directed RNA polymerase I subunit A) (RNA polymerase I 194 kDa subunit) (RPA194)	3 v 3	-0.244661	0.0321478	0.434268	P54132	BLM	Bloom syndrome protein (EC 3.6.4.12) (DNA helicase, RecQ-like type 2) (RecQ2) (RecQ protein-like 3)	3 v 3	-0.263704	0.0138008	0.187702	VRK3
Q02447	SP3	Transcription factor Sp3 (SPR-2)	2 v 2	-0.393468	0.0321812	0.434268	Q9UMS0	NFU1	NFU1 iron-sulfur cluster scaffold homolog, mitochondrial (HIRA-interacting protein 5)	3 v 3	0.197691	0.0138349	0.187702	BAIAP2L1
Q92796	DLG3	Disks large homolog 3 (Neuroendocrine-DLG) (Synapse-associated protein 102) (SAP-102) (SAP102) (XLMR)	3 v 3	-0.379295	0.0322006	0.434268	Q12996	CSTF3	Cleavage stimulation factor subunit 3 (CF-1 77 kDa subunit) (Cleavage stimulation factor 77 kDa subunit) (CSTF 77 kDa subunit) (CstF-77)	3 v 3	-0.0813661	0.0138569	0.187702	NAA35
Q9H115	NAPB	Beta-soluble NSF attachment protein (SNAP-beta) (N-ethylmaleimide-sensitive factor attachment protein beta)	3 v 3	0.070943	0.0324491	0.434268	Q9BV61	TRAP1	TRAP1 protein (Fragment)	3 v 3	-0.174037	0.013865	0.187702	NOC2L
P00374	DHFR	Dihydrofolate reductase (EC 1.5.1.3)	3 v 3	0.218113	0.0324585	0.434268	Q7L9L4	MOB1B	MOB kinase activator 1B (Mob1 homolog 1A) (Mob1A) (Mob1B) (Mps one binder kinase activator-like 1A)	3 v 3	-0.349436	0.0138759	0.187702	DLG5
Q9Y5B9	SUPT16H	FACT complex subunit SPT16 (Chromatin-specific transcription elongation factor 140 kDa subunit) (FACT 140 kDa subunit) (FACTp140) (Facilitates chromatin transcription complex subunit SPT16) (hSPT16)	3 v 3	0.70252	0.0324671	0.434268	Q96LL9	DNAJC30	DnaJ homolog subfamily C member 30, mitochondrial (Williams-Beuren syndrome chromosomal region 18 protein)	2 v 2	-0.341846	0.0139148	0.187702	CHMP1B
Q92485	SMPDL3B	Acid sphingomyelinase-like phosphodiesterase 3b (ASM-like phosphodiesterase 3b) (EC 3.1.4.-)	3 v 3	0.124992	0.0325552	0.434268	P06493	CDK1	Cyclin-dependent kinase 1 (CDK1) (EC 2.7.11.22) (EC 2.7.11.23) (Cell division control protein 2 homolog) (Cell division protein kinase 1) (p34 protein kinase)	3 v 3	-0.134996	0.0139678	0.187702	CCT5
O75503	CLN5	Ceroid-lipofuscinosis neuronal protein 5 (Protein CLN5) [Cleaved into: Ceroid-lipofuscinosis neuronal protein 5, secreted form]	3 v 3	0.232026	0.0325724	0.434268	Q9BSG0	PRADC1	Protease-associated domain-containing protein 1 (Protease-associated domain-containing protein of 21 kDa) (hPAP21)	2 v 2	0.564499	0.0139705	0.187702	EEF1AKMT1
Q6IQ49	SDE2	Replication stress response regulator SDE2	3 v 3	-0.139562	0.0326483	0.434268	E9PBG7	CAMK2D	Calcium/calmodulin-dependent protein kinase (EC 2.7.11.17)	3 v 3	0.0877391	0.0139753	0.187702	TBP
Q9NQW6	ANLN	Anillin	3 v 3	-0.187028	0.0327349	0.434268	Q9NTJ3	SMC4	Structural maintenance of chromosomes protein 4 (SMC protein 4) (SMC-4) (Chromosome-associated polypeptide C) (hCAP-C) (XCAP-C homolog)	3 v 3	-0.142307	0.0139866	0.187702	DIP2B
Q9H9R9	DBNDD1	Dysbindin domain-containing protein 1	2 v 2	-0.143733	0.0327481	0.434268	P0DN79	CBSL	Cystathionine beta-synthase-like protein (EC 4.2.1.22) (Beta-thionase) (Serine sulfhydrase)	3 v 3	0.244239	0.0139885	0.187702	ARF6
O14802	POLR3A	DNA-directed RNA polymerase III subunit RPC1 (RNA polymerase III subunit C1) (EC 2.7.7.6) (DNA-directed RNA polymerase III largest subunit) (DNA-directed RNA polymerase III subunit A) (RNA polymerase III 155 kDa subunit) (RPC155) (RNA polymerase III subunit C160)	3 v 3	-0.224056	0.0327605	0.434268	Q96EY9	ADAT3	Probable inactive tRNA-specific adenosine deaminase-like protein 3 (tRNA-specific adenosine-34 deaminase subunit ADAT3)	3 v 3	-0.198911	0.0139885	0.187702	PRKAR2B
Q9P2W9	STX18	Syntaxin-18 (Cell growth-inhibiting gene 9 protein)	3 v 3	0.149616	0.0327998	0.434268	Q9H7H0	METTL17	Methyltransferase-like protein 17, mitochondrial (EC 2.1.1.-) (False p73 target gene protein) (Methyltransferase 11 domain-containing protein 1) (Protein RSM22 homolog, mitochondrial)	3 v 3	0.33641	0.0140553	0.187702	R3HCC1
Q8NCH0	CHST14	Carbohydrate sulfotransferase 14 (EC 2.8.2.35) (Dermatan 4-sulfotransferase 1) (D4ST-1) (hD4ST1)	3 v 3	0.345776	0.0328536	0.434268	Q9GZZ1	NAA50	N-alpha-acetyltransferase 50 (hNaa50p) (EC 2.3.1.258) (N-acetyltransferase 13) (N-acetyltransferase 5) (hNAT5) (N-acetyltransferase san homolog) (hSAN) (N-epsilon-acetyltransferase 50) (EC 2.3.1.-) (NatE catalytic subunit)	3 v 3	0.166758	0.0140697	0.187702	IRF2BPL
Q5SNV9	C1orf167	Uncharacterized protein C1orf167	3 v 3	0.536031	0.0328859	0.434268	Q8IXJ9	ASXL1	Polycomb group protein ASXL1 (Additional sex combs-like protein 1)	3 v 3	0.391477	0.0140799	0.187702	Q59ER5
Q8TEA1	NSUN6	tRNA (cytosine(72)-C(5))-methyltransferase NSUN6 (EC 2.1.1.-) (NOL1/NOP2/Sun and PUA domain-containing protein 1) (NOL1/NOP2/Sun domain family member 6)	3 v 3	0.143627	0.0329062	0.434268	Q8NDI1	EHBP1	EH domain-binding protein 1	3 v 3	0.0549389	0.014102	0.187702	CCNB2
Q13795	ARFRP1	ADP-ribosylation factor-related protein 1 (ARF-related protein 1) (ARP)	3 v 3	0.308414	0.0330095	0.434268	Q96FW1	OTUB1	Ubiquitin thioesterase OTUB1 (EC 3.4.19.12) (Deubiquitinating enzyme OTUB1) (OTU domain-containing ubiquitin aldehyde-binding protein 1) (Otubain-1) (hOTU1) (Ubiquitin-specific-processing protease OTUB1)	3 v 3	0.575001	0.0141099	0.187702	ACTR3B
Q9NQG6	MIEF1	Mitochondrial dynamics protein MID51 (Mitochondrial dynamics protein of 51 kDa) (Mitochondrial elongation factor 1) (Smith-Magenis syndrome chromosomal region candidate gene 7 protein-like) (SMCR7-like protein)	3 v 3	-0.354645	0.0330167	0.434268	P23677	ITPKA	Inositol-trisphosphate 3-kinase A (EC 2.7.1.127) (Inositol 1,4,5-trisphosphate 3-kinase A) (IP3 3-kinase A) (IP3K A) (InsP 3-kinase A)	2 v 2	-0.10657	0.0141203	0.187702	STAG2
Q93052	LPP	Lipoma-preferred partner (LIM domain-containing preferred translocation partner in lipoma)	3 v 3	-0.132863	0.0331011	0.434268	Q9Y426	C2CD2	C2 domain-containing protein 2 (Transmembrane protein 24-like)	3 v 3	0.835848	0.014123	0.187702	ROMO1
P05187	ALPP	Alkaline phosphatase, placental type (EC 3.1.3.1) (Alkaline phosphatase Regan isozyme) (Placental alkaline phosphatase 1) (PLAP-1)	3 v 3	-0.417649	0.0331422	0.434268	P08238	HSP90AB1	Heat shock protein HSP 90-beta (HSP 90) (Heat shock 84 kDa) (HSP 84) (HSP84)	3 v 3	-0.137501	0.0141258	0.187702	LRRFIP1
Q96K76	USP47	Ubiquitin carboxyl-terminal hydrolase 47 (EC 3.4.19.12) (Deubiquitinating enzyme 47) (Ubiquitin thioesterase 47) (Ubiquitin-specific-processing protease 47)	3 v 3	-0.101279	0.0332258	0.434268	O95926	SYF2	Pre-mRNA-splicing factor SYF2 (CCNDBP1-interactor) (p29)	3 v 3	-0.285774	0.0141422	0.187702	SORL1
P29372	MPG	DNA-3-methyladenine glycosylase (EC 3.2.2.21) (3-alkyladenine DNA glycosylase) (3-methyladenine DNA glycosidase) (ADPG) (N-methylpurine-DNA glycosylase)	3 v 3	0.408139	0.03327	0.434268	Q13895	BYSL	Bystin	3 v 3	0.213503	0.0141521	0.187702	HCFC1
Q9UKS6	PACSIN3	Protein kinase C and casein kinase substrate in neurons protein 3 (SH3 domain-containing protein 6511)	3 v 3	0.137712	0.0333423	0.434268	P50151	GNG10	Guanine nucleotide-binding protein G(I)/G(S)/G(O) subunit gamma-10	3 v 3	-0.0930832	0.0141522	0.187702	TXNDC9
Q16740	CLPP	ATP-dependent Clp protease proteolytic subunit, mitochondrial (EC 3.4.21.92) (Endopeptidase Clp)	3 v 3	-0.152036	0.0334018	0.434268	A0A0B4J1W3	NAA15	N-alpha-acetyltransferase 15, NatA auxiliary subunit	3 v 3	0.302902	0.0141812	0.187702	CLUH
Q96JB2	COG3	Conserved oligomeric Golgi complex subunit 3 (COG complex subunit 3) (Component of oligomeric Golgi complex 3) (Vesicle-docking protein SEC34 homolog) (p94)	3 v 3	-0.157091	0.0334034	0.434268	Q96FJ2	DYNLL2	Dynein light chain 2, cytoplasmic (8 kDa dynein light chain b) (DLC8b) (Dynein light chain LC8-type 2)	3 v 3	-0.39301	0.0141945	0.187702	UBE2L3
Q9UK61	TASOR	Protein TASOR (CTCL tumor antigen se89-1) (Retinoblastoma-associated protein RAP140) (Transgene activation suppressor protein)	3 v 3	0.0336333	0.0334221	0.434268	Q9BQE4	SELENOS	Selenoprotein S (SelS) (VCP-interacting membrane protein)	3 v 3	-0.210158	0.0142482	0.18812	ELAPOR2
Q9GZN7	ROGDI	Protein rogdi homolog	2 v 2	-0.188648	0.0334608	0.434268	Q6PI78	TMEM65	Transmembrane protein 65	3 v 3	0.694553	0.014303	0.188552	RPAP3
Q59F66		RNA helicase (EC 3.6.4.13) (Fragment)	3 v 3	0.51748	0.0335336	0.434268	Q9NP97	DYNLRB1	Dynein light chain roadblock-type 1 (Bithoraxoid-like protein) (BLP) (Dynein light chain 2A, cytoplasmic) (Dynein-associated protein Km23) (Roadblock domain-containing protein 1)	3 v 3	-0.197801	0.0143799	0.188808	ZBTB40
P61769	B2M	Beta-2-microglobulin [Cleaved into: Beta-2-microglobulin form pI 5.3]	3 v 3	-0.120884	0.0335452	0.434268	O00743	PPP6C	Serine/threonine-protein phosphatase 6 catalytic subunit (PP6C) (EC 3.1.3.16) [Cleaved into: Serine/threonine-protein phosphatase 6 catalytic subunit, N-terminally processed]	3 v 3	0.0790378	0.0144265	0.188808	PTRH1
Q92685	ALG3	Dol-P-Man:Man(5)GlcNAc(2)-PP-Dol alpha-1,3-mannosyltransferase (EC 2.4.1.258) (Asparagine-linked glycosylation protein 3 homolog) (Dol-P-Man-dependent alpha(1-3)-mannosyltransferase) (Dolichyl-P-Man:Man(5)GlcNAc(2)-PP-dolichyl mannosyltransferase) (Dolichyl-phosphate-mannose--glycolipid alpha-mannosyltransferase) (Not56-like protein)	3 v 3	0.402219	0.0337099	0.434268	P31749	AKT1	RAC-alpha serine/threonine-protein kinase (EC 2.7.11.1) (Protein kinase B) (PKB) (Protein kinase B alpha) (PKB alpha) (Proto-oncogene c-Akt) (RAC-PK-alpha)	3 v 3	0.107127	0.0144328	0.188808	POLR2B
Q9NQP4	PFDN4	Prefoldin subunit 4 (Protein C-1)	3 v 3	0.19535	0.0337234	0.434268	Q5TA45	INTS11	Integrator complex subunit 11 (Int11) (EC 3.1.27.-) (Cleavage and polyadenylation-specific factor 3-like protein) (CPSF3-like protein) (Protein related to CPSF subunits of 68 kDa) (RC-68)	3 v 3	-0.0703841	0.0144403	0.188808	UNC45A
Q9P107	GMIP	GEM-interacting protein (GMIP)	3 v 3	0.107194	0.0337817	0.434268	Q15758	SLC1A5	Neutral amino acid transporter B(0) (ATB(0)) (Baboon M7 virus receptor) (RD114/simian type D retrovirus receptor) (Sodium-dependent neutral amino acid transporter type 2) (Solute carrier family 1 member 5)	3 v 3	0.400127	0.0144565	0.188808	KLHL14
Q00839	HNRNPU	Heterogeneous nuclear ribonucleoprotein U (hnRNP U) (GRIP120) (Nuclear p120 ribonucleoprotein) (Scaffold-attachment factor A) (SAF-A) (p120) (pp120)	3 v 3	0.248317	0.0338674	0.434268	Q9NUB1	ACSS1	Acetyl-coenzyme A synthetase 2-like, mitochondrial (EC 6.2.1.1) (Acetate--CoA ligase 2) (Acetyl-CoA synthetase 2) (AceCS2) (Acyl-CoA synthetase short-chain family member 1) (Propionate--CoA ligase) (EC 6.2.1.17)	3 v 3	-0.472331	0.0144855	0.188808	LENG8
P45985	MAP2K4	Dual specificity mitogen-activated protein kinase kinase 4 (MAP kinase kinase 4) (MAPKK 4) (EC 2.7.12.2) (JNK-activating kinase 1) (MAPK/ERK kinase 4) (MEK 4) (SAPK/ERK kinase 1) (SEK1) (Stress-activated protein kinase kinase 1) (SAPK kinase 1) (SAPKK-1) (SAPKK1) (c-Jun N-terminal kinase kinase 1) (JNKK)	3 v 3	-0.325822	0.033892	0.434268	Q9H3P7	ACBD3	Golgi resident protein GCP60 (Acyl-CoA-binding domain-containing protein 3) (Golgi complex-associated protein 1) (GOCAP1) (Golgi phosphoprotein 1) (GOLPH1) (PBR- and PKA-associated protein 7) (Peripheral benzodiazepine receptor-associated protein PAP7) [Cleaved into: Golgi resident protein GCP60, N-terminally processed]	3 v 3	-0.269832	0.0144897	0.188808	SKA3
Q00403	GTF2B	Transcription initiation factor IIB (EC 2.3.1.48) (General transcription factor TFIIB) (S300-II)	3 v 3	-0.0325612	0.0339722	0.434268	P28340	POLD1	DNA polymerase delta catalytic subunit (EC 2.7.7.7) (3'-5' exodeoxyribonuclease) (EC 3.1.11.-) (DNA polymerase subunit delta p125)	3 v 3	-0.161521	0.0144998	0.188808	RAB3IP
Q6ZVC0	NYAP1	Neuronal tyrosine-phosphorylated phosphoinositide-3-kinase adapter 1	3 v 3	0.146655	0.0341682	0.434268	Q9Y4E8	USP15	Ubiquitin carboxyl-terminal hydrolase 15 (EC 3.4.19.12) (Deubiquitinating enzyme 15) (Ubiquitin thioesterase 15) (Ubiquitin-specific-processing protease 15) (Unph-2) (Unph4)	3 v 3	-0.0988568	0.0145588	0.189063	WDR20
Q29RF7	PDS5A	Sister chromatid cohesion protein PDS5 homolog A (Cell proliferation-inducing gene 54 protein) (Sister chromatid cohesion protein 112) (SCC-112)	3 v 3	-0.165213	0.0342483	0.434268	H3BQK9	MACF1	Microtubule-actin cross-linking factor 1, isoforms 1/2/3/5	3 v 3	-0.0732311	0.0145708	0.189063	SLC30A7
O95716	RAB3D	Ras-related protein Rab-3D	3 v 3	0.31005	0.0343115	0.434268	Q9BX10	GTPBP2	GTP-binding protein 2	3 v 3	-0.15283	0.0146028	0.189063	YY1AP1
Q9UK76	JPT1	Jupiter microtubule associated homolog 1 (Androgen-regulated protein 2) (Hematological and neurological expressed 1 protein) [Cleaved into: Jupiter microtubule associated homolog 1, N-terminally processed]	3 v 3	-0.171	0.0343363	0.434268	Q9UK22	FBXO2	F-box only protein 2	3 v 3	0.436116	0.0146094	0.189063	PSMD3
Q16566	CAMK4	Calcium/calmodulin-dependent protein kinase type IV (CaMK IV) (EC 2.7.11.17) (CaM kinase-GR)	3 v 3	0.217707	0.0343394	0.434268	P33527	ABCC1	Multidrug resistance-associated protein 1 (EC 7.6.2.2) (ATP-binding cassette sub-family C member 1) (Glutathione-S-conjugate-translocating ATPase ABCC1) (EC 7.6.2.3) (Leukotriene C(4) transporter) (LTC4 transporter)	3 v 3	-0.113207	0.0146304	0.189063	OSTM1
O00330	PDHX	Pyruvate dehydrogenase protein X component, mitochondrial (Dihydrolipoamide dehydrogenase-binding protein of pyruvate dehydrogenase complex) (E3-binding protein) (E3BP) (Lipoyl-containing pyruvate dehydrogenase complex component X) (proX)	3 v 3	-0.151647	0.0343525	0.434268	Q8TB72	PUM2	Pumilio homolog 2 (Pumilio-2)	3 v 3	0.52722	0.0147002	0.189491	KLC3
Q9Y530	OARD1	ADP-ribose glycohydrolase OARD1 (O-acetyl-ADP-ribose deacetylase 1) (EC 3.5.1.-) (Terminal ADP-ribose protein glycohydrolase 1) ([Protein ADP-ribosylglutamate] hydrolase OARD1) (EC 3.2.2.-)	3 v 3	0.510588	0.0343736	0.434268	O14617	AP3D1	AP-3 complex subunit delta-1 (AP-3 complex subunit delta) (Adaptor-related protein complex 3 subunit delta-1) (Delta-adaptin)	3 v 3	0.5623	0.014716	0.189491	KCTD10
Q6NUK4	REEP3	Receptor expression-enhancing protein 3	3 v 3	-0.533239	0.0345116	0.434268	Q6ZRS2	SRCAP	Helicase SRCAP (EC 3.6.4.-) (Domino homolog 2) (Snf2-related CBP activator)	3 v 3	0.337664	0.0147901	0.189491	CSRP1
Q6ZU35	CRACD	Capping protein-inhibiting regulator of actin dynamics (Cancer-related regulator of actin dynamics)	3 v 3	-0.259572	0.034552	0.434268	Q7Z4S6	KIF21A	Kinesin-like protein KIF21A (Kinesin-like protein KIF2) (Renal carcinoma antigen NY-REN-62)	3 v 3	-0.085876	0.0147963	0.189491	CAVIN1
P61599	NAA20	N-alpha-acetyltransferase 20 (EC 2.3.1.254) (Methionine N-acetyltransferase) (N-acetyltransferase 5) (N-terminal acetyltransferase B complex catalytic subunit NAA20) (N-terminal acetyltransferase B complex catalytic subunit NAT5) (NatB complex subunit NAT5) (NatB catalytic subunit)	3 v 3	-0.359335	0.0346272	0.434268	Q8TC07	TBC1D15	TBC1 domain family member 15 (GTPase-activating protein RAB7) (GAP for RAB7) (Rab7-GAP)	3 v 3	0.0569855	0.0148573	0.189491	ARAP1
O00193	SMAP	Small acidic protein	3 v 3	-0.11874	0.0346939	0.434268	P33993	MCM7	DNA replication licensing factor MCM7 (EC 3.6.4.12) (CDC47 homolog) (P1.1-MCM3)	3 v 3	0.050727	0.0148788	0.189491	SDHAF3
Q7Z4H8	POGLUT3	Protein O-glucosyltransferase 3 (EC 2.4.1.-) (KDEL motif-containing protein 2) (Protein O-xylosyltransferase POGLUT3) (EC 2.4.2.-)	3 v 3	-0.233824	0.0347348	0.434268	Q6UX71	PLXDC2	Plexin domain-containing protein 2 (Tumor endothelial marker 7-related protein)	3 v 3	0.598963	0.0149059	0.189491	ENY2
Q92979	EMG1	Ribosomal RNA small subunit methyltransferase NEP1 (EC 2.1.1.-) (18S rRNA (pseudouridine(1248)-N1)-methyltransferase) (18S rRNA Psi1248 methyltransferase) (Nucleolar protein EMG1 homolog) (Protein C2f) (Ribosome biogenesis protein NEP1)	3 v 3	0.353335	0.0349925	0.434268	O00767	SCD	Stearoyl-CoA desaturase (hSCD1) (EC 1.14.19.1) (Acyl-CoA desaturase) (Delta(9)-desaturase) (Delta-9 desaturase) (Fatty acid desaturase)	3 v 3	-0.574326	0.0149169	0.189491	GNG12
A0A1U9X7R2		GNL1	3 v 3	-0.141941	0.035034	0.434268	Q8IZ73	RPUSD2	RNA pseudouridylate synthase domain-containing protein 2	3 v 3	-0.292623	0.0149284	0.189491	C7orf26
B2R665		cDNA, FLJ92810, highly similar to Homo sapiens protein phosphatase 1G (formerly 2C), magnesium-dependent, gamma isoform (PPM1G), mRNA	3 v 3	-0.0487167	0.0352244	0.434268	Q14667	KIAA0100	Protein KIAA0100 (Antigen MLAA-22) (Breast cancer-overexpressed gene 1 protein)	3 v 3	0.182655	0.0149307	0.189491	STXBP4
B4DFE9		cDNA FLJ59619, highly similar to Epoxide hydrolase 2	3 v 3	0.203349	0.0353168	0.434268	Q8NBJ4	GOLM1	Golgi membrane protein 1 (Golgi membrane protein GP73) (Golgi phosphoprotein 2)	3 v 3	0.471665	0.0149368	0.189491	DDA1
Q96RE7	NACC1	Nucleus accumbens-associated protein 1 (NAC-1) (BTB/POZ domain-containing protein 14B)	3 v 3	-0.0539062	0.035324	0.434268	B6E4X6		Cellular tumor antigen p53	3 v 3	-1.04568	0.0149984	0.189491	TIMM17A
Q8IZE3	SCYL3	Protein-associating with the carboxyl-terminal domain of ezrin (Ezrin-binding protein PACE-1) (SCY1-like protein 3)	3 v 3	-0.466737	0.0353258	0.434268	Q52LW3	ARHGAP29	Rho GTPase-activating protein 29 (PTPL1-associated RhoGAP protein 1) (Rho-type GTPase-activating protein 29)	3 v 3	-0.256912	0.0150017	0.189491	RNF114
P36776	LONP1	Lon protease homolog, mitochondrial (EC 3.4.21.53) (LONHs) (Lon protease-like protein) (LONP) (Mitochondrial ATP-dependent protease Lon) (Serine protease 15)	3 v 3	-0.201825	0.0353366	0.434268	Q8NB91	FANCB	Fanconi anemia group B protein (Protein FACB) (Fanconi anemia-associated polypeptide of 95 kDa) (FAAP95)	3 v 3	-0.186903	0.0150143	0.189491	ATF7
Q9NQ92	COPRS	Coordinator of PRMT5 and differentiation stimulator (Cooperator of PRMT5) (Protein TTP1)	3 v 3	-0.307506	0.0353629	0.434268	Q8N766	EMC1	ER membrane protein complex subunit 1	3 v 3	0.150326	0.015015	0.189491	ZNF703
Q86XA9	HEATR5A	HEAT repeat-containing protein 5A	3 v 3	-0.0650467	0.0354295	0.434268	P51809	VAMP7	Vesicle-associated membrane protein 7 (VAMP-7) (Synaptobrevin-like protein 1) (Tetanus-insensitive VAMP) (Ti-VAMP)	3 v 3	0.0890547	0.0150195	0.189491	RAB29
Q9Y376	CAB39	Calcium-binding protein 39 (MO25alpha) (Protein Mo25)	3 v 3	-0.167367	0.0354322	0.434268	A0A024RAJ8	IQGAP2	IQ motif containing GTPase activating protein 2, isoform CRA_b	3 v 3	0.2379	0.0150811	0.189986	WDSUB1
P83436	COG7	Conserved oligomeric Golgi complex subunit 7 (COG complex subunit 7) (Component of oligomeric Golgi complex 7)	3 v 3	-0.181183	0.0354459	0.434268	Q6EMK4	VASN	Vasorin (Protein slit-like 2)	3 v 3	0.327506	0.015146	0.190348	A8K900
O14896	IRF6	Interferon regulatory factor 6 (IRF-6)	3 v 3	-0.0521359	0.0355331	0.434268	Q6PCE3	PGM2L1	Glucose 1,6-bisphosphate synthase (EC 2.7.1.106) (PMMLP) (Phosphoglucomutase-2-like 1)	3 v 3	-0.240003	0.0152037	0.190348	MTHFD2
Q14680	MELK	Maternal embryonic leucine zipper kinase (hMELK) (EC 2.7.11.1) (Protein kinase Eg3) (pEg3 kinase) (Protein kinase PK38) (hPK38) (Tyrosine-protein kinase MELK) (EC 2.7.10.2)	3 v 3	0.22025	0.0356232	0.434268	Q9NZI7	UBP1	Upstream-binding protein 1 (Transcription factor LBP-1)	3 v 3	0.438971	0.0152126	0.190348	GBF1
O75884	RBBP9	Serine hydrolase RBBP9 (EC 3.-.-.-) (B5T-overexpressed gene protein) (Protein BOG) (Retinoblastoma-binding protein 10) (RBBP-10) (Retinoblastoma-binding protein 9) (RBBP-9)	3 v 3	-0.323769	0.0356791	0.434268	Q16831	UPP1	Uridine phosphorylase 1 (UPase 1) (UrdPase 1) (EC 2.4.2.3)	3 v 3	-0.170925	0.0152135	0.190348	C3orf38
Q69YU5	BRAWNIN	Protein BRAWNIN	3 v 3	-0.405243	0.0356796	0.434268	Q5T7V8	GORAB	RAB6-interacting golgin (N-terminal kinase-like-binding protein 1) (NTKL-BP1) (NTKL-binding protein 1) (hNTKL-BP1) (SCY1-like 1-binding protein 1) (SCYL1-BP1) (SCYL1-binding protein 1)	3 v 3	-0.0710303	0.0152476	0.190348	ISYNA1
P46937	YAP1	Transcriptional coactivator YAP1 (Yes-associated protein 1) (Protein yorkie homolog) (Yes-associated protein YAP65 homolog)	3 v 3	0.328567	0.0358098	0.434268	Q8TEV9	SMCR8	Guanine nucleotide exchange protein SMCR8 (Smith-Magenis syndrome chromosomal region candidate gene 8 protein)	3 v 3	0.136044	0.0152484	0.190348	PPP1R2
Q92805	GOLGA1	Golgin subfamily A member 1 (Golgin-97)	3 v 3	-0.172854	0.0358199	0.434268	Q9H000	MKRN2	Probable E3 ubiquitin-protein ligase makorin-2 (EC 2.3.2.27) (RING finger protein 62) (RING-type E3 ubiquitin transferase makorin-2)	3 v 3	-0.358925	0.0152696	0.190348	SPAG5
B4E0T5		cDNA FLJ54527, highly similar to Homo sapiens sphingomyelin phosphodiesterase 4, neutral membrane, transcript variant 1, mRNA	2 v 2	-0.298045	0.035906	0.434268	Q9H5K3	POMK	Protein O-mannose kinase (POMK) (EC 2.7.1.183) (Protein kinase-like protein SgK196) (Sugen kinase 196)	3 v 3	-0.355726	0.0152886	0.190348	SDF2
O60678	PRMT3	Protein arginine N-methyltransferase 3 (EC 2.1.1.-) (Heterogeneous nuclear ribonucleoprotein methyltransferase-like protein 3)	3 v 3	0.262114	0.0360407	0.434268	Q9NS91	RAD18	E3 ubiquitin-protein ligase RAD18 (EC 2.3.2.27) (Postreplication repair protein RAD18) (hHR18) (hRAD18) (RING finger protein 73) (RING-type E3 ubiquitin transferase RAD18)	3 v 3	0.410075	0.0153244	0.190515	RAD51AP1
Q8N511	TMEM199	Transmembrane protein 199	3 v 3	-0.282541	0.0361776	0.434268	Q8IV08	PLD3	5'-3' exonuclease PLD3 (EC 3.1.16.1) (Choline phosphatase 3) (HindIII K4L homolog) (Hu-K4) (Phosphatidylcholine-hydrolyzing phospholipase D3) (Phospholipase D3) (PLD 3)	3 v 3	0.258206	0.0153819	0.190951	DIS3L
Q5VYY1	ANKRD22	Ankyrin repeat domain-containing protein 22	3 v 3	-0.387405	0.036191	0.434268	Q69YL0	NCBP2AS2	Protein NCBP2AS2 (Hypoxia-induced angiogenesis regulator) (NCBP2 antisense gene protein 2)	3 v 3	-0.354789	0.0154063	0.190976	MAPKAPK2
Q9Y605	MRFAP1	MORF4 family-associated protein 1 (Protein PGR1) (Protein associated with MRG of 14 kDa)	3 v 3	-0.223542	0.0364483	0.434268	Q15642	TRIP10	Cdc42-interacting protein 4 (Protein Felic) (Salt tolerant protein) (hSTP) (Thyroid receptor-interacting protein 10) (TR-interacting protein 10) (TRIP-10)	3 v 3	0.484046	0.0154529	0.191155	EIF4ENIF1
P82979	SARNP	SAP domain-containing ribonucleoprotein (Cytokine-induced protein of 29 kDa) (Nuclear protein Hcc-1) (Proliferation-associated cytokine-inducible protein CIP29)	3 v 3	0.322361	0.0364769	0.434268	O60341	KDM1A	Lysine-specific histone demethylase 1A (EC 1.14.99.66) (BRAF35-HDAC complex protein BHC110) (Flavin-containing amine oxidase domain-containing protein 2) ([histone H3]-dimethyl-L-lysine(4) FAD-dependent demethylase 1A)	3 v 3	-0.0925985	0.0154771	0.191155	FABP5
Q15642	TRIP10	Cdc42-interacting protein 4 (Protein Felic) (Salt tolerant protein) (hSTP) (Thyroid receptor-interacting protein 10) (TR-interacting protein 10) (TRIP-10)	3 v 3	-0.146384	0.0364807	0.434268	Q9UDR5	AASS	Alpha-aminoadipic semialdehyde synthase, mitochondrial (LKR/SDH) [Includes: Lysine ketoglutarate reductase (LKR) (LOR) (EC 1.5.1.8); Saccharopine dehydrogenase (SDH) (EC 1.5.1.9)]	3 v 3	-0.102327	0.0155009	0.191155	GET1
Q13523	PRPF4B	Serine/threonine-protein kinase PRP4 homolog (EC 2.7.11.1) (PRP4 kinase) (PRP4 pre-mRNA-processing factor 4 homolog)	3 v 3	0.480925	0.0365226	0.434268	Q96NT1	NAP1L5	Nucleosome assembly protein 1-like 5 (Down-regulated in liver malignancy)	3 v 3	0.581318	0.0155485	0.191155	BTBD1
Q9ULV4	CORO1C	Coronin-1C (Coronin-3) (hCRNN4)	3 v 3	-0.0813352	0.0365277	0.434268	Q9Y6D6	ARFGEF1	Brefeldin A-inhibited guanine nucleotide-exchange protein 1 (Brefeldin A-inhibited GEP 1) (ADP-ribosylation factor guanine nucleotide-exchange factor 1) (p200 ARF guanine nucleotide exchange factor) (p200 ARF-GEP1)	3 v 3	0.210226	0.0155513	0.191155	POLR3F
Q14165	MLEC	Malectin	3 v 3	0.331826	0.0365626	0.434268	Q7Z6B0	CCDC91	Coiled-coil domain-containing protein 91 (GGA-binding partner) (p56 accessory protein)	3 v 3	-0.297677	0.0155555	0.191155	DCUN1D1
Q53H26		Beta-1 metal-binding globulin (Serotransferrin) (Siderophilin) (Fragment)	3 v 3	-0.444686	0.0365649	0.434268	Q9H4I3	TRABD	TraB domain-containing protein (Protein TTG2)	3 v 3	-0.409885	0.0155853	0.191245	FYCO1
Q9H223	EHD4	EH domain-containing protein 4 (Hepatocellular carcinoma-associated protein 10/11) (PAST homolog 4)	3 v 3	-0.0979681	0.0365731	0.434268	Q8N2G8	GHDC	GH3 domain-containing protein	3 v 3	-0.264246	0.0156316	0.191538	CORO1B
P24821	TNC	Tenascin (TN) (Cytotactin) (GMEM) (GP 150-225) (Glioma-associated-extracellular matrix antigen) (Hexabrachion) (JI) (Myotendinous antigen) (Neuronectin) (Tenascin-C) (TN-C)	3 v 3	0.311158	0.0366577	0.434268	P06733	ENO1	Alpha-enolase (EC 4.2.1.11) (2-phospho-D-glycerate hydro-lyase) (C-myc promoter-binding protein) (Enolase 1) (MBP-1) (MPB-1) (Non-neural enolase) (NNE) (Phosphopyruvate hydratase) (Plasminogen-binding protein)	3 v 3	-0.105209	0.0157025	0.19213	COL6A2
H0YJH7	TMPO	Lamina-associated polypeptide 2, isoforms beta/gamma (Fragment)	3 v 3	-0.174395	0.0366748	0.434268	Q16352	INA	Alpha-internexin (Alpha-Inx) (66 kDa neurofilament protein) (NF-66) (Neurofilament-66) (Neurofilament 5)	3 v 3	-0.253748	0.0157472	0.192193	EEF2K
P49841	GSK3B	Glycogen synthase kinase-3 beta (GSK-3 beta) (EC 2.7.11.26) (Serine/threonine-protein kinase GSK3B) (EC 2.7.11.1)	3 v 3	-0.152405	0.0366992	0.434268	O43776	NARS1	Asparagine--tRNA ligase, cytoplasmic (EC 6.1.1.22) (Asparaginyl-tRNA synthetase) (AsnRS) (Asparaginyl-tRNA synthetase 1)	3 v 3	-0.265979	0.0157528	0.192193	CASKIN2
Q8WUK0	PTPMT1	Phosphatidylglycerophosphatase and protein-tyrosine phosphatase 1 (EC 3.1.3.27) (PTEN-like phosphatase) (Phosphoinositide lipid phosphatase) (Protein-tyrosine phosphatase mitochondrial 1) (EC 3.1.3.16) (EC 3.1.3.48)	3 v 3	-0.0895414	0.0368585	0.434268	P08754	GNAI3	Guanine nucleotide-binding protein G(i) subunit alpha-3 (G(i) alpha-3)	3 v 3	0.170018	0.0158259	0.192651	RAB21
Q8NFC6	BOD1L1	Biorientation of chromosomes in cell division protein 1-like 1	3 v 3	0.126053	0.0369089	0.434268	Q9HBL8	NMRAL1	NmrA-like family domain-containing protein 1	3 v 3	-0.224139	0.0158584	0.192651	PRKAA1
Q96D05	FAM241B	Protein FAM241B	3 v 3	-0.182001	0.0369432	0.434268	Q0VFW7	C14orf102	C14orf102 protein (Chromosome 14 open reading frame 102, isoform CRA_b)	3 v 3	0.258563	0.0158589	0.192651	DYNLL1
P60033	CD81	CD81 antigen (26 kDa cell surface protein TAPA-1) (Target of the antiproliferative antibody 1) (Tetraspanin-28) (Tspan-28) (CD antigen CD81)	3 v 3	-0.274954	0.0369882	0.434268	Q9Y2S7	POLDIP2	Polymerase delta-interacting protein 2 (38 kDa DNA polymerase delta interaction protein) (p38)	3 v 3	0.157848	0.0159033	0.192651	SETD3
Q641Q2	WASHC2A	WASH complex subunit 2A	3 v 3	-0.110191	0.0370023	0.434268	E7EX44	CALD1	Caldesmon	3 v 3	-0.251915	0.0159034	0.192651	PITHD1
Q6P1Q9	METTL2B	tRNA N(3)-methylcytidine methyltransferase METTL2B (EC 2.1.1.-) (Methyltransferase-like protein 2B)	3 v 3	-0.150287	0.0370259	0.434268	O00161	SNAP23	Synaptosomal-associated protein 23 (SNAP-23) (Vesicle-membrane fusion protein SNAP-23)	3 v 3	0.314268	0.0159384	0.1928	PFKM
B4E299		Staphylococcal nuclease domain-containing protein (EC 3.1.31.1)	3 v 3	0.150091	0.0370577	0.434268	O94782	USP1	Ubiquitin carboxyl-terminal hydrolase 1 (EC 3.4.19.12) (Deubiquitinating enzyme 1) (hUBP) (Ubiquitin thioesterase 1) (Ubiquitin-specific-processing protease 1)	3 v 3	-0.246416	0.0160508	0.193884	B2R5H0
Q9BQ90	KLHDC3	Kelch domain-containing protein 3 (Protein Peas) (Testis intracellular mediator protein)	3 v 3	-0.286212	0.037063	0.434268	Q53HG7		Cortactin isoform a variant (Fragment)	3 v 3	0.623756	0.0161526	0.194837	ACSL3
Q4QQP8	PTGFRN	PTGFRN protein (Fragment)	3 v 3	-0.355934	0.0370818	0.434268	P61421	ATP6V0D1	V-type proton ATPase subunit d 1 (V-ATPase subunit d 1) (32 kDa accessory protein) (V-ATPase 40 kDa accessory protein) (V-ATPase AC39 subunit) (p39) (Vacuolar proton pump subunit d 1)	3 v 3	-0.139774	0.016199	0.195122	RDH10
Q9NRN7	AASDHPPT	L-aminoadipate-semialdehyde dehydrogenase-phosphopantetheinyl transferase (EC 2.7.8.7) (4'-phosphopantetheinyl transferase) (Alpha-aminoadipic semialdehyde dehydrogenase-phosphopantetheinyl transferase) (AASD-PPT) (LYS5 ortholog)	3 v 3	-0.136547	0.0371576	0.434268	P21796	VDAC1	Voltage-dependent anion-selective channel protein 1 (VDAC-1) (hVDAC1) (Outer mitochondrial membrane protein porin 1) (Plasmalemmal porin) (Porin 31HL) (Porin 31HM)	3 v 3	-0.129456	0.0162399	0.195338	PBLD
P14866	HNRNPL	Heterogeneous nuclear ribonucleoprotein L (hnRNP L)	3 v 3	0.420557	0.0371684	0.434268	O00170	AIP	AH receptor-interacting protein (AIP) (Aryl-hydrocarbon receptor-interacting protein) (HBV X-associated protein 2) (XAP-2) (Immunophilin homolog ARA9)	3 v 3	-0.0828081	0.0162815	0.195409	CERCAM
P07355	ANXA2	Annexin A2 (Annexin II) (Annexin-2) (Calpactin I heavy chain) (Calpactin-1 heavy chain) (Chromobindin-8) (Lipocortin II) (Placental anticoagulant protein IV) (PAP-IV) (Protein I) (p36)	3 v 3	-0.104369	0.0372626	0.434268	P26038	MSN	Moesin (Membrane-organizing extension spike protein)	3 v 3	0.380529	0.0163486	0.195409	RBL2
Q3KRA9	ALKBH6	Alpha-ketoglutarate-dependent dioxygenase alkB homolog 6 (EC 1.14.11.-) (Alkylated DNA repair protein alkB homolog 6)	2 v 2	-0.223996	0.0373724	0.434268	Q15208	STK38	Serine/threonine-protein kinase 38 (EC 2.7.11.1) (NDR1 protein kinase) (Nuclear Dbf2-related kinase 1)	3 v 3	-0.112706	0.0164118	0.195409	DAB2IP
Q9Y2C4	EXOG	Nuclease EXOG, mitochondrial (EC 3.1.30.-) (Endonuclease G-like 1) (Endo G-like 1)	3 v 3	-0.326421	0.0373836	0.434268	A0A140VKC9		Thioredoxin-disulfide reductase (EC 1.8.1.9)	3 v 3	-0.1307	0.0164138	0.195409	UBE2B
Q12843	BCR	Breakpoint cluster region protein (Fragment)	3 v 3	-0.324451	0.0374344	0.434268	Q13057	COASY	Bifunctional coenzyme A synthase (CoA synthase) (NBP) (POV-2) [Includes: Phosphopantetheine adenylyltransferase (EC 2.7.7.3) (Dephospho-CoA pyrophosphorylase) (Pantetheine-phosphate adenylyltransferase) (PPAT); Dephospho-CoA kinase (DPCK) (EC 2.7.1.24) (Dephosphocoenzyme A kinase) (DPCOAK)]	3 v 3	-0.253117	0.0164498	0.195409	POLE2
Q8IV36	HID1	Protein HID1 (Down-regulated in multiple cancers 1) (HID1 domain-containing protein) (Protein hid-1 homolog)	3 v 3	0.161641	0.0374478	0.434268	Q9HB19	PLEKHA2	Pleckstrin homology domain-containing family A member 2 (PH domain-containing family A member 2) (Tandem PH domain-containing protein 2) (TAPP-2)	3 v 3	0.423087	0.0164522	0.195409	TMEM214
O60583	CCNT2	Cyclin-T2 (CycT2)	2 v 2	0.565736	0.0374971	0.434268	I6NLS4		Phosphodiesterase (EC 3.1.4.-)	3 v 3	0.564047	0.0164582	0.195409	RPS6KB2
O60664	PLIN3	Perilipin-3 (47 kDa mannose 6-phosphate receptor-binding protein) (47 kDa MPR-binding protein) (Cargo selection protein TIP47) (Mannose-6-phosphate receptor-binding protein 1) (Placental protein 17) (PP17)	3 v 3	-0.0708316	0.0375178	0.434268	O60890	OPHN1	Oligophrenin-1	3 v 3	-0.285597	0.016492	0.195409	ATG3
I3L3D5	PFN1	Profilin (Fragment)	2 v 2	0.151155	0.0376324	0.434268	Q96TA1	NIBAN2	Protein Niban 2 (Meg-3) (Melanoma invasion by ERK) (MINERVA) (Niban-like protein 1) (Protein FAM129B)	3 v 3	0.240531	0.0165146	0.195409	EXOSC10
P22695	UQCRC2	Cytochrome b-c1 complex subunit 2, mitochondrial (Complex III subunit 2) (Core protein II) (Ubiquinol-cytochrome-c reductase complex core protein 2)	3 v 3	0.0283623	0.0376593	0.434268	Q9Y6I3	EPN1	Epsin-1 (EH domain-binding mitotic phosphoprotein) (EPS-15-interacting protein 1)	3 v 3	-0.12013	0.016544	0.195409	ARIH2
F5H8G6	NOP2	Probable 28S rRNA (cytosine(4447)-C(5))-methyltransferase	2 v 2	-0.157162	0.0376659	0.434268	P35249	RFC4	Replication factor C subunit 4 (Activator 1 37 kDa subunit) (A1 37 kDa subunit) (Activator 1 subunit 4) (Replication factor C 37 kDa subunit) (RF-C 37 kDa subunit) (RFC37)	3 v 3	-0.191326	0.0165698	0.195409	INTS2
Q9NUB1	ACSS1	Acetyl-coenzyme A synthetase 2-like, mitochondrial (EC 6.2.1.1) (Acetate--CoA ligase 2) (Acetyl-CoA synthetase 2) (AceCS2) (Acyl-CoA synthetase short-chain family member 1) (Propionate--CoA ligase) (EC 6.2.1.17)	3 v 3	0.357591	0.0377722	0.434268	P51808	DYNLT3	Dynein light chain Tctex-type 3 (Protein 91/23) (T-complex-associated testis-expressed 1-like)	3 v 3	0.375839	0.0165946	0.195409	TNFAIP8
Q53T59	HS1BP3	HCLS1-binding protein 3 (HS1-binding protein 3) (HSP1BP-3)	3 v 3	-0.0273493	0.037882	0.434268	Q5TA50	CPTP	Ceramide-1-phosphate transfer protein (CPTP) (Glycolipid transfer protein domain-containing protein 1) (GLTP domain-containing protein 1)	3 v 3	-0.264871	0.0166065	0.195409	CEP78
O00217	NDUFS8	NADH dehydrogenase [ubiquinone] iron-sulfur protein 8, mitochondrial (EC 7.1.1.2) (Complex I-23kD) (CI-23kD) (NADH-ubiquinone oxidoreductase 23 kDa subunit) (TYKY subunit)	3 v 3	-0.0517502	0.0379114	0.434268	Q16658	FSCN1	Fascin (55 kDa actin-bundling protein) (Singed-like protein) (p55)	3 v 3	0.209769	0.0166084	0.195409	ZC3HC1
G3V4T6	GSTZ1	Maleylacetoacetate isomerase (EC 5.2.1.2)	3 v 3	0.244381	0.0381124	0.434268	P61247	RPS3A	40S ribosomal protein S3a (Small ribosomal subunit protein eS1) (v-fos transformation effector protein) (Fte-1)	3 v 3	0.331881	0.0166136	0.195409	THSD7B
Q9Y3P4	RHBDD3	Rhomboid domain-containing protein 3	3 v 3	0.282856	0.0381301	0.434268	V9HW89	HEL-S-95n	Epididymis secretory sperm binding protein Li 95n	3 v 3	0.190003	0.0166376	0.195409	EEF1B2
Q15048	LRRC14	Leucine-rich repeat-containing protein 14	3 v 3	-0.249887	0.0381573	0.434268	Q92696	RABGGTA	Geranylgeranyl transferase type-2 subunit alpha (EC 2.5.1.60) (Geranylgeranyl transferase type II subunit alpha) (Rab geranyl-geranyltransferase subunit alpha) (Rab GG transferase alpha) (Rab GGTase alpha) (Rab geranylgeranyltransferase subunit alpha)	3 v 3	-0.124997	0.016644	0.195409	EIF2B2
O43505	B4GAT1	Beta-1,4-glucuronyltransferase 1 (EC 2.4.1.-) (I-beta-1,3-N-acetylglucosaminyltransferase) (iGnT) (N-acetyllactosaminide beta-1,3-N-acetylglucosaminyltransferase) (Poly-N-acetyllactosamine extension enzyme) (UDP-GlcNAc:betaGal beta-1,3-N-acetylglucosaminyltransferase 1)	3 v 3	-0.173984	0.0381991	0.434268	Q04721	NOTCH2	Neurogenic locus notch homolog protein 2 (Notch 2) (hN2) [Cleaved into: Notch 2 extracellular truncation (N2ECD); Notch 2 intracellular domain (N2ICD)]	3 v 3	0.344662	0.016687	0.195409	TRIO
Q9H694	BICC1	Protein bicaudal C homolog 1 (Bic-C)	3 v 3	-0.421806	0.0382601	0.434268	Q02952	AKAP12	A-kinase anchor protein 12 (AKAP-12) (A-kinase anchor protein 250 kDa) (AKAP 250) (Gravin) (Myasthenia gravis autoantigen)	3 v 3	-0.263295	0.0167061	0.195409	RBMXL3
Q9Y678	COPG1	Coatomer subunit gamma-1 (Gamma-1-coat protein) (Gamma-1-COP)	3 v 3	-0.255372	0.0382602	0.434268	Q14676	MDC1	Mediator of DNA damage checkpoint protein 1 (Nuclear factor with BRCT domains 1)	3 v 3	0.679014	0.0167152	0.195409	FKBP7
O75175	CNOT3	CCR4-NOT transcription complex subunit 3 (CCR4-associated factor 3) (Leukocyte receptor cluster member 2)	3 v 3	0.0934056	0.0382628	0.434268	H3BTN5	PKM	Pyruvate kinase (EC 2.7.1.40) (Fragment)	3 v 3	-0.168943	0.0167277	0.195409	NOS1AP
Q8IYJ3	SYTL1	Synaptotagmin-like protein 1 (Exophilin-7) (Protein JFC1)	3 v 3	0.291046	0.0382931	0.434268	P01130	LDLR	Low-density lipoprotein receptor (LDL receptor)	3 v 3	0.643652	0.0168647	0.196722	RPS24
P35573	AGL	Glycogen debranching enzyme (Glycogen debrancher) [Includes: 4-alpha-glucanotransferase (EC 2.4.1.25) (Oligo-1,4-1,4-glucantransferase); Amylo-alpha-1,6-glucosidase (Amylo-1,6-glucosidase) (EC 3.2.1.33) (Dextrin 6-alpha-D-glucosidase)]	3 v 3	0.0623157	0.0382951	0.434268	Q15070	OXA1L	Mitochondrial inner membrane protein OXA1L (Hsa) (OXA1Hs) (Oxidase assembly 1-like protein) (OXA1-like protein)	3 v 3	-0.203103	0.0169093	0.196722	HACD4
O75165	DNAJC13	DnaJ homolog subfamily C member 13 (Required for receptor-mediated endocytosis 8) (RME-8)	3 v 3	-0.172632	0.038318	0.434268	Q9Y2A7	NCKAP1	Nck-associated protein 1 (NAP 1) (Membrane-associated protein HEM-2) (p125Nap1)	3 v 3	-0.246342	0.0169094	0.196722	ARPC1A
Q6Y288	B3GLCT	Beta-1,3-glucosyltransferase (Beta3Glc-T) (EC 2.4.1.-) (Beta 3-glucosyltransferase) (Beta-3-glycosyltransferase-like)	3 v 3	-0.25945	0.0383507	0.434268	Q96RS0	TGS1	Trimethylguanosine synthase (EC 2.1.1.-) (CLL-associated antigen KW-2) (Cap-specific guanine-N2 methyltransferase) (Hepatocellular carcinoma-associated antigen 137) (Nuclear receptor coactivator 6-interacting protein) (PRIP-interacting protein with methyltransferase motif) (PIMT) (PIPMT)	3 v 3	-0.123031	0.0169619	0.197014	ZPR1
P22830	FECH	Ferrochelatase, mitochondrial (EC 4.99.1.1) (Heme synthase) (Protoheme ferro-lyase)	3 v 3	-0.20988	0.0383764	0.434268	Q92552	MRPS27	28S ribosomal protein S27, mitochondrial (MRP-S27) (S27mt) (Mitochondrial ribosomal protein S27) (Mitochondrial small ribosomal subunit protein mS27)	3 v 3	0.278118	0.016983	0.197014	SH3BP5L
Q99961	SH3GL1	Endophilin-A2 (EEN fusion partner of MLL) (Endophilin-2) (Extra eleven-nineteen leukemia fusion gene protein) (EEN) (SH3 domain protein 2B) (SH3 domain-containing GRB2-like protein 1)	3 v 3	-0.0643252	0.0384615	0.434268	O14777	NDC80	Kinetochore protein NDC80 homolog (Highly expressed in cancer protein) (Kinetochore protein Hec1) (HsHec1) (Kinetochore-associated protein 2) (Retinoblastoma-associated protein HEC)	3 v 3	-0.199235	0.017006	0.197014	XAB2
Q7L3B6	CDC37L1	Hsp90 co-chaperone Cdc37-like 1 (Hsp90-associating relative of Cdc37)	3 v 3	-0.480855	0.0384617	0.434268	P46459	NSF	Vesicle-fusing ATPase (EC 3.6.4.6) (N-ethylmaleimide-sensitive fusion protein) (NEM-sensitive fusion protein) (Vesicular-fusion protein NSF)	3 v 3	-0.518208	0.0170273	0.197014	CEBPZ
Q9UPN6	SCAF8	SR-related and CTD-associated factor 8 (CDC5L complex-associated protein 7) (RNA-binding motif protein 16)	3 v 3	-0.151122	0.0384843	0.434268	P05187	ALPP	Alkaline phosphatase, placental type (EC 3.1.3.1) (Alkaline phosphatase Regan isozyme) (Placental alkaline phosphatase 1) (PLAP-1)	3 v 3	0.458765	0.0170594	0.197014	URM1
P33991	MCM4	DNA replication licensing factor MCM4 (EC 3.6.4.12) (CDC21 homolog) (P1-CDC21)	3 v 3	0.13051	0.0385763	0.434268	Q86WQ0	NR2C2AP	Nuclear receptor 2C2-associated protein (TR4 orphan receptor-associated 16 kDa protein)	3 v 3	-0.273195	0.0170733	0.197014	SH3D19
P55268	LAMB2	Laminin subunit beta-2 (Laminin B1s chain) (Laminin-11 subunit beta) (Laminin-14 subunit beta) (Laminin-15 subunit beta) (Laminin-3 subunit beta) (Laminin-4 subunit beta) (Laminin-7 subunit beta) (Laminin-9 subunit beta) (S-laminin subunit beta) (S-LAM beta)	3 v 3	0.274987	0.0386004	0.434268	Q8WVB6	CHTF18	Chromosome transmission fidelity protein 18 homolog (hCTF18) (CHL12)	3 v 3	-0.121951	0.0172221	0.197899	PAK4
O60506	SYNCRIP	Heterogeneous nuclear ribonucleoprotein Q (hnRNP Q) (Glycine- and tyrosine-rich RNA-binding protein) (GRY-RBP) (NS1-associated protein 1) (Synaptotagmin-binding, cytoplasmic RNA-interacting protein)	3 v 3	0.265436	0.038627	0.434268	O75628	REM1	GTP-binding protein REM 1 (GTPase-regulating endothelial cell sprouting) (Rad and Gem-like GTP-binding protein 1)	2 v 2	0.270611	0.0172249	0.197899	CRADD
Q9Y2U9	KLHDC2	Kelch domain-containing protein 2 (Hepatocellular carcinoma-associated antigen 33) (Host cell factor homolog LCP) (Host cell factor-like protein 1) (HCLP-1)	3 v 3	0.14246	0.0386563	0.434268	O94903	PLPBP	Pyridoxal phosphate homeostasis protein (PLP homeostasis protein) (Proline synthase co-transcribed bacterial homolog protein) (Pyridoxal phosphate-binding protein)	3 v 3	0.474807	0.0172314	0.197899	BSDC1
Q7RTP6	MICAL3	[F-actin]-monooxygenase MICAL3 (EC 1.14.13.225) (Molecule interacting with CasL protein 3) (MICAL-3)	3 v 3	0.162617	0.0387134	0.434268	Q06830	PRDX1	Peroxiredoxin-1 (EC 1.11.1.24) (Natural killer cell-enhancing factor A) (NKEF-A) (Proliferation-associated gene protein) (PAG) (Thioredoxin peroxidase 2) (Thioredoxin-dependent peroxide reductase 2) (Thioredoxin-dependent peroxiredoxin 1)	3 v 3	-0.0855728	0.017243	0.197899	BICD1
P32780	GTF2H1	General transcription factor IIH subunit 1 (Basic transcription factor 2 62 kDa subunit) (BTF2 p62) (General transcription factor IIH polypeptide 1) (TFIIH basal transcription factor complex p62 subunit)	3 v 3	-0.161104	0.0388065	0.434268	P51452	DUSP3	Dual specificity protein phosphatase 3 (EC 3.1.3.16) (EC 3.1.3.48) (Dual specificity protein phosphatase VHR) (Vaccinia H1-related phosphatase) (VHR)	3 v 3	0.17862	0.0173072	0.198369	GNA12
Q5JNZ3	ZNF311	Zinc finger protein 311 (Zinc finger protein zfp-31)	3 v 3	0.622475	0.0388876	0.434268	Q7Z7B1	PIGW	Phosphatidylinositol-glycan biosynthesis class W protein (PIG-W) (EC 2.3.-.-)	3 v 3	-0.439535	0.0173439	0.198369	NUS1
P53801	PTTG1IP	Pituitary tumor-transforming gene 1 protein-interacting protein (Pituitary tumor-transforming gene protein-binding factor) (PBF) (PTTG-binding factor)	3 v 3	-0.72549	0.0388947	0.434268	Q9NPR2	SEMA4B	Semaphorin-4B (Semaphorin-C)	3 v 3	-0.183833	0.0173538	0.198369	FUBP1
O14763	TNFRSF10B	Tumor necrosis factor receptor superfamily member 10B (Death receptor 5) (TNF-related apoptosis-inducing ligand receptor 2) (TRAIL receptor 2) (TRAIL-R2) (CD antigen CD262)	3 v 3	-0.356313	0.0389133	0.434268	Q00688	FKBP3	Peptidyl-prolyl cis-trans isomerase FKBP3 (PPIase FKBP3) (EC 5.2.1.8) (25 kDa FK506-binding protein) (25 kDa FKBP) (FKBP-25) (FK506-binding protein 3) (FKBP-3) (Immunophilin FKBP25) (Rapamycin-selective 25 kDa immunophilin) (Rotamase)	3 v 3	0.0872872	0.0174155	0.198574	LPCAT2
Q9Y3C1	NOP16	Nucleolar protein 16 (HBV pre-S2 trans-regulated protein 3)	3 v 3	0.0524325	0.0389498	0.434268	Q15382	RHEB	GTP-binding protein Rheb (Ras homolog enriched in brain)	3 v 3	-0.256803	0.0174184	0.198574	RAB39A
P50454	SERPINH1	Serpin H1 (47 kDa heat shock protein) (Arsenic-transactivated protein 3) (AsTP3) (Cell proliferation-inducing gene 14 protein) (Collagen-binding protein) (Colligin) (Rheumatoid arthritis-related antigen RA-A47)	3 v 3	-0.149873	0.0389672	0.434268	P53618	COPB1	Coatomer subunit beta (Beta-coat protein) (Beta-COP)	3 v 3	0.218363	0.0174907	0.198643	NIT2
Q92504	SLC39A7	Zinc transporter SLC39A7 (Histidine-rich membrane protein Ke4) (Really interesting new gene 5 protein) (Solute carrier family 39 member 7) (Zrt-, Irt-like protein 7) (ZIP7)	3 v 3	0.369924	0.0389789	0.434268	P46379	BAG6	Large proline-rich protein BAG6 (BAG family molecular chaperone regulator 6) (BCL2-associated athanogene 6) (BAG-6) (HLA-B-associated transcript 3) (Protein G3) (Protein Scythe)	3 v 3	-0.103081	0.0175067	0.198643	SBNO1
Q9P0P8	MTRES1	Mitochondrial transcription rescue factor 1	3 v 3	0.258391	0.0390007	0.434268	Q6P6C2	ALKBH5	RNA demethylase ALKBH5 (EC 1.14.11.53) (Alkylated DNA repair protein alkB homolog 5) (Alpha-ketoglutarate-dependent dioxygenase alkB homolog 5)	3 v 3	-0.0931908	0.0175163	0.198643	IDH1
Q9UBT7	CTNNAL1	Alpha-catulin (Alpha-catenin-related protein) (ACRP) (Catenin alpha-like protein 1)	3 v 3	0.105886	0.0390972	0.434268	Q9HAW4	CLSPN	Claspin (hClaspin)	3 v 3	-0.305127	0.0175177	0.198643	ADAM9
Q9BPX5	ARPC5L	Actin-related protein 2/3 complex subunit 5-like protein (Arp2/3 complex 16 kDa subunit 2) (ARC16-2)	3 v 3	-0.271864	0.0392626	0.434268	O14907	TAX1BP3	Tax1-binding protein 3 (Glutaminase-interacting protein 3) (Tax interaction protein 1) (TIP-1) (Tax-interacting protein 1)	3 v 3	-0.300634	0.0175518	0.198765	NRDC
Q9Y2Y1	POLR3K	DNA-directed RNA polymerase III subunit RPC10 (RNA polymerase III subunit C10) (DNA-directed RNA polymerase III subunit K) (RNA polymerase III 12.5 kDa subunit) (RPC12.5) (RNA polymerase III subunit C11) (HsC11p) (RPC11) (hRPC11)	2 v 2	0.218724	0.0392901	0.434268	Q9NWU2	GID8	Glucose-induced degradation protein 8 homolog (Two hybrid-associated protein 1 with RanBPM) (Twa1)	3 v 3	-0.277596	0.0176128	0.199005	FADD
Q8NBU5	ATAD1	Outer mitochondrial transmembrane helix translocase (EC 7.4.2.-) (ATPase family AAA domain-containing protein 1) (hATAD1) (Thorase)	3 v 3	0.371801	0.0393747	0.434268	P48163	ME1	NADP-dependent malic enzyme (NADP-ME) (EC 1.1.1.40) (Malic enzyme 1)	3 v 3	0.10712	0.0176197	0.199005	MFN2
O14777	NDC80	Kinetochore protein NDC80 homolog (Highly expressed in cancer protein) (Kinetochore protein Hec1) (HsHec1) (Kinetochore-associated protein 2) (Retinoblastoma-associated protein HEC)	3 v 3	0.13841	0.039425	0.434268	A0A024QZB4		Sulfotransferase (EC 2.8.2.-)	3 v 3	0.40029	0.0176439	0.199014	MRPS2
Q9UJU6	DBNL	Drebrin-like protein (Cervical SH3P7) (Cervical mucin-associated protein) (Drebrin-F) (HPK1-interacting protein of 55 kDa) (HIP-55) (SH3 domain-containing protein 7)	3 v 3	0.134506	0.0394888	0.434268	O15066	KIF3B	Kinesin-like protein KIF3B (HH0048) (Microtubule plus end-directed kinesin motor 3B) [Cleaved into: Kinesin-like protein KIF3B, N-terminally processed]	3 v 3	0.382376	0.0176779	0.199133	PSMB1
Q58FG1	HSP90AA4P	Putative heat shock protein HSP 90-alpha A4 (Heat shock 90 kDa protein 1 alpha-like 2) (Heat shock protein 90-alpha D) (Heat shock protein 90Ad)	3 v 3	0.695184	0.0395041	0.434268	Q9H6Z4	RANBP3	Ran-binding protein 3 (RanBP3)	3 v 3	0.316101	0.017739	0.199399	TRNT1
A0A1B0GUI1	RALGAPA1	Ral GTPase-activating protein subunit alpha-1	3 v 3	-0.0553671	0.0395438	0.434268	Q12959	DLG1	Disks large homolog 1 (Synapse-associated protein 97) (SAP-97) (SAP97) (hDlg)	2 v 2	0.451294	0.0177774	0.199399	RPSA
Q7Z3B4	NUP54	Nucleoporin p54 (54 kDa nucleoporin)	3 v 3	0.145828	0.0395689	0.434268	Q9H9A5	CNOT10	CCR4-NOT transcription complex subunit 10	3 v 3	-0.110634	0.0177784	0.199399	TAB2
Q9NWB6	ARGLU1	Arginine and glutamate-rich protein 1	3 v 3	0.326848	0.0396585	0.434268	Q9UHQ1	NARF	Nuclear prelamin A recognition factor (Iron-only hydrogenase-like protein 2) (IOP2)	3 v 3	0.299996	0.017833	0.199399	MTMR10
O94832	MYO1D	Unconventional myosin-Id	3 v 3	-0.159736	0.0397551	0.434268	Q969M3	YIPF5	Protein YIPF5 (Five-pass transmembrane protein localizing in the Golgi apparatus and the endoplasmic reticulum 5) (Smooth muscle cell-associated protein 5) (SMAP-5) (YIP1 family member 5) (YPT-interacting protein 1 A)	3 v 3	0.0714214	0.0178397	0.199399	ARID1B
Q9NRG7	SDR39U1	Epimerase family protein SDR39U1 (EC 1.1.1.-) (Short-chain dehydrogenase/reductase family 39U member 1)	3 v 3	0.110707	0.0397942	0.434268	Q9Y227	ENTPD4	Ectonucleoside triphosphate diphosphohydrolase 4 (NTPDase 4) (EC 3.6.1.15) (EC 3.6.1.6) (Golgi UDPase) (Lysosomal apyrase-like protein of 70 kDa) (Uridine-diphosphatase) (UDPase) (EC 3.6.1.42)	3 v 3	0.0950091	0.017842	0.199399	MAPRE2
Q969N2	PIGT	GPI transamidase component PIG-T (Phosphatidylinositol-glycan biosynthesis class T protein)	3 v 3	0.106932	0.0397956	0.434268	Q9BZL1	UBL5	Ubiquitin-like protein 5	3 v 3	-0.134629	0.0179596	0.199802	BAG1
Q9UKB1	FBXW11	F-box/WD repeat-containing protein 11 (F-box and WD repeats protein beta-TrCP2) (F-box/WD repeat-containing protein 1B) (Homologous to Slimb protein) (HOS)	3 v 3	-0.156821	0.0398572	0.434268	O94919	ENDOD1	Endonuclease domain-containing 1 protein (EC 3.1.30.-)	3 v 3	0.295422	0.017972	0.199802	KBTBD8
Q16513	PKN2	Serine/threonine-protein kinase N2 (EC 2.7.11.13) (PKN gamma) (Protein kinase C-like 2) (Protein-kinase C-related kinase 2)	3 v 3	-0.202888	0.040004	0.434268	P62633	CNBP	Cellular nucleic acid-binding protein (CNBP) (Zinc finger protein 9)	3 v 3	-0.736624	0.017986	0.199802	PDLIM7
P02452	COL1A1	Collagen alpha-1(I) chain (Alpha-1 type I collagen)	3 v 3	-0.29389	0.0400081	0.434268	Q15738	NSDHL	Sterol-4-alpha-carboxylate 3-dehydrogenase, decarboxylating (EC 1.1.1.170) (Protein H105e3)	3 v 3	0.315009	0.0180139	0.199802	NCDN
P09001	MRPL3	39S ribosomal protein L3, mitochondrial (L3mt) (MRP-L3) (Mitochondrial large ribosomal subunit protein uL3m)	3 v 3	0.350711	0.0400188	0.434268	Q69YU5	BRAWNIN	Protein BRAWNIN	3 v 3	-0.139888	0.0180517	0.199802	ZBED3
O95163	ELP1	Elongator complex protein 1 (ELP1) (IkappaB kinase complex-associated protein) (IKK complex-associated protein) (p150)	3 v 3	0.0823115	0.0400487	0.434268	Q16890	TPD52L1	Tumor protein D53 (hD53) (Tumor protein D52-like 1)	3 v 3	0.783091	0.0180624	0.199802	MGRN1
P56945	BCAR1	Breast cancer anti-estrogen resistance protein 1 (CRK-associated substrate) (Cas scaffolding protein family member 1) (p130cas)	3 v 3	-0.0318937	0.040063	0.434268	Q13416	ORC2	Origin recognition complex subunit 2	3 v 3	-0.168914	0.0181468	0.199802	MCAM
P07602	PSAP	Prosaposin (Proactivator polypeptide) [Cleaved into: Saposin-A (Protein A); Saposin-B-Val; Saposin-B (Cerebroside sulfate activator) (CSAct) (Dispersin) (Sphingolipid activator protein 1) (SAP-1) (Sulfatide/GM1 activator); Saposin-C (A1 activator) (Co-beta-glucosidase) (Glucosylceramidase activator) (Sphingolipid activator protein 2) (SAP-2); Saposin-D (Component C) (Protein C)]	3 v 3	-0.207197	0.0400867	0.434268	P08243	ASNS	Asparagine synthetase [glutamine-hydrolyzing] (EC 6.3.5.4) (Cell cycle control protein TS11) (Glutamine-dependent asparagine synthetase)	3 v 3	0.115328	0.0181513	0.199802	PHF10
A0A2S1PH20	MUT	Methylmalonyl-CoA isomerase (EC 5.4.99.2) (Methylmalonyl-CoA mutase, mitochondrial)	3 v 3	-0.0414611	0.0401156	0.434268	Q8N4Q1	CHCHD4	Mitochondrial intermembrane space import and assembly protein 40 (Coiled-coil-helix-coiled-coil-helix domain-containing protein 4)	3 v 3	-0.14758	0.0181624	0.199802	NDST1
Q9H082	RAB33B	Ras-related protein Rab-33B	3 v 3	-0.172688	0.0401351	0.434268	P61513	RPL37A	60S ribosomal protein L37a (Large ribosomal subunit protein eL43)	3 v 3	0.219112	0.018165	0.199802	OSBPL2
B4DZB2		cDNA FLJ51408	2 v 2	-0.233459	0.0401495	0.434268	P39019	RPS19	40S ribosomal protein S19 (Small ribosomal subunit protein eS19)	3 v 3	0.288371	0.018166	0.199802	UQCRH
P39880	CUX1	Homeobox protein cut-like 1 (CCAAT displacement protein) (CDP) (CDP/Cux p200) (Homeobox protein cux-1) [Cleaved into: CDP/Cux p110]	3 v 3	-0.301867	0.0401759	0.434268	P51513	NOVA1	RNA-binding protein Nova-1 (Neuro-oncological ventral antigen 1) (Onconeural ventral antigen 1) (Paraneoplastic Ri antigen) (Ventral neuron-specific protein 1)	3 v 3	0.843703	0.0182014	0.199802	SPTBN1
Q92903	CDS1	Phosphatidate cytidylyltransferase 1 (EC 2.7.7.41) (CDP-DAG synthase 1) (CDP-DG synthase 1) (CDP-diacylglycerol synthase 1) (CDS 1) (CDP-diglyceride pyrophosphorylase 1) (CDP-diglyceride synthase 1) (CTP:phosphatidate cytidylyltransferase 1)	3 v 3	-0.334906	0.040188	0.434268	Q6YHK3	CD109	CD109 antigen (150 kDa TGF-beta-1-binding protein) (C3 and PZP-like alpha-2-macroglobulin domain-containing protein 7) (Platelet-specific Gov antigen) (p180) (r150) (CD antigen CD109)	3 v 3	0.289121	0.0182024	0.199802	H2AZ1
Q14563	SEMA3A	Semaphorin-3A (Semaphorin III) (Sema III)	3 v 3	-0.264598	0.0403435	0.434268	Q9UBT7	CTNNAL1	Alpha-catulin (Alpha-catenin-related protein) (ACRP) (Catenin alpha-like protein 1)	3 v 3	-0.209139	0.0182065	0.199802	C5orf51
Q5VTR2	RNF20	E3 ubiquitin-protein ligase BRE1A (BRE1-A) (hBRE1) (EC 2.3.2.27) (RING finger protein 20) (RING-type E3 ubiquitin transferase BRE1A)	3 v 3	0.207082	0.0403529	0.434268	Q12874	SF3A3	Splicing factor 3A subunit 3 (SF3a60) (Spliceosome-associated protein 61) (SAP 61)	3 v 3	-0.197922	0.0183508	0.201029	DSG2
Q9UDY4	DNAJB4	DnaJ homolog subfamily B member 4 (Heat shock 40 kDa protein 1 homolog) (HSP40 homolog) (Heat shock protein 40 homolog) (Human liver DnaJ-like protein)	3 v 3	-0.182254	0.0404792	0.434268	Q567V2	MPV17L2	Mpv17-like protein 2	3 v 3	-0.553431	0.0183655	0.201029	RPL7L1
P17900	GM2A	Ganglioside GM2 activator (Cerebroside sulfate activator protein) (GM2-AP) (Sphingolipid activator protein 3) (SAP-3) [Cleaved into: Ganglioside GM2 activator isoform short]	3 v 3	-0.27195	0.0405262	0.434268	Q8IUR5	TMTC1	Protein O-mannosyl-transferase TMTC1 (EC 2.4.1.109) (Transmembrane and TPR repeat-containing protein 1)	2 v 2	-0.296247	0.0184931	0.201293	LRRC40
Q96CS2	HAUS1	HAUS augmin-like complex subunit 1 (Coiled-coil domain-containing protein 5) (Enhancer of invasion-cluster) (HEI-C)	3 v 3	0.209158	0.0406148	0.434268	Q9NVS9	PNPO	Pyridoxine-5'-phosphate oxidase (EC 1.4.3.5) (Pyridoxamine-phosphate oxidase)	3 v 3	-0.158194	0.018517	0.201293	SMAD4
Q9BYT3	STK33	Serine/threonine-protein kinase 33 (EC 2.7.11.1)	3 v 3	0.119064	0.0406353	0.434268	Q15652	JMJD1C	Probable JmjC domain-containing histone demethylation protein 2C (EC 1.14.11.-) (Jumonji domain-containing protein 1C) (Thyroid receptor-interacting protein 8) (TR-interacting protein 8) (TRIP-8)	3 v 3	-0.119263	0.0185202	0.201293	EXOSC6
P38398	BRCA1	Breast cancer type 1 susceptibility protein (EC 2.3.2.27) (RING finger protein 53) (RING-type E3 ubiquitin transferase BRCA1)	3 v 3	0.424269	0.0406523	0.434268	Q8IV63	VRK3	Inactive serine/threonine-protein kinase VRK3 (Serine/threonine-protein pseudokinase VRK3) (Vaccinia-related kinase 3)	3 v 3	-0.22425	0.018535	0.201293	CASD1
O75665	OFD1	Oral-facial-digital syndrome 1 protein (Protein 71-7A)	3 v 3	0.200131	0.0407629	0.434268	Q9UHR4	BAIAP2L1	Brain-specific angiogenesis inhibitor 1-associated protein 2-like protein 1 (BAI1-associated protein 2-like protein 1) (Insulin receptor tyrosine kinase substrate)	3 v 3	-0.151787	0.0186125	0.201293	TOP3A
P12081	HARS1	Histidine--tRNA ligase, cytoplasmic (EC 6.1.1.21) (Histidyl-tRNA synthetase) (HisRS)	3 v 3	-0.103206	0.040836	0.434268	Q5VZE5	NAA35	N-alpha-acetyltransferase 35, NatC auxiliary subunit (Embryonic growth-associated protein homolog) (Protein MAK10 homolog)	3 v 3	-0.309414	0.0186182	0.201293	NABP2
Q14691	GINS1	DNA replication complex GINS protein PSF1 (GINS complex subunit 1)	3 v 3	-0.0843714	0.0408712	0.434268	Q9Y3T9	NOC2L	Nucleolar complex protein 2 homolog (Protein NOC2 homolog) (NOC2-like protein) (Novel INHAT repressor)	3 v 3	0.0979515	0.0186418	0.201293	COA7
Q8NG08	HELB	DNA helicase B (hDHB) (EC 3.6.4.12)	3 v 3	0.14141	0.0409267	0.434268	Q9Y2C4	EXOG	Nuclease EXOG, mitochondrial (EC 3.1.30.-) (Endonuclease G-like 1) (Endo G-like 1)	3 v 3	0.304358	0.0186437	0.201293	ZNF598
Q0VDF9	HSPA14	Heat shock 70 kDa protein 14 (HSP70-like protein 1) (Heat shock protein HSP60)	3 v 3	-0.123147	0.0409294	0.434268	Q8TDM6	DLG5	Disks large homolog 5 (Discs large protein P-dlg) (Placenta and prostate DLG)	3 v 3	0.708133	0.0186454	0.201293	UBAC1
P05556	ITGB1	Integrin beta-1 (Fibronectin receptor subunit beta) (Glycoprotein IIa) (GPIIA) (VLA-4 subunit beta) (CD antigen CD29)	3 v 3	-0.107072	0.0410117	0.434268	Q7LBR1	CHMP1B	Charged multivesicular body protein 1b (CHMP1.5) (Chromatin-modifying protein 1b) (CHMP1b) (Vacuolar protein sorting-associated protein 46-2) (Vps46-2) (hVps46-2)	3 v 3	-0.188282	0.0186461	0.201293	EPDR1
Q9Y2G3	ATP11B	Phospholipid-transporting ATPase IF (EC 7.6.2.1) (ATPase IR) (ATPase class VI type 11B) (P4-ATPase flippase complex alpha subunit ATP11B)	3 v 3	-0.246134	0.041023	0.434268	P48643	CCT5	T-complex protein 1 subunit epsilon (TCP-1-epsilon) (CCT-epsilon)	3 v 3	-0.180883	0.0186497	0.201293	TAF6L
Q5TDH0	DDI2	Protein DDI1 homolog 2 (EC 3.4.23.-)	3 v 3	-0.162222	0.0410989	0.434268	Q8WVE0	EEF1AKMT1	EEF1A lysine methyltransferase 1 (EC 2.1.1.-) (N(6)-adenine-specific DNA methyltransferase 2) (Protein-lysine N-methyltransferase N6AMT2)	3 v 3	0.446099	0.0187146	0.20157	PDCD2
Q9Y281	CFL2	Cofilin-2 (Cofilin, muscle isoform)	3 v 3	-0.229263	0.0411159	0.434268	P20226	TBP	TATA-box-binding protein (TATA sequence-binding protein) (TATA-binding factor) (TATA-box factor) (Transcription initiation factor TFIID TBP subunit)	3 v 3	-0.21858	0.0188011	0.20157	FANCG
Q6ZRP7	QSOX2	Sulfhydryl oxidase 2 (EC 1.8.3.2) (Neuroblastoma-derived sulfhydryl oxidase) (Quiescin Q6-like protein 1)	3 v 3	-0.455185	0.0411478	0.434268	Q9P265	DIP2B	Disco-interacting protein 2 homolog B (DIP2 homolog B)	3 v 3	-0.128389	0.0188044	0.20157	ADSL
P30086	PEBP1	Phosphatidylethanolamine-binding protein 1 (PEBP-1) (HCNPpp) (Neuropolypeptide h3) (Prostatic-binding protein) (Raf kinase inhibitor protein) (RKIP) [Cleaved into: Hippocampal cholinergic neurostimulating peptide (HCNP)]	3 v 3	-0.345436	0.0411482	0.434268	P62330	ARF6	ADP-ribosylation factor 6	3 v 3	-0.144019	0.0188593	0.20157	PATL1
F4ZW66		NF110b	3 v 3	0.407365	0.041232	0.434268	P31323	PRKAR2B	cAMP-dependent protein kinase type II-beta regulatory subunit	3 v 3	0.405031	0.0188667	0.20157	TTC13
P15291	B4GALT1	Beta-1,4-galactosyltransferase 1 (Beta-1,4-GalTase 1) (Beta4Gal-T1) (b4Gal-T1) (EC 2.4.1.-) (Beta-N-acetylglucosaminyl-glycolipid beta-1,4-galactosyltransferase) (Beta-N-acetylglucosaminylglycopeptide beta-1,4-galactosyltransferase) (EC 2.4.1.38) (Lactose synthase A protein) (EC 2.4.1.22) (N-acetyllactosamine synthase) (EC 2.4.1.90) (Nal synthase) (Neolactotriaosylceramide beta-1,4-galactosyltran…	3 v 3	0.154855	0.0412515	0.434268	Q9Y3T6	R3HCC1	R3H and coiled-coil domain-containing protein 1	3 v 3	0.119839	0.0188724	0.20157	MINK1
P53618	COPB1	Coatomer subunit beta (Beta-coat protein) (Beta-COP)	3 v 3	-0.27815	0.0412565	0.434268	Q9H1B7	IRF2BPL	Probable E3 ubiquitin-protein ligase IRF2BPL (EC 2.3.2.27) (Enhanced at puberty protein 1) (Interferon regulatory factor 2-binding protein-like)	3 v 3	-0.221641	0.0188899	0.20157	ATP6V1F
Q8WVM7	STAG1	Cohesin subunit SA-1 (SCC3 homolog 1) (Stromal antigen 1)	3 v 3	-0.0511154	0.0413203	0.434268	Q9UJC3	HOOK1	Protein Hook homolog 1 (h-hook1) (hHK1)	3 v 3	-0.208821	0.0189474	0.20157	SARS2
Q9UGJ0	PRKAG2	5'-AMP-activated protein kinase subunit gamma-2 (AMPK gamma2) (AMPK subunit gamma-2) (H91620p)	2 v 2	-0.303006	0.0413305	0.434268	P0DI83	RAB34	Ras-related protein Rab-34, isoform NARR (Nine amino-acid residue-repeats)	3 v 3	-0.328001	0.0189567	0.20157	RIOK2
P08240	SRPRA	Signal recognition particle receptor subunit alpha (SR-alpha) (Docking protein alpha) (DP-alpha)	3 v 3	-0.0992292	0.0413936	0.434268	Q59ER5		WD repeat-containing protein 1 isoform 1 variant (Fragment)	3 v 3	0.238175	0.018994	0.20157	GGCX
Q9BQ70	TCF25	Transcription factor 25 (TCF-25) (Nuclear localized protein 1)	3 v 3	0.391237	0.0414186	0.434268	O95067	CCNB2	G2/mitotic-specific cyclin-B2	3 v 3	-0.194076	0.0190134	0.20157	NAGK
Q8N1S5	SLC39A11	Zinc transporter ZIP11 (Solute carrier family 39 member 11) (Zrt- and Irt-like protein 11) (ZIP-11)	3 v 3	0.284241	0.0415253	0.434268	Q9UH65	SWAP70	Switch-associated protein 70 (SWAP-70)	3 v 3	-0.293127	0.0190187	0.20157	FLAD1
Q7Z7A4	PXK	PX domain-containing protein kinase-like protein (Modulator of Na,K-ATPase) (MONaKA)	3 v 3	-0.582155	0.0415532	0.434268	Q9P1U1	ACTR3B	Actin-related protein 3B (ARP3-beta) (Actin-like protein 3B) (Actin-related protein ARP4)	3 v 3	-0.0924554	0.019036	0.20157	PTRH2
O43157	PLXNB1	Plexin-B1 (Semaphorin receptor SEP)	3 v 3	0.0945764	0.0416655	0.434268	Q9BQI0	AIF1L	Allograft inflammatory factor 1-like (Ionized calcium-binding adapter molecule 2)	3 v 3	-0.363034	0.019037	0.20157	PIEZO1
E9PS23	CFL1	Cofilin, non-muscle isoform (Cofilin-1) (Fragment)	2 v 2	0.933512	0.041685	0.434268	Q8N3U4	STAG2	Cohesin subunit SA-2 (SCC3 homolog 2) (Stromal antigen 2)	3 v 3	-0.135386	0.0190886	0.20157	SLC39A14
Q9BUB7	TMEM70	Transmembrane protein 70, mitochondrial	3 v 3	-0.178197	0.0417149	0.434268	P60602	ROMO1	Reactive oxygen species modulator 1 (ROS modulator 1) (Epididymis tissue protein Li 175) (Glyrichin) (Mitochondrial targeting GxxxG motif protein) (MTGM) (Protein MGR2 homolog)	3 v 3	-0.406486	0.0191111	0.20157	SHTN1
E9PRG8	C11orf98	Uncharacterized protein C11orf98	3 v 3	0.481033	0.0417187	0.434268	Q9Y678	COPG1	Coatomer subunit gamma-1 (Gamma-1-coat protein) (Gamma-1-COP)	3 v 3	0.146283	0.0191291	0.20157	SEC24C
Q9NQ86	TRIM36	E3 ubiquitin-protein ligase TRIM36 (EC 2.3.2.27) (RING finger protein 98) (RING-type E3 ubiquitin transferase TRIM36) (Tripartite motif-containing protein 36) (Zinc-binding protein Rbcc728)	3 v 3	-0.157128	0.0417194	0.434268	Q32MZ4	LRRFIP1	Leucine-rich repeat flightless-interacting protein 1 (LRR FLII-interacting protein 1) (GC-binding factor 2) (TAR RNA-interacting protein)	3 v 3	-0.0674209	0.0191339	0.20157	UBE2R2
Q14919	DRAP1	Dr1-associated corepressor (Dr1-associated protein 1) (Negative cofactor 2-alpha) (NC2-alpha)	3 v 3	-0.136782	0.0417473	0.434268	A0A024R3H2	SORL1	Low-density lipoprotein receptor relative with 11 ligand-binding repeats (Sortilin-related receptor) (Sorting protein-related receptor containing LDLR class A repeats)	3 v 3	0.46053	0.0191749	0.20157	RUNDC1
Q9UJA9	ENPP5	Ectonucleotide pyrophosphatase/phosphodiesterase family member 5 (E-NPP 5) (NPP-5) (EC 3.1.-.-)	2 v 2	-0.397354	0.0418024	0.434268	A6NEM2	HCFC1	Host cell factor 1	3 v 3	0.278515	0.0191904	0.20157	LRRC8A
Q9Y696	CLIC4	Chloride intracellular channel protein 4 (Intracellular chloride ion channel protein p64H1)	3 v 3	-0.381791	0.0419054	0.434268	O14530	TXNDC9	Thioredoxin domain-containing protein 9 (ATP-binding protein associated with cell differentiation) (Protein 1-4)	3 v 3	-0.133683	0.0192455	0.20157	OAT
E9PN48	ARFGAP2	ADP-ribosylation factor GTPase-activating protein 2 (Fragment)	3 v 3	0.148901	0.0419766	0.434268	A0A494C0R8	CLUH	Clustered mitochondria protein homolog	3 v 3	-0.164938	0.0192518	0.20157	LIPA
O60645	EXOC3	Exocyst complex component 3 (Exocyst complex component Sec6)	3 v 3	-0.104643	0.0420239	0.434268	P68036	UBE2L3	Ubiquitin-conjugating enzyme E2 L3 (EC 2.3.2.23) (E2 ubiquitin-conjugating enzyme L3) (L-UBC) (UbcH7) (Ubiquitin carrier protein L3) (Ubiquitin-conjugating enzyme E2-F1) (Ubiquitin-protein ligase L3)	3 v 3	0.0896847	0.0192677	0.20157	GEMIN8
P61764	STXBP1	Syntaxin-binding protein 1 (MUNC18-1) (N-Sec1) (Protein unc-18 homolog 1) (Unc18-1) (Protein unc-18 homolog A) (Unc-18A) (p67)	3 v 3	-0.146076	0.0420694	0.434268	A8MWY0	ELAPOR2	Endosome/lysosome-associated apoptosis and autophagy regulator family member 2 (Estrogen-induced gene 121-like protein) (hEIG121L)	3 v 3	0.381744	0.019274	0.20157	SMARCA2
Q8N183	NDUFAF2	NADH dehydrogenase [ubiquinone] 1 alpha subcomplex assembly factor 2 (B17.2-like) (B17.2L) (Mimitin) (Myc-induced mitochondrial protein) (MMTN) (NDUFA12-like protein)	3 v 3	-0.200822	0.0421055	0.434268	Q9H6T3	RPAP3	RNA polymerase II-associated protein 3	3 v 3	-0.320187	0.0193018	0.20157	VDAC2
Q9BYC8	MRPL32	39S ribosomal protein L32, mitochondrial (L32mt) (MRP-L32) (Mitochondrial large ribosomal subunit protein bL32m)	3 v 3	0.141741	0.0421463	0.434268	Q8IU81	IRF2BP1	Interferon regulatory factor 2-binding protein 1 (IRF-2-binding protein 1) (IRF-2BP1) (Probable E3 ubiquitin-protein ligase IRF2BP1) (EC 2.3.2.27) (Probable RING-type E3 ubiquitin transferase IRF2BP1)	3 v 3	-0.236139	0.0193238	0.20157	MAPK7
Q96C57	CUSTOS	Protein CUSTOS	3 v 3	-0.154138	0.0422561	0.434268	Q9NUA8	ZBTB40	Zinc finger and BTB domain-containing protein 40	3 v 3	-0.158757	0.0193281	0.20157	CDC42BPA
O00148	DDX39A	ATP-dependent RNA helicase DDX39A (EC 3.6.4.13) (DEAD box protein 39) (Nuclear RNA helicase URH49)	3 v 3	-0.239175	0.0422615	0.434268	Q86Y79	PTRH1	Probable peptidyl-tRNA hydrolase (PTH) (EC 3.1.1.29)	3 v 3	-0.389844	0.019338	0.20157	EPM2AIP1
P35610	SOAT1	Sterol O-acyltransferase 1 (EC 2.3.1.26) (Acyl-coenzyme A:cholesterol acyltransferase 1) (ACAT-1) (Cholesterol acyltransferase 1)	3 v 3	-0.314622	0.0423519	0.434268	P30876	POLR2B	DNA-directed RNA polymerase II subunit RPB2 (EC 2.7.7.6) (DNA-directed RNA polymerase II 140 kDa polypeptide) (DNA-directed RNA polymerase II subunit B) (RNA polymerase II subunit 2) (RNA polymerase II subunit B2)	3 v 3	-0.151201	0.0193952	0.201676	PJA1
Q13045	FLII	Protein flightless-1 homolog	3 v 3	-0.0245731	0.042352	0.434268	Q9H3U1	UNC45A	Protein unc-45 homolog A (Unc-45A) (GCUNC-45) (Smooth muscle cell-associated protein 1) (SMAP-1)	3 v 3	0.101543	0.0194062	0.201676	MARK1
Q5JTV8	TOR1AIP1	Torsin-1A-interacting protein 1 (Lamin-associated protein 1B) (LAP1B)	3 v 3	-0.206629	0.0423689	0.434268	Q9P2G3	KLHL14	Kelch-like protein 14 (Protein interactor of Torsin-1A) (Printor) (Protein interactor of torsinA)	3 v 3	0.466841	0.0194776	0.201676	RAB27B
Q9Y5L0	TNPO3	Transportin-3 (Importin-12) (Imp12) (Transportin-SR) (TRN-SR)	3 v 3	-0.201984	0.042422	0.434268	Q96PV6	LENG8	Leukocyte receptor cluster member 8	3 v 3	0.220842	0.0194873	0.201676	GSKIP
Q9P0L0	VAPA	Vesicle-associated membrane protein-associated protein A (VAMP-A) (VAMP-associated protein A) (VAP-A) (33 kDa VAMP-associated protein) (VAP-33)	3 v 3	-0.222212	0.0424375	0.434268	Q8IX90	SKA3	Spindle and kinetochore-associated protein 3	3 v 3	-0.0994933	0.0195653	0.201676	DTWD1
P48444	ARCN1	Coatomer subunit delta (Archain) (Delta-coat protein) (Delta-COP)	3 v 3	-0.186709	0.0424529	0.434268	Q96QF0	RAB3IP	Rab-3A-interacting protein (Rab3A-interacting protein) (Rabin-3) (SSX2-interacting protein)	3 v 3	0.113014	0.0195756	0.201676	DGKE
P50221	MEOX1	Homeobox protein MOX-1 (Mesenchyme homeobox 1)	3 v 3	-0.394589	0.04258	0.434268	Q8TBZ3	WDR20	WD repeat-containing protein 20 (Protein DMR)	3 v 3	0.181596	0.019612	0.201676	HECTD4
Q8WVL7	ANKRD49	Ankyrin repeat domain-containing protein 49 (Fetal globin-inducing factor)	3 v 3	-0.606784	0.0425801	0.434268	Q9NQS7	INCENP	Inner centromere protein	3 v 3	0.471277	0.0196125	0.201676	ZDHHC17
P61916	NPC2	NPC intracellular cholesterol transporter 2 (Epididymal secretory protein E1) (Human epididymis-specific protein 1) (He1) (Niemann-Pick disease type C2 protein)	3 v 3	-0.264869	0.0426257	0.434268	Q8NEW0	SLC30A7	Zinc transporter 7 (ZnT-7) (Solute carrier family 30 member 7) (Znt-like transporter 2)	3 v 3	-0.382254	0.0196212	0.201676	FBXL18
Q8TBX8	PIP4K2C	Phosphatidylinositol 5-phosphate 4-kinase type-2 gamma (EC 2.7.1.149) (Phosphatidylinositol 5-phosphate 4-kinase type II gamma) (PI(5)P 4-kinase type II gamma) (PIP4KII-gamma)	3 v 3	-0.282204	0.042647	0.434268	Q9H869	YY1AP1	YY1-associated protein 1 (Hepatocellular carcinoma susceptibility protein) (Hepatocellular carcinoma-associated protein 2)	3 v 3	-0.189231	0.0196716	0.201676	BRAT1
Q9UHF7	TRPS1	Zinc finger transcription factor Trps1 (Tricho-rhino-phalangeal syndrome type I protein) (Zinc finger protein GC79)	3 v 3	-0.246965	0.0426986	0.434268	P55082	MFAP3	Microfibril-associated glycoprotein 3	3 v 3	0.38993	0.0196931	0.201676	SPRY4
Q53EP0	FNDC3B	Fibronectin type III domain-containing protein 3B (Factor for adipocyte differentiation 104) (HCV NS5A-binding protein 37)	3 v 3	-0.235626	0.042743	0.434268	O43242	PSMD3	26S proteasome non-ATPase regulatory subunit 3 (26S proteasome regulatory subunit RPN3) (26S proteasome regulatory subunit S3) (Proteasome subunit p58)	3 v 3	-0.0548181	0.0197155	0.201676	AP1M2
P50750	CDK9	Cyclin-dependent kinase 9 (EC 2.7.11.22) (EC 2.7.11.23) (C-2K) (Cell division cycle 2-like protein kinase 4) (Cell division protein kinase 9) (Serine/threonine-protein kinase PITALRE) (Tat-associated kinase complex catalytic subunit)	3 v 3	0.204312	0.0428017	0.434268	Q86WC4	OSTM1	Osteopetrosis-associated transmembrane protein 1 (Chloride channel 7 beta subunit)	3 v 3	0.427306	0.019733	0.201676	SRGAP2
Q9NUQ3	TXLNG	Gamma-taxilin (Environmental lipopolysaccharide-responding gene protein) (Factor inhibiting ATF4-mediated transcription) (FIAT) (Lipopolysaccharide-specific response protein 5)	3 v 3	-0.175568	0.0428082	0.434268	Q6P597	KLC3	Kinesin light chain 3 (KLC2-like) (kinesin light chain 2)	3 v 3	0.151233	0.0197339	0.201676	RBMS2
A8KAM7		cDNA FLJ75421, highly similar to Homo sapiens lung seven transmembrane receptor 1 (LUSTR1) mRNA	3 v 3	-0.212628	0.0428834	0.434268	Q9H3F6	KCTD10	BTB/POZ domain-containing adapter for CUL3-mediated RhoA degradation protein 3 (hBACURD3) (BTB/POZ domain-containing protein KCTD10) (Potassium channel tetramerization domain-containing protein 10)	3 v 3	0.187732	0.0198081	0.201676	CTDSPL2
P40855	PEX19	Peroxisomal biogenesis factor 19 (33 kDa housekeeping protein) (Peroxin-19) (Peroxisomal farnesylated protein)	3 v 3	0.0944231	0.0428863	0.434268	P21291	CSRP1	Cysteine and glycine-rich protein 1 (Cysteine-rich protein 1) (CRP) (CRP1) (Epididymis luminal protein 141) (HEL-141)	3 v 3	-0.140875	0.0198311	0.201676	TBPL1
O14964	HGS	Hepatocyte growth factor-regulated tyrosine kinase substrate (Hrs) (Protein pp110)	3 v 3	0.151656	0.0430238	0.434969	Q6NZI2	CAVIN1	Caveolae-associated protein 1 (Cavin-1) (Polymerase I and transcript release factor)	3 v 3	-0.269999	0.0199144	0.201676	ARL2BP
Q99538	LGMN	Legumain (EC 3.4.22.34) (Asparaginyl endopeptidase) (Protease, cysteine 1)	3 v 3	0.538937	0.0431151	0.434969	Q96P48	ARAP1	Arf-GAP with Rho-GAP domain, ANK repeat and PH domain-containing protein 1 (Centaurin-delta-2) (Cnt-d2)	3 v 3	-0.10722	0.0199157	0.201676	BUB3
D6RHC4	ANKHD1	Ankyrin repeat and KH domain-containing protein 1 (Fragment)	2 v 2	0.0976686	0.0432061	0.434969	Q9NRP4	SDHAF3	Succinate dehydrogenase assembly factor 3, mitochondrial (SDH assembly factor 3) (SDHAF3)	3 v 3	-0.453141	0.0199472	0.201676	FRMPD3
Q8IU81	IRF2BP1	Interferon regulatory factor 2-binding protein 1 (IRF-2-binding protein 1) (IRF-2BP1) (Probable E3 ubiquitin-protein ligase IRF2BP1) (EC 2.3.2.27) (Probable RING-type E3 ubiquitin transferase IRF2BP1)	3 v 3	-0.180471	0.0432509	0.434969	Q9NPA8	ENY2	Transcription and mRNA export factor ENY2 (Enhancer of yellow 2 transcription factor homolog)	3 v 3	0.500429	0.0199822	0.201676	CCAR2
E5KLM1		Dynamin-like 120 kDa protein, form S1 (EC 3.6.5.5) (Dynamin-like 120 kDa protein, mitochondrial)	3 v 3	-0.0621959	0.0433872	0.434969	Q9UBI6	GNG12	Guanine nucleotide-binding protein G(I)/G(S)/G(O) subunit gamma-12	3 v 3	0.195446	0.0200318	0.201676	FKBP15
Q96RP9	GFM1	Elongation factor G, mitochondrial (EF-Gmt) (Elongation factor G 1, mitochondrial) (mEF-G 1) (Elongation factor G1) (hEFG1)	3 v 3	-0.171909	0.0435862	0.434969	Q9NTX5	ECHDC1	Ethylmalonyl-CoA decarboxylase (EC 4.1.1.94) (Enoyl-CoA hydratase domain-containing protein 1) (Methylmalonyl-CoA decarboxylase) (MMCD)	3 v 3	-0.136195	0.0200614	0.201676	B4DUP5
P82673	MRPS35	28S ribosomal protein S35, mitochondrial (MRP-S35) (S35mt) (28S ribosomal protein S28, mitochondrial) (MRP-S28) (S28mt) (Mitochondrial small ribosomal subunit protein mS35)	3 v 3	0.358825	0.0436085	0.434969	Q96N11	C7orf26	Uncharacterized protein C7orf26	3 v 3	0.164798	0.0200949	0.201676	CTSH
B3KVN0		Glucose transporter type 1, erythrocyte/brain (Solute carrier family 2, facilitated glucose transporter member 1)	3 v 3	-0.0473512	0.0436581	0.434969	Q6ZWJ1	STXBP4	Syntaxin-binding protein 4 (Syntaxin 4-interacting protein) (STX4-interacting protein) (Synip)	3 v 3	0.224766	0.0201363	0.201676	EARS2
Q8IX04	UEVLD	Ubiquitin-conjugating enzyme E2 variant 3 (UEV-3) (EV and lactate/malate dehydrogenase domain-containing protein)	3 v 3	-0.141511	0.0436817	0.434969	Q9BW61	DDA1	DET1- and DDB1-associated protein 1 (Placenta cross-immune reaction antigen 1) (PCIA-1)	3 v 3	-0.362117	0.0201501	0.201676	ENTPD5
Q5BKY9	FAM133B	Protein FAM133B	3 v 3	0.298691	0.0437684	0.434969	Q99595	TIMM17A	Mitochondrial import inner membrane translocase subunit Tim17-A (Inner membrane preprotein translocase Tim17a)	3 v 3	-0.327446	0.0201522	0.201676	NCK2
Q96BN8	OTULIN	Ubiquitin thioesterase otulin (EC 3.4.19.12) (Deubiquitinating enzyme otulin) (OTU domain-containing deubiquitinase with linear linkage specificity) (Ubiquitin thioesterase Gumby)	3 v 3	-0.134433	0.0438467	0.434969	M1V485	SLC34A2-ROS1	Tyrosine-protein kinase receptor (EC 2.7.10.1)	3 v 3	0.495928	0.0201551	0.201676	DSTN
O75718	CRTAP	Cartilage-associated protein	3 v 3	-0.275505	0.043882	0.434969	Q9Y508	RNF114	E3 ubiquitin-protein ligase RNF114 (EC 2.3.2.27) (RING finger protein 114) (RING-type E3 ubiquitin transferase RNF114) (Zinc finger protein 228) (Zinc finger protein 313)	3 v 3	0.637616	0.0201645	0.201676	CTU2
A0A059QN76	ND3	NADH-ubiquinone oxidoreductase chain 3 (EC 7.1.1.2)	3 v 3	-0.537701	0.0439493	0.434969	P17544	ATF7	Cyclic AMP-dependent transcription factor ATF-7 (cAMP-dependent transcription factor ATF-7) (Activating transcription factor 7) (Transcription factor ATF-A)	3 v 3	0.190115	0.0201947	0.201676	RBM42
P46013	MKI67	Proliferation marker protein Ki-67 (Antigen identified by monoclonal antibody Ki-67) (Antigen KI-67) (Antigen Ki67)	3 v 3	0.506154	0.0440779	0.434969	Q9H7S9	ZNF703	Zinc finger protein 703 (Zinc finger elbow-related proline domain protein 1)	3 v 3	0.130942	0.0201966	0.201676	PYCR2
Q9UPN4	CEP131	Centrosomal protein of 131 kDa (5-azacytidine-induced protein 1) (Pre-acrosome localization protein 1)	3 v 3	0.377658	0.0441548	0.434969	O14966	RAB29	Ras-related protein Rab-7L1 (Rab-7-like protein 1) (Ras-related protein Rab-29)	3 v 3	0.237087	0.0202426	0.201676	UBE2S
P04179	SOD2	Superoxide dismutase [Mn], mitochondrial (EC 1.15.1.1)	3 v 3	-1.24119	0.0441722	0.434969	Q8N9V3	WDSUB1	WD repeat, SAM and U-box domain-containing protein 1	3 v 3	0.234868	0.0202465	0.201676	FOXJ2
B4DLY4		Aconitate hydratase, mitochondrial (EC 4.2.1.3) (Citrate hydro-lyase)	2 v 2	0.298937	0.0442271	0.434969	A8K900		Mitochondrial GTPase 1	2 v 2	-0.233444	0.0202624	0.201676	THEM6
P52824	DGKQ	Diacylglycerol kinase theta (DAG kinase theta) (DGKtheta) (EC 2.7.1.107) (Diglyceride kinase theta) (DGK-theta)	2 v 2	0.222036	0.044264	0.434969	P13995	MTHFD2	Bifunctional methylenetetrahydrofolate dehydrogenase/cyclohydrolase, mitochondrial [Includes: NAD-dependent methylenetetrahydrofolate dehydrogenase (EC 1.5.1.15); Methenyltetrahydrofolate cyclohydrolase (EC 3.5.4.9)]	3 v 3	0.111384	0.0202635	0.201676	UBE2T
Q9H1B5	XYLT2	Xylosyltransferase 2 (EC 2.4.2.26) (Peptide O-xylosyltransferase 1) (Xylosyltransferase II) (XT-II) (XylT-II)	2 v 2	-0.373568	0.0443043	0.434969	Q92538	GBF1	Golgi-specific brefeldin A-resistance guanine nucleotide exchange factor 1 (BFA-resistant GEF 1)	3 v 3	0.154316	0.0202676	0.201676	CNN3
Q9NP77	SSU72	RNA polymerase II subunit A C-terminal domain phosphatase SSU72 (CTD phosphatase SSU72) (EC 3.1.3.16)	3 v 3	-0.347412	0.0443258	0.434969	Q7Z460	CLASP1	CLIP-associating protein 1 (Cytoplasmic linker-associated protein 1) (Multiple asters homolog 1) (Protein Orbit homolog 1) (hOrbit1)	3 v 3	0.105131	0.02027	0.201676	CA13
Q15165	PON2	Serum paraoxonase/arylesterase 2 (PON 2) (EC 3.1.1.2) (EC 3.1.1.81) (Aromatic esterase 2) (A-esterase 2) (Serum aryldialkylphosphatase 2)	3 v 3	-0.672197	0.0443569	0.434969	Q9H1X3	DNAJC25	DnaJ homolog subfamily C member 25	3 v 3	-0.176412	0.0202774	0.201676	POLE3
O43314	PPIP5K2	Inositol hexakisphosphate and diphosphoinositol-pentakisphosphate kinase 2 (EC 2.7.4.21) (EC 2.7.4.24) (Diphosphoinositol pentakisphosphate kinase 2) (Histidine acid phosphatase domain-containing protein 1) (InsP6 and PP-IP5 kinase 2) (VIP1 homolog 2) (hsVIP2)	3 v 3	0.118749	0.0444396	0.434969	Q5JPI3	C3orf38	Uncharacterized protein C3orf38	3 v 3	0.315828	0.0202844	0.201676	PARN
Q96DB5	RMDN1	Regulator of microtubule dynamics protein 1 (RMD-1) (hRMD-1) (Protein FAM82B)	3 v 3	0.262378	0.0444453	0.434969	Q9NPH2	ISYNA1	Inositol-3-phosphate synthase 1 (IPS 1) (EC 5.5.1.4) (Myo-inositol 1-phosphate synthase) (MI-1-P synthase) (MIP synthase) (hIPS) (Myo-inositol 1-phosphate synthase A1) (hINO1)	3 v 3	0.182989	0.0203283	0.201676	FUCA2
Q8WWY3	PRPF31	U4/U6 small nuclear ribonucleoprotein Prp31 (Pre-mRNA-processing factor 31) (Serologically defined breast cancer antigen NY-BR-99) (U4/U6 snRNP 61 kDa protein) (Protein 61K) (hPrp31)	3 v 3	0.0748536	0.0445084	0.434969	P41236	PPP1R2	Protein phosphatase inhibitor 2 (IPP-2)	3 v 3	0.383898	0.0204045	0.201676	MED13L
Q96GX5	MASTL	Serine/threonine-protein kinase greatwall (GW) (GWL) (hGWL) (EC 2.7.11.1) (Microtubule-associated serine/threonine-protein kinase-like) (MAST-L)	3 v 3	-0.101121	0.0445541	0.434969	Q96R06	SPAG5	Sperm-associated antigen 5 (Astrin) (Deepest) (Mitotic spindle-associated protein p126) (MAP126)	3 v 3	-0.178519	0.0204128	0.201676	PES1
A2RRC9	IQGAP3	IQ motif containing GTPase activating protein 3	3 v 3	0.132497	0.0445668	0.434969	Q99470	SDF2	Stromal cell-derived factor 2 (SDF-2)	3 v 3	0.155093	0.0204483	0.201676	VWA8
P17480	UBTF	Nucleolar transcription factor 1 (Autoantigen NOR-90) (Upstream-binding factor 1) (UBF-1)	3 v 3	0.699113	0.044602	0.434969	Q96B01	RAD51AP1	RAD51-associated protein 1 (HsRAD51AP1) (RAD51-interacting protein)	3 v 3	-0.489675	0.0204515	0.201676	IPO4
Q5R372	RABGAP1L	Rab GTPase-activating protein 1-like	3 v 3	0.124696	0.0446118	0.434969	Q8TF46	DIS3L	DIS3-like exonuclease 1 (EC 3.1.13.-)	3 v 3	-0.101214	0.0204619	0.201676	POLR2J
Q9H0C8	ILKAP	Integrin-linked kinase-associated serine/threonine phosphatase 2C (ILKAP) (EC 3.1.3.16)	3 v 3	-0.0818417	0.0446437	0.434969	P49137	MAPKAPK2	MAP kinase-activated protein kinase 2 (MAPK-activated protein kinase 2) (MAPKAP kinase 2) (MAPKAP-K2) (MAPKAPK-2) (MK-2) (MK2) (EC 2.7.11.1)	3 v 3	-0.234414	0.0205307	0.201676	NTPCR
O96008	TOMM40	Mitochondrial import receptor subunit TOM40 homolog (Protein Haymaker) (Translocase of outer membrane 40 kDa subunit homolog) (p38.5)	3 v 3	-0.248335	0.0446497	0.434969	Q9NRA8	EIF4ENIF1	Eukaryotic translation initiation factor 4E transporter (4E-T) (eIF4E transporter) (Eukaryotic translation initiation factor 4E nuclear import factor 1)	3 v 3	-0.111136	0.0205525	0.201676	H2AX
Q05DH4	FHIP1A	FHF complex subunit HOOK interacting protein 1A (FHIP1A) (FTS and Hook-interacting protein like) (FHIP-L)	3 v 3	-0.312308	0.0447093	0.434969	Q01469	FABP5	Fatty acid-binding protein 5 (Epidermal-type fatty acid-binding protein) (E-FABP) (Fatty acid-binding protein, epidermal) (Psoriasis-associated fatty acid-binding protein homolog) (PA-FABP)	3 v 3	0.184383	0.0205726	0.201676	IGBP1
Q9NRY4	ARHGAP35	Rho GTPase-activating protein 35 (Glucocorticoid receptor DNA-binding factor 1) (Glucocorticoid receptor repression factor 1) (GRF-1) (Rho GAP p190A) (p190-A)	3 v 3	-0.229025	0.0447358	0.434969	O00258	GET1	Guided entry of tail-anchored proteins factor 1 (Congenital heart disease 5 protein) (Tail-anchored protein insertion receptor WRB) (Tryptophan-rich basic protein)	3 v 3	0.325038	0.0205744	0.201676	GSN
Q6DD88	ATL3	Atlastin-3 (EC 3.6.5.-)	3 v 3	-0.198005	0.0447363	0.434969	P12235	SLC25A4	ADP/ATP translocase 1 (ADP,ATP carrier protein 1) (ADP,ATP carrier protein, heart/skeletal muscle isoform T1) (Adenine nucleotide translocator 1) (ANT 1) (Solute carrier family 25 member 4)	3 v 3	-0.0779246	0.0205885	0.201676	WBP2
P11047	LAMC1	Laminin subunit gamma-1 (Laminin B2 chain) (Laminin-1 subunit gamma) (Laminin-10 subunit gamma) (Laminin-11 subunit gamma) (Laminin-2 subunit gamma) (Laminin-3 subunit gamma) (Laminin-4 subunit gamma) (Laminin-6 subunit gamma) (Laminin-7 subunit gamma) (Laminin-8 subunit gamma) (Laminin-9 subunit gamma) (S-laminin subunit gamma) (S-LAM gamma)	3 v 3	-0.430464	0.0447996	0.434969	Q9H0C5	BTBD1	BTB/POZ domain-containing protein 1 (Hepatitis C virus NS5A-transactivated protein 8) (HCV NS5A-transactivated protein 8)	2 v 2	-0.499984	0.0205934	0.201676	MTHFSD
P31949	S100A11	Protein S100-A11 (Calgizzarin) (Metastatic lymph node gene 70 protein) (MLN 70) (Protein S100-C) (S100 calcium-binding protein A11) [Cleaved into: Protein S100-A11, N-terminally processed]	3 v 3	-0.704965	0.0448001	0.434969	Q9H1D9	POLR3F	DNA-directed RNA polymerase III subunit RPC6 (RNA polymerase III subunit C6) (DNA-directed RNA polymerase III subunit F) (RNA polymerase III 39 kDa subunit) (RPC39)	3 v 3	-0.118397	0.02063	0.201676	BLVRA
P49448	GLUD2	Glutamate dehydrogenase 2, mitochondrial (GDH 2) (EC 1.4.1.3)	3 v 3	-0.206526	0.0448235	0.434969	Q96GG9	DCUN1D1	DCN1-like protein 1 (DCNL1) (DCUN1 domain-containing protein 1) (Defective in cullin neddylation protein 1-like protein 1) (Squamous cell carcinoma-related oncogene)	3 v 3	0.453896	0.020654	0.201676	NLE1
P62745	RHOB	Rho-related GTP-binding protein RhoB (Rho cDNA clone 6) (h6)	3 v 3	-0.330775	0.0448453	0.434969	Q9BQS8	FYCO1	FYVE and coiled-coil domain-containing protein 1 (Zinc finger FYVE domain-containing protein 7)	3 v 3	0.794218	0.0206571	0.201676	LRWD1
Q8N357	SLC35F6	Solute carrier family 35 member F6 (ANT2-binding protein) (ANT2BP) (Transport and Golgi organization 9 homolog)	3 v 3	-0.183796	0.0449387	0.43522	Q9BR76	CORO1B	Coronin-1B (Coronin-2)	3 v 3	-0.149342	0.0206706	0.201676	PIGN
P09758	TACSTD2	Tumor-associated calcium signal transducer 2 (Cell surface glycoprotein Trop-2) (Membrane component chromosome 1 surface marker 1) (Pancreatic carcinoma marker protein GA733-1)	3 v 3	-0.306996	0.0449897	0.43522	P12110	COL6A2	Collagen alpha-2(VI) chain	3 v 3	0.330313	0.0206885	0.201676	CIP2A
Q96IZ0	PAWR	PRKC apoptosis WT1 regulator protein (Prostate apoptosis response 4 protein) (Par-4)	3 v 3	0.0745086	0.0450587	0.43522	O00418	EEF2K	Eukaryotic elongation factor 2 kinase (eEF-2 kinase) (eEF-2K) (EC 2.7.11.20) (Calcium/calmodulin-dependent eukaryotic elongation factor 2 kinase)	3 v 3	0.286347	0.0206966	0.201676	RSPRY1
P26447	S100A4	Protein S100-A4 (Calvasculin) (Metastasin) (Placental calcium-binding protein) (Protein Mts1) (S100 calcium-binding protein A4)	3 v 3	-0.342246	0.0450756	0.43522	Q8WXE0	CASKIN2	Caskin-2 (CASK-interacting protein 2)	3 v 3	-0.25924	0.0207138	0.201676	UBE2G1
Q8N4J0	CARNMT1	Carnosine N-methyltransferase (EC 2.1.1.22)	3 v 3	-0.527339	0.0451361	0.435266	Q9UL25	RAB21	Ras-related protein Rab-21	3 v 3	0.442193	0.0207217	0.201676	GCAT
Q6PJV4	THRAP3	THRAP3 protein (Fragment)	2 v 2	0.391598	0.0451826	0.435266	Q13131	PRKAA1	5'-AMP-activated protein kinase catalytic subunit alpha-1 (AMPK subunit alpha-1) (EC 2.7.11.1) (Acetyl-CoA carboxylase kinase) (ACACA kinase) (EC 2.7.11.27) (Hydroxymethylglutaryl-CoA reductase kinase) (HMGCR kinase) (EC 2.7.11.31) (Tau-protein kinase PRKAA1) (EC 2.7.11.26)	3 v 3	0.339666	0.0207799	0.201807	CD47
Q00534	CDK6	Cyclin-dependent kinase 6 (EC 2.7.11.22) (Cell division protein kinase 6) (Serine/threonine-protein kinase PLSTIRE)	3 v 3	-0.311434	0.045305	0.435952	P63167	DYNLL1	Dynein light chain 1, cytoplasmic (8 kDa dynein light chain) (DLC8) (Dynein light chain LC8-type 1) (Protein inhibitor of neuronal nitric oxide synthase) (PIN)	3 v 3	0.182822	0.0207826	0.201807	PYGO2
Q96BH1	RNF25	E3 ubiquitin-protein ligase RNF25 (EC 2.3.2.27) (RING finger protein 25) (RING-type E3 ubiquitin transferase RNF25)	3 v 3	-0.113926	0.0453744	0.436127	Q86TU7	SETD3	Actin-histidine N-methyltransferase (EC 2.1.1.85) (Protein-L-histidine N-tele-methyltransferase) (SET domain-containing protein 3) (hSETD3)	3 v 3	-0.10627	0.0208722	0.201952	MED26
P54819	AK2	Adenylate kinase 2, mitochondrial (AK 2) (EC 2.7.4.3) (ATP-AMP transphosphorylase 2) (ATP:AMP phosphotransferase) (Adenylate monophosphate kinase) [Cleaved into: Adenylate kinase 2, mitochondrial, N-terminally processed]	3 v 3	-0.214978	0.0456731	0.437226	Q9GZP4	PITHD1	PITH domain-containing protein 1	3 v 3	-0.176931	0.0209089	0.201952	ARPP19
O95347	SMC2	Structural maintenance of chromosomes protein 2 (SMC protein 2) (SMC-2) (Chromosome-associated protein E) (hCAP-E) (XCAP-E homolog)	3 v 3	0.180881	0.0456905	0.437226	P08237	PFKM	ATP-dependent 6-phosphofructokinase, muscle type (ATP-PFK) (PFK-M) (EC 2.7.1.11) (6-phosphofructokinase type A) (Phosphofructo-1-kinase isozyme A) (PFK-A) (Phosphohexokinase)	3 v 3	0.39193	0.0209112	0.201952	RHOC
P45877	PPIC	Peptidyl-prolyl cis-trans isomerase C (PPIase C) (EC 5.2.1.8) (Cyclophilin C) (Rotamase C)	3 v 3	0.273512	0.0459069	0.437226	B2R5H0		Protein S100 (S100 calcium-binding protein)	3 v 3	0.411796	0.0209423	0.201952	HCFC2
Q9ULJ7	ANKRD50	Ankyrin repeat domain-containing protein 50	3 v 3	-0.0684641	0.0459373	0.437226	O95573	ACSL3	Long-chain-fatty-acid--CoA ligase 3 (EC 6.2.1.3) (Arachidonate--CoA ligase) (EC 6.2.1.15) (Long-chain acyl-CoA synthetase 3) (LACS 3)	3 v 3	-0.279926	0.0209668	0.201952	USP13
E9PQG4	PDE4DIP	Myomegalin	3 v 3	0.349594	0.0460077	0.437226	Q8IZV5	RDH10	Retinol dehydrogenase 10 (EC 1.1.1.300) (Short chain dehydrogenase/reductase family 16C member 4)	3 v 3	0.396349	0.0209785	0.201952	MTA1
Q8ND25	ZNRF1	E3 ubiquitin-protein ligase ZNRF1 (EC 2.3.2.27) (Nerve injury-induced gene 283 protein) (RING-type E3 ubiquitin transferase ZNRF1) (Zinc/RING finger protein 1)	2 v 2	-0.59696	0.0460452	0.437226	P30039	PBLD	Phenazine biosynthesis-like domain-containing protein (EC 5.1.-.-) (MAWD-binding protein) (MAWDBP) (Unknown protein 32 from 2D-page of liver tissue)	3 v 3	-0.14785	0.021002	0.201952	ZNHIT2
Q9ULM3	YEATS2	YEATS domain-containing protein 2	3 v 3	0.0980651	0.046061	0.437226	Q5T4B2	CERCAM	Inactive glycosyltransferase 25 family member 3 (Cerebral endothelial cell adhesion molecule)	3 v 3	0.171093	0.021012	0.201952	EDRF1
P29966	MARCKS	Myristoylated alanine-rich C-kinase substrate (MARCKS) (Protein kinase C substrate, 80 kDa protein, light chain) (80K-L protein) (PKCSL)	3 v 3	-0.325852	0.0460639	0.437226	Q08999	RBL2	Retinoblastoma-like protein 2 (130 kDa retinoblastoma-associated protein) (p130) (Retinoblastoma-related protein 2) (RBR-2) (pRb2)	2 v 2	0.367868	0.021074	0.201952	YEATS4
Q9H2J4	PDCL3	Phosducin-like protein 3 (HTPHLP) (PhPL3) (Viral IAP-associated factor 1) (VIAF-1)	3 v 3	-0.0632591	0.0461821	0.437226	Q5VWQ8	DAB2IP	Disabled homolog 2-interacting protein (DAB2 interaction protein) (DAB2-interacting protein) (ASK-interacting protein 1) (AIP-1) (DOC-2/DAB-2 interactive protein)	3 v 3	-0.224039	0.0210807	0.201952	APOOL
Q68D91	MBLAC2	Metallo-beta-lactamase domain-containing protein 2 (EC 3.-.-.-)	3 v 3	-0.098731	0.0462286	0.437226	P15144	ANPEP	Aminopeptidase N (AP-N) (hAPN) (EC 3.4.11.2) (Alanyl aminopeptidase) (Aminopeptidase M) (AP-M) (Microsomal aminopeptidase) (Myeloid plasma membrane glycoprotein CD13) (gp150) (CD antigen CD13)	3 v 3	1.07044	0.0210821	0.201952	MIA3
Q86V97	KBTBD6	Kelch repeat and BTB domain-containing protein 6	3 v 3	-0.244692	0.0462363	0.437226	P08240	SRPRA	Signal recognition particle receptor subunit alpha (SR-alpha) (Docking protein alpha) (DP-alpha)	3 v 3	0.0532916	0.0211328	0.202187	TNK1
Q6IQ32	ADNP2	Activity-dependent neuroprotector homeobox protein 2 (ADNP homeobox protein 2) (Zinc finger protein 508)	2 v 2	0.133445	0.0463342	0.437226	P63146	UBE2B	Ubiquitin-conjugating enzyme E2 B (EC 2.3.2.23) (E2 ubiquitin-conjugating enzyme B) (RAD6 homolog B) (HR6B) (hHR6B) (Ubiquitin carrier protein B) (Ubiquitin-conjugating enzyme E2-17 kDa) (Ubiquitin-protein ligase B)	3 v 3	-0.358973	0.0211699	0.202187	FUOM
Q96AC1	FERMT2	Fermitin family homolog 2 (Kindlin-2) (Mitogen-inducible gene 2 protein) (MIG-2) (Pleckstrin homology domain-containing family C member 1) (PH domain-containing family C member 1)	3 v 3	-0.0807378	0.0464343	0.437226	P56282	POLE2	DNA polymerase epsilon subunit 2 (DNA polymerase II subunit 2) (DNA polymerase epsilon subunit B)	3 v 3	-0.165337	0.0212057	0.202187	SPAST
Q14999	CUL7	Cullin-7 (CUL-7)	3 v 3	0.295623	0.0464504	0.437226	Q6NUQ4	TMEM214	Transmembrane protein 214	3 v 3	0.52269	0.0212389	0.202187	VPS39
Q9H3P7	ACBD3	Golgi resident protein GCP60 (Acyl-CoA-binding domain-containing protein 3) (Golgi complex-associated protein 1) (GOCAP1) (Golgi phosphoprotein 1) (GOLPH1) (PBR- and PKA-associated protein 7) (Peripheral benzodiazepine receptor-associated protein PAP7) [Cleaved into: Golgi resident protein GCP60, N-terminally processed]	3 v 3	0.252829	0.0465179	0.437226	Q9UBK9	UXT	Protein UXT (Androgen receptor trapped clone 27 protein) (ART-27) (Ubiquitously expressed transcript protein)	3 v 3	-0.141206	0.0212842	0.202187	NOL9
B0I1T2	MYO1G	Unconventional myosin-Ig [Cleaved into: Minor histocompatibility antigen HA-2 (mHag HA-2)]	2 v 2	-0.450779	0.04661	0.437226	Q9UBS0	RPS6KB2	Ribosomal protein S6 kinase beta-2 (S6K-beta-2) (S6K2) (EC 2.7.11.1) (70 kDa ribosomal protein S6 kinase 2) (P70S6K2) (p70-S6K 2) (S6 kinase-related kinase) (SRK) (Serine/threonine-protein kinase 14B) (p70 ribosomal S6 kinase beta) (S6K-beta) (p70 S6 kinase beta) (p70 S6K-beta) (p70 S6KB) (p70-beta)	3 v 3	0.184581	0.0212936	0.202187	CNOT6
Q6BDS2	UHRF1BP1	UHRF1-binding protein 1 (ICBP90-binding protein 1) (Ubiquitin-like containing PHD and RING finger domains 1-binding protein 1)	3 v 3	-0.169331	0.0466336	0.437226	Q9NT62	ATG3	Ubiquitin-like-conjugating enzyme ATG3 (EC 2.3.2.-) (Autophagy-related protein 3) (APG3-like) (hApg3) (Protein PC3-96)	3 v 3	-0.106037	0.021295	0.202187	LSS
Q15599	SLC9A3R2	Na(+)/H(+) exchange regulatory cofactor NHE-RF2 (NHERF-2) (NHE3 kinase A regulatory protein E3KARP) (SRY-interacting protein 1) (SIP-1) (Sodium-hydrogen exchanger regulatory factor 2) (Solute carrier family 9 isoform A3 regulatory factor 2) (Tyrosine kinase activator protein 1) (TKA-1)	3 v 3	-0.234339	0.0466493	0.437226	A0A024RAN2	CAST	Calpain inhibitor (Calpastatin)	3 v 3	-0.148193	0.0213151	0.202187	NBEA
Q6ZTW0	TPGS1	Tubulin polyglutamylase complex subunit 1 (PGs1)	2 v 2	0.0307478	0.0466933	0.437226	Q01780	EXOSC10	Exosome component 10 (EC 3.1.13.-) (Autoantigen PM/Scl 2) (P100 polymyositis-scleroderma overlap syndrome-associated autoantigen) (Polymyositis/scleroderma autoantigen 100 kDa) (PM/Scl-100) (Polymyositis/scleroderma autoantigen 2)	3 v 3	-0.228727	0.0213504	0.202187	UGT8
Q6PL18	ATAD2	ATPase family AAA domain-containing protein 2 (EC 3.6.1.-) (AAA nuclear coregulator cancer-associated protein) (ANCCA)	3 v 3	0.321321	0.0467448	0.437226	O95376	ARIH2	E3 ubiquitin-protein ligase ARIH2 (ARI-2) (Protein ariadne-2 homolog) (EC 2.3.2.31) (RING-type E3 ubiquitin transferase ARIH2) (Triad1 protein)	3 v 3	-0.191573	0.021376	0.202187	SAR1A
A0PJW6	TMEM223	Transmembrane protein 223	2 v 2	-0.109688	0.0467515	0.437226	P16455	MGMT	Methylated-DNA--protein-cysteine methyltransferase (EC 2.1.1.63) (6-O-methylguanine-DNA methyltransferase) (MGMT) (O-6-methylguanine-DNA-alkyltransferase)	3 v 3	-0.481968	0.0213804	0.202187	THUMPD1
Q5JUR7	TEX30	Testis-expressed protein 30	3 v 3	0.196929	0.0467547	0.437226	Q9H0H0	INTS2	Integrator complex subunit 2 (Int2)	3 v 3	0.251766	0.0214313	0.202187	EDC3
Q9Y2U5	MAP3K2	Mitogen-activated protein kinase kinase kinase 2 (EC 2.7.11.25) (MAPK/ERK kinase kinase 2) (MEK kinase 2) (MEKK 2)	3 v 3	-0.0608518	0.0468269	0.437226	Q9NXW2	DNAJB12	DnaJ homolog subfamily B member 12	3 v 3	0.083672	0.0214359	0.202187	MARS2
Q16877	PFKFB4	6-phosphofructo-2-kinase/fructose-2,6-bisphosphatase 4 (6PF-2-K/Fru-2,6-P2ase 4) (PFK/FBPase 4) (6PF-2-K/Fru-2,6-P2ase testis-type isozyme) [Includes: 6-phosphofructo-2-kinase (EC 2.7.1.105); Fructose-2,6-bisphosphatase (EC 3.1.3.46)]	3 v 3	0.329736	0.046857	0.437226	O95379	TNFAIP8	Tumor necrosis factor alpha-induced protein 8 (TNF alpha-induced protein 8) (Head and neck tumor and metastasis-related protein) (MDC-3.13) (NF-kappa-B-inducible DED-containing protein) (NDED) (SCC-S2) (TNF-induced protein GG2-1)	3 v 3	0.483145	0.0214391	0.202187	MAP1B
Q9H6K4	OPA3	Optic atrophy 3 protein	3 v 3	-0.185497	0.0469297	0.437226	Q5JTW2	CEP78	Centrosomal protein of 78 kDa (Cep78)	3 v 3	-0.32816	0.0214963	0.202206	PDS5B
P36941	LTBR	Tumor necrosis factor receptor superfamily member 3 (Lymphotoxin-beta receptor) (Tumor necrosis factor C receptor) (Tumor necrosis factor receptor 2-related protein) (Tumor necrosis factor receptor type III) (TNF-RIII) (TNFR-III)	3 v 3	-0.386807	0.0469665	0.437226	A0A2H4ZAS9	HLA-A	MHC class I antigen	3 v 3	-0.142666	0.0215002	0.202206	AP5S1
P17028	ZNF24	Zinc finger protein 24 (Retinoic acid suppression protein A) (RSG-A) (Zinc finger and SCAN domain-containing protein 3) (Zinc finger protein 191) (Zinc finger protein KOX17)	3 v 3	-0.0630062	0.0471644	0.437226	Q86WB0	ZC3HC1	Nuclear-interacting partner of ALK (Nuclear-interacting partner of anaplastic lymphoma kinase) (hNIPA) (Zinc finger C3HC-type protein 1)	3 v 3	0.0922139	0.0215123	0.202206	BTBD2
O95486	SEC24A	Protein transport protein Sec24A (SEC24-related protein A)	3 v 3	-0.474553	0.0471907	0.437226	Q9C0I4	THSD7B	Thrombospondin type-1 domain-containing protein 7B	2 v 2	0.0610269	0.0215845	0.202294	HSPA2
O75964	ATP5MG	ATP synthase subunit g, mitochondrial (ATPase subunit g) (ATP synthase membrane subunit g)	3 v 3	-0.0949509	0.0473218	0.437226	P24534	EEF1B2	Elongation factor 1-beta (EF-1-beta)	3 v 3	-0.326673	0.0216293	0.202294	CUL1
A0A024QZE1	IRF3	Interferon regulatory factor 3, isoform CRA_a	3 v 3	0.133005	0.0473356	0.437226	P49770	EIF2B2	Translation initiation factor eIF-2B subunit beta (S20I15) (S20III15) (eIF-2B GDP-GTP exchange factor subunit beta)	3 v 3	-0.159178	0.0216297	0.202294	HMGN1
Q13636	RAB31	Ras-related protein Rab-31 (Ras-related protein Rab-22B)	3 v 3	0.0705805	0.0473486	0.437226	O75962	TRIO	Triple functional domain protein (EC 2.7.11.1) (PTPRF-interacting protein)	2 v 2	0.192796	0.0216527	0.202294	CDC45
Q9NP92	MRPS30	39S ribosomal protein S30, mitochondrial (MRP-S30) (S30mt) (Mitochondrial large ribosomal subunit protein mL65) (Mitochondrial large ribosomal subunit protein mS30) (Programmed cell death protein 9)	3 v 3	0.143306	0.047372	0.437226	Q15596	NCOA2	Nuclear receptor coactivator 2 (NCoA-2) (Class E basic helix-loop-helix protein 75) (bHLHe75) (Transcriptional intermediary factor 2) (hTIF2)	3 v 3	-0.393631	0.0216544	0.202294	IGLL5
O43715	TRIAP1	TP53-regulated inhibitor of apoptosis 1 (Protein 15E1.1) (WF-1) (p53-inducible cell-survival factor) (p53CSV)	3 v 3	-0.312554	0.0473811	0.437226	Q8N7X1	RBMXL3	RNA-binding motif protein, X-linked-like-3	2 v 2	0.669952	0.0216642	0.202294	PML
Q8IZ52	CHPF	Chondroitin sulfate synthase 2 (EC 2.4.1.175) (EC 2.4.1.226) (Chondroitin glucuronyltransferase 2) (Chondroitin-polymerizing factor) (ChPF) (Glucuronosyl-N-acetylgalactosaminyl-proteoglycan 4-beta-N-acetylgalactosaminyltransferase II) (N-acetylgalactosaminyl-proteoglycan 3-beta-glucuronosyltransferase II) (N-acetylgalactosaminyltransferase 2)	3 v 3	-0.218341	0.0474309	0.437226	Q9Y680	FKBP7	Peptidyl-prolyl cis-trans isomerase FKBP7 (PPIase FKBP7) (EC 5.2.1.8) (23 kDa FK506-binding protein) (23 kDa FKBP) (FKBP-23) (FK506-binding protein 7) (FKBP-7) (Rotamase)	3 v 3	0.327057	0.021804	0.202995	SLC7A6
Q9C0K1	SLC39A8	Metal cation symporter ZIP8 (BCG-induced integral membrane protein in monocyte clone 103 protein) (LIV-1 subfamily of ZIP zinc transporter 6) (LZT-Hs6) (Solute carrier family 39 member 8) (Zrt- and Irt-like protein 8) (ZIP-8)	3 v 3	-0.368696	0.047455	0.437226	O75052	NOS1AP	Carboxyl-terminal PDZ ligand of neuronal nitric oxide synthase protein (C-terminal PDZ ligand of neuronal nitric oxide synthase protein) (Nitric oxide synthase 1 adaptor protein)	3 v 3	0.115821	0.021807	0.202995	DNA2
P13489	RNH1	Ribonuclease inhibitor (Placental ribonuclease inhibitor) (Placental RNase inhibitor) (Ribonuclease/angiogenin inhibitor 1) (RAI)	3 v 3	-0.261207	0.0475434	0.437226	P62847	RPS24	40S ribosomal protein S24 (Small ribosomal subunit protein eS24)	3 v 3	0.535079	0.0218108	0.202995	PEX1
O14841	OPLAH	5-oxoprolinase (EC 3.5.2.9) (5-oxo-L-prolinase) (5-OPase) (Pyroglutamase)	3 v 3	0.141172	0.0475633	0.437226	Q5VWC8	HACD4	Very-long-chain (3R)-3-hydroxyacyl-CoA dehydratase 4 (EC 4.2.1.134) (3-hydroxyacyl-CoA dehydratase 4) (HACD4) (Protein-tyrosine phosphatase-like A domain-containing protein 2)	3 v 3	0.336272	0.0218972	0.203405	XRCC6
Q86YM7	HOMER1	Homer protein homolog 1 (Homer-1)	3 v 3	0.246911	0.0477815	0.437226	Q92747	ARPC1A	Actin-related protein 2/3 complex subunit 1A (SOP2-like protein)	3 v 3	0.411216	0.0219025	0.203405	ACSL1
Q9H089	LSG1	Large subunit GTPase 1 homolog (hLsg1) (EC 3.6.1.-)	3 v 3	-0.0759589	0.0478315	0.437226	O75312	ZPR1	Zinc finger protein ZPR1 (Zinc finger protein 259)	3 v 3	-0.160843	0.0219394	0.203511	RNGTT
Q9H0R4	HDHD2	Haloacid dehalogenase-like hydrolase domain-containing protein 2	3 v 3	0.226365	0.0478723	0.437226	Q7L8J4	SH3BP5L	SH3 domain-binding protein 5-like (SH3BP-5-like)	3 v 3	-0.168973	0.0219618	0.203511	WNT11
Q9UHQ4	BCAP29	B-cell receptor-associated protein 29 (BCR-associated protein 29) (Bap29)	3 v 3	0.51434	0.0479149	0.437226	Q9HCS7	XAB2	Pre-mRNA-splicing factor SYF1 (Protein HCNP) (XPA-binding protein 2)	3 v 3	0.260598	0.0220605	0.204059	BAG4
Q02790	FKBP4	Peptidyl-prolyl cis-trans isomerase FKBP4 (PPIase FKBP4) (EC 5.2.1.8) (51 kDa FK506-binding protein) (FKBP51) (52 kDa FK506-binding protein) (52 kDa FKBP) (FKBP-52) (59 kDa immunophilin) (p59) (FK506-binding protein 4) (FKBP-4) (FKBP59) (HSP-binding immunophilin) (HBI) (Immunophilin FKBP52) (Rotamase) [Cleaved into: Peptidyl-prolyl cis-trans isomerase FKBP4, N-terminally processed]	3 v 3	0.331153	0.0479556	0.437226	Q03701	CEBPZ	CCAAT/enhancer-binding protein zeta (CCAAT-box-binding transcription factor) (CBF) (CCAAT-binding factor)	3 v 3	0.091407	0.0220715	0.204059	VPS35L
Q58WW2	DCAF6	DDB1- and CUL4-associated factor 6 (Androgen receptor complex-associated protein) (ARCAP) (IQ motif and WD repeat-containing protein 1) (Nuclear receptor interaction protein) (NRIP)	3 v 3	0.20253	0.047968	0.437226	Q9BTM9	URM1	Ubiquitin-related modifier 1	3 v 3	-0.5977	0.0220928	0.204059	TELO2
P34896	SHMT1	Serine hydroxymethyltransferase, cytosolic (SHMT) (EC 2.1.2.1) (Glycine hydroxymethyltransferase) (Serine methylase)	3 v 3	0.0887557	0.0480621	0.437226	A0A0U1RQE4	SH3D19	SH3 domain-containing protein 19	3 v 3	0.434445	0.0221254	0.204139	FARSA
Q96GS6	ABHD17A	Alpha/beta hydrolase domain-containing protein 17A (Abhydrolase domain-containing protein 17A) (EC 3.1.2.22)	2 v 2	-0.216404	0.04818	0.437226	O96013	PAK4	Serine/threonine-protein kinase PAK 4 (EC 2.7.11.1) (p21-activated kinase 4) (PAK-4)	3 v 3	-0.0426089	0.0221827	0.204156	TOMM70
Q08357	SLC20A2	Sodium-dependent phosphate transporter 2 (Gibbon ape leukemia virus receptor 2) (GLVR-2) (Phosphate transporter 2) (PiT-2) (Pit2) (hPit2) (Solute carrier family 20 member 2)	3 v 3	-0.155842	0.0483025	0.437226	P78560	CRADD	Death domain-containing protein CRADD (Caspase and RIP adapter with death domain) (RIP-associated protein with a death domain)	3 v 3	-0.420126	0.0221952	0.204156	STAT2
Q06830	PRDX1	Peroxiredoxin-1 (EC 1.11.1.24) (Natural killer cell-enhancing factor A) (NKEF-A) (Proliferation-associated gene protein) (PAG) (Thioredoxin peroxidase 2) (Thioredoxin-dependent peroxide reductase 2) (Thioredoxin-dependent peroxiredoxin 1)	3 v 3	0.0849709	0.0483355	0.437226	H7C3C4	SLC4A7	Anion exchange protein (Fragment)	3 v 3	-0.239137	0.0221992	0.204156	VAPB
P36543	ATP6V1E1	V-type proton ATPase subunit E 1 (V-ATPase subunit E 1) (V-ATPase 31 kDa subunit) (p31) (Vacuolar proton pump subunit E 1)	3 v 3	-0.157396	0.0483493	0.437226	P35573	AGL	Glycogen debranching enzyme (Glycogen debrancher) [Includes: 4-alpha-glucanotransferase (EC 2.4.1.25) (Oligo-1,4-1,4-glucantransferase); Amylo-alpha-1,6-glucosidase (Amylo-1,6-glucosidase) (EC 3.2.1.33) (Dextrin 6-alpha-D-glucosidase)]	3 v 3	0.144835	0.0222431	0.204339	SF1
Q52LW3	ARHGAP29	Rho GTPase-activating protein 29 (PTPL1-associated RhoGAP protein 1) (Rho-type GTPase-activating protein 29)	3 v 3	0.0973147	0.0484148	0.437226	Q9NW68	BSDC1	BSD domain-containing protein 1	3 v 3	-0.0139251	0.0222725	0.204388	Q9UEG9
B4DLF7		cDNA FLJ60294	3 v 3	0.649085	0.0484171	0.437226	Q96G01	BICD1	Protein bicaudal D homolog 1 (Bic-D 1)	3 v 3	0.0659484	0.0223079	0.204493	FMC1
Q9H0N5	PCBD2	Pterin-4-alpha-carbinolamine dehydratase 2 (PHS 2) (EC 4.2.1.96) (4-alpha-hydroxy-tetrahydropterin dehydratase 2) (DcoH-like protein DCoHm) (Dimerization cofactor of hepatocyte nuclear factor 1 from muscle) (HNF-1-alpha dimerization cofactor)	3 v 3	-0.213291	0.0484297	0.437226	Q03113	GNA12	Guanine nucleotide-binding protein subunit alpha-12 (G alpha-12) (G-protein subunit alpha-12)	3 v 3	0.44956	0.0224353	0.205329	SEC13
P28288	ABCD3	ATP-binding cassette sub-family D member 3 (70 kDa peroxisomal membrane protein) (PMP70)	3 v 3	0.104602	0.048447	0.437226	Q96E22	NUS1	Dehydrodolichyl diphosphate synthase complex subunit NUS1 (EC 2.5.1.87) (Cis-prenyltransferase subunit NgBR) (Nogo-B receptor) (NgBR) (Nuclear undecaprenyl pyrophosphate synthase 1 homolog)	3 v 3	-0.25957	0.0224473	0.205329	KXD1
O00468	AGRN	Agrin [Cleaved into: Agrin N-terminal 110 kDa subunit; Agrin C-terminal 110 kDa subunit; Agrin C-terminal 90 kDa fragment (C90); Agrin C-terminal 22 kDa fragment (C22)]	3 v 3	0.31833	0.0485515	0.437226	Q96AE4	FUBP1	Far upstream element-binding protein 1 (FBP) (FUSE-binding protein 1) (DNA helicase V) (hDH V)	3 v 3	0.188915	0.0225129	0.205438	DOHH
P27694	RPA1	Replication protein A 70 kDa DNA-binding subunit (RP-A p70) (Replication factor A protein 1) (RF-A protein 1) (Single-stranded DNA-binding protein) [Cleaved into: Replication protein A 70 kDa DNA-binding subunit, N-terminally processed]	3 v 3	0.246274	0.0485556	0.437226	O43824	GTPBP6	Putative GTP-binding protein 6 (Pseudoautosomal GTP-binding protein-like)	3 v 3	0.0857608	0.0225225	0.205438	SLC36A4
D6RFL5	RBM47	RNA-binding protein 47 (Fragment)	2 v 2	-0.623123	0.0485897	0.437226	Q7L5N7	LPCAT2	Lysophosphatidylcholine acyltransferase 2 (LPC acyltransferase 2) (LPCAT-2) (LysoPC acyltransferase 2) (EC 2.3.1.23) (1-acylglycerol-3-phosphate O-acyltransferase 11) (1-AGP acyltransferase 11) (1-AGPAT 11) (EC 2.3.1.51) (1-acylglycerophosphocholine O-acyltransferase) (1-alkenylglycerophosphocholine O-acyltransferase) (EC 2.3.1.25) (1-alkylglycerophosphocholine O-acetyltransferase) (EC 2.3.1.67) …	3 v 3	0.183766	0.0225316	0.205438	SAAL1
Q9H074	PAIP1	Polyadenylate-binding protein-interacting protein 1 (PABP-interacting protein 1) (PAIP-1) (Poly(A)-binding protein-interacting protein 1)	3 v 3	0.0559166	0.0486259	0.437226	Q14964	RAB39A	Ras-related protein Rab-39A (Rab-39)	2 v 2	-0.386703	0.0226765	0.206375	VPS26A
Q13347	EIF3I	Eukaryotic translation initiation factor 3 subunit I (eIF3i) (Eukaryotic translation initiation factor 3 subunit 2) (TGF-beta receptor-interacting protein 1) (TRIP-1) (eIF-3-beta) (eIF3 p36)	3 v 3	0.120233	0.0489077	0.437226	Q9NQR4	NIT2	Omega-amidase NIT2 (EC 3.5.1.3) (Nitrilase homolog 2)	3 v 3	0.186336	0.0226829	0.206375	ERF
P0CG12	DERPC	Decreased expression in renal and prostate cancer protein	3 v 3	0.296199	0.0489117	0.437226	A3KN83	SBNO1	Protein strawberry notch homolog 1 (Monocyte protein 3) (MOP-3)	3 v 3	-0.268292	0.022718	0.206429	INTS10
D2CVN5	AIP	Aryl hydrocarbon receptor-interacting protein AIP722	3 v 3	-0.122195	0.0489304	0.437226	O75874	IDH1	Isocitrate dehydrogenase [NADP] cytoplasmic (IDH) (EC 1.1.1.42) (Cytosolic NADP-isocitrate dehydrogenase) (IDP) (NADP(+)-specific ICDH) (Oxalosuccinate decarboxylase)	3 v 3	0.592214	0.0227372	0.206429	ERH
Q9UHD9	UBQLN2	Ubiquilin-2 (Chap1) (DSK2 homolog) (Protein linking IAP with cytoskeleton 2) (PLIC-2) (hPLIC-2) (Ubiquitin-like product Chap1/Dsk2)	3 v 3	-0.62112	0.0489629	0.437226	Q13443	ADAM9	Disintegrin and metalloproteinase domain-containing protein 9 (ADAM 9) (EC 3.4.24.-) (Cellular disintegrin-related protein) (Meltrin-gamma) (Metalloprotease/disintegrin/cysteine-rich protein 9) (Myeloma cell metalloproteinase)	3 v 3	0.482573	0.0228049	0.206718	HSPD1
B1AHL2	FBLN1	Fibulin-1	3 v 3	-0.263723	0.0490509	0.437226	O43847	NRDC	Nardilysin (EC 3.4.24.61) (N-arginine dibasic convertase) (NRD convertase) (NRD-C) (Nardilysin convertase)	3 v 3	0.285143	0.0228176	0.206718	RMI2
P53597	SUCLG1	Succinate--CoA ligase [ADP/GDP-forming] subunit alpha, mitochondrial (EC 6.2.1.4) (EC 6.2.1.5) (Succinyl-CoA synthetase subunit alpha) (SCS-alpha)	3 v 3	0.213831	0.0490601	0.437226	Q13158	FADD	FAS-associated death domain protein (FAS-associating death domain-containing protein) (Growth-inhibiting gene 3 protein) (Mediator of receptor induced toxicity)	3 v 3	-0.158808	0.0228618	0.206898	VBP1
P52943	CRIP2	Cysteine-rich protein 2 (CRP-2) (Protein ESP1)	3 v 3	0.233685	0.0490712	0.437226	O95140	MFN2	Mitofusin-2 (EC 3.6.5.-) (Transmembrane GTPase MFN2)	3 v 3	0.103499	0.0229081	0.207007	ADA
B4DDR3		cDNA FLJ52148, highly similar to Apoptosis inhibitor 5	3 v 3	-0.221063	0.049082	0.437226	Q9Y399	MRPS2	28S ribosomal protein S2, mitochondrial (MRP-S2) (S2mt) (Mitochondrial small ribosomal subunit protein uS2m)	3 v 3	0.155239	0.022923	0.207007	PRDX5
Q86TI2	DPP9	Dipeptidyl peptidase 9 (DP9) (EC 3.4.14.5) (Dipeptidyl peptidase IV-related protein 2) (DPRP-2) (Dipeptidyl peptidase IX) (DPP IX) (Dipeptidyl peptidase-like protein 9) (DPLP9)	3 v 3	-0.237193	0.049083	0.437226	P20618	PSMB1	Proteasome subunit beta type-1 (Macropain subunit C5) (Multicatalytic endopeptidase complex subunit C5) (Proteasome component C5) (Proteasome gamma chain)	3 v 3	-0.0623665	0.0229467	0.207007	MOCS2
O75351	VPS4B	Vacuolar protein sorting-associated protein 4B (EC 3.6.4.6) (Cell migration-inducing gene 1 protein) (Suppressor of K(+) transport growth defect 1) (Protein SKD1)	3 v 3	-0.104635	0.0490932	0.437226	Q96Q11	TRNT1	CCA tRNA nucleotidyltransferase 1, mitochondrial (EC 2.7.7.72) (Mitochondrial tRNA nucleotidyl transferase, CCA-adding) (mt CCA-adding enzyme) (mt tRNA CCA-diphosphorylase) (mt tRNA CCA-pyrophosphorylase) (mt tRNA adenylyltransferase)	3 v 3	0.319067	0.0230484	0.207496	HJURP
Q92785	DPF2	Zinc finger protein ubi-d4 (Apoptosis response zinc finger protein) (BRG1-associated factor 45D) (BAF45D) (D4, zinc and double PHD fingers family 2) (Protein requiem)	3 v 3	0.114317	0.0491417	0.437226	P08865	RPSA	40S ribosomal protein SA (37 kDa laminin receptor precursor) (37LRP) (37/67 kDa laminin receptor) (LRP/LR) (67 kDa laminin receptor) (67LR) (Colon carcinoma laminin-binding protein) (Laminin receptor 1) (LamR) (Laminin-binding protein precursor p40) (LBP/p40) (Multidrug resistance-associated protein MGr1-Ag) (NEM/1CHD4) (Small ribosomal subunit protein uS2)	3 v 3	0.269107	0.0230497	0.207496	RPLP1
P24752	ACAT1	Acetyl-CoA acetyltransferase, mitochondrial (EC 2.3.1.9) (Acetoacetyl-CoA thiolase) (T2)	3 v 3	-0.218837	0.0491484	0.437226	Q9NYJ8	TAB2	TGF-beta-activated kinase 1 and MAP3K7-binding protein 2 (Mitogen-activated protein kinase kinase kinase 7-interacting protein 2) (TAK1-binding protein 2) (TAB-2) (TGF-beta-activated kinase 1-binding protein 2)	3 v 3	0.132133	0.0230947	0.207599	RPTOR
P16435	POR	NADPH--cytochrome P450 reductase (CPR) (P450R) (EC 1.6.2.4)	3 v 3	-0.107317	0.0491979	0.437226	Q7Z569	BRAP	BRCA1-associated protein (EC 2.3.2.27) (BRAP2) (Impedes mitogenic signal propagation) (IMP) (RING finger protein 52) (RING-type E3 ubiquitin transferase BRAP2) (Renal carcinoma antigen NY-REN-63)	3 v 3	-0.251982	0.0231099	0.207599	MRPS34
Q08050	FOXM1	Forkhead box protein M1 (Forkhead-related protein FKHL16) (Hepatocyte nuclear factor 3 forkhead homolog 11) (HFH-11) (HNF-3/fork-head homolog 11) (M-phase phosphoprotein 2) (MPM-2 reactive phosphoprotein 2) (Transcription factor Trident) (Winged-helix factor from INS-1 cells)	3 v 3	-0.351755	0.0492235	0.437226	P18669	PGAM1	Phosphoglycerate mutase 1 (EC 5.4.2.11) (EC 5.4.2.4) (BPG-dependent PGAM 1) (Phosphoglycerate mutase isozyme B) (PGAM-B)	3 v 3	0.176613	0.0231874	0.208076	CCNT1
Q92973	TNPO1	Transportin-1 (Importin beta-2) (Karyopherin beta-2) (M9 region interaction protein) (MIP)	3 v 3	-0.322906	0.0492409	0.437226	Q9NXD2	MTMR10	Myotubularin-related protein 10 (Inactive phosphatidylinositol 3-phosphatase 10)	3 v 3	0.149488	0.0232781	0.208211	NAT14
Q8WXW3	PIBF1	Progesterone-induced-blocking factor 1 (PIBF) (Centrosomal protein of 90 kDa) (CEP90)	3 v 3	0.287404	0.0492864	0.437226	A0A6Q8NVI4	ARID1B	AT-rich interactive domain-containing protein 1B	3 v 3	0.133747	0.0233036	0.208211	FAM83B
Q96BD8	SKA1	Spindle and kinetochore-associated protein 1	3 v 3	0.191313	0.0492874	0.437226	Q15555	MAPRE2	Microtubule-associated protein RP/EB family member 2 (APC-binding protein EB2) (End-binding protein 2) (EB2)	3 v 3	0.314964	0.023336	0.208211	EXOSC8
Q9Y375	NDUFAF1	Complex I intermediate-associated protein 30, mitochondrial (NADH dehydrogenase [ubiquinone] 1 alpha subcomplex assembly factor 1)	3 v 3	0.0613724	0.0493866	0.437226	Q9NQW6	ANLN	Anillin	3 v 3	0.535539	0.0233587	0.208211	GPT2
Q9H2W6	MRPL46	39S ribosomal protein L46, mitochondrial (L46mt) (MRP-L46) (Mitochondrial large ribosomal subunit protein mL46) (P2ECSL)	3 v 3	0.32271	0.0493919	0.437226	Q99933	BAG1	BAG family molecular chaperone regulator 1 (BAG-1) (Bcl-2-associated athanogene 1)	3 v 3	-0.355068	0.0234086	0.208211	WDR7
Q9Y3D0	CIAO2B	Cytosolic iron-sulfur assembly component 2B (MSS19-interacting protein of 18 kDa) (Mitotic spindle-associated MMXD complex subunit MIP18) (Protein FAM96B)	3 v 3	-0.0880229	0.0493976	0.437226	Q8NFY9	KBTBD8	Kelch repeat and BTB domain-containing protein 8 (T-cell activation kelch repeat protein) (TA-KRP)	2 v 2	0.278869	0.0234109	0.208211	R3HDM4
Q5T653	MRPL2	39S ribosomal protein L2, mitochondrial (L2mt) (MRP-L2) (Mitochondrial large ribosomal subunit protein uL2m)	3 v 3	0.329864	0.0494421	0.437226	Q9NR12	PDLIM7	PDZ and LIM domain protein 7 (LIM mineralization protein) (LMP) (Protein enigma)	3 v 3	-0.0641997	0.0234173	0.208211	CLCN5
P43246	MSH2	DNA mismatch repair protein Msh2 (hMSH2) (MutS protein homolog 2)	3 v 3	0.08033	0.0495	0.437228	Q719H9	KCTD1	BTB/POZ domain-containing protein KCTD1 (Potassium channel tetramerization domain-containing protein 1)	3 v 3	0.359425	0.0234302	0.208211	LEPROT
O95487	SEC24B	Protein transport protein Sec24B (SEC24-related protein B)	3 v 3	-0.174964	0.0495452	0.437228	Q9UBB6	NCDN	Neurochondrin	3 v 3	-0.148221	0.0234423	0.208211	MAPK8
Q6P587	FAHD1	Acylpyruvase FAHD1, mitochondrial (EC 3.7.1.5) (Fumarylacetoacetate hydrolase domain-containing protein 1) (FAH domain-containing protein 1) (Oxaloacetate decarboxylase) (OAA decarboxylase) (EC 4.1.1.112) (YisK-like protein)	3 v 3	-0.679086	0.0496055	0.437228	Q96IU2	ZBED3	Zinc finger BED domain-containing protein 3 (Axin-interacting protein)	2 v 2	0.224148	0.0235033	0.208211	MRPS36
Q9UNA1	ARHGAP26	Rho GTPase-activating protein 26 (GTPase regulator associated with focal adhesion kinase) (Oligophrenin-1-like protein) (Rho-type GTPase-activating protein 26)	3 v 3	0.281384	0.0497186	0.437228	O60291	MGRN1	E3 ubiquitin-protein ligase MGRN1 (EC 2.3.2.27) (Mahogunin RING finger protein 1) (RING finger protein 156) (RING-type E3 ubiquitin transferase MGRN1)	3 v 3	0.311993	0.023522	0.208211	APAF1
Q93100	PHKB	Phosphorylase b kinase regulatory subunit beta (Phosphorylase kinase subunit beta)	3 v 3	0.195848	0.0497596	0.437228	P43121	MCAM	Cell surface glycoprotein MUC18 (Cell surface glycoprotein P1H12) (Melanoma cell adhesion molecule) (Melanoma-associated antigen A32) (Melanoma-associated antigen MUC18) (S-endo 1 endothelial-associated antigen) (CD antigen CD146)	3 v 3	-0.0862441	0.0235443	0.208211	ALDH18A1
Q9BRJ7	NUDT16L1	Tudor-interacting repair regulator protein (NUDT16-like protein 1) (Protein syndesmos)	3 v 3	0.11087	0.0497838	0.437228	Q8WUB8	PHF10	PHD finger protein 10 (BRG1-associated factor 45a) (BAF45a) (XAP135)	3 v 3	0.112434	0.0235574	0.208211	WDR82
Q9H3K2	GHITM	Growth hormone-inducible transmembrane protein (Dermal papilla-derived protein 2) (Mitochondrial morphology and cristae structure 1) (MICS1) (Transmembrane BAX inhibitor motif-containing protein 5)	3 v 3	-0.124697	0.0498268	0.437228	P52848	NDST1	Bifunctional heparan sulfate N-deacetylase/N-sulfotransferase 1 (EC 2.8.2.8) (Glucosaminyl N-deacetylase/N-sulfotransferase 1) (NDST-1) (N-heparan sulfate sulfotransferase 1) (N-HSST 1) ([Heparan sulfate]-glucosamine N-sulfotransferase 1) (HSNST 1) [Includes: Heparan sulfate N-deacetylase 1 (EC 3.-.-.-); Heparan sulfate N-sulfotransferase 1 (EC 2.8.2.-)]	3 v 3	-0.179059	0.023565	0.208211	FBXO28
Q9NYQ8	FAT2	Protocadherin Fat 2 (hFat2) (Cadherin family member 8) (Multiple epidermal growth factor-like domains protein 1) (Multiple EGF-like domains protein 1)	3 v 3	-0.202162	0.0498531	0.437228	P21397	MAOA	Amine oxidase [flavin-containing] A (EC 1.4.3.4) (Monoamine oxidase type A) (MAO-A)	3 v 3	0.178716	0.0235692	0.208211	TRIM3
Q96ND0	FAM210A	Protein FAM210A	3 v 3	-0.125504	0.0499808	0.437407	Q9H1P3	OSBPL2	Oxysterol-binding protein-related protein 2 (ORP-2) (OSBP-related protein 2)	3 v 3	-0.339371	0.0237106	0.20834	B4E2P4
							P07919	UQCRH	Cytochrome b-c1 complex subunit 6, mitochondrial (Complex III subunit 6) (Complex III subunit VIII) (Cytochrome c1 non-heme 11 kDa protein) (Mitochondrial hinge protein) (Ubiquinol-cytochrome c reductase complex 11 kDa protein)	3 v 3	-0.227612	0.0237124	0.20834	CNTN1
							Q01082	SPTBN1	Spectrin beta chain, non-erythrocytic 1 (Beta-II spectrin) (Fodrin beta chain) (Spectrin, non-erythroid beta chain 1)	3 v 3	0.146849	0.023729	0.20834	CNKSR1
							P0C0S5	H2AZ1	Histone H2A.Z (H2A/z)	3 v 3	-0.970828	0.0237434	0.20834	PTPRJ
							A6NDU8	C5orf51	UPF0600 protein C5orf51	3 v 3	0.213797	0.0237626	0.20834	ARL1
							Q96I59	NARS2	Probable asparagine--tRNA ligase, mitochondrial (EC 6.1.1.22) (Asparaginyl-tRNA synthetase) (AsnRS)	3 v 3	-0.44845	0.0237763	0.20834	RMC1
							Q14126	DSG2	Desmoglein-2 (Cadherin family member 5) (HDGC)	3 v 3	0.224645	0.0237859	0.20834	LMNB2
							Q6DKI1	RPL7L1	60S ribosomal protein L7-like 1 (Large ribosomal subunit protein uL30-like 1)	3 v 3	-0.116481	0.0238021	0.20834	CCNDBP1
							Q9H9A6	LRRC40	Leucine-rich repeat-containing protein 40	3 v 3	-0.118698	0.0238042	0.20834	NT5DC3
							Q13485	SMAD4	Mothers against decapentaplegic homolog 4 (MAD homolog 4) (Mothers against DPP homolog 4) (Deletion target in pancreatic carcinoma 4) (SMAD family member 4) (SMAD 4) (Smad4) (hSMAD4)	3 v 3	-0.135742	0.0238308	0.20834	EHHADH
							Q5RKV6	EXOSC6	Exosome complex component MTR3 (Exosome component 6) (mRNA transport regulator 3 homolog) (hMtr3) (p11)	3 v 3	-0.269102	0.0238529	0.20834	HDAC2
							Q96PB1	CASD1	N-acetylneuraminate 9-O-acetyltransferase (EC 2.3.1.45) (CAS1 domain-containing protein 1) (Sialate O-acetyltransferase) (SOAT)	3 v 3	-0.296226	0.0239592	0.209054	NCAPG2
							Q13472	TOP3A	DNA topoisomerase 3-alpha (EC 5.6.2.1) (DNA topoisomerase III alpha)	3 v 3	-0.212776	0.0240074	0.20926	DEK
							Q9BQ15	NABP2	SOSS complex subunit B1 (Nucleic acid-binding protein 2) (Oligonucleotide/oligosaccharide-binding fold-containing protein 2B) (Sensor of single-strand DNA complex subunit B1) (Sensor of ssDNA subunit B1) (SOSS-B1) (Single-stranded DNA-binding protein 1) (hSSB1)	3 v 3	-0.22624	0.0241244	0.209947	TGFBR2
							Q96BR5	COA7	Cytochrome c oxidase assembly factor 7 (Beta-lactamase hcp-like protein) (Respiratory chain assembly factor 1) (Sel1 repeat-containing protein 1)	3 v 3	0.232037	0.0241859	0.209947	RPS3
							Q9Y5K6	CD2AP	CD2-associated protein (Adapter protein CMS) (Cas ligand with multiple SH3 domains)	3 v 3	-0.231694	0.0242023	0.209947	POMP
							Q10472	GALNT1	Polypeptide N-acetylgalactosaminyltransferase 1 (EC 2.4.1.41) (Polypeptide GalNAc transferase 1) (GalNAc-T1) (pp-GaNTase 1) (Protein-UDP acetylgalactosaminyltransferase 1) (UDP-GalNAc:polypeptide N-acetylgalactosaminyltransferase 1) [Cleaved into: Polypeptide N-acetylgalactosaminyltransferase 1 soluble form]	3 v 3	0.469187	0.0242178	0.209947	MLLT6
							Q86UK7	ZNF598	E3 ubiquitin-protein ligase ZNF598 (EC 2.3.2.27) (Zinc finger protein 598)	3 v 3	0.223191	0.0242631	0.209947	ITGA2
							Q9BSL1	UBAC1	Ubiquitin-associated domain-containing protein 1 (UBA domain-containing protein 1) (E3 ubiquitin-protein ligase subunit KPC2) (Glialblastoma cell differentiation-related protein 1) (Kip1 ubiquitination-promoting complex protein 2)	3 v 3	-0.178928	0.0242771	0.209947	C6orf11
							Q9UM22	EPDR1	Mammalian ependymin-related protein 1 (MERP-1) (Upregulated in colorectal cancer gene 1 protein)	3 v 3	0.946176	0.0242784	0.209947	MBD3
							P04899	GNAI2	Guanine nucleotide-binding protein G(i) subunit alpha-2 (Adenylate cyclase-inhibiting G alpha protein)	3 v 3	0.244571	0.0242899	0.209947	COQ9
							Q9Y6J9	TAF6L	TAF6-like RNA polymerase II p300/CBP-associated factor-associated factor 65 kDa subunit 6L (TAF6L) (PCAF-associated factor 65-alpha) (PAF65-alpha)	3 v 3	-0.103648	0.0243081	0.209947	TRA2B
							Q7KZ85	SUPT6H	Transcription elongation factor SPT6 (hSPT6) (Histone chaperone suppressor of Ty6) (Tat-cotransactivator 2 protein) (Tat-CT2 protein)	3 v 3	-0.203974	0.0243654	0.210057	TSPAN13
							Q16342	PDCD2	Programmed cell death protein 2 (Zinc finger MYND domain-containing protein 7) (Zinc finger protein Rp-8)	3 v 3	-0.635777	0.0243702	0.210057	C17orf75
							O15287	FANCG	Fanconi anemia group G protein (Protein FACG) (DNA repair protein XRCC9)	3 v 3	-0.213148	0.0244411	0.210426	ARID3A
							P30566	ADSL	Adenylosuccinate lyase (ADSL) (ASL) (EC 4.3.2.2) (Adenylosuccinase) (ASase)	3 v 3	-0.129774	0.0244624	0.210426	NEK7
							Q86TB9	PATL1	Protein PAT1 homolog 1 (PAT1-like protein 1) (Protein PAT1 homolog b) (Pat1b) (hPat1b)	3 v 3	0.200495	0.02449	0.210451	MALT1
							Q8NBP0	TTC13	Tetratricopeptide repeat protein 13 (TPR repeat protein 13)	3 v 3	-0.153117	0.0245424	0.210688	PM20D2
							Q8N4C8	MINK1	Misshapen-like kinase 1 (EC 2.7.11.1) (GCK family kinase MiNK) (MAPK/ERK kinase kinase kinase 6) (MEK kinase kinase 6) (MEKKK 6) (Misshapen/NIK-related kinase) (Mitogen-activated protein kinase kinase kinase kinase 6)	3 v 3	0.169871	0.0245854	0.210693	ZC3HAV1
							Q16864	ATP6V1F	V-type proton ATPase subunit F (V-ATPase subunit F) (V-ATPase 14 kDa subunit) (Vacuolar proton pump subunit F)	3 v 3	-0.133265	0.0246065	0.210693	ATRN
							Q9NP81	SARS2	Serine--tRNA ligase, mitochondrial (EC 6.1.1.11) (SerRSmt) (Seryl-tRNA synthetase) (SerRS) (Seryl-tRNA(Ser/Sec) synthetase)	3 v 3	-0.349657	0.0246171	0.210693	DDX39B
							Q9BVS4	RIOK2	Serine/threonine-protein kinase RIO2 (EC 2.7.11.1) (RIO kinase 2)	3 v 3	0.649424	0.0247238	0.211017	ABHD14B
							P38435	GGCX	Vitamin K-dependent gamma-carboxylase (EC 4.1.1.90) (Gamma-glutamyl carboxylase) (Peptidyl-glutamate 4-carboxylase) (Vitamin K gamma glutamyl carboxylase)	3 v 3	0.291157	0.02475	0.211017	VANGL1
							Q9UJ70	NAGK	N-acetyl-D-glucosamine kinase (N-acetylglucosamine kinase) (EC 2.7.1.59) (GlcNAc kinase)	3 v 3	-0.252239	0.0247861	0.211017	USP9X
							Q8NFF5	FLAD1	FAD synthase (EC 2.7.7.2) (FAD pyrophosphorylase) (FMN adenylyltransferase) (Flavin adenine dinucleotide synthase) [Includes: Molybdenum cofactor biosynthesis protein-like region; FAD synthase region]	3 v 3	-0.196842	0.02479	0.211017	XPO4
							Q9Y3E5	PTRH2	Peptidyl-tRNA hydrolase 2, mitochondrial (PTH 2) (EC 3.1.1.29) (Bcl-2 inhibitor of transcription 1)	3 v 3	0.156016	0.0247911	0.211017	PPP4R3B
							Q92508	PIEZO1	Piezo-type mechanosensitive ion channel component 1 (Membrane protein induced by beta-amyloid treatment) (Mib) (Protein FAM38A)	3 v 3	-0.0562613	0.0248037	0.211017	FAM193A
							Q15043	SLC39A14	Metal cation symporter ZIP14 (LIV-1 subfamily of ZIP zinc transporter 4) (LZT-Hs4) (Solute carrier family 39 member 14) (Zrt- and Irt-like protein 14) (ZIP-14)	3 v 3	0.552593	0.0249211	0.211635	VPS13A
							A0MZ66	SHTN1	Shootin-1 (Shootin1)	3 v 3	0.254798	0.0249592	0.211635	VDAC3
							P53992	SEC24C	Protein transport protein Sec24C (SEC24-related protein C)	3 v 3	0.116265	0.0249984	0.211635	RAB32
							Q712K3	UBE2R2	Ubiquitin-conjugating enzyme E2 R2 (EC 2.3.2.23) (E2 ubiquitin-conjugating enzyme R2) (Ubiquitin carrier protein R2) (Ubiquitin-conjugating enzyme E2-CDC34B) (Ubiquitin-protein ligase R2)	3 v 3	-0.165082	0.0250069	0.211635	HARS2
							Q96C34	RUNDC1	RUN domain-containing protein 1	3 v 3	-0.339566	0.025037	0.211635	FYTTD1
							O00458	IFRD1	Interferon-related developmental regulator 1 (Nerve growth factor-inducible protein PC4)	2 v 2	-0.81293	0.0250472	0.211635	RNASET2
							Q8IWT6	LRRC8A	Volume-regulated anion channel subunit LRRC8A (Leucine-rich repeat-containing protein 8A) (HsLRRC8A) (Swelling protein 1)	3 v 3	0.412519	0.0250722	0.211635	SESN2
							P04181	OAT	Ornithine aminotransferase, mitochondrial (EC 2.6.1.13) (Ornithine delta-aminotransferase) (Ornithine--oxo-acid aminotransferase) [Cleaved into: Ornithine aminotransferase, hepatic form; Ornithine aminotransferase, renal form]	3 v 3	0.157586	0.0250949	0.211635	FITM2
							P38571	LIPA	Lysosomal acid lipase/cholesteryl ester hydrolase (Acid cholesteryl ester hydrolase) (LAL) (EC 3.1.1.13) (Cholesteryl esterase) (Lipase A) (Sterol esterase)	3 v 3	0.98783	0.0251281	0.211635	FLVCR1
							Q9NWZ8	GEMIN8	Gem-associated protein 8 (Gemin-8) (Protein FAM51A1)	3 v 3	-0.367711	0.0251597	0.211635	OSBPL8
							P51531	SMARCA2	Probable global transcription activator SNF2L2 (EC 3.6.4.-) (ATP-dependent helicase SMARCA2) (BRG1-associated factor 190B) (BAF190B) (Protein brahma homolog) (hBRM) (SNF2-alpha) (SWI/SNF-related matrix-associated actin-dependent regulator of chromatin subfamily A member 2)	3 v 3	0.101012	0.0251846	0.211635	SYNJ2BP-COX16
							P45880	VDAC2	Voltage-dependent anion-selective channel protein 2 (VDAC-2) (hVDAC2) (Outer mitochondrial membrane protein porin 2)	3 v 3	-0.191382	0.0251986	0.211635	GPD1L
							Q13164	MAPK7	Mitogen-activated protein kinase 7 (MAP kinase 7) (MAPK 7) (EC 2.7.11.24) (Big MAP kinase 1) (BMK-1) (Extracellular signal-regulated kinase 5) (ERK-5)	3 v 3	-0.149114	0.0251994	0.211635	NIPSNAP1
							Q5VT25	CDC42BPA	Serine/threonine-protein kinase MRCK alpha (EC 2.7.11.1) (CDC42-binding protein kinase alpha) (DMPK-like alpha) (Myotonic dystrophy kinase-related CDC42-binding kinase alpha) (MRCK alpha) (Myotonic dystrophy protein kinase-like alpha)	3 v 3	0.0994261	0.0253166	0.212337	CCT6A
							Q7L775	EPM2AIP1	EPM2A-interacting protein 1 (Laforin-interacting protein)	3 v 3	0.254693	0.0253364	0.212337	MSH6
							Q8NG27	PJA1	E3 ubiquitin-protein ligase Praja-1 (Praja1) (EC 2.3.2.27) (RING finger protein 70) (RING-type E3 ubiquitin transferase Praja-1)	3 v 3	0.271926	0.025361	0.212337	A0A384MTJ7
							Q9P0L2	MARK1	Serine/threonine-protein kinase MARK1 (EC 2.7.11.1) (EC 2.7.11.26) (MAP/microtubule affinity-regulating kinase 1) (PAR1 homolog c) (Par-1c) (Par1c)	2 v 2	0.360419	0.0253938	0.212337	CHAF1B
							O00194	RAB27B	Ras-related protein Rab-27B (EC 3.6.5.2) (C25KG)	3 v 3	0.608961	0.0254305	0.212337	GAK
							Q9P0R6	GSKIP	GSK3B-interacting protein (GSKIP) (GSK3beta interaction protein)	3 v 3	0.773141	0.0254512	0.212337	UBN1
							O14763	TNFRSF10B	Tumor necrosis factor receptor superfamily member 10B (Death receptor 5) (TNF-related apoptosis-inducing ligand receptor 2) (TRAIL receptor 2) (TRAIL-R2) (CD antigen CD262)	3 v 3	0.41444	0.0254728	0.212337	EXOSC9
							C7DJS2	GSTP1	GST class-pi (EC 2.5.1.18) (Fragment)	3 v 3	0.242542	0.0254833	0.212337	TGOLN2
							Q8N5C7	DTWD1	tRNA-uridine aminocarboxypropyltransferase 1 (EC 2.5.1.25) (DTW domain-containing protein 1)	3 v 3	-0.327059	0.0255318	0.212337	ZNF446
							O43766	LIAS	Lipoyl synthase, mitochondrial (EC 2.8.1.8) (Lipoate synthase) (LS) (Lip-syn) (Lipoic acid synthase)	3 v 3	-0.28629	0.0255556	0.212337	ABRAXAS2
							P52429	DGKE	Diacylglycerol kinase epsilon (DAG kinase epsilon) (EC 2.7.1.107) (Diglyceride kinase epsilon) (DGK-epsilon)	3 v 3	0.448345	0.0255747	0.212337	CENPU
							J3KPF0	HECTD4	Probable E3 ubiquitin-protein ligase HECTD4	3 v 3	0.28998	0.0255822	0.212337	EIF4A3
							Q8IUH5	ZDHHC17	Palmitoyltransferase ZDHHC17 (EC 2.3.1.225) (Acyltransferase ZDHHC17) (EC 2.3.1.-) (DHHC domain-containing cysteine-rich protein 17) (DHHC17) (Huntingtin yeast partner H) (Huntingtin-interacting protein 14) (HIP-14) (Huntingtin-interacting protein 3) (HIP-3) (Huntingtin-interacting protein H) (Putative MAPK-activating protein PM11) (Putative NF-kappa-B-activating protein 205) (Zinc finger DHHC do…	3 v 3	0.145845	0.025649	0.212685	PPP1R1B
							A0A024R857	FBXL18	F-box and leucine-rich repeat protein 18, isoform CRA_b	3 v 3	0.166797	0.02568	0.212734	B4DHW9
							Q6PJG6	BRAT1	BRCA1-associated ATM activator 1 (BRCA1-associated protein required for ATM activation protein 1)	3 v 3	-0.191226	0.0257169	0.212833	RAPGEF5
							Q9C004	SPRY4	Protein sprouty homolog 4 (Spry-4)	3 v 3	0.129695	0.0257745	0.213103	SRD5A3
							K7EPR4	AP1M2	AP-1 complex subunit mu-2 (Fragment)	2 v 2	-0.431392	0.0258546	0.213461	VAV2
							O75044	SRGAP2	SLIT-ROBO Rho GTPase-activating protein 2 (srGAP2) (Formin-binding protein 2) (Rho GTPase-activating protein 34)	3 v 3	0.416869	0.025878	0.213461	RNASEL
							Q15434	RBMS2	RNA-binding motif, single-stranded-interacting protein 2 (Suppressor of CDC2 with RNA-binding motif 3)	3 v 3	0.237382	0.0259086	0.213461	COPS5
							Q05D32	CTDSPL2	CTD small phosphatase-like protein 2 (CTDSP-like 2) (EC 3.1.3.-)	3 v 3	-0.22204	0.0260187	0.213461	SKP2
							P62380	TBPL1	TATA box-binding protein-like 1 (TBP-like 1) (21 kDa TBP-like protein) (Second TBP of unique DNA protein) (STUD) (TATA box-binding protein-related factor 2) (TBP-related factor 2) (TBP-like factor) (TBP-related protein)	3 v 3	0.652604	0.026027	0.213461	PCID2
							Q9Y2Y0	ARL2BP	ADP-ribosylation factor-like protein 2-binding protein (ARF-like 2-binding protein) (ARL2-binding protein) (Binder of ARF2 protein 1)	3 v 3	0.539933	0.0260314	0.213461	RBM5
							O43684	BUB3	Mitotic checkpoint protein BUB3	3 v 3	0.0827358	0.0260499	0.213461	ACOX1
							Q5JV73	FRMPD3	FERM and PDZ domain-containing protein 3	3 v 3	-0.167925	0.0261286	0.213461	NDUFB5
							Q8N163	CCAR2	Cell cycle and apoptosis regulator protein 2 (Cell division cycle and apoptosis regulator protein 2) (DBIRD complex subunit KIAA1967) (Deleted in breast cancer gene 1 protein) (DBC-1) (DBC.1) (NET35) (p30 DBC)	3 v 3	-0.122739	0.0261345	0.213461	APOB
							Q5T1M5	FKBP15	FK506-binding protein 15 (FKBP-15) (133 kDa FK506-binding protein) (133 kDa FKBP) (FKBP-133) (WASP- and FKBP-like protein) (WAFL)	3 v 3	0.137979	0.0261917	0.213461	ANKHD1-EIF4EBP3
							B4DUP5		cDNA FLJ60165, highly similar to Translation initiation factor eIF-2B subunit delta	3 v 3	-0.0893601	0.0262074	0.213461	MMACHC
							P09668	CTSH	Pro-cathepsin H [Cleaved into: Cathepsin H mini chain; Cathepsin H (EC 3.4.22.16); Cathepsin H heavy chain; Cathepsin H light chain]	3 v 3	0.307443	0.026246	0.213461	PICALM
							Q5VVQ6	YOD1	Ubiquitin thioesterase OTU1 (EC 3.4.19.12) (DUBA-8) (HIV-1-induced protease 7) (HIN-7) (HsHIN7) (OTU domain-containing protein 2)	3 v 3	0.618435	0.02626	0.213461	SEPTIN9
							Q5JPH6	EARS2	Probable glutamate--tRNA ligase, mitochondrial (EC 6.1.1.17) (Glutamyl-tRNA synthetase) (GluRS)	3 v 3	-0.195005	0.0263078	0.213461	RAB1A
							O75356	ENTPD5	Ectonucleoside triphosphate diphosphohydrolase 5 (NTPDase 5) (EC 3.6.1.6) (CD39 antigen-like 4) (ER-UDPase) (Guanosine-diphosphatase ENTPD5) (GDPase ENTPD5) (EC 3.6.1.42) (Nucleoside diphosphatase) (Uridine-diphosphatase ENTPD5) (UDPase ENTPD5)	3 v 3	-0.308203	0.0263108	0.213461	USP39
							P0CG12	DERPC	Decreased expression in renal and prostate cancer protein	3 v 3	-0.350989	0.0263309	0.213461	RPL36A
							O43639	NCK2	Cytoplasmic protein NCK2 (Growth factor receptor-bound protein 4) (NCK adaptor protein 2) (Nck-2) (SH2/SH3 adaptor protein NCK-beta)	3 v 3	-0.155891	0.0263433	0.213461	OCRL
							O15347	HMGB3	High mobility group protein B3 (High mobility group protein 2a) (HMG-2a) (High mobility group protein 4) (HMG-4)	3 v 3	-0.173654	0.0263568	0.213461	MSMO1
							P60981	DSTN	Destrin (Actin-depolymerizing factor) (ADF)	3 v 3	0.0544522	0.0263611	0.213461	SLC35B1
							Q96CW5	TUBGCP3	Gamma-tubulin complex component 3 (GCP-3) (hGCP3) (Gamma-ring complex protein 104 kDa) (h104p) (hGrip104) (Spindle pole body protein Spc98 homolog) (hSpc98)	3 v 3	0.219116	0.0263631	0.213461	ARHGAP19
							Q2VPK5	CTU2	Cytoplasmic tRNA 2-thiolation protein 2 (Cytosolic thiouridylase subunit 2)	3 v 3	-0.178325	0.0263691	0.213461	RPS5
							O00203	AP3B1	AP-3 complex subunit beta-1 (Adaptor protein complex AP-3 subunit beta-1) (Adaptor-related protein complex 3 subunit beta-1) (Beta-3A-adaptin) (Clathrin assembly protein complex 3 beta-1 large chain)	3 v 3	0.173428	0.0263942	0.213461	MAP3K1
							Q9BTD8	RBM42	RNA-binding protein 42 (RNA-binding motif protein 42)	3 v 3	-0.203677	0.0263943	0.213461	GPAT3
							Q96C36	PYCR2	Pyrroline-5-carboxylate reductase 2 (P5C reductase 2) (P5CR 2) (EC 1.5.1.2)	3 v 3	0.461431	0.0265044	0.213969	CD46
							Q16763	UBE2S	Ubiquitin-conjugating enzyme E2 S (EC 2.3.2.23) (E2 ubiquitin-conjugating enzyme S) (E2-EPF) (Ubiquitin carrier protein S) (Ubiquitin-conjugating enzyme E2-24 kDa) (Ubiquitin-conjugating enzyme E2-EPF5) (Ubiquitin-protein ligase S)	3 v 3	-0.416024	0.0265074	0.213969	NOP14
							Q9P0K8	FOXJ2	Forkhead box protein J2 (Fork head homologous X)	3 v 3	0.233463	0.0265629	0.214061	COMT
							Q8WUY1	THEM6	Protein THEM6 (Mesenchymal stem cell protein DSCD75) (Thioesterase superfamily member 6)	3 v 3	-0.223825	0.0265734	0.214061	SRM
							B4DPW5		cDNA FLJ59374, highly similar to Homo sapiens caldesmon 1 (CALD1), transcript variant 2, mRNA	3 v 3	-0.174027	0.0266259	0.214061	DENND4C
							Q9NPD8	UBE2T	Ubiquitin-conjugating enzyme E2 T (EC 2.3.2.23) (Cell proliferation-inducing gene 50 protein) (E2 ubiquitin-conjugating enzyme T) (Ubiquitin carrier protein T) (Ubiquitin-protein ligase T)	3 v 3	-0.345704	0.0266289	0.214061	MAP1LC3B
							Q9NYQ8	FAT2	Protocadherin Fat 2 (hFat2) (Cadherin family member 8) (Multiple epidermal growth factor-like domains protein 1) (Multiple EGF-like domains protein 1)	3 v 3	-0.433732	0.026776	0.214061	TYK2
							Q15417	CNN3	Calponin-3 (Calponin, acidic isoform)	3 v 3	-0.244339	0.0267825	0.214061	PRKAB1
							Q8N1Q1	CA13	Carbonic anhydrase 13 (EC 4.2.1.1) (Carbonate dehydratase XIII) (Carbonic anhydrase XIII) (CA-XIII)	3 v 3	0.737359	0.0267925	0.214061	SNCA
							Q9NRF9	POLE3	DNA polymerase epsilon subunit 3 (Arsenic-transactivated protein) (AsTP) (Chromatin accessibility complex 17 kDa protein) (CHRAC-17) (HuCHRAC17) (DNA polymerase II subunit 3) (DNA polymerase epsilon subunit p17)	3 v 3	-0.162281	0.0267978	0.214061	DUS2
							O95453	PARN	Poly(A)-specific ribonuclease PARN (EC 3.1.13.4) (Deadenylating nuclease) (Deadenylation nuclease) (Polyadenylate-specific ribonuclease)	3 v 3	-0.618173	0.026896	0.214061	SLC7A1
							Q9BTY2	FUCA2	Plasma alpha-L-fucosidase (EC 3.2.1.51) (Alpha-L-fucoside fucohydrolase 2) (Alpha-L-fucosidase 2)	3 v 3	0.243566	0.026919	0.214061	PPP1R13L
							Q71F56	MED13L	Mediator of RNA polymerase II transcription subunit 13-like (Mediator complex subunit 13-like) (Thyroid hormone receptor-associated protein 2) (Thyroid hormone receptor-associated protein complex 240 kDa component-like)	3 v 3	-0.188516	0.0269206	0.214061	RABEPK
							Q9Y281	CFL2	Cofilin-2 (Cofilin, muscle isoform)	3 v 3	0.241872	0.0269532	0.214061	DIAPH3
							O00541	PES1	Pescadillo homolog	3 v 3	-0.381458	0.0269779	0.214061	CASP8
							A3KMH1	VWA8	von Willebrand factor A domain-containing protein 8 (PEX7-binding protein 2) (P7BP2)	3 v 3	-0.0733291	0.0270351	0.214061	GGNBP2
							Q8TEX9	IPO4	Importin-4 (Imp4) (Importin-4b) (Imp4b) (Ran-binding protein 4) (RanBP4)	3 v 3	-0.162061	0.0270372	0.214061	TSPAN2
							Q8WVM7	STAG1	Cohesin subunit SA-1 (SCC3 homolog 1) (Stromal antigen 1)	3 v 3	-0.254117	0.0270378	0.214061	MAD2L1BP
							P52435	POLR2J	DNA-directed RNA polymerase II subunit RPB11-a (RNA polymerase II subunit B11-a) (RPB11a) (DNA-directed RNA polymerase II subunit J-1) (RNA polymerase II 13.3 kDa subunit)	3 v 3	-0.255076	0.0270733	0.214061	GTF2A1
							Q9BSD7	NTPCR	Cancer-related nucleoside-triphosphatase (NTPase) (EC 3.6.1.15) (Nucleoside triphosphate phosphohydrolase)	3 v 3	-0.0869739	0.0270899	0.214061	SNX12
							P16104	H2AX	Histone H2AX (H2a/x) (Histone H2A.X)	3 v 3	-0.931284	0.0270983	0.214061	PNKP
							P78318	IGBP1	Immunoglobulin-binding protein 1 (B-cell signal transduction molecule alpha 4) (Protein alpha-4) (CD79a-binding protein 1) (Protein phosphatase 2/4/6 regulatory subunit) (Renal carcinoma antigen NY-REN-16)	3 v 3	-0.162742	0.0271177	0.214061	MT1F
							P06396	GSN	Gelsolin (AGEL) (Actin-depolymerizing factor) (ADF) (Brevin)	3 v 3	-0.206689	0.0271229	0.214061	AGPAT2
							Q969T9	WBP2	WW domain-binding protein 2 (WBP-2)	3 v 3	-0.249481	0.0271734	0.214061	PCLAF
							P22830	FECH	Ferrochelatase, mitochondrial (EC 4.99.1.1) (Heme synthase) (Protoheme ferro-lyase)	3 v 3	0.154764	0.0271867	0.214061	OGG1
							Q2M296	MTHFSD	Methenyltetrahydrofolate synthase domain-containing protein	3 v 3	0.289934	0.0272464	0.214061	GATAD2B
							P62805	H4C1; H4C2; H4C3; H4C4; H4C5; H4C6; H4C8; H4C9; H4C11; H4C12; H4C13; H4C14; H4C15; H4-16	Histone H4	3 v 3	-0.403276	0.027264	0.214061	B4DJE2
							P53004	BLVRA	Biliverdin reductase A (BVR A) (EC 1.3.1.24) (Biliverdin-IX alpha-reductase)	3 v 3	0.0202539	0.0273283	0.214061	TSEN54
							Q9NVX2	NLE1	Notchless protein homolog 1	3 v 3	0.148192	0.0273946	0.214061	PTPRF
							Q9UFC0	LRWD1	Leucine-rich repeat and WD repeat-containing protein 1 (Centromere protein 33) (CENP-33) (Origin recognition complex-associated protein) (ORC-associated protein) (ORCA)	3 v 3	-0.197107	0.0274325	0.214061	RAB11FIP1
							P52895	AKR1C2	Aldo-keto reductase family 1 member C2 (EC 1.-.-.-) (EC 1.1.1.112) (EC 1.1.1.209) (EC 1.1.1.53) (EC 1.1.1.62) (EC 1.3.1.20) (3-alpha-HSD3) (Chlordecone reductase homolog HAKRD) (Dihydrodiol dehydrogenase 2) (DD-2) (DD2) (Dihydrodiol dehydrogenase/bile acid-binding protein) (DD/BABP) (Type III 3-alpha-hydroxysteroid dehydrogenase) (EC 1.1.1.357)	3 v 3	0.274291	0.0274448	0.214061	TBC1D7
							O95427	PIGN	GPI ethanolamine phosphate transferase 1 (EC 2.-.-.-) (MCD4 homolog) (Phosphatidylinositol-glycan biosynthesis class N protein) (PIG-N)	2 v 2	-0.25771	0.0274574	0.214061	MTFR1L
							Q9HB66	MKKS	Alternative protein MKKS (McKusick-Kaufman syndrome, isoform CRA_a) (PNAS-117)	3 v 3	-0.140518	0.0274724	0.214061	RANBP9
							Q8TCG1	CIP2A	Protein CIP2A (Cancerous inhibitor of PP2A) (p90 autoantigen)	3 v 3	-0.218051	0.0275226	0.214061	PRR12
							Q96DX4	RSPRY1	RING finger and SPRY domain-containing protein 1	3 v 3	0.24211	0.0275413	0.214061	RPS19BP1
							P62253	UBE2G1	Ubiquitin-conjugating enzyme E2 G1 (EC 2.3.2.23) (E2 ubiquitin-conjugating enzyme G1) (E217K) (UBC7) (Ubiquitin carrier protein G1) (Ubiquitin-protein ligase G1) [Cleaved into: Ubiquitin-conjugating enzyme E2 G1, N-terminally processed]	3 v 3	0.0720162	0.0275722	0.214061	VHL
							O75600	GCAT	2-amino-3-ketobutyrate coenzyme A ligase, mitochondrial (AKB ligase) (EC 2.3.1.29) (Aminoacetone synthase) (Glycine acetyltransferase)	3 v 3	-0.173745	0.0276027	0.214061	PPP2R1A
							Q08722	CD47	Leukocyte surface antigen CD47 (Antigenic surface determinant protein OA3) (Integrin-associated protein) (IAP) (Protein MER6) (CD antigen CD47)	3 v 3	-0.0784677	0.0276093	0.214061	ARHGAP5
							Q8NBU5	ATAD1	Outer mitochondrial transmembrane helix translocase (EC 7.4.2.-) (ATPase family AAA domain-containing protein 1) (hATAD1) (Thorase)	3 v 3	-0.678266	0.0276137	0.214061	CAMK1
							Q14696	MESD	LRP chaperone MESD (LDLR chaperone MESD) (Mesoderm development LRP chaperone MESD) (Mesoderm development candidate 2) (Mesoderm development protein) (Renal carcinoma antigen NY-REN-61)	3 v 3	0.511159	0.0276203	0.214061	AS3MT
							Q9BRQ0	PYGO2	Pygopus homolog 2	3 v 3	0.394078	0.0276464	0.214061	CENPH
							O94868	FCHSD2	F-BAR and double SH3 domains protein 2 (Carom) (Protein nervous wreck 1) (NWK1) (SH3 multiple domains protein 3)	3 v 3	-0.464596	0.0276976	0.214061	GBP1
							O95402	MED26	Mediator of RNA polymerase II transcription subunit 26 (Activator-recruited cofactor 70 kDa component) (ARC70) (Cofactor required for Sp1 transcriptional activation subunit 7) (CRSP complex subunit 7) (Mediator complex subunit 26) (Transcriptional coactivator CRSP70)	2 v 2	-0.374117	0.0277276	0.214061	CAPRIN1
							Q86TI2	DPP9	Dipeptidyl peptidase 9 (DP9) (EC 3.4.14.5) (Dipeptidyl peptidase IV-related protein 2) (DPRP-2) (Dipeptidyl peptidase IX) (DPP IX) (Dipeptidyl peptidase-like protein 9) (DPLP9)	3 v 3	0.0617549	0.0277465	0.214061	CA2
							P56211	ARPP19	cAMP-regulated phosphoprotein 19 (ARPP-19)	3 v 3	0.223272	0.0277498	0.214061	AK3
							Q8N5M1	ATPAF2	ATP synthase mitochondrial F1 complex assembly factor 2 (ATP12 homolog)	3 v 3	-0.17741	0.0277524	0.214061	SRFBP1
							P08134	RHOC	Rho-related GTP-binding protein RhoC (Rho cDNA clone 9) (h9)	3 v 3	0.260012	0.0277766	0.214061	HS6ST1
							P27694	RPA1	Replication protein A 70 kDa DNA-binding subunit (RP-A p70) (Replication factor A protein 1) (RF-A protein 1) (Single-stranded DNA-binding protein) [Cleaved into: Replication protein A 70 kDa DNA-binding subunit, N-terminally processed]	3 v 3	-0.381278	0.0277866	0.214061	DIAPH2
							Q9Y5Z7	HCFC2	Host cell factor 2 (HCF-2) (C2 factor)	3 v 3	-0.328937	0.0278008	0.214061	BDH1
							Q92995	USP13	Ubiquitin carboxyl-terminal hydrolase 13 (EC 3.4.19.12) (Deubiquitinating enzyme 13) (Isopeptidase T-3) (ISOT-3) (Ubiquitin thioesterase 13) (Ubiquitin-specific-processing protease 13)	3 v 3	0.121043	0.0278488	0.214061	TRIM33
							Q13330	MTA1	Metastasis-associated protein MTA1	3 v 3	-0.196537	0.0279332	0.214061	RCC1L
							Q9UHR6	ZNHIT2	Zinc finger HIT domain-containing protein 2 (Protein FON)	3 v 3	-0.373886	0.027966	0.214061	SF3A1
							Q3B7T1	EDRF1	Erythroid differentiation-related factor 1	3 v 3	-0.359473	0.0279806	0.214061	NDUFB11
							O95619	YEATS4	YEATS domain-containing protein 4 (Glioma-amplified sequence 41) (Gas41) (NuMA-binding protein 1) (NuBI-1) (NuBI1)	3 v 3	0.153276	0.0279886	0.214061	RANGAP1
							O95487	SEC24B	Protein transport protein Sec24B (SEC24-related protein B)	3 v 3	0.0981481	0.0280073	0.214061	VEZT
							Q6UXV4	APOOL	MICOS complex subunit MIC27 (Apolipoprotein O-like) (Protein FAM121A)	3 v 3	-0.114938	0.0280152	0.214061	ERCC4
							Q5JRA6	MIA3	Transport and Golgi organization protein 1 homolog (TANGO1) (C219-reactive peptide) (D320) (Melanoma inhibitory activity protein 3)	3 v 3	0.191347	0.028019	0.214061	LCP1
							Q13470	TNK1	Non-receptor tyrosine-protein kinase TNK1 (EC 2.7.10.2) (CD38 negative kinase 1)	3 v 3	-0.185944	0.0280233	0.214061	ATG16L1
							A2VDF0	FUOM	Fucose mutarotase (EC 5.1.3.29)	3 v 3	-0.666387	0.0280303	0.214061	SLC12A2
							Q9UBP0	SPAST	Spastin (EC 5.6.1.1) (Spastic paraplegia 4 protein)	3 v 3	0.216418	0.028052	0.214061	MON2
							Q96JC1	VPS39	Vam6/Vps39-like protein (TRAP1-like protein) (hVam6p)	3 v 3	0.221451	0.0280587	0.214061	TATDN1
							Q5SY16	NOL9	Polynucleotide 5'-hydroxyl-kinase NOL9 (EC 2.7.1.-) (Nucleolar protein 9)	3 v 3	0.0450575	0.028133	0.214061	CARM1
							P49006	MARCKSL1	MARCKS-related protein (MARCKS-like protein 1) (Macrophage myristoylated alanine-rich C kinase substrate) (Mac-MARCKS) (MacMARCKS)	3 v 3	-0.449947	0.0281615	0.214061	UBXN8
							Q9ULM6	CNOT6	CCR4-NOT transcription complex subunit 6 (EC 3.1.13.4) (CCR4 carbon catabolite repression 4-like) (Carbon catabolite repressor protein 4 homolog) (Cytoplasmic deadenylase)	3 v 3	0.162888	0.0282004	0.214061	PNO1
							P48449	LSS	Lanosterol synthase (EC 5.4.99.7) (2,3-epoxysqualene--lanosterol cyclase) (Oxidosqualene--lanosterol cyclase) (OSC) (hOSC)	3 v 3	0.350808	0.0282057	0.214061	H3C1; H3C2; H3C3; H3C4; H3C6; H3C7; H3C8; H3C10; H3C11; H3C12
							Q8NFP9	NBEA	Neurobeachin (Lysosomal-trafficking regulator 2) (Protein BCL8B)	2 v 2	0.185012	0.0282069	0.214061	EIF3L
							Q16880	UGT8	2-hydroxyacylsphingosine 1-beta-galactosyltransferase (EC 2.4.1.47) (Ceramide UDP-galactosyltransferase) (Cerebroside synthase) (UDP-galactose-ceramide galactosyltransferase)	3 v 3	0.950031	0.028256	0.214061	TXNDC5
							Q9NR31	SAR1A	GTP-binding protein SAR1a (COPII-associated small GTPase)	3 v 3	0.178718	0.0283131	0.214061	CKMT1A; CKMT1B
							Q9BTE1	DCTN5	Dynactin subunit 5 (Dynactin subunit p25)	3 v 3	0.0870914	0.0283401	0.214061	GOT1
							Q9NXG2	THUMPD1	THUMP domain-containing protein 1	3 v 3	-0.393203	0.0283492	0.214061	LOC340312
							Q96F86	EDC3	Enhancer of mRNA-decapping protein 3 (LSM16 homolog) (YjeF N-terminal domain-containing protein 2) (YjeF_N2) (hYjeF_N2) (YjeF domain-containing protein 1)	3 v 3	0.2536	0.0283632	0.214061	DDB1
							Q96GW9	MARS2	Methionine--tRNA ligase, mitochondrial (EC 6.1.1.10) (Methionyl-tRNA synthetase 2) (Mitochondrial methionyl-tRNA synthetase) (MtMetRS)	3 v 3	-0.213929	0.0283655	0.214061	NHSL1
							B1AK53	ESPN	Espin (Autosomal recessive deafness type 36 protein) (Ectoplasmic specialization protein)	3 v 3	0.284115	0.0283842	0.214061	CWC27
							Q7Z7M0	MEGF8	Multiple epidermal growth factor-like domains protein 8 (Multiple EGF-like domains protein 8) (Epidermal growth factor-like protein 4) (EGF-like protein 4)	3 v 3	-0.163215	0.0283898	0.214061	ADD3
							P46821	MAP1B	Microtubule-associated protein 1B (MAP-1B) [Cleaved into: MAP1B heavy chain; MAP1 light chain LC1]	3 v 3	0.212524	0.0284489	0.214061	GAMT
							Q9NTI5	PDS5B	Sister chromatid cohesion protein PDS5 homolog B (Androgen-induced proliferation inhibitor) (Androgen-induced prostate proliferative shutoff-associated protein AS3)	3 v 3	-0.165422	0.0284621	0.214061	COPG2
							Q9NUS5	AP5S1	AP-5 complex subunit sigma-1 (Adaptor-related protein complex 5 sigma subunit) (Sigma5)	3 v 3	-0.0922958	0.0284744	0.214061	CCT3
							Q9BX70	BTBD2	BTB/POZ domain-containing protein 2	3 v 3	0.20085	0.0284764	0.214061	EIF1AD
							P54652	HSPA2	Heat shock-related 70 kDa protein 2 (Heat shock 70 kDa protein 2)	3 v 3	0.221385	0.0285209	0.214061	ANAPC4
							Q9NQG6	MIEF1	Mitochondrial dynamics protein MID51 (Mitochondrial dynamics protein of 51 kDa) (Mitochondrial elongation factor 1) (Smith-Magenis syndrome chromosomal region candidate gene 7 protein-like) (SMCR7-like protein)	3 v 3	0.208499	0.0285392	0.214061	B4DKV5
							Q13616	CUL1	Cullin-1 (CUL-1)	3 v 3	0.151265	0.0285464	0.214061	CASP6
							P05114	HMGN1	Non-histone chromosomal protein HMG-14 (High mobility group nucleosome-binding domain-containing protein 1)	3 v 3	-0.372208	0.0285505	0.214061	TSC22D2
							O75419	CDC45	Cell division control protein 45 homolog (PORC-PI-1)	3 v 3	-0.310936	0.0285549	0.214061	NRGN
							Q13795	ARFRP1	ADP-ribosylation factor-related protein 1 (ARF-related protein 1) (ARP)	3 v 3	-0.288172	0.028585	0.214099	ABHD5
							B9A064	IGLL5	Immunoglobulin lambda-like polypeptide 5 (G lambda-1) (Germline immunoglobulin lambda 1)	2 v 2	-0.360082	0.028663	0.214453	MAPK1
							P29590	PML	Protein PML (E3 SUMO-protein ligase PML) (EC 2.3.2.-) (Promyelocytic leukemia protein) (RING finger protein 71) (RING-type E3 SUMO transferase PML) (Tripartite motif-containing protein 19) (TRIM19)	3 v 3	0.173761	0.0286827	0.214453	EPHB4
							Q92536	SLC7A6	Y+L amino acid transporter 2 (Cationic amino acid transporter, y+ system) (Solute carrier family 7 member 6) (y(+)L-type amino acid transporter 2) (Y+LAT2) (y+LAT-2)	3 v 3	0.208969	0.0287695	0.214709	GNAI1
							P51530	DNA2	DNA replication ATP-dependent helicase/nuclease DNA2 (hDNA2) (DNA replication ATP-dependent helicase-like homolog) [Includes: DNA replication nuclease DNA2 (EC 3.1.-.-); DNA replication ATP-dependent helicase DNA2 (EC 3.6.4.12)]	3 v 3	-0.201905	0.0287714	0.214709	PLEKHA1
							O43933	PEX1	Peroxisome biogenesis factor 1 (Peroxin-1) (Peroxisome biogenesis disorder protein 1)	3 v 3	-0.213189	0.0288042	0.214709	NR3C1
							Q86W92	PPFIBP1	Liprin-beta-1 (Protein tyrosine phosphatase receptor type f polypeptide-interacting protein-binding protein 1) (PTPRF-interacting protein-binding protein 1) (hSGT2)	3 v 3	-0.148987	0.0288333	0.214709	NEPRO
							P12956	XRCC6	X-ray repair cross-complementing protein 6 (EC 3.6.4.-) (EC 4.2.99.-) (5'-deoxyribose-5-phosphate lyase Ku70) (5'-dRP lyase Ku70) (70 kDa subunit of Ku antigen) (ATP-dependent DNA helicase 2 subunit 1) (ATP-dependent DNA helicase II 70 kDa subunit) (CTC box-binding factor 75 kDa subunit) (CTC75) (CTCBF) (DNA repair protein XRCC6) (Lupus Ku autoantigen protein p70) (Ku70) (Thyroid-lupus autoantige…	3 v 3	0.0527323	0.028888	0.214709	NRBP1
							P05161	ISG15	Ubiquitin-like protein ISG15 (Interferon-induced 15 kDa protein) (Interferon-induced 17 kDa protein) (IP17) (Ubiquitin cross-reactive protein) (hUCRP)	3 v 3	-0.273895	0.028889	0.214709	SLC25A22
							P33121	ACSL1	Long-chain-fatty-acid--CoA ligase 1 (EC 6.2.1.3) (Acyl-CoA synthetase 1) (ACS1) (Arachidonate--CoA ligase) (EC 6.2.1.15) (Long-chain acyl-CoA synthetase 1) (LACS 1) (Long-chain acyl-CoA synthetase 2) (LACS 2) (Long-chain fatty acid-CoA ligase 2) (Palmitoyl-CoA ligase 1) (Palmitoyl-CoA ligase 2) (Phytanate--CoA ligase) (EC 6.2.1.24)	3 v 3	0.134457	0.0289095	0.214709	PXMP4
							O60942	RNGTT	mRNA-capping enzyme (HCAP1) (HCE) [Includes: Polynucleotide 5'-triphosphatase (EC 3.1.3.33) (mRNA 5'-triphosphatase) (TPase); mRNA guanylyltransferase (EC 2.7.7.50) (GTP--RNA guanylyltransferase) (GTase)]	3 v 3	-0.187679	0.0289289	0.214709	RFX5
							O96014	WNT11	Protein Wnt-11	3 v 3	0.766932	0.0289438	0.214709	LPCAT1
							O95429	BAG4	BAG family molecular chaperone regulator 4 (BAG-4) (Bcl-2-associated athanogene 4) (Silencer of death domains)	3 v 3	0.369717	0.0289817	0.214774	CINP
							Q7Z3J2	VPS35L	VPS35 endosomal protein-sorting factor-like (Esophageal cancer-associated protein)	3 v 3	0.27271	0.0290221	0.214774	FBXO30
							Q9Y4R8	TELO2	Telomere length regulation protein TEL2 homolog (Protein clk-2 homolog) (hCLK2)	3 v 3	-0.226469	0.0290283	0.214774	A8KAL2
							Q9Y285	FARSA	Phenylalanine--tRNA ligase alpha subunit (EC 6.1.1.20) (CML33) (Phenylalanyl-tRNA synthetase alpha subunit) (PheRS)	3 v 3	-0.102088	0.0291341	0.21537	ATP7B
							Q5T0F9	CC2D1B	Coiled-coil and C2 domain-containing protein 1B (Five prime repressor element under dual repression-binding protein 2) (FRE under dual repression-binding protein 2) (Freud-2)	3 v 3	-0.107092	0.0291824	0.21554	EXOSC3
							O94826	TOMM70	Mitochondrial import receptor subunit TOM70 (Mitochondrial precursor proteins import receptor) (Translocase of outer membrane 70 kDa subunit) (Translocase of outer mitochondrial membrane protein 70)	3 v 3	-0.17691	0.0293239	0.216397	DDX4
							P52630	STAT2	Signal transducer and activator of transcription 2 (p113)	3 v 3	-0.419846	0.0293725	0.216509	LBR
							Q96CG3	TIFA	TRAF-interacting protein with FHA domain-containing protein A (Putative MAPK-activating protein PM14) (Putative NF-kappa-B-activating protein 20) (TRAF2-binding protein)	3 v 3	0.247657	0.0294091	0.216509	OMA1
							O95292	VAPB	Vesicle-associated membrane protein-associated protein B/C (VAMP-B/VAMP-C) (VAMP-associated protein B/C) (VAP-B/VAP-C)	3 v 3	0.327134	0.0294196	0.216509	COG4
							A0A024R588	SF1	Splicing factor 1	3 v 3	-0.0954046	0.0294407	0.216509	H2AC11; H2AC13; H2AC15; H2AC16; H2AC17
							Q9UEG9		Cytochrome c oxidase subunit (Cytochrome c oxidase polypeptide VIa)	3 v 3	0.227855	0.0294984	0.216746	GAPD
							Q96HJ9	FMC1	Protein FMC1 homolog (ATP synthase assembly factor FMC1, mitochondrial) (Formation of mitochondrial complex V assembly factor 1 homolog)	3 v 3	-0.242414	0.0295779	0.217143	GRB10
							P55735	SEC13	Protein SEC13 homolog (GATOR complex protein SEC13) (SEC13-like protein 1) (SEC13-related protein)	3 v 3	0.0845104	0.0296789	0.217273	TMSB4X
							M0QY77	KXD1	KxDL motif-containing protein 1	3 v 3	-0.28618	0.0297156	0.217273	NA
							Q9BU89	DOHH	Deoxyhypusine hydroxylase (hDOHH) (EC 1.14.99.29) (Deoxyhypusine dioxygenase) (Deoxyhypusine monooxygenase) (HEAT-like repeat-containing protein 1)	3 v 3	-0.255451	0.0297259	0.217273	PFDN1
							Q6YBV0	SLC36A4	Proton-coupled amino acid transporter 4 (Proton/amino acid transporter 4) (Solute carrier family 36 member 4)	2 v 2	-0.340134	0.0297362	0.217273	SREBF1
							Q96ER3	SAAL1	Protein SAAL1 (Synoviocyte proliferation-associated in collagen-induced arthritis protein 1) (SPACIA1)	3 v 3	-0.18113	0.0297365	0.217273	SDC1
							Q9UNY4	TTF2	Transcription termination factor 2 (EC 3.6.4.-) (Lodestar homolog) (RNA polymerase II termination factor) (Transcription release factor 2) (F2) (HuF2)	3 v 3	0.114113	0.0297666	0.217273	COL6A1
							O75436	VPS26A	Vacuolar protein sorting-associated protein 26A (Vesicle protein sorting 26A) (hVPS26)	3 v 3	0.134888	0.0297742	0.217273	MCM3AP
							P50548	ERF	ETS domain-containing transcription factor ERF (Ets2 repressor factor) (PE-2)	3 v 3	-0.195165	0.0298372	0.217346	RAB17
							Q9BW92	TARS2	Threonine--tRNA ligase, mitochondrial (EC 6.1.1.3) (Threonyl-tRNA synthetase) (ThrRS) (Threonyl-tRNA synthetase-like 1)	3 v 3	-0.12991	0.0298655	0.217346	RBPJ
							Q9NVR2	INTS10	Integrator complex subunit 10 (Int10)	3 v 3	0.199243	0.0298834	0.217346	MBP
							P84090	ERH	Enhancer of rudimentary homolog	3 v 3	-0.127745	0.0298863	0.217346	TTC19
							P10809	HSPD1	60 kDa heat shock protein, mitochondrial (EC 5.6.1.7) (60 kDa chaperonin) (Chaperonin 60) (CPN60) (Heat shock protein 60) (HSP-60) (Hsp60) (HuCHA60) (Mitochondrial matrix protein P1) (P60 lymphocyte protein)	3 v 3	-0.342045	0.029989	0.217752	MMP14
							Q96E14	RMI2	RecQ-mediated genome instability protein 2 (hRMI2) (BLM-associated protein of 18 kDa) (BLAP18)	3 v 3	-0.167076	0.029998	0.217752	QARS1
							Q9NRY4	ARHGAP35	Rho GTPase-activating protein 35 (Glucocorticoid receptor DNA-binding factor 1) (Glucocorticoid receptor repression factor 1) (GRF-1) (Rho GAP p190A) (p190-A)	3 v 3	0.229313	0.0300189	0.217752	BCL2L1
							P61758	VBP1	Prefoldin subunit 3 (HIBBJ46) (von Hippel-Lindau-binding protein 1) (VBP-1) (VHL-binding protein 1)	3 v 3	-0.197506	0.0300881	0.217898	GLS2
							P00813	ADA	Adenosine deaminase (EC 3.5.4.4) (Adenosine aminohydrolase)	3 v 3	0.202899	0.0300902	0.217898	TBC1D13
							P30044	PRDX5	Peroxiredoxin-5, mitochondrial (EC 1.11.1.24) (Alu corepressor 1) (Antioxidant enzyme B166) (AOEB166) (Liver tissue 2D-page spot 71B) (PLP) (Peroxiredoxin V) (Prx-V) (Peroxisomal antioxidant enzyme) (TPx type VI) (Thioredoxin peroxidase PMP20) (Thioredoxin-dependent peroxiredoxin 5)	3 v 3	-0.125333	0.030172	0.218305	AATF
							O96007	MOCS2	Molybdopterin synthase catalytic subunit (EC 2.8.1.12) (MOCO1-B) (Molybdenum cofactor synthesis protein 2 large subunit) (Molybdenum cofactor synthesis protein 2B) (MOCS2B) (Molybdopterin-synthase large subunit) (MPT synthase large subunit)	3 v 3	-0.0505187	0.0302366	0.21848	VWF
							Q6NUK4	REEP3	Receptor expression-enhancing protein 3	3 v 3	0.353971	0.0302475	0.21848	CBWD2
							Q8NCD3	HJURP	Holliday junction recognition protein (14-3-3-associated AKT substrate) (Fetal liver-expressing gene 1 protein) (Up-regulated in lung cancer 9)	3 v 3	0.269951	0.0303314	0.2189	B3KMS0
							Q6FG99	RPLP1	RPLP1 protein	3 v 3	-0.232337	0.030391	0.21896	RBIS
							Q9BYN0	SRXN1	Sulfiredoxin-1 (EC 1.8.98.2)	3 v 3	-0.308168	0.0303911	0.21896	TRIM27
							Q8N122	RPTOR	Regulatory-associated protein of mTOR (Raptor) (p150 target of rapamycin (TOR)-scaffold protein)	3 v 3	0.199116	0.0304599	0.218969	NLN
							P82930	MRPS34	28S ribosomal protein S34, mitochondrial (MRP-S34) (S34mt) (Mitochondrial small ribosomal subunit protein mS34)	3 v 3	0.283135	0.0304673	0.218969	TDP2
							O60563	CCNT1	Cyclin-T1 (CycT1) (Cyclin-T)	3 v 3	0.63158	0.0304853	0.218969	FPGT
							Q8WUY8	NAT14	N-acetyltransferase 14 (EC 2.3.1.-) (K562 cell-derived leucine-zipper-like protein 1)	3 v 3	-0.278512	0.0304951	0.218969	SNX7
							Q13641	TPBG	Trophoblast glycoprotein (5T4 oncofetal antigen) (5T4 oncofetal trophoblast glycoprotein) (5T4 oncotrophoblast glycoprotein) (M6P1) (Wnt-activated inhibitory factor 1) (WAIF1)	3 v 3	0.396398	0.0305938	0.219381	DESI2
							Q5T0W9	FAM83B	Protein FAM83B	3 v 3	0.344629	0.0306041	0.219381	BLVRB
							Q96B26	EXOSC8	Exosome complex component RRP43 (Exosome component 8) (Opa-interacting protein 2) (OIP-2) (Ribosomal RNA-processing protein 43) (p9)	3 v 3	-0.222164	0.0306887	0.219636	HSPE1
							Q8TD30	GPT2	Alanine aminotransferase 2 (ALT2) (EC 2.6.1.2) (Glutamate pyruvate transaminase 2) (GPT 2) (Glutamic--alanine transaminase 2) (Glutamic--pyruvic transaminase 2)	3 v 3	-0.313431	0.0307821	0.219636	HSP90AA1
							Q9UHQ4	BCAP29	B-cell receptor-associated protein 29 (BCR-associated protein 29) (Bap29)	3 v 3	-0.563712	0.0307857	0.219636	PLCB1
							Q9Y4E6	WDR7	WD repeat-containing protein 7 (Rabconnectin-3 beta) (TGF-beta resistance-associated protein TRAG)	3 v 3	0.0531427	0.0308046	0.219636	D6RB85
							Q96D70	R3HDM4	R3H domain-containing protein 4	3 v 3	-0.323719	0.0308351	0.219636	KIF2C
							P51795	CLCN5	H(+)/Cl(-) exchange transporter 5 (Chloride channel protein 5) (ClC-5) (Chloride transporter ClC-5)	2 v 2	0.646139	0.030855	0.219636	VRK1
							O15243	LEPROT	Leptin receptor gene-related protein (Endospanin-1) (Leptin receptor overlapping transcript protein) (OB-R gene-related protein) (OB-RGRP)	2 v 2	0.765777	0.0308904	0.219636	FCHO2
							A1L4K2	MAPK8	Mitogen-activated protein kinase (EC 2.7.11.24)	3 v 3	-0.198048	0.0309288	0.219636	TARBP1
							P82909	MRPS36	28S ribosomal protein S36, mitochondrial (MRP-S36) (S36mt) (Alpha-ketoglutarate dehydrogenase component 4)	3 v 3	-0.203648	0.0309333	0.219636	CWC22
							O14727	APAF1	Apoptotic protease-activating factor 1 (APAF-1)	3 v 3	0.0767788	0.0309339	0.219636	SPIN3
							Q92903	CDS1	Phosphatidate cytidylyltransferase 1 (EC 2.7.7.41) (CDP-DAG synthase 1) (CDP-DG synthase 1) (CDP-diacylglycerol synthase 1) (CDS 1) (CDP-diglyceride pyrophosphorylase 1) (CDP-diglyceride synthase 1) (CTP:phosphatidate cytidylyltransferase 1)	3 v 3	0.310224	0.0309429	0.219636	NEXN
							P54886	ALDH18A1	Delta-1-pyrroline-5-carboxylate synthase (P5CS) (Aldehyde dehydrogenase family 18 member A1) [Includes: Glutamate 5-kinase (GK) (EC 2.7.2.11) (Gamma-glutamyl kinase); Gamma-glutamyl phosphate reductase (GPR) (EC 1.2.1.41) (Glutamate-5-semialdehyde dehydrogenase) (Glutamyl-gamma-semialdehyde dehydrogenase)]	3 v 3	0.336666	0.0309492	0.219636	ABHD16A
							Q6UXN9	WDR82	WD repeat-containing protein 82 (Protein TMEM113) (Swd2)	3 v 3	0.0538677	0.0309879	0.219728	EEF1D
							Q9BXJ9	NAA15	N-alpha-acetyltransferase 15, NatA auxiliary subunit (Gastric cancer antigen Ga19) (N-terminal acetyltransferase) (NMDA receptor-regulated protein 1) (Protein tubedown-1) (Tbdn100)	3 v 3	0.196164	0.031021	0.21978	RACK1
							Q9NVF7	FBXO28	F-box only protein 28	3 v 3	0.192964	0.0310597	0.21987	HMGB2
							O75382	TRIM3	Tripartite motif-containing protein 3 (Brain-expressed RING finger protein) (RING finger protein 22) (RING finger protein 97)	3 v 3	-0.0996024	0.0310859	0.219874	SGSM3
							B4E2P4		cDNA FLJ58474, highly similar to Xaa-Pro aminopeptidase 1	2 v 2	-0.150251	0.0311133	0.219885	DDX43
							Q12860	CNTN1	Contactin-1 (Glycoprotein gp135) (Neural cell surface protein F3)	2 v 2	0.632716	0.0311822	0.220189	TTPAL
							Q969H4	CNKSR1	Connector enhancer of kinase suppressor of ras 1 (Connector enhancer of KSR 1) (CNK homolog protein 1) (CNK1) (hCNK1) (Connector enhancer of KSR-like)	3 v 3	-0.167942	0.0312378	0.220189	MMAA
							Q12913	PTPRJ	Receptor-type tyrosine-protein phosphatase eta (Protein-tyrosine phosphatase eta) (R-PTP-eta) (EC 3.1.3.48) (Density-enhanced phosphatase 1) (DEP-1) (HPTP eta) (Protein-tyrosine phosphatase receptor type J) (R-PTP-J) (CD antigen CD148)	3 v 3	-0.196195	0.0312538	0.220189	SCPEP1
							Q9UKG1	APPL1	DCC-interacting protein 13-alpha (Dip13-alpha) (Adapter protein containing PH domain, PTB domain and leucine zipper motif 1)	3 v 3	0.247558	0.0312598	0.220189	BOLA2; BOLA2B
							P40616	ARL1	ADP-ribosylation factor-like protein 1	3 v 3	0.0903244	0.0313707	0.22059	PTBP2
							P48444	ARCN1	Coatomer subunit delta (Archain) (Delta-coat protein) (Delta-COP)	3 v 3	0.190037	0.0313815	0.22059	PRPF6
							Q96DM3	RMC1	Regulator of MON1-CCZ1 complex (Colon cancer-associated protein Mic1) (Mic-1) (WD repeat-containing protein 98)	3 v 3	-0.209002	0.031417	0.22059	NOL11
							Q03252	LMNB2	Lamin-B2	3 v 3	0.311899	0.0314299	0.22059	C0LQF2
							O95273	CCNDBP1	Cyclin-D1-binding protein 1 (Grap2 and cyclin-D-interacting protein) (Human homolog of Maid)	3 v 3	-0.45834	0.0314463	0.22059	PLEKHG5
							Q86UY8	NT5DC3	5'-nucleotidase domain-containing protein 3 (EC 3.1.3.-) (GRP94-neighboring nucleotidase)	3 v 3	-0.205045	0.0315208	0.220793	GNL3L
							Q08426	EHHADH	Peroxisomal bifunctional enzyme (PBE) (PBFE) (L-bifunctional protein) (LBP) (Multifunctional enzyme 1) (MFE1) [Includes: Enoyl-CoA hydratase/3,2-trans-enoyl-CoA isomerase (EC 4.2.1.17) (EC 5.3.3.8); 3-hydroxyacyl-CoA dehydrogenase (EC 1.1.1.35)]	3 v 3	0.370763	0.031527	0.220793	D7RF68
							Q92769	HDAC2	Histone deacetylase 2 (HD2) (EC 3.5.1.98)	3 v 3	-0.16158	0.0315557	0.220812	UBXN7
							Q86XI2	NCAPG2	Condensin-2 complex subunit G2 (Chromosome-associated protein G2) (CAP-G2) (hCAP-G2) (Leucine zipper protein 5) (Non-SMC condensin II complex subunit G2)	3 v 3	-0.133879	0.0316173	0.220851	CRABP2
							P35659	DEK	Protein DEK	3 v 3	-0.140598	0.0316207	0.220851	UBE2M
							A0A2S1PH31	MUT	Methylmalonyl-CoA isomerase (EC 5.4.99.2) (Methylmalonyl-CoA mutase, mitochondrial)	2 v 2	-0.0703267	0.0316726	0.220851	COQ6
							P37173	TGFBR2	TGF-beta receptor type-2 (TGFR-2) (EC 2.7.11.30) (TGF-beta type II receptor) (Transforming growth factor-beta receptor type II) (TGF-beta receptor type II) (TbetaR-II)	3 v 3	0.231157	0.0316797	0.220851	RRP36
							P23396	RPS3	40S ribosomal protein S3 (EC 4.2.99.18) (Small ribosomal subunit protein uS3)	3 v 3	0.245129	0.0316909	0.220851	EXOSC7
							Q9Y244	POMP	Proteasome maturation protein (Proteassemblin) (Protein UMP1 homolog) (hUMP1) (Voltage-gated K channel beta subunit 4.1)	3 v 3	-0.336352	0.0317624	0.22095	NUSAP1
							P55198	MLLT6	Protein AF-17 (ALL1-fused gene from chromosome 17 protein)	2 v 2	0.643482	0.0317982	0.22095	PPP3CA
							P17301	ITGA2	Integrin alpha-2 (CD49 antigen-like family member B) (Collagen receptor) (Platelet membrane glycoprotein Ia) (GPIa) (VLA-2 subunit alpha) (CD antigen CD49b)	3 v 3	0.318871	0.0318328	0.22095	USP11
							B0UZZ8	C6orf11	Chromosome 6 open reading frame 11 (WD repeat domain 46, isoform CRA_d) (cDNA, FLJ96697)	3 v 3	-0.257934	0.0318631	0.22095	ATG4B
							O95983	MBD3	Methyl-CpG-binding domain protein 3 (Methyl-CpG-binding protein MBD3)	3 v 3	-0.208599	0.0318806	0.22095	TMEM87A
							O75208	COQ9	Ubiquinone biosynthesis protein COQ9, mitochondrial	3 v 3	0.373562	0.0318867	0.22095	CDIPT
							P62995	TRA2B	Transformer-2 protein homolog beta (TRA-2 beta) (TRA2-beta) (hTRA2-beta) (Splicing factor, arginine/serine-rich 10) (Transformer-2 protein homolog B)	2 v 2	0.516587	0.0319025	0.22095	ACOT4
							O95857	TSPAN13	Tetraspanin-13 (Tspan-13) (Tetraspan NET-6) (Transmembrane 4 superfamily member 13)	3 v 3	0.0706362	0.0319127	0.22095	GPCPD1
							Q9HAS0	C17orf75	Protein Njmu-R1	3 v 3	-0.0930681	0.0320008	0.22138	RIOX2
							Q99856	ARID3A	AT-rich interactive domain-containing protein 3A (ARID domain-containing protein 3A) (B-cell regulator of IgH transcription) (Bright) (Dead ringer-like protein 1) (E2F-binding protein 1)	3 v 3	0.229381	0.0320438	0.221434	PCNX3
							Q8TDX7	NEK7	Serine/threonine-protein kinase Nek7 (EC 2.7.11.1) (Never in mitosis A-related kinase 7) (NimA-related protein kinase 7)	3 v 3	-0.340325	0.0320808	0.221434	H3F3AP6
							Q9UDY8	MALT1	Mucosa-associated lymphoid tissue lymphoma translocation protein 1 (EC 3.4.22.-) (MALT lymphoma-associated translocation) (Paracaspase)	3 v 3	-0.149325	0.0320866	0.221434	KBTBD4
							Q8IYS1	PM20D2	Peptidase M20 domain-containing protein 2 (Aminoacylase-1-like protein 2)	3 v 3	-0.18355	0.0322055	0.222074	KRT19
							C9J6P4	ZC3HAV1	Zinc finger CCCH-type antiviral protein 1	3 v 3	0.198838	0.0322894	0.222473	TRMT61B
							O75882	ATRN	Attractin (DPPT-L) (Mahogany homolog)	3 v 3	0.329955	0.0323534	0.222734	FARP2
							Q13838	DDX39B	Spliceosome RNA helicase DDX39B (EC 3.6.4.13) (56 kDa U2AF65-associated protein) (ATP-dependent RNA helicase p47) (DEAD box protein UAP56) (HLA-B-associated transcript 1 protein)	3 v 3	-0.142278	0.032438	0.223136	DNAL1
							Q96IZ0	PAWR	PRKC apoptosis WT1 regulator protein (Prostate apoptosis response 4 protein) (Par-4)	3 v 3	0.368612	0.0325416	0.223585	SCFD2
							Q96IU4	ABHD14B	Protein ABHD14B (EC 3.-.-.-) (Alpha/beta hydrolase domain-containing protein 14B) (Abhydrolase domain-containing protein 14B) (CCG1-interacting factor B)	3 v 3	-0.260634	0.0325707	0.223585	AARS2
							Q8TAA9	VANGL1	Vang-like protein 1 (Loop-tail protein 2 homolog) (LPP2) (Strabismus 2) (Van Gogh-like protein 1)	3 v 3	0.637898	0.032582	0.223585	CPE
							Q93008	USP9X	Probable ubiquitin carboxyl-terminal hydrolase FAF-X (EC 3.4.19.12) (Deubiquitinating enzyme FAF-X) (Fat facets in mammals) (hFAM) (Fat facets protein-related, X-linked) (Ubiquitin thioesterase FAF-X) (Ubiquitin-specific protease 9, X chromosome) (Ubiquitin-specific-processing protease FAF-X)	3 v 3	-0.0883414	0.0326124	0.223613	ILRUN
							Q9C0E2	XPO4	Exportin-4 (Exp4)	3 v 3	0.080884	0.0327132	0.224124	RPS6
							Q5MIZ7	PPP4R3B	Serine/threonine-protein phosphatase 4 regulatory subunit 3B (SMEK homolog 2)	3 v 3	-0.133527	0.0327924	0.224435	UBXN6
							A0A1B0GVL4	FAM193A	Protein FAM193A	3 v 3	-0.138224	0.0328294	0.224435	MMS22L
							Q96RL7	VPS13A	Vacuolar protein sorting-associated protein 13A (Chorea-acanthocytosis protein) (Chorein)	3 v 3	-0.0757128	0.0328477	0.224435	ALKBH8
							Q9Y277	VDAC3	Voltage-dependent anion-selective channel protein 3 (VDAC-3) (hVDAC3) (Outer mitochondrial membrane protein porin 3)	3 v 3	0.344549	0.0328641	0.224435	DCAF1
							P50570	DNM2	Dynamin-2 (EC 3.6.5.5)	3 v 3	-0.125501	0.0329793	0.224918	FAM126B
							Q13637	RAB32	Ras-related protein Rab-32	3 v 3	0.184357	0.0329876	0.224918	OCLN
							P49590	HARS2	Histidine--tRNA ligase, mitochondrial (EC 6.1.1.21) (Histidine--tRNA ligase-like) (Histidyl-tRNA synthetase) (HisRS)	3 v 3	-0.148057	0.0330661	0.225175	HMGN2
							Q96QD9	FYTTD1	UAP56-interacting factor (Forty-two-three domain-containing protein 1) (Protein 40-2-3)	3 v 3	0.648217	0.0330869	0.225175	A8K9U6
							O00584	RNASET2	Ribonuclease T2 (EC 4.6.1.19) (Ribonuclease 6)	3 v 3	0.333513	0.0331047	0.225175	ADIPOR1
							Q9BTY7	HGH1	Protein HGH1 homolog	3 v 3	-0.321199	0.033161	0.225303	ZUBR1
							P58004	SESN2	Sestrin-2 (EC 1.11.1.-) (Hypoxia-induced gene)	3 v 3	-0.231371	0.0331968	0.225303	TMX3
							Q8N6M3	FITM2	Acyl-coenzyme A diphosphatase FITM2 (EC 3.6.1.-) (Fat storage-inducing transmembrane protein 2) (Fat-inducing protein 2)	3 v 3	0.566184	0.033227	0.225303	SLC16A3
							Q9Y5Y0	FLVCR1	Feline leukemia virus subgroup C receptor-related protein 1 (Feline leukemia virus subgroup C receptor) (hFLVCR)	3 v 3	0.358673	0.0332468	0.225303	NIBAN1
							Q9BZF1	OSBPL8	Oxysterol-binding protein-related protein 8 (ORP-8) (OSBP-related protein 8)	3 v 3	0.195667	0.0332557	0.225303	ATXN7L3B
							A0A087WYV9	SYNJ2BP-COX16	Cytochrome c oxidase assembly protein COX16 homolog, mitochondrial	3 v 3	0.429947	0.0333521	0.225691	MAGOHB
							Q8N335	GPD1L	Glycerol-3-phosphate dehydrogenase 1-like protein (GPD1-L) (EC 1.1.1.8)	3 v 3	-0.165798	0.0333701	0.225691	TM7SF3
							H7C2U6	NIPSNAP1	Protein NipSnap homolog 1 (Fragment)	2 v 2	0.411479	0.0333926	0.225691	AGPAT1
							P40227	CCT6A	T-complex protein 1 subunit zeta (TCP-1-zeta) (Acute morphine dependence-related protein 2) (CCT-zeta-1) (HTR3) (Tcp20)	3 v 3	-0.159977	0.0334565	0.225944	EXOSC2
							P52701	MSH6	DNA mismatch repair protein Msh6 (hMSH6) (G/T mismatch-binding protein) (GTBP) (GTMBP) (MutS protein homolog 6) (MutS-alpha 160 kDa subunit) (p160)	3 v 3	-0.127616	0.0335192	0.226188	DPYSL4
							A0A384MTJ7		Epididymis secretory sperm binding protein	3 v 3	0.158112	0.0336331	0.226483	LSM4
							Q13112	CHAF1B	Chromatin assembly factor 1 subunit B (CAF-1 subunit B) (Chromatin assembly factor I p60 subunit) (CAF-I 60 kDa subunit) (CAF-I p60) (M-phase phosphoprotein 7)	3 v 3	-0.130389	0.0336722	0.226483	NDUFB10
							O14976	GAK	Cyclin-G-associated kinase (EC 2.7.11.1)	3 v 3	-0.138062	0.0337669	0.226483	COL9A2
							Q9NPG3	UBN1	Ubinuclein-1 (HIRA-binding protein) (Protein VT4) (Ubiquitously expressed nuclear protein)	2 v 2	-0.199465	0.033796	0.226483	NAA10
							Q06265	EXOSC9	Exosome complex component RRP45 (Autoantigen PM/Scl 1) (Exosome component 9) (P75 polymyositis-scleroderma overlap syndrome-associated autoantigen) (Polymyositis/scleroderma autoantigen 1) (Polymyositis/scleroderma autoantigen 75 kDa) (PM/Scl-75)	3 v 3	-0.200941	0.0338454	0.226483	SCAF4
							O43493	TGOLN2	Trans-Golgi network integral membrane protein 2 (Trans-Golgi network glycoprotein 46) (TGN38 homolog) (hTGN46) (Trans-Golgi network glycoprotein 48) (hTGN48) (Trans-Golgi network glycoprotein 51) (hTGN51) (Trans-Golgi network protein 2)	3 v 3	0.1701	0.0338745	0.226483	CETN3
							Q9NWS9	ZNF446	Zinc finger protein 446 (Zinc finger protein with KRAB and SCAN domains 20)	3 v 3	-0.175568	0.0339244	0.226483	CHMP5
							Q15018	ABRAXAS2	BRISC complex subunit Abraxas 2 (Abraxas brother protein 1) (Protein FAM175B)	3 v 3	0.074581	0.0339787	0.226483	B4E106
							Q71F23	CENPU	Centromere protein U (CENP-U) (Centromere protein of 50 kDa) (CENP-50) (Interphase centromere complex protein 24) (KSHV latent nuclear antigen-interacting protein 1) (MLF1-interacting protein) (Polo-box-interacting protein 1)	3 v 3	-0.584557	0.033991	0.226483	SEC11A
							P38919	EIF4A3	Eukaryotic initiation factor 4A-III (eIF-4A-III) (eIF4A-III) (EC 3.6.4.13) (ATP-dependent RNA helicase DDX48) (ATP-dependent RNA helicase eIF4A-3) (DEAD box protein 48) (Eukaryotic initiation factor 4A-like NUK-34) (Eukaryotic translation initiation factor 4A isoform 3) (Nuclear matrix protein 265) (NMP 265) (hNMP 265) [Cleaved into: Eukaryotic initiation factor 4A-III, N-terminally processed]	3 v 3	-0.249416	0.0340421	0.226483	SPC24
							Q9UD71	PPP1R1B	Protein phosphatase 1 regulatory subunit 1B (DARPP-32) (Dopamine- and cAMP-regulated neuronal phosphoprotein)	3 v 3	0.605976	0.0340471	0.226483	PHF20L1
							B4DHW9		4'-phosphopantetheine phosphatase (EC 3.1.3.-)	3 v 3	0.170622	0.0340501	0.226483	EIF3F
							A0A590UJR0	RAPGEF5	Rap guanine nucleotide exchange factor 5	3 v 3	-0.274209	0.0340624	0.226483	TMEM41A
							Q9H8P0	SRD5A3	Polyprenol reductase (EC 1.3.1.94) (3-oxo-5-alpha-steroid 4-dehydrogenase 3) (EC 1.3.1.22) (Steroid 5-alpha-reductase 2-like) (Steroid 5-alpha-reductase 3) (S5AR 3) (SR type 3)	3 v 3	-0.206136	0.0340673	0.226483	KAT2B
							Q9UKS6	PACSIN3	Protein kinase C and casein kinase substrate in neurons protein 3 (SH3 domain-containing protein 6511)	3 v 3	-0.167512	0.0341271	0.226483	MAP4K2
							P52735	VAV2	Guanine nucleotide exchange factor VAV2 (VAV-2)	3 v 3	-0.264338	0.034166	0.226483	SMARCA1
							Q05823	RNASEL	2-5A-dependent ribonuclease (2-5A-dependent RNase) (EC 3.1.26.-) (Ribonuclease 4) (Ribonuclease L) (RNase L)	3 v 3	0.306905	0.0341759	0.226483	TWF2
							Q92905	COPS5	COP9 signalosome complex subunit 5 (SGN5) (Signalosome subunit 5) (EC 3.4.-.-) (Jun activation domain-binding protein 1)	3 v 3	0.211532	0.0342142	0.226483	VPS25
							Q13309	SKP2	S-phase kinase-associated protein 2 (Cyclin-A/CDK2-associated protein p45) (F-box protein Skp2) (F-box/LRR-repeat protein 1) (p45skp2)	3 v 3	0.156591	0.0342259	0.226483	H2AC20
							Q5JVF3	PCID2	PCI domain-containing protein 2 (CSN12-like protein)	3 v 3	-0.152452	0.0342318	0.226483	MEA1
							P52756	RBM5	RNA-binding protein 5 (Protein G15) (Putative tumor suppressor LUCA15) (RNA-binding motif protein 5) (Renal carcinoma antigen NY-REN-9)	3 v 3	-0.193073	0.0342332	0.226483	NCOA1
							Q15067	ACOX1	Peroxisomal acyl-coenzyme A oxidase 1 (AOX) (EC 1.3.3.6) (Palmitoyl-CoA oxidase) (Straight-chain acyl-CoA oxidase) (SCOX) [Cleaved into: Peroxisomal acyl-CoA oxidase 1, A chain; Peroxisomal acyl-CoA oxidase 1, B chain; Peroxisomal acyl-CoA oxidase 1, C chain]	3 v 3	0.424644	0.0342469	0.226483	HEATR1
							P48651	PTDSS1	Phosphatidylserine synthase 1 (PSS-1) (PtdSer synthase 1) (EC 2.7.8.29) (Serine-exchange enzyme I)	3 v 3	0.306328	0.034271	0.226483	PCK2
							O43674	NDUFB5	NADH dehydrogenase [ubiquinone] 1 beta subcomplex subunit 5, mitochondrial (Complex I-SGDH) (CI-SGDH) (NADH-ubiquinone oxidoreductase SGDH subunit)	3 v 3	-0.424217	0.0342973	0.226483	RIOX1
							P04114	APOB	Apolipoprotein B-100 (Apo B-100) [Cleaved into: Apolipoprotein B-48 (Apo B-48)]	3 v 3	0.4572	0.0343994	0.226483	DNAJB1
							H7C0V5	ANKHD1-EIF4EBP3	ANKHD1-EIF4EBP3 readthrough (Fragment)	3 v 3	-0.262361	0.0344249	0.226483	FHIP2B
							Q9Y4U1	MMACHC	Cyanocobalamin reductase / alkylcobalamin dealkylase (Alkylcobalamin:glutathione S-alkyltransferase) (EC 2.5.1.151) (CblC) (Cyanocobalamin reductase (cyanide-eliminating)) (EC 1.16.1.6) (Methylmalonic aciduria and homocystinuria type C protein) (MMACHC)	3 v 3	0.296786	0.0344316	0.226483	G6PD
							P29218	IMPA1	Inositol monophosphatase 1 (IMP 1) (IMPase 1) (EC 3.1.3.25) (D-galactose 1-phosphate phosphatase) (EC 3.1.3.94) (Inositol-1(or 4)-monophosphatase 1) (Lithium-sensitive myo-inositol monophosphatase A1)	3 v 3	-0.40318	0.0344396	0.226483	CDK5RAP3
							Q13492	PICALM	Phosphatidylinositol-binding clathrin assembly protein (Clathrin assembly lymphoid myeloid leukemia protein)	3 v 3	-0.0823021	0.0344673	0.226483	DESI1
							Q9UHD8	SEPTIN9	Septin-9 (MLL septin-like fusion protein MSF-A) (MLL septin-like fusion protein) (Ovarian/Breast septin) (Ov/Br septin) (Septin D1)	3 v 3	-0.160853	0.0344677	0.226483	ADAP2
							P62820	RAB1A	Ras-related protein Rab-1A (EC 3.6.5.2) (YPT1-related protein)	3 v 3	0.141464	0.0345209	0.226483	TMCO4
							Q53GS9	USP39	U4/U6.U5 tri-snRNP-associated protein 2 (Inactive ubiquitin-specific peptidase 39) (SAD1 homolog) (U4/U6.U5 tri-snRNP-associated 65 kDa protein) (65K)	3 v 3	0.12545	0.0345525	0.226483	NAA16
							P83881	RPL36A	60S ribosomal protein L36a (60S ribosomal protein L44) (Cell growth-inhibiting gene 15 protein) (Cell migration-inducing gene 6 protein) (Large ribosomal subunit protein eL42)	3 v 3	0.142303	0.0345532	0.226483	EIF6
							A0A2X0TVZ9	OCRL	Phosphoinositide 5-phosphatase (EC 3.1.3.36) (Fragment)	3 v 3	0.243599	0.0345665	0.226483	CLDN1
							Q15800	MSMO1	Methylsterol monooxygenase 1 (EC 1.14.18.9) (C-4 methylsterol oxidase) (Sterol-C4-methyl oxidase)	3 v 3	0.658494	0.0345698	0.226483	FASTKD1
							P78383	SLC35B1	Solute carrier family 35 member B1 (UDP-galactose transporter-related protein 1) (UGTrel1) (hUGTrel1)	3 v 3	-0.241335	0.0345758	0.226483	MOXD1
							Q14CB8	ARHGAP19	Rho GTPase-activating protein 19 (Rho-type GTPase-activating protein 19)	3 v 3	-0.542362	0.0345776	0.226483	SARAF
							P46782	RPS5	40S ribosomal protein S5 (Small ribosomal subunit protein uS7) [Cleaved into: 40S ribosomal protein S5, N-terminally processed]	3 v 3	0.275355	0.0346001	0.226483	STX12
							Q13233	MAP3K1	Mitogen-activated protein kinase kinase kinase 1 (EC 2.7.11.25) (MAPK/ERK kinase kinase 1) (MEK kinase 1) (MEKK 1)	3 v 3	0.0835055	0.0346002	0.226483	SRP54
							Q53EU6	GPAT3	Glycerol-3-phosphate acyltransferase 3 (GPAT-3) (EC 2.3.1.15) (1-acyl-sn-glycerol-3-phosphate O-acyltransferase 10) (AGPAT 10) (1-acyl-sn-glycerol-3-phosphate O-acyltransferase 9) (1-AGP acyltransferase 9) (1-AGPAT 9) (EC 2.3.1.51) (Acyl-CoA:glycerol-3-phosphate acyltransferase 3) (hGPAT3) (Lung cancer metastasis-associated protein 1) (Lysophosphatidic acid acyltransferase theta) (LPAAT-theta) (M…	3 v 3	0.106909	0.0348956	0.228242	SUGP2
							P15529	CD46	Membrane cofactor protein (TLX) (Trophoblast leukocyte common antigen) (CD antigen CD46)	3 v 3	0.307246	0.0349704	0.228264	SS18
							P78316	NOP14	Nucleolar protein 14 (Nucleolar complex protein 14)	3 v 3	-0.309986	0.0349729	0.228264	SARS1
							A0A286SD53	COMT	Catechol-O-methyltransferase (Fragment)	2 v 2	0.129406	0.0349967	0.228264	SRBD1
							P19623	SRM	Spermidine synthase (SPDSY) (EC 2.5.1.16) (Putrescine aminopropyltransferase)	3 v 3	-0.19336	0.0350242	0.228264	SPCS1
							Q5VZ89	DENND4C	DENN domain-containing protein 4C	3 v 3	0.128851	0.0350329	0.228264	FBXL20
							Q9GZQ8	MAP1LC3B	Microtubule-associated proteins 1A/1B light chain 3B (Autophagy-related protein LC3 B) (Autophagy-related ubiquitin-like modifier LC3 B) (MAP1 light chain 3-like protein 2) (MAP1A/MAP1B light chain 3 B) (MAP1A/MAP1B LC3 B) (Microtubule-associated protein 1 light chain 3 beta)	3 v 3	0.535666	0.0350857	0.228364	CXorf38
							P29597	TYK2	Non-receptor tyrosine-protein kinase TYK2 (EC 2.7.10.2)	3 v 3	-0.213729	0.035102	0.228364	SDC3
							Q9Y478	PRKAB1	5'-AMP-activated protein kinase subunit beta-1 (AMPK subunit beta-1) (AMPKb)	3 v 3	0.372142	0.0351441	0.228463	K4EN11
							P37840	SNCA	Alpha-synuclein (Non-A beta component of AD amyloid) (Non-A4 component of amyloid precursor) (NACP)	3 v 3	-0.402159	0.0352421	0.228754	INPP5K
							Q9NX74	DUS2	tRNA-dihydrouridine(20) synthase [NAD(P)+]-like (EC 1.3.1.91) (Dihydrouridine synthase 2) (Up-regulated in lung cancer protein 8) (URLC8) (tRNA-dihydrouridine synthase 2-like) (hDUS2)	3 v 3	-0.179549	0.0352425	0.228754	PFN2
							P30825	SLC7A1	High affinity cationic amino acid transporter 1 (CAT-1) (CAT1) (Ecotropic retroviral leukemia receptor homolog) (Ecotropic retrovirus receptor homolog) (Solute carrier family 7 member 1) (System Y+ basic amino acid transporter)	3 v 3	-0.48371	0.0352777	0.22877	SF3B1
							Q8WUF5	PPP1R13L	RelA-associated inhibitor (Inhibitor of ASPP protein) (Protein iASPP) (NFkB-interacting protein 1) (PPP1R13B-like protein)	3 v 3	-0.200022	0.0353313	0.22877	MINPP1
							Q7Z6M1	RABEPK	Rab9 effector protein with kelch motifs (40 kDa Rab9 effector protein) (p40)	3 v 3	-0.172682	0.0353379	0.22877	NUP155
							Q9NSV4	DIAPH3	Protein diaphanous homolog 3 (Diaphanous-related formin-3) (DRF3) (MDia2)	3 v 3	-0.146451	0.0353524	0.22877	KATNBL1
							Q14790	CASP8	Caspase-8 (CASP-8) (EC 3.4.22.61) (Apoptotic cysteine protease) (Apoptotic protease Mch-5) (CAP4) (FADD-homologous ICE/ced-3-like protease) (FADD-like ICE) (FLICE) (ICE-like apoptotic protease 5) (MORT1-associated ced-3 homolog) (MACH) [Cleaved into: Caspase-8 subunit p18; Caspase-8 subunit p10]	3 v 3	-0.259011	0.0355135	0.229638	DDX19A
							Q9H3C7	GGNBP2	Gametogenetin-binding protein 2 (Laryngeal carcinoma-related protein 1) (Protein ZNF403)	3 v 3	-0.191302	0.0356691	0.230306	PDPK1
							O60636	TSPAN2	Tetraspanin-2 (Tspan-2) (Tetraspan NET-3)	3 v 3	0.460829	0.0357076	0.230306	DDT
							Q15013	MAD2L1BP	MAD2L1-binding protein (Caught by MAD2 protein) (p31(comet))	3 v 3	-0.127767	0.0357142	0.230306	TSC2
							P52655	GTF2A1	Transcription initiation factor IIA subunit 1 (General transcription factor IIA subunit 1) (TFIIAL) (Transcription initiation factor TFIIA 42 kDa subunit) (TFIIA-42) [Cleaved into: Transcription initiation factor IIA alpha chain (TFIIA p35 subunit); Transcription initiation factor IIA beta chain (TFIIA p19 subunit)]	3 v 3	0.399959	0.0357251	0.230306	TBC1D22B
							Q9UMY4	SNX12	Sorting nexin-12	3 v 3	0.296213	0.0358648	0.231032	SPAG7
							Q96T60	PNKP	Bifunctional polynucleotide phosphatase/kinase (DNA 5'-kinase/3'-phosphatase) (Polynucleotide kinase-3'-phosphatase) [Includes: Polynucleotide 3'-phosphatase (EC 3.1.3.32) (2'(3')-polynucleotidase); Polynucleotide 5'-hydroxyl-kinase (EC 2.7.1.78)]	3 v 3	-0.21556	0.0359393	0.231337	SNX10
							P04733	MT1F	Metallothionein-1F (MT-1F) (Metallothionein-IF) (MT-IF)	3 v 3	-0.711847	0.0360194	0.231518	HOMEZ
							O15120	AGPAT2	1-acyl-sn-glycerol-3-phosphate acyltransferase beta (EC 2.3.1.51) (1-acylglycerol-3-phosphate O-acyltransferase 2) (1-AGP acyltransferase 2) (1-AGPAT 2) (Lysophosphatidic acid acyltransferase beta) (LPAAT-beta)	3 v 3	0.254462	0.0360557	0.231518	PRKD2
							Q15004	PCLAF	PCNA-associated factor (Hepatitis C virus NS5A-transactivated protein 9) (HCV NS5A-transactivated protein 9) (Overexpressed in anaplastic thyroid carcinoma 1) (OEATC-1) (PCNA-associated factor of 15 kDa) (PAF15) (p15PAF) (PCNA-clamp-associated factor)	3 v 3	0.399222	0.0360641	0.231518	VRK2
							O15527	OGG1	N-glycosylase/DNA lyase [Includes: 8-oxoguanine DNA glycosylase (EC 3.2.2.-); DNA-(apurinic or apyrimidinic site) lyase (AP lyase) (EC 4.2.99.18)]	3 v 3	-0.282914	0.0361004	0.231518	DNAAF5
							Q8WXI9	GATAD2B	Transcriptional repressor p66-beta (GATA zinc finger domain-containing protein 2B) (p66/p68)	3 v 3	-0.148481	0.0361118	0.231518	MTHFD1L
							Q9Y376	CAB39	Calcium-binding protein 39 (MO25alpha) (Protein Mo25)	3 v 3	-0.223866	0.0361485	0.231518	RNF5
							B4DJE2		cDNA FLJ54815	3 v 3	-0.330634	0.0361578	0.231518	IGF2BP2
							Q7Z6J9	TSEN54	tRNA-splicing endonuclease subunit Sen54 (SEN54 homolog) (HsSEN54) (tRNA-intron endonuclease Sen54)	3 v 3	-0.293421	0.0362727	0.23208	C11orf68
							P10586	PTPRF	Receptor-type tyrosine-protein phosphatase F (EC 3.1.3.48) (Leukocyte common antigen related) (LAR)	3 v 3	0.162797	0.0363086	0.232101	MOSPD2
							Q6WKZ4	RAB11FIP1	Rab11 family-interacting protein 1 (Rab11-FIP1) (Rab-coupling protein)	3 v 3	-0.200272	0.0363356	0.232101	DCBLD1
							Q9P0N9	TBC1D7	TBC1 domain family member 7 (Cell migration-inducing protein 23)	3 v 3	0.262814	0.0363578	0.232101	GATB
							Q9H019	MTFR1L	Mitochondrial fission regulator 1-like	3 v 3	0.21199	0.0364598	0.232348	ATRX
							Q96S59	RANBP9	Ran-binding protein 9 (RanBP9) (BPM-L) (BPM90) (Ran-binding protein M) (RanBPM) (RanBP7)	3 v 3	-0.387728	0.0365123	0.232348	PTP4A1
							Q9ULL5	PRR12	Proline-rich protein 12	3 v 3	-0.193455	0.0365158	0.232348	RMND5A
							B5M450	SLC4A7	Anion exchange protein	3 v 3	-0.286299	0.0365442	0.232348	LZIC
							Q86WX3	RPS19BP1	Active regulator of SIRT1 (40S ribosomal protein S19-binding protein 1) (RPS19-binding protein 1) (S19BP)	3 v 3	-0.228692	0.0365448	0.232348	RAP1GAP
							P40337	VHL	von Hippel-Lindau disease tumor suppressor (Protein G7) (pVHL)	3 v 3	-0.27635	0.0365701	0.232348	Q59EJ3
							P30153	PPP2R1A	Serine/threonine-protein phosphatase 2A 65 kDa regulatory subunit A alpha isoform (Medium tumor antigen-associated 61 kDa protein) (PP2A subunit A isoform PR65-alpha) (PP2A subunit A isoform R1-alpha)	3 v 3	0.23427	0.0365875	0.232348	EIF3K
							A0A0A0MSK6	ARHGAP5	Rho GTPase-activating protein 5	3 v 3	0.066386	0.0366254	0.232416	HMGN3
							Q14012	CAMK1	Calcium/calmodulin-dependent protein kinase type 1 (EC 2.7.11.17) (CaM kinase I) (CaM-KI) (CaM kinase I alpha) (CaMKI-alpha)	3 v 3	-0.17762	0.0367054	0.23275	GRAMD1A
							Q9HBK9	AS3MT	Arsenite methyltransferase (EC 2.1.1.137) (Methylarsonite methyltransferase) (S-adenosyl-L-methionine:arsenic(III) methyltransferase)	3 v 3	0.330826	0.0367423	0.232811	SNAP29
							P31946	YWHAB	14-3-3 protein beta/alpha (Protein 1054) (Protein kinase C inhibitor protein 1) (KCIP-1) [Cleaved into: 14-3-3 protein beta/alpha, N-terminally processed]	3 v 3	-0.35413	0.0367921	0.232953	ENPP1
							Q9H3R5	CENPH	Centromere protein H (CENP-H) (Interphase centromere complex protein 35)	2 v 2	-0.417217	0.0369123	0.233483	FKBP1A
							P32455	GBP1	Guanylate-binding protein 1 (EC 3.6.5.-) (GTP-binding protein 1) (GBP-1) (HuGBP-1) (Guanine nucleotide-binding protein 1) (Interferon-induced guanylate-binding protein 1)	3 v 3	0.0628743	0.0369397	0.233483	UTRN
							Q14444	CAPRIN1	Caprin-1 (Cell cycle-associated protein 1) (Cytoplasmic activation- and proliferation-associated protein 1) (GPI-anchored membrane protein 1) (GPI-anchored protein p137) (GPI-p137) (p137GPI) (Membrane component chromosome 11 surface marker 1) (RNA granule protein 105)	3 v 3	0.353092	0.036958	0.233483	EXOC4
							P00918	CA2	Carbonic anhydrase 2 (EC 4.2.1.1) (Carbonate dehydratase II) (Carbonic anhydrase C) (CAC) (Carbonic anhydrase II) (CA-II)	3 v 3	-0.351985	0.0370582	0.233716	CSNK1G3
							Q9UIJ7	AK3	GTP:AMP phosphotransferase AK3, mitochondrial (EC 2.7.4.10) (Adenylate kinase 3) (AK 3) (Adenylate kinase 3 alpha-like 1)	3 v 3	-0.298861	0.0370728	0.233716	CCDC115
							Q9NP58	ABCB6	ATP-binding cassette sub-family B member 6 (ABC-type heme transporter ABCB6) (EC 7.6.2.5) (Mitochondrial ABC transporter 3) (Mt-ABC transporter 3) (P-glycoprotein-related protein) (Ubiquitously-expressed mammalian ABC half transporter)	3 v 3	-0.427422	0.0370884	0.233716	MT1X
							Q8NEF9	SRFBP1	Serum response factor-binding protein 1 (SRF-dependent transcription regulation-associated protein) (p49/STRAP)	3 v 3	-0.415834	0.0371047	0.233716	SLC9A6
							O60243	HS6ST1	Heparan-sulfate 6-O-sulfotransferase 1 (HS6ST-1) (EC 2.8.2.-)	3 v 3	-0.719535	0.0371448	0.233795	ACAT2
							Q92466	DDB2	DNA damage-binding protein 2 (DDB p48 subunit) (DDBb) (Damage-specific DNA-binding protein 2) (UV-damaged DNA-binding protein 2) (UV-DDB 2)	3 v 3	-0.109873	0.037305	0.233946	GSTM3
							O60879	DIAPH2	Protein diaphanous homolog 2 (Diaphanous-related formin-2) (DRF2)	3 v 3	0.104146	0.0373341	0.233946	RRP1
							Q02338	BDH1	D-beta-hydroxybutyrate dehydrogenase, mitochondrial (EC 1.1.1.30) (3-hydroxybutyrate dehydrogenase) (BDH) (Short chain dehydrogenase/reductase family 9C member 1)	3 v 3	0.337196	0.0373802	0.233946	MRPL10
							Q9UPN9	TRIM33	E3 ubiquitin-protein ligase TRIM33 (EC 2.3.2.27) (Ectodermin homolog) (RET-fused gene 7 protein) (Protein Rfg7) (RING-type E3 ubiquitin transferase TRIM33) (Transcription intermediary factor 1-gamma) (TIF1-gamma) (Tripartite motif-containing protein 33)	2 v 2	-0.118994	0.0374292	0.233946	GSTM2
							Q96I51	RCC1L	RCC1-like G exchanging factor-like protein (RCC1-like) (Williams-Beuren syndrome chromosomal region 16 protein)	3 v 3	0.139892	0.0374312	0.233946	FDXR
							Q8NCH0	CHST14	Carbohydrate sulfotransferase 14 (EC 2.8.2.35) (Dermatan 4-sulfotransferase 1) (D4ST-1) (hD4ST1)	3 v 3	-0.316642	0.037461	0.233946	METTL26
							Q15459	SF3A1	Splicing factor 3A subunit 1 (SF3a120) (Spliceosome-associated protein 114) (SAP 114)	3 v 3	-0.197918	0.0374713	0.233946	ELOA
							Q9NX14	NDUFB11	NADH dehydrogenase [ubiquinone] 1 beta subcomplex subunit 11, mitochondrial (Complex I-ESSS) (CI-ESSS) (NADH-ubiquinone oxidoreductase ESSS subunit) (Neuronal protein 17.3) (Np17.3) (p17.3)	3 v 3	-0.328613	0.0374905	0.233946	STEEP1
							Q8WTW3	COG1	Conserved oligomeric Golgi complex subunit 1 (COG complex subunit 1) (Component of oligomeric Golgi complex 1)	3 v 3	-0.0436817	0.0375055	0.233946	EPCAM
							P46060	RANGAP1	Ran GTPase-activating protein 1 (RanGAP1)	3 v 3	-0.230491	0.0375179	0.233946	EIF4EBP1
							Q9HBM0	VEZT	Vezatin	3 v 3	0.360797	0.0375242	0.233946	RPS6KA4
							Q92889	ERCC4	DNA repair endonuclease XPF (EC 3.1.-.-) (DNA excision repair protein ERCC-4) (DNA repair protein complementing XP-F cells) (Xeroderma pigmentosum group F-complementing protein)	3 v 3	0.107485	0.037527	0.233946	ZNF618
							P13796	LCP1	Plastin-2 (L-plastin) (LC64P) (Lymphocyte cytosolic protein 1) (LCP-1)	3 v 3	0.0902009	0.0375602	0.233946	LPCAT4
							Q676U5	ATG16L1	Autophagy-related protein 16-1 (APG16-like 1)	3 v 3	-0.162828	0.0375631	0.233946	EPHA5
							P55011	SLC12A2	Solute carrier family 12 member 2 (Basolateral Na-K-Cl symporter) (Bumetanide-sensitive sodium-(potassium)-chloride cotransporter 2)	3 v 3	0.330057	0.0375955	0.233946	FIS1
							B7ZM73	MON2	Protein MON2 homolog	3 v 3	0.127017	0.0376085	0.233946	RPS11
							Q6P1N9	TATDN1	Putative deoxyribonuclease TATDN1 (EC 3.1.21.-) (Hepatocarcinoma high expression protein)	3 v 3	-0.210283	0.0376357	0.233946	SPART
							Q86X55	CARM1	Histone-arginine methyltransferase CARM1 (EC 2.1.1.319) (Coactivator-associated arginine methyltransferase 1) (Protein arginine N-methyltransferase 4)	3 v 3	0.568244	0.0377453	0.234343	C1orf109
							O00124	UBXN8	UBX domain-containing protein 8 (Reproduction 8 protein) (Rep-8 protein) (UBX domain-containing protein 6)	2 v 2	-0.781193	0.0377885	0.234343	SMNDC1
							Q9NRX1	PNO1	RNA-binding protein PNO1 (Partner of NOB1)	3 v 3	0.318118	0.0379423	0.234343	SLC27A1
							P68431	H3C1; H3C2; H3C3; H3C4; H3C6; H3C7; H3C8; H3C10; H3C11; H3C12	Histone H3.1 (Histone H3/a) (Histone H3/b) (Histone H3/c) (Histone H3/d) (Histone H3/f) (Histone H3/h) (Histone H3/i) (Histone H3/j) (Histone H3/k) (Histone H3/l)	3 v 3	-0.306047	0.0379439	0.234343	CAPN6
							Q9Y262	EIF3L	Eukaryotic translation initiation factor 3 subunit L (eIF3l) (Eukaryotic translation initiation factor 3 subunit 6-interacting protein) (Eukaryotic translation initiation factor 3 subunit E-interacting protein)	3 v 3	-0.166279	0.0379753	0.234343	SPCS2
							Q8NBS9	TXNDC5	Thioredoxin domain-containing protein 5 (Endoplasmic reticulum resident protein 46) (ER protein 46) (ERp46) (Thioredoxin-like protein p46)	3 v 3	0.248201	0.0380311	0.234343	CTF1
							P12532	CKMT1A; CKMT1B	Creatine kinase U-type, mitochondrial (EC 2.7.3.2) (Acidic-type mitochondrial creatine kinase) (Mia-CK) (Ubiquitous mitochondrial creatine kinase) (U-MtCK)	3 v 3	-0.314078	0.0380402	0.234343	K7EQZ3
							P17174	GOT1	Aspartate aminotransferase, cytoplasmic (cAspAT) (EC 2.6.1.1) (EC 2.6.1.3) (Cysteine aminotransferase, cytoplasmic) (Cysteine transaminase, cytoplasmic) (cCAT) (Glutamate oxaloacetate transaminase 1) (Transaminase A)	3 v 3	-0.30472	0.0380544	0.234343	ZNF614
							A0A090N8N0	LOC340312	Similar to Importin alpha-2 subunit (Karyopherin alpha-2 subunit) (SRP1-alpha) (RAG cohort protein 1)	3 v 3	-0.350579	0.0381658	0.234343	MAT2A
							Q16531	DDB1	DNA damage-binding protein 1 (DDB p127 subunit) (DNA damage-binding protein a) (DDBa) (Damage-specific DNA-binding protein 1) (HBV X-associated protein 1) (XAP-1) (UV-damaged DNA-binding factor) (UV-damaged DNA-binding protein 1) (UV-DDB 1) (XPE-binding factor) (XPE-BF) (Xeroderma pigmentosum group E-complementing protein) (XPCe)	3 v 3	-0.252663	0.038167	0.234343
							Q5SYE7	NHSL1	NHS-like protein 1	3 v 3	0.204545	0.0381812	0.234343
							Q6UX04	CWC27	Spliceosome-associated protein CWC27 homolog (Antigen NY-CO-10) (Probable inactive peptidyl-prolyl cis-trans isomerase CWC27 homolog) (PPIase CWC27) (Serologically defined colon cancer antigen 10)	3 v 3	0.131689	0.0381883	0.234343
							Q9UEY8	ADD3	Gamma-adducin (Adducin-like protein 70)	3 v 3	0.272778	0.0381928	0.234343
							Q14353	GAMT	Guanidinoacetate N-methyltransferase (EC 2.1.1.2)	3 v 3	-0.392938	0.0382216	0.234343
							Q9UBF2	COPG2	Coatomer subunit gamma-2 (Gamma-2-coat protein) (Gamma-2-COP)	3 v 3	0.14837	0.0382336	0.234343
							P49368	CCT3	T-complex protein 1 subunit gamma (TCP-1-gamma) (CCT-gamma) (hTRiC5)	3 v 3	-0.129256	0.0382702	0.234343
							Q8N9N8	EIF1AD	Probable RNA-binding protein EIF1AD (Eukaryotic translation initiation factor 1A domain-containing protein) (Haponin)	3 v 3	-0.370329	0.0382741	0.234343
							Q9UJX5	ANAPC4	Anaphase-promoting complex subunit 4 (APC4) (Cyclosome subunit 4)	3 v 3	-0.165249	0.0382802	0.234343
							B4DKV5		cDNA FLJ55614	3 v 3	0.130587	0.0382812	0.234343
							P52565	ARHGDIA	Rho GDP-dissociation inhibitor 1 (Rho GDI 1) (Rho-GDI alpha)	3 v 3	-0.205624	0.0382906	0.234343
							P55212	CASP6	Caspase-6 (CASP-6) (EC 3.4.22.59) (Apoptotic protease Mch-2) [Cleaved into: Caspase-6 subunit p18; Caspase-6 subunit p11]	3 v 3	0.261742	0.0382926	0.234343
							O75157	TSC22D2	TSC22 domain family protein 2 (TSC22-related-inducible leucine zipper protein 4)	3 v 3	0.306627	0.0383253	0.234343
							Q92686	NRGN	Neurogranin (Ng) (RC3) [Cleaved into: NEUG(55-78)]	2 v 2	0.419016	0.0383435	0.234343
							Q8WTS1	ABHD5	1-acylglycerol-3-phosphate O-acyltransferase ABHD5 (EC 2.3.1.51) (Abhydrolase domain-containing protein 5) (Lipid droplet-binding protein CGI-58)	3 v 3	-0.342842	0.0383601	0.234343
							P28482	MAPK1	Mitogen-activated protein kinase 1 (MAP kinase 1) (MAPK 1) (EC 2.7.11.24) (ERT1) (Extracellular signal-regulated kinase 2) (ERK-2) (MAP kinase isoform p42) (p42-MAPK) (Mitogen-activated protein kinase 2) (MAP kinase 2) (MAPK 2)	3 v 3	0.297206	0.0384113	0.234488
							P54760	EPHB4	Ephrin type-B receptor 4 (EC 2.7.10.1) (Hepatoma transmembrane kinase) (Tyrosine-protein kinase TYRO11)	3 v 3	0.156356	0.0384744	0.234705
							P63096	GNAI1	Guanine nucleotide-binding protein G(i) subunit alpha-1 (Adenylate cyclase-inhibiting G alpha protein)	3 v 3	0.149964	0.0385117	0.234764
							Q9HB21	PLEKHA1	Pleckstrin homology domain-containing family A member 1 (PH domain-containing family A member 1) (Tandem PH domain-containing protein 1) (TAPP-1)	3 v 3	0.403689	0.0385836	0.234956
							P04150	NR3C1	Glucocorticoid receptor (GR) (Nuclear receptor subfamily 3 group C member 1)	3 v 3	0.222096	0.0385983	0.234956
							Q6NW34	NEPRO	Nucleolus and neural progenitor protein	3 v 3	0.235571	0.0386274	0.234965
							Q75N18	COL1A2	Uncharacterized protein COL1A2 (Fragment)	2 v 2	-0.637902	0.0387065	0.235222
							Q9UHY1	NRBP1	Nuclear receptor-binding protein	3 v 3	0.376802	0.0387343	0.235222
							Q9H936	SLC25A22	Mitochondrial glutamate carrier 1 (GC-1) (Glutamate/H(+) symporter 1) (Solute carrier family 25 member 22)	3 v 3	0.228067	0.0387526	0.235222
							Q9Y6I8	PXMP4	Peroxisomal membrane protein 4 (24 kDa peroxisomal intrinsic membrane protein)	3 v 3	0.401315	0.038904	0.235727
							P48382	RFX5	DNA-binding protein RFX5 (Regulatory factor X 5)	3 v 3	0.158612	0.0389424	0.235727
							Q8NF37	LPCAT1	Lysophosphatidylcholine acyltransferase 1 (LPC acyltransferase 1) (LPCAT-1) (LysoPC acyltransferase 1) (EC 2.3.1.23) (1-acylglycerol-3-phosphate O-acyltransferase) (EC 2.3.1.51) (1-acylglycerophosphocholine O-acyltransferase) (1-alkenylglycerophosphocholine O-acyltransferase) (EC 2.3.1.25) (1-alkylglycerophosphocholine O-acetyltransferase) (EC 2.3.1.67) (Acetyl-CoA:lyso-platelet-activating factor…	3 v 3	0.708781	0.0389469	0.235727
							Q9BW66	CINP	Cyclin-dependent kinase 2-interacting protein (CDK2-interacting protein)	3 v 3	-0.150254	0.0389869	0.235727
							Q8TB52	FBXO30	F-box only protein 30	3 v 3	-0.124108	0.039001	0.235727
							A8KAL2		Golgin subfamily A member 5 (Golgin-84)	3 v 3	-0.255696	0.0390018	0.235727
							P35670	ATP7B	Copper-transporting ATPase 2 (EC 7.2.2.8) (Copper pump 2) (Wilson disease-associated protein) [Cleaved into: WND/140 kDa]	2 v 2	-0.119618	0.0390329	0.235748
							Q9NQT5	EXOSC3	Exosome complex component RRP40 (Exosome component 3) (Ribosomal RNA-processing protein 40) (p10)	3 v 3	-0.205286	0.0392083	0.236513
							Q5NDL2	EOGT	EGF domain-specific O-linked N-acetylglucosamine transferase (EC 2.4.1.255) (Extracellular O-linked N-acetylglucosamine transferase)	3 v 3	0.452924	0.0392657	0.236513
							Q9NQI0	DDX4	Probable ATP-dependent RNA helicase DDX4 (EC 3.6.4.13) (DEAD box protein 4) (Vasa homolog)	2 v 2	-0.109565	0.039282	0.236513
							Q14739	LBR	Delta(14)-sterol reductase LBR (Delta-14-SR) (EC 1.3.1.70) (3-beta-hydroxysterol Delta (14)-reductase) (C-14 sterol reductase) (C14SR) (Integral nuclear envelope inner membrane protein) (LMN2R) (Lamin-B receptor) (Sterol C14-reductase)	3 v 3	0.22038	0.039291	0.236513
							Q96E52	OMA1	Metalloendopeptidase OMA1, mitochondrial (EC 3.4.24.-) (Metalloprotease-related protein 1) (MPRP-1) (Overlapping with the m-AAA protease 1 homolog)	3 v 3	0.207324	0.0392984	0.236513
							A0A024QZ89	COG4	Component of oligomeric Golgi complex 4 (Conserved oligomeric Golgi complex subunit 4)	3 v 3	-0.150913	0.039336	0.23652
							P27635	RPL10	60S ribosomal protein L10 (Laminin receptor homolog) (Large ribosomal subunit protein uL16) (Protein QM) (Ribosomal protein L10) (Tumor suppressor QM)	3 v 3	0.114661	0.0393596	0.23652
							O00443	PIK3C2A	Phosphatidylinositol 4-phosphate 3-kinase C2 domain-containing subunit alpha (PI3K-C2-alpha) (PtdIns-3-kinase C2 subunit alpha) (EC 2.7.1.137) (EC 2.7.1.153) (EC 2.7.1.154) (Phosphoinositide 3-kinase-C2-alpha)	3 v 3	0.103667	0.0393829	0.23652
							P0C0S8	H2AC11; H2AC13; H2AC15; H2AC16; H2AC17	Histone H2A type 1 (H2A.1) (Histone H2A/ptl)	3 v 3	-1.04026	0.039487	0.236933
							Q5ZEY3	GAPD	Glyceraldehyde-3-phosphate dehydrogenase (EC 1.2.1.12) (Fragment)	3 v 3	-0.275094	0.0395073	0.236933
							Q13322	GRB10	Growth factor receptor-bound protein 10 (GRB10 adapter protein) (Insulin receptor-binding protein Grb-IR)	3 v 3	0.287465	0.0395941	0.237286
							D6RAN1	PDLIM7	PDZ and LIM domain protein 7 (Fragment)	3 v 3	-0.414776	0.0396345	0.237286
							P62328	TMSB4X	Thymosin beta-4 (T beta-4) (Fx) [Cleaved into: Hematopoietic system regulatory peptide (Seraspenide)]	3 v 3	-0.356368	0.0396499	0.237286
							O43143	NA	NA	3 v 3	-0.140872	0.0397146	0.237507
							O60925	PFDN1	Prefoldin subunit 1	3 v 3	-0.147391	0.0397708	0.237635
							P36956	SREBF1	Sterol regulatory element-binding protein 1 (SREBP-1) (Class D basic helix-loop-helix protein 1) (bHLHd1) (Sterol regulatory element-binding transcription factor 1) [Cleaved into: Processed sterol regulatory element-binding protein 1 (Transcription factor SREBF1)]	3 v 3	-0.212178	0.0397919	0.237635
							P18827	SDC1	Syndecan-1 (SYND1) (CD antigen CD138)	2 v 2	0.181285	0.039841	0.237762
							P12109	COL6A1	Collagen alpha-1(VI) chain	3 v 3	0.452306	0.0398804	0.23783
[truncated: 262 more rows]
