# Supplementary material for: MicroRNAs emerging coordinate with placental mammals alter pathways in endometrial epithelia important for endometrial function
Source: iScience. 2023 Mar 4;26(4):106339. doi: 10.1016/j.isci.2023.106339 (PMC10034127; doi:10.1016/j.isci.2023.106339)
Supplement: Table S26. List of proteins significantly altered in abundance in response to non-targeting inhibitor and miR-542-3p inhibitor, related to Figure 12 — Final column lists proteins solely altered by miR-542-3p inhibitor once off target effects are removed (p<0.05), n = 3. [file mmc27.xlsx]

## Sheet: Sheet1
Supplementary Table 26: List of proteins significantly altered in abundance in response to non-targeting inhibitor and miR-542-3p inhibitor. Final column lists proteins solely altered by miR-542-3p inhibitor once off target effects are removed (p<0.05), n=3. Corresponds to figure 13 and supplementary figure 5.
Vehicle vs Non Targeting Inhibitor							Non Targeting Inhibitor vs MiR-542-3p Inhibitor							MiR-542-3p Inhibitor
Best Accession	Gene Name (Duplicate gene names with different accession numbers shown bold)	Protein Name	Replicate Number	Log Fold Change	T-Test	FDR	Best Accession	Gene Name (Duplicate gene names with different accession numbers shown bold)	Protein Name	Replicate Number	Log Fold Change	T-Test	FDR	Gene name (Missing gene names replaced with accession numbers aligned left)
Q9H1X3	DNAJC25	DnaJ homolog subfamily C member 25	3 v 3	-0.08832	3.11535e-05	0.265304	H0YMK0	ARPIN-AP3S2	Arpin (Fragment)	2 v 2	-0.126794	2.85106e-05	0.177916	ARPIN-AP3S2
O14662	STX16	Syntaxin-16 (Syn16)	3 v 3	-0.162688	0.000133762	0.452191	Q6NZY4	ZCCHC8	Zinc finger CCHC domain-containing protein 8 (TRAMP-like complex RNA-binding factor ZCCHC8)	3 v 3	0.485594	4.33363e-05	0.177916	YAE1
Q7Z6J8	UBE3D	E3 ubiquitin-protein ligase E3D (EC 2.3.2.26) (HECT-type E3 ubiquitin transferase E3D) (UbcH10-binding protein with a HECT-like domain) (Ubiquitin-conjugating enzyme E2C-binding protein)	2 v 2	-0.131345	0.000159297	0.452191	Q9NRH1	YAE1	Protein YAE1 homolog (Yae1 domain-containing protein 1)	2 v 2	-0.186629	6.26758e-05	0.177916	B2R6Z3
Q13627	DYRK1A	Dual specificity tyrosine-phosphorylation-regulated kinase 1A (EC 2.7.12.1) (Dual specificity YAK1-related kinase) (HP86) (Protein kinase minibrain homolog) (MNBH) (hMNB)	3 v 3	-0.11142	0.000213882	0.455354	B2R6Z3		Aurora kinase (EC 2.7.11.1)	3 v 3	-0.083332	9.71044e-05	0.206735	CDK9
Q9NTN3	SLC35D1	UDP-glucuronic acid/UDP-N-acetylgalactosamine transporter (UDP-GlcA/UDP-GalNAc transporter) (Solute carrier family 35 member D1) (UDP-galactose transporter-related protein 7) (UGTrel7)	3 v 3	-0.0531464	0.000553855	0.66486	P08294	SOD3	Extracellular superoxide dismutase [Cu-Zn] (EC-SOD) (EC 1.15.1.1)	3 v 3	-0.130605	0.000135559	0.218904	SMARCB1
Q6PJ61	FBXO46	F-box only protein 46 (F-box only protein 34-like)	2 v 2	-0.0513165	0.000754895	0.66486	P50750	CDK9	Cyclin-dependent kinase 9 (EC 2.7.11.22) (EC 2.7.11.23) (C-2K) (Cell division cycle 2-like protein kinase 4) (Cell division protein kinase 9) (Serine/threonine-protein kinase PITALRE) (Tat-associated kinase complex catalytic subunit)	3 v 3	0.387761	0.000169463	0.218904	DNALI1
Q9UIJ7	AK3	GTP:AMP phosphotransferase AK3, mitochondrial (EC 2.7.4.10) (Adenylate kinase 3) (AK 3) (Adenylate kinase 3 alpha-like 1)	3 v 3	0.0962833	0.000824017	0.66486	Q12824	SMARCB1	SWI/SNF-related matrix-associated actin-dependent regulator of chromatin subfamily B member 1 (BRG1-associated factor 47) (BAF47) (Integrase interactor 1 protein) (SNF5 homolog) (hSNF5)	3 v 3	0.235664	0.000200579	0.218904	XRN1
Q9H2C0	GAN	Gigaxonin (Kelch-like protein 16)	3 v 3	-0.0520032	0.000842476	0.66486	O14645	DNALI1	Axonemal dynein light intermediate polypeptide 1 (Inner dynein arm light chain, axonemal) (hp28)	2 v 2	0.0869637	0.00020564	0.218904	GRB2
Q04323	UBXN1	UBX domain-containing protein 1 (SAPK substrate protein 1) (UBA/UBX 33.3 kDa protein)	3 v 3	-0.0244316	0.000845784	0.66486	Q8IZH2	XRN1	5'-3' exoribonuclease 1 (EC 3.1.13.-) (Strand-exchange protein 1 homolog)	3 v 3	0.191561	0.00024411	0.229538	UBA6
P29762	CRABP1	Cellular retinoic acid-binding protein 1 (Cellular retinoic acid-binding protein I) (CRABP-I)	3 v 3	0.0970357	0.000941159	0.66486	P62993	GRB2	Growth factor receptor-bound protein 2 (Adapter protein GRB2) (Protein Ash) (SH2/SH3 adapter GRB2)	3 v 3	-0.202317	0.000307922	0.229538	PATJ
Q9UKL0	RCOR1	REST corepressor 1 (Protein CoREST)	3 v 3	0.0750147	0.00101123	0.66486	A0AVT1	UBA6	Ubiquitin-like modifier-activating enzyme 6 (Ubiquitin-activating enzyme 6) (EC 6.2.1.45) (Monocyte protein 4) (MOP-4) (Ubiquitin-activating enzyme E1-like protein 2) (E1-L2)	3 v 3	-0.154928	0.000363837	0.229538	IGF2BP2
Q9C035	TRIM5	Tripartite motif-containing protein 5 (EC 2.3.2.27) (RING finger protein 88) (RING-type E3 ubiquitin transferase TRIM5)	3 v 3	-0.310448	0.00101493	0.66486	Q8NI35	PATJ	InaD-like protein (Inadl protein) (hINADL) (Channel-interacting PDZ domain-containing protein) (Pals1-associated tight junction protein) (Protein associated to tight junctions)	3 v 3	0.176115	0.000364264	0.229538	CLUH
B3KMX1		cDNA FLJ12848 fis, clone NT2RP2003391, highly similar to Transportin-3	2 v 2	0.171699	0.00117654	0.700748	Q14964	RAB39A	Ras-related protein Rab-39A (Rab-39)	2 v 2	-0.101969	0.000367907	0.229538	SAFB2
Q08345	DDR1	Epithelial discoidin domain-containing receptor 1 (Epithelial discoidin domain receptor 1) (EC 2.7.10.1) (CD167 antigen-like family member A) (Cell adhesion kinase) (Discoidin receptor tyrosine kinase) (HGK2) (Mammary carcinoma kinase 10) (MCK-10) (Protein-tyrosine kinase 3A) (Protein-tyrosine kinase RTK-6) (TRK E) (Tyrosine kinase DDR) (Tyrosine-protein kinase CAK) (CD antigen CD167a)	3 v 3	-0.148118	0.00123429	0.700748	Q9Y6M1	IGF2BP2	Insulin-like growth factor 2 mRNA-binding protein 2 (IGF2 mRNA-binding protein 2) (IMP-2) (Hepatocellular carcinoma autoantigen p62) (IGF-II mRNA-binding protein 2) (VICKZ family member 2)	3 v 3	0.584557	0.000377353	0.229538	RAP2C
O00217	NDUFS8	NADH dehydrogenase [ubiquinone] iron-sulfur protein 8, mitochondrial (EC 7.1.1.2) (Complex I-23kD) (CI-23kD) (NADH-ubiquinone oxidoreductase 23 kDa subunit) (TYKY subunit)	3 v 3	-0.104902	0.00150508	0.701111	B3KVN0		Glucose transporter type 1, erythrocyte/brain (Solute carrier family 2, facilitated glucose transporter member 1)	3 v 3	-0.426598	0.000463966	0.23212	HSP90AB1
O15427	SLC16A3	Monocarboxylate transporter 4 (MCT 4) (Solute carrier family 16 member 3)	3 v 3	0.0552623	0.00159256	0.701111	A0A494C0R8	CLUH	Clustered mitochondria protein homolog	3 v 3	-0.118671	0.000470017	0.23212	DHX8
Q8NFZ8	CADM4	Cell adhesion molecule 4 (Immunoglobulin superfamily member 4C) (IgSF4C) (Nectin-like protein 4) (NECL-4) (TSLC1-like protein 2)	3 v 3	-0.0671918	0.00169054	0.701111	Q92572	AP3S1	AP-3 complex subunit sigma-1 (AP-3 complex subunit sigma-3A) (Adaptor-related protein complex 3 subunit sigma-1) (Clathrin-associated/assembly/adaptor protein, small 3) (Sigma-3A-adaptin) (Sigma3A-adaptin) (Sigma-adaptin 3a)	3 v 3	0.0349231	0.000487365	0.232121	CYB5R1
Q9NXN4	GDAP2	Ganglioside-induced differentiation-associated protein 2	3 v 3	-0.0892873	0.00178162	0.701111	Q9NPD8	UBE2T	Ubiquitin-conjugating enzyme E2 T (EC 2.3.2.23) (Cell proliferation-inducing gene 50 protein) (E2 ubiquitin-conjugating enzyme T) (Ubiquitin carrier protein T) (Ubiquitin-protein ligase T)	3 v 3	-0.358363	0.000528111	0.232121	PPP2CB
Q9NRS6	SNX15	Sorting nexin-15	3 v 3	-0.0541656	0.0018161	0.701111	Q14151	SAFB2	Scaffold attachment factor B2 (SAF-B2)	3 v 3	0.595965	0.000548732	0.232121	TMEM41A
B4DJE2		cDNA FLJ54815	3 v 3	-0.320125	0.00182745	0.701111	Q9Y3L5	RAP2C	Ras-related protein Rap-2c (EC 3.6.5.2)	3 v 3	-0.144583	0.000551992	0.232121	MVD
P35080	PFN2	Profilin-2 (Profilin II)	3 v 3	0.131073	0.00183875	0.701111	P08238	HSP90AB1	Heat shock protein HSP 90-beta (HSP 90) (Heat shock 84 kDa) (HSP 84) (HSP84)	3 v 3	-0.0661737	0.000572397	0.23212	B4DS66
Q9BV38	WDR18	WD repeat-containing protein 18	3 v 3	-0.102397	0.00189356	0.701111	F5H658	DHX8	RNA helicase (EC 3.6.4.13)	3 v 3	0.381836	0.000606726	0.232655	HAGH
Q14542	SLC29A2	Equilibrative nucleoside transporter 2 (36 kDa nucleolar protein HNP36) (Delayed-early response protein 12) (Equilibrative nitrobenzylmercaptopurine riboside-insensitive nucleoside transporter) (Equilibrative NBMPR-insensitive nucleoside transporter) (Hydrophobic nucleolar protein, 36 kDa) (Nucleoside transporter, ei-type) (Solute carrier family 29 member 2)	3 v 3	0.116939	0.00215898	0.753324	Q9UHQ9	CYB5R1	NADH-cytochrome b5 reductase 1 (b5R.1) (EC 1.6.2.2) (Humb5R2) (NAD(P)H:quinone oxidoreductase type 3 polypeptide A2)	3 v 3	-0.0363722	0.000653759	0.232655	RILPL2
P62256	UBE2H	Ubiquitin-conjugating enzyme E2 H (EC 2.3.2.23) ((E3-independent) E2 ubiquitin-conjugating enzyme H) (EC 2.3.2.24) (E2 ubiquitin-conjugating enzyme H) (UbcH2) (Ubiquitin carrier protein H) (Ubiquitin-conjugating enzyme E2-20K) (Ubiquitin-protein ligase H)	3 v 3	0.127031	0.00245735	0.753324	P62714	PPP2CB	Serine/threonine-protein phosphatase 2A catalytic subunit beta isoform (PP2A-beta) (EC 3.1.3.16)	3 v 3	-0.109054	0.000655754	0.232655	B4DDR3
Q8N9F7	GDPD1	Lysophospholipase D GDPD1 (EC 3.1.4.-) (Glycerophosphodiester phosphodiesterase 4) (Glycerophosphodiester phosphodiesterase domain-containing protein 1)	3 v 3	0.282926	0.00246278	0.753324	Q96HV5	TMEM41A	Transmembrane protein 41A	3 v 3	-0.172026	0.000682995	0.232655	RALGAPB
Q96CM8	ACSF2	Medium-chain acyl-CoA ligase ACSF2, mitochondrial (EC 6.2.1.2)	3 v 3	0.0843609	0.00272818	0.753324	P53602	MVD	Diphosphomevalonate decarboxylase (EC 4.1.1.33) (Mevalonate (diphospho)decarboxylase) (MDDase) (Mevalonate pyrophosphate decarboxylase)	3 v 3	-0.124267	0.000795019	0.253816	ERLIN1
Q7L266	ASRGL1	Isoaspartyl peptidase/L-asparaginase (EC 3.4.19.5) (EC 3.5.1.1) (Asparaginase-like protein 1) (Beta-aspartyl-peptidase) (Isoaspartyl dipeptidase) (L-asparagine amidohydrolase) [Cleaved into: Isoaspartyl peptidase/L-asparaginase alpha chain; Isoaspartyl peptidase/L-asparaginase beta chain]	3 v 3	0.0334329	0.00275679	0.753324	B4DS66		MICOS complex subunit MIC60 (Mitofilin)	3 v 3	-0.240281	0.000804724	0.253816	TPM1
Q6ZQX7	LIAT1	Protein LIAT1 (Ligand of ATE1 protein)	3 v 3	0.0873763	0.00302756	0.753324	Q16775	HAGH	Hydroxyacylglutathione hydrolase, mitochondrial (EC 3.1.2.6) (Glyoxalase II) (Glx II)	3 v 3	-0.0491678	0.00089718	0.261309	S100A6
Q9NX18	SDHAF2	Succinate dehydrogenase assembly factor 2, mitochondrial (SDH assembly factor 2) (SDHAF2)	3 v 3	0.518236	0.00308497	0.753324	Q969X0	RILPL2	RILP-like protein 2 (Rab-interacting lysosomal protein-like 2) (p40phox-binding protein)	3 v 3	0.0777295	0.000933695	0.261309	Q96L52
Q96RK4	BBS4	Bardet-Biedl syndrome 4 protein	2 v 2	-0.200731	0.00308678	0.753324	B4DDR3		cDNA FLJ52148, highly similar to Apoptosis inhibitor 5	3 v 3	-0.369294	0.000983402	0.261309	HSPH1
Q96I51	RCC1L	RCC1-like G exchanging factor-like protein (RCC1-like) (Williams-Beuren syndrome chromosomal region 16 protein)	3 v 3	-0.074056	0.00312156	0.753324	Q86X10	RALGAPB	Ral GTPase-activating protein subunit beta (p170)	3 v 3	0.123289	0.000999764	0.261309	CAD
P54922	ADPRH	[Protein ADP-ribosylarginine] hydrolase (ADP-ribosylarginine hydrolase) (hARH1) (EC 3.2.2.19) (ADP-ribose-L-arginine cleaving enzyme)	3 v 3	0.246099	0.00316273	0.753324	O75477	ERLIN1	Erlin-1 (Endoplasmic reticulum lipid raft-associated protein 1) (Protein KE04) (Stomatin-prohibitin-flotillin-HflC/K domain-containing protein 1) (SPFH domain-containing protein 1)	3 v 3	0.115502	0.00100742	0.261309	SNAPC3
O75390	CS	Citrate synthase, mitochondrial (EC 2.3.3.1) (Citrate (Si)-synthase)	3 v 3	0.0516825	0.00341521	0.753324	A0A024R5W6	TPM1	Tropomyosin 1 (Alpha), isoform CRA_a	3 v 3	-0.319894	0.00101259	0.261309	TRAF2
Q9H8E8	KAT14	Cysteine-rich protein 2-binding protein (CSRP2-binding protein) (ADA2A-containing complex subunit 2) (ATAC2) (CRP2-binding partner) (CRP2BP) (Lysine acetyltransferase 14)	3 v 3	-0.320342	0.00353777	0.753324	P06703	S100A6	Protein S100-A6 (Calcyclin) (Growth factor-inducible protein 2A9) (MLN 4) (Prolactin receptor-associated protein) (PRA) (S100 calcium-binding protein A6)	3 v 3	-0.388092	0.00104485	0.261705	CDC5L
Q6NSJ2	PHLDB3	Pleckstrin homology-like domain family B member 3	3 v 3	-0.183926	0.00370376	0.753324	Q96L52		Serine/threonine-protein phosphatase 2A 56 kDa regulatory subunit	3 v 3	-0.195931	0.00119929	0.284218	LARP7
O43719	HTATSF1	HIV Tat-specific factor 1 (Tat-SF1)	3 v 3	0.128328	0.00371898	0.753324	Q92598	HSPH1	Heat shock protein 105 kDa (Antigen NY-CO-25) (Heat shock 110 kDa protein)	3 v 3	-0.161171	0.00125643	0.284218	ATP6V1C1
F8W0G4	PCBP2	Poly(rC)-binding protein 2 (Fragment)	3 v 3	0.0365649	0.00373796	0.753324	P27708	CAD	CAD protein [Includes: Glutamine-dependent carbamoyl-phosphate synthase (EC 6.3.5.5); Aspartate carbamoyltransferase (EC 2.1.3.2); Dihydroorotase (EC 3.5.2.3)]	3 v 3	0.225482	0.00129877	0.284218	EAF1
Q8IXL7	MSRB3	Methionine-R-sulfoxide reductase B3 (MsrB3) (EC 1.8.4.12) (EC 1.8.4.14)	3 v 3	0.314828	0.00383271	0.753324	Q5TFE4	NT5DC1	5'-nucleotidase domain-containing protein 1 (EC 3.1.3.-)	3 v 3	-0.270373	0.00130658	0.284218	POLE3
Q13526	PIN1	Peptidyl-prolyl cis-trans isomerase NIMA-interacting 1 (EC 5.2.1.8) (Peptidyl-prolyl cis-trans isomerase Pin1) (PPIase Pin1) (Rotamase Pin1)	3 v 3	0.0952829	0.00391489	0.753324	Q92966	SNAPC3	snRNA-activating protein complex subunit 3 (SNAPc subunit 3) (Proximal sequence element-binding transcription factor subunit beta) (PSE-binding factor subunit beta) (PTF subunit beta) (Small nuclear RNA-activating complex polypeptide 3) (snRNA-activating protein complex 50 kDa subunit) (SNAPc 50 kDa subunit)	3 v 3	-0.16448	0.00130916	0.284218	HYPK
Q16352	INA	Alpha-internexin (Alpha-Inx) (66 kDa neurofilament protein) (NF-66) (Neurofilament-66) (Neurofilament 5)	3 v 3	-0.0978107	0.00402399	0.753324	Q12933	TRAF2	TNF receptor-associated factor 2 (EC 2.3.2.27) (E3 ubiquitin-protein ligase TRAF2) (RING-type E3 ubiquitin transferase TRAF2) (Tumor necrosis factor type 2 receptor-associated protein 3)	3 v 3	0.267878	0.00138503	0.284218	PPID
P32322	PYCR1	Pyrroline-5-carboxylate reductase 1, mitochondrial (P5C reductase 1) (P5CR 1) (EC 1.5.1.2)	3 v 3	0.291337	0.0040583	0.753324	Q99459	CDC5L	Cell division cycle 5-like protein (Cdc5-like protein) (Pombe cdc5-related protein)	3 v 3	0.422672	0.00140533	0.284218	NUP54
Q9UKX3	MYH13	Myosin-13 (Myosin heavy chain 13) (Myosin heavy chain, skeletal muscle, extraocular) (MyHC-EO) (Myosin heavy chain, skeletal muscle, laryngeal) (MyHC-IIL) (Superfast myosin)	2 v 2	-0.250441	0.0040701	0.753324	P35241	RDX	Radixin	3 v 3	0.308295	0.00140853	0.284218	TRIM33
O00506	STK25	Serine/threonine-protein kinase 25 (EC 2.7.11.1) (Ste20-like kinase) (Sterile 20/oxidant stress-response kinase 1) (SOK-1) (Ste20/oxidant stress response kinase 1)	3 v 3	-0.0456868	0.00414753	0.753324	Q4G0J3	LARP7	La-related protein 7 (La ribonucleoprotein domain family member 7) (hLARP7) (P-TEFb-interaction protein for 7SK stability) (PIP7S)	3 v 3	0.400098	0.00146939	0.284218	IRGQ
O60547	GMDS	GDP-mannose 4,6 dehydratase (EC 4.2.1.47) (GDP-D-mannose dehydratase) (GMD)	3 v 3	0.0628272	0.00419793	0.753324	P21283	ATP6V1C1	V-type proton ATPase subunit C 1 (V-ATPase subunit C 1) (Vacuolar proton pump subunit C 1)	3 v 3	-0.144215	0.00148864	0.284218	NUF2
O60930	RNASEH1	Ribonuclease H1 (RNase H1) (EC 3.1.26.4) (Ribonuclease H type II)	2 v 2	-0.0960132	0.00421147	0.753324	Q9HB71	CACYBP	Calcyclin-binding protein (CacyBP) (hCacyBP) (S100A6-binding protein) (Siah-interacting protein)	3 v 3	-0.152613	0.00150186	0.284218	GMNN
P40818	USP8	Ubiquitin carboxyl-terminal hydrolase 8 (EC 3.4.19.12) (Deubiquitinating enzyme 8) (Ubiquitin isopeptidase Y) (hUBPy) (Ubiquitin thioesterase 8) (Ubiquitin-specific-processing protease 8)	3 v 3	-0.0335474	0.00423738	0.753324	Q96JC9	EAF1	ELL-associated factor 1	3 v 3	-0.337544	0.00156583	0.289882	CERK
Q9Y3Z3	SAMHD1	Deoxynucleoside triphosphate triphosphohydrolase SAMHD1 (dNTPase) (EC 3.1.5.-) (Dendritic cell-derived IFNG-induced protein) (DCIP) (Monocyte protein 5) (MOP-5) (SAM domain and HD domain-containing protein 1) (hSAMHD1)	3 v 3	-0.131365	0.0042829	0.753324	Q9NRF9	POLE3	DNA polymerase epsilon subunit 3 (Arsenic-transactivated protein) (AsTP) (Chromatin accessibility complex 17 kDa protein) (CHRAC-17) (HuCHRAC17) (DNA polymerase II subunit 3) (DNA polymerase epsilon subunit p17)	3 v 3	-0.187882	0.00172306	0.309955	NT5DC2
O43159	RRP8	Ribosomal RNA-processing protein 8 (EC 2.1.1.-) (Cerebral protein 1) (Nucleomethylin)	2 v 2	-0.119316	0.004373	0.753324	Q9NX55	HYPK	Huntingtin-interacting protein K (Huntingtin yeast partner K)	3 v 3	-0.427788	0.00182256	0.309955	ABCF1
Q0JRZ9	FCHO2	F-BAR domain only protein 2	3 v 3	-0.110921	0.00463457	0.753324	Q08752	PPID	Peptidyl-prolyl cis-trans isomerase D (PPIase D) (EC 5.2.1.8) (40 kDa peptidyl-prolyl cis-trans isomerase) (Cyclophilin-40) (CYP-40) (Cyclophilin-related protein) (Rotamase D)	3 v 3	-0.171437	0.00183134	0.309955	NAA15
A7E2V4	ZSWIM8	Zinc finger SWIM domain-containing protein 8	3 v 3	-0.059168	0.00486164	0.753324	Q7Z3B4	NUP54	Nucleoporin p54 (54 kDa nucleoporin)	3 v 3	0.163079	0.00187329	0.309955	EHMT1
Q6PCE3	PGM2L1	Glucose 1,6-bisphosphate synthase (EC 2.7.1.106) (PMMLP) (Phosphoglucomutase-2-like 1)	3 v 3	0.0569462	0.00492839	0.753324	Q9UPN9	TRIM33	E3 ubiquitin-protein ligase TRIM33 (EC 2.3.2.27) (Ectodermin homolog) (RET-fused gene 7 protein) (Protein Rfg7) (RING-type E3 ubiquitin transferase TRIM33) (Transcription intermediary factor 1-gamma) (TIF1-gamma) (Tripartite motif-containing protein 33)	2 v 2	-0.397554	0.00198043	0.309955	STXBP2
Q9UKB1	FBXW11	F-box/WD repeat-containing protein 11 (F-box and WD repeats protein beta-TrCP2) (F-box/WD repeat-containing protein 1B) (Homologous to Slimb protein) (HOS)	3 v 3	-0.144287	0.00514963	0.753324	Q8WZA9	IRGQ	Immunity-related GTPase family Q protein	3 v 3	-0.193247	0.00206442	0.309955	UBTF
Q92820	GGH	Gamma-glutamyl hydrolase (EC 3.4.19.9) (Conjugase) (GH) (Gamma-Glu-X carboxypeptidase)	3 v 3	0.109377	0.00517146	0.753324	Q9BZD4	NUF2	Kinetochore protein Nuf2 (hNuf2) (hNuf2R) (hsNuf2) (Cell division cycle-associated protein 1)	3 v 3	-0.110116	0.00207968	0.309955	POLE
Q9BZG8	DPH1	2-(3-amino-3-carboxypropyl)histidine synthase subunit 1 (EC 2.5.1.108) (Diphthamide biosynthesis protein 1) (Diphtheria toxin resistance protein 1) (Ovarian cancer-associated gene 1 protein) (S-adenosyl-L-methionine:L-histidine 3-amino-3-carboxypropyltransferase 1)	3 v 3	-0.0505178	0.00521002	0.753324	O75496	GMNN	Geminin	3 v 3	-0.281301	0.0020836	0.309955	CYGB
Q8WW59	SPRYD4	SPRY domain-containing protein 4	3 v 3	0.0774906	0.005314	0.753324	Q8TCT0	CERK	Ceramide kinase (hCERK) (EC 2.7.1.138) (Acylsphingosine kinase) (Lipid kinase 4) (LK4)	2 v 2	0.246347	0.00215397	0.309955	LSM5
B4E2S7		cDNA FLJ58780, highly similar to Homo sapiens lysosomal-associated membrane protein 2 (LAMP2), transcript variant LAMP2B, mRNA	3 v 3	-0.181652	0.005341	0.753324	Q9H857	NT5DC2	5'-nucleotidase domain-containing protein 2 (EC 3.1.3.-)	3 v 3	0.11902	0.00220282	0.309955	AKAP8
O95248	SBF1	Myotubularin-related protein 5 (Inactive phosphatidylinositol 3-phosphatase 5) (SET-binding factor 1) (Sbf1)	3 v 3	-0.169983	0.00538015	0.753324	Q5STZ8	ABCF1	ATP-binding cassette sub-family F member 1	3 v 3	0.531634	0.00224845	0.309955	RECQL
Q9Y6K0	CEPT1	Choline/ethanolaminephosphotransferase 1 (hCEPT1) (EC 2.7.8.1) (EC 2.7.8.2) (1-alkenyl-2-acylglycerol choline phosphotransferase) (EC 2.7.8.22)	2 v 2	-0.0520113	0.00558273	0.753324	A0A0B4J1W3	NAA15	N-alpha-acetyltransferase 15, NatA auxiliary subunit	3 v 3	-0.397475	0.00227745	0.309955	GNA11
Q92686	NRGN	Neurogranin (Ng) (RC3) [Cleaved into: NEUG(55-78)]	2 v 2	0.564979	0.00565738	0.753324	Q9H9B1	EHMT1	Histone-lysine N-methyltransferase EHMT1 (EC 2.1.1.-) (Euchromatic histone-lysine N-methyltransferase 1) (Eu-HMTase1) (G9a-like protein 1) (GLP) (GLP1) (Histone H3-K9 methyltransferase 5) (H3-K9-HMTase 5) (Lysine N-methyltransferase 1D)	3 v 3	0.197282	0.00229524	0.309955	PIBF1
Q8TB40	ABHD4	(Lyso)-N-acylphosphatidylethanolamine lipase (EC 3.1.1.-) (Alpha/beta hydrolase domain-containing protein 4) (Abhydrolase domain-containing protein 4) (Alpha/beta-hydrolase 4)	3 v 3	-0.0671712	0.00568982	0.753324	Q15833	STXBP2	Syntaxin-binding protein 2 (Protein unc-18 homolog 2) (Unc18-2) (Protein unc-18 homolog B) (Unc-18B)	3 v 3	-0.111511	0.00242439	0.309955	PSMG2
O75165	DNAJC13	DnaJ homolog subfamily C member 13 (Required for receptor-mediated endocytosis 8) (RME-8)	3 v 3	-0.115587	0.00579348	0.753324	P17480	UBTF	Nucleolar transcription factor 1 (Autoantigen NOR-90) (Upstream-binding factor 1) (UBF-1)	3 v 3	0.760573	0.00248541	0.309955	Q86U75
P25445	FAS	Tumor necrosis factor receptor superfamily member 6 (Apo-1 antigen) (Apoptosis-mediating surface antigen FAS) (FASLG receptor) (CD antigen CD95)	3 v 3	-0.115862	0.00579453	0.753324	Q07864	POLE	DNA polymerase epsilon catalytic subunit A (EC 2.7.7.7) (3'-5' exodeoxyribonuclease) (EC 3.1.11.-) (DNA polymerase II subunit A)	3 v 3	-0.0747183	0.00249541	0.309955	RPL38
Q9Y5S2	CDC42BPB	Serine/threonine-protein kinase MRCK beta (EC 2.7.11.1) (CDC42-binding protein kinase beta) (CDC42BP-beta) (DMPK-like beta) (Myotonic dystrophy kinase-related CDC42-binding kinase beta) (MRCK beta) (Myotonic dystrophy protein kinase-like beta)	3 v 3	-0.263574	0.00581031	0.753324	K7EMC7	CYGB	Cytoglobin	3 v 3	-0.443083	0.00249805	0.309955	MTOR
Q96JJ3	ELMO2	Engulfment and cell motility protein 2 (Protein ced-12 homolog A) (hCed-12A)	3 v 3	-0.0481559	0.00583835	0.753324	Q9Y4Y9	LSM5	U6 snRNA-associated Sm-like protein LSm5	3 v 3	-0.272676	0.00253517	0.309955	UBE2F
O75880	SCO1	Protein SCO1 homolog, mitochondrial	3 v 3	0.153247	0.00609624	0.77486	O43823	AKAP8	A-kinase anchor protein 8 (AKAP-8) (A-kinase anchor protein 95 kDa) (AKAP 95)	3 v 3	0.081563	0.00255407	0.309955	TEAD1
Q6NXG1	ESRP1	Epithelial splicing regulatory protein 1 (RNA-binding motif protein 35A) (RNA-binding protein 35A)	3 v 3	-0.0534337	0.00634223	0.78156	P46063	RECQL	ATP-dependent DNA helicase Q1 (EC 3.6.4.12) (DNA helicase, RecQ-like type 1) (RecQ1) (DNA-dependent ATPase Q1) (RecQ protein-like 1)	3 v 3	-0.065672	0.00259567	0.309955	CUEDC2
P05161	ISG15	Ubiquitin-like protein ISG15 (Interferon-induced 15 kDa protein) (Interferon-induced 17 kDa protein) (IP17) (Ubiquitin cross-reactive protein) (hUCRP)	3 v 3	-0.700906	0.00645033	0.78156	P29992	GNA11	Guanine nucleotide-binding protein subunit alpha-11 (G alpha-11) (G-protein subunit alpha-11) (Guanine nucleotide-binding protein G(y) subunit alpha)	3 v 3	-0.185031	0.00260723	0.309955	TPP2
Q9H0W5	CCDC8	Coiled-coil domain-containing protein 8	3 v 3	0.0778934	0.00653517	0.78156	Q8WXW3	PIBF1	Progesterone-induced-blocking factor 1 (PIBF) (Centrosomal protein of 90 kDa) (CEP90)	3 v 3	0.254827	0.00263052	0.309955	UQCC1
Q9UGP5	POLL	DNA polymerase lambda (Pol Lambda) (EC 2.7.7.7) (EC 4.2.99.-) (DNA polymerase beta-2) (Pol beta2) (DNA polymerase kappa)	2 v 2	0.116574	0.00659976	0.78156	Q8NE71	ABCF1	ATP-binding cassette sub-family F member 1 (ATP-binding cassette 50) (TNF-alpha-stimulated ABC protein)	3 v 3	0.407682	0.00267246	0.309955	NUDT21
O95297	MPZL1	Myelin protein zero-like protein 1 (Protein zero-related)	3 v 3	-0.133343	0.00660783	0.78156	Q969U7	PSMG2	Proteasome assembly chaperone 2 (PAC-2) (Hepatocellular carcinoma-susceptibility protein 3) (Tumor necrosis factor superfamily member 5-induced protein 1)	3 v 3	-0.147995	0.00267412	0.309955	MED25
A0A090N8N0	LOC340312	Similar to Importin alpha-2 subunit (Karyopherin alpha-2 subunit) (SRP1-alpha) (RAG cohort protein 1)	3 v 3	0.348921	0.00707582	0.809168	Q86U75		Dihydropyrimidinase-related protein 2	3 v 3	-0.216846	0.00269505	0.309955	PPP1R3D
P31350	RRM2	Ribonucleoside-diphosphate reductase subunit M2 (EC 1.17.4.1) (Ribonucleotide reductase small chain) (Ribonucleotide reductase small subunit)	3 v 3	0.232255	0.00708667	0.809168	P63173	RPL38	60S ribosomal protein L38 (Large ribosomal subunit protein eL38)	3 v 3	-0.145078	0.00269646	0.309955	DNAL1
P46821	MAP1B	Microtubule-associated protein 1B (MAP-1B) [Cleaved into: MAP1B heavy chain; MAP1 light chain LC1]	3 v 3	-0.128297	0.00731736	0.809168	P49459	UBE2A	Ubiquitin-conjugating enzyme E2 A (EC 2.3.2.23) (E2 ubiquitin-conjugating enzyme A) (RAD6 homolog A) (HR6A) (hHR6A) (Ubiquitin carrier protein A) (Ubiquitin-protein ligase A)	3 v 3	-0.320844	0.00270058	0.309955	SERBP1
P35610	SOAT1	Sterol O-acyltransferase 1 (EC 2.3.1.26) (Acyl-coenzyme A:cholesterol acyltransferase 1) (ACAT-1) (Cholesterol acyltransferase 1)	3 v 3	-0.0773636	0.00731926	0.809168	P42345	MTOR	Serine/threonine-protein kinase mTOR (EC 2.7.11.1) (FK506-binding protein 12-rapamycin complex-associated protein 1) (FKBP12-rapamycin complex-associated protein) (Mammalian target of rapamycin) (mTOR) (Mechanistic target of rapamycin) (Rapamycin and FKBP12 target 1) (Rapamycin target protein 1)	3 v 3	-0.0817283	0.00273695	0.309955	GABPA
A1A4S6	ARHGAP10	Rho GTPase-activating protein 10 (GTPase regulator associated with focal adhesion kinase 2) (Graf-related protein 2) (Rho-type GTPase-activating protein 10)	2 v 2	0.0547167	0.00754563	0.809168	Q969M7	UBE2F	NEDD8-conjugating enzyme UBE2F (EC 2.3.2.32) (NEDD8 carrier protein UBE2F) (NEDD8 protein ligase UBE2F) (NEDD8-conjugating enzyme 2) (RING-type E3 NEDD8 transferase UBE2F) (Ubiquitin-conjugating enzyme E2 F)	3 v 3	-0.202301	0.00278136	0.309955	ASAP2
P08294	SOD3	Extracellular superoxide dismutase [Cu-Zn] (EC-SOD) (EC 1.15.1.1)	3 v 3	0.184879	0.00754769	0.809168	P28347	TEAD1	Transcriptional enhancer factor TEF-1 (NTEF-1) (Protein GT-IIC) (TEA domain family member 1) (TEAD-1) (Transcription factor 13) (TCF-13)	2 v 2	0.0600108	0.00279376	0.309955	SNRPD1
Q9C0D3	ZYG11B	Protein zyg-11 homolog B	3 v 3	-0.21618	0.00763945	0.809168	Q9H467	CUEDC2	CUE domain-containing protein 2	3 v 3	-0.258733	0.00285966	0.309955	CAP2
P08582	MELTF	Melanotransferrin (Melanoma-associated antigen p97) (CD antigen CD228)	3 v 3	-0.13361	0.00765986	0.809168	P29144	TPP2	Tripeptidyl-peptidase 2 (TPP-2) (EC 3.4.14.10) (Tripeptidyl aminopeptidase) (Tripeptidyl-peptidase II) (TPP-II)	3 v 3	-0.0713745	0.00290215	0.309955	NDUFAF1
P38919	EIF4A3	Eukaryotic initiation factor 4A-III (eIF-4A-III) (eIF4A-III) (EC 3.6.4.13) (ATP-dependent RNA helicase DDX48) (ATP-dependent RNA helicase eIF4A-3) (DEAD box protein 48) (Eukaryotic initiation factor 4A-like NUK-34) (Eukaryotic translation initiation factor 4A isoform 3) (Nuclear matrix protein 265) (NMP 265) (hNMP 265) [Cleaved into: Eukaryotic initiation factor 4A-III, N-terminally processed]	3 v 3	0.0816541	0.0079596	0.809168	Q9NVA1	UQCC1	Ubiquinol-cytochrome-c reductase complex assembly factor 1 (Basic FGF-repressed Zic-binding protein) (bFGF-repressed Zic-binding protein) (bFZb) (Ubiquinol-cytochrome c reductase complex chaperone CBP3 homolog)	3 v 3	-0.0702821	0.00294179	0.309955	DCTN2
B7Z518		cDNA FLJ55237, highly similar to Homo sapiens activating signal cointegrator 1 complex subunit 1 (ASCC1), mRNA	3 v 3	-0.191215	0.00803669	0.809168	O43809	NUDT21	Cleavage and polyadenylation specificity factor subunit 5 (Cleavage and polyadenylation specificity factor 25 kDa subunit) (CPSF 25 kDa subunit) (Cleavage factor Im complex 25 kDa subunit) (CFIm25) (Nucleoside diphosphate-linked moiety X motif 21) (Nudix motif 21) (Nudix hydrolase 21) (Pre-mRNA cleavage factor Im 68 kDa subunit)	3 v 3	0.291801	0.00305047	0.309955	STXBP4
Q8IXS8	FAM126B	Protein FAM126B	2 v 2	-0.484677	0.00807914	0.809168	O75390	CS	Citrate synthase, mitochondrial (EC 2.3.3.1) (Citrate (Si)-synthase)	3 v 3	-0.153481	0.00307503	0.309955	DHRS13
A0A6Q8PFE4	ACTB	Actin, cytoplasmic 1	3 v 3	0.766707	0.00812138	0.809168	Q8NCN2	ZBTB34	Zinc finger and BTB domain-containing protein 34	2 v 2	0.25905	0.00307712	0.309955	RCCD1
Q9NUB1	ACSS1	Acetyl-coenzyme A synthetase 2-like, mitochondrial (EC 6.2.1.1) (Acetate--CoA ligase 2) (Acetyl-CoA synthetase 2) (AceCS2) (Acyl-CoA synthetase short-chain family member 1) (Propionate--CoA ligase) (EC 6.2.1.17)	3 v 3	-0.251944	0.0081316	0.809168	M0QZQ2	MED25	Mediator complex subunit 25 (Mediator of RNA polymerase II transcription subunit 25)	3 v 3	-0.164389	0.00314546	0.309955	LSS
A0A6I8PRA0	TCOF1	Treacle protein (Fragment)	3 v 3	0.13508	0.00840013	0.809168	O95685	PPP1R3D	Protein phosphatase 1 regulatory subunit 3D (Protein phosphatase 1 regulatory subunit 6) (PP1 subunit R6) (Protein phosphatase 1-binding subunit R6)	3 v 3	0.149037	0.00315015	0.309955	CGN
P04080	CSTB	Cystatin-B (CPI-B) (Liver thiol proteinase inhibitor) (Stefin-B)	3 v 3	-0.182424	0.00868167	0.809168	Q4LDG9	DNAL1	Dynein axonemal light chain 1 (LC1)	3 v 3	-0.181235	0.00315562	0.309955	GTF2E1
O60678	PRMT3	Protein arginine N-methyltransferase 3 (EC 2.1.1.-) (Heterogeneous nuclear ribonucleoprotein methyltransferase-like protein 3)	3 v 3	-0.182159	0.00877954	0.809168	Q8NC51	SERBP1	Plasminogen activator inhibitor 1 RNA-binding protein (PAI1 RNA-binding protein 1) (PAI-RBP1) (SERPINE1 mRNA-binding protein 1)	3 v 3	0.10223	0.00323263	0.309955	DPH5
Q96E22	NUS1	Dehydrodolichyl diphosphate synthase complex subunit NUS1 (EC 2.5.1.87) (Cis-prenyltransferase subunit NgBR) (Nogo-B receptor) (NgBR) (Nuclear undecaprenyl pyrophosphate synthase 1 homolog)	3 v 3	-0.165255	0.00880211	0.809168	Q06546	GABPA	GA-binding protein alpha chain (GABP subunit alpha) (Nuclear respiratory factor 2 subunit alpha) (Transcription factor E4TF1-60)	3 v 3	-0.0531948	0.00328064	0.309955	CBX8
P41208	CETN2	Centrin-2 (Caltractin isoform 1)	3 v 3	0.147496	0.00885209	0.809168	Q9H329	EPB41L4B	Band 4.1-like protein 4B (Erythrocyte membrane protein band 4.1-like 4B) (FERM-containing protein CG1) (Protein EHM2)	3 v 3	0.184279	0.00328307	0.309955	POLE2
Q9UBP9	GULP1	PTB domain-containing engulfment adapter protein 1 (Cell death protein 6 homolog) (PTB domain adapter protein CED-6) (Protein GULP)	3 v 3	-0.145443	0.00885844	0.809168	O43150	ASAP2	Arf-GAP with SH3 domain, ANK repeat and PH domain-containing protein 2 (Development and differentiation-enhancing factor 2) (Paxillin-associated protein with ARF GAP activity 3) (PAG3) (Pyk2 C-terminus-associated protein) (PAP)	3 v 3	0.139424	0.00331361	0.309955	XIAP
Q8WTX7	CASTOR1	Cytosolic arginine sensor for mTORC1 subunit 1 (Cellular arginine sensor for mTORC1 protein 1) (GATS-like protein 3)	2 v 2	-0.06617	0.00908324	0.809168	P62314	SNRPD1	Small nuclear ribonucleoprotein Sm D1 (Sm-D1) (Sm-D autoantigen) (snRNP core protein D1)	3 v 3	0.301284	0.00334593	0.309955	ELMOD2
H3BTN5	PKM	Pyruvate kinase (EC 2.7.1.40) (Fragment)	3 v 3	-0.224179	0.00917007	0.809168	Q9BXJ9	NAA15	N-alpha-acetyltransferase 15, NatA auxiliary subunit (Gastric cancer antigen Ga19) (N-terminal acetyltransferase) (NMDA receptor-regulated protein 1) (Protein tubedown-1) (Tbdn100)	3 v 3	-0.47796	0.00340619	0.309955	POLA2
Q99417	MYCBP	c-Myc-binding protein (Associate of Myc 1) (AMY-1)	3 v 3	0.151054	0.00922447	0.809168	P40123	CAP2	Adenylyl cyclase-associated protein 2 (CAP 2)	3 v 3	-0.187729	0.00345615	0.309955	CCT5
O60669	SLC16A7	Monocarboxylate transporter 2 (MCT 2) (Solute carrier family 16 member 7)	2 v 2	-0.249273	0.00940624	0.809168	Q9Y375	NDUFAF1	Complex I intermediate-associated protein 30, mitochondrial (NADH dehydrogenase [ubiquinone] 1 alpha subcomplex assembly factor 1)	3 v 3	-0.0509094	0.00349153	0.309955	A0A384MTJ7
B3KVN0		Glucose transporter type 1, erythrocyte/brain (Solute carrier family 2, facilitated glucose transporter member 1)	3 v 3	-0.118486	0.00955589	0.809168	Q13561	DCTN2	Dynactin subunit 2 (50 kDa dynein-associated polypeptide) (Dynactin complex 50 kDa subunit) (DCTN-50) (p50 dynamitin)	3 v 3	-0.208565	0.00354214	0.309955	TBC1D15
Q9UQR0	SCML2	Sex comb on midleg-like protein 2	3 v 3	-0.191813	0.00966584	0.809168	Q6ZWJ1	STXBP4	Syntaxin-binding protein 4 (Syntaxin 4-interacting protein) (STX4-interacting protein) (Synip)	3 v 3	-0.131461	0.0035569	0.309955	RALGPS2
P14324	FDPS	Farnesyl pyrophosphate synthase (FPP synthase) (FPS) (EC 2.5.1.10) ((2E,6E)-farnesyl diphosphate synthase) (Dimethylallyltranstransferase) (EC 2.5.1.1) (Farnesyl diphosphate synthase) (Geranyltranstransferase)	3 v 3	0.258857	0.00967239	0.809168	Q6UX07	DHRS13	Dehydrogenase/reductase SDR family member 13 (EC 1.1.-.-) (Short chain dehydrogenase/reductase family 7C member 5)	3 v 3	0.502157	0.00360428	0.309955	ESYT1
T2C6S4	WWC3	WWC family member 3	3 v 3	-0.175501	0.00983827	0.809168	G3V2I3	RCCD1	RCC1 domain-containing protein 1	2 v 2	-0.307395	0.00360496	0.309955	CALD1
Q8IYB7	DIS3L2	DIS3-like exonuclease 2 (hDIS3L2) (EC 3.1.13.-)	3 v 3	-0.114736	0.00990561	0.809168	P48449	LSS	Lanosterol synthase (EC 5.4.99.7) (2,3-epoxysqualene--lanosterol cyclase) (Oxidosqualene--lanosterol cyclase) (OSC) (hOSC)	3 v 3	-0.201662	0.0036151	0.309955	STXBP3
Q6UWL2	SUSD1	Sushi domain-containing protein 1	3 v 3	-0.183348	0.0100804	0.809168	Q9P2M7	CGN	Cingulin	3 v 3	0.627818	0.00364074	0.309955	TTC26
P42330	AKR1C3	Aldo-keto reductase family 1 member C3 (EC 1.1.1.-) (EC 1.1.1.210) (EC 1.1.1.53) (EC 1.1.1.62) (17-beta-hydroxysteroid dehydrogenase type 5) (17-beta-HSD 5) (3-alpha-HSD type II, brain) (3-alpha-hydroxysteroid dehydrogenase type 2) (3-alpha-HSD type 2) (EC 1.1.1.357) (Chlordecone reductase homolog HAKRb) (Dihydrodiol dehydrogenase 3) (DD-3) (DD3) (Dihydrodiol dehydrogenase type I) (HA1753) (Prost…	3 v 3	-0.112856	0.0101097	0.809168	P29083	GTF2E1	General transcription factor IIE subunit 1 (General transcription factor IIE 56 kDa subunit) (Transcription initiation factor IIE subunit alpha) (TFIIE-alpha)	3 v 3	-0.161311	0.00365732	0.309955	PHKB
P98194	ATP2C1	Calcium-transporting ATPase type 2C member 1 (ATPase 2C1) (EC 7.2.2.10) (ATP-dependent Ca(2+) pump PMR1) (Ca(2+)/Mn(2+)-ATPase 2C1) (Secretory pathway Ca(2+)-transporting ATPase type 1) (SPCA1)	3 v 3	0.062301	0.0101617	0.809168	Q9H2P9	DPH5	Diphthine methyl ester synthase (EC 2.1.1.314) (Diphthamide biosynthesis methyltransferase)	3 v 3	-0.147361	0.00369939	0.309955	LIAS
Q92945	KHSRP	Far upstream element-binding protein 2 (FUSE-binding protein 2) (KH type-splicing regulatory protein) (KSRP) (p75)	3 v 3	-0.0215773	0.0103117	0.809168	Q9HC52	CBX8	Chromobox protein homolog 8 (Polycomb 3 homolog) (Pc3) (hPc3) (Rectachrome 1)	3 v 3	0.27747	0.0037275	0.309955	PAXBP1
Q9H4A6	GOLPH3	Golgi phosphoprotein 3 (Coat protein GPP34) (Mitochondrial DNA absence factor) (MIDAS)	3 v 3	0.151181	0.0103132	0.809168	P56282	POLE2	DNA polymerase epsilon subunit 2 (DNA polymerase II subunit 2) (DNA polymerase epsilon subunit B)	3 v 3	-0.134391	0.00385288	0.309955	CCDC51
Q15645	TRIP13	Pachytene checkpoint protein 2 homolog (Human papillomavirus type 16 E1 protein-binding protein) (16E1-BP) (HPV16 E1 protein-binding protein) (Thyroid hormone receptor interactor 13) (Thyroid receptor-interacting protein 13) (TR-interacting protein 13) (TRIP-13)	3 v 3	0.0845635	0.0103925	0.809168	P98170	XIAP	E3 ubiquitin-protein ligase XIAP (EC 2.3.2.27) (Baculoviral IAP repeat-containing protein 4) (IAP-like protein) (ILP) (hILP) (Inhibitor of apoptosis protein 3) (IAP-3) (hIAP-3) (hIAP3) (RING-type E3 ubiquitin transferase XIAP) (X-linked inhibitor of apoptosis protein) (X-linked IAP)	3 v 3	0.263535	0.00387905	0.309955	AP3D1
P31483	TIA1	Nucleolysin TIA-1 isoform p40 (RNA-binding protein TIA-1) (T-cell-restricted intracellular antigen-1) (TIA-1) (p40-TIA-1)	3 v 3	0.140628	0.0105271	0.809168	Q8IZ81	ELMOD2	ELMO domain-containing protein 2	3 v 3	-0.167982	0.00398761	0.309955	SLC39A14
Q9Y276	BCS1L	Mitochondrial chaperone BCS1 (h-BCS1) (BCS1-like protein)	3 v 3	0.080123	0.0106918	0.809168	Q14181	POLA2	DNA polymerase alpha subunit B (DNA polymerase alpha 70 kDa subunit)	3 v 3	-0.118397	0.00403895	0.309955	COG3
Q9BVX2	TMEM106C	Transmembrane protein 106C (Endoplasmic reticulum membrane protein overexpressed in cancer)	3 v 3	-0.335838	0.0107763	0.809168	P48643	CCT5	T-complex protein 1 subunit epsilon (TCP-1-epsilon) (CCT-epsilon)	3 v 3	-0.114475	0.00406051	0.309955	CPSF6
Q9UJS0	SLC25A13	Calcium-binding mitochondrial carrier protein Aralar2 (Citrin) (Mitochondrial aspartate glutamate carrier 2) (Solute carrier family 25 member 13)	3 v 3	-0.134404	0.0107806	0.809168	A0A384MTJ7		Epididymis secretory sperm binding protein	3 v 3	-0.0627937	0.00407435	0.309955	RGPD8
Q7Z6M4	MTERF4	Transcription termination factor 4, mitochondrial (Mitochondrial transcription termination factor 4) (mTERF domain-containing protein 2) [Cleaved into: mTERF domain-containing protein 2 processed]	3 v 3	-0.2668	0.010813	0.809168	Q8TC07	TBC1D15	TBC1 domain family member 15 (GTPase-activating protein RAB7) (GAP for RAB7) (Rab7-GAP)	3 v 3	0.0672633	0.00409458	0.309955	CPSF2
Q5T011	SZT2	KICSTOR complex protein SZT2 (Seizure threshold 2 protein homolog)	3 v 3	-0.287233	0.0109584	0.809168	Q9Y276	BCS1L	Mitochondrial chaperone BCS1 (h-BCS1) (BCS1-like protein)	3 v 3	-0.131607	0.00418018	0.309955	MAPK7
A0JLT2	MED19	Mediator of RNA polymerase II transcription subunit 19 (Lung cancer metastasis-related protein 1) (Mediator complex subunit 19)	3 v 3	-0.125446	0.0110405	0.809168	Q86X27	RALGPS2	Ras-specific guanine nucleotide-releasing factor RalGPS2 (Ral GEF with PH domain and SH3-binding motif 2) (RalA exchange factor RalGPS2)	3 v 3	-0.143437	0.00430656	0.309955	PPM1H
Q9UPY3	DICER1	Endoribonuclease Dicer (EC 3.1.26.3) (Helicase with RNase motif) (Helicase MOI)	3 v 3	-0.284128	0.0111847	0.809168	Q9BSJ8	ESYT1	Extended synaptotagmin-1 (E-Syt1) (Membrane-bound C2 domain-containing protein)	3 v 3	-0.198331	0.00431764	0.309955	ARMC6
Q16831	UPP1	Uridine phosphorylase 1 (UPase 1) (UrdPase 1) (EC 2.4.2.3)	3 v 3	-0.252061	0.0111912	0.809168	E7EX44	CALD1	Caldesmon	3 v 3	-0.25106	0.00435087	0.309955	MAPK1
Q8NC42	RNF149	E3 ubiquitin-protein ligase RNF149 (EC 2.3.2.27) (DNA polymerase-transactivated protein 2) (RING finger protein 149) (RING-type E3 ubiquitin transferase RNF149)	3 v 3	-0.261016	0.0112467	0.809168	O00186	STXBP3	Syntaxin-binding protein 3 (Platelet Sec1 protein) (PSP) (Protein unc-18 homolog 3) (Unc18-3) (Protein unc-18 homolog C) (Unc-18C)	3 v 3	-0.116189	0.00436272	0.309955	LYPLA2
A0A024RDB2	G3BP2	Ras-GTPase activating protein SH3 domain-binding protein 2, isoform CRA_b	3 v 3	-0.300379	0.011311	0.809168	A0AVF1	TTC26	Intraflagellar transport protein 56 (Tetratricopeptide repeat protein 26) (TPR repeat protein 26)	3 v 3	0.193672	0.00439635	0.309955	LDLR
O00622	CCN1	CCN family member 1 (Cellular communication network factor 1) (Cysteine-rich angiogenic inducer 61) (Insulin-like growth factor-binding protein 10) (IBP-10) (IGF-binding protein 10) (IGFBP-10) (Protein CYR61) (Protein GIG1)	3 v 3	-0.301739	0.011533	0.809168	Q93100	PHKB	Phosphorylase b kinase regulatory subunit beta (Phosphorylase kinase subunit beta)	3 v 3	0.32006	0.00443886	0.309955	FADS2
Q96BR1	SGK3	Serine/threonine-protein kinase Sgk3 (EC 2.7.11.1) (Cytokine-independent survival kinase) (Serum/glucocorticoid-regulated kinase 3) (Serum/glucocorticoid-regulated kinase-like)	3 v 3	-0.338667	0.0115343	0.809168	O43766	LIAS	Lipoyl synthase, mitochondrial (EC 2.8.1.8) (Lipoate synthase) (LS) (Lip-syn) (Lipoic acid synthase)	3 v 3	-0.108947	0.00447349	0.309955	PAPOLA
H0YJH7	TMPO	Lamina-associated polypeptide 2, isoforms beta/gamma (Fragment)	3 v 3	0.215986	0.0117238	0.809168	Q9Y5B6	PAXBP1	PAX3- and PAX7-binding protein 1 (GC-rich sequence DNA-binding factor 1)	3 v 3	0.408446	0.00456373	0.309955	UBE2W
Q9HDC5	JPH1	Junctophilin-1 (JP-1) (Junctophilin type 1)	3 v 3	-0.156543	0.0117378	0.809168	Q96ER9	CCDC51	Mitochondrial potassium channel (MITOK) (Coiled-coil domain-containing protein 51)	3 v 3	-0.0911694	0.00462611	0.309955	SET
O95716	RAB3D	Ras-related protein Rab-3D	3 v 3	0.133288	0.0118375	0.809168	O14617	AP3D1	AP-3 complex subunit delta-1 (AP-3 complex subunit delta) (Adaptor-related protein complex 3 subunit delta-1) (Delta-adaptin)	3 v 3	0.460372	0.00470624	0.309955	FYTTD1
Q9NVU0	POLR3E	DNA-directed RNA polymerase III subunit RPC5 (RNA polymerase III subunit C5) (DNA-directed RNA polymerase III 80 kDa polypeptide)	3 v 3	-0.068614	0.0119298	0.809168	Q96B97	SH3KBP1	SH3 domain-containing kinase-binding protein 1 (CD2-binding protein 3) (CD2BP3) (Cbl-interacting protein of 85 kDa) (Human Src family kinase-binding protein 1) (HSB-1)	3 v 3	0.11325	0.00473567	0.309955	RNGTT
P53801	PTTG1IP	Pituitary tumor-transforming gene 1 protein-interacting protein (Pituitary tumor-transforming gene protein-binding factor) (PBF) (PTTG-binding factor)	3 v 3	-0.644778	0.0121889	0.809168	Q15043	SLC39A14	Metal cation symporter ZIP14 (LIV-1 subfamily of ZIP zinc transporter 4) (LZT-Hs4) (Solute carrier family 39 member 14) (Zrt- and Irt-like protein 14) (ZIP-14)	3 v 3	-0.136615	0.00474555	0.309955	TTC21B
Q92540	SMG7	Protein SMG7 (EST1-like protein C) (SMG-7 homolog) (hSMG-7)	3 v 3	-0.172579	0.0125154	0.809168	Q96JB2	COG3	Conserved oligomeric Golgi complex subunit 3 (COG complex subunit 3) (Component of oligomeric Golgi complex 3) (Vesicle-docking protein SEC34 homolog) (p94)	3 v 3	-0.0952147	0.00477229	0.309955	ALKBH1
Q99952	PTPN18	Tyrosine-protein phosphatase non-receptor type 18 (EC 3.1.3.48) (Brain-derived phosphatase)	3 v 3	0.200142	0.0125689	0.809168	Q16630	CPSF6	Cleavage and polyadenylation specificity factor subunit 6 (Cleavage and polyadenylation specificity factor 68 kDa subunit) (CPSF 68 kDa subunit) (Cleavage factor Im complex 68 kDa subunit) (CFIm68) (Pre-mRNA cleavage factor Im 68 kDa subunit) (Protein HPBRII-4/7)	3 v 3	0.311791	0.0047869	0.309955	LCP1
P51149	RAB7A	Ras-related protein Rab-7a (EC 3.6.5.2)	3 v 3	-0.0940496	0.0126109	0.809168	O14715	RGPD8	RANBP2-like and GRIP domain-containing protein 8 (Ran-binding protein 2-like 3) (RanBP2-like 3) (RanBP2L3)	3 v 3	0.488587	0.00478818	0.309955	ATAD1
Q9BZQ6	EDEM3	ER degradation-enhancing alpha-mannosidase-like protein 3 (EC 3.2.1.113) (Alpha-1,2-mannosidase EDEM3)	3 v 3	-0.0587424	0.0131297	0.809168	Q9P2I0	CPSF2	Cleavage and polyadenylation specificity factor subunit 2 (Cleavage and polyadenylation specificity factor 100 kDa subunit) (CPSF 100 kDa subunit)	3 v 3	0.351268	0.00481187	0.309955	B3KVU7
O14531	DPYSL4	Dihydropyrimidinase-related protein 4 (DRP-4) (Collapsin response mediator protein 3) (CRMP-3) (UNC33-like phosphoprotein 4) (ULIP-4)	3 v 3	0.236694	0.0131806	0.809168	Q70L73	MKI67	KI67 Antigen (Fragment)	3 v 3	0.605659	0.0048174	0.309955	FAM50A
Q9NP72	RAB18	Ras-related protein Rab-18	3 v 3	0.130653	0.0132718	0.809168	Q13164	MAPK7	Mitogen-activated protein kinase 7 (MAP kinase 7) (MAPK 7) (EC 2.7.11.24) (Big MAP kinase 1) (BMK-1) (Extracellular signal-regulated kinase 5) (ERK-5)	3 v 3	0.0773612	0.00482905	0.309955	CNDP2
Q6UWS5	PET117	Protein PET117 homolog, mitochondrial	2 v 2	-0.222515	0.0134302	0.809168	Q9ULR3	PPM1H	Protein phosphatase 1H (EC 3.1.3.16)	3 v 3	-0.065737	0.0048293	0.309955	WDR26
Q15788	NCOA1	Nuclear receptor coactivator 1 (NCoA-1) (EC 2.3.1.48) (Class E basic helix-loop-helix protein 74) (bHLHe74) (Protein Hin-2) (RIP160) (Renal carcinoma antigen NY-REN-52) (Steroid receptor coactivator 1) (SRC-1)	3 v 3	-0.161294	0.0134458	0.809168	Q6NXE6	ARMC6	Armadillo repeat-containing protein 6	3 v 3	-0.213818	0.00485541	0.309955	PDIA5
Q8TAD8	SNIP1	Smad nuclear-interacting protein 1 (FHA domain-containing protein SNIP1)	3 v 3	-0.170835	0.0134587	0.809168	P28482	MAPK1	Mitogen-activated protein kinase 1 (MAP kinase 1) (MAPK 1) (EC 2.7.11.24) (ERT1) (Extracellular signal-regulated kinase 2) (ERK-2) (MAP kinase isoform p42) (p42-MAPK) (Mitogen-activated protein kinase 2) (MAP kinase 2) (MAPK 2)	3 v 3	-0.215044	0.00487245	0.309955	CKAP4
P39060	COL18A1	Collagen alpha-1(XVIII) chain [Cleaved into: Endostatin; Non-collagenous domain 1 (NC1)]	3 v 3	-0.234594	0.0136521	0.809168	O95372	LYPLA2	Acyl-protein thioesterase 2 (APT-2) (EC 3.1.2.-) (Lysophospholipase II) (LPL-II) (LysoPLA II)	3 v 3	-0.175791	0.00487647	0.309955	SNX1
Q6NYC8	PPP1R18	Phostensin (Protein phosphatase 1 F-actin cytoskeleton-targeting subunit) (Protein phosphatase 1 regulatory subunit 18)	3 v 3	-0.155002	0.0138033	0.809168	P01130	LDLR	Low-density lipoprotein receptor (LDL receptor)	3 v 3	-0.275574	0.00488061	0.309955	BLOC1S2
Q9Y312	AAR2	Protein AAR2 homolog (AAR2 splicing factor homolog)	3 v 3	-0.291409	0.0138309	0.809168	E5RGZ5	FADS2	Acyl-CoA 6-desaturase (Fragment)	3 v 3	-0.157539	0.00490362	0.309955	RAD50
Q5T0N5	FNBP1L	Formin-binding protein 1-like (Transducer of Cdc42-dependent actin assembly protein 1) (Toca-1)	3 v 3	0.137417	0.0138765	0.809168	P51003	PAPOLA	Poly(A) polymerase alpha (PAP-alpha) (EC 2.7.7.19) (Polynucleotide adenylyltransferase alpha)	3 v 3	-0.167059	0.00491356	0.309955	ZMYM4
Q68CZ6	HAUS3	HAUS augmin-like complex subunit 3	3 v 3	0.0973836	0.01388	0.809168	Q96B02	UBE2W	Ubiquitin-conjugating enzyme E2 W (EC 2.3.2.23) (E2 ubiquitin-conjugating enzyme W) (N-terminal E2 ubiquitin-conjugating enzyme) (EC 2.3.2.25) (N-terminus-conjugating E2) (Ubiquitin carrier protein W) (Ubiquitin-conjugating enzyme 16) (UBC-16) (Ubiquitin-protein ligase W)	2 v 2	-0.190128	0.00502434	0.313899	ADO
P48637	GSS	Glutathione synthetase (GSH synthetase) (GSH-S) (EC 6.3.2.3) (Glutathione synthase)	3 v 3	0.110653	0.0139126	0.809168	A0A024R895	SET	SET translocation (Myeloid leukemia-associated), isoform CRA_b	3 v 3	-0.199492	0.00507389	0.313899	MRRF
Q14563	SEMA3A	Semaphorin-3A (Semaphorin III) (Sema III)	3 v 3	-0.198022	0.0139332	0.809168	Q96QD9	FYTTD1	UAP56-interacting factor (Forty-two-three domain-containing protein 1) (Protein 40-2-3)	3 v 3	0.384348	0.00512285	0.313899	RASAL2
Q96D46	NMD3	60S ribosomal export protein NMD3 (hNMD3)	3 v 3	0.0370636	0.0140376	0.809168	O60942	RNGTT	mRNA-capping enzyme (HCAP1) (HCE) [Includes: Polynucleotide 5'-triphosphatase (EC 3.1.3.33) (mRNA 5'-triphosphatase) (TPase); mRNA guanylyltransferase (EC 2.7.7.50) (GTP--RNA guanylyltransferase) (GTase)]	3 v 3	-0.0753398	0.0051598	0.313899	SRM
Q86X02	CDR2L	Cerebellar degeneration-related protein 2-like (Paraneoplastic 62 kDa antigen)	3 v 3	-0.0917779	0.0140831	0.809168	Q7Z4L5	TTC21B	Tetratricopeptide repeat protein 21B (TPR repeat protein 21B) (Intraflagellar transport 139 homolog)	3 v 3	-0.0760388	0.00516039	0.313899	UQCC3
Q8TED1	GPX8	Probable glutathione peroxidase 8 (GPx-8) (GSHPx-8) (EC 1.11.1.9)	3 v 3	0.109243	0.0141522	0.809168	Q13686	ALKBH1	Nucleic acid dioxygenase ALKBH1 (EC 1.14.11.-) (Alkylated DNA repair protein alkB homolog 1) (Alpha-ketoglutarate-dependent dioxygenase ABH1) (DNA 6mA demethylase) (DNA N6-methyl adenine demethylase ALKBH1) (EC 1.14.11.51) (DNA lyase ABH1) (EC 4.2.99.18) (DNA oxidative demethylase ALKBH1) (EC 1.14.11.33) (mRNA N(3)-methylcytidine demethylase) (EC 1.14.11.-)	3 v 3	-0.0400969	0.00525955	0.317662	AHCTF1
Q9H2D6	TRIOBP	TRIO and F-actin-binding protein (Protein Tara) (Trio-associated repeat on actin)	3 v 3	-0.244368	0.0143845	0.809168	P13796	LCP1	Plastin-2 (L-plastin) (LC64P) (Lymphocyte cytosolic protein 1) (LCP-1)	3 v 3	-0.189303	0.00530475	0.318136	NDUFA9
O14949	UQCRQ	Cytochrome b-c1 complex subunit 8 (Complex III subunit 8) (Complex III subunit VIII) (Ubiquinol-cytochrome c reductase complex 9.5 kDa protein) (Ubiquinol-cytochrome c reductase complex ubiquinone-binding protein QP-C)	3 v 3	-0.0352026	0.0143916	0.809168	Q8NBU5	ATAD1	Outer mitochondrial transmembrane helix translocase (EC 7.4.2.-) (ATPase family AAA domain-containing protein 1) (hATAD1) (Thorase)	3 v 3	-0.079113	0.00540885	0.320234	CDK11B
P12429	ANXA3	Annexin A3 (35-alpha calcimedin) (Annexin III) (Annexin-3) (Inositol 1,2-cyclic phosphate 2-phosphohydrolase) (Lipocortin III) (Placental anticoagulant protein III) (PAP-III)	3 v 3	0.102407	0.014491	0.809168	B3KVU7		cDNA FLJ41544 fis, clone CERVX2002430, highly similar to Vesicle-associated membrane protein-associated protein B/C	2 v 2	1.04581	0.00544681	0.320234	COL4A1
Q6PGP7	TTC37	Tetratricopeptide repeat protein 37 (TPR repeat protein 37) (SKI3 homolog) (Ski3) (Tricho-hepatic-enteric syndrome protein) (Thespin)	3 v 3	-0.128057	0.0148571	0.809168	Q14320	FAM50A	Protein FAM50A (Protein HXC-26) (Protein XAP-5)	3 v 3	-0.110171	0.00547618	0.320234	NAE1
Q96CS3	FAF2	FAS-associated factor 2 (Protein ETEA) (UBX domain-containing protein 3B) (UBX domain-containing protein 8)	3 v 3	-0.131038	0.0149192	0.809168	P12429	ANXA3	Annexin A3 (35-alpha calcimedin) (Annexin III) (Annexin-3) (Inositol 1,2-cyclic phosphate 2-phosphohydrolase) (Lipocortin III) (Placental anticoagulant protein III) (PAP-III)	3 v 3	-0.226839	0.00549016	0.320234	DKFZp686M0430
Q14596	NBR1	Next to BRCA1 gene 1 protein (Cell migration-inducing gene 19 protein) (Membrane component chromosome 17 surface marker 2) (Neighbor of BRCA1 gene 1 protein) (Protein 1A1-3B)	3 v 3	-0.331341	0.0149893	0.809168	Q96KP4	CNDP2	Cytosolic non-specific dipeptidase (EC 3.4.13.18) (CNDP dipeptidase 2) (Carnosine dipeptidase II) (Epididymis secretory protein Li 13) (Glutamate carboxypeptidase-like protein 1) (Peptidase A)	3 v 3	-0.209184	0.00564059	0.321383	TWSG1
O15484	CAPN5	Calpain-5 (EC 3.4.22.-) (Calpain htra-3) (New calpain 3) (nCL-3)	2 v 2	-0.201737	0.0151322	0.809168	A0A499FIZ0	WDR26	WD repeat-containing protein 26	3 v 3	0.117267	0.0056439	0.321383	DLG5
P50443	SLC26A2	Sulfate transporter (Diastrophic dysplasia protein) (Solute carrier family 26 member 2)	3 v 3	-0.19123	0.0152263	0.809168	Q14554	PDIA5	Protein disulfide-isomerase A5 (EC 5.3.4.1) (Protein disulfide isomerase-related protein)	3 v 3	0.336199	0.00567663	0.321383	AIFM2
Q9BWU1	CDK19	Cyclin-dependent kinase 19 (EC 2.7.11.22) (CDC2-related protein kinase 6) (Cell division cycle 2-like protein kinase 6) (Cell division protein kinase 19) (Cyclin-dependent kinase 11) (Death-preventing kinase)	3 v 3	0.0447593	0.0153464	0.809168	Q07065	CKAP4	Cytoskeleton-associated protein 4 (63-kDa cytoskeleton-linking membrane protein) (Climp-63) (p63)	3 v 3	0.2561	0.00575092	0.321383	S100A4
Q5TFE4	NT5DC1	5'-nucleotidase domain-containing protein 1 (EC 3.1.3.-)	3 v 3	0.235934	0.015416	0.809168	Q6NUM9	RETSAT	All-trans-retinol 13,14-reductase (EC 1.3.99.23) (All-trans-13,14-dihydroretinol saturase) (RetSat) (PPAR-alpha-regulated and starvation-induced gene protein)	3 v 3	-0.130581	0.00578273	0.321383	TDRKH
Q9Y426	C2CD2	C2 domain-containing protein 2 (Transmembrane protein 24-like)	3 v 3	-0.146035	0.0154165	0.809168	Q13596	SNX1	Sorting nexin-1	3 v 3	-0.0479029	0.00592819	0.321383	SON
Q9Y617	PSAT1	Phosphoserine aminotransferase (EC 2.6.1.52) (Phosphohydroxythreonine aminotransferase) (PSAT)	3 v 3	0.0792661	0.0154671	0.809168	Q6QNY1	BLOC1S2	Biogenesis of lysosome-related organelles complex 1 subunit 2 (BLOC-1 subunit 2) (Centrosome-associated protein)	3 v 3	-0.137009	0.00599372	0.321383	ACSL1
P63272	SUPT4H1	Transcription elongation factor SPT4 (hSPT4) (DRB sensitivity-inducing factor 14 kDa subunit) (DSIF p14) (DRB sensitivity-inducing factor small subunit) (DSIF small subunit)	3 v 3	-0.13938	0.0154856	0.809168	Q92878	RAD50	DNA repair protein RAD50 (hRAD50) (EC 3.6.-.-)	3 v 3	0.184473	0.00608407	0.321383	SKA3
Q9HAS0	C17orf75	Protein Njmu-R1	3 v 3	-0.148537	0.015654	0.809168	Q5VZL5	ZMYM4	Zinc finger MYM-type protein 4 (Zinc finger protein 262)	3 v 3	0.270354	0.00610586	0.321383	ATIC
Q96D05	FAM241B	Protein FAM241B	3 v 3	-0.237584	0.0156943	0.809168	Q96SZ5	ADO	2-aminoethanethiol dioxygenase (EC 1.13.11.19) (Cysteamine dioxygenase)	3 v 3	-0.168987	0.00611912	0.321383	MYL6B
Q96BP3	PPWD1	Peptidylprolyl isomerase domain and WD repeat-containing protein 1 (EC 5.2.1.8) (Spliceosome-associated cyclophilin)	3 v 3	0.145818	0.0157523	0.809168	Q8NDZ6	TMEM161B	Transmembrane protein 161B	3 v 3	-0.214841	0.00615388	0.321383	HAT1
P10809	HSPD1	60 kDa heat shock protein, mitochondrial (EC 5.6.1.7) (60 kDa chaperonin) (Chaperonin 60) (CPN60) (Heat shock protein 60) (HSP-60) (Hsp60) (HuCHA60) (Mitochondrial matrix protein P1) (P60 lymphocyte protein)	3 v 3	0.044436	0.0159185	0.809168	Q96E11	MRRF	Ribosome-recycling factor, mitochondrial (RRF) (Ribosome-releasing factor, mitochondrial)	3 v 3	-0.0654466	0.00622117	0.321383	VASN
D4YW74	TROPH	Polytrophin	3 v 3	0.221323	0.0159206	0.809168	Q9UJF2	RASAL2	Ras GTPase-activating protein nGAP (RAS protein activator-like 2)	3 v 3	-0.229468	0.00624001	0.321383	ERP44
B3KNI8		cDNA FLJ14670 fis, clone NT2RP2003272, highly similar to Ubiquilin-1	3 v 3	-0.0296293	0.0159481	0.809168	P19623	SRM	Spermidine synthase (SPDSY) (EC 2.5.1.16) (Putrescine aminopropyltransferase)	3 v 3	-0.165638	0.00628659	0.321383	S100A2
O43684	BUB3	Mitotic checkpoint protein BUB3	3 v 3	0.035675	0.0159486	0.809168	Q6UW78	UQCC3	Ubiquinol-cytochrome-c reductase complex assembly factor 3 (Assembly factor CBP4 homolog)	3 v 3	-0.358739	0.00631695	0.321383	JPT1
P30043	BLVRB	Flavin reductase (NADPH) (FR) (EC 1.5.1.30) (Biliverdin reductase B) (BVR-B) (EC 1.3.1.24) (Biliverdin-IX beta-reductase) (Green heme-binding protein) (GHBP) (NADPH-dependent diaphorase) (NADPH-flavin reductase) (FLR)	3 v 3	-0.160315	0.016265	0.809168	Q8WYP5	AHCTF1	Protein ELYS (Embryonic large molecule derived from yolk sac) (Protein MEL-28) (Putative AT-hook-containing transcription factor 1)	3 v 3	0.179317	0.00636461	0.321383	BAG6
P35241	RDX	Radixin	3 v 3	-0.0853574	0.0163124	0.809168	Q16795	NDUFA9	NADH dehydrogenase [ubiquinone] 1 alpha subcomplex subunit 9, mitochondrial (Complex I-39kD) (CI-39kD) (NADH-ubiquinone oxidoreductase 39 kDa subunit)	3 v 3	-0.16765	0.00637084	0.321383	CDCA3
Q8NC96	NECAP1	Adaptin ear-binding coat-associated protein 1 (NECAP endocytosis-associated protein 1) (NECAP-1)	3 v 3	-0.0760105	0.0164648	0.809168	O00267	SUPT5H	Transcription elongation factor SPT5 (hSPT5) (DRB sensitivity-inducing factor 160 kDa subunit) (DSIF p160) (DRB sensitivity-inducing factor large subunit) (DSIF large subunit) (Tat-cotransactivator 1 protein) (Tat-CT1 protein)	3 v 3	-0.129537	0.00639803	0.321383	BUB1B
H7C269	TNRC6A	Trinucleotide repeat-containing gene 6A protein (Fragment)	2 v 2	-0.270072	0.0165854	0.809168	P21127	CDK11B	Cyclin-dependent kinase 11B (EC 2.7.11.22) (Cell division cycle 2-like protein kinase 1) (CLK-1) (Cell division protein kinase 11B) (Galactosyltransferase-associated protein kinase p58/GTA) (PITSLRE serine/threonine-protein kinase CDC2L1) (p58 CLK-1)	3 v 3	0.517636	0.00640373	0.321383	ANK3
Q8IYT2	CMTR2	Cap-specific mRNA (nucleoside-2'-O-)-methyltransferase 2 (EC 2.1.1.296) (Cap methyltransferase 2) (Cap2 2'O-ribose methyltransferase 2) (HMTr2) (MTr2) (FtsJ methyltransferase domain-containing protein 1) (Protein adrift homolog)	3 v 3	-0.192478	0.0165926	0.809168	P02462	COL4A1	Collagen alpha-1(IV) chain [Cleaved into: Arresten]	2 v 2	0.447994	0.00642092	0.321383	RSBN1
P30838	ALDH3A1	Aldehyde dehydrogenase, dimeric NADP-preferring (EC 1.2.1.5) (ALDHIII) (Aldehyde dehydrogenase 3) (Aldehyde dehydrogenase family 3 member A1)	3 v 3	-0.181424	0.0166851	0.809168	Q13564	NAE1	NEDD8-activating enzyme E1 regulatory subunit (Amyloid beta precursor protein-binding protein 1, 59 kDa) (APP-BP1) (Amyloid protein-binding protein 1) (Proto-oncogene protein 1)	3 v 3	-0.0578308	0.00642831	0.321383	METTL2B
O14908	GIPC1	PDZ domain-containing protein GIPC1 (GAIP C-terminus-interacting protein) (RGS-GAIP-interacting protein) (RGS19-interacting protein 1) (Synectin) (Tax interaction protein 2) (TIP-2)	3 v 3	-0.149004	0.0167418	0.809168	Q5CZB5	DKFZp686M0430	Uncharacterized protein DKFZp686M0430	3 v 3	-0.388152	0.00647374	0.321383	PAAT
Q9NNX1	TUFT1	Tuftelin	3 v 3	-0.128894	0.0168192	0.809168	Q9GZX9	TWSG1	Twisted gastrulation protein homolog 1	3 v 3	-0.401774	0.00648499	0.321383	SMARCA5
P62857	RPS28	40S ribosomal protein S28 (Small ribosomal subunit protein eS28)	3 v 3	0.197666	0.0168927	0.809168	Q8TDM6	DLG5	Disks large homolog 5 (Discs large protein P-dlg) (Placenta and prostate DLG)	3 v 3	0.398092	0.00651346	0.321383	PLPBP
Q86YR5	GPSM1	G-protein-signaling modulator 1 (Activator of G-protein signaling 3)	3 v 3	-0.151089	0.0169724	0.809168	Q9UBP9	GULP1	PTB domain-containing engulfment adapter protein 1 (Cell death protein 6 homolog) (PTB domain adapter protein CED-6) (Protein GULP)	3 v 3	0.234438	0.00653016	0.321383	LENG8
Q8TB45	DEPTOR	DEP domain-containing mTOR-interacting protein (DEP domain-containing protein 6)	3 v 3	-0.222132	0.0169852	0.809168	Q9BRQ8	AIFM2	Ferroptosis suppressor protein 1 (FSP1) (EC 1.6.5.-) (Apoptosis-inducing factor homologous mitochondrion-associated inducer of death) (AMID) (p53-responsive gene 3 protein)	3 v 3	-0.209815	0.00655417	0.321383	STX8
Q6NZY4	ZCCHC8	Zinc finger CCHC domain-containing protein 8 (TRAMP-like complex RNA-binding factor ZCCHC8)	3 v 3	-0.228185	0.0170934	0.809168	P26447	S100A4	Protein S100-A4 (Calvasculin) (Metastasin) (Placental calcium-binding protein) (Protein Mts1) (S100 calcium-binding protein A4)	3 v 3	-0.347312	0.00655434	0.321383	MRPS18B
Q9NUQ3	TXLNG	Gamma-taxilin (Environmental lipopolysaccharide-responding gene protein) (Factor inhibiting ATF4-mediated transcription) (FIAT) (Lipopolysaccharide-specific response protein 5)	3 v 3	-0.211226	0.0173774	0.809168	Q9Y2W6	TDRKH	Tudor and KH domain-containing protein (Tudor domain-containing protein 2)	3 v 3	-0.080758	0.00664813	0.321383	IRF2BPL
Q9BVC4	MLST8	Target of rapamycin complex subunit LST8 (TORC subunit LST8) (G protein beta subunit-like) (Gable) (Protein GbetaL) (Mammalian lethal with SEC13 protein 8) (mLST8)	3 v 3	-0.232403	0.017459	0.809168	Q6PCE3	PGM2L1	Glucose 1,6-bisphosphate synthase (EC 2.7.1.106) (PMMLP) (Phosphoglucomutase-2-like 1)	3 v 3	-0.38813	0.00665039	0.321383	ZNF768
O00534	VWA5A	von Willebrand factor A domain-containing protein 5A (Breast cancer suppressor candidate 1) (BCSC-1) (Loss of heterozygosity 11 chromosomal region 2 gene A protein)	2 v 2	0.0559274	0.0175052	0.809168	P18583	SON	Protein SON (Bax antagonist selected in saccharomyces 1) (BASS1) (Negative regulatory element-binding protein) (NRE-binding protein) (Protein DBP-5) (SON3)	3 v 3	0.574645	0.00666109	0.321383	PHF12
Q5VTQ0	TTC39B	Tetratricopeptide repeat protein 39B (TPR repeat protein 39B)	3 v 3	-0.0307088	0.0176196	0.809168	P33121	ACSL1	Long-chain-fatty-acid--CoA ligase 1 (EC 6.2.1.3) (Acyl-CoA synthetase 1) (ACS1) (Arachidonate--CoA ligase) (EC 6.2.1.15) (Long-chain acyl-CoA synthetase 1) (LACS 1) (Long-chain acyl-CoA synthetase 2) (LACS 2) (Long-chain fatty acid-CoA ligase 2) (Palmitoyl-CoA ligase 1) (Palmitoyl-CoA ligase 2) (Phytanate--CoA ligase) (EC 6.2.1.24)	3 v 3	-0.118675	0.00670547	0.321383	ANKRD22
O75695	RP2	Protein XRP2	3 v 3	-0.0286092	0.0177773	0.809168	Q8IX90	SKA3	Spindle and kinetochore-associated protein 3	3 v 3	-0.172513	0.00674187	0.321383	DCTN1
Q7RTS9	DYM	Dymeclin (Dyggve-Melchior-Clausen syndrome protein)	3 v 3	-0.277701	0.0178922	0.809168	P31939	ATIC	Bifunctional purine biosynthesis protein ATIC (AICAR transformylase/inosine monophosphate cyclohydrolase) (ATIC) [Cleaved into: Bifunctional purine biosynthesis protein ATIC, N-terminally processed] [Includes: Phosphoribosylaminoimidazolecarboxamide formyltransferase (EC 2.1.2.3) (5-aminoimidazole-4-carboxamide ribonucleotide formyltransferase) (AICAR formyltransferase) (AICAR transformylase); In…	3 v 3	-0.171323	0.00681103	0.321383	UBE2G1
P27694	RPA1	Replication protein A 70 kDa DNA-binding subunit (RP-A p70) (Replication factor A protein 1) (RF-A protein 1) (Single-stranded DNA-binding protein) [Cleaved into: Replication protein A 70 kDa DNA-binding subunit, N-terminally processed]	3 v 3	0.0585061	0.0179822	0.809168	P14649	MYL6B	Myosin light chain 6B (Myosin light chain 1 slow-twitch muscle A isoform) (MLC1sa) (Smooth muscle and nonmuscle myosin light chain alkali 6B)	3 v 3	0.365109	0.00682884	0.321383	SUGT1
B0UZZ8	C6orf11	Chromosome 6 open reading frame 11 (WD repeat domain 46, isoform CRA_d) (cDNA, FLJ96697)	3 v 3	-0.28965	0.0181284	0.809168	O14929	HAT1	Histone acetyltransferase type B catalytic subunit (EC 2.3.1.48) (Histone acetyltransferase 1)	3 v 3	-0.140728	0.00687653	0.321383	ZSCAN16
Q6IQ32	ADNP2	Activity-dependent neuroprotector homeobox protein 2 (ADNP homeobox protein 2) (Zinc finger protein 508)	2 v 2	-0.117325	0.0183642	0.809168	Q6EMK4	VASN	Vasorin (Protein slit-like 2)	3 v 3	-0.166918	0.00690855	0.321383	ANP32B
O14647	CHD2	Chromodomain-helicase-DNA-binding protein 2 (CHD-2) (EC 3.6.4.12) (ATP-dependent helicase CHD2)	2 v 2	-0.279209	0.0184749	0.809168	Q9BS26	ERP44	Endoplasmic reticulum resident protein 44 (ER protein 44) (ERp44) (Thioredoxin domain-containing protein 4)	3 v 3	-0.0668496	0.00700337	0.321383	MEN1
P26639	TARS1	Threonine--tRNA ligase 1, cytoplasmic (EC 6.1.1.3) (Threonyl-tRNA synthetase) (ThrRS) (Threonyl-tRNA synthetase 1)	3 v 3	0.211169	0.0185491	0.809168	P29034	S100A2	Protein S100-A2 (CAN19) (Protein S-100L) (S100 calcium-binding protein A2)	3 v 3	-0.999661	0.00700446	0.321383	PAPSS2
P43378	PTPN9	Tyrosine-protein phosphatase non-receptor type 9 (EC 3.1.3.48) (Protein-tyrosine phosphatase MEG2) (PTPase MEG2)	3 v 3	-0.104	0.0186027	0.809168	Q9UK76	JPT1	Jupiter microtubule associated homolog 1 (Androgen-regulated protein 2) (Hematological and neurological expressed 1 protein) [Cleaved into: Jupiter microtubule associated homolog 1, N-terminally processed]	3 v 3	-0.255731	0.00702734	0.321383	AKR1A1
Q8N5X7	EIF4E3	Eukaryotic translation initiation factor 4E type 3 (eIF-4E type 3) (eIF-4E3) (eIF4E type 3) (eIF4E-3)	2 v 2	-0.203284	0.0186587	0.809168	P46379	BAG6	Large proline-rich protein BAG6 (BAG family molecular chaperone regulator 6) (BCL2-associated athanogene 6) (BAG-6) (HLA-B-associated transcript 3) (Protein G3) (Protein Scythe)	3 v 3	-0.108824	0.0070773	0.321383	KMT2E
Q9Y2G8	DNAJC16	DnaJ homolog subfamily C member 16	3 v 3	-0.117225	0.0186807	0.809168	Q99618	CDCA3	Cell division cycle-associated protein 3 (Gene-rich cluster protein C8) (Trigger of mitotic entry protein 1) (TOME-1)	3 v 3	-0.254028	0.00711657	0.321383	GNPAT
O75083	WDR1	WD repeat-containing protein 1 (Actin-interacting protein 1) (AIP1) (NORI-1)	3 v 3	0.116622	0.0188414	0.809168	O60566	BUB1B	Mitotic checkpoint serine/threonine-protein kinase BUB1 beta (EC 2.7.11.1) (MAD3/BUB1-related protein kinase) (hBUBR1) (Mitotic checkpoint kinase MAD3L) (Protein SSK1)	3 v 3	-0.212256	0.00711738	0.321383	MAPRE1
Q15118	PDK1	[Pyruvate dehydrogenase (acetyl-transferring)] kinase isozyme 1, mitochondrial (EC 2.7.11.2) (Pyruvate dehydrogenase kinase isoform 1) (PDH kinase 1)	3 v 3	-0.26202	0.0188501	0.809168	Q12955	ANK3	Ankyrin-3 (ANK-3) (Ankyrin-G)	3 v 3	0.0850389	0.00714971	0.321383	RAB3GAP2
P49918	CDKN1C	Cyclin-dependent kinase inhibitor 1C (Cyclin-dependent kinase inhibitor p57) (p57Kip2)	3 v 3	0.0595767	0.0188723	0.809168	Q5VWQ0	RSBN1	Lysine-specific demethylase 9 (KDM9) (EC 1.14.11.-) (Round spermatid basic protein 1)	3 v 3	0.438565	0.00717037	0.321383	RNF34
Q01581	HMGCS1	Hydroxymethylglutaryl-CoA synthase, cytoplasmic (HMG-CoA synthase) (EC 2.3.3.10) (3-hydroxy-3-methylglutaryl coenzyme A synthase)	3 v 3	0.183322	0.0190546	0.809168	Q6P1Q9	METTL2B	tRNA N(3)-methylcytidine methyltransferase METTL2B (EC 2.1.1.-) (Methyltransferase-like protein 2B)	3 v 3	-0.151449	0.00725464	0.32316	CCDC47
Q8N0X7	SPART	Spartin (Spastic paraplegia 20 protein) (Trans-activated by hepatitis C virus core protein 1)	3 v 3	-0.0954194	0.0192666	0.809168	Q9H8K7	PAAT	ATPase PAAT (EC 3.6.1.-) (Protein associated with ABC transporters) (PAAT)	3 v 3	0.103189	0.00729818	0.32316	CCT4
P08962	CD63	CD63 antigen (Granulophysin) (Lysosomal-associated membrane protein 3) (LAMP-3) (Melanoma-associated antigen ME491) (OMA81H) (Ocular melanoma-associated antigen) (Tetraspanin-30) (Tspan-30) (CD antigen CD63)	3 v 3	-0.49467	0.0193901	0.809168	O60264	SMARCA5	SWI/SNF-related matrix-associated actin-dependent regulator of chromatin subfamily A member 5 (SWI/SNF-related matrix-associated actin-dependent regulator of chromatin A5) (EC 3.6.4.-) (Sucrose nonfermenting protein 2 homolog) (hSNF2H)	3 v 3	0.358048	0.00732385	0.32316	MIS12
Q14191	WRN	Werner syndrome ATP-dependent helicase (EC 3.6.4.12) (DNA helicase, RecQ-like type 3) (RecQ3) (Exonuclease WRN) (EC 3.1.-.-) (RecQ protein-like 2)	3 v 3	-0.127386	0.0195071	0.809168	O94903	PLPBP	Pyridoxal phosphate homeostasis protein (PLP homeostasis protein) (Proline synthase co-transcribed bacterial homolog protein) (Pyridoxal phosphate-binding protein)	3 v 3	-0.177311	0.00746638	0.324392	PTTG1
P20042	EIF2S2	Eukaryotic translation initiation factor 2 subunit 2 (Eukaryotic translation initiation factor 2 subunit beta) (eIF-2-beta)	3 v 3	-0.10239	0.0195862	0.809168	Q96PV6	LENG8	Leukocyte receptor cluster member 8	3 v 3	0.305161	0.00746954	0.324392	CC2D1A
Q9NTX5	ECHDC1	Ethylmalonyl-CoA decarboxylase (EC 4.1.1.94) (Enoyl-CoA hydratase domain-containing protein 1) (Methylmalonyl-CoA decarboxylase) (MMCD)	3 v 3	0.0631571	0.0197171	0.809168	Q9UNK0	STX8	Syntaxin-8	3 v 3	-0.225428	0.00750215	0.324392	CWC22
Q9Y653	ADGRG1	Adhesion G-protein coupled receptor G1 (G-protein coupled receptor 56) (Protein TM7XN1) [Cleaved into: ADGRG1 N-terminal fragment (ADGRG1 NT) (GPR56 N-terminal fragment) (GPR56 NT) (GPR56(N)) (GPR56 extracellular subunit) (GPR56 subunit alpha); ADGRG1 C-terminal fragment (ADGRG1 CT) (GPR56 C-terminal fragment) (GPR56 CT) (GPR56(C)) (GPR56 seven-transmembrane subunit) (GPR56 7TM) (GPR56 subunit be…	3 v 3	-0.189141	0.0198056	0.809168	Q9Y676	MRPS18B	28S ribosomal protein S18b, mitochondrial (MRP-S18-b) (Mrps18-b) (S18mt-b) (28S ribosomal protein S18-2, mitochondrial) (MRP-S18-2) (Mitochondrial small ribosomal subunit protein bS18b) (Mitochondrial small ribosomal subunit protein mS40)	3 v 3	0.394796	0.0075388	0.324392	VPS37A
Q9NVZ3	NECAP2	Adaptin ear-binding coat-associated protein 2 (NECAP endocytosis-associated protein 2) (NECAP-2)	3 v 3	0.11074	0.0198606	0.809168	Q9H1B7	IRF2BPL	Probable E3 ubiquitin-protein ligase IRF2BPL (EC 2.3.2.27) (Enhanced at puberty protein 1) (Interferon regulatory factor 2-binding protein-like)	3 v 3	-0.245151	0.00757528	0.324392	GCFC2
P62699	YPEL5	Protein yippee-like 5	3 v 3	-0.130072	0.0199321	0.809168	Q9H5H4	ZNF768	Zinc finger protein 768	3 v 3	0.3906	0.00762165	0.324392	Q53FG6
P04062	GBA	Lysosomal acid glucosylceramidase (Lysosomal acid GCase) (EC 3.2.1.45) (Acid beta-glucosidase) (Alglucerase) (Beta-glucocerebrosidase) (Beta-GC) (Cholesterol glucosyltransferase) (SGTase) (EC 2.4.1.-) (Cholesteryl-beta-glucosidase) (EC 3.2.1.-) (D-glucosyl-N-acylsphingosine glucohydrolase) (Imiglucerase)	3 v 3	0.262311	0.0199498	0.809168	Q96QT6	PHF12	PHD finger protein 12 (PHD factor 1) (Pf1)	3 v 3	0.448928	0.00763301	0.324392	TBCD
Q5QJE6	DNTTIP2	Deoxynucleotidyltransferase terminal-interacting protein 2 (Estrogen receptor-binding protein) (LPTS-interacting protein 2) (LPTS-RP2) (Terminal deoxynucleotidyltransferase-interacting factor 2) (TdIF2) (TdT-interacting factor 2)	3 v 3	0.173411	0.020068	0.809168	Q5VYY1	ANKRD22	Ankyrin repeat domain-containing protein 22	3 v 3	-0.246262	0.00767578	0.324392	LTBP4
Q9NVM6	DNAJC17	DnaJ homolog subfamily C member 17	3 v 3	0.155584	0.0202866	0.809168	E7EX90	DCTN1	Dynactin subunit 1	3 v 3	0.0948539	0.00769686	0.324392	RTF2
P62745	RHOB	Rho-related GTP-binding protein RhoB (Rho cDNA clone 6) (h6)	3 v 3	-0.405407	0.0203767	0.809168	P62253	UBE2G1	Ubiquitin-conjugating enzyme E2 G1 (EC 2.3.2.23) (E2 ubiquitin-conjugating enzyme G1) (E217K) (UBC7) (Ubiquitin carrier protein G1) (Ubiquitin-protein ligase G1) [Cleaved into: Ubiquitin-conjugating enzyme E2 G1, N-terminally processed]	3 v 3	-0.181004	0.00785776	0.324392	PLEKHG5
Q9H4G0	EPB41L1	Band 4.1-like protein 1 (Erythrocyte membrane protein band 4.1-like 1) (Neuronal protein 4.1) (4.1N)	3 v 3	-0.132293	0.0204313	0.809168	Q9Y2Z0	SUGT1	Protein SGT1 homolog (Protein 40-6-3) (Sgt1) (Suppressor of G2 allele of SKP1 homolog)	3 v 3	-0.125946	0.00789084	0.324392	PALLD
Q8NCN2	ZBTB34	Zinc finger and BTB domain-containing protein 34	2 v 2	-0.317165	0.02044	0.809168	Q9H4T2	ZSCAN16	Zinc finger and SCAN domain-containing protein 16 (Zinc finger protein 392) (Zinc finger protein 435)	2 v 2	0.248492	0.00796745	0.324392	TRAPPC13
Q8TDN4	CABLES1	CDK5 and ABL1 enzyme substrate 1 (Interactor with CDK3 1) (Ik3-1)	2 v 2	-0.0577983	0.0206218	0.809168	Q92688	ANP32B	Acidic leucine-rich nuclear phosphoprotein 32 family member B (Acidic protein rich in leucines) (Putative HLA-DR-associated protein I-2) (PHAPI2) (Silver-stainable protein SSP29)	3 v 3	-0.178106	0.00800904	0.324392	UBA1
Q7L9L4	MOB1B	MOB kinase activator 1B (Mob1 homolog 1A) (Mob1A) (Mob1B) (Mps one binder kinase activator-like 1A)	3 v 3	0.120118	0.0207068	0.809168	O00255	MEN1	Menin	3 v 3	-0.109356	0.00803679	0.324392	NIPBL
O94817	ATG12	Ubiquitin-like protein ATG12 (Autophagy-related protein 12) (APG12-like)	3 v 3	0.103739	0.0207101	0.809168	P41227	NAA10	N-alpha-acetyltransferase 10 (EC 2.3.1.255) (N-terminal acetyltransferase complex ARD1 subunit homolog A) (hARD1) (NatA catalytic subunit Naa10)	3 v 3	-0.319928	0.00804786	0.324392	SREBF2
P16278	GLB1	Beta-galactosidase (EC 3.2.1.23) (Acid beta-galactosidase) (Lactase) (Elastin receptor 1)	3 v 3	0.0693184	0.0209024	0.809168	O95340	PAPSS2	Bifunctional 3'-phosphoadenosine 5'-phosphosulfate synthase 2 (PAPS synthase 2) (PAPSS 2) (Sulfurylase kinase 2) (SK 2) (SK2) [Includes: Sulfate adenylyltransferase (EC 2.7.7.4) (ATP-sulfurylase) (Sulfate adenylate transferase) (SAT); Adenylyl-sulfate kinase (EC 2.7.1.25) (3'-phosphoadenosine-5'-phosphosulfate synthase) (APS kinase) (Adenosine-5'-phosphosulfate 3'-phosphotransferase) (Adenylylsul…	3 v 3	-0.121229	0.00808158	0.324392	TFIP11
Q96PD2	DCBLD2	Discoidin, CUB and LCCL domain-containing protein 2 (CUB, LCCL and coagulation factor V/VIII-homology domains protein 1) (Endothelial and smooth muscle cell-derived neuropilin-like protein)	2 v 2	-0.161561	0.0209766	0.809168	P14550	AKR1A1	Aldo-keto reductase family 1 member A1 (EC 1.1.1.2) (EC 1.1.1.372) (EC 1.1.1.54) (Alcohol dehydrogenase [NADP(+)]) (Aldehyde reductase) (Glucuronate reductase) (EC 1.1.1.19) (Glucuronolactone reductase) (EC 1.1.1.20)	3 v 3	-0.206604	0.00816027	0.324392	C6orf132
P42167	TMPO	Lamina-associated polypeptide 2, isoforms beta/gamma (Thymopoietin, isoforms beta/gamma) (TP beta/gamma) (Thymopoietin-related peptide isoforms beta/gamma) (TPRP isoforms beta/gamma) [Cleaved into: Thymopoietin (TP) (Splenin); Thymopentin (TP5)]	3 v 3	0.0793451	0.0210539	0.809168	Q8IZD2	KMT2E	Inactive histone-lysine N-methyltransferase 2E (Inactive lysine N-methyltransferase 2E) (Myeloid/lymphoid or mixed-lineage leukemia protein 5)	2 v 2	0.131298	0.00822002	0.324392	GPATCH1
Q96E52	OMA1	Metalloendopeptidase OMA1, mitochondrial (EC 3.4.24.-) (Metalloprotease-related protein 1) (MPRP-1) (Overlapping with the m-AAA protease 1 homolog)	3 v 3	0.127893	0.0210724	0.809168	O15228	GNPAT	Dihydroxyacetone phosphate acyltransferase (DAP-AT) (DHAP-AT) (EC 2.3.1.42) (Acyl-CoA:dihydroxyacetonephosphateacyltransferase) (Glycerone-phosphate O-acyltransferase)	3 v 3	-0.11885	0.00834299	0.324392	C12orf10
Q9BZF3	OSBPL6	Oxysterol-binding protein-related protein 6 (ORP-6) (OSBP-related protein 6)	3 v 3	-0.0688735	0.0210898	0.809168	Q15691	MAPRE1	Microtubule-associated protein RP/EB family member 1 (APC-binding protein EB1) (End-binding protein 1) (EB1)	3 v 3	-0.167935	0.00840615	0.324392	WDR55
O95049	TJP3	Tight junction protein ZO-3 (Tight junction protein 3) (Zona occludens protein 3) (Zonula occludens protein 3)	3 v 3	-0.231118	0.0210992	0.809168	Q9H2M9	RAB3GAP2	Rab3 GTPase-activating protein non-catalytic subunit (RGAP-iso) (Rab3 GTPase-activating protein 150 kDa subunit) (Rab3-GAP p150) (Rab3-GAP150) (Rab3-GAP regulatory subunit)	3 v 3	-0.0895216	0.00843498	0.324392	DCAF7
O43464	HTRA2	Serine protease HTRA2, mitochondrial (EC 3.4.21.108) (High temperature requirement protein A2) (HtrA2) (Omi stress-regulated endoprotease) (Serine protease 25) (Serine proteinase OMI)	3 v 3	-0.165619	0.0211981	0.809168	Q969K3	RNF34	E3 ubiquitin-protein ligase RNF34 (EC 2.3.2.27) (Caspase regulator CARP1) (Caspases-8 and -10-associated RING finger protein 1) (CARP-1) (FYVE-RING finger protein Momo) (Human RING finger homologous to inhibitor of apoptosis protein) (hRFI) (RING finger protein 34) (RING finger protein RIFF) (RING-type E3 ubiquitin transferase RNF34)	2 v 2	-0.214877	0.0084439	0.324392	FAM76B
Q9BRA2	TXNDC17	Thioredoxin domain-containing protein 17 (14 kDa thioredoxin-related protein) (TRP14) (Protein 42-9-9) (Thioredoxin-like protein 5)	3 v 3	0.152825	0.0214051	0.809168	Q99961	SH3GL1	Endophilin-A2 (EEN fusion partner of MLL) (Endophilin-2) (Extra eleven-nineteen leukemia fusion gene protein) (EEN) (SH3 domain protein 2B) (SH3 domain-containing GRB2-like protein 1)	3 v 3	-0.15128	0.0085088	0.324392	OBSL1
Q96CN9	GCC1	GRIP and coiled-coil domain-containing protein 1 (Golgi coiled-coil protein 1)	3 v 3	-0.0921423	0.0214098	0.809168	P30838	ALDH3A1	Aldehyde dehydrogenase, dimeric NADP-preferring (EC 1.2.1.5) (ALDHIII) (Aldehyde dehydrogenase 3) (Aldehyde dehydrogenase family 3 member A1)	3 v 3	0.405554	0.00854308	0.324392	GLT8D2
P49459	UBE2A	Ubiquitin-conjugating enzyme E2 A (EC 2.3.2.23) (E2 ubiquitin-conjugating enzyme A) (RAD6 homolog A) (HR6A) (hHR6A) (Ubiquitin carrier protein A) (Ubiquitin-protein ligase A)	3 v 3	0.0846058	0.0214156	0.809168	Q96A33	CCDC47	PAT complex subunit CCDC47 (Calumin) (Coiled-coil domain-containing protein 47)	3 v 3	-0.0545362	0.00857062	0.324392	ACTN1
Q9H6X2	ANTXR1	Anthrax toxin receptor 1 (Tumor endothelial marker 8)	3 v 3	-0.0937339	0.0215453	0.809168	P50991	CCT4	T-complex protein 1 subunit delta (TCP-1-delta) (CCT-delta) (Stimulator of TAR RNA-binding)	3 v 3	-0.0860785	0.0086129	0.324392	RAD17
Q96BD8	SKA1	Spindle and kinetochore-associated protein 1	3 v 3	0.0805479	0.0215669	0.809168	Q53GA1		Elongation factor 1-alpha (Fragment)	3 v 3	-0.162058	0.00865711	0.324392	PUF60
P57729	RAB38	Ras-related protein Rab-38 (Melanoma antigen NY-MEL-1)	3 v 3	-0.123742	0.0215896	0.809168	Q9H081	MIS12	Protein MIS12 homolog	3 v 3	-0.181258	0.0086623	0.324392	Q53G99
Q9NYU2	UGGT1	UDP-glucose:glycoprotein glucosyltransferase 1 (UGT1) (hUGT1) (EC 2.4.1.-) (UDP--Glc:glycoprotein glucosyltransferase) (UDP-glucose ceramide glucosyltransferase-like 1)	3 v 3	0.0848118	0.0217048	0.809168	O95997	PTTG1	Securin (Esp1-associated protein) (Pituitary tumor-transforming gene 1 protein) (Tumor-transforming protein 1) (hPTTG)	2 v 2	-0.169412	0.00873309	0.324392	ZNF629
Q5SNV9	C1orf167	Uncharacterized protein C1orf167	3 v 3	0.430143	0.0217809	0.809168	Q6P1N0	CC2D1A	Coiled-coil and C2 domain-containing protein 1A (Akt kinase-interacting protein 1) (Five prime repressor element under dual repression-binding protein 1) (FRE under dual repression-binding protein 1) (Freud-1) (Putative NF-kappa-B-activating protein 023N)	3 v 3	-0.117966	0.00881071	0.324392	MPRIP
P17405	SMPD1	Sphingomyelin phosphodiesterase (EC 3.1.4.12) (Acid sphingomyelinase) (aSMase)	3 v 3	0.359694	0.0218221	0.809168	Q9HCG8	CWC22	Pre-mRNA-splicing factor CWC22 homolog (Nucampholin homolog) (fSAPb)	3 v 3	0.511535	0.00883221	0.324392	AMER1
Q9HAW4	CLSPN	Claspin (hClaspin)	3 v 3	-0.0896064	0.0218789	0.809168	Q8NEZ2	VPS37A	Vacuolar protein sorting-associated protein 37A (hVps37A) (ESCRT-I complex subunit VPS37A) (Hepatocellular carcinoma-related protein 1)	3 v 3	-0.185068	0.00884956	0.324392	YWHAZ
P04181	OAT	Ornithine aminotransferase, mitochondrial (EC 2.6.1.13) (Ornithine delta-aminotransferase) (Ornithine--oxo-acid aminotransferase) [Cleaved into: Ornithine aminotransferase, hepatic form; Ornithine aminotransferase, renal form]	3 v 3	0.159561	0.0219346	0.809168	P16383	GCFC2	Intron Large complex component GCFC2 (GC-rich sequence DNA-binding factor) (GC-rich sequence DNA-binding factor 2) (Transcription factor 9) (TCF-9)	3 v 3	-0.21734	0.00885852	0.324392	TLCD1
H6VRG2	KRT1	Cytokeratin-1 (Keratin, type II cytoskeletal 1) (Keratin-1) (Type-II keratin Kb1)	3 v 3	0.550757	0.0220686	0.809168	Q53FG6		Splicing factor 3b, subunit 4 variant (Fragment)	3 v 3	-0.1044	0.00891336	0.324392	OSBPL9
Q9BU02	THTPA	Thiamine-triphosphatase (ThTPase) (EC 3.6.1.28)	3 v 3	-0.145462	0.022109	0.809168	Q9BTW9	TBCD	Tubulin-specific chaperone D (Beta-tubulin cofactor D) (tfcD) (SSD-1) (Tubulin-folding cofactor D)	3 v 3	-0.105165	0.00909404	0.324392	RPRD1A
Q13506	NAB1	NGFI-A-binding protein 1 (EGR-1-binding protein 1) (Transcriptional regulatory protein p54)	3 v 3	-0.0784041	0.0222722	0.809168	Q8N2S1	LTBP4	Latent-transforming growth factor beta-binding protein 4 (LTBP-4)	3 v 3	-0.839295	0.00911105	0.324392	SMNDC1
Q96HY7	DHTKD1	Probable 2-oxoglutarate dehydrogenase E1 component DHKTD1, mitochondrial (EC 1.2.4.2) (Dehydrogenase E1 and transketolase domain-containing protein 1)	3 v 3	-0.0630078	0.022278	0.809168	Q9Y5S2	CDC42BPB	Serine/threonine-protein kinase MRCK beta (EC 2.7.11.1) (CDC42-binding protein kinase beta) (CDC42BP-beta) (DMPK-like beta) (Myotonic dystrophy kinase-related CDC42-binding kinase beta) (MRCK beta) (Myotonic dystrophy protein kinase-like beta)	3 v 3	0.44636	0.00914257	0.324392	CLIC6
Q9Y2H6	FNDC3A	Fibronectin type-III domain-containing protein 3A (Human gene expressed in odontoblasts)	3 v 3	-0.158998	0.0224666	0.809168	Q9BY42	RTF2	Replication termination factor 2 (RTF2) (Replication termination factor 2 domain-containing protein 1)	3 v 3	-0.224917	0.00915799	0.324392	MAP4K4
O95639	CPSF4	Cleavage and polyadenylation specificity factor subunit 4 (Cleavage and polyadenylation specificity factor 30 kDa subunit) (CPSF 30 kDa subunit) (NS1 effector domain-binding protein 1) (Neb-1) (No arches homolog)	3 v 3	-0.128666	0.022554	0.809168	O94827	PLEKHG5	Pleckstrin homology domain-containing family G member 5 (PH domain-containing family G member 5) (Guanine nucleotide exchange factor 720) (GEF720)	2 v 2	-0.182583	0.00917675	0.324392	PNP
A0A087WWZ6	PRDM11	PR domain-containing protein 11	3 v 3	-0.195455	0.022558	0.809168	Q8WX93	PALLD	Palladin (SIH002) (Sarcoma antigen NY-SAR-77)	3 v 3	-0.124956	0.00918167	0.324392	NIBAN1
B7ZM99	MTHFD1L	Formyltetrahydrofolate synthetase (EC 6.3.4.3)	3 v 3	0.132835	0.0227022	0.809168	A5PLN9	TRAPPC13	Trafficking protein particle complex subunit 13	3 v 3	0.124569	0.00926558	0.324392	WBP4
O75648	TRMU	Mitochondrial tRNA-specific 2-thiouridylase 1 (EC 2.8.1.14) (MTO2 homolog)	3 v 3	-0.250926	0.0228017	0.809168	P22314	UBA1	Ubiquitin-like modifier-activating enzyme 1 (EC 6.2.1.45) (Protein A1S9) (Ubiquitin-activating enzyme E1)	3 v 3	-0.0966258	0.00926881	0.324392	CAMKK1
Q6ZS17	RIPOR1	Rho family-interacting cell polarization regulator 1	3 v 3	-0.151392	0.0228904	0.809168	Q6KC79	NIPBL	Nipped-B-like protein (Delangin) (SCC2 homolog)	3 v 3	0.154631	0.00927248	0.324392	PTRH2
Q9Y5R8	TRAPPC1	Trafficking protein particle complex subunit 1 (BET5 homolog) (Multiple myeloma protein 2) (MUM-2)	3 v 3	-0.108995	0.0229135	0.809168	Q9H2J4	PDCL3	Phosducin-like protein 3 (HTPHLP) (PhPL3) (Viral IAP-associated factor 1) (VIAF-1)	3 v 3	-0.261986	0.00930958	0.324392	NUDC
P17980	PSMC3	26S proteasome regulatory subunit 6A (26S proteasome AAA-ATPase subunit RPT5) (Proteasome 26S subunit ATPase 3) (Proteasome subunit P50) (Tat-binding protein 1) (TBP-1)	3 v 3	0.0548469	0.0229526	0.809168	Q12772	SREBF2	Sterol regulatory element-binding protein 2 (SREBP-2) (Class D basic helix-loop-helix protein 2) (bHLHd2) (Sterol regulatory element-binding transcription factor 2) [Cleaved into: Processed sterol regulatory element-binding protein 2 (Transcription factor SREBF2)]	3 v 3	-0.165827	0.00931003	0.324392	IQGAP1
Q9C0H2	TTYH3	Protein tweety homolog 3 (hTTY3)	3 v 3	-0.215771	0.0231052	0.809168	Q9UBB9	TFIP11	Tuftelin-interacting protein 11 (Septin and tuftelin-interacting protein 1) (STIP-1)	3 v 3	0.160864	0.00931773	0.324392	CA2
P14625	HSP90B1	Endoplasmin (94 kDa glucose-regulated protein) (GRP-94) (Heat shock protein 90 kDa beta member 1) (Tumor rejection antigen 1) (gp96 homolog)	3 v 3	0.073893	0.0232241	0.809168	Q5T0Z8	C6orf132	Uncharacterized protein C6orf132	3 v 3	-0.257756	0.00932217	0.324392	MAP1LC3B
A0A1C7CYX9	DPYSL2	Dihydropyrimidinase-related protein 2	3 v 3	0.198265	0.0232843	0.809168	Q9BRR8	GPATCH1	G patch domain-containing protein 1 (Evolutionarily conserved G-patch domain-containing protein)	3 v 3	0.227094	0.00938413	0.324392	NECTIN2
P47736	RAP1GAP	Rap1 GTPase-activating protein 1 (Rap1GAP) (Rap1GAP1)	3 v 3	-0.324463	0.0233594	0.809168	Q96CT6	C12orf10	C12orf10 protein (Fragment)	3 v 3	-0.165946	0.00940144	0.324392	KIAA1143
Q9BRJ2	MRPL45	39S ribosomal protein L45, mitochondrial (L45mt) (MRP-L45) (Mitochondrial large ribosomal subunit protein mL45)	3 v 3	-0.172896	0.0236349	0.809168	Q9H6Y2	WDR55	WD repeat-containing protein 55	3 v 3	-0.179142	0.00941345	0.324392	PPP5C
Q96AY3	FKBP10	Peptidyl-prolyl cis-trans isomerase FKBP10 (PPIase FKBP10) (EC 5.2.1.8) (65 kDa FK506-binding protein) (65 kDa FKBP) (FKBP-65) (FK506-binding protein 10) (FKBP-10) (Immunophilin FKBP65) (Rotamase)	3 v 3	0.172705	0.0236442	0.809168	Q96DE5	ANAPC16	Anaphase-promoting complex subunit 16 (APC16) (Cyclosome subunit 16)	3 v 3	-0.315789	0.00946222	0.324392	TOR1AIP1
P55011	SLC12A2	Solute carrier family 12 member 2 (Basolateral Na-K-Cl symporter) (Bumetanide-sensitive sodium-(potassium)-chloride cotransporter 2)	3 v 3	0.0556603	0.0237468	0.809168	P61962	DCAF7	DDB1- and CUL4-associated factor 7 (WD repeat-containing protein 68) (WD repeat-containing protein An11 homolog)	3 v 3	0.126676	0.00950079	0.324392	YIPF4
Q9Y366	IFT52	Intraflagellar transport protein 52 homolog (Protein NGD5 homolog)	3 v 3	0.0119774	0.0238227	0.809168	Q5HYJ3	FAM76B	Protein FAM76B	3 v 3	0.170881	0.00956895	0.324392	DAG1
P49419	ALDH7A1	Alpha-aminoadipic semialdehyde dehydrogenase (Alpha-AASA dehydrogenase) (EC 1.2.1.31) (Aldehyde dehydrogenase family 7 member A1) (EC 1.2.1.3) (Antiquitin-1) (Betaine aldehyde dehydrogenase) (EC 1.2.1.8) (Delta1-piperideine-6-carboxylate dehydrogenase) (P6c dehydrogenase)	3 v 3	0.107836	0.0238455	0.809168	O75147	OBSL1	Obscurin-like protein 1	3 v 3	0.423217	0.00957899	0.324392	UBE2E1
Q9H254	SPTBN4	Spectrin beta chain, non-erythrocytic 4 (Beta-IV spectrin) (Spectrin, non-erythroid beta chain 3)	2 v 2	0.200376	0.0238493	0.809168	Q9H1C3	GLT8D2	Glycosyltransferase 8 domain-containing protein 2 (EC 2.4.1.-)	3 v 3	0.256436	0.0095798	0.324392	HGD
Q12887	COX10	Protoheme IX farnesyltransferase, mitochondrial (EC 2.5.1.141) (Heme O synthase)	2 v 2	-0.257115	0.0241726	0.811506	P12814	ACTN1	Alpha-actinin-1 (Alpha-actinin cytoskeletal isoform) (F-actin cross-linking protein) (Non-muscle alpha-actinin-1)	3 v 3	-0.132982	0.00958115	0.324392	GPHN
Q5VSQ6	P4HA1	Procollagen-proline 4-dioxygenase (EC 1.14.11.2) (Fragment)	3 v 3	0.103348	0.0241845	0.811506	O75943	RAD17	Cell cycle checkpoint protein RAD17 (hRad17) (RF-C/activator 1 homolog)	3 v 3	0.085923	0.00959299	0.324392	DNM2
P41227	NAA10	N-alpha-acetyltransferase 10 (EC 2.3.1.255) (N-terminal acetyltransferase complex ARD1 subunit homolog A) (hARD1) (NatA catalytic subunit Naa10)	3 v 3	0.278044	0.0243177	0.811506	A0A0J9YVP6	PUF60	60 kDa poly(U)-binding-splicing factor (Poly(U)-binding-splicing factor PUF60) (Fragment)	3 v 3	0.160956	0.00966478	0.324392	LAMB3
Q8N1K8		Dynamin GTPase (EC 3.6.5.5)	3 v 3	-0.624791	0.0243501	0.811506	Q53G99		Beta actin variant (Fragment)	3 v 3	-0.141427	0.00968146	0.324392	CCNB2
P51157	RAB28	Ras-related protein Rab-28	3 v 3	0.163291	0.024476	0.811506	Q9UEG4	ZNF629	Zinc finger protein 629 (Zinc finger protein 65)	3 v 3	0.331481	0.00978434	0.324392	SERF2
P28838	LAP3	Cytosol aminopeptidase (EC 3.4.11.1) (Cysteinylglycine-S-conjugate dipeptidase) (EC 3.4.13.23) (Leucine aminopeptidase 3) (LAP-3) (Leucyl aminopeptidase) (Peptidase S) (Proline aminopeptidase) (EC 3.4.11.5) (Prolyl aminopeptidase)	3 v 3	-0.0992918	0.02449	0.811506	B9EGI2	MPRIP	Myosin phosphatase Rho interacting protein	3 v 3	0.629045	0.00991819	0.324392	CLNS1A
Q96FJ2	DYNLL2	Dynein light chain 2, cytoplasmic (8 kDa dynein light chain b) (DLC8b) (Dynein light chain LC8-type 2)	3 v 3	-0.132416	0.0245961	0.81186	Q5JTC6	AMER1	APC membrane recruitment protein 1 (Amer1) (Protein FAM123B) (Wilms tumor gene on the X chromosome protein)	2 v 2	0.380178	0.00994163	0.324392	SLC23A2
O00267	SUPT5H	Transcription elongation factor SPT5 (hSPT5) (DRB sensitivity-inducing factor 160 kDa subunit) (DSIF p160) (DRB sensitivity-inducing factor large subunit) (DSIF large subunit) (Tat-cotransactivator 1 protein) (Tat-CT1 protein)	3 v 3	0.0487229	0.0249119	0.817779	P63104	YWHAZ	14-3-3 protein zeta/delta (Protein kinase C inhibitor protein 1) (KCIP-1)	3 v 3	-0.141868	0.00994739	0.324392	CTNNBL1
Q99622	C12orf57	Protein C10	3 v 3	0.115288	0.0251342	0.817779	Q96CP7	TLCD1	TLC domain-containing protein 1 (Calfacilitin)	2 v 2	-0.121197	0.00996947	0.324392	TTI1
Q13541	EIF4EBP1	Eukaryotic translation initiation factor 4E-binding protein 1 (4E-BP1) (eIF4E-binding protein 1) (Phosphorylated heat- and acid-stable protein regulated by insulin 1) (PHAS-I)	3 v 3	0.0969533	0.0251447	0.817779	Q96SU4	OSBPL9	Oxysterol-binding protein-related protein 9 (ORP-9) (OSBP-related protein 9)	3 v 3	-0.107277	0.0099829	0.324392	CHERP
A8K0B6		Ceramidase (EC 3.5.1.23)	3 v 3	0.820687	0.0255451	0.817779	Q96P16	RPRD1A	Regulation of nuclear pre-mRNA domain-containing protein 1A (Cyclin-dependent kinase inhibitor 2B-related protein) (p15INK4B-related protein)	3 v 3	-0.130459	0.00999849	0.324392	NAA20
B3KUB6		cDNA FLJ39529 fis, clone PUAEN2004067, highly similar to Band 4.1-like protein 1	2 v 2	-0.344954	0.0255569	0.817779	O75940	SMNDC1	Survival of motor neuron-related-splicing factor 30 (30 kDa splicing factor SMNrp) (SMN-related protein) (Survival motor neuron domain-containing protein 1)	3 v 3	-0.163408	0.010004	0.324392	IGF2BP3
Q8TE99	PXYLP1	2-phosphoxylose phosphatase 1 (EC 3.1.3.-) (Acid phosphatase-like protein 2) (Xylosyl phosphatase) (epididymis luminal protein 124)	3 v 3	0.139597	0.0255928	0.817779	Q96NY7	CLIC6	Chloride intracellular channel protein 6 (Parchorin)	3 v 3	-0.224601	0.0100228	0.324392	B3KSR8
Q6JQN1	ACAD10	Acyl-CoA dehydrogenase family member 10 (ACAD-10) (EC 1.3.99.-)	3 v 3	-0.356333	0.0256248	0.817779	E7EN19	MAP4K4	Mitogen-activated protein kinase kinase kinase kinase 4	3 v 3	0.231082	0.0100351	0.324392	RFC1
Q96S66	CLCC1	Chloride channel CLIC-like protein 1 (Mid-1-related chloride channel protein 1)	3 v 3	0.176217	0.0256969	0.817779	P00491	PNP	Purine nucleoside phosphorylase (PNP) (EC 2.4.2.1) (Inosine phosphorylase) (Inosine-guanosine phosphorylase)	3 v 3	-0.131524	0.0100392	0.324392	CCNL2
Q8NDZ6	TMEM161B	Transmembrane protein 161B	3 v 3	-0.0785937	0.0257068	0.817779	P31483	TIA1	Nucleolysin TIA-1 isoform p40 (RNA-binding protein TIA-1) (T-cell-restricted intracellular antigen-1) (TIA-1) (p40-TIA-1)	3 v 3	-0.120932	0.0101064	0.324392	REXO2
Q04656	ATP7A	Copper-transporting ATPase 1 (EC 7.2.2.8) (Copper pump 1) (Menkes disease-associated protein)	3 v 3	-0.0539432	0.0257356	0.817779	Q9BZQ8	NIBAN1	Protein Niban 1 (Cell growth-inhibiting gene 39 protein) (Protein FAM129A)	3 v 3	-0.089827	0.010139	0.324392	HOOK2
Q4G176	ACSF3	Malonate--CoA ligase ACSF3, mitochondrial (EC 6.2.1.n3) (Acyl-CoA synthetase family member 3)	3 v 3	-0.166611	0.025913	0.819221	Q9HC21	SLC25A19	Mitochondrial thiamine pyrophosphate carrier (Mitochondrial uncoupling protein 1) (Solute carrier family 25 member 19)	3 v 3	0.0957402	0.0101562	0.324392	YIPF3
Q9H501	ESF1	ESF1 homolog (ABT1-associated protein)	3 v 3	-0.143784	0.0260055	0.819221	O75554	WBP4	WW domain-binding protein 4 (WBP-4) (Formin-binding protein 21) (WW domain-containing-binding protein 4)	3 v 3	-0.413302	0.010188	0.324392	FRMD8
Q9H2J4	PDCL3	Phosducin-like protein 3 (HTPHLP) (PhPL3) (Viral IAP-associated factor 1) (VIAF-1)	3 v 3	0.0982346	0.0261795	0.819221	P50443	SLC26A2	Sulfate transporter (Diastrophic dysplasia protein) (Solute carrier family 26 member 2)	3 v 3	-0.288185	0.0102637	0.324392	PRPF4B
K7EJH8		Deleted.	3 v 3	0.0697208	0.0262638	0.819221	Q8N5S9	CAMKK1	Calcium/calmodulin-dependent protein kinase kinase 1 (CaM-KK 1) (CaM-kinase kinase 1) (CaMKK 1) (EC 2.7.11.17) (CaM-kinase IV kinase) (Calcium/calmodulin-dependent protein kinase kinase alpha) (CaM-KK alpha) (CaM-kinase kinase alpha) (CaMKK alpha)	2 v 2	-0.351332	0.0102721	0.324392	NDUFA8
A0PJW6	TMEM223	Transmembrane protein 223	2 v 2	-0.25075	0.0262981	0.819221	Q9Y3E5	PTRH2	Peptidyl-tRNA hydrolase 2, mitochondrial (PTH 2) (EC 3.1.1.29) (Bcl-2 inhibitor of transcription 1)	3 v 3	-0.169631	0.0102848	0.324392	IDH3A
O00401	WASL	Neural Wiskott-Aldrich syndrome protein (N-WASP)	3 v 3	-0.058521	0.0263582	0.819221	Q9Y266	NUDC	Nuclear migration protein nudC (Nuclear distribution protein C homolog)	3 v 3	-0.100132	0.0103643	0.32569	TOM1L2
B4E299		Staphylococcal nuclease domain-containing protein (EC 3.1.31.1)	3 v 3	0.125604	0.0265697	0.819981	P46940	IQGAP1	Ras GTPase-activating-like protein IQGAP1 (p195)	3 v 3	-0.126152	0.0104143	0.325832	KIAA2013
O75223	GGCT	Gamma-glutamylcyclotransferase (EC 4.3.2.9) (Cytochrome c-releasing factor 21)	3 v 3	0.107179	0.0267065	0.819981	P00918	CA2	Carbonic anhydrase 2 (EC 4.2.1.1) (Carbonate dehydratase II) (Carbonic anhydrase C) (CAC) (Carbonic anhydrase II) (CA-II)	3 v 3	-0.264299	0.0105161	0.325832	TAF5L
Q8WWV3	RTN4IP1	Reticulon-4-interacting protein 1, mitochondrial (NOGO-interacting mitochondrial protein)	3 v 3	-0.141124	0.0267085	0.819981	Q9GZQ8	MAP1LC3B	Microtubule-associated proteins 1A/1B light chain 3B (Autophagy-related protein LC3 B) (Autophagy-related ubiquitin-like modifier LC3 B) (MAP1 light chain 3-like protein 2) (MAP1A/MAP1B light chain 3 B) (MAP1A/MAP1B LC3 B) (Microtubule-associated protein 1 light chain 3 beta)	3 v 3	-0.4003	0.0105439	0.325832	IDE
P10644	PRKAR1A	cAMP-dependent protein kinase type I-alpha regulatory subunit (Tissue-specific extinguisher 1) (TSE1)	3 v 3	0.0719911	0.0268447	0.819981	Q92692	NECTIN2	Nectin-2 (Herpes virus entry mediator B) (Herpesvirus entry mediator B) (HveB) (Nectin cell adhesion molecule 2) (Poliovirus receptor-related protein 2) (CD antigen CD112)	3 v 3	-0.149696	0.0105499	0.325832	RHOD
O43615	TIMM44	Mitochondrial import inner membrane translocase subunit TIM44	3 v 3	-0.0573986	0.0271036	0.819981	Q96AT1	KIAA1143	Uncharacterized protein KIAA1143	3 v 3	-0.268073	0.0106008	0.325832	PCSK9
O00512	BCL9	B-cell CLL/lymphoma 9 protein (B-cell lymphoma 9 protein) (Bcl-9) (Protein legless homolog)	3 v 3	0.355186	0.0271766	0.819981	P53041	PPP5C	Serine/threonine-protein phosphatase 5 (PP5) (EC 3.1.3.16) (Protein phosphatase T) (PP-T) (PPT)	3 v 3	-0.167478	0.0106303	0.325832	TSPAN2
P46059	SLC15A1	Solute carrier family 15 member 1 (Intestinal H(+)/peptide cotransporter) (Oligopeptide transporter, small intestine isoform) (Peptide transporter 1)	2 v 2	-0.323559	0.0272423	0.819981	Q5JTV8	TOR1AIP1	Torsin-1A-interacting protein 1 (Lamin-associated protein 1B) (LAP1B)	3 v 3	-0.151708	0.0106366	0.325832	ABHD14B
P51692	STAT5B	Signal transducer and activator of transcription 5B	3 v 3	0.115232	0.0272708	0.819981	Q9BSR8	YIPF4	Protein YIPF4 (YIP1 family member 4)	3 v 3	-0.104845	0.0107962	0.328915	PHF10
Q9Y597	KCTD3	BTB/POZ domain-containing protein KCTD3 (Renal carcinoma antigen NY-REN-45)	3 v 3	-0.300939	0.0273377	0.819981	Q14118	DAG1	Dystroglycan (Dystrophin-associated glycoprotein 1) [Cleaved into: Alpha-dystroglycan (Alpha-DG); Beta-dystroglycan (Beta-DG)]	3 v 3	-0.445885	0.0108409	0.328915	MTAP
Q3SY69	ALDH1L2	Mitochondrial 10-formyltetrahydrofolate dehydrogenase (Mitochondrial 10-FTHFDH) (mtFDH) (EC 1.5.1.6) (Aldehyde dehydrogenase family 1 member L2)	3 v 3	0.159637	0.02761	0.819981	P51965	UBE2E1	Ubiquitin-conjugating enzyme E2 E1 (EC 2.3.2.23) ((E3-independent) E2 ubiquitin-conjugating enzyme E1) (EC 2.3.2.24) (E2 ubiquitin-conjugating enzyme E1) (UbcH6) (Ubiquitin carrier protein E1) (Ubiquitin-protein ligase E1)	3 v 3	-0.19172	0.0108679	0.328915	SH3BP1
Q14964	RAB39A	Ras-related protein Rab-39A (Rab-39)	2 v 2	-0.0713817	0.0276769	0.819981	Q93099	HGD	Homogentisate 1,2-dioxygenase (EC 1.13.11.5) (Homogentisate oxygenase) (Homogentisic acid oxidase) (Homogentisicase)	3 v 3	-0.21413	0.0108917	0.328915	IRAK4
A0A1S5UZ07	TLN1	Talin-1	3 v 3	0.100986	0.0277307	0.819981	Q9UPY3	DICER1	Endoribonuclease Dicer (EC 3.1.26.3) (Helicase with RNase motif) (Helicase MOI)	3 v 3	0.366126	0.0109956	0.330879	HSD17B10
Q99961	SH3GL1	Endophilin-A2 (EEN fusion partner of MLL) (Endophilin-2) (Extra eleven-nineteen leukemia fusion gene protein) (EEN) (SH3 domain protein 2B) (SH3 domain-containing GRB2-like protein 1)	3 v 3	0.098922	0.0277579	0.819981	Q9NQX3	GPHN	Gephyrin [Includes: Molybdopterin adenylyltransferase (MPT adenylyltransferase) (EC 2.7.7.75) (Domain G); Molybdopterin molybdenumtransferase (MPT Mo-transferase) (EC 2.10.1.1) (Domain E)]	3 v 3	0.338036	0.0112275	0.336666	CDIN1
Q6UW56	ATRAID	All-trans retinoic acid-induced differentiation factor (Apoptosis-related protein 3) (APR-3) (p18)	3 v 3	-0.208444	0.0277754	0.819981	P50570	DNM2	Dynamin-2 (EC 3.6.5.5)	3 v 3	-0.0645063	0.0113195	0.337377	SLTM
Q96BT7	ALKBH8	Alkylated DNA repair protein alkB homolog 8 (Probable alpha-ketoglutarate-dependent dioxygenase ABH8) (S-adenosyl-L-methionine-dependent tRNA methyltransferase ABH8) (tRNA (carboxymethyluridine(34)-5-O)-methyltransferase ABH8) (EC 2.1.1.229)	3 v 3	-0.158335	0.0279299	0.819981	Q13751	LAMB3	Laminin subunit beta-3 (Epiligrin subunit bata) (Kalinin B1 chain) (Kalinin subunit beta) (Laminin B1k chain) (Laminin-5 subunit beta) (Nicein subunit beta)	3 v 3	-0.13508	0.0113304	0.337377	RWDD1
P53396	ACLY	ATP-citrate synthase (EC 2.3.3.8) (ATP-citrate (pro-S-)-lyase) (ACL) (Citrate cleavage enzyme)	3 v 3	0.177574	0.0279725	0.819981	O95067	CCNB2	G2/mitotic-specific cyclin-B2	3 v 3	-0.155414	0.0114038	0.338191	GNB1
Q18PE1	DOK7	Protein Dok-7 (Downstream of tyrosine kinase 7)	3 v 3	-0.234332	0.0281248	0.819981	A0A087WWZ6	PRDM11	PR domain-containing protein 11	3 v 3	0.218713	0.0114812	0.338191	TJP1
Q7RTS7	KRT74	Keratin, type II cytoskeletal 74 (Cytokeratin-74) (CK-74) (Keratin-5c) (K5C) (Keratin-74) (K74) (Type II inner root sheath-specific keratin-K6irs4) (Type-II keratin Kb37)	3 v 3	0.613104	0.0281257	0.819981	P84101	SERF2	Small EDRK-rich factor 2 (Gastric cancer-related protein VRG107) (Protein 4F5-related) (4F5rel) (h4F5rel)	3 v 3	-0.269428	0.0115255	0.338191	PHAX
P17535	JUND	Transcription factor jun-D	3 v 3	0.24207	0.0282474	0.819981	P27694	RPA1	Replication protein A 70 kDa DNA-binding subunit (RP-A p70) (Replication factor A protein 1) (RF-A protein 1) (Single-stranded DNA-binding protein) [Cleaved into: Replication protein A 70 kDa DNA-binding subunit, N-terminally processed]	3 v 3	-0.125023	0.0116087	0.338191	PRIC295
Q92564	DCUN1D4	DCN1-like protein 4 (DCNL4) (DCUN1 domain-containing protein 4) (Defective in cullin neddylation protein 1-like protein 4)	3 v 3	-0.127261	0.0284498	0.819981	P54105	CLNS1A	Methylosome subunit pICln (Chloride channel, nucleotide sensitive 1A) (Chloride conductance regulatory protein ICln) (I(Cln)) (Chloride ion current inducer protein) (ClCI) (Reticulocyte pICln)	3 v 3	-0.162302	0.0116517	0.338191	ETAA1
Q5HYK3	COQ5	2-methoxy-6-polyprenyl-1,4-benzoquinol methylase, mitochondrial (EC 2.1.1.201) (Ubiquinone biosynthesis methyltransferase COQ5)	3 v 3	-0.115855	0.0285471	0.819981	Q9UGH3	SLC23A2	Solute carrier family 23 member 2 (Na(+)/L-ascorbic acid transporter 2) (Nucleobase transporter-like 1 protein) (Sodium-dependent vitamin C transporter 2) (hSVCT2) (Yolk sac permease-like molecule 2)	2 v 2	-0.304607	0.0116702	0.338191	HSPA8
Q15198	PDGFRL	Platelet-derived growth factor receptor-like protein (PDGFR-like protein) (PDGF receptor beta-like tumor suppressor)	2 v 2	-0.373324	0.0285777	0.819981	Q8WYA6	CTNNBL1	Beta-catenin-like protein 1 (Nuclear-associated protein) (NAP) (Testis development protein NYD-SP19)	3 v 3	-0.0558854	0.0116829	0.338191	CCNA2
P07942	LAMB1	Laminin subunit beta-1 (Laminin B1 chain) (Laminin-1 subunit beta) (Laminin-10 subunit beta) (Laminin-12 subunit beta) (Laminin-2 subunit beta) (Laminin-6 subunit beta) (Laminin-8 subunit beta)	3 v 3	-0.0932935	0.0286215	0.819981	O43156	TTI1	TELO2-interacting protein 1 homolog (Protein SMG10)	3 v 3	-0.146292	0.0117894	0.338191	CLTC
Q92995	USP13	Ubiquitin carboxyl-terminal hydrolase 13 (EC 3.4.19.12) (Deubiquitinating enzyme 13) (Isopeptidase T-3) (ISOT-3) (Ubiquitin thioesterase 13) (Ubiquitin-specific-processing protease 13)	3 v 3	0.0619852	0.0286936	0.819981	Q8IWX8	CHERP	Calcium homeostasis endoplasmic reticulum protein (ERPROT 213-21) (SR-related CTD-associated factor 6)	3 v 3	0.489297	0.0118108	0.338191	GOSR1
Q6NUM9	RETSAT	All-trans-retinol 13,14-reductase (EC 1.3.99.23) (All-trans-13,14-dihydroretinol saturase) (RetSat) (PPAR-alpha-regulated and starvation-induced gene protein)	3 v 3	0.139202	0.0288092	0.820533	P61599	NAA20	N-alpha-acetyltransferase 20 (EC 2.3.1.254) (Methionine N-acetyltransferase) (N-acetyltransferase 5) (N-terminal acetyltransferase B complex catalytic subunit NAA20) (N-terminal acetyltransferase B complex catalytic subunit NAT5) (NatB complex subunit NAT5) (NatB catalytic subunit)	3 v 3	-0.170372	0.0119559	0.338191	ILK
P11413	G6PD	Glucose-6-phosphate 1-dehydrogenase (G6PD) (EC 1.1.1.49)	3 v 3	0.108099	0.0290169	0.821521	Q9H2D6	TRIOBP	TRIO and F-actin-binding protein (Protein Tara) (Trio-associated repeat on actin)	3 v 3	0.647071	0.0119633	0.338191	SDAD1
Q9H6S3	EPS8L2	Epidermal growth factor receptor kinase substrate 8-like protein 2 (EPS8-like protein 2) (Epidermal growth factor receptor pathway substrate 8-related protein 2) (EPS8-related protein 2)	3 v 3	0.085088	0.0291599	0.821521	O00425	IGF2BP3	Insulin-like growth factor 2 mRNA-binding protein 3 (IGF2 mRNA-binding protein 3) (IMP-3) (IGF-II mRNA-binding protein 3) (KH domain-containing protein overexpressed in cancer) (hKOC) (VICKZ family member 3)	3 v 3	0.572492	0.0119914	0.338191	MFAP1
Q16637	SMN1; SMN2	Survival motor neuron protein (Component of gems 1) (Gemin-1)	3 v 3	-0.154078	0.0292605	0.821521	B3KSR8		cDNA FLJ36832 fis, clone ASTRO2010799, highly similar to ALPHA-1 CATENIN	3 v 3	-0.28901	0.0120113	0.338191	ETV6
P17568	NDUFB7	NADH dehydrogenase [ubiquinone] 1 beta subcomplex subunit 7 (Cell adhesion protein SQM1) (Complex I-B18) (CI-B18) (NADH-ubiquinone oxidoreductase B18 subunit)	3 v 3	-0.043489	0.0293286	0.821521	P35251	RFC1	Replication factor C subunit 1 (Activator 1 140 kDa subunit) (A1 140 kDa subunit) (Activator 1 large subunit) (Activator 1 subunit 1) (DNA-binding protein PO-GA) (Replication factor C 140 kDa subunit) (RF-C 140 kDa subunit) (RFC140) (Replication factor C large subunit)	3 v 3	0.490728	0.0121108	0.338191	KNL1
P08579	SNRPB2	U2 small nuclear ribonucleoprotein B'' (U2 snRNP B'')	3 v 3	0.0811361	0.0293738	0.821521	Q96S94	CCNL2	Cyclin-L2 (Paneth cell-enhanced expression protein)	3 v 3	0.293183	0.0122319	0.338191	GTF3C3
O75323	NIPSNAP2	Protein NipSnap homolog 2 (NipSnap2) (Glioblastoma-amplified sequence)	3 v 3	0.0632604	0.0294227	0.821521	Q9Y3B8	REXO2	Oligoribonuclease, mitochondrial (EC 3.1.-.-) (RNA exonuclease 2 homolog) (Small fragment nuclease)	3 v 3	-0.162825	0.012442	0.338191	PPCS
P35269	GTF2F1	General transcription factor IIF subunit 1 (General transcription factor IIF 74 kDa subunit) (Transcription initiation factor IIF subunit alpha) (TFIIF-alpha) (Transcription initiation factor RAP74)	3 v 3	0.12321	0.0297862	0.828081	Q96ED9	HOOK2	Protein Hook homolog 2 (h-hook2) (hHK2)	3 v 3	0.537779	0.0124707	0.338191	COPS3
P61026	RAB10	Ras-related protein Rab-10 (EC 3.6.5.2)	3 v 3	0.245936	0.0298521	0.828081	Q9GZM5	YIPF3	Protein YIPF3 (Killer lineage protein 1) (Natural killer cell-specific antigen KLIP1) (YIP1 family member 3) [Cleaved into: Protein YIPF3, 36 kDa form III]	3 v 3	-0.240415	0.0125483	0.338191	TRMT112
A1L390	PLEKHG3	Pleckstrin homology domain-containing family G member 3 (PH domain-containing family G member 3)	3 v 3	-0.131525	0.0301588	0.831775	Q9BZ67	FRMD8	FERM domain-containing protein 8 (Band4.1 inhibitor LRP interactor) (Bili) (iRhom tail-associated protein) (iTAP)	3 v 3	-0.132185	0.0125533	0.338191	PARP1
Q92552	MRPS27	28S ribosomal protein S27, mitochondrial (MRP-S27) (S27mt) (Mitochondrial ribosomal protein S27) (Mitochondrial small ribosomal subunit protein mS27)	3 v 3	-0.118206	0.0301806	0.831775	Q13523	PRPF4B	Serine/threonine-protein kinase PRP4 homolog (EC 2.7.11.1) (PRP4 kinase) (PRP4 pre-mRNA-processing factor 4 homolog)	3 v 3	0.838433	0.0126095	0.338191	NELFA
Q9NV56	MRGBP	MRG/MORF4L-binding protein (MRG-binding protein) (Up-regulated in colon cancer 4) (Urcc4)	3 v 3	-0.0540462	0.0309297	0.846302	P51970	NDUFA8	NADH dehydrogenase [ubiquinone] 1 alpha subcomplex subunit 8 (Complex I-19kD) (CI-19kD) (Complex I-PGIV) (CI-PGIV) (NADH-ubiquinone oxidoreductase 19 kDa subunit)	3 v 3	-0.211083	0.012615	0.338191	FIP1L1
O00443	PIK3C2A	Phosphatidylinositol 4-phosphate 3-kinase C2 domain-containing subunit alpha (PI3K-C2-alpha) (PtdIns-3-kinase C2 subunit alpha) (EC 2.7.1.137) (EC 2.7.1.153) (EC 2.7.1.154) (Phosphoinositide 3-kinase-C2-alpha)	3 v 3	-0.115516	0.0311306	0.846302	Q9BXP5	SRRT	Serrate RNA effector molecule homolog (Arsenite-resistance protein 2)	3 v 3	0.142922	0.012616	0.338191	SUPT6H
P21399	ACO1	Cytoplasmic aconitate hydratase (Aconitase) (EC 4.2.1.3) (Citrate hydro-lyase) (Ferritin repressor protein) (Iron regulatory protein 1) (IRP1) (Iron-responsive element-binding protein 1) (IRE-BP 1)	3 v 3	0.0631937	0.0312594	0.846302	P50213	IDH3A	Isocitrate dehydrogenase [NAD] subunit alpha, mitochondrial (EC 1.1.1.41) (Isocitric dehydrogenase subunit alpha) (NAD(+)-specific ICDH subunit alpha)	3 v 3	-0.16996	0.0126406	0.338191	ECH1
O60664	PLIN3	Perilipin-3 (47 kDa mannose 6-phosphate receptor-binding protein) (47 kDa MPR-binding protein) (Cargo selection protein TIP47) (Mannose-6-phosphate receptor-binding protein 1) (Placental protein 17) (PP17)	3 v 3	0.0956572	0.0313513	0.846302	Q6ZVM7	TOM1L2	TOM1-like protein 2 (Target of Myb-like protein 2)	3 v 3	-0.156921	0.012653	0.338191	PREPL
P35052	GPC1	Glypican-1 [Cleaved into: Secreted glypican-1]	3 v 3	-0.184733	0.0313569	0.846302	Q8IYS2	KIAA2013	Uncharacterized protein KIAA2013	3 v 3	-0.160335	0.0126785	0.338191	OGDH
Q9NYS0	NKIRAS1	NF-kappa-B inhibitor-interacting Ras-like protein 1 (I-kappa-B-interacting Ras-like protein 1) (Kappa B-Ras protein 1) (KappaB-Ras1)	3 v 3	-0.221864	0.0314046	0.846302	O75529	TAF5L	TAF5-like RNA polymerase II p300/CBP-associated factor-associated factor 65 kDa subunit 5L (TAF5L) (PCAF-associated factor 65 beta) (PAF65-beta)	3 v 3	0.137737	0.012741	0.338191	ZNF143
Q9BVQ7	SPATA5L1	Spermatogenesis-associated protein 5-like protein 1	3 v 3	-0.122126	0.0314355	0.846302	P14735	IDE	Insulin-degrading enzyme (EC 3.4.24.56) (Abeta-degrading protease) (Insulin protease) (Insulinase) (Insulysin)	3 v 3	-0.169407	0.0127421	0.338191	ARMC9
Q14444	CAPRIN1	Caprin-1 (Cell cycle-associated protein 1) (Cytoplasmic activation- and proliferation-associated protein 1) (GPI-anchored membrane protein 1) (GPI-anchored protein p137) (GPI-p137) (p137GPI) (Membrane component chromosome 11 surface marker 1) (RNA granule protein 105)	3 v 3	0.0975814	0.0315028	0.846302	O00212	RHOD	Rho-related GTP-binding protein RhoD (Rho-related protein HP1) (RhoHP1)	3 v 3	-0.418314	0.0127514	0.338191	PPP2R1A
Q05DA4	P4HA2	Procollagen-proline 4-dioxygenase (EC 1.14.11.2)	3 v 3	0.0830981	0.031603	0.846325	Q8NBP7	PCSK9	Proprotein convertase subtilisin/kexin type 9 (EC 3.4.21.-) (Neural apoptosis-regulated convertase 1) (NARC-1) (Proprotein convertase 9) (PC9) (Subtilisin/kexin-like protease PC9)	2 v 2	-0.0379167	0.0128213	0.338191	LMNA
Q5HYI7	MTX3	Metaxin-3	3 v 3	-0.133298	0.0319608	0.847295	O60636	TSPAN2	Tetraspanin-2 (Tspan-2) (Tetraspan NET-3)	3 v 3	-0.272686	0.0128259	0.338191	XRN2
L0R6Q1	SLC35A4	SLC35A4 upstream open reading frame protein	3 v 3	0.105144	0.0322049	0.847295	P04080	CSTB	Cystatin-B (CPI-B) (Liver thiol proteinase inhibitor) (Stefin-B)	3 v 3	-0.171902	0.012831	0.338191	NKTR
Q7Z6J0	SH3RF1	E3 ubiquitin-protein ligase SH3RF1 (EC 2.3.2.27) (Plenty of SH3s) (Protein POSH) (RING finger protein 142) (RING-type E3 ubiquitin transferase SH3RF1) (SH3 domain-containing RING finger protein 1) (SH3 multiple domains protein 2)	3 v 3	-0.0291442	0.0322817	0.847295	Q96IU4	ABHD14B	Protein ABHD14B (EC 3.-.-.-) (Alpha/beta hydrolase domain-containing protein 14B) (Abhydrolase domain-containing protein 14B) (CCG1-interacting factor B)	3 v 3	0.121431	0.0129359	0.338191	CHMP2B
P21675	TAF1	Transcription initiation factor TFIID subunit 1 (EC 2.3.1.48) (EC 2.7.11.1) (Cell cycle gene 1 protein) (TBP-associated factor 250 kDa) (p250) (Transcription initiation factor TFIID 250 kDa subunit) (TAF(II)250) (TAFII-250) (TAFII250)	2 v 2	0.0403489	0.032572	0.847295	Q8WUB8	PHF10	PHD finger protein 10 (BRG1-associated factor 45a) (BAF45a) (XAP135)	3 v 3	0.33365	0.0129392	0.338191	GNAQ
Q15008	PSMD6	26S proteasome non-ATPase regulatory subunit 6 (26S proteasome regulatory subunit RPN7) (26S proteasome regulatory subunit S10) (Breast cancer-associated protein SGA-113M) (Phosphonoformate immuno-associated protein 4) (Proteasome regulatory particle subunit p44S10) (p42A)	3 v 3	0.0616643	0.0327405	0.847295	Q13126	MTAP	S-methyl-5'-thioadenosine phosphorylase (EC 2.4.2.28) (5'-methylthioadenosine phosphorylase) (MTA phosphorylase) (MTAP) (MTAPase)	3 v 3	-0.302225	0.012983	0.338191	CSE1L
Q9C0K1	SLC39A8	Metal cation symporter ZIP8 (BCG-induced integral membrane protein in monocyte clone 103 protein) (LIV-1 subfamily of ZIP zinc transporter 6) (LZT-Hs6) (Solute carrier family 39 member 8) (Zrt- and Irt-like protein 8) (ZIP-8)	3 v 3	-0.251919	0.0329756	0.847295	Q9Y3L3	SH3BP1	SH3 domain-binding protein 1	3 v 3	-0.118896	0.0129966	0.338191	PDZD8
Q9H329	EPB41L4B	Band 4.1-like protein 4B (Erythrocyte membrane protein band 4.1-like 4B) (FERM-containing protein CG1) (Protein EHM2)	3 v 3	-0.105031	0.0329832	0.847295	Q9NWZ3	IRAK4	Interleukin-1 receptor-associated kinase 4 (IRAK-4) (EC 2.7.11.1) (Renal carcinoma antigen NY-REN-64)	3 v 3	-0.175144	0.0130056	0.338191	UNC45A
Q53GA1		Elongation factor 1-alpha (Fragment)	3 v 3	-0.0655	0.0330442	0.847295	Q99714	HSD17B10	3-hydroxyacyl-CoA dehydrogenase type-2 (EC 1.1.1.35) (17-beta-estradiol 17-dehydrogenase) (EC 1.1.1.62) (2-methyl-3-hydroxybutyryl-CoA dehydrogenase) (MHBD) (3-alpha-(17-beta)-hydroxysteroid dehydrogenase (NAD(+))) (EC 1.1.1.239) (3-hydroxy-2-methylbutyryl-CoA dehydrogenase) (EC 1.1.1.178) (3-hydroxyacyl-CoA dehydrogenase type II) (3alpha(or 20beta)-hydroxysteroid dehydrogenase) (EC 1.1.1.53) (7-…	3 v 3	-0.0788973	0.0130061	0.338191	GYS1
Q5T9A4	ATAD3B	ATPase family AAA domain-containing protein 3B (AAA-TOB3)	3 v 3	-0.891981	0.0333116	0.847295	Q9Y2V0	CDIN1	CDAN1-interacting nuclease 1 (Protein HH114)	2 v 2	-0.272279	0.013009	0.338191	GSTT2B
P35908	KRT2	Keratin, type II cytoskeletal 2 epidermal (Cytokeratin-2e) (CK-2e) (Epithelial keratin-2e) (Keratin-2 epidermis) (Keratin-2e) (K2e) (Type-II keratin Kb2)	3 v 3	0.64912	0.0333247	0.847295	A0A024R5X3	SLTM	SAFB-like, transcription modulator, isoform CRA_b	3 v 3	0.584752	0.0130125	0.338191	ANXA11
P62937	PPIA	Peptidyl-prolyl cis-trans isomerase A (PPIase A) (EC 5.2.1.8) (Cyclophilin A) (Cyclosporin A-binding protein) (Rotamase A) [Cleaved into: Peptidyl-prolyl cis-trans isomerase A, N-terminally processed]	3 v 3	0.0917491	0.0335005	0.847295	Q9H446	RWDD1	RWD domain-containing protein 1 (DRG family-regulatory protein 2)	3 v 3	-0.175342	0.0130306	0.338191	USP14
Q7Z7F0	KHDC4	KH homology domain-containing protein 4 (Brings lots of money 7) (Pre-mRNA splicing factor protein KHDC4)	3 v 3	-0.132053	0.0335097	0.847295	P62873	GNB1	Guanine nucleotide-binding protein G(I)/G(S)/G(T) subunit beta-1 (Transducin beta chain 1)	3 v 3	-0.110414	0.0130448	0.338191	EPHB2
Q9Y2U5	MAP3K2	Mitogen-activated protein kinase kinase kinase 2 (EC 2.7.11.25) (MAPK/ERK kinase kinase 2) (MEK kinase 2) (MEKK 2)	3 v 3	-0.144546	0.0335761	0.847295	Q07157	TJP1	Tight junction protein ZO-1 (Tight junction protein 1) (Zona occludens protein 1) (Zonula occludens protein 1)	3 v 3	0.510547	0.0130544	0.338191	SAE1
Q15417	CNN3	Calponin-3 (Calponin, acidic isoform)	3 v 3	0.159787	0.0335941	0.847295	Q9H814	PHAX	Phosphorylated adapter RNA export protein (RNA U small nuclear RNA export adapter protein)	3 v 3	0.129198	0.0130654	0.338191	PRPSAP1
Q0VFW7	C14orf102	C14orf102 protein (Chromosome 14 open reading frame 102, isoform CRA_b)	3 v 3	-0.0614743	0.0336043	0.847295	E1NZA1	PRIC295	Peroxisome proliferator activated receptor interacting complex protein	3 v 3	-0.0770689	0.0131514	0.339385	DHRS7
Q12907	LMAN2	Vesicular integral-membrane protein VIP36 (Glycoprotein GP36b) (Lectin mannose-binding 2) (Vesicular integral-membrane protein 36) (VIP36)	3 v 3	0.123685	0.0336482	0.847295	Q9NY74	ETAA1	Ewing's tumor-associated antigen 1 (Ewing's tumor-associated antigen 16)	2 v 2	-0.0989066	0.0132962	0.340495	TYSND1
Q7Z392	TRAPPC11	Trafficking protein particle complex subunit 11	3 v 3	-0.138662	0.0336806	0.847295	Q96IS6	HSPA8	HSPA8 protein (Fragment)	3 v 3	-0.19877	0.0134462	0.340495	FH
Q9Y2H1	STK38L	Serine/threonine-protein kinase 38-like (EC 2.7.11.1) (NDR2 protein kinase) (Nuclear Dbf2-related kinase 2)	3 v 3	0.118017	0.0338791	0.847295	Q96T23	RSF1	Remodeling and spacing factor 1 (Rsf-1) (HBV pX-associated protein 8) (Hepatitis B virus X-associated protein) (p325 subunit of RSF chromatin-remodeling complex)	3 v 3	0.24433	0.0134677	0.340495	ITPKA
Q9NWX6	THG1L	Probable tRNA(His) guanylyltransferase (EC 2.7.7.79) (Induced in high glucose-1) (IHG-1) (Interphase cytoplasmic foci protein 45) (tRNA-histidine guanylyltransferase)	3 v 3	-0.0494158	0.0338919	0.847295	P20248	CCNA2	Cyclin-A2 (Cyclin-A) (Cyclin A)	3 v 3	-0.205871	0.0134767	0.340495	FAM83H
O95881	TXNDC12	Thioredoxin domain-containing protein 12 (EC 1.8.4.2) (Endoplasmic reticulum resident protein 18) (ER protein 18) (ERp18) (Endoplasmic reticulum resident protein 19) (ER protein 19) (ERp19) (Thioredoxin-like protein p19) (hTLP19)	3 v 3	0.146455	0.0339965	0.847295	Q00610	CLTC	Clathrin heavy chain 1 (Clathrin heavy chain on chromosome 17) (CLH-17)	3 v 3	0.391294	0.0135224	0.340495	GNB1L
Q9HB09	BCL2L12	Bcl-2-like protein 12 (Bcl2-L-12) (Bcl-2-related proline-rich protein)	3 v 3	0.187863	0.0340072	0.847295	O95249	GOSR1	Golgi SNAP receptor complex member 1 (28 kDa Golgi SNARE protein) (28 kDa cis-Golgi SNARE p28) (GOS-28)	3 v 3	-0.205896	0.0135298	0.340495	ECPAS
Q9NQR4	NIT2	Omega-amidase NIT2 (EC 3.5.1.3) (Nitrilase homolog 2)	3 v 3	0.0666144	0.0340852	0.847295	Q13418	ILK	Integrin-linked protein kinase (EC 2.7.11.1) (59 kDa serine/threonine-protein kinase) (Beta-integrin-linked kinase) (ILK-1) (ILK-2) (p59ILK)	3 v 3	-0.107096	0.0135639	0.340495	GCNT1
Q7Z333	SETX	Probable helicase senataxin (EC 3.6.4.-) (Amyotrophic lateral sclerosis 4 protein) (SEN1 homolog) (Senataxin)	3 v 3	-0.0680965	0.0342299	0.847295	Q9NVU7	SDAD1	Protein SDA1 homolog (Nucleolar protein 130) (SDA1 domain-containing protein 1) (hSDA)	3 v 3	-0.127469	0.0135746	0.340495	MRPS23
Q53TN4	CYBRD1	Plasma membrane ascorbate-dependent reductase CYBRD1 (EC 7.2.1.3) (Cytochrome b reductase 1) (Duodenal cytochrome b) (Ferric-chelate reductase 3)	3 v 3	-0.298377	0.0345045	0.847295	P55081	MFAP1	Microfibrillar-associated protein 1 (Spliceosome B complex protein MFAP1)	3 v 3	0.142381	0.0136218	0.340495	GSTO1
Q3B820	FAM161A	Protein FAM161A	2 v 2	0.130302	0.0345505	0.847295	P41212	ETV6	Transcription factor ETV6 (ETS translocation variant 6) (ETS-related protein Tel1) (Tel)	3 v 3	0.617291	0.0136305	0.340495	NRDC
P01034	CST3	Cystatin-C (Cystatin-3) (Gamma-trace) (Neuroendocrine basic polypeptide) (Post-gamma-globulin)	3 v 3	0.180089	0.0346102	0.847295	Q8NG31	KNL1	Kinetochore scaffold 1 (ALL1-fused gene from chromosome 15q14 protein) (AF15q14) (Bub-linking kinetochore protein) (Blinkin) (Cancer susceptibility candidate gene 5 protein) (Cancer/testis antigen 29) (CT29) (Kinetochore-null protein 1) (Protein CASC5) (Protein D40/AF15q14)	3 v 3	0.143539	0.0136655	0.340495	SART1
Q8N6H7	ARFGAP2	ADP-ribosylation factor GTPase-activating protein 2 (ARF GAP 2) (GTPase-activating protein ZNF289) (Zinc finger protein 289)	3 v 3	0.112216	0.034695	0.847295	Q9Y5Q9	GTF3C3	General transcription factor 3C polypeptide 3 (Transcription factor IIIC 102 kDa subunit) (TFIIIC 102 kDa subunit) (TFIIIC102) (Transcription factor IIIC subunit gamma) (TF3C-gamma)	3 v 3	0.165715	0.0136984	0.340495	PDXK
P09525	ANXA4	Annexin A4 (35-beta calcimedin) (Annexin IV) (Annexin-4) (Carbohydrate-binding protein p33/p41) (Chromobindin-4) (Endonexin I) (Lipocortin IV) (P32.5) (PP4-X) (Placental anticoagulant protein II) (PAP-II) (Protein II)	3 v 3	0.0943321	0.0346955	0.847295	Q9HAB8	PPCS	Phosphopantothenate--cysteine ligase (EC 6.3.2.51) (Phosphopantothenoylcysteine synthetase) (PPC synthetase)	3 v 3	-0.124291	0.0137732	0.340495	PBRM1
P52655	GTF2A1	Transcription initiation factor IIA subunit 1 (General transcription factor IIA subunit 1) (TFIIAL) (Transcription initiation factor TFIIA 42 kDa subunit) (TFIIA-42) [Cleaved into: Transcription initiation factor IIA alpha chain (TFIIA p35 subunit); Transcription initiation factor IIA beta chain (TFIIA p19 subunit)]	3 v 3	0.0877761	0.0347761	0.847295	Q9UNS2	COPS3	COP9 signalosome complex subunit 3 (SGN3) (Signalosome subunit 3) (JAB1-containing signalosome subunit 3)	3 v 3	-0.234139	0.013807	0.340495	MRPS18C
Q14240	EIF4A2	Eukaryotic initiation factor 4A-II (eIF-4A-II) (eIF4A-II) (EC 3.6.4.13) (ATP-dependent RNA helicase eIF4A-2)	3 v 3	0.284731	0.0348457	0.847295	Q9UI30	TRMT112	Multifunctional methyltransferase subunit TRM112-like protein (tRNA methyltransferase 112 homolog)	3 v 3	-0.198639	0.0138923	0.340495	NARF
Q8WU90	ZC3H15	Zinc finger CCCH domain-containing protein 15 (DRG family-regulatory protein 1) (Likely ortholog of mouse immediate early response erythropoietin 4)	3 v 3	-0.0863295	0.0348856	0.847295	P09874	PARP1	Poly [ADP-ribose] polymerase 1 (PARP-1) (EC 2.4.2.30) (ADP-ribosyltransferase diphtheria toxin-like 1) (ARTD1) (DNA ADP-ribosyltransferase PARP1) (EC 2.4.2.-) (NAD(+) ADP-ribosyltransferase 1) (ADPRT 1) (Poly[ADP-ribose] synthase 1) (Protein poly-ADP-ribosyltransferase PARP1) (EC 2.4.2.-)	3 v 3	0.205508	0.0138971	0.340495	ENGASE
O75935	DCTN3	Dynactin subunit 3 (Dynactin complex subunit 22 kDa subunit) (p22)	3 v 3	0.109188	0.034979	0.847295	Q9H3P2	NELFA	Negative elongation factor A (NELF-A) (Wolf-Hirschhorn syndrome candidate 2 protein)	3 v 3	-0.262059	0.0139381	0.340495	CBX4
A0A0S2Z4G7	NPM1	Nucleophosmin (Fragment)	3 v 3	-0.0965391	0.035022	0.847295	Q6UN15	FIP1L1	Pre-mRNA 3'-end-processing factor FIP1 (hFip1) (FIP1-like 1 protein) (Factor interacting with PAP) (Rearranged in hypereosinophilia)	3 v 3	0.747661	0.0139849	0.340495	COL1A1
A0A0S2Z4B5	PPP3CA	Serine/threonine-protein phosphatase (EC 3.1.3.16) (Fragment)	3 v 3	0.0834666	0.0354345	0.851407	Q7KZ85	SUPT6H	Transcription elongation factor SPT6 (hSPT6) (Histone chaperone suppressor of Ty6) (Tat-cotransactivator 2 protein) (Tat-CT2 protein)	3 v 3	-0.106134	0.013987	0.340495	LMNB2
P13645	KRT10	Keratin, type I cytoskeletal 10 (Cytokeratin-10) (CK-10) (Keratin-10) (K10)	3 v 3	0.638987	0.0356498	0.851407	Q13011	ECH1	Delta(3,5)-Delta(2,4)-dienoyl-CoA isomerase, mitochondrial (EC 5.3.3.-)	3 v 3	-0.0848685	0.013994	0.340495	RPS21
Q8IVH8	MAP4K3	Mitogen-activated protein kinase kinase kinase kinase 3 (EC 2.7.11.1) (Germinal center kinase-related protein kinase) (GLK) (MAPK/ERK kinase kinase kinase 3) (MEK kinase kinase 3) (MEKKK 3)	3 v 3	-0.199057	0.0356745	0.851407	Q4J6C6	PREPL	Prolyl endopeptidase-like (EC 3.4.21.-) (Prolylendopeptidase-like)	3 v 3	-0.182173	0.0141459	0.340877	GPN1
B2C310	GSTP1	Glutathione S-transferase pi (Glutathione S-transferase pi 1) (Fragment)	3 v 3	0.312583	0.0357638	0.851407	Q02218	OGDH	2-oxoglutarate dehydrogenase, mitochondrial (EC 1.2.4.2) (2-oxoglutarate dehydrogenase complex component E1) (OGDC-E1) (Alpha-ketoglutarate dehydrogenase)	3 v 3	-0.135171	0.0143138	0.340877	PRMT7
Q15036	SNX17	Sorting nexin-17	3 v 3	-0.100939	0.0358631	0.851407	P52747	ZNF143	Zinc finger protein 143 (SPH-binding factor) (Selenocysteine tRNA gene transcription-activating factor) (hStaf)	3 v 3	-0.0840583	0.0143153	0.340877	UTP6
Q8N668	COMMD1	COMM domain-containing protein 1 (Protein Murr1)	3 v 3	0.163008	0.0358772	0.851407	Q7Z3E5	ARMC9	LisH domain-containing protein ARMC9 (Armadillo repeat-containing protein 9) (Melanoma/melanocyte-specific tumor antigen KU-MEL-1) (NS21)	3 v 3	-0.0686326	0.0143331	0.340877	TTC19
Q9BVS4	RIOK2	Serine/threonine-protein kinase RIO2 (EC 2.7.11.1) (RIO kinase 2)	3 v 3	0.183972	0.0358919	0.851407	P30153	PPP2R1A	Serine/threonine-protein phosphatase 2A 65 kDa regulatory subunit A alpha isoform (Medium tumor antigen-associated 61 kDa protein) (PP2A subunit A isoform PR65-alpha) (PP2A subunit A isoform R1-alpha)	3 v 3	-0.141636	0.0143349	0.340878	CRYZ
P63098	PPP3R1	Calcineurin subunit B type 1 (Protein phosphatase 2B regulatory subunit 1) (Protein phosphatase 3 regulatory subunit B alpha isoform 1)	3 v 3	0.249271	0.0361088	0.852465	P02545	LMNA	Prelamin-A/C [Cleaved into: Lamin-A/C (70 kDa lamin) (Renal carcinoma antigen NY-REN-32)]	3 v 3	0.415248	0.014419	0.340878	HINT3
M1VKI3	SDC4-ROS1_S4;R32	Tyrosine-protein kinase receptor (EC 2.7.10.1)	3 v 3	-0.2289	0.0362147	0.852465	Q9H0D6	XRN2	5'-3' exoribonuclease 2 (EC 3.1.13.-) (DHM1-like protein) (DHP protein)	3 v 3	0.0653786	0.0144899	0.340877	ANLN
A0A1B0W0B7	ND1	NADH-ubiquinone oxidoreductase chain 1 (EC 7.1.1.2)	3 v 3	-0.112064	0.0362368	0.852465	P30414	NKTR	NK-tumor recognition protein (NK-TR protein) (Natural-killer cells cyclophilin-related protein) (Peptidyl-prolyl cis-trans isomerase NKTR) (PPIase) (EC 5.2.1.8) (Rotamase)	3 v 3	0.615447	0.0145312	0.340878	SAAL1
O75746	SLC25A12	Calcium-binding mitochondrial carrier protein Aralar1 (Mitochondrial aspartate glutamate carrier 1) (Solute carrier family 25 member 12)	3 v 3	0.066988	0.0365908	0.856289	Q9UQN3	CHMP2B	Charged multivesicular body protein 2b (CHMP2.5) (Chromatin-modifying protein 2b) (CHMP2b) (Vacuolar protein sorting-associated protein 2-2) (Vps2-2) (hVps2-2)	3 v 3	-0.143486	0.0145668	0.340877	CNOT1
P18669	PGAM1	Phosphoglycerate mutase 1 (EC 5.4.2.11) (EC 5.4.2.4) (BPG-dependent PGAM 1) (Phosphoglycerate mutase isozyme B) (PGAM-B)	3 v 3	0.0793735	0.0366748	0.856289	P50148	GNAQ	Guanine nucleotide-binding protein G(q) subunit alpha (Guanine nucleotide-binding protein alpha-q)	3 v 3	-0.166397	0.0145681	0.340877	TRMT61B
Q92543	SNX19	Sorting nexin-19	2 v 2	-0.162041	0.0369397	0.856289	P41208	CETN2	Centrin-2 (Caltractin isoform 1)	3 v 3	-0.115343	0.0145788	0.340878	CIAO2B
Q92562	FIG4	Polyphosphoinositide phosphatase (EC 3.1.3.-) (Phosphatidylinositol 3,5-bisphosphate 5-phosphatase) (SAC domain-containing protein 3)	3 v 3	-0.219944	0.0369693	0.856289	P55060	CSE1L	Exportin-2 (Exp2) (Cellular apoptosis susceptibility protein) (Chromosome segregation 1-like protein) (Importin-alpha re-exporter)	3 v 3	-0.173999	0.0146218	0.340877	SPR
B4DXR9	ZNF732	Zinc finger protein 732	2 v 2	-0.361553	0.0372858	0.856289	Q8NEN9	PDZD8	PDZ domain-containing protein 8 (Sarcoma antigen NY-SAR-84/NY-SAR-104)	3 v 3	-0.131741	0.0146953	0.340877	MKNK1
Q10471	GALNT2	Polypeptide N-acetylgalactosaminyltransferase 2 (EC 2.4.1.41) (Polypeptide GalNAc transferase 2) (GalNAc-T2) (pp-GaNTase 2) (Protein-UDP acetylgalactosaminyltransferase 2) (UDP-GalNAc:polypeptide N-acetylgalactosaminyltransferase 2) [Cleaved into: Polypeptide N-acetylgalactosaminyltransferase 2 soluble form]	3 v 3	0.119194	0.0373007	0.856289	Q9H3U1	UNC45A	Protein unc-45 homolog A (Unc-45A) (GCUNC-45) (Smooth muscle cell-associated protein 1) (SMAP-1)	3 v 3	-0.0916092	0.0147053	0.340877	FAHD2A
P49458	SRP9	Signal recognition particle 9 kDa protein (SRP9)	3 v 3	0.0979522	0.0373674	0.856289	P13807	GYS1	Glycogen [starch] synthase, muscle (EC 2.4.1.11)	3 v 3	0.222152	0.01473	0.340878	RBP2
O15120	AGPAT2	1-acyl-sn-glycerol-3-phosphate acyltransferase beta (EC 2.3.1.51) (1-acylglycerol-3-phosphate O-acyltransferase 2) (1-AGP acyltransferase 2) (1-AGPAT 2) (Lysophosphatidic acid acyltransferase beta) (LPAAT-beta)	3 v 3	-0.274699	0.0374641	0.856289	P0CG30	GSTT2B	Glutathione S-transferase theta-2B (EC 2.5.1.18) (GST class-theta-2) (Glutathione S-transferase theta-2)	3 v 3	-0.120276	0.0147767	0.340878	CDC42
O60551	NMT2	Glycylpeptide N-tetradecanoyltransferase 2 (EC 2.3.1.97) (Myristoyl-CoA:protein N-myristoyltransferase 2) (NMT 2) (Peptide N-myristoyltransferase 2) (Type II N-myristoyltransferase)	3 v 3	-0.183644	0.0375675	0.856289	Q6ICS0	ANXA11	Annexin (Fragment)	3 v 3	-0.16385	0.0147997	0.340877	WFS1
Q9HB71	CACYBP	Calcyclin-binding protein (CacyBP) (hCacyBP) (S100A6-binding protein) (Siah-interacting protein)	3 v 3	0.0970076	0.0376428	0.856289	P54578	USP14	Ubiquitin carboxyl-terminal hydrolase 14 (EC 3.4.19.12) (Deubiquitinating enzyme 14) (Ubiquitin thioesterase 14) (Ubiquitin-specific-processing protease 14)	3 v 3	-0.115573	0.0149867	0.340877	CLPB
Q9GZL7	WDR12	Ribosome biogenesis protein WDR12 (WD repeat-containing protein 12)	3 v 3	-0.137768	0.037845	0.856289	P29323	EPHB2	Ephrin type-B receptor 2 (EC 2.7.10.1) (Developmentally-regulated Eph-related tyrosine kinase) (ELK-related tyrosine kinase) (EPH tyrosine kinase 3) (EPH-like kinase 5) (EK5) (hEK5) (Renal carcinoma antigen NY-REN-47) (Tyrosine-protein kinase TYRO5) (Tyrosine-protein kinase receptor EPH-3) [Cleaved into: EphB2/CTF1; EphB2/CTF2]	3 v 3	-0.169377	0.014992	0.340878	GID8
Q86SK9	SCD5	Stearoyl-CoA desaturase 5 (EC 1.14.19.1) (Acyl-CoA-desaturase 4) (HSCD5) (Stearoyl-CoA 9-desaturase) (Stearoyl-CoA desaturase 2)	3 v 3	0.2947	0.0378747	0.856289	Q9UBE0	SAE1	SUMO-activating enzyme subunit 1 (Ubiquitin-like 1-activating enzyme E1A) [Cleaved into: SUMO-activating enzyme subunit 1, N-terminally processed]	3 v 3	-0.146146	0.0150683	0.340877	ARL6IP4
H7C4C5	MAP4	Microtubule-associated protein (Fragment)	2 v 2	0.576734	0.0379024	0.856289	Q14558	PRPSAP1	Phosphoribosyl pyrophosphate synthase-associated protein 1 (PRPP synthase-associated protein 1) (39 kDa phosphoribosypyrophosphate synthase-associated protein) (PAP39)	3 v 3	0.157818	0.0151226	0.340877	XAB2
Q9NVR5	DNAAF2	Protein kintoun (Dynein assembly factor 2, axonemal)	3 v 3	0.0268893	0.0379201	0.856289	O60678	PRMT3	Protein arginine N-methyltransferase 3 (EC 2.1.1.-) (Heterogeneous nuclear ribonucleoprotein methyltransferase-like protein 3)	3 v 3	0.18413	0.0151525	0.340878	GPRC5C
Q15836	VAMP3	Vesicle-associated membrane protein 3 (VAMP-3) (Cellubrevin) (CEB) (Synaptobrevin-3)	3 v 3	-0.122792	0.037941	0.856289	Q9Y394	DHRS7	Dehydrogenase/reductase SDR family member 7 (EC 1.1.-.-) (Retinal short-chain dehydrogenase/reductase 4) (retSDR4) (Short chain dehydrogenase/reductase family 34C member 1)	3 v 3	-0.166245	0.0151722	0.340877	NAA50
Q07820	MCL1	Induced myeloid leukemia cell differentiation protein Mcl-1 (Bcl-2-like protein 3) (Bcl2-L-3) (Bcl-2-related protein EAT/mcl1) (mcl1/EAT)	3 v 3	-0.193915	0.0380081	0.856289	Q2T9J0	TYSND1	Peroxisomal leader peptide-processing protease (EC 3.4.21.-) (Trypsin domain-containing protein 1) [Cleaved into: Peroxisomal leader peptide-processing protease, 15 kDa form; Peroxisomal leader peptide-processing protease, 45 kDa form]	3 v 3	-0.125285	0.0152129	0.340877	SAPCD2
P16455	MGMT	Methylated-DNA--protein-cysteine methyltransferase (EC 2.1.1.63) (6-O-methylguanine-DNA methyltransferase) (MGMT) (O-6-methylguanine-DNA-alkyltransferase)	3 v 3	0.154952	0.0381772	0.857568	P07954	FH	Fumarate hydratase, mitochondrial (Fumarase) (HsFH) (EC 4.2.1.2)	3 v 3	-0.0836963	0.0152249	0.340878	EPHX4
Q96JQ2	CLMN	Calmin (Calponin-like transmembrane domain protein)	3 v 3	0.157521	0.0382876	0.857568	P23677	ITPKA	Inositol-trisphosphate 3-kinase A (EC 2.7.1.127) (Inositol 1,4,5-trisphosphate 3-kinase A) (IP3 3-kinase A) (IP3K A) (InsP 3-kinase A)	2 v 2	-0.177577	0.0153381	0.340878	DCP1A
P21796	VDAC1	Voltage-dependent anion-selective channel protein 1 (VDAC-1) (hVDAC1) (Outer mitochondrial membrane protein porin 1) (Plasmalemmal porin) (Porin 31HL) (Porin 31HM)	3 v 3	0.0790884	0.0384143	0.857568	Q6ZRV2	FAM83H	Protein FAM83H	3 v 3	0.172992	0.0153432	0.340877	TEFM
Q02447	SP3	Transcription factor Sp3 (SPR-2)	2 v 2	-0.454147	0.0384677	0.857568	Q9BYB4	GNB1L	Guanine nucleotide-binding protein subunit beta-like protein 1 (G protein subunit beta-like protein 1) (DGCRK3) (WD repeat-containing protein 14) (WD40 repeat-containing protein deleted in VCFS) (WDVCF)	3 v 3	-0.176404	0.0153455	0.340877	RPA2
Q92574	TSC1	Hamartin (Tuberous sclerosis 1 protein)	3 v 3	-0.213818	0.0388778	0.864448	Q5VYK3	ECPAS	Proteasome adapter and scaffold protein ECM29 (Ecm29 proteasome adapter and scaffold) (Proteasome-associated protein ECM29 homolog)	3 v 3	-0.0983101	0.0154741	0.340877	SMPD4
P78382	SLC35A1	CMP-sialic acid transporter (CMP-SA-Tr) (CMP-Sia-Tr) (Solute carrier family 35 member A1)	3 v 3	-0.280751	0.0392087	0.867388	Q02742	GCNT1	Beta-1,3-galactosyl-O-glycosyl-glycoprotein beta-1,6-N-acetylglucosaminyltransferase (EC 2.4.1.102) (Core 2-branching enzyme) (Core2-GlcNAc-transferase) (C2GNT) (Core 2 GNT)	3 v 3	-0.165661	0.0154748	0.340877	ESS2
Q8N9R8	SCAI	Protein SCAI (Suppressor of cancer cell invasion protein)	3 v 3	0.114007	0.0392987	0.867388	Q9Y3D9	MRPS23	28S ribosomal protein S23, mitochondrial (MRP-S23) (S23mt) (Mitochondrial small ribosomal subunit protein mS23)	3 v 3	0.274597	0.015494	0.340877	PNO1
Q13268	DHRS2	Dehydrogenase/reductase SDR family member 2, mitochondrial (EC 1.1.1.-) (Dicarbonyl reductase HEP27) (Protein D) (Short chain dehydrogenase/reductase family 25C member 1)	3 v 3	0.11856	0.0393156	0.867388	P78417	GSTO1	Glutathione S-transferase omega-1 (GSTO-1) (EC 2.5.1.18) (Glutathione S-transferase omega 1-1) (GSTO 1-1) (Glutathione-dependent dehydroascorbate reductase) (EC 1.8.5.1) (Monomethylarsonic acid reductase) (MMA(V) reductase) (EC 1.20.4.2) (S-(Phenacyl)glutathione reductase) (SPG-R)	3 v 3	-0.148344	0.0155178	0.340877	DNAJA3
O00214	LGALS8	Galectin-8 (Gal-8) (Po66 carbohydrate-binding protein) (Po66-CBP) (Prostate carcinoma tumor antigen 1) (PCTA-1)	3 v 3	0.27668	0.0395409	0.867549	O43847	NRDC	Nardilysin (EC 3.4.24.61) (N-arginine dibasic convertase) (NRD convertase) (NRD-C) (Nardilysin convertase)	3 v 3	-0.19656	0.01571	0.340878	MVB12A
P52292	KPNA2	Importin subunit alpha-1 (Karyopherin subunit alpha-2) (RAG cohort protein 1) (SRP1-alpha)	3 v 3	0.145275	0.0396017	0.867549	P11586	MTHFD1	C-1-tetrahydrofolate synthase, cytoplasmic (C1-THF synthase) (Epididymis secretory sperm binding protein) [Cleaved into: C-1-tetrahydrofolate synthase, cytoplasmic, N-terminally processed] [Includes: Methylenetetrahydrofolate dehydrogenase (EC 1.5.1.5); Methenyltetrahydrofolate cyclohydrolase (EC 3.5.4.9); Formyltetrahydrofolate synthetase (EC 6.3.4.3)]	3 v 3	-0.120493	0.0158281	0.340878	A0A2R8YDH4
Q8WVK7	SKA2	Spindle and kinetochore-associated protein 2 (Protein FAM33A)	3 v 3	0.217179	0.0398155	0.867549	O43290	SART1	U4/U6.U5 tri-snRNP-associated protein 1 (SNU66 homolog) (hSnu66) (Squamous cell carcinoma antigen recognized by T-cells 1) (SART-1) (hSART-1) (U4/U6.U5 tri-snRNP-associated 110 kDa protein) (allergen Hom s 1)	3 v 3	0.320462	0.0158881	0.340878	VCP
P61764	STXBP1	Syntaxin-binding protein 1 (MUNC18-1) (N-Sec1) (Protein unc-18 homolog 1) (Unc18-1) (Protein unc-18 homolog A) (Unc-18A) (p67)	3 v 3	-0.133473	0.0398854	0.867549	O00764	PDXK	Pyridoxal kinase (EC 2.7.1.35) (Pyridoxine kinase)	3 v 3	-0.22975	0.0158913	0.340878	RAD23A
Q9ULX6	AKAP8L	A-kinase anchor protein 8-like (AKAP8-like protein) (Helicase A-binding protein 95) (HAP95) (Homologous to AKAP95 protein) (HA95) (Neighbor of A-kinase-anchoring protein 95) (Neighbor of AKAP95)	3 v 3	-0.235176	0.0399716	0.867549	Q86U86	PBRM1	Protein polybromo-1 (hPB1) (BRG1-associated factor 180) (BAF180) (Polybromo-1D)	3 v 3	0.4133	0.0159081	0.340877	KANSL1
O15047	SETD1A	Histone-lysine N-methyltransferase SETD1A (EC 2.1.1.354) (Lysine N-methyltransferase 2F) (SET domain-containing protein 1A) (hSET1A) (Set1/Ash2 histone methyltransferase complex subunit SET1)	3 v 3	-0.2688	0.0399768	0.867549	Q96LJ7	DHRS1	Dehydrogenase/reductase SDR family member 1 (EC 1.1.-.-) (Short chain dehydrogenase/reductase family 19C member 1)	3 v 3	-0.104866	0.0159945	0.340877	BCAP31
Q9NRY5	FAM114A2	Protein FAM114A2	3 v 3	-0.0946516	0.0401672	0.867549	Q9Y3D5	MRPS18C	28S ribosomal protein S18c, mitochondrial (MRP-S18-c) (Mrps18-c) (S18mt-c) (28S ribosomal protein S18-1, mitochondrial) (MRP-S18-1) (Mitochondrial small ribosomal subunit protein bS18c) (Mitochondrial small ribosomal subunit protein bS18m)	3 v 3	-0.161475	0.0160488	0.340877	SRRM2
O75676	RPS6KA4	Ribosomal protein S6 kinase alpha-4 (S6K-alpha-4) (EC 2.7.11.1) (90 kDa ribosomal protein S6 kinase 4) (Nuclear mitogen- and stress-activated protein kinase 2) (Ribosomal protein kinase B) (RSKB)	3 v 3	-0.0936871	0.0402314	0.867549	Q9UHQ1	NARF	Nuclear prelamin A recognition factor (Iron-only hydrogenase-like protein 2) (IOP2)	3 v 3	-0.175915	0.0160694	0.340877	RFLNB
Q9H0H5	RACGAP1	Rac GTPase-activating protein 1 (Male germ cell RacGap) (MgcRacGAP) (Protein CYK4 homolog) (CYK4) (HsCYK-4)	3 v 3	-0.204311	0.0402398	0.867549	Q8NFI3	ENGASE	Cytosolic endo-beta-N-acetylglucosaminidase (ENGase) (EC 3.2.1.96)	3 v 3	0.147396	0.0161669	0.340877	ALDH3A2
P09382	LGALS1	Galectin-1 (Gal-1) (14 kDa laminin-binding protein) (HLBP14) (14 kDa lectin) (Beta-galactoside-binding lectin L-14-I) (Galaptin) (HBL) (HPL) (Lactose-binding lectin 1) (Lectin galactoside-binding soluble 1) (Putative MAPK-activating protein PM12) (S-Lac lectin 1)	3 v 3	0.596555	0.0404635	0.868943	O00257	CBX4	E3 SUMO-protein ligase CBX4 (EC 2.3.2.-) (Chromobox protein homolog 4) (Polycomb 2 homolog) (Pc2) (hPc2)	3 v 3	0.383412	0.0161912	0.340878	AHNAK
Q96DE5	ANAPC16	Anaphase-promoting complex subunit 16 (APC16) (Cyclosome subunit 16)	3 v 3	0.162803	0.0406523	0.868943	D3DTX7	COL1A1	Collagen, type I, alpha 1, isoform CRA_a	2 v 2	-0.804413	0.0162204	0.340878	E2F4
O60779	SLC19A2	Thiamine transporter 1 (ThTr-1) (ThTr1) (Solute carrier family 19 member 2) (Thiamine carrier 1) (TC1)	2 v 2	0.0356825	0.0407173	0.868943	Q03252	LMNB2	Lamin-B2	3 v 3	0.474195	0.0162414	0.340877	EIF3G
Q13873	BMPR2	Bone morphogenetic protein receptor type-2 (BMP type-2 receptor) (BMPR-2) (EC 2.7.11.30) (Bone morphogenetic protein receptor type II) (BMP type II receptor) (BMPR-II)	2 v 2	-0.120777	0.0407283	0.868943	P63220	RPS21	40S ribosomal protein S21 (Small ribosomal subunit protein eS21)	3 v 3	-0.250455	0.0162607	0.340877	NKAP
Q3KQV9	UAP1L1	UDP-N-acetylhexosamine pyrophosphorylase-like protein 1 (EC 2.7.7.-)	3 v 3	-0.403881	0.0408242	0.868943	Q9HCN4	GPN1	GPN-loop GTPase 1 (EC 3.6.5.-) (MBD2-interacting protein) (MBDin) (RNAPII-associated protein 4) (XPA-binding protein 1)	3 v 3	-0.231999	0.0162658	0.340877	PIP4P1
O14879	IFIT3	Interferon-induced protein with tetratricopeptide repeats 3 (IFIT-3) (CIG49) (ISG-60) (Interferon-induced 60 kDa protein) (IFI-60K) (Interferon-induced protein with tetratricopeptide repeats 4) (IFIT-4) (Retinoic acid-induced gene G protein) (P60) (RIG-G)	3 v 3	-0.723158	0.0410224	0.868943	Q9NVM4	PRMT7	Protein arginine N-methyltransferase 7 (EC 2.1.1.321) (Histone-arginine N-methyltransferase PRMT7) ([Myelin basic protein]-arginine N-methyltransferase PRMT7)	3 v 3	-0.0776421	0.0162782	0.340877	ISYNA1
P06401	PGR	Progesterone receptor (PR) (Nuclear receptor subfamily 3 group C member 3)	3 v 3	-0.247676	0.041091	0.868943	Q9NYH9	UTP6	U3 small nucleolar RNA-associated protein 6 homolog (Hepatocellular carcinoma-associated antigen 66) (Multiple hat domains protein)	3 v 3	0.0862224	0.0162835	0.340877	GRHPR
Q96AQ6	PBXIP1	Pre-B-cell leukemia transcription factor-interacting protein 1 (Hematopoietic PBX-interacting protein)	3 v 3	-0.106554	0.0412675	0.868943	Q6DKK2	TTC19	Tetratricopeptide repeat protein 19, mitochondrial (TPR repeat protein 19)	3 v 3	-0.0984853	0.0163408	0.340877	ANKRD49
Q9C005	DPY30	Protein dpy-30 homolog (Dpy-30-like protein) (Dpy-30L)	3 v 3	-0.169854	0.0412966	0.868943	Q08257	CRYZ	Quinone oxidoreductase (EC 1.6.5.5) (NADPH:quinone reductase) (Zeta-crystallin)	3 v 3	-0.1402	0.0163573	0.340877	CCDC134
Q9NW61	PLEKHJ1	Pleckstrin homology domain-containing family J member 1 (PH domain-containing family J member 1) (Guanine nucleotide-releasing protein x)	3 v 3	-0.135397	0.0413248	0.868943	Q9NQE9	HINT3	Histidine triad nucleotide-binding protein 3 (HINT-3) (EC 3.-.-.-)	3 v 3	-0.186047	0.01646	0.340877	LARP1
Q96GY3	LIN37	Protein lin-37 homolog (Antolefinin)	3 v 3	-0.188902	0.0414323	0.869058	Q9NQW6	ANLN	Anillin	3 v 3	-0.104973	0.0164847	0.340877	NRAS
Q9NQZ5	STARD7	StAR-related lipid transfer protein 7, mitochondrial (Gestational trophoblastic tumor protein 1) (START domain-containing protein 7) (StARD7)	3 v 3	-0.0642286	0.0419214	0.875155	Q96ER3	SAAL1	Protein SAAL1 (Synoviocyte proliferation-associated in collagen-induced arthritis protein 1) (SPACIA1)	3 v 3	-0.160715	0.0165057	0.340877	ENY2
Q96B97	SH3KBP1	SH3 domain-containing kinase-binding protein 1 (CD2-binding protein 3) (CD2BP3) (Cbl-interacting protein of 85 kDa) (Human Src family kinase-binding protein 1) (HSB-1)	3 v 3	-0.0622767	0.0420005	0.875155	P62857	RPS28	40S ribosomal protein S28 (Small ribosomal subunit protein eS28)	3 v 3	-0.145959	0.016508	0.340877	PTPN1
Q13907	IDI1	Isopentenyl-diphosphate Delta-isomerase 1 (EC 5.3.3.2) (Isopentenyl pyrophosphate isomerase 1) (IPP isomerase 1) (IPPI1)	3 v 3	0.192348	0.0420313	0.875155	A5YKK6	CNOT1	CCR4-NOT transcription complex subunit 1 (CCR4-associated factor 1) (Negative regulator of transcription subunit 1 homolog) (NOT1H) (hNOT1)	3 v 3	0.0977635	0.0165113	0.340878	MACROH2A1
Q96BF6	NACC2	Nucleus accumbens-associated protein 2 (NAC-2) (BTB/POZ domain-containing protein 14A) (Repressor with BTB domain and BEN domain)	3 v 3	-0.152469	0.0423026	0.876902	Q9BVS5	TRMT61B	tRNA (adenine(58)-N(1))-methyltransferase, mitochondrial (EC 2.1.1.220) (mRNA methyladenosine-N(1)-methyltransferase) (EC 2.1.1.-)	3 v 3	-0.150794	0.0165347	0.340877	DTWD2
Q8IUH5	ZDHHC17	Palmitoyltransferase ZDHHC17 (EC 2.3.1.225) (Acyltransferase ZDHHC17) (EC 2.3.1.-) (DHHC domain-containing cysteine-rich protein 17) (DHHC17) (Huntingtin yeast partner H) (Huntingtin-interacting protein 14) (HIP-14) (Huntingtin-interacting protein 3) (HIP-3) (Huntingtin-interacting protein H) (Putative MAPK-activating protein PM11) (Putative NF-kappa-B-activating protein 205) (Zinc finger DHHC do…	3 v 3	-0.0947276	0.0423211	0.876902	Q9Y3D0	CIAO2B	Cytosolic iron-sulfur assembly component 2B (MSS19-interacting protein of 18 kDa) (Mitotic spindle-associated MMXD complex subunit MIP18) (Protein FAM96B)	3 v 3	-0.173162	0.0166108	0.340877	CDK12
P25325	MPST	3-mercaptopyruvate sulfurtransferase (MST) (EC 2.8.1.2)	3 v 3	0.142958	0.0424388	0.877207	P35270	SPR	Sepiapterin reductase (SPR) (EC 1.1.1.153)	3 v 3	-0.256872	0.0166646	0.340878	VANGL1
Q9BXP5	SRRT	Serrate RNA effector molecule homolog (Arsenite-resistance protein 2)	3 v 3	-0.0661117	0.042591	0.87822	Q9BUB5	MKNK1	MAP kinase-interacting serine/threonine-protein kinase 1 (EC 2.7.11.1) (MAP kinase signal-integrating kinase 1) (MAPK signal-integrating kinase 1) (Mnk1)	3 v 3	-0.26387	0.0166704	0.340877	ABCC4
Q9Y2T2	AP3M1	AP-3 complex subunit mu-1 (AP-3 adaptor complex mu3A subunit) (Adaptor-related protein complex 3 subunit mu-1) (Mu-adaptin 3A) (Mu3A-adaptin)	3 v 3	0.211254	0.0428795	0.880412	Q96GK7	FAHD2A	Fumarylacetoacetate hydrolase domain-containing protein 2A (EC 3.-.-.-)	3 v 3	-0.176831	0.0166793	0.340877	FAM193A
Q96IZ5	RBM41	RNA-binding protein 41 (RNA-binding motif protein 41)	2 v 2	-0.262619	0.0429041	0.880412	P50120	RBP2	Retinol-binding protein 2 (Cellular retinol-binding protein II) (CRBP-II)	3 v 3	0.110497	0.0168132	0.340877	ARHGAP29
O14734	ACOT8	Acyl-coenzyme A thioesterase 8 (Acyl-CoA thioesterase 8) (EC 3.1.2.1) (EC 3.1.2.11) (EC 3.1.2.2) (EC 3.1.2.3) (EC 3.1.2.5) (Choloyl-coenzyme A thioesterase) (EC 3.1.2.27) (HIV-Nef-associated acyl-CoA thioesterase) (Peroxisomal acyl-CoA thioesterase 2) (PTE-2) (Peroxisomal acyl-coenzyme A thioester hydrolase 1) (PTE-1) (Peroxisomal long-chain acyl-CoA thioesterase 1) (Thioesterase II) (hACTE-III) …	3 v 3	-0.0621587	0.043205	0.881567	P60953	CDC42	Cell division control protein 42 homolog (EC 3.6.5.2) (G25K GTP-binding protein)	3 v 3	-0.197748	0.016843	0.340877	CTNNA1
Q96ES7	SGF29	SAGA-associated factor 29 (Coiled-coil domain-containing protein 101) (SAGA complex-associated factor 29)	3 v 3	-0.174016	0.0436875	0.881567	O76024	WFS1	Wolframin	3 v 3	-0.125176	0.0168767	0.340878	AASDHPPT
Q5VTR2	RNF20	E3 ubiquitin-protein ligase BRE1A (BRE1-A) (hBRE1) (EC 2.3.2.27) (RING finger protein 20) (RING-type E3 ubiquitin transferase BRE1A)	3 v 3	-0.234994	0.0438889	0.881567	F5H7A5	CLPB	Caseinolytic peptidase B protein homolog (Fragment)	3 v 3	0.160871	0.0168881	0.340878	UMPS
Q9H3C7	GGNBP2	Gametogenetin-binding protein 2 (Laryngeal carcinoma-related protein 1) (Protein ZNF403)	3 v 3	-0.156525	0.0439205	0.881567	Q9NWU2	GID8	Glucose-induced degradation protein 8 homolog (Two hybrid-associated protein 1 with RanBPM) (Twa1)	3 v 3	-0.02382	0.0168969	0.340877	AGO2
P07478	PRSS2	Trypsin-2 (EC 3.4.21.4) (Anionic trypsinogen) (Serine protease 2) (Trypsin II)	2 v 2	0.0586165	0.0439278	0.881567	Q14191	WRN	Werner syndrome ATP-dependent helicase (EC 3.6.4.12) (DNA helicase, RecQ-like type 3) (RecQ3) (Exonuclease WRN) (EC 3.1.-.-) (RecQ protein-like 2)	3 v 3	0.172243	0.0168976	0.340877	FBN2
Q96D70	R3HDM4	R3H domain-containing protein 4	3 v 3	0.204859	0.0439551	0.881567	F8WCT1	ARL6IP4	ADP-ribosylation factor-like protein 6-interacting protein 4	3 v 3	1.10822	0.0168978	0.340878	ARL15
P82664	MRPS10	28S ribosomal protein S10, mitochondrial (MRP-S10) (S10mt) (Mitochondrial small ribosomal subunit protein uS10m)	3 v 3	-0.220216	0.0440288	0.881567	Q9HCS7	XAB2	Pre-mRNA-splicing factor SYF1 (Protein HCNP) (XPA-binding protein 2)	3 v 3	0.252309	0.016921	0.340877	SGO1
Q9NPD8	UBE2T	Ubiquitin-conjugating enzyme E2 T (EC 2.3.2.23) (Cell proliferation-inducing gene 50 protein) (E2 ubiquitin-conjugating enzyme T) (Ubiquitin carrier protein T) (Ubiquitin-protein ligase T)	3 v 3	0.174995	0.0440626	0.881567	Q9NQ84	GPRC5C	G-protein coupled receptor family C group 5 member C (Retinoic acid-induced gene 3 protein) (RAIG-3)	3 v 3	-0.411459	0.0169547	0.340877	GABARAPL2
P0DN79	CBSL	Cystathionine beta-synthase-like protein (EC 4.2.1.22) (Beta-thionase) (Serine sulfhydrase)	3 v 3	0.242209	0.0440937	0.881567	Q9UH65	SWAP70	Switch-associated protein 70 (SWAP-70)	3 v 3	-0.0648598	0.0169733	0.340877	TMEM214
Q9NZJ4	SACS	Sacsin (DnaJ homolog subfamily C member 29) (DNAJC29)	3 v 3	-0.128818	0.0441293	0.881567	Q9GZZ1	NAA50	N-alpha-acetyltransferase 50 (hNaa50p) (EC 2.3.1.258) (N-acetyltransferase 13) (N-acetyltransferase 5) (hNAT5) (N-acetyltransferase san homolog) (hSAN) (N-epsilon-acetyltransferase 50) (EC 2.3.1.-) (NatE catalytic subunit)	3 v 3	-0.321087	0.0170363	0.340877	MRPS5
Q9H1B5	XYLT2	Xylosyltransferase 2 (EC 2.4.2.26) (Peptide O-xylosyltransferase 1) (Xylosyltransferase II) (XT-II) (XylT-II)	2 v 2	-0.335634	0.0441831	0.881567	Q86UD0	SAPCD2	Suppressor APC domain-containing protein 2 (Tumor specificity and mitosis phase-dependent expression protein) (TS/MDEP) (p42.3)	3 v 3	-0.1601	0.0170616	0.340877	ERCC3
Q9UH65	SWAP70	Switch-associated protein 70 (SWAP-70)	3 v 3	-0.0624267	0.044232	0.881567	Q8IUS5	EPHX4	Epoxide hydrolase 4 (EC 3.3.-.-) (Abhydrolase domain-containing protein 7) (Epoxide hydrolase-related protein)	2 v 2	0.29682	0.0170675	0.340877	ANKRD54
Q14108	SCARB2	Lysosome membrane protein 2 (85 kDa lysosomal membrane sialoglycoprotein) (LGP85) (CD36 antigen-like 2) (Lysosome membrane protein II) (LIMP II) (Scavenger receptor class B member 2) (CD antigen CD36)	3 v 3	-0.249169	0.0444009	0.881567	Q9NPI6	DCP1A	mRNA-decapping enzyme 1A (EC 3.-.-.-) (Smad4-interacting transcriptional co-activator) (Transcription factor SMIF)	3 v 3	-0.113573	0.0171241	0.340877	XPR1
G3V4T6	GSTZ1	Maleylacetoacetate isomerase (EC 5.2.1.2)	3 v 3	0.282689	0.0444096	0.881567	Q96QE5	TEFM	Transcription elongation factor, mitochondrial	3 v 3	0.0462889	0.0172084	0.340877	SPG21
O15234	CASC3	Protein CASC3 (Cancer susceptibility candidate gene 3 protein) (Metastatic lymph node gene 51 protein) (MLN 51) (Protein barentsz) (Btz)	3 v 3	-0.146912	0.0446659	0.882849	P17980	PSMC3	26S proteasome regulatory subunit 6A (26S proteasome AAA-ATPase subunit RPT5) (Proteasome 26S subunit ATPase 3) (Proteasome subunit P50) (Tat-binding protein 1) (TBP-1)	3 v 3	-0.194924	0.0172551	0.340878	DNAJC5
P09543	CNP	2',3'-cyclic-nucleotide 3'-phosphodiesterase (CNP) (CNPase) (EC 3.1.4.37)	3 v 3	0.0888673	0.0447691	0.882849	P15927	RPA2	Replication protein A 32 kDa subunit (RP-A p32) (Replication factor A protein 2) (RF-A protein 2) (Replication protein A 34 kDa subunit) (RP-A p34)	3 v 3	-0.137456	0.017266	0.340878	CBR3
P0CG38	POTEI	POTE ankyrin domain family member I	2 v 2	-0.33605	0.0447852	0.882849	Q9NXE4	SMPD4	Sphingomyelin phosphodiesterase 4 (EC 3.1.4.12) (Neutral sphingomyelinase 3) (nSMase-3) (nSMase3) (Neutral sphingomyelinase III)	3 v 3	-0.070459	0.017272	0.340877	COPB2
Q9BYW2	SETD2	Histone-lysine N-methyltransferase SETD2 (EC 2.1.1.359) (HIF-1) (Huntingtin yeast partner B) (Huntingtin-interacting protein 1) (HIP-1) (Huntingtin-interacting protein B) (Lysine N-methyltransferase 3A) (Protein-lysine N-methyltransferase SETD2) (EC 2.1.1.-) (SET domain-containing protein 2) (hSET2) (p231HBP)	3 v 3	0.147386	0.0450204	0.885435	Q96DF8	ESS2	Splicing factor ESS-2 homolog (DiGeorge syndrome critical region 13) (DiGeorge syndrome critical region 14) (DiGeorge syndrome protein H) (DGS-H) (Protein ES2)	3 v 3	-0.105026	0.0172742	0.340877	HOXB7
O43396	TXNL1	Thioredoxin-like protein 1 (32 kDa thioredoxin-related protein)	3 v 3	-0.0947459	0.0452241	0.88602	Q9NRX1	PNO1	RNA-binding protein PNO1 (Partner of NOB1)	3 v 3	-0.220982	0.0172867	0.340877	ZNHIT6
O75506	HSBP1	Heat shock factor-binding protein 1 (Nasopharyngeal carcinoma-associated antigen 13) (NPC-A-13)	3 v 3	-0.154743	0.0452582	0.88602	Q96EY1	DNAJA3	DnaJ homolog subfamily A member 3, mitochondrial (DnaJ protein Tid-1) (hTid-1) (Hepatocellular carcinoma-associated antigen 57) (Tumorous imaginal discs protein Tid56 homolog)	3 v 3	0.134573	0.0173909	0.340877	CDK1
Q4LE40	C14orf159 variant protein	C14orf159 variant protein (Fragment)	3 v 3	-0.132668	0.0455774	0.888616	Q96EY5	MVB12A	Multivesicular body subunit 12A (CIN85/CD2AP family-binding protein) (ESCRT-I complex subunit MVB12A) (Protein FAM125A)	3 v 3	-0.154194	0.0174577	0.340877	PNKP
Q68DH5	LMBRD2	G-protein coupled receptor-associated protein LMBRD2 (LMBR1 domain-containing protein 2)	3 v 3	-0.103216	0.0455995	0.888616	A0A2R8YDH4		Uncharacterized protein	3 v 3	0.576845	0.0175072	0.340878	ZYX
P08243	ASNS	Asparagine synthetase [glutamine-hydrolyzing] (EC 6.3.5.4) (Cell cycle control protein TS11) (Glutamine-dependent asparagine synthetase)	3 v 3	0.17732	0.0457327	0.889178	P55072	VCP	Transitional endoplasmic reticulum ATPase (TER ATPase) (EC 3.6.4.6) (15S Mg(2+)-ATPase p97 subunit) (Valosin-containing protein) (VCP)	3 v 3	-0.137166	0.01751	0.340877	NDUFS6
Q8IWZ6	BBS7	Bardet-Biedl syndrome 7 protein (BBS2-like protein 1)	3 v 3	-0.134007	0.0460487	0.892533	P54725	RAD23A	UV excision repair protein RAD23 homolog A (HR23A) (hHR23A)	3 v 3	-0.107007	0.0175625	0.340877	KIAA2026
Q92793	CREBBP	CREB-binding protein (Histone lysine acetyltransferase CREBBP) (EC 2.3.1.48) (Protein-lysine acetyltransferase CREBBP) (EC 2.3.1.-)	3 v 3	0.190151	0.0461149	0.892533	Q7Z3B3	KANSL1	KAT8 regulatory NSL complex subunit 1 (MLL1/MLL complex subunit KANSL1) (MSL1 homolog 1) (hMSL1v1) (NSL complex protein NSL1) (Non-specific lethal 1 homolog)	3 v 3	0.285861	0.0175785	0.340877	NHP2
P46013	MKI67	Proliferation marker protein Ki-67 (Antigen identified by monoclonal antibody Ki-67) (Antigen KI-67) (Antigen Ki67)	3 v 3	0.346116	0.04631	0.8942	P51572	BCAP31	B-cell receptor-associated protein 31 (BCR-associated protein 31) (Bap31) (6C6-AG tumor-associated antigen) (Protein CDM) (p28)	3 v 3	-0.135166	0.0175911	0.340877	PTBP1
Q96T23	RSF1	Remodeling and spacing factor 1 (Rsf-1) (HBV pX-associated protein 8) (Hepatitis B virus X-associated protein) (p325 subunit of RSF chromatin-remodeling complex)	3 v 3	0.14772	0.0464111	0.8942	Q9UQ35	SRRM2	Serine/arginine repetitive matrix protein 2 (300 kDa nuclear matrix antigen) (Serine/arginine-rich splicing factor-related nuclear matrix protein of 300 kDa) (SR-related nuclear matrix protein of 300 kDa) (Ser/Arg-related nuclear matrix protein of 300 kDa) (Splicing coactivator subunit SRm300) (Tax-responsive enhancer element-binding protein 803) (TaxREB803)	3 v 3	1.03693	0.0176111	0.340877	PNN
Q15517	CDSN	Corneodesmosin (S protein)	2 v 2	0.234444	0.0465426	0.894711	Q8N5W9	RFLNB	Refilin-B (Regulator of filamin protein B) (RefilinB)	2 v 2	0.499531	0.0176706	0.340877	GINS3
O43665	RGS10	Regulator of G-protein signaling 10 (RGS10)	3 v 3	0.175294	0.0468222	0.897828	P51648	ALDH3A2	Aldehyde dehydrogenase family 3 member A2 (EC 1.2.1.3) (EC 1.2.1.94) (Aldehyde dehydrogenase 10) (Fatty aldehyde dehydrogenase) (Microsomal aldehyde dehydrogenase)	3 v 3	-0.295998	0.0176966	0.340877	UBE3B
P08133	ANXA6	Annexin A6 (67 kDa calelectrin) (Annexin VI) (Annexin-6) (Calphobindin-II) (CPB-II) (Chromobindin-20) (Lipocortin VI) (Protein III) (p68) (p70)	3 v 3	0.117129	0.0469809	0.897828	Q09666	AHNAK	Neuroblast differentiation-associated protein AHNAK (Desmoyokin)	3 v 3	-0.323944	0.017711	0.340877	ARHGEF16
Q9UN36	NDRG2	Protein NDRG2 (N-myc downstream-regulated gene 2 protein) (Protein Syld709613)	3 v 3	0.0861773	0.0471302	0.897828	Q16254	E2F4	Transcription factor E2F4 (E2F-4)	3 v 3	-0.140228	0.0177878	0.340877	ATOX1
Q96QU8	XPO6	Exportin-6 (Exp6) (Ran-binding protein 20)	3 v 3	-0.0870738	0.0474208	0.897828	O75821	EIF3G	Eukaryotic translation initiation factor 3 subunit G (eIF3g) (Eukaryotic translation initiation factor 3 RNA-binding subunit) (eIF-3 RNA-binding subunit) (Eukaryotic translation initiation factor 3 subunit 4) (eIF-3-delta) (eIF3 p42) (eIF3 p44)	3 v 3	0.347024	0.0178006	0.340878	ARGLU1
Q9Y277	VDAC3	Voltage-dependent anion-selective channel protein 3 (VDAC-3) (hVDAC3) (Outer mitochondrial membrane protein porin 3)	3 v 3	0.141316	0.0475252	0.897828	Q8N5F7	NKAP	NF-kappa-B-activating protein	3 v 3	0.797084	0.0178428	0.340877	LARS1
P11586	MTHFD1	C-1-tetrahydrofolate synthase, cytoplasmic (C1-THF synthase) (Epididymis secretory sperm binding protein) [Cleaved into: C-1-tetrahydrofolate synthase, cytoplasmic, N-terminally processed] [Includes: Methylenetetrahydrofolate dehydrogenase (EC 1.5.1.5); Methenyltetrahydrofolate cyclohydrolase (EC 3.5.4.9); Formyltetrahydrofolate synthetase (EC 6.3.4.3)]	3 v 3	0.0583486	0.0479291	0.897828	Q86T03	PIP4P1	Type 1 phosphatidylinositol 4,5-bisphosphate 4-phosphatase (Type 1 PtdIns-4,5-P2 4-Ptase) (EC 3.1.3.78) (PtdIns-4,5-P2 4-Ptase I) (Transmembrane protein 55B)	3 v 3	-0.146764	0.0178803	0.340877	DESI1
Q8ND04	SMG8	Protein SMG8 (Amplified in breast cancer gene 2 protein) (Protein smg-8 homolog)	3 v 3	0.0738109	0.0479514	0.897828	Q9NPH2	ISYNA1	Inositol-3-phosphate synthase 1 (IPS 1) (EC 5.5.1.4) (Myo-inositol 1-phosphate synthase) (MI-1-P synthase) (MIP synthase) (hIPS) (Myo-inositol 1-phosphate synthase A1) (hINO1)	3 v 3	-0.246997	0.0179342	0.340877	NCK1
Q9HC21	SLC25A19	Mitochondrial thiamine pyrophosphate carrier (Mitochondrial uncoupling protein 1) (Solute carrier family 25 member 19)	3 v 3	-0.084338	0.0479999	0.897828	Q9BVQ7	SPATA5L1	Spermatogenesis-associated protein 5-like protein 1	3 v 3	0.182871	0.0180115	0.340877	GINS1
P50281	MMP14	Matrix metalloproteinase-14 (MMP-14) (EC 3.4.24.80) (MMP-X1) (Membrane-type matrix metalloproteinase 1) (MT-MMP 1) (MTMMP1) (Membrane-type-1 matrix metalloproteinase) (MT1-MMP) (MT1MMP)	3 v 3	0.0975783	0.0480461	0.897828	Q9UBQ7	GRHPR	Glyoxylate reductase/hydroxypyruvate reductase (EC 1.1.1.79) (EC 1.1.1.81)	3 v 3	-0.209444	0.0180316	0.340877	NOPCHAP1
Q9NZ71	RTEL1	Regulator of telomere elongation helicase 1 (EC 3.6.4.12) (Novel helicase-like)	2 v 2	-0.0755224	0.0480658	0.897828	Q8WVL7	ANKRD49	Ankyrin repeat domain-containing protein 49 (Fetal globin-inducing factor)	3 v 3	-0.414893	0.0180481	0.340877	STAU2
Q96LJ7	DHRS1	Dehydrogenase/reductase SDR family member 1 (EC 1.1.-.-) (Short chain dehydrogenase/reductase family 19C member 1)	3 v 3	0.107832	0.0481533	0.897828	Q9H6E4	CCDC134	Coiled-coil domain-containing protein 134	3 v 3	-0.12872	0.0180526	0.340877	CPSF1
Q9NWS9	ZNF446	Zinc finger protein 446 (Zinc finger protein with KRAB and SCAN domains 20)	3 v 3	-0.19534	0.0481823	0.897828	Q6PKG0	LARP1	La-related protein 1 (La ribonucleoprotein domain family member 1)	3 v 3	0.387686	0.0181345	0.341667	TMEM222
Q96CW5	TUBGCP3	Gamma-tubulin complex component 3 (GCP-3) (hGCP3) (Gamma-ring complex protein 104 kDa) (h104p) (hGrip104) (Spindle pole body protein Spc98 homolog) (hSpc98)	3 v 3	-0.0594231	0.0482136	0.897828	P01111	NRAS	GTPase NRas (EC 3.6.5.2) (Transforming protein N-Ras)	3 v 3	-0.234533	0.0182499	0.342635	FAM120A
H7BXI1	ESYT2	Extended synaptotagmin-2	3 v 3	-0.126614	0.0482569	0.897828	Q9NPA8	ENY2	Transcription and mRNA export factor ENY2 (Enhancer of yellow 2 transcription factor homolog)	3 v 3	-0.15816	0.0182663	0.342635	ERLIN2
Q99661	KIF2C	Kinesin-like protein KIF2C (Kinesin-like protein 6) (Mitotic centromere-associated kinesin) (MCAK)	3 v 3	0.147224	0.0483094	0.897828	P18031	PTPN1	Tyrosine-protein phosphatase non-receptor type 1 (EC 3.1.3.48) (Protein-tyrosine phosphatase 1B) (PTP-1B)	3 v 3	-0.155342	0.0184222	0.343458	PTP4A1
Q14019	COTL1	Coactosin-like protein	3 v 3	0.21333	0.0483916	0.897828	O75367	MACROH2A1	Core histone macro-H2A.1 (Histone macroH2A1) (mH2A1) (Histone H2A.y) (H2A/y) (Medulloblastoma antigen MU-MB-50.205)	3 v 3	0.210442	0.018423	0.343458	NAPB
P19823	ITIH2	Inter-alpha-trypsin inhibitor heavy chain H2 (ITI heavy chain H2) (ITI-HC2) (Inter-alpha-inhibitor heavy chain 2) (Inter-alpha-trypsin inhibitor complex component II) (Serum-derived hyaluronan-associated protein) (SHAP)	3 v 3	-0.156519	0.0486604	0.898609	Q8NBA8	DTWD2	tRNA-uridine aminocarboxypropyltransferase 2 (EC 2.5.1.25) (DTW domain-containing protein 2)	3 v 3	0.210074	0.0184312	0.343458	IQGAP2
P23526	AHCY	Adenosylhomocysteinase (AdoHcyase) (EC 3.3.1.1) (S-adenosyl-L-homocysteine hydrolase)	3 v 3	0.132571	0.0488947	0.898609	Q9NYV4	CDK12	Cyclin-dependent kinase 12 (EC 2.7.11.22) (EC 2.7.11.23) (Cdc2-related kinase, arginine/serine-rich) (CrkRS) (Cell division cycle 2-related protein kinase 7) (CDC2-related protein kinase 7) (Cell division protein kinase 12) (hCDK12)	3 v 3	0.293385	0.0185721	0.343854	RAB12
Q5TF39	MFSD4B	Sodium-dependent glucose transporter 1 (Major facilitator superfamily domain-containing protein 4B)	2 v 2	-0.243223	0.0489428	0.898609	Q8TAA9	VANGL1	Vang-like protein 1 (Loop-tail protein 2 homolog) (LPP2) (Strabismus 2) (Van Gogh-like protein 1)	3 v 3	0.136551	0.0185995	0.343854	LIPA
Q9H488	POFUT1	GDP-fucose protein O-fucosyltransferase 1 (EC 2.4.1.221) (Peptide-O-fucosyltransferase 1) (O-FucT-1)	3 v 3	0.0785144	0.049071	0.898609	O15439	ABCC4	ATP-binding cassette sub-family C member 4 (EC 7.6.2.-) (EC 7.6.2.2) (EC 7.6.2.3) (MRP/cMOAT-related ABC transporter) (Multi-specific organic anion transporter B) (MOAT-B) (Multidrug resistance-associated protein 4)	3 v 3	-0.105839	0.0186141	0.343854	OTUD5
Q9Y6Y8	SEC23IP	SEC23-interacting protein (p125)	3 v 3	-0.0656018	0.0491962	0.898609	A0A1B0GVL4	FAM193A	Protein FAM193A	3 v 3	-0.225203	0.018637	0.343854	MAP7D2
Q8TBP6	SLC25A40	Solute carrier family 25 member 40 (Mitochondrial carrier family protein)	3 v 3	-0.348513	0.0493765	0.898609	Q52LW3	ARHGAP29	Rho GTPase-activating protein 29 (PTPL1-associated RhoGAP protein 1) (Rho-type GTPase-activating protein 29)	3 v 3	-0.0909968	0.0188038	0.343854	CSNK2A1
P49841	GSK3B	Glycogen synthase kinase-3 beta (GSK-3 beta) (EC 2.7.11.26) (Serine/threonine-protein kinase GSK3B) (EC 2.7.11.1)	3 v 3	-0.0851802	0.049404	0.898609	P35221	CTNNA1	Catenin alpha-1 (Alpha E-catenin) (Cadherin-associated protein) (Renal carcinoma antigen NY-REN-13)	3 v 3	-0.152865	0.0188072	0.343854	MRFAP1
Q5SQI0	ATAT1	Alpha-tubulin N-acetyltransferase 1 (Alpha-TAT) (Alpha-TAT1) (TAT) (EC 2.3.1.108) (Acetyltransferase mec-17 homolog)	3 v 3	-0.259465	0.0495027	0.898609	Q9NRN7	AASDHPPT	L-aminoadipate-semialdehyde dehydrogenase-phosphopantetheinyl transferase (EC 2.7.8.7) (4'-phosphopantetheinyl transferase) (Alpha-aminoadipic semialdehyde dehydrogenase-phosphopantetheinyl transferase) (AASD-PPT) (LYS5 ortholog)	3 v 3	-0.0989204	0.0188371	0.343854	LTA4H
Q12802	AKAP13	A-kinase anchor protein 13 (AKAP-13) (AKAP-Lbc) (Breast cancer nuclear receptor-binding auxiliary protein) (Guanine nucleotide exchange factor Lbc) (Human thyroid-anchoring protein 31) (Lymphoid blast crisis oncogene) (LBC oncogene) (Non-oncogenic Rho GTPase-specific GTP exchange factor) (Protein kinase A-anchoring protein 13) (PRKA13) (p47)	3 v 3	-0.0815592	0.0495565	0.898609	P11172	UMPS	Uridine 5'-monophosphate synthase (UMP synthase) [Includes: Orotate phosphoribosyltransferase (OPRT) (OPRTase) (EC 2.4.2.10); Orotidine 5'-phosphate decarboxylase (ODC) (EC 4.1.1.23) (OMPdecase)]	3 v 3	-0.118749	0.0189389	0.343854	AKAP17A
Q9UEU0	VTI1B	Vesicle transport through interaction with t-SNAREs homolog 1B (Vesicle transport v-SNARE protein Vti1-like 1) (Vti1-rp1)	3 v 3	-0.0167248	0.0497599	0.898609	Q9UKV8	AGO2	Protein argonaute-2 (Argonaute2) (hAgo2) (EC 3.1.26.n2) (Argonaute RISC catalytic component 2) (Eukaryotic translation initiation factor 2C 2) (eIF-2C 2) (eIF2C 2) (PAZ Piwi domain protein) (PPD) (Protein slicer)	3 v 3	0.401065	0.0189562	0.343854	SLC17A5
P48444	ARCN1	Coatomer subunit delta (Archain) (Delta-coat protein) (Delta-COP)	3 v 3	-0.0538853	0.0498414	0.898609	P35556	FBN2	Fibrillin-2 [Cleaved into: Fibrillin-2 C-terminal peptide]	3 v 3	0.397501	0.019	0.343854	TOP2B
Q92572	AP3S1	AP-3 complex subunit sigma-1 (AP-3 complex subunit sigma-3A) (Adaptor-related protein complex 3 subunit sigma-1) (Clathrin-associated/assembly/adaptor protein, small 3) (Sigma-3A-adaptin) (Sigma3A-adaptin) (Sigma-adaptin 3a)	3 v 3	0.127677	0.0499125	0.898609	Q9NXU5	ARL15	ADP-ribosylation factor-like protein 15 (ADP-ribosylation factor-related protein 2) (ARF-related protein 2)	3 v 3	-0.247879	0.0190562	0.343854	SCAF8
P08574	CYC1	Cytochrome c1, heme protein, mitochondrial (EC 7.1.1.8) (Complex III subunit 4) (Complex III subunit IV) (Cytochrome b-c1 complex subunit 4) (Ubiquinol-cytochrome-c reductase complex cytochrome c1 subunit) (Cytochrome c-1)	3 v 3	0.114019	0.0499449	0.898609	Q5FBB7	SGO1	Shugoshin 1 (Serologically defined breast cancer antigen NY-BR-85) (Shugoshin-like 1)	2 v 2	0.170465	0.0190665	0.343854	ERAP1
							P60520	GABARAPL2	Gamma-aminobutyric acid receptor-associated protein-like 2 (GABA(A) receptor-associated protein-like 2) (Ganglioside expression factor 2) (GEF-2) (General protein transport factor p16) (Golgi-associated ATPase enhancer of 16 kDa) (GATE-16) (MAP1 light chain 3-related protein)	3 v 3	-0.345107	0.0190942	0.343854	RTCA
							Q6NUQ4	TMEM214	Transmembrane protein 214	3 v 3	-0.216861	0.0191247	0.343854	OBI1
							Q6JQN1	ACAD10	Acyl-CoA dehydrogenase family member 10 (ACAD-10) (EC 1.3.99.-)	3 v 3	0.516753	0.0191656	0.343854	UPRT
							P82675	MRPS5	28S ribosomal protein S5, mitochondrial (MRP-S5) (S5mt) (Mitochondrial small ribosomal subunit protein uS5m)	3 v 3	0.374611	0.019176	0.343854	ZMYM2
							P19447	ERCC3	General transcription and DNA repair factor IIH helicase subunit XPB (TFIIH subunit XPB) (EC 3.6.4.12) (Basic transcription factor 2 89 kDa subunit) (BTF2 p89) (DNA excision repair protein ERCC-3) (DNA repair protein complementing XP-B cells) (TFIIH basal transcription factor complex 89 kDa subunit) (TFIIH 89 kDa subunit) (TFIIH p89) (Xeroderma pigmentosum group B-complementing protein)	3 v 3	0.0475767	0.0191896	0.343854	CEP57
							Q6NXT1	ANKRD54	Ankyrin repeat domain-containing protein 54 (Lyn-interacting ankyrin repeat protein)	3 v 3	-0.0942364	0.0191978	0.343854	RAD21
							Q6UB35	MTHFD1L	Monofunctional C1-tetrahydrofolate synthase, mitochondrial (EC 6.3.4.3) (Formyltetrahydrofolate synthetase)	3 v 3	-0.115619	0.0192361	0.343854	EGLN1
							Q9UBH6	XPR1	Xenotropic and polytropic retrovirus receptor 1 (Protein SYG1 homolog) (Xenotropic and polytropic murine leukemia virus receptor X3) (X-receptor)	3 v 3	0.02724	0.01926	0.343854	SNX3
							Q9NZD8	SPG21	Maspardin (Acid cluster protein 33) (Spastic paraplegia 21 autosomal recessive Mast syndrome protein) (Spastic paraplegia 21 protein)	3 v 3	-0.146149	0.0193503	0.344199	TIGAR
							Q9H3Z4	DNAJC5	DnaJ homolog subfamily C member 5 (Ceroid-lipofuscinosis neuronal protein 4) (Cysteine string protein) (CSP)	3 v 3	-0.131217	0.0193796	0.344199	UAP1
							O75828	CBR3	Carbonyl reductase [NADPH] 3 (EC 1.1.1.184) (NADPH-dependent carbonyl reductase 3) (Short chain dehydrogenase/reductase family 21C member 2)	3 v 3	-0.210062	0.0194094	0.344199	HDAC10
							P35606	COPB2	Coatomer subunit beta' (Beta'-coat protein) (Beta'-COP) (p102)	3 v 3	-0.073281	0.0195038	0.344199	DMTN
							P09629	HOXB7	Homeobox protein Hox-B7 (Homeobox protein HHO.C1) (Homeobox protein Hox-2C)	2 v 2	0.43918	0.0195177	0.344199	KLC2
							Q9NWK9	ZNHIT6	Box C/D snoRNA protein 1 (Serologically defined breast cancer antigen NY-BR-75) (Zinc finger HIT domain-containing protein 6)	3 v 3	-0.239343	0.0195218	0.344199	SUB1
							P06493	CDK1	Cyclin-dependent kinase 1 (CDK1) (EC 2.7.11.22) (EC 2.7.11.23) (Cell division control protein 2 homolog) (Cell division protein kinase 1) (p34 protein kinase)	3 v 3	-0.125096	0.0196759	0.345101	NIT1
							Q96T60	PNKP	Bifunctional polynucleotide phosphatase/kinase (DNA 5'-kinase/3'-phosphatase) (Polynucleotide kinase-3'-phosphatase) [Includes: Polynucleotide 3'-phosphatase (EC 3.1.3.32) (2'(3')-polynucleotidase); Polynucleotide 5'-hydroxyl-kinase (EC 2.7.1.78)]	3 v 3	-0.0752889	0.0196795	0.345101	PATZ1
							Q15942	ZYX	Zyxin (Zyxin-2)	3 v 3	-0.251064	0.0196946	0.345101	NUMA1
							O75380	NDUFS6	NADH dehydrogenase [ubiquinone] iron-sulfur protein 6, mitochondrial (Complex I-13kD-A) (CI-13kD-A) (NADH-ubiquinone oxidoreductase 13 kDa-A subunit)	3 v 3	-0.21369	0.0198652	0.346747	STX3
							Q5HYC2	KIAA2026	Uncharacterized protein KIAA2026	2 v 2	-0.26978	0.0199132	0.346747	STIP1
							Q9NX24	NHP2	H/ACA ribonucleoprotein complex subunit 2 (Nucleolar protein family A member 2) (snoRNP protein NHP2)	3 v 3	0.276252	0.0199651	0.346747	PLCB1
							P26599	PTBP1	Polypyrimidine tract-binding protein 1 (PTB) (57 kDa RNA-binding protein PPTB-1) (Heterogeneous nuclear ribonucleoprotein I) (hnRNP I)	3 v 3	0.352929	0.0200185	0.346747	RNF181
							Q9H307	PNN	Pinin (140 kDa nuclear and cell adhesion-related phosphoprotein) (Desmosome-associated protein) (Domain-rich serine protein) (DRS protein) (DRSP) (Melanoma metastasis clone A protein) (Nuclear protein SDK3) (SR-like protein)	3 v 3	0.825396	0.0200468	0.346747	HYOU1
							Q9BRX5	GINS3	DNA replication complex GINS protein PSF3 (GINS complex subunit 3)	3 v 3	-0.215731	0.0200481	0.346747	CCDC88A
							Q7Z3V4	UBE3B	Ubiquitin-protein ligase E3B (EC 2.3.2.26) (HECT-type ubiquitin transferase E3B)	3 v 3	-0.109491	0.0201078	0.346747	VRK1
							Q5VV41	ARHGEF16	Rho guanine nucleotide exchange factor 16 (Ephexin-4)	3 v 3	-0.114087	0.0201225	0.346747	IAH1
							O00244	ATOX1	Copper transport protein ATOX1 (Metal transport protein ATX1)	3 v 3	-0.182908	0.0202291	0.346747	FNTA
							Q9NWB6	ARGLU1	Arginine and glutamate-rich protein 1	3 v 3	0.482795	0.0202426	0.346747	VASP
							Q9P2J5	LARS1	Leucine--tRNA ligase, cytoplasmic (EC 6.1.1.4) (Leucyl-tRNA synthetase) (LeuRS)	3 v 3	0.0799697	0.0202651	0.346747	ASCC3
							Q6ICB0	DESI1	Desumoylating isopeptidase 1 (DeSI-1) (EC 3.4.-.-) (PPPDE peptidase domain-containing protein 2) (Polyubiquitinated substrate transporter) (POST)	3 v 3	-0.192529	0.0203167	0.346747	SPRYD7
							P16333	NCK1	Cytoplasmic protein NCK1 (NCK adaptor protein 1) (Nck-1) (SH2/SH3 adaptor protein NCK-alpha)	3 v 3	-0.174529	0.0203178	0.346747	APOBEC3B
							Q14691	GINS1	DNA replication complex GINS protein PSF1 (GINS complex subunit 1)	3 v 3	-0.096499	0.0203661	0.346875	TRAF7
							Q8N5I9	NOPCHAP1	NOP protein chaperone 1	3 v 3	-0.160388	0.020438	0.347405	HK2
							A0A024R7X7	STAU2	Double-stranded RNA-binding protein Staufen homolog 2	3 v 3	0.48545	0.0205574	0.347929	NFIC
							Q10570	CPSF1	Cleavage and polyadenylation specificity factor subunit 1 (Cleavage and polyadenylation specificity factor 160 kDa subunit) (CPSF 160 kDa subunit)	3 v 3	0.52117	0.020563	0.347929	BMS1
							Q9H0R3	TMEM222	Transmembrane protein 222	3 v 3	-0.207574	0.0205929	0.347929	OGFOD1
							Q9NZB2	FAM120A	Constitutive coactivator of PPAR-gamma-like protein 1 (Oxidative stress-associated Src activator) (Protein FAM120A)	3 v 3	0.233358	0.0206322	0.347929	HTATIP2
							O94905	ERLIN2	Erlin-2 (Endoplasmic reticulum lipid raft-associated protein 2) (Stomatin-prohibitin-flotillin-HflC/K domain-containing protein 2) (SPFH domain-containing protein 2)	3 v 3	0.200591	0.0206955	0.347982	DDA1
							Q93096	PTP4A1	Protein tyrosine phosphatase type IVA 1 (EC 3.1.3.48) (PTP(CAAXI)) (Protein-tyrosine phosphatase 4a1) (Protein-tyrosine phosphatase of regenerating liver 1) (PRL-1)	3 v 3	-0.120264	0.0207332	0.347982	IGBP1
							Q9H115	NAPB	Beta-soluble NSF attachment protein (SNAP-beta) (N-ethylmaleimide-sensitive factor attachment protein beta)	3 v 3	-0.218743	0.0208172	0.347982	TSN
							A0A024RAJ8	IQGAP2	IQ motif containing GTPase activating protein 2, isoform CRA_b	3 v 3	0.28542	0.0208816	0.347982	AFF1
							A0A3B3ITT1	RAB12	Ras-related protein Rab-12	3 v 3	-0.0502607	0.020895	0.347982	ERO1A
							P38571	LIPA	Lysosomal acid lipase/cholesteryl ester hydrolase (Acid cholesteryl ester hydrolase) (LAL) (EC 3.1.1.13) (Cholesteryl esterase) (Lipase A) (Sterol esterase)	3 v 3	-0.183847	0.0209438	0.347982	CISD1
							Q96G74	OTUD5	OTU domain-containing protein 5 (EC 3.4.19.12) (Deubiquitinating enzyme A) (DUBA)	3 v 3	-0.240458	0.0209786	0.347982	GRK6
							Q96T17	MAP7D2	MAP7 domain-containing protein 2	3 v 3	0.0627234	0.0210093	0.347982	RPA3
							P68400	CSNK2A1	Casein kinase II subunit alpha (CK II alpha) (EC 2.7.11.1)	3 v 3	0.103821	0.0210335	0.347982	SBDS
							Q9Y605	MRFAP1	MORF4 family-associated protein 1 (Protein PGR1) (Protein associated with MRG of 14 kDa)	3 v 3	-0.313422	0.0210948	0.347982	TXNDC9
							P09960	LTA4H	Leukotriene A-4 hydrolase (LTA-4 hydrolase) (EC 3.3.2.6) (Leukotriene A(4) hydrolase) (Tripeptide aminopeptidase LTA4H) (EC 3.4.11.4)	3 v 3	-0.158176	0.0211173	0.347982	ACIN1
							Q02040	AKAP17A	A-kinase anchor protein 17A (AKAP-17A) (721P) (B-lymphocyte antigen) (Protein XE7) (Protein kinase A-anchoring protein 17A) (PRKA17A) (Splicing factor, arginine/serine-rich 17A)	3 v 3	0.461636	0.0211448	0.347982	UCK2
							Q9NRA2	SLC17A5	Sialin (H(+)/nitrate cotransporter) (H(+)/sialic acid cotransporter) (AST) (Membrane glycoprotein HP59) (Solute carrier family 17 member 5) (Vesicular H(+)/Aspartate-glutamate cotransporter)	3 v 3	-0.105903	0.0211666	0.347982	KPNA1
							Q02880	TOP2B	DNA topoisomerase 2-beta (EC 5.6.2.2) (DNA topoisomerase II, beta isozyme)	3 v 3	0.616417	0.0212985	0.348948	B2R5H0
							Q9UPN6	SCAF8	SR-related and CTD-associated factor 8 (CDC5L complex-associated protein 7) (RNA-binding motif protein 16)	3 v 3	-0.102918	0.0213403	0.348948	RCC1
							Q9NZ08	ERAP1	Endoplasmic reticulum aminopeptidase 1 (EC 3.4.11.-) (ARTS-1) (Adipocyte-derived leucine aminopeptidase) (A-LAP) (Aminopeptidase PILS) (Puromycin-insensitive leucyl-specific aminopeptidase) (PILS-AP) (Type 1 tumor necrosis factor receptor shedding aminopeptidase regulator)	3 v 3	-0.10908	0.0213483	0.348948	KAT7
							O00442	RTCA	RNA 3'-terminal phosphate cyclase (RNA cyclase) (RNA-3'-phosphate cyclase) (EC 6.5.1.4) (RNA terminal phosphate cyclase domain-containing protein 1) (RTC domain-containing protein 1)	3 v 3	-0.0362997	0.0214525	0.349046	BLVRA
							Q5W0B1	OBI1	ORC ubiquitin ligase 1 (OBI1) (EC 2.3.2.27) (RING finger protein 219)	3 v 3	-0.0331263	0.021457	0.349046	DHX38
							Q96BW1	UPRT	Uracil phosphoribosyltransferase homolog	3 v 3	0.190376	0.0214772	0.349046	B7Z2V6
							Q9UBW7	ZMYM2	Zinc finger MYM-type protein 2 (Fused in myeloproliferative disorders protein) (Rearranged in atypical myeloproliferative disorder protein) (Zinc finger protein 198)	3 v 3	0.252386	0.0215729	0.349933	KXD1
							Q86XR8	CEP57	Centrosomal protein of 57 kDa (Cep57) (FGF2-interacting protein) (Testis-specific protein 57) (Translokin)	3 v 3	-0.164068	0.0216626	0.350514	WDR37
							O60216	RAD21	Double-strand-break repair protein rad21 homolog (hHR21) (Nuclear matrix protein 1) (NXP-1) (SCC1 homolog) [Cleaved into: 64-kDa C-terminal product (64-kDa carboxy-terminal product) (65-kDa carboxy-terminal product)]	3 v 3	0.350372	0.021691	0.350514	SLC7A5
							R4RYZ7	EGLN1	Hypoxia-inducible factor prolyl hydroxylase 2	3 v 3	-0.132147	0.0218099	0.350934	B4DTB1
							O60493	SNX3	Sorting nexin-3 (Protein SDP3)	3 v 3	-0.384883	0.0218158	0.350933	CEP85
							Q9NQ88	TIGAR	Fructose-2,6-bisphosphatase TIGAR (EC 3.1.3.46) (TP53-induced glycolysis and apoptosis regulator) (TP53-induced glycolysis regulatory phosphatase)	3 v 3	-0.186122	0.0219667	0.350934	PDLIM1
							Q16222	UAP1	UDP-N-acetylhexosamine pyrophosphorylase (Antigen X) (AGX) (Sperm-associated antigen 2) [Includes: UDP-N-acetylgalactosamine pyrophosphorylase (EC 2.7.7.83) (AGX-1); UDP-N-acetylglucosamine pyrophosphorylase (EC 2.7.7.23) (AGX-2)]	3 v 3	-0.13494	0.0220009	0.350934	DOCK9
							Q969S8	HDAC10	Polyamine deacetylase HDAC10 (EC 3.5.1.48) (EC 3.5.1.62) (Histone deacetylase 10) (HD10)	2 v 2	0.131403	0.0220827	0.350934	TMEM109
							Q08495	DMTN	Dematin (Dematin actin-binding protein) (Erythrocyte membrane protein band 4.9)	3 v 3	-0.360925	0.0221089	0.350934	LGALS3
							Q9H0B6	KLC2	Kinesin light chain 2 (KLC 2)	3 v 3	-0.133084	0.0221202	0.350934	TFE3
							P53999	SUB1	Activated RNA polymerase II transcriptional coactivator p15 (Positive cofactor 4) (PC4) (SUB1 homolog) (p14)	3 v 3	0.434491	0.0221366	0.350934	SCYL2
							Q86X76	NIT1	Deaminated glutathione amidase (dGSH amidase) (EC 3.5.1.128) (Nitrilase homolog 1)	3 v 3	-0.204194	0.0222187	0.350934	NDUFA13
							Q9HBE1	PATZ1	POZ-, AT hook-, and zinc finger-containing protein 1 (BTB/POZ domain zinc finger transcription factor) (Protein kinase A RI subunit alpha-associated protein) (Zinc finger and BTB domain-containing protein 19) (Zinc finger protein 278) (Zinc finger sarcoma gene protein)	3 v 3	0.17565	0.0222229	0.350934	NOP9
							Q14980	NUMA1	Nuclear mitotic apparatus protein 1 (Nuclear matrix protein-22) (NMP-22) (Nuclear mitotic apparatus protein) (NuMA protein) (SP-H antigen)	3 v 3	0.998545	0.0222682	0.350934	COG8
							Q6NXG1	ESRP1	Epithelial splicing regulatory protein 1 (RNA-binding motif protein 35A) (RNA-binding protein 35A)	3 v 3	0.172819	0.0222744	0.350934	HERC2
							Q13277	STX3	Syntaxin-3	3 v 3	-0.242793	0.0222779	0.350934	TAX1BP1
							P31948	STIP1	Stress-induced-phosphoprotein 1 (STI1) (Hsc70/Hsp90-organizing protein) (Hop) (Renal carcinoma antigen NY-REN-11) (Transformation-sensitive protein IEF SSP 3521)	3 v 3	-0.149485	0.0223206	0.350933	MAT2A
							Q9NQ66	PLCB1	1-phosphatidylinositol 4,5-bisphosphate phosphodiesterase beta-1 (EC 3.1.4.11) (PLC-154) (Phosphoinositide phospholipase C-beta-1) (Phospholipase C-I) (PLC-I) (Phospholipase C-beta-1) (PLC-beta-1)	3 v 3	-0.160794	0.022357	0.350934	ZFYVE26
							Q9P0P0	RNF181	E3 ubiquitin-protein ligase RNF181 (EC 2.3.2.27) (RING finger protein 181) (RING-type E3 ubiquitin transferase RNF181)	3 v 3	-0.389083	0.0223792	0.350934	PRRC1
							A0A494C039	HYOU1	Hypoxia up-regulated protein 1	2 v 2	-0.545836	0.0224379	0.350933	LMNB1
							Q3V6T2	CCDC88A	Girdin (Akt phosphorylation enhancer) (APE) (Coiled-coil domain-containing protein 88A) (G alpha-interacting vesicle-associated protein) (GIV) (Girders of actin filament) (Hook-related protein 1) (HkRP1)	3 v 3	0.267854	0.0224587	0.350934	GCC2
							Q99986	VRK1	Serine/threonine-protein kinase VRK1 (EC 2.7.11.1) (Vaccinia-related kinase 1)	3 v 3	-0.118669	0.0225214	0.351268	APEH
							Q2TAA2	IAH1	Isoamyl acetate-hydrolyzing esterase 1 homolog (EC 3.1.-.-)	3 v 3	-0.156096	0.0226836	0.351922	AK2
							P49354	FNTA	Protein farnesyltransferase/geranylgeranyltransferase type-1 subunit alpha (EC 2.5.1.58) (EC 2.5.1.59) (CAAX farnesyltransferase subunit alpha) (FTase-alpha) (Ras proteins prenyltransferase subunit alpha) (Type I protein geranyl-geranyltransferase subunit alpha) (GGTase-I-alpha)	3 v 3	-0.112438	0.0227039	0.351922	UQCRC1
							Q3SY69	ALDH1L2	Mitochondrial 10-formyltetrahydrofolate dehydrogenase (Mitochondrial 10-FTHFDH) (mtFDH) (EC 1.5.1.6) (Aldehyde dehydrogenase family 1 member L2)	3 v 3	0.214702	0.0227134	0.351922	PEA15
							P50552	VASP	Vasodilator-stimulated phosphoprotein (VASP)	3 v 3	-0.0913916	0.0228123	0.351922	PIR
							Q8N3C0	ASCC3	Activating signal cointegrator 1 complex subunit 3 (EC 3.6.4.12) (ASC-1 complex subunit p200) (ASC1p200) (Helicase, ATP binding 1) (Trip4 complex subunit p200)	3 v 3	0.392388	0.0228436	0.351922	MRPS11
							O15234	CASC3	Protein CASC3 (Cancer susceptibility candidate gene 3 protein) (Metastatic lymph node gene 51 protein) (MLN 51) (Protein barentsz) (Btz)	3 v 3	0.547105	0.0228634	0.351922	GOLGA7
							Q5W111	SPRYD7	SPRY domain-containing protein 7 (Chronic lymphocytic leukemia deletion region gene 6 protein) (CLL deletion region gene 6 protein)	3 v 3	-0.152642	0.0229064	0.351922	MCM6
							Q9UH17	APOBEC3B	DNA dC->dU-editing enzyme APOBEC-3B (A3B) (EC 3.5.4.38) (Phorbolin-1-related protein) (Phorbolin-2/3)	3 v 3	0.241916	0.0229119	0.351922	DDX46
							Q6Q0C0	TRAF7	E3 ubiquitin-protein ligase TRAF7 (EC 2.3.2.27) (RING finger and WD repeat-containing protein 1) (RING finger protein 119) (RING-type E3 ubiquitin transferase TRAF7) (TNF receptor-associated factor 7)	3 v 3	0.193825	0.0229353	0.351922	Q9Y655
							Q5TF39	MFSD4B	Sodium-dependent glucose transporter 1 (Major facilitator superfamily domain-containing protein 4B)	2 v 2	0.184	0.0230109	0.352322	ZWINT
							P52789	HK2	Hexokinase-2 (EC 2.7.1.1) (Hexokinase type II) (HK II) (Hexokinase-B) (Muscle form hexokinase)	3 v 3	-0.20561	0.0230898	0.352322	WDR61
							P08651	NFIC	Nuclear factor 1 C-type (NF1-C) (Nuclear factor 1/C) (CCAAT-box-binding transcription factor) (CTF) (Nuclear factor I/C) (NF-I/C) (NFI-C) (TGGCA-binding protein)	3 v 3	0.202281	0.0231251	0.352322	CUL4A
							Q14692	BMS1	Ribosome biogenesis protein BMS1 homolog (Ribosome assembly protein BMS1 homolog)	3 v 3	0.229148	0.0231558	0.352322	PDLIM7
							Q8N543	OGFOD1	Prolyl 3-hydroxylase OGFOD1 (EC 1.14.11.-) (2-oxoglutarate and iron-dependent oxygenase domain-containing protein 1) (Termination and polyadenylation 1 homolog) (uS12 prolyl 3-hydroxylase)	3 v 3	-0.198078	0.0231682	0.352322	RNPEP
							Q9BUP3	HTATIP2	Oxidoreductase HTATIP2 (EC 1.1.1.-) (30 kDa HIV-1 TAT-interacting protein) (HIV-1 TAT-interactive protein 2)	3 v 3	-0.157074	0.0232437	0.352841	NUDT16
							Q9BW61	DDA1	DET1- and DDB1-associated protein 1 (Placenta cross-immune reaction antigen 1) (PCIA-1)	3 v 3	-0.19928	0.0233285	0.353498	TIMM8A
							P78318	IGBP1	Immunoglobulin-binding protein 1 (B-cell signal transduction molecule alpha 4) (Protein alpha-4) (CD79a-binding protein 1) (Protein phosphatase 2/4/6 regulatory subunit) (Renal carcinoma antigen NY-REN-16)	3 v 3	-0.2123	0.0234712	0.353631	GBA2
							Q9NTX5	ECHDC1	Ethylmalonyl-CoA decarboxylase (EC 4.1.1.94) (Enoyl-CoA hydratase domain-containing protein 1) (Methylmalonyl-CoA decarboxylase) (MMCD)	3 v 3	-0.102121	0.0235113	0.353631	CAPNS1
							Q15631	TSN	Translin (EC 3.1.-.-) (Component 3 of promoter of RISC) (C3PO)	3 v 3	-0.161428	0.0235761	0.353631	ASPM
							P51825	AFF1	AF4/FMR2 family member 1 (ALL1-fused gene from chromosome 4 protein) (Protein AF-4) (Protein FEL) (Proto-oncogene AF4)	3 v 3	0.218687	0.0236077	0.353631	HNRNPM
							Q96HE7	ERO1A	ERO1-like protein alpha (ERO1-L) (ERO1-L-alpha) (EC 1.8.4.-) (Endoplasmic oxidoreductin-1-like protein) (Endoplasmic reticulum oxidoreductase alpha) (Oxidoreductin-1-L-alpha)	3 v 3	-0.119455	0.0236328	0.353631	PDLIM5
							Q9NZ45	CISD1	CDGSH iron-sulfur domain-containing protein 1 (MitoNEET)	3 v 3	-0.162012	0.0236992	0.353631	STX17
							Q07820	MCL1	Induced myeloid leukemia cell differentiation protein Mcl-1 (Bcl-2-like protein 3) (Bcl2-L-3) (Bcl-2-related protein EAT/mcl1) (mcl1/EAT)	3 v 3	-0.160183	0.0237436	0.353631	POLE4
							P43250	GRK6	G protein-coupled receptor kinase 6 (EC 2.7.11.16) (G protein-coupled receptor kinase GRK6)	3 v 3	-0.166332	0.0237566	0.353631	NUDT5
							P35244	RPA3	Replication protein A 14 kDa subunit (RP-A p14) (Replication factor A protein 3) (RF-A protein 3)	3 v 3	-0.148385	0.0237665	0.353632	NDUFAF2
							Q9Y3A5	SBDS	Ribosome maturation protein SBDS (Shwachman-Bodian-Diamond syndrome protein)	3 v 3	-0.193882	0.0237814	0.353631	TARS3
							O14530	TXNDC9	Thioredoxin domain-containing protein 9 (ATP-binding protein associated with cell differentiation) (Protein 1-4)	3 v 3	-0.299821	0.0237941	0.353632	INIP
							Q9UKV3	ACIN1	Apoptotic chromatin condensation inducer in the nucleus (Acinus)	3 v 3	0.832129	0.023895	0.353682	PAFAH1B2
							Q9BZX2	UCK2	Uridine-cytidine kinase 2 (UCK 2) (EC 2.7.1.48) (Cytidine monophosphokinase 2) (Testis-specific protein TSA903) (Uridine monophosphokinase 2)	3 v 3	-0.181796	0.0239156	0.353682	NDUFAF3
							P52294	KPNA1	Importin subunit alpha-5 (Karyopherin subunit alpha-1) (Nucleoprotein interactor 1) (NPI-1) (RAG cohort protein 2) (SRP1-beta) [Cleaved into: Importin subunit alpha-5, N-terminally processed]	3 v 3	0.145612	0.0240036	0.353682	UBR7
							B2R5H0		Protein S100 (S100 calcium-binding protein)	3 v 3	-0.117571	0.0240664	0.353682	DOCK7
							P18754	RCC1	Regulator of chromosome condensation (Cell cycle regulatory protein) (Chromosome condensation protein 1)	3 v 3	-0.382967	0.024071	0.353682	GOLGA8O
							O95251	KAT7	Histone acetyltransferase KAT7 (EC 2.3.1.48) (Histone acetyltransferase binding to ORC1) (Lysine acetyltransferase 7) (MOZ, YBF2/SAS3, SAS2 and TIP60 protein 2) (MYST-2)	3 v 3	0.168373	0.0240803	0.353682	FXYD6
							P53004	BLVRA	Biliverdin reductase A (BVR A) (EC 1.3.1.24) (Biliverdin-IX alpha-reductase)	3 v 3	-0.138381	0.0240883	0.353682	ATL2
							Q92620	DHX38	Pre-mRNA-splicing factor ATP-dependent RNA helicase PRP16 (EC 3.6.4.13) (ATP-dependent RNA helicase DHX38) (DEAH box protein 38)	3 v 3	0.361119	0.0243732	0.354527	MYO5A
							B7Z2V6		H(+)-transporting two-sector ATPase (EC 7.1.2.2)	2 v 2	-0.144547	0.0243751	0.354527	TXNL4B
							M0QY77	KXD1	KxDL motif-containing protein 1	3 v 3	-0.321959	0.024393	0.354527	WDHD1
							A0A1S5UZ07	TLN1	Talin-1	3 v 3	-0.123945	0.024393	0.354527	AMPD2
							Q9Y2I8	WDR37	WD repeat-containing protein 37	3 v 3	0.239845	0.0244149	0.354527	IFRD1
							Q01650	SLC7A5	Large neutral amino acids transporter small subunit 1 (4F2 light chain) (4F2 LC) (4F2LC) (CD98 light chain) (Integral membrane protein E16) (E16) (L-type amino acid transporter 1) (hLAT1) (Solute carrier family 7 member 5) (y+ system cationic amino acid transporter)	3 v 3	-0.204905	0.0244372	0.354527	B3KRJ9
							B4DTB1		cDNA FLJ52936, weakly similar to Tropomyosin alpha-4 chain	3 v 3	-0.127707	0.0245454	0.354631	DPY19L1
							Q6P2H3	CEP85	Centrosomal protein of 85 kDa (Cep85) (Coiled-coil domain-containing protein 21)	3 v 3	0.210832	0.0246273	0.354631	ANXA2
							O00151	PDLIM1	PDZ and LIM domain protein 1 (C-terminal LIM domain protein 1) (Elfin) (LIM domain protein CLP-36)	3 v 3	-0.317367	0.0246529	0.354631	TSPYL
							A0A088AWN3	DOCK9	Dedicator of cytokinesis protein 9	3 v 3	0.0952803	0.0246814	0.354631	Q59ER5
							Q9BVC6	TMEM109	Transmembrane protein 109 (Mitsugumin-23) (Mg23)	3 v 3	-0.181471	0.0247358	0.354631	THOP1
							P17931	LGALS3	Galectin-3 (Gal-3) (35 kDa lectin) (Carbohydrate-binding protein 35) (CBP 35) (Galactose-specific lectin 3) (Galactoside-binding protein) (GALBP) (IgE-binding protein) (L-31) (Laminin-binding protein) (Lectin L-29) (Mac-2 antigen)	3 v 3	-0.492581	0.0247465	0.354631	DIAPH3
							P19532	TFE3	Transcription factor E3 (Class E basic helix-loop-helix protein 33) (bHLHe33)	3 v 3	0.128121	0.024789	0.354631	ZNF669
							Q6P3W7	SCYL2	SCY1-like protein 2 (Coated vesicle-associated kinase of 104 kDa)	3 v 3	-0.0522563	0.0248357	0.354631	EML2
							Q9P0J0	NDUFA13	NADH dehydrogenase [ubiquinone] 1 alpha subcomplex subunit 13 (Cell death regulatory protein GRIM-19) (Complex I-B16.6) (CI-B16.6) (Gene associated with retinoic and interferon-induced mortality 19 protein) (GRIM-19) (Gene associated with retinoic and IFN-induced mortality 19 protein) (NADH-ubiquinone oxidoreductase B16.6 subunit)	3 v 3	-0.129982	0.0249425	0.354631	CPSF7
							Q86U38	NOP9	Nucleolar protein 9	3 v 3	-0.156266	0.0249481	0.354631	NSD3
							Q96MW5	COG8	Conserved oligomeric Golgi complex subunit 8 (COG complex subunit 8) (Component of oligomeric Golgi complex 8)	3 v 3	-0.126224	0.0250392	0.354631	CUL3
							B7ZM99	MTHFD1L	Formyltetrahydrofolate synthetase (EC 6.3.4.3)	3 v 3	-0.178943	0.0250642	0.354631	LACTB
							O95714	HERC2	E3 ubiquitin-protein ligase HERC2 (EC 2.3.2.26) (HECT domain and RCC1-like domain-containing protein 2) (HECT-type E3 ubiquitin transferase HERC2)	3 v 3	0.271057	0.0250769	0.354631	AP5B1
							P43378	PTPN9	Tyrosine-protein phosphatase non-receptor type 9 (EC 3.1.3.48) (Protein-tyrosine phosphatase MEG2) (PTPase MEG2)	3 v 3	0.0574001	0.0251651	0.354631	AKAP9
							Q86VP1	TAX1BP1	Tax1-binding protein 1 (TRAF6-binding protein)	3 v 3	0.326186	0.0251701	0.354631	SNRNP40
							P31153	MAT2A	S-adenosylmethionine synthase isoform type-2 (AdoMet synthase 2) (EC 2.5.1.6) (Methionine adenosyltransferase 2) (MAT 2) (Methionine adenosyltransferase II) (MAT-II)	3 v 3	-0.195719	0.0251822	0.354631	NT5DC3
							Q68DK2	ZFYVE26	Zinc finger FYVE domain-containing protein 26 (FYVE domain-containing centrosomal protein) (FYVE-CENT) (Spastizin)	3 v 3	0.0526527	0.0251883	0.354631	GPT2
							Q96M27	PRRC1	Protein PRRC1 (Proline-rich and coiled-coil-containing protein 1)	3 v 3	-0.156666	0.0251939	0.354631	NR2C2AP
							P20700	LMNB1	Lamin-B1	3 v 3	0.516665	0.0252959	0.354651	POLR2A
							Q8IWJ2	GCC2	GRIP and coiled-coil domain-containing protein 2 (185 kDa Golgi coiled-coil protein) (GCC185) (CLL-associated antigen KW-11) (CTCL tumor antigen se1-1) (Ran-binding protein 2-like 4) (RanBP2L4) (Renal carcinoma antigen NY-REN-53)	3 v 3	0.615199	0.0253165	0.354651	METAP1D
							P13798	APEH	Acylamino-acid-releasing enzyme (AARE) (EC 3.4.19.1) (Acyl-peptide hydrolase) (APH) (Acylaminoacyl-peptidase) (Oxidized protein hydrolase) (OPH)	3 v 3	-0.164464	0.0253264	0.354651	RPS24
							P54819	AK2	Adenylate kinase 2, mitochondrial (AK 2) (EC 2.7.4.3) (ATP-AMP transphosphorylase 2) (ATP:AMP phosphotransferase) (Adenylate monophosphate kinase) [Cleaved into: Adenylate kinase 2, mitochondrial, N-terminally processed]	3 v 3	-0.144245	0.0254219	0.354651	RPS7
							Q5VTR2	RNF20	E3 ubiquitin-protein ligase BRE1A (BRE1-A) (hBRE1) (EC 2.3.2.27) (RING finger protein 20) (RING-type E3 ubiquitin transferase BRE1A)	3 v 3	0.381763	0.0254464	0.354651	SLC19A1
							P31930	UQCRC1	Cytochrome b-c1 complex subunit 1, mitochondrial (Complex III subunit 1) (Core protein I) (Ubiquinol-cytochrome-c reductase complex core protein 1)	3 v 3	-0.110216	0.0254836	0.354651	SAP30BP
							Q15121	PEA15	Astrocytic phosphoprotein PEA-15 (15 kDa phosphoprotein enriched in astrocytes) (Phosphoprotein enriched in diabetes) (PED)	3 v 3	-0.211259	0.0254869	0.354651	VPS25
							O00625	PIR	Pirin (EC 1.13.11.24) (Probable quercetin 2,3-dioxygenase PIR) (Probable quercetinase)	3 v 3	-0.131832	0.0256483	0.356315	CAB39
							Q9BZG8	DPH1	2-(3-amino-3-carboxypropyl)histidine synthase subunit 1 (EC 2.5.1.108) (Diphthamide biosynthesis protein 1) (Diphtheria toxin resistance protein 1) (Ovarian cancer-associated gene 1 protein) (S-adenosyl-L-methionine:L-histidine 3-amino-3-carboxypropyltransferase 1)	3 v 3	-0.100732	0.0257941	0.357276	PSMC1
							P82912	MRPS11	28S ribosomal protein S11, mitochondrial (MRP-S11) (S11mt) (Cervical cancer proto-oncogene 2 protein) (HCC-2) (Mitochondrial small ribosomal subunit protein uS11m)	3 v 3	0.125995	0.0258014	0.357276	CORO1C
							Q7Z5G4	GOLGA7	Golgin subfamily A member 7 (Golgi complex-associated protein of 16 kDa)	3 v 3	-0.0778904	0.025925	0.358011	C9orf89
							Q14566	MCM6	DNA replication licensing factor MCM6 (EC 3.6.4.12) (p105MCM)	3 v 3	-0.0262899	0.0259811	0.358011	CAMLG
							Q7L014	DDX46	Probable ATP-dependent RNA helicase DDX46 (EC 3.6.4.13) (DEAD box protein 46) (PRP5 homolog)	3 v 3	0.280347	0.0260034	0.358011	ABCB11
							Q9Y655		Myelin gene expression factor 2	2 v 2	0.540754	0.0261587	0.358011	GPD1L
							A0A024QZN5	ZWINT	ZW10 interactor, isoform CRA_b	3 v 3	-0.195138	0.0262175	0.358011	CYP2U1
							Q9GZS3	WDR61	WD repeat-containing protein 61 (Meiotic recombination REC14 protein homolog) (SKI8 homolog) (Ski8) [Cleaved into: WD repeat-containing protein 61, N-terminally processed]	3 v 3	-0.184236	0.0262469	0.358011	UCKL1
							Q13619	CUL4A	Cullin-4A (CUL-4A)	3 v 3	-0.0900097	0.026249	0.358011	KANK1
							D6RAN1	PDLIM7	PDZ and LIM domain protein 7 (Fragment)	3 v 3	-0.580161	0.0262588	0.358011	EIF5A2
							Q9H4A4	RNPEP	Aminopeptidase B (AP-B) (EC 3.4.11.6) (Arginine aminopeptidase) (Arginyl aminopeptidase)	3 v 3	-0.121975	0.0262652	0.358011	EIF6
							Q96DE0	NUDT16	U8 snoRNA-decapping enzyme (EC 3.6.1.62) (IDP phosphatase) (IDPase) (EC 3.6.1.64) (Inosine diphosphate phosphatase) (Nucleoside diphosphate-linked moiety X motif 16) (Nudix motif 16) (Nudix hydrolase 16) (U8 snoRNA-binding protein H29K) (m7GpppN-mRNA hydrolase)	3 v 3	-0.0844778	0.0264105	0.358011	MSL1
							O60220	TIMM8A	Mitochondrial import inner membrane translocase subunit Tim8 A (Deafness dystonia protein 1) (X-linked deafness dystonia protein)	3 v 3	-0.147423	0.0265856	0.358011	CD9
							Q9HCG7	GBA2	Non-lysosomal glucosylceramidase (NLGase) (EC 3.2.1.45) (Beta-glucocerebrosidase 2) (Beta-glucosidase 2) (Bile acid beta-glucosidase GBA2) (Bile acid glucosyl transferase GBA2) (Cholesterol glucosyltransferase GBA2) (EC 2.4.1.-) (Cholesteryl-beta-glucosidase GBA2) (EC 3.2.1.-) (Glucosylceramidase 2)	3 v 3	-0.121022	0.0266172	0.358011	RBM17
							P04632	CAPNS1	Calpain small subunit 1 (CSS1) (Calcium-activated neutral proteinase small subunit) (CANP small subunit) (Calcium-dependent protease small subunit) (CDPS) (Calcium-dependent protease small subunit 1) (Calpain regulatory subunit)	3 v 3	-0.248829	0.0266801	0.358011	KCTD10
							Q8IZT6	ASPM	Abnormal spindle-like microcephaly-associated protein (Abnormal spindle protein homolog) (Asp homolog)	3 v 3	0.15059	0.026683	0.358011	TERF1
							P52272	HNRNPM	Heterogeneous nuclear ribonucleoprotein M (hnRNP M)	3 v 3	0.277406	0.0267227	0.358011	RAP1A
							A0A024RDE8	PDLIM5	PDZ and LIM domain 5, isoform CRA_c	3 v 3	-0.233373	0.0267273	0.358011	CHRAC1
							P56962	STX17	Syntaxin-17	3 v 3	0.0842313	0.0267671	0.358011	RTN1
							Q9NR33	POLE4	DNA polymerase epsilon subunit 4 (DNA polymerase II subunit 4) (DNA polymerase epsilon subunit p12)	3 v 3	-0.288124	0.0267864	0.358011	TAGLN2
							Q9UKK9	NUDT5	ADP-sugar pyrophosphatase (EC 3.6.1.13) (8-oxo-dGDP phosphatase) (EC 3.6.1.58) (Nuclear ATP-synthesis protein NUDIX5) (EC 2.7.7.96) (Nucleoside diphosphate-linked moiety X motif 5) (Nudix motif 5) (hNUDT5) (YSA1H)	3 v 3	-0.234806	0.0267881	0.358011	AARSD1
							Q8N183	NDUFAF2	NADH dehydrogenase [ubiquinone] 1 alpha subcomplex assembly factor 2 (B17.2-like) (B17.2L) (Mimitin) (Myc-induced mitochondrial protein) (MMTN) (NDUFA12-like protein)	3 v 3	-0.176726	0.0268441	0.358011	ACBD5
							A2RTX5	TARS3	Threonine--tRNA ligase 2, cytoplasmic (EC 6.1.1.3) (Threonyl-tRNA synthetase) (ThrRS) (Threonyl-tRNA synthetase protein 3)	3 v 3	-0.083349	0.0268553	0.358011	BCLAF1
							Q9NRY2	INIP	SOSS complex subunit C (INTS3- and NABP-interacting protein) (Sensor of single-strand DNA complex subunit C) (Sensor of ssDNA subunit C) (SOSS-C) (Single-stranded DNA-binding protein-interacting protein 1) (SSB-interacting protein 1) (hSSBIP1)	3 v 3	-0.146606	0.0268713	0.358011	COPS4
							P68402	PAFAH1B2	Platelet-activating factor acetylhydrolase IB subunit alpha2 (EC 3.1.1.47) (PAF acetylhydrolase 30 kDa subunit) (PAF-AH 30 kDa subunit) (PAF-AH subunit beta) (PAFAH subunit beta)	3 v 3	-0.135784	0.026937	0.358011	MAGOHB
							Q9BU61	NDUFAF3	NADH dehydrogenase [ubiquinone] 1 alpha subcomplex assembly factor 3	3 v 3	-0.132962	0.0269599	0.358011	WDR33
							Q8N806	UBR7	Putative E3 ubiquitin-protein ligase UBR7 (EC 2.3.2.27) (N-recognin-7) (RING-type E3 ubiquitin transferase UBR7)	3 v 3	-0.178963	0.0270217	0.358011	Q59EJ3
							Q96N67	DOCK7	Dedicator of cytokinesis protein 7	3 v 3	0.393459	0.0270376	0.358011	ELP2
							A6NCC3	GOLGA8O	Golgin subfamily A member 8O	3 v 3	-0.0376774	0.0270443	0.358011	DGAT1
							Q9H0Q3	FXYD6	FXYD domain-containing ion transport regulator 6 (Phosphohippolin)	2 v 2	-0.0431077	0.0271523	0.358011	SMS
							Q8NHH9	ATL2	Atlastin-2 (EC 3.6.5.-) (ADP-ribosylation factor-like protein 6-interacting protein 2) (ARL-6-interacting protein 2) (Aip-2)	3 v 3	-0.104113	0.027211	0.358011	LMAN2L
							Q9Y4I1	MYO5A	Unconventional myosin-Va (Dilute myosin heavy chain, non-muscle) (Myosin heavy chain 12) (Myosin-12) (Myoxin)	3 v 3	0.213453	0.0272119	0.358011	PTGES2
							Q9NX01	TXNL4B	Thioredoxin-like protein 4B (Dim1-like protein)	3 v 3	-0.126859	0.0272342	0.358011	LRRC59
							O75717	WDHD1	WD repeat and HMG-box DNA-binding protein 1 (Acidic nucleoplasmic DNA-binding protein 1) (And-1)	3 v 3	0.171566	0.0272359	0.358011	CACUL1
							Q01433	AMPD2	AMP deaminase 2 (EC 3.5.4.6) (AMP deaminase isoform L)	3 v 3	-0.157803	0.0272474	0.358011	PPIF
							O00458	IFRD1	Interferon-related developmental regulator 1 (Nerve growth factor-inducible protein PC4)	2 v 2	-0.162938	0.0272839	0.358011	CNIH4
							B3KRJ9		cDNA FLJ34439 fis, clone HLUNG2001146, highly similar to Splicing factor, arginine/serine-rich 12	2 v 2	0.511194	0.0273695	0.358077	VPS4A
							A0A1B0GW05	DPY19L1	Probable C-mannosyltransferase DPY19L1	3 v 3	-0.119267	0.0274296	0.358077	PES1
							P07355	ANXA2	Annexin A2 (Annexin II) (Annexin-2) (Calpactin I heavy chain) (Calpactin-1 heavy chain) (Chromobindin-8) (Lipocortin II) (Placental anticoagulant protein IV) (PAP-IV) (Protein I) (p36)	3 v 3	-0.2201	0.0275049	0.358077	RAB5C
							Q6FI91	TSPYL	TSPYL protein	3 v 3	-0.0881531	0.0275378	0.358077	PPP2CA
							Q59ER5		WD repeat-containing protein 1 isoform 1 variant (Fragment)	3 v 3	-0.0982284	0.0275398	0.358077	ACTN4
							P52888	THOP1	Thimet oligopeptidase (EC 3.4.24.15) (Endopeptidase 24.15) (MP78)	3 v 3	-0.115356	0.0275439	0.358077	COMMD8
							Q9NSV4	DIAPH3	Protein diaphanous homolog 3 (Diaphanous-related formin-3) (DRF3) (MDia2)	3 v 3	-0.094564	0.0275832	0.358077	CHST14
							Q96BR6	ZNF669	Zinc finger protein 669	2 v 2	-0.207372	0.0276275	0.358106	PEDS1-UBE2V1
							O95834	EML2	Echinoderm microtubule-associated protein-like 2 (EMAP-2) (HuEMAP-2)	3 v 3	-0.143227	0.0277124	0.358151	LAMTOR5
							Q8N684	CPSF7	Cleavage and polyadenylation specificity factor subunit 7 (Cleavage and polyadenylation specificity factor 59 kDa subunit) (CPSF 59 kDa subunit) (Cleavage factor Im complex 59 kDa subunit) (CFIm59) (Pre-mRNA cleavage factor Im 59 kDa subunit)	3 v 3	0.326202	0.027715	0.35815	PIMREG
							Q9BZ95	NSD3	Histone-lysine N-methyltransferase NSD3 (EC 2.1.1.370) (EC 2.1.1.371) (Nuclear SET domain-containing protein 3) (Protein whistle) (WHSC1-like 1 isoform 9 with methyltransferase activity to lysine) (Wolf-Hirschhorn syndrome candidate 1-like protein 1) (WHSC1-like protein 1)	3 v 3	0.264262	0.0278136	0.35888	PDS5A
							Q13618	CUL3	Cullin-3 (CUL-3)	3 v 3	-0.10111	0.0279086	0.35956	USP47
							P83111	LACTB	Serine beta-lactamase-like protein LACTB, mitochondrial (EC 3.4.-.-)	3 v 3	-0.0681893	0.0280006	0.360202	PTPRJ
							Q2VPB7	AP5B1	AP-5 complex subunit beta-1 (Adaptor-related protein complex 5 beta subunit) (Beta5)	3 v 3	-0.0913392	0.0281187	0.360589	ADPGK
							Q99996	AKAP9	A-kinase anchor protein 9 (AKAP-9) (A-kinase anchor protein 350 kDa) (AKAP 350) (hgAKAP 350) (A-kinase anchor protein 450 kDa) (AKAP 450) (AKAP 120-like protein) (Centrosome- and Golgi-localized PKN-associated protein) (CG-NAP) (Protein hyperion) (Protein kinase A-anchoring protein 9) (PRKA9) (Protein yotiao)	3 v 3	0.502482	0.0281758	0.360589	CSNK1G1
							Q96DI7	SNRNP40	U5 small nuclear ribonucleoprotein 40 kDa protein (U5 snRNP 40 kDa protein) (U5-40K) (38 kDa-splicing factor) (Prp8-binding protein) (hPRP8BP) (U5 snRNP-specific 40 kDa protein) (WD repeat-containing protein 57)	3 v 3	0.266293	0.0281819	0.360589	MRPL23
							Q86UY8	NT5DC3	5'-nucleotidase domain-containing protein 3 (EC 3.1.3.-) (GRP94-neighboring nucleotidase)	3 v 3	-0.142291	0.0282002	0.360589	ATP6V1H
							Q8TD30	GPT2	Alanine aminotransferase 2 (ALT2) (EC 2.6.1.2) (Glutamate pyruvate transaminase 2) (GPT 2) (Glutamic--alanine transaminase 2) (Glutamic--pyruvic transaminase 2)	3 v 3	-0.083678	0.0282693	0.360931	TJAP1
							Q86WQ0	NR2C2AP	Nuclear receptor 2C2-associated protein (TR4 orphan receptor-associated 16 kDa protein)	3 v 3	-0.228504	0.0283159	0.360986	DSG1
							P24928	POLR2A	DNA-directed RNA polymerase II subunit RPB1 (RNA polymerase II subunit B1) (EC 2.7.7.6) (DNA-directed RNA polymerase II subunit A) (DNA-directed RNA polymerase III largest subunit) (RNA-directed RNA polymerase II subunit RPB1) (EC 2.7.7.48)	3 v 3	0.160603	0.0284569	0.362241	I1SRC5
							Q6UB28	METAP1D	Methionine aminopeptidase 1D, mitochondrial (MAP 1D) (MetAP 1D) (EC 3.4.11.18) (Methionyl aminopeptidase type 1D, mitochondrial) (Peptidase M 1D)	3 v 3	-0.322366	0.0285133	0.362417	PNMA8A
							P62847	RPS24	40S ribosomal protein S24 (Small ribosomal subunit protein eS24)	3 v 3	0.466332	0.0285714	0.362614	SLC4A1AP
							P62081	RPS7	40S ribosomal protein S7 (Small ribosomal subunit protein eS7)	3 v 3	-0.0412679	0.0287362	0.364163	TBL1XR1
							P41440	SLC19A1	Reduced folate transporter (FOLT) (Intestinal folate carrier 1) (IFC-1) (Placental folate transporter) (Reduced folate carrier protein) (RFC) (hRFC) (Reduced folate transporter 1) (RFT-1) (Solute carrier family 19 member 1) (hSLC19A1)	3 v 3	-0.171252	0.0288573	0.364205	RWDD4
							Q9UHR5	SAP30BP	SAP30-binding protein (Transcriptional regulator protein HCNGP)	3 v 3	0.167048	0.0288797	0.364205	AGO1
							Q9BRG1	VPS25	Vacuolar protein-sorting-associated protein 25 (hVps25) (Dermal papilla-derived protein 9) (ELL-associated protein of 20 kDa) (ESCRT-II complex subunit VPS25)	3 v 3	-0.102781	0.0289035	0.364205	UBL5
							Q9Y376	CAB39	Calcium-binding protein 39 (MO25alpha) (Protein Mo25)	3 v 3	-0.221681	0.0289319	0.364205	UBIAD1
							P62191	PSMC1	26S proteasome regulatory subunit 4 (P26s4) (26S proteasome AAA-ATPase subunit RPT2) (Proteasome 26S subunit ATPase 1)	3 v 3	-0.116358	0.0289653	0.364205	CHMP7
							Q9ULV4	CORO1C	Coronin-1C (Coronin-3) (hCRNN4)	3 v 3	-0.136465	0.0289961	0.364205	TRAPPC9
							A0A024R248	C9orf89	Chromosome 9 open reading frame 89, isoform CRA_b	3 v 3	-0.15554	0.0291606	0.365046	PPIG
							P49069	CAMLG	Guided entry of tail-anchored proteins factor CAMLG (Calcium signal-modulating cyclophilin ligand)	3 v 3	-0.0916843	0.0291886	0.365046	TMX2
							O95342	ABCB11	Bile salt export pump (EC 7.6.2.-) (ATP-binding cassette sub-family B member 11)	3 v 3	-0.312067	0.0291917	0.365046	NOP2
							Q8N335	GPD1L	Glycerol-3-phosphate dehydrogenase 1-like protein (GPD1-L) (EC 1.1.1.8)	3 v 3	-0.0727591	0.0293307	0.365314	MAGT1
							Q7Z449	CYP2U1	Cytochrome P450 2U1 (Long-chain fatty acid omega-monooxygenase) (EC 1.14.14.80)	3 v 3	-0.101568	0.0293576	0.365314	TES
							Q9NWZ5	UCKL1	Uridine-cytidine kinase-like 1 (EC 2.7.1.48)	3 v 3	-0.11418	0.0293985	0.365314	B2R4A2
							Q14678	KANK1	KN motif and ankyrin repeat domain-containing protein 1 (Ankyrin repeat domain-containing protein 15) (Kidney ankyrin repeat-containing protein)	3 v 3	0.186045	0.0294182	0.365314	PFKFB2
							Q9GZV4	EIF5A2	Eukaryotic translation initiation factor 5A-2 (eIF-5A-2) (eIF-5A2) (Eukaryotic initiation factor 5A isoform 2)	3 v 3	-0.297207	0.0294276	0.365314	TK1
							P56537	EIF6	Eukaryotic translation initiation factor 6 (eIF-6) (B(2)GCN homolog) (B4 integrin interactor) (CAB) (p27(BBP))	3 v 3	-0.113245	0.0295099	0.365601	STAG2
							J3QQY0	MSL1	Male-specific lethal 1 homolog	3 v 3	0.342984	0.0295366	0.365601	FAM114A1
							P21926	CD9	CD9 antigen (5H9 antigen) (Cell growth-inhibiting gene 2 protein) (Leukocyte antigen MIC3) (Motility-related protein) (MRP-1) (Tetraspanin-29) (Tspan-29) (p24) (CD antigen CD9)	3 v 3	-0.330646	0.0296814	0.365626	CERS1
							Q96I25	RBM17	Splicing factor 45 (45 kDa-splicing factor) (RNA-binding motif protein 17)	3 v 3	0.449337	0.0297223	0.365626	HLTF
							Q9H3F6	KCTD10	BTB/POZ domain-containing adapter for CUL3-mediated RhoA degradation protein 3 (hBACURD3) (BTB/POZ domain-containing protein KCTD10) (Potassium channel tetramerization domain-containing protein 10)	3 v 3	0.211441	0.0297965	0.365626	CHMP1B
							P54274	TERF1	Telomeric repeat-binding factor 1 (NIMA-interacting protein 2) (TTAGGG repeat-binding factor 1) (Telomeric protein Pin2/TRF1)	2 v 2	-0.122229	0.0298129	0.365626	CTCF
							P62834	RAP1A	Ras-related protein Rap-1A (EC 3.6.5.2) (C21KG) (G-22K) (GTP-binding protein smg p21A) (Ras-related protein Krev-1)	3 v 3	-0.181343	0.0298357	0.365626	DUT
							Q9NRG0	CHRAC1	Chromatin accessibility complex protein 1 (CHRAC-1) (Chromatin accessibility complex 15 kDa protein) (CHRAC-15) (HuCHRAC15) (DNA polymerase epsilon subunit p15)	3 v 3	-0.318533	0.0298537	0.365626	RRAGD
							Q16799	RTN1	Reticulon-1 (Neuroendocrine-specific protein)	3 v 3	-0.285925	0.0298879	0.365626	ZC3H18
							P37802	TAGLN2	Transgelin-2 (Epididymis tissue protein Li 7e) (SM22-alpha homolog)	3 v 3	-0.333255	0.0298887	0.365626	ICOSLG
							Q9BTE6	AARSD1	Alanyl-tRNA editing protein Aarsd1 (Alanyl-tRNA synthetase domain-containing protein 1)	3 v 3	-0.0690619	0.0299509	0.365626	INTS13
							B7Z2R7	ACBD5	Acyl-CoA-binding domain-containing protein 5	3 v 3	-0.135005	0.0299821	0.365626	PAN2
							Q9NYF8	BCLAF1	Bcl-2-associated transcription factor 1 (Btf) (BCLAF1 and THRAP3 family member 1)	3 v 3	0.660141	0.0300354	0.365626	AVEN
							Q9BT78	COPS4	COP9 signalosome complex subunit 4 (SGN4) (Signalosome subunit 4) (JAB1-containing signalosome subunit 4)	3 v 3	-0.146518	0.0300538	0.365626	RBM7
							Q96A72	MAGOHB	Protein mago nashi homolog 2	3 v 3	0.0888634	0.0301428	0.366185	LIMCH1
							Q9C0J8	WDR33	pre-mRNA 3' end processing protein WDR33 (WD repeat-containing protein 33) (WD repeat-containing protein of 146 kDa)	3 v 3	0.418585	0.0303094	0.366462	MTHFS
							Q59EJ3		Heat shock 70kDa protein 1A variant (Fragment)	3 v 3	-0.174504	0.0304491	0.366462	PAPOLG
							Q6IA86	ELP2	Elongator complex protein 2 (ELP2) (SHINC-2) (STAT3-interacting protein 1) (StIP1)	3 v 3	-0.0747275	0.0304727	0.366462	FOXM1
							O75907	DGAT1	Diacylglycerol O-acyltransferase 1 (EC 2.3.1.20) (ACAT-related gene product 1) (Acyl-CoA retinol O-fatty-acyltransferase) (ARAT) (Retinol O-fatty-acyltransferase) (EC 2.3.1.76) (Diglyceride acyltransferase)	3 v 3	0.132448	0.0304843	0.366462	CASP2
							P52788	SMS	Spermine synthase (SPMSY) (EC 2.5.1.22) (Spermidine aminopropyltransferase)	3 v 3	-0.178177	0.0304901	0.366462	FLYWCH2
							Q9H0V9	LMAN2L	VIP36-like protein (Lectin mannose-binding 2-like) (LMAN2-like protein)	3 v 3	-0.140767	0.0305085	0.366462	IKBKB
							Q9H7Z7	PTGES2	Prostaglandin E synthase 2 (EC 5.3.99.3) (Membrane-associated prostaglandin E synthase-2) (mPGE synthase-2) (Microsomal prostaglandin E synthase 2) (mPGES-2) (Prostaglandin-H(2) E-isomerase) [Cleaved into: Prostaglandin E synthase 2 truncated form]	3 v 3	-0.0939076	0.0306078	0.366462	HEATR1
							Q96AG4	LRRC59	Leucine-rich repeat-containing protein 59 (Ribosome-binding protein p34) (p34) [Cleaved into: Leucine-rich repeat-containing protein 59, N-terminally processed]	3 v 3	-0.198239	0.0306231	0.366462	RPUSD4
							Q86Y37	CACUL1	CDK2-associated and cullin domain-containing protein 1 (Cdk-associated cullin 1)	3 v 3	-0.0772302	0.0306735	0.366462	SBNO1
							P30405	PPIF	Peptidyl-prolyl cis-trans isomerase F, mitochondrial (PPIase F) (EC 5.2.1.8) (Cyclophilin D) (CyP-D) (CypD) (Cyclophilin F) (Mitochondrial cyclophilin) (CyP-M) (Rotamase F)	3 v 3	0.267609	0.0306982	0.366462	FTSJ3
							H3BTN5	PKM	Pyruvate kinase (EC 2.7.1.40) (Fragment)	3 v 3	0.193825	0.0307002	0.366462	EXOC8
							Q9P003	CNIH4	Protein cornichon homolog 4 (CNIH-4) (Cornichon family AMPA receptor auxiliary protein 4)	3 v 3	-0.203368	0.0308716	0.366462	GART
							Q9UN37	VPS4A	Vacuolar protein sorting-associated protein 4A (EC 3.6.4.6) (Protein SKD2) (VPS4-1) (hVPS4)	3 v 3	-0.0677167	0.0309504	0.366462	A0A4D5RBK2
							O00541	PES1	Pescadillo homolog	3 v 3	-0.103857	0.0311165	0.366462	HPCAL1
							P51148	RAB5C	Ras-related protein Rab-5C (EC 3.6.5.2) (L1880) (RAB5L)	3 v 3	-0.134302	0.0311363	0.366462	SDCBP
							P67775	PPP2CA	Serine/threonine-protein phosphatase 2A catalytic subunit alpha isoform (PP2A-alpha) (EC 3.1.3.16) (Replication protein C) (RP-C)	3 v 3	-0.220884	0.0311449	0.366462	APPL1
							O43707	ACTN4	Alpha-actinin-4 (Non-muscle alpha-actinin 4)	3 v 3	-0.216501	0.0311845	0.366462	RBM39
							Q9NX08	COMMD8	COMM domain-containing protein 8	3 v 3	-0.170155	0.0312185	0.366462	B3GNT2
							Q8NCH0	CHST14	Carbohydrate sulfotransferase 14 (EC 2.8.2.35) (Dermatan 4-sulfotransferase 1) (D4ST-1) (hD4ST1)	3 v 3	-0.161156	0.0312716	0.366462	ACTR2
							I3L0A0	PEDS1-UBE2V1	HCG2044781 (PEDS1-UBE2V1 readthrough)	3 v 3	-0.149659	0.0313134	0.366462	PRPF40A
							O43504	LAMTOR5	Ragulator complex protein LAMTOR5 (Hepatitis B virus X-interacting protein) (HBV X-interacting protein) (HBX-interacting protein) (Late endosomal/lysosomal adaptor and MAPK and MTOR activator 5)	3 v 3	-0.224428	0.0313487	0.366462	PTGES3
							Q9BSJ6	PIMREG	Protein PIMREG (CALM-interactor expressed in thymus and spleen) (PICALM-interacting mitotic regulator) (Regulator of chromosome segregation protein 1)	2 v 2	-0.149394	0.0314027	0.366462	CHEK2
							Q15417	CNN3	Calponin-3 (Calponin, acidic isoform)	3 v 3	-0.202242	0.0314166	0.366462	EPB41
							Q29RF7	PDS5A	Sister chromatid cohesion protein PDS5 homolog A (Cell proliferation-inducing gene 54 protein) (Sister chromatid cohesion protein 112) (SCC-112)	3 v 3	-0.109901	0.0315214	0.366462	MDIG
							Q96K76	USP47	Ubiquitin carboxyl-terminal hydrolase 47 (EC 3.4.19.12) (Deubiquitinating enzyme 47) (Ubiquitin thioesterase 47) (Ubiquitin-specific-processing protease 47)	3 v 3	-0.0813615	0.0315579	0.366462	NCK2
							Q12913	PTPRJ	Receptor-type tyrosine-protein phosphatase eta (Protein-tyrosine phosphatase eta) (R-PTP-eta) (EC 3.1.3.48) (Density-enhanced phosphatase 1) (DEP-1) (HPTP eta) (Protein-tyrosine phosphatase receptor type J) (R-PTP-J) (CD antigen CD148)	3 v 3	-0.261701	0.0315586	0.366462	FAU
							Q9BRR6	ADPGK	ADP-dependent glucokinase (ADP-GK) (ADPGK) (EC 2.7.1.147) (RbBP-35)	3 v 3	-0.158425	0.0316005	0.366462	RUFY1
							Q9HCP0	CSNK1G1	Casein kinase I isoform gamma-1 (CKI-gamma 1) (EC 2.7.11.1)	3 v 3	-0.0711313	0.0316122	0.366462	KIF23
							Q16540	MRPL23	39S ribosomal protein L23, mitochondrial (L23mt) (MRP-L23) (L23 mitochondrial-related protein) (Mitochondrial large ribosomal subunit protein uL23m) (Ribosomal protein L23-like)	3 v 3	0.580668	0.0317004	0.366462	KRBA1
							Q9UI12	ATP6V1H	V-type proton ATPase subunit H (V-ATPase subunit H) (Nef-binding protein 1) (NBP1) (Protein VMA13 homolog) (V-ATPase 50/57 kDa subunits) (Vacuolar proton pump subunit H) (Vacuolar proton pump subunit SFD)	3 v 3	-0.131537	0.0317112	0.366462	CNEP1R1
							Q5JTD0	TJAP1	Tight junction-associated protein 1 (Protein incorporated later into tight junctions) (Tight junction protein 4)	3 v 3	0.19639	0.0317261	0.366462	PCNX3
							Q02413	DSG1	Desmoglein-1 (Cadherin family member 4) (Desmosomal glycoprotein 1) (DG1) (DGI) (Pemphigus foliaceus antigen)	2 v 2	0.433625	0.0317715	0.366462	MYO5C
							I1SRC5		UBE2L3/KRAS fusion protein	3 v 3	-0.171796	0.0317944	0.366462	FHIP2B
							Q86V59	PNMA8A	Paraneoplastic antigen-like protein 8A (PNMA-like protein 1)	2 v 2	0.180352	0.0318056	0.366462	CEP131
							Q9BWU0	SLC4A1AP	Kanadaptin (Human lung cancer oncogene 3 protein) (HLC-3) (Kidney anion exchanger adapter protein) (Solute carrier family 4 anion exchanger member 1 adapter protein)	3 v 3	-0.156149	0.0318148	0.366462	CTNNAL1
							Q9BZK7	TBL1XR1	F-box-like/WD repeat-containing protein TBL1XR1 (Nuclear receptor corepressor/HDAC3 complex subunit TBLR1) (TBL1-related protein 1) (Transducin beta-like 1X-related protein 1)	3 v 3	0.414597	0.0318232	0.366462	PRKD3
							Q6NW29	RWDD4	RWD domain-containing protein 4 (Protein FAM28A)	3 v 3	-0.196243	0.0318675	0.366462	ARHGAP18
							Q9UL18	AGO1	Protein argonaute-1 (Argonaute1) (hAgo1) (Argonaute RISC catalytic component 1) (Eukaryotic translation initiation factor 2C 1) (eIF-2C 1) (eIF2C 1) (Putative RNA-binding protein Q99)	3 v 3	0.296596	0.0319514	0.366462	ATP6V1B2
							Q9BZL1	UBL5	Ubiquitin-like protein 5	3 v 3	-0.17967	0.0320313	0.366462	LETM1
							Q9Y5Z9	UBIAD1	UbiA prenyltransferase domain-containing protein 1 (EC 2.5.1.-) (Transitional epithelial response protein 1)	3 v 3	-0.0953834	0.032067	0.366462	NAPG
							Q8WUX9	CHMP7	Charged multivesicular body protein 7 (Chromatin-modifying protein 7)	3 v 3	-0.143594	0.0321009	0.366462	PAX6
							Q96Q05	TRAPPC9	Trafficking protein particle complex subunit 9 (NIK- and IKBKB-binding protein) (Tularik gene 1 protein)	3 v 3	0.29045	0.0321039	0.366462	ACTR5
							Q13427	PPIG	Peptidyl-prolyl cis-trans isomerase G (PPIase G) (Peptidyl-prolyl isomerase G) (EC 5.2.1.8) (CASP10) (Clk-associating RS-cyclophilin) (CARS-Cyp) (CARS-cyclophilin) (SR-cyclophilin) (SR-cyp) (SRcyp) (Cyclophilin G) (Rotamase G)	3 v 3	1.00713	0.032113	0.366462	KIAA0753
							Q9Y320	TMX2	Thioredoxin-related transmembrane protein 2 (Cell proliferation-inducing gene 26 protein) (Thioredoxin domain-containing protein 14)	3 v 3	-0.132392	0.0321546	0.366462	SKIV2L
							F5H8G6	NOP2	Probable 28S rRNA (cytosine(4447)-C(5))-methyltransferase	2 v 2	-0.453982	0.0321852	0.366462	CHTOP
							Q9H0U3	MAGT1	Magnesium transporter protein 1 (MagT1) (Dolichyl-diphosphooligosaccharide--protein glycosyltransferase subunit MAGT1) (Oligosaccharyl transferase subunit MAGT1) (Implantation-associated protein) (IAP)	3 v 3	0.120036	0.0321857	0.366462	CELF1
							Q9UGI8	TES	Testin (TESS)	3 v 3	-0.107543	0.032188	0.366462	GTPBP1
							B2R4A2		Cytochrome b-c1 complex subunit 7	3 v 3	-0.157556	0.0323769	0.367773	AGRN
							O60825	PFKFB2	6-phosphofructo-2-kinase/fructose-2,6-bisphosphatase 2 (6PF-2-K/Fru-2,6-P2ase 2) (PFK/FBPase 2) (6PF-2-K/Fru-2,6-P2ase heart-type isozyme) [Includes: 6-phosphofructo-2-kinase (EC 2.7.1.105); Fructose-2,6-bisphosphatase (EC 3.1.3.46)]	3 v 3	-0.0981298	0.0323896	0.367773	HIKESHI
							P04183	TK1	Thymidine kinase, cytosolic (EC 2.7.1.21)	3 v 3	-0.113774	0.0325737	0.369371	SMARCA2
							Q8N3U4	STAG2	Cohesin subunit SA-2 (SCC3 homolog 2) (Stromal antigen 2)	3 v 3	0.0445478	0.0326683	0.369951	SYMPK
							Q8IWE2	FAM114A1	Protein NOXP20 (Nervous system overexpressed protein 20) (Protein FAM114A1)	3 v 3	-0.130698	0.0327181	0.370023	NAMPT
							P27544	CERS1	Ceramide synthase 1 (CerS1) (EC 2.3.1.-) (LAG1 longevity assurance homolog 1) (Longevity assurance gene 1 protein homolog 1) (Protein UOG-1)	3 v 3	-0.0898675	0.0328847	0.370215	LAMB2
							Q14527	HLTF	Helicase-like transcription factor (EC 2.3.2.27) (EC 3.6.4.-) (DNA-binding protein/plasminogen activator inhibitor 1 regulator) (HIP116) (RING finger protein 80) (RING-type E3 ubiquitin transferase HLTF) (SWI/SNF-related matrix-associated actin-dependent regulator of chromatin subfamily A member 3) (Sucrose nonfermenting protein 2-like 3)	3 v 3	0.0315645	0.0328988	0.370215	PPP2R5A
							Q9NWS9	ZNF446	Zinc finger protein 446 (Zinc finger protein with KRAB and SCAN domains 20)	3 v 3	-0.181304	0.0329054	0.370215	RBM15
							Q7LBR1	CHMP1B	Charged multivesicular body protein 1b (CHMP1.5) (Chromatin-modifying protein 1b) (CHMP1b) (Vacuolar protein sorting-associated protein 46-2) (Vps46-2) (hVps46-2)	3 v 3	-0.104328	0.032909	0.370215	RPS27A
							P49711	CTCF	Transcriptional repressor CTCF (11-zinc finger protein) (CCCTC-binding factor) (CTCFL paralog)	3 v 3	0.496158	0.0329555	0.37025	RPS23
							P33316	DUT	Deoxyuridine 5'-triphosphate nucleotidohydrolase, mitochondrial (dUTPase) (EC 3.6.1.23) (dUTP pyrophosphatase)	3 v 3	-0.29002	0.0330475	0.370675	ENDOD1
							Q9NQL2	RRAGD	Ras-related GTP-binding protein D (Rag D) (RagD) (EC 3.6.5.-)	3 v 3	0.241882	0.0330809	0.370675	PHC3
							Q86VM9	ZC3H18	Zinc finger CCCH domain-containing protein 18 (Nuclear protein NHN1)	3 v 3	0.629869	0.033124	0.370675	TCAF1
							O75144	ICOSLG	ICOS ligand (B7 homolog 2) (B7-H2) (B7-like protein Gl50) (B7-related protein 1) (B7RP-1) (CD antigen CD275)	3 v 3	-0.20134	0.0331987	0.370888	COPS6
							Q9NVM9	INTS13	Integrator complex subunit 13 (Cell cycle regulator Mat89Bb homolog) (Germ cell tumor 1) (Protein asunder homolog) (Sarcoma antigen NY-SAR-95)	3 v 3	-0.107274	0.0332432	0.370888	LACTB2
							Q504Q3	PAN2	PAN2-PAN3 deadenylation complex catalytic subunit PAN2 (EC 3.1.13.4) (Inactive ubiquitin carboxyl-terminal hydrolase 52) (PAB1P-dependent poly(A)-specific ribonuclease) (Poly(A)-nuclease deadenylation complex subunit 2) (PAN deadenylation complex subunit 2)	3 v 3	0.270129	0.0333693	0.370888	HSPB1
							Q9NQS1	AVEN	Cell death regulator Aven	3 v 3	-0.0939935	0.0333804	0.370888	MSX1
							Q9Y580	RBM7	RNA-binding protein 7 (RNA-binding motif protein 7)	3 v 3	0.292873	0.033405	0.370888	PABPN1
							Q9UPQ0	LIMCH1	LIM and calponin homology domains-containing protein 1	3 v 3	0.246615	0.0335425	0.370888	SREK1
							P49914	MTHFS	5-formyltetrahydrofolate cyclo-ligase (EC 6.3.3.2) (5,10-methenyl-tetrahydrofolate synthetase) (MTHFS) (Methenyl-THF synthetase)	3 v 3	-0.128918	0.0337694	0.370888	ULBP3
							Q9BWT3	PAPOLG	Poly(A) polymerase gamma (PAP-gamma) (EC 2.7.7.19) (Neo-poly(A) polymerase) (Neo-PAP) (Polynucleotide adenylyltransferase gamma) (SRP RNA 3'-adenylating enzyme) (Signal recognition particle RNA-adenylating enzyme) (SRP RNA-adenylating enzyme)	3 v 3	0.105001	0.0338292	0.370888	EIF5B
							Q08050	FOXM1	Forkhead box protein M1 (Forkhead-related protein FKHL16) (Hepatocyte nuclear factor 3 forkhead homolog 11) (HFH-11) (HNF-3/fork-head homolog 11) (M-phase phosphoprotein 2) (MPM-2 reactive phosphoprotein 2) (Transcription factor Trident) (Winged-helix factor from INS-1 cells)	3 v 3	-0.207767	0.0338817	0.370888	PRPF18
							P31350	RRM2	Ribonucleoside-diphosphate reductase subunit M2 (EC 1.17.4.1) (Ribonucleotide reductase small chain) (Ribonucleotide reductase small subunit)	3 v 3	-0.285547	0.0338956	0.370888	PPP2R1B
							P42575	CASP2	Caspase-2 (CASP-2) (EC 3.4.22.55) (Neural precursor cell expressed developmentally down-regulated protein 2) (NEDD-2) (Protease ICH-1) [Cleaved into: Caspase-2 subunit p18; Caspase-2 subunit p13; Caspase-2 subunit p12]	3 v 3	-0.111967	0.033993	0.370888	MT-ND6
							O95639	CPSF4	Cleavage and polyadenylation specificity factor subunit 4 (Cleavage and polyadenylation specificity factor 30 kDa subunit) (CPSF 30 kDa subunit) (NS1 effector domain-binding protein 1) (Neb-1) (No arches homolog)	3 v 3	0.573907	0.034037	0.370888	USP1
							Q96CP2	FLYWCH2	FLYWCH family member 2	3 v 3	-0.21032	0.0340448	0.370888	ELMO3
							O14920	IKBKB	Inhibitor of nuclear factor kappa-B kinase subunit beta (I-kappa-B-kinase beta) (IKK-B) (IKK-beta) (IkBKB) (EC 2.7.11.10) (I-kappa-B kinase 2) (IKK2) (Nuclear factor NF-kappa-B inhibitor kinase beta) (NFKBIKB) (Serine/threonine protein kinase IKBKB) (EC 2.7.11.1)	3 v 3	-0.0700652	0.0340633	0.370888	CHCHD2
							B2RWN5	HEATR1	HEAT repeat-containing protein 1	2 v 2	-0.11032	0.0340847	0.370888	NXF1
							Q96CM3	RPUSD4	Mitochondrial RNA pseudouridine synthase RPUSD4 (EC 5.4.99.-) (RNA pseudouridylate synthase domain-containing protein 4)	3 v 3	-0.155453	0.0340911	0.370888	ARID2
							A3KN83	SBNO1	Protein strawberry notch homolog 1 (Monocyte protein 3) (MOP-3)	3 v 3	-0.0197269	0.0342037	0.370888	PPP1R13L
							Q8IY81	FTSJ3	pre-rRNA 2'-O-ribose RNA methyltransferase FTSJ3 (EC 2.1.1.-) (Protein ftsJ homolog 3) (Putative rRNA methyltransferase 3)	3 v 3	0.461756	0.0342489	0.370888	PMPCA
							Q8IYI6	EXOC8	Exocyst complex component 8 (Exocyst complex 84 kDa subunit)	3 v 3	-0.100636	0.0342838	0.370888	NIFK
							P22102	GART	Trifunctional purine biosynthetic protein adenosine-3 [Includes: Phosphoribosylamine--glycine ligase (EC 6.3.4.13) (Glycinamide ribonucleotide synthetase) (GARS) (Phosphoribosylglycinamide synthetase); Phosphoribosylformylglycinamidine cyclo-ligase (EC 6.3.3.1) (AIR synthase) (AIRS) (Phosphoribosyl-aminoimidazole synthetase); Phosphoribosylglycinamide formyltransferase (EC 2.1.2.2) (5'-phosphorib…	3 v 3	-0.089091	0.0343063	0.370888	GOLGA4
							A0A4D5RBK2		Uncharacterized protein	3 v 3	-0.550715	0.0343677	0.370888	ZNF512B
							P37235	HPCAL1	Hippocalcin-like protein 1 (Calcium-binding protein BDR-1) (HLP2) (Visinin-like protein 3) (VILIP-3)	3 v 3	-0.155177	0.0343775	0.370888	OFD1
							O00560	SDCBP	Syntenin-1 (Melanoma differentiation-associated protein 9) (MDA-9) (Pro-TGF-alpha cytoplasmic domain-interacting protein 18) (TACIP18) (Scaffold protein Pbp1) (Syndecan-binding protein 1)	3 v 3	0.208819	0.0344966	0.370888	C2orf15
							Q9UKG1	APPL1	DCC-interacting protein 13-alpha (Dip13-alpha) (Adapter protein containing PH domain, PTB domain and leucine zipper motif 1)	3 v 3	-0.0253002	0.034502	0.370888	PCYT1A
							Q14498	RBM39	RNA-binding protein 39 (CAPER alpha) (CAPERalpha) (Hepatocellular carcinoma protein 1) (RNA-binding motif protein 39) (RNA-binding region-containing protein 2) (Splicing factor HCC1)	3 v 3	0.478957	0.0345355	0.370888	PLD3
							Q9NY97	B3GNT2	N-acetyllactosaminide beta-1,3-N-acetylglucosaminyltransferase 2 (EC 2.4.1.149) (Beta-1,3-N-acetylglucosaminyltransferase 1) (BGnT-1) (Beta-1,3-Gn-T1) (Beta3Gn-T1) (Beta-1,3-galactosyltransferase 7) (Beta-1,3-GalTase 7) (Beta3Gal-T7) (Beta3GalT7) (b3Gal-T7) (Beta-3-Gx-T7) (UDP-Gal:beta-GlcNAc beta-1,3-galactosyltransferase 7) (UDP-GlcNAc:betaGal beta-1,3-N-acetylglucosaminyltransferase 2) (BGnT-2…	3 v 3	-0.17515	0.0345399	0.370888	CCDC137
							P61160	ACTR2	Actin-related protein 2 (Actin-like protein 2)	3 v 3	-0.0761608	0.034634	0.370888	HSPA2
							O75400	PRPF40A	Pre-mRNA-processing factor 40 homolog A (Fas ligand-associated factor 1) (Formin-binding protein 11) (Formin-binding protein 3) (Huntingtin yeast partner A) (Huntingtin-interacting protein 10) (HIP-10) (Huntingtin-interacting protein A) (Renal carcinoma antigen NY-REN-6)	3 v 3	0.738055	0.0346724	0.370888	DNAJC7
							Q3KQV9	UAP1L1	UDP-N-acetylhexosamine pyrophosphorylase-like protein 1 (EC 2.7.7.-)	3 v 3	-0.17212	0.0347028	0.370888	SYAP1
							Q15185	PTGES3	Prostaglandin E synthase 3 (EC 5.3.99.3) (Cytosolic prostaglandin E2 synthase) (cPGES) (Hsp90 co-chaperone) (Progesterone receptor complex p23) (Telomerase-binding protein p23)	3 v 3	-0.210364	0.0347129	0.370888	BTF3L4
							O96017	CHEK2	Serine/threonine-protein kinase Chk2 (EC 2.7.11.1) (CHK2 checkpoint homolog) (Cds1 homolog) (Hucds1) (hCds1) (Checkpoint kinase 2)	3 v 3	-0.0831907	0.0347303	0.370888	DTYMK
							P11171	EPB41	Protein 4.1 (P4.1) (4.1R) (Band 4.1) (EPB4.1) (Erythrocyte membrane protein band 4.1)	3 v 3	0.073008	0.0347473	0.370888	DDX23
							A0A6M8YHF9	MDIG	Bifunctional lysine-specific demethylase and histidyl-hydroxylase (EC 1.14.11.-)	2 v 2	-0.169577	0.0347717	0.370888	VBP1
							O43639	NCK2	Cytoplasmic protein NCK2 (Growth factor receptor-bound protein 4) (NCK adaptor protein 2) (Nck-2) (SH2/SH3 adaptor protein NCK-beta)	3 v 3	-0.116882	0.0347932	0.370888	H2AX
							E9PR30	FAU	40S ribosomal protein S30	3 v 3	0.790047	0.0348072	0.370888	NFATC2IP
							Q96T51	RUFY1	RUN and FYVE domain-containing protein 1 (FYVE-finger protein EIP1) (La-binding protein 1) (Rab4-interacting protein) (Zinc finger FYVE domain-containing protein 12)	3 v 3	0.155642	0.035029	0.370888	HEL-S-265
							Q02241	KIF23	Kinesin-like protein KIF23 (Kinesin-like protein 5) (Mitotic kinesin-like protein 1)	3 v 3	0.547916	0.0350367	0.370888	PUM1
							A0A494C0Y9	FAM120A	Constitutive coactivator of PPAR-gamma-like protein 1 (Fragment)	3 v 3	0.328171	0.0351003	0.370888	AKAP12
							A5PL33	KRBA1	Protein KRBA1	3 v 3	-0.10659	0.0351043	0.370888	TSPAN14
							Q8N9A8	CNEP1R1	Nuclear envelope phosphatase-regulatory subunit 1 (NEP1-R1) (Transmembrane protein 188)	3 v 3	-0.112177	0.0351898	0.370888	EPRS1
							Q9H6A9	PCNX3	Pecanex-like protein 3 (Pecanex homolog protein 3)	3 v 3	-0.266767	0.0352515	0.370888	IGHMBP2
							Q9NQX4	MYO5C	Unconventional myosin-Vc	3 v 3	0.106475	0.0352548	0.370888	LRPPRC
							Q86V87	FHIP2B	FHF complex subunit HOOK interacting protein 2B (FHIP2B) (Retinoic acid-induced protein 16)	3 v 3	-0.0753284	0.0352769	0.370888	USP36
							Q9UPN4	CEP131	Centrosomal protein of 131 kDa (5-azacytidine-induced protein 1) (Pre-acrosome localization protein 1)	3 v 3	0.769217	0.0352881	0.370888	ZNF654
							Q9UBT7	CTNNAL1	Alpha-catulin (Alpha-catenin-related protein) (ACRP) (Catenin alpha-like protein 1)	3 v 3	-0.230296	0.0353203	0.370888	ESD
							O94806	PRKD3	Serine/threonine-protein kinase D3 (EC 2.7.11.13) (Protein kinase C nu type) (Protein kinase EPK2) (nPKC-nu)	3 v 3	0.142045	0.0353219	0.370888	NPLOC4
							Q8N392	ARHGAP18	Rho GTPase-activating protein 18 (MacGAP) (Rho-type GTPase-activating protein 18)	3 v 3	-0.128689	0.0353493	0.370888	TRPT1
							P21281	ATP6V1B2	V-type proton ATPase subunit B, brain isoform (V-ATPase subunit B 2) (Endomembrane proton pump 58 kDa subunit) (HO57) (Vacuolar proton pump subunit B 2)	3 v 3	-0.123811	0.0353696	0.370888	SMARCC1
							O95202	LETM1	Mitochondrial proton/calcium exchanger protein (Leucine zipper-EF-hand-containing transmembrane protein 1)	3 v 3	-0.146842	0.0353875	0.370888	SMURF2
							Q99747	NAPG	Gamma-soluble NSF attachment protein (SNAP-gamma) (N-ethylmaleimide-sensitive factor attachment protein gamma)	3 v 3	-0.205213	0.0354225	0.370888	YOD1
							Q8IXS8	FAM126B	Protein FAM126B	2 v 2	0.256139	0.0354513	0.370888	MEPCE
							P26367	PAX6	Paired box protein Pax-6 (Aniridia type II protein) (Oculorhombin)	3 v 3	-0.0926141	0.0354597	0.370888	AP3B1
							Q9H9F9	ACTR5	Actin-related protein 5 (hARP5) (Sarcoma antigen NY-SAR-16)	3 v 3	-0.118935	0.0354718	0.370888	PLRG1
							Q2KHM9	KIAA0753	Protein moonraker (MNR) (OFD1- and FOPNL-interacting protein)	3 v 3	0.146684	0.0354948	0.370888	HZGJ
							Q15477	SKIV2L	Helicase SKI2W (Ski2) (EC 3.6.4.-) (Helicase-like protein) (HLP)	3 v 3	0.0958345	0.0355424	0.37093	TSSC4
							Q9Y3Y2	CHTOP	Chromatin target of PRMT1 protein (Friend of PRMT1 protein) (Small arginine- and glycine-rich protein) (SRAG)	3 v 3	0.5827	0.0356375	0.371242	SPINT2
							E9PSH0	CELF1	CUGBP Elav-like family member 1 (Fragment)	2 v 2	-0.300309	0.0356594	0.371242	LYSMD2
							O00178	GTPBP1	GTP-binding protein 1 (G-protein 1) (GP-1) (GP1)	3 v 3	0.313802	0.0358083	0.371304	DNPEP
							A0A494C0G5	AGRN	Agrin	3 v 3	0.201123	0.0358862	0.371304	CRELD1
							Q53FT3	HIKESHI	Protein Hikeshi	3 v 3	-0.168108	0.0359616	0.371304	PDS5B
							P51531	SMARCA2	Probable global transcription activator SNF2L2 (EC 3.6.4.-) (ATP-dependent helicase SMARCA2) (BRG1-associated factor 190B) (BAF190B) (Protein brahma homolog) (hBRM) (SNF2-alpha) (SWI/SNF-related matrix-associated actin-dependent regulator of chromatin subfamily A member 2)	3 v 3	0.366612	0.0359856	0.371304	CCDC174
							Q92797	SYMPK	Symplekin	3 v 3	-0.0926437	0.0360093	0.371304	UBL7
							P43490	NAMPT	Nicotinamide phosphoribosyltransferase (NAmPRTase) (Nampt) (EC 2.4.2.12) (Pre-B-cell colony-enhancing factor 1) (Pre-B cell-enhancing factor) (Visfatin)	3 v 3	-0.0972151	0.0360173	0.371304	B4E2V3
							P55268	LAMB2	Laminin subunit beta-2 (Laminin B1s chain) (Laminin-11 subunit beta) (Laminin-14 subunit beta) (Laminin-15 subunit beta) (Laminin-3 subunit beta) (Laminin-4 subunit beta) (Laminin-7 subunit beta) (Laminin-9 subunit beta) (S-laminin subunit beta) (S-LAM beta)	3 v 3	0.291108	0.0360488	0.371304	RAB2A
							Q15172	PPP2R5A	Serine/threonine-protein phosphatase 2A 56 kDa regulatory subunit alpha isoform (PP2A B subunit isoform B'-alpha) (PP2A B subunit isoform B56-alpha) (PP2A B subunit isoform PR61-alpha) (PR61alpha) (PP2A B subunit isoform R5-alpha)	3 v 3	-0.153196	0.0360812	0.371304	FARSB
							Q96T37	RBM15	RNA-binding protein 15 (One-twenty two protein 1) (RNA-binding motif protein 15)	3 v 3	0.719753	0.0360864	0.371304	BPIFB1
							P62979	RPS27A	Ubiquitin-40S ribosomal protein S27a (Ubiquitin carboxyl extension protein 80) [Cleaved into: Ubiquitin; 40S ribosomal protein S27a (Small ribosomal subunit protein eS31)]	3 v 3	-0.0947661	0.0361014	0.371304	PDCD10
							P62266	RPS23	40S ribosomal protein S23 (Small ribosomal subunit protein uS12)	3 v 3	0.36715	0.0362678	0.372237	SAFB
							Q8NC96	NECAP1	Adaptin ear-binding coat-associated protein 1 (NECAP endocytosis-associated protein 1) (NECAP-1)	3 v 3	-0.160514	0.0362796	0.372237	VWA3B
							O94919	ENDOD1	Endonuclease domain-containing 1 protein (EC 3.1.30.-)	3 v 3	-0.13115	0.0364035	0.373059	ARL3
							Q8NDX5	PHC3	Polyhomeotic-like protein 3 (Early development regulatory protein 3) (Homolog of polyhomeotic 3) (hPH3)	3 v 3	0.172041	0.0365294	0.373795	DVL3
							Q99952	PTPN18	Tyrosine-protein phosphatase non-receptor type 18 (EC 3.1.3.48) (Brain-derived phosphatase)	3 v 3	-0.218768	0.0365833	0.373795	METTL1
							Q9Y4C2	TCAF1	TRPM8 channel-associated factor 1 (TRP channel-associated factor 1)	3 v 3	-0.126585	0.036607	0.373795	DSCC1
							Q7L5N1	COPS6	COP9 signalosome complex subunit 6 (SGN6) (Signalosome subunit 6) (JAB1-containing signalosome subunit 6) (MOV34 homolog) (Vpr-interacting protein) (hVIP)	3 v 3	-0.127321	0.036735	0.374026	RANBP6
							Q53H82	LACTB2	Endoribonuclease LACTB2 (EC 3.1.27.-) (Beta-lactamase-like protein 2)	3 v 3	-0.204667	0.0367657	0.374026	PRKRIP1
							P04792	HSPB1	Heat shock protein beta-1 (HspB1) (28 kDa heat shock protein) (Estrogen-regulated 24 kDa protein) (Heat shock 27 kDa protein) (HSP 27) (Stress-responsive protein 27) (SRP27)	3 v 3	-0.195184	0.0367997	0.374026	ESRP2
							P28360	MSX1	Homeobox protein MSX-1 (Homeobox protein Hox-7) (Msh homeobox 1-like protein)	3 v 3	-0.0658244	0.036811	0.374026	AP4S1
							Q86U42	PABPN1	Polyadenylate-binding protein 2 (PABP-2) (Poly(A)-binding protein 2) (Nuclear poly(A)-binding protein 1) (Poly(A)-binding protein II) (PABII) (Polyadenylate-binding nuclear protein 1)	3 v 3	0.378557	0.0368644	0.374026	VAPB
							Q99661	KIF2C	Kinesin-like protein KIF2C (Kinesin-like protein 6) (Mitotic centromere-associated kinesin) (MCAK)	3 v 3	-0.122556	0.0368931	0.374026	DGCR8
							Q8WXA9	SREK1	Splicing regulatory glutamine/lysine-rich protein 1 (Serine/arginine-rich-splicing regulatory protein 86) (SRrp86) (Splicing factor, arginine/serine-rich 12) (Splicing regulatory protein 508) (SRrp508)	3 v 3	0.384965	0.0369686	0.374345	REEP4
							Q9BZM4	ULBP3	UL16-binding protein 3 (ALCAN-gamma) (NKG2D ligand 3) (N2DL-3) (NKG2DL3) (Retinoic acid early transcript 1N)	3 v 3	-0.271779	0.0370897	0.375007	TSPAN3
							Q8N5A0	EIF5B	Eukaryotic translation initiation factor 5B (Translation initiation factor IF-2)	3 v 3	0.493428	0.0371326	0.375007	FBXW4
							Q10471	GALNT2	Polypeptide N-acetylgalactosaminyltransferase 2 (EC 2.4.1.41) (Polypeptide GalNAc transferase 2) (GalNAc-T2) (pp-GaNTase 2) (Protein-UDP acetylgalactosaminyltransferase 2) (UDP-GalNAc:polypeptide N-acetylgalactosaminyltransferase 2) [Cleaved into: Polypeptide N-acetylgalactosaminyltransferase 2 soluble form]	3 v 3	-0.136844	0.0371818	0.375007	TPI1
							Q99633	PRPF18	Pre-mRNA-splicing factor 18 (PRP18 homolog) (hPRP18)	3 v 3	-0.18664	0.03721	0.375007	P3H4
							P30154	PPP2R1B	Serine/threonine-protein phosphatase 2A 65 kDa regulatory subunit A beta isoform (PP2A subunit A isoform PR65-beta) (PP2A subunit A isoform R1-beta)	3 v 3	-0.261337	0.037332	0.375151	MDH1
							P03923	MT-ND6	NADH-ubiquinone oxidoreductase chain 6 (EC 7.1.1.2) (NADH dehydrogenase subunit 6)	2 v 2	0.165148	0.0373788	0.375151	F4ZW66
							O94782	USP1	Ubiquitin carboxyl-terminal hydrolase 1 (EC 3.4.19.12) (Deubiquitinating enzyme 1) (hUBP) (Ubiquitin thioesterase 1) (Ubiquitin-specific-processing protease 1)	3 v 3	-0.147629	0.037391	0.375151	USP33
							Q96BJ8	ELMO3	Engulfment and cell motility protein 3	3 v 3	0.107615	0.0375366	0.37515	CEP55
							Q9Y6H1	CHCHD2	Coiled-coil-helix-coiled-coil-helix domain-containing protein 2 (Aging-associated gene 10 protein) (HCV NS2 trans-regulated protein) (NS2TP)	3 v 3	-0.158472	0.0375789	0.37515	PLBD2
							Q9UBU9	NXF1	Nuclear RNA export factor 1 (Tip-associated protein) (Tip-associating protein) (mRNA export factor TAP)	3 v 3	0.232288	0.0376163	0.37515	KLC3
							Q68CP9	ARID2	AT-rich interactive domain-containing protein 2 (ARID domain-containing protein 2) (BRG1-associated factor 200) (BAF200) (Zinc finger protein with activation potential) (Zipzap/p200)	3 v 3	0.361833	0.0376309	0.37515	NONO
							Q8WUF5	PPP1R13L	RelA-associated inhibitor (Inhibitor of ASPP protein) (Protein iASPP) (NFkB-interacting protein 1) (PPP1R13B-like protein)	3 v 3	-0.232673	0.0376601	0.37515	TRMT1L
							Q10713	PMPCA	Mitochondrial-processing peptidase subunit alpha (Alpha-MPP) (Inactive zinc metalloprotease alpha) (P-55)	3 v 3	-0.0828062	0.0377411	0.37515	IPO8
							Q9BYG3	NIFK	MKI67 FHA domain-interacting nucleolar phosphoprotein (Nucleolar phosphoprotein Nopp34) (Nucleolar protein interacting with the FHA domain of pKI-67) (hNIFK)	3 v 3	0.432572	0.0377526	0.37515	PLS1
							Q13439	GOLGA4	Golgin subfamily A member 4 (256 kDa golgin) (Golgin-245) (Protein 72.1) (Trans-Golgi p230)	3 v 3	0.462462	0.0378193	0.37515	MED15
							Q96KM6	ZNF512B	Zinc finger protein 512B	3 v 3	0.265354	0.0379019	0.37515	B7ZB83
							O75665	OFD1	Oral-facial-digital syndrome 1 protein (Protein 71-7A)	3 v 3	0.25133	0.0379176	0.375151	RHOU
							Q8WU43	C2orf15	Uncharacterized protein C2orf15	2 v 2	-0.452051	0.0379414	0.37515	LAPTM4A
							P49585	PCYT1A	Choline-phosphate cytidylyltransferase A (EC 2.7.7.15) (CCT-alpha) (CTP:phosphocholine cytidylyltransferase A) (CCT A) (CT A) (Phosphorylcholine transferase A)	3 v 3	-0.153898	0.03796	0.37515	BNIP1
							Q8IV08	PLD3	5'-3' exonuclease PLD3 (EC 3.1.16.1) (Choline phosphatase 3) (HindIII K4L homolog) (Hu-K4) (Phosphatidylcholine-hydrolyzing phospholipase D3) (Phospholipase D3) (PLD 3)	3 v 3	-0.120201	0.0379691	0.37515	SH3BP4
							Q6PK04	CCDC137	Coiled-coil domain-containing protein 137	3 v 3	0.439504	0.0379732	0.37515	NAXE
							P54652	HSPA2	Heat shock-related 70 kDa protein 2 (Heat shock 70 kDa protein 2)	3 v 3	-0.0794498	0.0381919	0.376874	B3KQ18
							Q99615	DNAJC7	DnaJ homolog subfamily C member 7 (Tetratricopeptide repeat protein 2) (TPR repeat protein 2)	3 v 3	-0.163423	0.0383177	0.377437	HNRNPU
							Q96A49	SYAP1	Synapse-associated protein 1 (BSD domain-containing signal transducer and Akt interactor protein) (BSTA)	3 v 3	-0.163289	0.0383376	0.377437	TRUB1
							Q96K17	BTF3L4	Transcription factor BTF3 homolog 4 (Basic transcription factor 3-like 4)	3 v 3	-0.0738515	0.0384422	0.377557	PJA1
							P23919	DTYMK	Thymidylate kinase (EC 2.7.4.9) (dTMP kinase)	3 v 3	-0.117464	0.0384998	0.377557	GMPPA
							Q7L266	ASRGL1	Isoaspartyl peptidase/L-asparaginase (EC 3.4.19.5) (EC 3.5.1.1) (Asparaginase-like protein 1) (Beta-aspartyl-peptidase) (Isoaspartyl dipeptidase) (L-asparagine amidohydrolase) [Cleaved into: Isoaspartyl peptidase/L-asparaginase alpha chain; Isoaspartyl peptidase/L-asparaginase beta chain]	3 v 3	-0.338054	0.0385149	0.377557	HEATR6
							Q9BUQ8	DDX23	Probable ATP-dependent RNA helicase DDX23 (EC 3.6.4.13) (100 kDa U5 snRNP-specific protein) (DEAD box protein 23) (PRP28 homolog) (U5-100kD)	3 v 3	0.699222	0.0385271	0.377557	ICE2
							P61758	VBP1	Prefoldin subunit 3 (HIBBJ46) (von Hippel-Lindau-binding protein 1) (VBP-1) (VHL-binding protein 1)	3 v 3	-0.0765702	0.0386348	0.378177	B4DNE0
							P16104	H2AX	Histone H2AX (H2a/x) (Histone H2A.X)	3 v 3	-0.884463	0.038791	0.378945	ABHD17A
							Q8NCF5	NFATC2IP	NFATC2-interacting protein (45 kDa NF-AT-interacting protein) (45 kDa NFAT-interacting protein) (Nuclear factor of activated T-cells, cytoplasmic 2-interacting protein)	3 v 3	-0.257963	0.0388654	0.378945	EIF3A
							A0A0K0K1I0	HEL-S-265	Epididymis secretory protein Li 265 (Tropomyosin 1 isoform 1)	3 v 3	-0.246986	0.0389207	0.378945	MYOF
							Q14671	PUM1	Pumilio homolog 1 (HsPUM) (Pumilio-1)	2 v 2	0.132374	0.0389423	0.378945	POMK
							Q02952	AKAP12	A-kinase anchor protein 12 (AKAP-12) (A-kinase anchor protein 250 kDa) (AKAP 250) (Gravin) (Myasthenia gravis autoantigen)	3 v 3	-0.272371	0.0389958	0.378945	Q8IXG5
							Q8NG11	TSPAN14	Tetraspanin-14 (Tspan-14) (DC-TM4F2) (Transmembrane 4 superfamily member 14)	3 v 3	-0.280487	0.0390037	0.378945	TEPSIN
							P07814	EPRS1	Bifunctional glutamate/proline--tRNA ligase (Bifunctional aminoacyl-tRNA synthetase) (Cell proliferation-inducing gene 32 protein) (Glutamatyl-prolyl-tRNA synthetase) [Includes: Glutamate--tRNA ligase (EC 6.1.1.17) (Glutamyl-tRNA synthetase) (GluRS); Proline--tRNA ligase (EC 6.1.1.15) (Prolyl-tRNA synthetase)]	3 v 3	0.0632981	0.0390247	0.378945	RAPH1
							P38935	IGHMBP2	DNA-binding protein SMUBP-2 (EC 3.6.4.12) (EC 3.6.4.13) (ATP-dependent helicase IGHMBP2) (Glial factor 1) (GF-1) (Immunoglobulin mu-binding protein 2)	3 v 3	0.479522	0.0390965	0.379209	IPO13
							P42704	LRPPRC	Leucine-rich PPR motif-containing protein, mitochondrial (130 kDa leucine-rich protein) (LRP 130) (GP130)	3 v 3	-0.121914	0.0392469	0.3794	MRPL15
							Q9P275	USP36	Ubiquitin carboxyl-terminal hydrolase 36 (EC 3.4.19.12) (Deubiquitinating enzyme 36) (Ubiquitin thioesterase 36) (Ubiquitin-specific-processing protease 36)	3 v 3	0.173407	0.0392481	0.3794	ALKBH7
							A0A1B0GWA0	ZNF654	Zinc finger protein 654	3 v 3	-0.0770187	0.0392498	0.3794	RPL19
							P10768	ESD	S-formylglutathione hydrolase (FGH) (EC 3.1.2.12) (Esterase D) (Methylumbelliferyl-acetate deacetylase) (EC 3.1.1.56)	3 v 3	-0.23223	0.0393268	0.379713	PAK2
							Q8TAT6	NPLOC4	Nuclear protein localization protein 4 homolog (Protein NPL4)	3 v 3	-0.137361	0.0394225	0.380206	CTDSPL2
							Q9Y6K0	CEPT1	Choline/ethanolaminephosphotransferase 1 (hCEPT1) (EC 2.7.8.1) (EC 2.7.8.2) (1-alkenyl-2-acylglycerol choline phosphotransferase) (EC 2.7.8.22)	2 v 2	0.121434	0.0395439	0.380945	GTF3C1
							Q86TN4	TRPT1	tRNA 2'-phosphotransferase 1 (EC 2.7.1.160)	3 v 3	-0.182421	0.039707	0.382085	NSRP1
							Q92922	SMARCC1	SWI/SNF complex subunit SMARCC1 (BRG1-associated factor 155) (BAF155) (SWI/SNF complex 155 kDa subunit) (SWI/SNF-related matrix-associated actin-dependent regulator of chromatin subfamily C member 1)	3 v 3	0.0813019	0.0398869	0.383382	THOC3
							Q9HAU4	SMURF2	E3 ubiquitin-protein ligase SMURF2 (hSMURF2) (EC 2.3.2.26) (HECT-type E3 ubiquitin transferase SMURF2) (SMAD ubiquitination regulatory factor 2) (SMAD-specific E3 ubiquitin-protein ligase 2)	2 v 2	-0.161104	0.0399702	0.383525	TNFRSF10B
							Q5VVQ6	YOD1	Ubiquitin thioesterase OTU1 (EC 3.4.19.12) (DUBA-8) (HIV-1-induced protease 7) (HIN-7) (HsHIN7) (OTU domain-containing protein 2)	3 v 3	-0.0773141	0.0400145	0.383525	PLCB3
							Q7L2J0	MEPCE	7SK snRNA methylphosphate capping enzyme (MePCE) (EC 2.1.1.-) (Bicoid-interacting protein 3 homolog) (Bin3 homolog)	3 v 3	0.416171	0.0400658	0.383525	IFT140
							O00203	AP3B1	AP-3 complex subunit beta-1 (Adaptor protein complex AP-3 subunit beta-1) (Adaptor-related protein complex 3 subunit beta-1) (Beta-3A-adaptin) (Clathrin assembly protein complex 3 beta-1 large chain)	3 v 3	0.236475	0.0401449	0.383525	HCCS
							O43660	PLRG1	Pleiotropic regulator 1	3 v 3	0.345862	0.0401544	0.383525	KIAA0528
							Q86YQ0	HZGJ	HZGJ	3 v 3	-0.0656714	0.0401719	0.383525	ARHGEF2
							Q9Y5U2	TSSC4	Protein TSSC4 (Tumor-suppressing STF cDNA 4 protein) (Tumor-suppressing subchromosomal transferable fragment candidate gene 4 protein)	3 v 3	-0.0683317	0.0402718	0.38402	NEURL4
							O43291	SPINT2	Kunitz-type protease inhibitor 2 (Hepatocyte growth factor activator inhibitor type 2) (HAI-2) (Placental bikunin)	3 v 3	-0.266644	0.0403615	0.38402	BRD7
							Q8IV50	LYSMD2	LysM and putative peptidoglycan-binding domain-containing protein 2	3 v 3	-0.115261	0.0403923	0.38402	ZNF326
							Q9ULA0	DNPEP	Aspartyl aminopeptidase (EC 3.4.11.21)	3 v 3	-0.179143	0.0404041	0.38402	PAIP2
							Q96HD1	CRELD1	Protein disulfide isomerase CRELD1 (EC 5.3.4.1) (Cysteine-rich with EGF-like domain protein 1)	3 v 3	-0.0730567	0.0405148	0.384314	INCENP
							Q9NTI5	PDS5B	Sister chromatid cohesion protein PDS5 homolog B (Androgen-induced proliferation inhibitor) (Androgen-induced prostate proliferative shutoff-associated protein AS3)	3 v 3	0.0878481	0.0406144	0.384314	PRIM1
							Q6PII3	CCDC174	Coiled-coil domain-containing protein 174	3 v 3	-0.112734	0.0408946	0.384314	ENOSF1
							Q96S82	UBL7	Ubiquitin-like protein 7 (Bone marrow stromal cell ubiquitin-like protein) (BMSC-UbP) (Ubiquitin-like protein SB132)	3 v 3	-0.101451	0.0409013	0.384314	BCKDK
							B4E2V3		cDNA FLJ56606, highly similar to Serine/threonine-protein kinase TAO2	3 v 3	0.221077	0.0409296	0.384314	ARHGAP1
							P61019	RAB2A	Ras-related protein Rab-2A	3 v 3	-0.127169	0.0409395	0.384314	RAVER1
							Q8ND04	SMG8	Protein SMG8 (Amplified in breast cancer gene 2 protein) (Protein smg-8 homolog)	3 v 3	-0.155281	0.0409827	0.384314	ODC1
							Q9NSD9	FARSB	Phenylalanine--tRNA ligase beta subunit (EC 6.1.1.20) (Phenylalanyl-tRNA synthetase beta subunit) (PheRS)	3 v 3	-0.081419	0.0410037	0.384314	AIP
							Q8TDL5	BPIFB1	BPI fold-containing family B member 1 (Long palate, lung and nasal epithelium carcinoma-associated protein 1) (von Ebner minor salivary gland protein) (VEMSGP)	3 v 3	-0.309036	0.041037	0.384314	C5orf22
							Q9BUL8	PDCD10	Programmed cell death protein 10 (Cerebral cavernous malformations 3 protein) (TF-1 cell apoptosis-related protein 15)	3 v 3	-0.144529	0.0410459	0.384314	MTERF3
							Q15424	SAFB	Scaffold attachment factor B1 (SAF-B) (SAF-B1) (HSP27 estrogen response element-TATA box-binding protein) (HSP27 ERE-TATA-binding protein)	3 v 3	0.661541	0.0410644	0.384314	RBM25
							P10644	PRKAR1A	cAMP-dependent protein kinase type I-alpha regulatory subunit (Tissue-specific extinguisher 1) (TSE1)	3 v 3	-0.0871842	0.0410653	0.384314	GLOD4
							Q502W6	VWA3B	von Willebrand factor A domain-containing protein 3B (VWA domain-containing protein 3B)	3 v 3	-0.285675	0.0411186	0.384314	GNAI2
							P36405	ARL3	ADP-ribosylation factor-like protein 3	3 v 3	-0.16741	0.0411437	0.384314	DOLPP1
							Q92997	DVL3	Segment polarity protein dishevelled homolog DVL-3 (Dishevelled-3) (DSH homolog 3)	3 v 3	0.308671	0.0411489	0.384314	SDHAF3
							Q9UBP6	METTL1	tRNA (guanine-N(7)-)-methyltransferase (EC 2.1.1.33) (Methyltransferase-like protein 1) (mRNA (guanine-N(7)-)-methyltransferase) (EC 2.1.1.-) (miRNA (guanine-N(7)-)-methyltransferase) (EC 2.1.1.-) (tRNA (guanine(46)-N(7))-methyltransferase) (tRNA(m7G46)-methyltransferase)	3 v 3	-0.13367	0.0411572	0.384314	SREK1IP1
							Q9BVC3	DSCC1	Sister chromatid cohesion protein DCC1 (Defective in sister chromatid cohesion protein 1 homolog)	3 v 3	-0.204388	0.041267	0.384399	CCT6A
							O60518	RANBP6	Ran-binding protein 6 (RanBP6)	3 v 3	-0.217997	0.0413011	0.384399	HEBP1
							Q9H875	PRKRIP1	PRKR-interacting protein 1	3 v 3	0.0970302	0.0413039	0.384399	OCRL
							A0A0A1TTP8	ESRP2	Epithelial splicing regulatory protein 2 (RNA-binding motif protein 35B) (RNA-binding protein 35B)	3 v 3	-0.112191	0.0413865	0.384399	AHSA1
							Q9H0H5	RACGAP1	Rac GTPase-activating protein 1 (Male germ cell RacGap) (MgcRacGAP) (Protein CYK4 homolog) (CYK4) (HsCYK-4)	3 v 3	0.277848	0.041392	0.384399	COBLL1
							Q9Y587	AP4S1	AP-4 complex subunit sigma-1 (AP-4 adaptor complex subunit sigma-1) (Adaptor-related protein complex 4 subunit sigma-1) (Sigma-1 subunit of AP-4) (Sigma-4-adaptin) (Sigma4-adaptin)	3 v 3	-0.100831	0.0414942	0.384929	MCCC1
							O95292	VAPB	Vesicle-associated membrane protein-associated protein B/C (VAMP-B/VAMP-C) (VAMP-associated protein B/C) (VAP-B/VAP-C)	3 v 3	-0.252307	0.0416135	0.385002	PPP6R3
							Q8WYQ5	DGCR8	Microprocessor complex subunit DGCR8 (DiGeorge syndrome critical region 8)	2 v 2	0.297279	0.0416381	0.385002	MAP3K1
							Q9H6H4	REEP4	Receptor expression-enhancing protein 4	3 v 3	-0.139899	0.0417428	0.385002	ATP6V1E1
							O60637	TSPAN3	Tetraspanin-3 (Tspan-3) (Tetraspanin TM4-A) (Transmembrane 4 superfamily member 8)	3 v 3	-0.160523	0.0417579	0.385002	NA
							O14531	DPYSL4	Dihydropyrimidinase-related protein 4 (DRP-4) (Collapsin response mediator protein 3) (CRMP-3) (UNC33-like phosphoprotein 4) (ULIP-4)	3 v 3	-0.342824	0.0418289	0.385002	SLC9A3R2
							A0A5F9UQ55	FBXW4	F-box/WD repeat-containing protein 4	3 v 3	0.430487	0.0418662	0.385002	GIT2
							Q9UN86	G3BP2	Ras GTPase-activating protein-binding protein 2 (G3BP-2) (GAP SH3 domain-binding protein 2)	3 v 3	0.192792	0.0418941	0.385002	THEM4
							P60174	TPI1	Triosephosphate isomerase (TIM) (EC 5.3.1.1) (Methylglyoxal synthase) (EC 4.2.3.3) (Triose-phosphate isomerase)	3 v 3	-0.134255	0.0420073	0.385002	URB2
							Q92791	P3H4	Endoplasmic reticulum protein SC65 (Leprecan-like protein 4) (Nucleolar autoantigen No55) (Prolyl 3-hydroxylase family member 4) (Synaptonemal complex protein SC65)	3 v 3	-0.0804993	0.0420419	0.385002	B7Z213
							P40925	MDH1	Malate dehydrogenase, cytoplasmic (EC 1.1.1.37) (Cytosolic malate dehydrogenase) (Diiodophenylpyruvate reductase) (EC 1.1.1.96)	3 v 3	-0.093533	0.0420577	0.385002	RALA
							Q9Y5R8	TRAPPC1	Trafficking protein particle complex subunit 1 (BET5 homolog) (Multiple myeloma protein 2) (MUM-2)	3 v 3	0.125319	0.0421632	0.385002	TMF1
							F4ZW66		NF110b	3 v 3	0.589113	0.042178	0.385002	HELB
							Q8TEY7	USP33	Ubiquitin carboxyl-terminal hydrolase 33 (EC 3.4.19.12) (Deubiquitinating enzyme 33) (Ubiquitin thioesterase 33) (Ubiquitin-specific-processing protease 33) (VHL-interacting deubiquitinating enzyme 1) (hVDU1)	3 v 3	-0.180234	0.0422231	0.385002	HINT1
							Q53EZ4	CEP55	Centrosomal protein of 55 kDa (Cep55) (Up-regulated in colon cancer 6)	3 v 3	0.452963	0.042247	0.385002	KIAA1217
							Q8NHP8	PLBD2	Putative phospholipase B-like 2 (EC 3.1.1.-) (76 kDa protein) (p76) (LAMA-like protein 2) (Lamina ancestor homolog 2) (Phospholipase B domain-containing protein 2) [Cleaved into: Putative phospholipase B-like 2 32 kDa form; Putative phospholipase B-like 2 45 kDa form]	3 v 3	-0.0461241	0.0423423	0.385002	CHMP1A
							Q6P597	KLC3	Kinesin light chain 3 (KLC2-like) (kinesin light chain 2)	3 v 3	-0.0513577	0.04239	0.385002	TMA16
							Q15233	NONO	Non-POU domain-containing octamer-binding protein (NonO protein) (54 kDa nuclear RNA- and DNA-binding protein) (55 kDa nuclear protein) (DNA-binding p52/p100 complex, 52 kDa subunit) (NMT55) (p54(nrb)) (p54nrb)	3 v 3	0.357094	0.0424218	0.385002	BCL2L13
							Q7Z2T5	TRMT1L	TRMT1-like protein (EC 2.1.1.-)	3 v 3	0.0828954	0.0424771	0.385002	ATP6V1F
							O15397	IPO8	Importin-8 (Imp8) (Ran-binding protein 8) (RanBP8)	3 v 3	-0.123258	0.0424813	0.385002	TOMM40
							A0A2R8YEA7	ACTB	Actin, cytoplasmic 1 (Fragment)	3 v 3	-0.389642	0.04251	0.385002	CISD2
							Q14651	PLS1	Plastin-1 (Intestine-specific plastin) (I-plastin)	3 v 3	-0.184821	0.0425588	0.385002	B3KPX1
							Q96RN5	MED15	Mediator of RNA polymerase II transcription subunit 15 (Activator-recruited cofactor 105 kDa component) (ARC105) (CTG repeat protein 7a) (Mediator complex subunit 15) (Positive cofactor 2 glutamine/Q-rich-associated protein) (PC2 glutamine/Q-rich-associated protein) (TPA-inducible gene 1 protein) (TIG-1) (Trinucleotide repeat-containing gene 7 protein)	3 v 3	-0.198388	0.0425796	0.385002	NR2F6
							B7ZB83		cDNA, FLJ79447, highly similar to Nucleosome assembly protein 1-like 4	3 v 3	-0.123894	0.0425905	0.385002	APLP2
							Q7L0Q8	RHOU	Rho-related GTP-binding protein RhoU (CDC42-like GTPase 1) (GTP-binding protein-like 1) (Rho GTPase-like protein ARHU) (Ryu GTPase) (Wnt-1 responsive Cdc42 homolog 1) (WRCH-1)	3 v 3	-0.276903	0.0425911	0.385002	HELLS
							Q15012	LAPTM4A	Lysosomal-associated transmembrane protein 4A (Golgi 4-transmembrane-spanning transporter MTP)	3 v 3	-0.106464	0.0426323	0.385002	UPF3B
							Q12981	BNIP1	Vesicle transport protein SEC20 (BCL2/adenovirus E1B 19 kDa protein-interacting protein 1) (Transformation-related gene 8 protein) (TRG-8)	3 v 3	-0.152274	0.0427043	0.385244	PFDN6
							Q9P0V3	SH3BP4	SH3 domain-binding protein 4 (EH-binding protein 10) (Transferrin receptor-trafficking protein)	3 v 3	-0.370571	0.0427601	0.385339	C1orf52
							Q8NCW5	NAXE	NAD(P)H-hydrate epimerase (EC 5.1.99.6) (Apolipoprotein A-I-binding protein) (AI-BP) (NAD(P)HX epimerase) (YjeF N-terminal domain-containing protein 1) (YjeF_N1)	3 v 3	-0.248945	0.0431091	0.388073	KIAA0415
							Q8NC42	RNF149	E3 ubiquitin-protein ligase RNF149 (EC 2.3.2.27) (DNA polymerase-transactivated protein 2) (RING finger protein 149) (RING-type E3 ubiquitin transferase RNF149)	3 v 3	-0.222695	0.0432202	0.388429	NSDHL
							B3KQ18		cDNA FLJ32632 fis, clone SYNOV1000190, highly similar to Alpha-1,3-mannosyl-glycoprotein2-beta-N- acetylglucosaminyltransferase	2 v 2	-0.281417	0.0432399	0.388429	HACL1
							Q00839	HNRNPU	Heterogeneous nuclear ribonucleoprotein U (hnRNP U) (GRIP120) (Nuclear p120 ribonucleoprotein) (Scaffold-attachment factor A) (SAF-A) (p120) (pp120)	3 v 3	0.375897	0.0432867	0.38844	PET100
							Q9BU02	THTPA	Thiamine-triphosphatase (ThTPase) (EC 3.6.1.28)	3 v 3	-0.14939	0.0434411	0.38925	SASH1
							Q8WWH5	TRUB1	Probable tRNA pseudouridine synthase 1 (EC 5.4.99.-)	3 v 3	-0.115689	0.043507	0.38925	MIER3
							Q8NG27	PJA1	E3 ubiquitin-protein ligase Praja-1 (Praja1) (EC 2.3.2.27) (RING finger protein 70) (RING-type E3 ubiquitin transferase Praja-1)	3 v 3	0.163687	0.0436047	0.38925	LRWD1
							Q96IJ6	GMPPA	Mannose-1-phosphate guanyltransferase alpha (GDP-mannose pyrophosphorylase A) (GMPP-alpha) (GTP-mannose-1-phosphate guanylyltransferase alpha)	3 v 3	-0.178246	0.0436049	0.38925	PSPC1
							Q6AI08	HEATR6	HEAT repeat-containing protein 6 (Amplified in breast cancer protein 1)	3 v 3	-0.0738903	0.0436257	0.38925	LRATD2
							Q659A1	ICE2	Little elongation complex subunit 2 (Interactor of little elongator complex ELL subunit 2) (NMDA receptor-regulated protein 2)	3 v 3	0.110514	0.0436803	0.38925	DEF6
							B4DNE0		cDNA FLJ52573, highly similar to Elongation factor 1-alpha 1	3 v 3	-0.174504	0.0437323	0.38925	SRBD1
							Q96GS6	ABHD17A	Alpha/beta hydrolase domain-containing protein 17A (Abhydrolase domain-containing protein 17A) (EC 3.1.2.22)	2 v 2	-0.0888989	0.0437662	0.38925	RHOT2
							Q14152	EIF3A	Eukaryotic translation initiation factor 3 subunit A (eIF3a) (Eukaryotic translation initiation factor 3 subunit 10) (eIF-3-theta) (eIF3 p167) (eIF3 p180) (eIF3 p185)	3 v 3	0.650753	0.0437883	0.38925	MRPS18A
							Q9NZM1	MYOF	Myoferlin (Fer-1-like protein 3)	3 v 3	-0.277824	0.0440257	0.390828	STX7
							Q9H5K3	POMK	Protein O-mannose kinase (POMK) (EC 2.7.1.183) (Protein kinase-like protein SgK196) (Sugen kinase 196)	3 v 3	-0.134742	0.0440576	0.390828	PIGS
							Q8IXG5		UG0315G03	2 v 2	1.21118	0.0441696	0.390924	BIRC5
							Q96N21	TEPSIN	AP-4 complex accessory subunit Tepsin (ENTH domain-containing protein 2) (Epsin for AP-4) (Tetra-epsin)	3 v 3	-0.136465	0.0441773	0.390924	NCEH1
							Q70E73	RAPH1	Ras-associated and pleckstrin homology domains-containing protein 1 (RAPH1) (Amyotrophic lateral sclerosis 2 chromosomal region candidate gene 18 protein) (Amyotrophic lateral sclerosis 2 chromosomal region candidate gene 9 protein) (Lamellipodin) (Proline-rich EVH1 ligand 2) (PREL-2) (Protein RMO1)	3 v 3	-0.163912	0.0442338	0.390924	METTL26
							O94829	IPO13	Importin-13 (Imp13) (Karyopherin-13) (Kap13) (Ran-binding protein 13) (RanBP13)	3 v 3	-0.0427455	0.0442596	0.390924	COMMD9
							Q9P015	MRPL15	39S ribosomal protein L15, mitochondrial (L15mt) (MRP-L15) (Mitochondrial large ribosomal subunit protein uL15m)	3 v 3	0.601338	0.0443644	0.390924	ATP5MG
							Q9BT30	ALKBH7	Alpha-ketoglutarate-dependent dioxygenase alkB homolog 7, mitochondrial (EC 1.14.11.-) (Alkylated DNA repair protein alkB homolog 7) (Spermatogenesis cell proliferation-related protein) (Spermatogenesis-associated protein 11)	3 v 3	0.0652483	0.0443669	0.390924	ILVBL
							P84098	RPL19	60S ribosomal protein L19 (Large ribosomal subunit protein eL19)	3 v 3	0.369644	0.0443898	0.390924	RBX1
							Q13177	PAK2	Serine/threonine-protein kinase PAK 2 (EC 2.7.11.1) (Gamma-PAK) (PAK65) (S6/H4 kinase) (p21-activated kinase 2) (PAK-2) (p58) [Cleaved into: PAK-2p27 (p27); PAK-2p34 (p34) (C-t-PAK2)]	3 v 3	-0.0971716	0.0444723	0.391246	NME1-NME2
							Q05D32	CTDSPL2	CTD small phosphatase-like protein 2 (CTDSP-like 2) (EC 3.1.3.-)	3 v 3	-0.14596	0.0446497	0.391798	EIF4G1
							Q12789	GTF3C1	General transcription factor 3C polypeptide 1 (TF3C-alpha) (TFIIIC box B-binding subunit) (Transcription factor IIIC 220 kDa subunit) (TFIIIC 220 kDa subunit) (TFIIIC220) (Transcription factor IIIC subunit alpha)	3 v 3	0.225645	0.0447647	0.391798	RPL13
							Q9H0G5	NSRP1	Nuclear speckle splicing regulatory protein 1 (Coiled-coil domain-containing protein 55) (Nuclear speckle-related protein 70) (NSrp70)	3 v 3	0.238859	0.0448078	0.391798	S100A13
							Q96J01	THOC3	THO complex subunit 3 (Tho3) (TEX1 homolog) (hTREX45)	3 v 3	-0.178116	0.0448388	0.391798	CLIC1
							O14763	TNFRSF10B	Tumor necrosis factor receptor superfamily member 10B (Death receptor 5) (TNF-related apoptosis-inducing ligand receptor 2) (TRAIL receptor 2) (TRAIL-R2) (CD antigen CD262)	3 v 3	-0.115533	0.044948	0.391798	TTF2
							Q01970	PLCB3	1-phosphatidylinositol 4,5-bisphosphate phosphodiesterase beta-3 (EC 3.1.4.11) (Phosphoinositide phospholipase C-beta-3) (Phospholipase C-beta-3) (PLC-beta-3)	3 v 3	-0.0543889	0.0450156	0.391798	PAN3
							Q96RY7	IFT140	Intraflagellar transport protein 140 homolog (WD and tetratricopeptide repeats protein 2)	3 v 3	0.25423	0.0450958	0.391798	MRPL19
							P52292	KPNA2	Importin subunit alpha-1 (Karyopherin subunit alpha-2) (RAG cohort protein 1) (SRP1-alpha)	3 v 3	-0.0821374	0.0451064	0.391798	RNF187
							P08962	CD63	CD63 antigen (Granulophysin) (Lysosomal-associated membrane protein 3) (LAMP-3) (Melanoma-associated antigen ME491) (OMA81H) (Ocular melanoma-associated antigen) (Tetraspanin-30) (Tspan-30) (CD antigen CD63)	3 v 3	-0.241908	0.0451724	0.391798	MPI
							P53701	HCCS	Holocytochrome c-type synthase (EC 4.4.1.17) (Cytochrome c-type heme lyase)	3 v 3	-0.0924637	0.0452497	0.391798
							Q18PE1	DOK7	Protein Dok-7 (Downstream of tyrosine kinase 7)	3 v 3	0.166182	0.0452572	0.391798
							B7ZLK1	KIAA0528	KIAA0528 protein	3 v 3	0.161144	0.0452859	0.391798
							Q92974	ARHGEF2	Rho guanine nucleotide exchange factor 2 (Guanine nucleotide exchange factor H1) (GEF-H1) (Microtubule-regulated Rho-GEF) (Proliferating cell nucleolar antigen p40)	3 v 3	0.110793	0.0453188	0.391798
							Q96JN8	NEURL4	Neuralized-like protein 4	3 v 3	0.390894	0.0454156	0.391798
							Q9NPI1	BRD7	Bromodomain-containing protein 7 (75 kDa bromodomain protein) (Protein CELTIX-1)	3 v 3	0.583367	0.0454534	0.391798
							Q5BKZ1	ZNF326	DBIRD complex subunit ZNF326 (Zinc finger protein 326) (Zinc finger protein interacting with mRNPs and DBC1)	3 v 3	0.759795	0.0455351	0.391798
							P51149	RAB7A	Ras-related protein Rab-7a (EC 3.6.5.2)	3 v 3	-0.115694	0.0455535	0.391798
							Q9BPZ3	PAIP2	Polyadenylate-binding protein-interacting protein 2 (PABP-interacting protein 2) (PAIP-2) (Poly(A)-binding protein-interacting protein 2)	3 v 3	-0.167832	0.0456156	0.391798
							Q9NQS7	INCENP	Inner centromere protein	3 v 3	0.162223	0.0456216	0.391798
							P49642	PRIM1	DNA primase small subunit (EC 2.7.7.-) (DNA primase 49 kDa subunit) (p49)	3 v 3	-0.121746	0.0457724	0.391798
							Q7L5Y1	ENOSF1	Mitochondrial enolase superfamily member 1 (EC 4.2.1.68) (Antisense RNA to thymidylate synthase) (rTS) (L-fuconate dehydratase)	3 v 3	-0.126025	0.0457967	0.391798
							O14874	BCKDK	[3-methyl-2-oxobutanoate dehydrogenase [lipoamide]] kinase, mitochondrial (EC 2.7.11.4) (Branched-chain alpha-ketoacid dehydrogenase kinase) (BCKD-kinase) (BCKDHKIN)	3 v 3	0.12473	0.045806	0.391798
							Q07960	ARHGAP1	Rho GTPase-activating protein 1 (CDC42 GTPase-activating protein) (GTPase-activating protein rhoGAP) (Rho-related small GTPase protein activator) (Rho-type GTPase-activating protein 1) (p50-RhoGAP)	3 v 3	-0.151267	0.0458252	0.391798
							E9PAU2	RAVER1	Ribonucleoprotein PTB-binding 1	3 v 3	-0.270781	0.0459034	0.391798
							P11926	ODC1	Ornithine decarboxylase (ODC) (EC 4.1.1.17)	3 v 3	-0.464349	0.0459133	0.391798
							Q5T9A4	ATAD3B	ATPase family AAA domain-containing protein 3B (AAA-TOB3)	3 v 3	0.848214	0.0459207	0.391798
							O00170	AIP	AH receptor-interacting protein (AIP) (Aryl-hydrocarbon receptor-interacting protein) (HBV X-associated protein 2) (XAP-2) (Immunophilin homolog ARA9)	3 v 3	-0.0895129	0.0459383	0.391798
							Q49AR2	C5orf22	UPF0489 protein C5orf22	3 v 3	-0.246348	0.0460258	0.391798
							Q96E29	MTERF3	Transcription termination factor 3, mitochondrial (Mitochondrial transcription termination factor 3) (mTERF3) (mTERF domain-containing protein 1, mitochondrial)	3 v 3	0.117565	0.0460382	0.391798
							P49756	RBM25	RNA-binding protein 25 (Arg/Glu/Asp-rich protein of 120 kDa) (RED120) (Protein S164) (RNA-binding motif protein 25) (RNA-binding region-containing protein 7)	3 v 3	0.576801	0.0460574	0.391798
							I3L3Q4	GLOD4	Glyoxalase domain-containing protein 4 (Fragment)	3 v 3	-0.14103	0.0461083	0.391798
							P04899	GNAI2	Guanine nucleotide-binding protein G(i) subunit alpha-2 (Adenylate cyclase-inhibiting G alpha protein)	3 v 3	-0.12595	0.0461562	0.391798
							Q86YN1	DOLPP1	Dolichyldiphosphatase 1 (EC 3.6.1.43) (Dolichyl pyrophosphate phosphatase 1)	3 v 3	0.142073	0.0462022	0.391798
							Q9NRP4	SDHAF3	Succinate dehydrogenase assembly factor 3, mitochondrial (SDH assembly factor 3) (SDHAF3)	3 v 3	-0.296899	0.046203	0.391798
							Q8N9Q2	SREK1IP1	Protein SREK1IP1 (SFRS12-interacting protein 1) (SREK1-interacting protein 1) (Splicing regulatory protein of 18 kDa) (p18SRP)	2 v 2	0.411966	0.0463739	0.391798
							P40227	CCT6A	T-complex protein 1 subunit zeta (TCP-1-zeta) (Acute morphine dependence-related protein 2) (CCT-zeta-1) (HTR3) (Tcp20)	3 v 3	-0.10745	0.0463761	0.391798
							Q9NRV9	HEBP1	Heme-binding protein 1 (p22HBP)	3 v 3	-0.280392	0.0464159	0.391798
							A0A2X0TVZ9	OCRL	Phosphoinositide 5-phosphatase (EC 3.1.3.36) (Fragment)	3 v 3	-0.0509493	0.0464289	0.391798
							O95433	AHSA1	Activator of 90 kDa heat shock protein ATPase homolog 1 (AHA1) (p38)	3 v 3	-0.118134	0.0464543	0.391798
							Q53SF7	COBLL1	Cordon-bleu protein-like 1	3 v 3	-0.0805975	0.0464611	0.391798
							Q96RQ3	MCCC1	Methylcrotonoyl-CoA carboxylase subunit alpha, mitochondrial (MCCase subunit alpha) (EC 6.4.1.4) (3-methylcrotonyl-CoA carboxylase 1) (3-methylcrotonyl-CoA carboxylase biotin-containing subunit) (3-methylcrotonyl-CoA:carbon dioxide ligase subunit alpha)	3 v 3	0.480594	0.0464934	0.391798
							P62699	YPEL5	Protein yippee-like 5	3 v 3	0.425262	0.0465557	0.391798
							Q5H9R7	PPP6R3	Serine/threonine-protein phosphatase 6 regulatory subunit 3 (SAPS domain family member 3) (Sporulation-induced transcript 4-associated protein SAPL)	3 v 3	-0.04967	0.0465896	0.391798
							Q13233	MAP3K1	Mitogen-activated protein kinase kinase kinase 1 (EC 2.7.11.25) (MAPK/ERK kinase kinase 1) (MEK kinase 1) (MEKK 1)	3 v 3	-0.210339	0.04659	0.391798
							P36543	ATP6V1E1	V-type proton ATPase subunit E 1 (V-ATPase subunit E 1) (V-ATPase 31 kDa subunit) (p31) (Vacuolar proton pump subunit E 1)	3 v 3	-0.222694	0.0466649	0.391798
							Q9HAV7	NA	NA	3 v 3	-0.0881733	0.0466719	0.391798
							Q15599	SLC9A3R2	Na(+)/H(+) exchange regulatory cofactor NHE-RF2 (NHERF-2) (NHE3 kinase A regulatory protein E3KARP) (SRY-interacting protein 1) (SIP-1) (Sodium-hydrogen exchanger regulatory factor 2) (Solute carrier family 9 isoform A3 regulatory factor 2) (Tyrosine kinase activator protein 1) (TKA-1)	3 v 3	-0.237487	0.0467159	0.391798
							Q14161	GIT2	ARF GTPase-activating protein GIT2 (ARF GAP GIT2) (Cool-interacting tyrosine-phosphorylated protein 2) (CAT-2) (CAT2) (G protein-coupled receptor kinase-interactor 2) (GRK-interacting protein 2)	3 v 3	0.18195	0.0467434	0.391798
							Q5T1C6	THEM4	Acyl-coenzyme A thioesterase THEM4 (Acyl-CoA thioesterase THEM4) (EC 3.1.2.2) (Carboxyl-terminal modulator protein) (Thioesterase superfamily member 4)	3 v 3	-0.141686	0.0468634	0.392009
							Q14146	URB2	Unhealthy ribosome biogenesis protein 2 homolog	3 v 3	0.0852487	0.04697	0.392009
							Q14019	COTL1	Coactosin-like protein	3 v 3	-0.054751	0.0469985	0.392009
							B7Z213		cDNA FLJ50130, highly similar to Heterogeneous nuclear ribonucleoprotein Q	2 v 2	0.239776	0.0470485	0.392009
							P11233	RALA	Ras-related protein Ral-A (EC 3.6.5.2)	3 v 3	-0.129445	0.0470491	0.392009
							P82094	TMF1	TATA element modulatory factor (TMF) (Androgen receptor coactivator 160 kDa protein) (Androgen receptor-associated protein of 160 kDa)	3 v 3	0.604802	0.0470586	0.392009
							Q96HY7	DHTKD1	Probable 2-oxoglutarate dehydrogenase E1 component DHKTD1, mitochondrial (EC 1.2.4.2) (Dehydrogenase E1 and transketolase domain-containing protein 1)	3 v 3	-0.0957175	0.0470908	0.392009
							Q8NG08	HELB	DNA helicase B (hDHB) (EC 3.6.4.12)	3 v 3	-0.0659375	0.0471411	0.392045
							P49773	HINT1	Histidine triad nucleotide-binding protein 1 (EC 3.-.-.-) (Adenosine 5'-monophosphoramidase) (Protein kinase C inhibitor 1) (Protein kinase C-interacting protein 1) (PKCI-1)	3 v 3	-0.18719	0.0472051	0.392106
							Q5T5P2	KIAA1217	Sickle tail protein homolog	3 v 3	0.180667	0.0472783	0.392106
							F5H875	CHMP1A	Charged multivesicular body protein 1a (Chromatin-modifying protein 1a)	3 v 3	-0.10832	0.0473676	0.392106
							Q96EY4	TMA16	Translation machinery-associated protein 16	3 v 3	0.464011	0.0474097	0.392106
							Q9BXK5	BCL2L13	Bcl-2-like protein 13 (Bcl2-L-13) (Bcl-rambo) (Protein Mil1)	3 v 3	-0.186808	0.0475898	0.392106
							Q16864	ATP6V1F	V-type proton ATPase subunit F (V-ATPase subunit F) (V-ATPase 14 kDa subunit) (Vacuolar proton pump subunit F)	3 v 3	-0.265794	0.0476079	0.392106
							O96008	TOMM40	Mitochondrial import receptor subunit TOM40 homolog (Protein Haymaker) (Translocase of outer membrane 40 kDa subunit homolog) (p38.5)	3 v 3	-0.132373	0.0476109	0.392106
							Q8N5K1	CISD2	CDGSH iron-sulfur domain-containing protein 2 (Endoplasmic reticulum intermembrane small protein) (MitoNEET-related 1 protein) (Miner1) (Nutrient-deprivation autophagy factor-1) (NAF-1)	3 v 3	-0.154876	0.0477869	0.392106
							B3KPX1		cDNA FLJ32394 fis, clone SKMUS2000078, highly similar to Very-long-chain specific acyl-CoA dehydrogenase, mitochondrial (EC 1.3.99.-)	2 v 2	-0.155046	0.0477965	0.392106
							Q9H6S3	EPS8L2	Epidermal growth factor receptor kinase substrate 8-like protein 2 (EPS8-like protein 2) (Epidermal growth factor receptor pathway substrate 8-related protein 2) (EPS8-related protein 2)	3 v 3	-0.240925	0.0479163	0.392106
							P10588	NR2F6	Nuclear receptor subfamily 2 group F member 6 (V-erbA-related protein 2) (EAR-2)	3 v 3	-0.148244	0.0479356	0.392106
							Q06481	APLP2	Amyloid-like protein 2 (APLP-2) (APPH) (Amyloid protein homolog) (CDEI box-binding protein) (CDEBP)	3 v 3	-0.0859464	0.0479414	0.392106
							Q9NRZ9	HELLS	Lymphoid-specific helicase (EC 3.6.4.-) (Proliferation-associated SNF2-like protein) (SWI/SNF2-related matrix-associated actin-dependent regulator of chromatin subfamily A member 6)	3 v 3	-0.145873	0.0479724	0.392106
							Q9HB09	BCL2L12	Bcl-2-like protein 12 (Bcl2-L-12) (Bcl-2-related proline-rich protein)	3 v 3	-0.208698	0.0481709	0.392106
							Q9BZI7	UPF3B	Regulator of nonsense transcripts 3B (Nonsense mRNA reducing factor 3B) (Up-frameshift suppressor 3 homolog B) (hUpf3B) (Up-frameshift suppressor 3 homolog on chromosome X) (hUpf3p-X)	3 v 3	0.230909	0.0482737	0.392106
							O15212	PFDN6	Prefoldin subunit 6 (Protein Ke2)	3 v 3	-0.228926	0.0483026	0.392106
							Q8N6N3	C1orf52	UPF0690 protein C1orf52 (BCL10-associated gene protein)	3 v 3	-0.142732	0.0483529	0.392106
							A4D1Z4	KIAA0415	KIAA0415 gene product	3 v 3	-0.122947	0.0484691	0.392106
							Q15738	NSDHL	Sterol-4-alpha-carboxylate 3-dehydrogenase, decarboxylating (EC 1.1.1.170) (Protein H105e3)	3 v 3	-0.0791931	0.0484772	0.392106
							Q9UJ83	HACL1	2-hydroxyacyl-CoA lyase 1 (EC 4.1.2.n2) (2-hydroxyphytanoyl-CoA lyase) (2-HPCL) (Phytanoyl-CoA 2-hydroxylase 2)	3 v 3	-0.165273	0.0486431	0.392106
							P0DJ07	PET100	Protein PET100 homolog, mitochondrial	3 v 3	0.208765	0.0487203	0.392106
							O94885	SASH1	SAM and SH3 domain-containing protein 1 (Proline-glutamate repeat-containing protein)	3 v 3	-0.215369	0.0487623	0.392106
							Q7Z3K6	MIER3	Mesoderm induction early response protein 3 (Mi-er3)	3 v 3	-0.0585158	0.0488443	0.392106
							Q9UFC0	LRWD1	Leucine-rich repeat and WD repeat-containing protein 1 (Centromere protein 33) (CENP-33) (Origin recognition complex-associated protein) (ORC-associated protein) (ORCA)	3 v 3	-0.0819287	0.0488748	0.392106
							Q8WXF1	PSPC1	Paraspeckle component 1 (Paraspeckle protein 1)	3 v 3	0.458289	0.04888	0.392106
							Q96KN1	LRATD2	Protein LRATD2 (Breast cancer membrane protein 101) (LRAT domain-containing 2) (Protein FAM84B) (Protein NSE2)	3 v 3	-0.161587	0.0488883	0.392106
							Q9H4E7	DEF6	Differentially expressed in FDCP 6 homolog (DEF-6) (IRF4-binding protein)	3 v 3	0.433255	0.0489611	0.392106
							Q8N5C6	SRBD1	S1 RNA-binding domain-containing protein 1	3 v 3	0.215889	0.0490019	0.392106
							Q8IXI1	RHOT2	Mitochondrial Rho GTPase 2 (MIRO-2) (hMiro-2) (EC 3.6.5.-) (Ras homolog gene family member T2)	3 v 3	-0.0863531	0.0491202	0.392106
							Q9NVS2	MRPS18A	39S ribosomal protein S18a, mitochondrial (MRP-S18-a) (Mrps18a) (S18mt-a) (39S ribosomal protein S18-3, mitochondrial) (MRP-S18-3) (Mitochondrial large ribosomal subunit protein bS18a) (Mitochondrial large ribosomal subunit protein mL66)	3 v 3	0.219806	0.0491262	0.392106
							O15400	STX7	Syntaxin-7	3 v 3	-0.12875	0.0491599	0.392106
							Q96S52	PIGS	GPI transamidase component PIG-S (Phosphatidylinositol-glycan biosynthesis class S protein)	3 v 3	-0.090528	0.0492088	0.392106
							O15392	BIRC5	Baculoviral IAP repeat-containing protein 5 (Apoptosis inhibitor 4) (Apoptosis inhibitor survivin)	3 v 3	-0.151517	0.0492148	0.392106
							Q6PIU2	NCEH1	Neutral cholesterol ester hydrolase 1 (NCEH) (EC 3.1.1.-) (Arylacetamide deacetylase-like 1)	3 v 3	-0.265981	0.0492276	0.392106
							Q96S19	METTL26	Methyltransferase-like 26	3 v 3	-0.168294	0.0493255	0.392106
							Q9P000	COMMD9	COMM domain-containing protein 9	3 v 3	-0.365798	0.0493574	0.392106
							O75964	ATP5MG	ATP synthase subunit g, mitochondrial (ATPase subunit g) (ATP synthase membrane subunit g)	3 v 3	-0.102542	0.0493754	0.392106
							A1L0T0	ILVBL	2-hydroxyacyl-CoA lyase 2 (EC 4.1.2.-) (Acetolactate synthase-like protein) (IlvB-like protein)	3 v 3	-0.0687213	0.0494038	0.392106
							P62877	RBX1	E3 ubiquitin-protein ligase RBX1 (EC 2.3.2.27) (EC 2.3.2.32) (E3 ubiquitin-protein transferase RBX1) (Protein ZYP) (RING finger protein 75) (RING-box protein 1) (Rbx1) (Regulator of cullins 1) (ROC1) [Cleaved into: E3 ubiquitin-protein ligase RBX1, N-terminally processed (E3 ubiquitin-protein transferase RBX1, N-terminally processed)]	3 v 3	-0.490258	0.0494491	0.392106
							Q32Q12	NME1-NME2	Nucleoside diphosphate kinase (EC 2.7.4.6)	3 v 3	-0.174207	0.0495062	0.392106
							E7EX73	EIF4G1	Eukaryotic translation initiation factor 4 gamma 1	3 v 3	0.775401	0.0495133	0.392106
							P26373	RPL13	60S ribosomal protein L13 (Breast basic conserved protein 1) (Large ribosomal subunit protein eL13)	3 v 3	0.0997342	0.0495135	0.392106
							Q99584	S100A13	Protein S100-A13 (S100 calcium-binding protein A13)	3 v 3	-0.210173	0.0495195	0.392106
							O00299	CLIC1	Chloride intracellular channel protein 1 (Chloride channel ABP) (Nuclear chloride ion channel 27) (NCC27) (Regulatory nuclear chloride ion channel protein) (hRNCC)	3 v 3	-0.210281	0.0496653	0.392106
							Q9UNY4	TTF2	Transcription termination factor 2 (EC 3.6.4.-) (Lodestar homolog) (RNA polymerase II termination factor) (Transcription release factor 2) (F2) (HuF2)	3 v 3	-0.189944	0.0498241	0.392106
							Q58A45	PAN3	PAN2-PAN3 deadenylation complex subunit PAN3 (PAB1P-dependent poly(A)-specific ribonuclease) (Poly(A)-nuclease deadenylation complex subunit 3) (PAN deadenylation complex subunit 3)	3 v 3	0.343391	0.0498912	0.392106
							P49406	MRPL19	39S ribosomal protein L19, mitochondrial (L19mt) (MRP-L19) (39S ribosomal protein L15, mitochondrial) (L15mt) (MRP-L15) (Mitochondrial large ribosomal subunit protein bL19m)	3 v 3	0.419465	0.049892	0.392106
							Q5TA31	RNF187	E3 ubiquitin-protein ligase RNF187 (EC 2.3.2.27) (RING domain AP1 coactivator 1) (RACO-1) (RING finger protein 187) (RING-type E3 ubiquitin transferase RNF187)	2 v 2	-0.246723	0.0499077	0.392106
							A0A024R0F6	TRIM33	Tripartite motif-containing 33, isoform CRA_a	3 v 3	-0.152559	0.0499078	0.392106
							P34949	MPI	Mannose-6-phosphate isomerase (EC 5.3.1.8) (Phosphohexomutase) (Phosphomannose isomerase) (PMI)	3 v 3	-0.091718	0.0499753	0.392106
