# Supplementary material for: MicroRNAs emerging coordinate with placental mammals alter pathways in endometrial epithelia important for endometrial function
Source: iScience. 2023 Mar 4;26(4):106339. doi: 10.1016/j.isci.2023.106339 (PMC10034127; doi:10.1016/j.isci.2023.106339)
Supplement: Table S29. List of proteins significantly altered in abundance in response to non-targeting mimic and miR-671-5p mimic, related to Figure 15 — Final column lists proteins solely altered by miR-671-5p inhibitor once off target effects are removed (p<0.05), n = 3. [file mmc29.xlsx]

## Sheet: Sheet1
Supplementary Table 28: List of proteins significantly altered in abundance in response to non-targeting mimic and miR-671-5p mimic. Final column lists proteins solely altered by miR-671-5p mimic once off target effects are removed (p<0.05), n=3. Corresponds to figure 16 and supplementary figure 7.
Vehicle vs Non Targeting Mimic							Non Targeting Mimic vs MiR-671-5p Mimic							MiR-671-5p Mimic
Best Accession	Gene Name (Duplicate gene names with different accession numbers shown bold)	Protein Name	Replicate Number	Log Fold Change	T-Test	FDR	Best Accession	Gene Name (Duplicate gene names with different accession numbers shown bold)	Protein Name	Replicate Number	Log Fold Change	T-Test	FDR	Gene name (Missing gene names replaced with accession numbers aligned left)
P53701	HCCS	Holocytochrome c-type synthase (EC 4.4.1.17) (Cytochrome c-type heme lyase)	3 v 3	-0.179449	4.3773e-05	0.204008	Q05BQ5	MBTD1	MBT domain-containing protein 1	3 v 3	0.260263	2.98559e-08	0.000254253	MBTD1
Q86VN1	VPS36	Vacuolar protein-sorting-associated protein 36 (ELL-associated protein of 45 kDa) (ESCRT-II complex subunit VPS36)	3 v 3	0.0925671	0.000104639	0.204008	Q14573	ITPR3	Inositol 1,4,5-trisphosphate receptor type 3 (IP3 receptor isoform 3) (IP3R 3) (InsP3R3) (Type 3 inositol 1,4,5-trisphosphate receptor) (Type 3 InsP3 receptor)	3 v 3	-0.162771	2.78098e-05	0.0669808	ITPR3
Q02040	AKAP17A	A-kinase anchor protein 17A (AKAP-17A) (721P) (B-lymphocyte antigen) (Protein XE7) (Protein kinase A-anchoring protein 17A) (PRKA17A) (Splicing factor, arginine/serine-rich 17A)	3 v 3	0.464705	0.000107903	0.204008	Q13630	GFUS	GDP-L-fucose synthase (EC 1.1.1.271) (GDP-4-keto-6-deoxy-D-mannose-3,5-epimerase-4-reductase) (Protein FX) (Red cell NADP(H)-binding protein) (Short-chain dehydrogenase/reductase family 4E member 1)	3 v 3	-0.305581	2.91413e-05	0.0669808	GFUS
B1AK53	ESPN	Espin (Autosomal recessive deafness type 36 protein) (Ectoplasmic specialization protein)	3 v 3	-0.465332	0.000108545	0.204008	Q96PU5	NEDD4L	E3 ubiquitin-protein ligase NEDD4-like (EC 2.3.2.26) (HECT-type E3 ubiquitin transferase NED4L) (NEDD4.2) (Nedd4-2)	3 v 3	-0.0749675	3.5876e-05	0.0669808	NEDD4L
Q13596	SNX1	Sorting nexin-1	3 v 3	-0.116915	0.000125383	0.204008	Q01813	PFKP	ATP-dependent 6-phosphofructokinase, platelet type (ATP-PFK) (PFK-P) (EC 2.7.1.11) (6-phosphofructokinase type C) (Phosphofructo-1-kinase isozyme C) (PFK-C) (Phosphohexokinase)	3 v 3	-0.171198	3.93264e-05	0.0669808	PFKP
P15144	ANPEP	Aminopeptidase N (AP-N) (hAPN) (EC 3.4.11.2) (Alanyl aminopeptidase) (Aminopeptidase M) (AP-M) (Microsomal aminopeptidase) (Myeloid plasma membrane glycoprotein CD13) (gp150) (CD antigen CD13)	3 v 3	-0.884639	0.000143735	0.204008	P47736	RAP1GAP	Rap1 GTPase-activating protein 1 (Rap1GAP) (Rap1GAP1)	3 v 3	-0.387628	9.083e-05	0.102997	RAP1GAP
Q9BZQ6	EDEM3	ER degradation-enhancing alpha-mannosidase-like protein 3 (EC 3.2.1.113) (Alpha-1,2-mannosidase EDEM3)	3 v 3	0.241648	0.000223318	0.270521	Q9NRF9	POLE3	DNA polymerase epsilon subunit 3 (Arsenic-transactivated protein) (AsTP) (Chromatin accessibility complex 17 kDa protein) (CHRAC-17) (HuCHRAC17) (DNA polymerase II subunit 3) (DNA polymerase epsilon subunit p17)	3 v 3	0.524591	9.97387e-05	0.102997	POLE3
Q15386	UBE3C	Ubiquitin-protein ligase E3C (EC 2.3.2.26) (HECT-type ubiquitin transferase E3C) (HectH2)	3 v 3	-0.113478	0.00028035	0.270521	Q96RL7	VPS13A	Vacuolar protein sorting-associated protein 13A (Chorea-acanthocytosis protein) (Chorein)	3 v 3	-0.16629	9.97762e-05	0.102997	VPS13A
P08047	SP1	Transcription factor Sp1	3 v 3	-0.501879	0.000285896	0.270521	P12004	PCNA	Proliferating cell nuclear antigen (PCNA) (Cyclin)	3 v 3	0.0931087	0.000120463	0.102997	PCNA
Q5T9A4	ATAD3B	ATPase family AAA domain-containing protein 3B (AAA-TOB3)	3 v 3	-0.171893	0.000391314	0.310744	Q8TEM1	NUP210	Nuclear pore membrane glycoprotein 210 (Nuclear pore protein gp210) (Nuclear envelope pore membrane protein POM 210) (POM210) (Nucleoporin Nup210) (Pore membrane protein of 210 kDa)	3 v 3	0.117455	0.000120946	0.102997	NUP210
Q14676	MDC1	Mediator of DNA damage checkpoint protein 1 (Nuclear factor with BRCT domains 1)	3 v 3	0.432306	0.000427616	0.310744	Q86YB8	ERO1B	ERO1-like protein beta (ERO1-L-beta) (EC 1.8.4.-) (Endoplasmic reticulum oxidoreductase beta) (Endoplasmic reticulum oxidoreductin-1-like protein B) (Oxidoreductin-1-L-beta)	3 v 3	0.19306	0.000190461	0.13759	ERO1B
Q6UX71	PLXDC2	Plexin domain-containing protein 2 (Tumor endothelial marker 7-related protein)	3 v 3	-0.35798	0.000462721	0.310744	P10586	PTPRF	Receptor-type tyrosine-protein phosphatase F (EC 3.1.3.48) (Leukocyte common antigen related) (LAR)	3 v 3	0.56636	0.000197393	0.13759	PTPRF
P49006	MARCKSL1	MARCKS-related protein (MARCKS-like protein 1) (Macrophage myristoylated alanine-rich C kinase substrate) (Mac-MARCKS) (MacMARCKS)	3 v 3	0.488852	0.000474362	0.310744	Q9BSL1	UBAC1	Ubiquitin-associated domain-containing protein 1 (UBA domain-containing protein 1) (E3 ubiquitin-protein ligase subunit KPC2) (Glialblastoma cell differentiation-related protein 1) (Kip1 ubiquitination-promoting complex protein 2)	3 v 3	-0.144561	0.000232646	0.13759	UBAC1
E9PAU2	RAVER1	Ribonucleoprotein PTB-binding 1	3 v 3	-0.271795	0.00068938	0.354331	O15530	PDPK1	3-phosphoinositide-dependent protein kinase 1 (hPDK1) (EC 2.7.11.1)	3 v 3	0.299451	0.000234605	0.13759	PDPK1
O00401	WASL	Neural Wiskott-Aldrich syndrome protein (N-WASP)	3 v 3	-0.0905916	0.000707066	0.354331	Q04637	EIF4G1	Eukaryotic translation initiation factor 4 gamma 1 (eIF-4-gamma 1) (eIF-4G 1) (eIF-4G1) (p220)	3 v 3	-0.157166	0.000243499	0.13759	EIF4G1
Q8IZ73	RPUSD2	RNA pseudouridylate synthase domain-containing protein 2	3 v 3	0.224581	0.000725772	0.354331	Q9H4M9	EHD1	EH domain-containing protein 1 (PAST homolog 1) (hPAST1) (Testilin)	3 v 3	0.279506	0.000258507	0.13759	VPS37A
P46531	NOTCH1	Neurogenic locus notch homolog protein 1 (Notch 1) (hN1) (Translocation-associated notch protein TAN-1) [Cleaved into: Notch 1 extracellular truncation (NEXT); Notch 1 intracellular domain (NICD)]	3 v 3	-0.200215	0.000789413	0.354331	Q8NEZ2	VPS37A	Vacuolar protein sorting-associated protein 37A (hVps37A) (ESCRT-I complex subunit VPS37A) (Hepatocellular carcinoma-related protein 1)	3 v 3	0.140922	0.00028519	0.137861	INF2
P78536	ADAM17	Disintegrin and metalloproteinase domain-containing protein 17 (ADAM 17) (EC 3.4.24.86) (Snake venom-like protease) (TNF-alpha convertase) (TNF-alpha-converting enzyme) (CD antigen CD156b)	3 v 3	-0.315388	0.000804043	0.354331	Q27J81	INF2	Inverted formin-2 (HBEBP2-binding protein C)	3 v 3	0.383438	0.000334674	0.137861	CHCHD3
Q7Z3T8	ZFYVE16	Zinc finger FYVE domain-containing protein 16 (Endofin) (Endosome-associated FYVE domain protein)	3 v 3	-0.125298	0.000824428	0.354331	B4DH07		Pitrilysin metalloproteinase 1 (Presequence protease, mitochondrial)	3 v 3	-0.0356993	0.000349795	0.137861	NUP50
Q9H4G0	EPB41L1	Band 4.1-like protein 1 (Erythrocyte membrane protein band 4.1-like 1) (Neuronal protein 4.1) (4.1N)	3 v 3	-0.0947657	0.000885893	0.354331	Q9NX63	CHCHD3	MICOS complex subunit MIC19 (Coiled-coil-helix-coiled-coil-helix domain-containing protein 3)	3 v 3	-0.0247738	0.000350577	0.137861	PPP2R5B
O00213	APBB1	Amyloid-beta A4 precursor protein-binding family B member 1 (Protein Fe65)	3 v 3	0.169472	0.000914633	0.354331	Q9UKX7	NUP50	Nuclear pore complex protein Nup50 (50 kDa nucleoporin) (Nuclear pore-associated protein 60 kDa-like) (Nucleoporin Nup50)	3 v 3	0.399451	0.000355007	0.137861	PPT1
Q05DA4	P4HA2	Procollagen-proline 4-dioxygenase (EC 1.14.11.2)	3 v 3	-0.0508243	0.00104682	0.354331	Q15173	PPP2R5B	Serine/threonine-protein phosphatase 2A 56 kDa regulatory subunit beta isoform (PP2A B subunit isoform B'-beta) (PP2A B subunit isoform B56-beta) (PP2A B subunit isoform PR61-beta) (PP2A B subunit isoform R5-beta)	3 v 3	-0.223519	0.000356147	0.137861	EPRS1
Q9H4M9	EHD1	EH domain-containing protein 1 (PAST homolog 1) (hPAST1) (Testilin)	3 v 3	-0.233771	0.00111519	0.354331	P50897	PPT1	Palmitoyl-protein thioesterase 1 (PPT-1) (EC 3.1.2.22) (Palmitoyl-protein hydrolase 1)	3 v 3	0.340503	0.000389834	0.143583	ZC3H11A
Q8IUH4	ZDHHC13	Palmitoyltransferase ZDHHC13 (EC 2.3.1.225) (Huntingtin-interacting protein 14-related protein) (HIP14-related protein) (Huntingtin-interacting protein HIP3RP) (Putative MAPK-activating protein PM03) (Putative NF-kappa-B-activating protein 209) (Zinc finger DHHC domain-containing protein 13) (DHHC-13)	3 v 3	-0.174254	0.00112584	0.354331	P07814	EPRS1	Bifunctional glutamate/proline--tRNA ligase (Bifunctional aminoacyl-tRNA synthetase) (Cell proliferation-inducing gene 32 protein) (Glutamatyl-prolyl-tRNA synthetase) [Includes: Glutamate--tRNA ligase (EC 6.1.1.17) (Glutamyl-tRNA synthetase) (GluRS); Proline--tRNA ligase (EC 6.1.1.15) (Prolyl-tRNA synthetase)]	3 v 3	-0.115315	0.000404649	0.143583	NDUFA3
Q2TB18	ASTE1	Protein asteroid homolog 1	2 v 2	-0.154721	0.00116017	0.354331	O75152	ZC3H11A	Zinc finger CCCH domain-containing protein 11A	3 v 3	-0.447175	0.000423329	0.144203	VBP1
A0A0J9YXJ0	CELF2	CUGBP Elav-like family member 2	3 v 3	-0.209838	0.00118401	0.354331	F5GZS6	SLC3A2	4F2 cell-surface antigen heavy chain	3 v 3	0.705774	0.000470671	0.154163	LAMB1
O00592	PODXL	Podocalyxin (GCTM-2 antigen) (Gp200) (Podocalyxin-like protein 1) (PC) (PCLP-1)	3 v 3	-0.216686	0.00127996	0.354331	O95167	NDUFA3	NADH dehydrogenase [ubiquinone] 1 alpha subcomplex subunit 3 (Complex I-B9) (CI-B9) (NADH-ubiquinone oxidoreductase B9 subunit)	3 v 3	0.414612	0.000492308	0.154343	STXBP2
P31751	AKT2	RAC-beta serine/threonine-protein kinase (EC 2.7.11.1) (Protein kinase Akt-2) (Protein kinase B beta) (PKB beta) (RAC-PK-beta)	3 v 3	0.13372	0.00130835	0.354331	P61758	VBP1	Prefoldin subunit 3 (HIBBJ46) (von Hippel-Lindau-binding protein 1) (VBP-1) (VHL-binding protein 1)	3 v 3	-0.178215	0.000507468	0.154343	CDC34
Q9H3J6	MTRFR	Mitochondrial translation release factor in rescue	2 v 2	-0.300265	0.00131851	0.354331	P07942	LAMB1	Laminin subunit beta-1 (Laminin B1 chain) (Laminin-1 subunit beta) (Laminin-10 subunit beta) (Laminin-12 subunit beta) (Laminin-2 subunit beta) (Laminin-6 subunit beta) (Laminin-8 subunit beta)	3 v 3	-0.116596	0.000542328	0.159258	C20orf27
Q9Y6W5	WASF2	Wiskott-Aldrich syndrome protein family member 2 (WASP family protein member 2) (Protein WAVE-2) (Verprolin homology domain-containing protein 2)	3 v 3	0.302253	0.00132067	0.354331	Q15833	STXBP2	Syntaxin-binding protein 2 (Protein unc-18 homolog 2) (Unc18-2) (Protein unc-18 homolog B) (Unc-18B)	3 v 3	-0.204693	0.000581986	0.162281	PIGS
Q96HR8	NAF1	H/ACA ribonucleoprotein complex non-core subunit NAF1 (hNAF1)	2 v 2	0.176963	0.00132546	0.354331	P49427	CDC34	Ubiquitin-conjugating enzyme E2 R1 (EC 2.3.2.23) ((E3-independent) E2 ubiquitin-conjugating enzyme R1) (EC 2.3.2.24) (E2 ubiquitin-conjugating enzyme R1) (Ubiquitin-conjugating enzyme E2-32 kDa complementing) (Ubiquitin-conjugating enzyme E2-CDC34) (Ubiquitin-protein ligase R1)	3 v 3	-0.273713	0.000591789	0.162281	XXYLT1
Q5SX86	GDI2	Rab GDP dissociation inhibitor (Fragment)	3 v 3	0.432115	0.0013421	0.354331	Q13424	SNTA1	Alpha-1-syntrophin (59 kDa dystrophin-associated protein A1 acidic component 1) (Pro-TGF-alpha cytoplasmic domain-interacting protein 1) (TACIP1) (Syntrophin-1)	3 v 3	-0.162212	0.000609794	0.162281	SERF2
Q9H0H5	RACGAP1	Rac GTPase-activating protein 1 (Male germ cell RacGap) (MgcRacGAP) (Protein CYK4 homolog) (CYK4) (HsCYK-4)	3 v 3	0.33837	0.00137305	0.354331	Q9GZN8	C20orf27	UPF0687 protein C20orf27	3 v 3	0.289382	0.000639507	0.165031	ROMO1
Q15075	EEA1	Early endosome antigen 1 (Endosome-associated protein p162) (Zinc finger FYVE domain-containing protein 2)	3 v 3	-0.132992	0.0014765	0.355491	Q96S52	PIGS	GPI transamidase component PIG-S (Phosphatidylinositol-glycan biosynthesis class S protein)	3 v 3	-0.0886381	0.000706829	0.165868	HEL-S-90n
Q86W74	ANKRD46	Ankyrin repeat domain-containing protein 46 (Ankyrin repeat small protein) (ANK-S)	3 v 3	-0.438987	0.00151849	0.355491	Q8NBI6	XXYLT1	Xyloside xylosyltransferase 1 (EC 2.4.2.62) (UDP-xylose:alpha-xyloside alpha-1,3-xylosyltransferase)	3 v 3	0.641979	0.00071184	0.165868	SRCAP
Q68CZ6	HAUS3	HAUS augmin-like complex subunit 3	3 v 3	0.188717	0.00155582	0.355491	P84101	SERF2	Small EDRK-rich factor 2 (Gastric cancer-related protein VRG107) (Protein 4F5-related) (4F5rel) (h4F5rel)	3 v 3	0.764506	0.000723677	0.165868	UBE2G2
P31946	YWHAB	14-3-3 protein beta/alpha (Protein 1054) (Protein kinase C inhibitor protein 1) (KCIP-1) [Cleaved into: 14-3-3 protein beta/alpha, N-terminally processed]	3 v 3	0.371323	0.00157664	0.355491	P60602	ROMO1	Reactive oxygen species modulator 1 (ROS modulator 1) (Epididymis tissue protein Li 175) (Glyrichin) (Mitochondrial targeting GxxxG motif protein) (MTGM) (Protein MGR2 homolog)	3 v 3	0.304419	0.000772841	0.165868	FUOM
Q3SXY8	ARL13B	ADP-ribosylation factor-like protein 13B (ADP-ribosylation factor-like protein 2-like 1) (ARL2-like protein 1)	2 v 2	-0.140952	0.0016442	0.355491	V9HWJ5	HEL-S-90n	Nicotinate-nucleotide pyrophosphorylase [carboxylating] (EC 2.4.2.19) (Quinolinate phosphoribosyltransferase [decarboxylating])	3 v 3	0.203383	0.00078568	0.165868	DDX39B
Q6L8Q7	PDE12	2',5'-phosphodiesterase 12 (2'-PDE) (2-PDE) (EC 3.1.4.-) (Mitochondrial deadenylase) (EC 3.1.13.4)	3 v 3	-0.16473	0.00168702	0.355491	Q6ZRS2	SRCAP	Helicase SRCAP (EC 3.6.4.-) (Domino homolog 2) (Snf2-related CBP activator)	3 v 3	0.386815	0.000798425	0.165868	ARHGEF10
Q9BYD1	MRPL13	39S ribosomal protein L13, mitochondrial (L13mt) (MRP-L13) (Mitochondrial large ribosomal subunit protein uL13m)	3 v 3	0.277063	0.00168793	0.355491	P60604	UBE2G2	Ubiquitin-conjugating enzyme E2 G2 (EC 2.3.2.23) (E2 ubiquitin-conjugating enzyme G2) (Ubiquitin carrier protein G2) (Ubiquitin-protein ligase G2)	3 v 3	0.462134	0.000808374	0.165868	ECD
Q96PU8	QKI	Protein quaking (Hqk) (HqkI)	3 v 3	-0.362067	0.0017115	0.355491	A2VDF0	FUOM	Fucose mutarotase (EC 5.1.3.29)	3 v 3	-0.536156	0.000833353	0.165868	VRK1
O95299	NDUFA10	NADH dehydrogenase [ubiquinone] 1 alpha subcomplex subunit 10, mitochondrial (Complex I-42kD) (CI-42kD) (NADH-ubiquinone oxidoreductase 42 kDa subunit)	3 v 3	0.11811	0.00176815	0.358513	Q13838	DDX39B	Spliceosome RNA helicase DDX39B (EC 3.6.4.13) (56 kDa U2AF65-associated protein) (ATP-dependent RNA helicase p47) (DEAD box protein UAP56) (HLA-B-associated transcript 1 protein)	3 v 3	0.49795	0.000872305	0.165868	UCKL1
Q5T0F9	CC2D1B	Coiled-coil and C2 domain-containing protein 1B (Five prime repressor element under dual repression-binding protein 2) (FRE under dual repression-binding protein 2) (Freud-2)	3 v 3	-0.0385355	0.00184103	0.363451	O15013	ARHGEF10	Rho guanine nucleotide exchange factor 10	3 v 3	-0.206073	0.000899116	0.165868	HGD
Q96CG3	TIFA	TRAF-interacting protein with FHA domain-containing protein A (Putative MAPK-activating protein PM14) (Putative NF-kappa-B-activating protein 20) (TRAF2-binding protein)	3 v 3	-0.257188	0.00187786	0.363451	O00468	AGRN	Agrin [Cleaved into: Agrin N-terminal 110 kDa subunit; Agrin C-terminal 110 kDa subunit; Agrin C-terminal 90 kDa fragment (C90); Agrin C-terminal 22 kDa fragment (C22)]	3 v 3	-0.387014	0.000983107	0.165868	CHMP1B
Q9BYC9	MRPL20	39S ribosomal protein L20, mitochondrial (L20mt) (MRP-L20) (Mitochondrial large ribosomal subunit protein bL20m)	3 v 3	0.241156	0.00205485	0.38061	O95905	ECD	Protein ecdysoneless homolog (Human suppressor of GCR two) (hSGT1)	3 v 3	0.346273	0.000985117	0.165868	DYNLL2
Q02487	DSC2	Desmocollin-2 (Cadherin family member 2) (Desmocollin-3) (Desmosomal glycoprotein II) (Desmosomal glycoprotein III)	3 v 3	-0.200419	0.00205809	0.38061	Q99986	VRK1	Serine/threonine-protein kinase VRK1 (EC 2.7.11.1) (Vaccinia-related kinase 1)	3 v 3	-0.149301	0.00100071	0.165868	PUM1
P46459	NSF	Vesicle-fusing ATPase (EC 3.6.4.6) (N-ethylmaleimide-sensitive fusion protein) (NEM-sensitive fusion protein) (Vesicular-fusion protein NSF)	3 v 3	0.439399	0.00214407	0.38061	Q9NWZ5	UCKL1	Uridine-cytidine kinase-like 1 (EC 2.7.1.48)	3 v 3	-0.171544	0.00100921	0.165868	CPT1A
Q9Y5A9	YTHDF2	YTH domain-containing family protein 2 (DF2) (CLL-associated antigen KW-14) (High-glucose-regulated protein 8) (Renal carcinoma antigen NY-REN-2)	3 v 3	0.768791	0.00215663	0.38061	Q93099	HGD	Homogentisate 1,2-dioxygenase (EC 1.13.11.5) (Homogentisate oxygenase) (Homogentisic acid oxidase) (Homogentisicase)	3 v 3	-0.284167	0.00101117	0.165868	UBE2F
Q4LE39	ARID4B	AT-rich interactive domain-containing protein 4B (ARID domain-containing protein 4B) (180 kDa Sin3-associated polypeptide) (Sin3-associated polypeptide p180) (Breast cancer-associated antigen BRCAA1) (Histone deacetylase complex subunit SAP180) (Retinoblastoma-binding protein 1-like 1)	3 v 3	-0.135812	0.00238034	0.38061	Q7LBR1	CHMP1B	Charged multivesicular body protein 1b (CHMP1.5) (Chromatin-modifying protein 1b) (CHMP1b) (Vacuolar protein sorting-associated protein 46-2) (Vps46-2) (hVps46-2)	3 v 3	0.217473	0.0010244	0.165868	SMAD1
P04818	TYMS	Thymidylate synthase (TS) (TSase) (EC 2.1.1.45)	3 v 3	0.29638	0.00242577	0.38061	Q96FJ2	DYNLL2	Dynein light chain 2, cytoplasmic (8 kDa dynein light chain b) (DLC8b) (Dynein light chain LC8-type 2)	3 v 3	-0.388291	0.0010399	0.165868	RETREG2
P35052	GPC1	Glypican-1 [Cleaved into: Secreted glypican-1]	3 v 3	-0.467175	0.00243119	0.38061	Q5T1Z8	PUM1	Pumilio homolog 1 (Pumilio homolog 1 (Drosophila), isoform CRA_c)	3 v 3	0.118157	0.0010414	0.165868	TIMM50
Q9HC98	NEK6	Serine/threonine-protein kinase Nek6 (EC 2.7.11.1) (Never in mitosis A-related kinase 6) (NimA-related protein kinase 6) (Protein kinase SID6-1512)	3 v 3	0.116583	0.00250396	0.38061	P50416	CPT1A	Carnitine O-palmitoyltransferase 1, liver isoform (CPT1-L) (EC 2.3.1.21) (Carnitine O-palmitoyltransferase I, liver isoform) (CPT I) (CPTI-L) (Carnitine palmitoyltransferase 1A)	3 v 3	-0.154267	0.00106499	0.165868	WDR82
Q96M27	PRRC1	Protein PRRC1 (Proline-rich and coiled-coil-containing protein 1)	3 v 3	-0.106282	0.00254712	0.38061	Q969M7	UBE2F	NEDD8-conjugating enzyme UBE2F (EC 2.3.2.32) (NEDD8 carrier protein UBE2F) (NEDD8 protein ligase UBE2F) (NEDD8-conjugating enzyme 2) (RING-type E3 NEDD8 transferase UBE2F) (Ubiquitin-conjugating enzyme E2 F)	3 v 3	-0.107663	0.00108785	0.165868	GCS1
Q02818	NUCB1	Nucleobindin-1 (CALNUC)	3 v 3	0.0637487	0.00254907	0.38061	Q15797	SMAD1	Mothers against decapentaplegic homolog 1 (MAD homolog 1) (Mothers against DPP homolog 1) (JV4-1) (Mad-related protein 1) (SMAD family member 1) (SMAD 1) (Smad1) (hSMAD1) (Transforming growth factor-beta-signaling protein 1) (BSP-1)	3 v 3	0.334694	0.00108887	0.165868	ERCC6L
E7ETY2	TCOF1	Treacle protein	3 v 3	0.521191	0.00256106	0.38061	Q9P2R3	ANKFY1	Rabankyrin-5 (Rank-5) (Ankyrin repeat and FYVE domain-containing protein 1) (Ankyrin repeats hooked to a zinc finger motif)	3 v 3	0.304611	0.0010992	0.165868	ITGB4
Q6ZNA5	FRRS1	Ferric-chelate reductase 1 (EC 1.-.-.-) (Stromal cell-derived receptor 2) (SDR-2)	3 v 3	-0.358901	0.00257264	0.38061	Q8NC44	RETREG2	Reticulophagy regulator 2	3 v 3	-0.104592	0.00110285	0.165868	OSBPL11
M1V485	SLC34A2-ROS1	Tyrosine-protein kinase receptor (EC 2.7.10.1)	3 v 3	-0.160276	0.0026867	0.38061	Q3ZCQ8	TIMM50	Mitochondrial import inner membrane translocase subunit TIM50	3 v 3	0.458253	0.00113813	0.165868	HYOU1
P18846	ATF1	Cyclic AMP-dependent transcription factor ATF-1 (cAMP-dependent transcription factor ATF-1) (Activating transcription factor 1) (Protein TREB36)	3 v 3	-0.150416	0.00277029	0.38061	Q6UXN9	WDR82	WD repeat-containing protein 82 (Protein TMEM113) (Swd2)	3 v 3	0.131787	0.0011616	0.165868	NRAS
P07948	LYN	Tyrosine-protein kinase Lyn (EC 2.7.10.2) (Lck/Yes-related novel protein tyrosine kinase) (V-yes-1 Yamaguchi sarcoma viral related oncogene homolog) (p53Lyn) (p56Lyn)	3 v 3	-0.12355	0.00282276	0.38061	Q58F09	GCS1	Glucosidase I	3 v 3	0.257453	0.00116598	0.165868	EPM2AIP1
Q8WUH2	TGFBRAP1	Transforming growth factor-beta receptor-associated protein 1 (TGF-beta receptor-associated protein 1) (TRAP-1) (TRAP1)	3 v 3	-0.124513	0.00283396	0.38061	Q2NKX8	ERCC6L	DNA excision repair protein ERCC-6-like (EC 3.6.4.12) (ATP-dependent helicase ERCC6-like) (PLK1-interacting checkpoint helicase) (Tumor antigen BJ-HCC-15)	3 v 3	0.178449	0.00116863	0.165868	AKT1S1
P21675	TAF1	Transcription initiation factor TFIID subunit 1 (EC 2.3.1.48) (EC 2.7.11.1) (Cell cycle gene 1 protein) (TBP-associated factor 250 kDa) (p250) (Transcription initiation factor TFIID 250 kDa subunit) (TAF(II)250) (TAFII-250) (TAFII250)	2 v 2	0.127632	0.00298222	0.38061	P16144	ITGB4	Integrin beta-4 (GP150) (CD antigen CD104)	3 v 3	-0.322386	0.00121736	0.169952	TK1
O00273	DFFA	DNA fragmentation factor subunit alpha (DNA fragmentation factor 45 kDa subunit) (DFF-45) (Inhibitor of CAD) (ICAD)	3 v 3	-0.123143	0.00298225	0.38061	Q9BXB4	OSBPL11	Oxysterol-binding protein-related protein 11 (ORP-11) (OSBP-related protein 11)	3 v 3	-0.310194	0.00127293	0.170436	PDXK
P15882	CHN1	N-chimaerin (A-chimaerin) (Alpha-chimerin) (N-chimerin) (NC) (Rho GTPase-activating protein 2)	2 v 2	-0.231772	0.0030554	0.38061	Q9Y4L1	HYOU1	Hypoxia up-regulated protein 1 (150 kDa oxygen-regulated protein) (ORP-150) (170 kDa glucose-regulated protein) (GRP-170)	3 v 3	0.342335	0.00128433	0.170436	LARS1
Q9UL15	BAG5	BAG family molecular chaperone regulator 5 (BAG-5) (Bcl-2-associated athanogene 5)	3 v 3	-0.226053	0.00309663	0.38061	P01111	NRAS	GTPase NRas (EC 3.6.5.2) (Transforming protein N-Ras)	3 v 3	0.271637	0.00129702	0.170436	RAC1
Q6PD62	CTR9	RNA polymerase-associated protein CTR9 homolog (SH2 domain-binding protein 1)	3 v 3	-0.0542931	0.00311696	0.38061	Q7L775	EPM2AIP1	EPM2A-interacting protein 1 (Laforin-interacting protein)	3 v 3	0.247827	0.00130089	0.170436	LRATD2
Q92562	FIG4	Polyphosphoinositide phosphatase (EC 3.1.3.-) (Phosphatidylinositol 3,5-bisphosphate 5-phosphatase) (SAC domain-containing protein 3)	3 v 3	-0.125939	0.00313523	0.38061	Q6NUM9	RETSAT	All-trans-retinol 13,14-reductase (EC 1.3.99.23) (All-trans-13,14-dihydroretinol saturase) (RetSat) (PPAR-alpha-regulated and starvation-induced gene protein)	3 v 3	-0.207018	0.00133205	0.171875	NRBP1
P48651	PTDSS1	Phosphatidylserine synthase 1 (PSS-1) (PtdSer synthase 1) (EC 2.7.8.29) (Serine-exchange enzyme I)	3 v 3	-0.22308	0.00314167	0.38061	Q96B36	AKT1S1	Proline-rich AKT1 substrate 1 (40 kDa proline-rich AKT substrate)	3 v 3	0.165773	0.00136886	0.173988	ATP9A
P82675	MRPS5	28S ribosomal protein S5, mitochondrial (MRP-S5) (S5mt) (Mitochondrial small ribosomal subunit protein uS5m)	3 v 3	0.161003	0.00315768	0.38061	P04183	TK1	Thymidine kinase, cytosolic (EC 2.7.1.21)	3 v 3	0.329253	0.00141955	0.173994	RAP1GDS1
Q93050	ATP6V0A1	V-type proton ATPase 116 kDa subunit a1 (V-ATPase 116 kDa subunit a1) (Clathrin-coated vesicle/synaptic vesicle proton pump 116 kDa subunit) (Vacuolar adenosine triphosphatase subunit Ac116) (Vacuolar proton pump subunit 1) (Vacuolar proton translocating ATPase 116 kDa subunit a isoform 1)	3 v 3	0.243933	0.00316832	0.38061	O00764	PDXK	Pyridoxal kinase (EC 2.7.1.35) (Pyridoxine kinase)	3 v 3	-0.181649	0.00150179	0.173994	SELENOO
P10398	ARAF	Serine/threonine-protein kinase A-Raf (EC 2.7.11.1) (Proto-oncogene A-Raf) (Proto-oncogene A-Raf-1) (Proto-oncogene Pks)	3 v 3	0.0520943	0.00317154	0.38061	Q9P2J5	LARS1	Leucine--tRNA ligase, cytoplasmic (EC 6.1.1.4) (Leucyl-tRNA synthetase) (LeuRS)	3 v 3	-0.0949815	0.00151222	0.173994	ITPR2
Q86SK9	SCD5	Stearoyl-CoA desaturase 5 (EC 1.14.19.1) (Acyl-CoA-desaturase 4) (HSCD5) (Stearoyl-CoA 9-desaturase) (Stearoyl-CoA desaturase 2)	3 v 3	-0.113111	0.00317324	0.38061	P22830	FECH	Ferrochelatase, mitochondrial (EC 4.99.1.1) (Heme synthase) (Protoheme ferro-lyase)	3 v 3	0.093938	0.00151755	0.173994	RHEB
P28715	ERCC5	DNA excision repair protein ERCC-5 (EC 3.1.-.-) (DNA repair protein complementing XP-G cells) (Xeroderma pigmentosum group G-complementing protein)	3 v 3	0.203151	0.0032386	0.380652	A4D2P0	RAC1	Ras-related C3 botulinum toxin substrate 1 (Rho family, small GTP binding protein Rac1) (Ras-related C3 botulinum toxin substrate 1 (Rho family, small GTP binding protein Rac1), isoform CRA_e) (cDNA FLJ77333, highly similar to Homo sapiens ras-related C3 botulinum toxin substrate 1 (rho family, small GTP binding protein Rac1) (RAC1), transcript variant Rac1b, mRNA)	3 v 3	-0.0851117	0.00153199	0.173994	ALKBH5
P50502	ST13	Hsc70-interacting protein (Hip) (Aging-associated protein 2) (Progesterone receptor-associated p48 protein) (Protein FAM10A1) (Putative tumor suppressor ST13) (Renal carcinoma antigen NY-REN-33) (Suppression of tumorigenicity 13 protein)	3 v 3	-0.135989	0.00326299	0.380653	Q96KN1	LRATD2	Protein LRATD2 (Breast cancer membrane protein 101) (LRAT domain-containing 2) (Protein FAM84B) (Protein NSE2)	3 v 3	-0.273795	0.00164665	0.173994	WRNIP1
P00338	LDHA	L-lactate dehydrogenase A chain (LDH-A) (EC 1.1.1.27) (Cell proliferation-inducing gene 19 protein) (LDH muscle subunit) (LDH-M) (Renal carcinoma antigen NY-REN-59)	3 v 3	0.138415	0.00334506	0.381293	Q9UHY1	NRBP1	Nuclear receptor-binding protein	3 v 3	-0.215469	0.0016657	0.173994	KDM3B
Q9NUQ6	SPATS2L	SPATS2-like protein (DNA polymerase-transactivated protein 6) (Stress granule and nucleolar protein) (SGNP)	3 v 3	0.557441	0.00339759	0.381293	O75110	ATP9A	Probable phospholipid-transporting ATPase IIA (EC 7.6.2.1) (ATPase class II type 9A)	3 v 3	-0.309557	0.00168382	0.173994	FTS
Q01581	HMGCS1	Hydroxymethylglutaryl-CoA synthase, cytoplasmic (HMG-CoA synthase) (EC 2.3.3.10) (3-hydroxy-3-methylglutaryl coenzyme A synthase)	3 v 3	0.345518	0.00340281	0.381293	Q9H6S3	EPS8L2	Epidermal growth factor receptor kinase substrate 8-like protein 2 (EPS8-like protein 2) (Epidermal growth factor receptor pathway substrate 8-related protein 2) (EPS8-related protein 2)	3 v 3	-0.293784	0.00170927	0.173994	RAB11FIP4
Q8N556	AFAP1	Actin filament-associated protein 1 (110 kDa actin filament-associated protein) (AFAP-110)	3 v 3	-0.05228	0.00351519	0.387062	P52306	RAP1GDS1	Rap1 GTPase-GDP dissociation stimulator 1 (Exchange factor smgGDS) (SMG GDS protein) (SMG P21 stimulatory GDP/GTP exchange protein)	3 v 3	-0.157277	0.00172553	0.173994	ERLIN1
Q12929	EPS8	Epidermal growth factor receptor kinase substrate 8	3 v 3	-0.135384	0.00354519	0.387062	Q9BVL4	SELENOO	Protein adenylyltransferase SelO, mitochondrial (EC 2.7.7.-) (EC 2.7.7.n1) (Selenoprotein O) (SelO)	3 v 3	0.176341	0.00175212	0.173994	GPRC5C
P36404	ARL2	ADP-ribosylation factor-like protein 2	3 v 3	-0.0759067	0.00372879	0.388089	Q14571	ITPR2	Inositol 1,4,5-trisphosphate receptor type 2 (IP3 receptor isoform 2) (IP3R 2) (InsP3R2) (Type 2 inositol 1,4,5-trisphosphate receptor) (Type 2 InsP3 receptor)	3 v 3	0.110513	0.00175593	0.173994	ASS1
Q9BZH6	WDR11	WD repeat-containing protein 11 (Bromodomain and WD repeat-containing protein 2) (WD repeat-containing protein 15)	3 v 3	-0.0702487	0.00373208	0.388089	Q15382	RHEB	GTP-binding protein Rheb (Ras homolog enriched in brain)	3 v 3	-0.101466	0.00176736	0.173994	SUGP2
Q16540	MRPL23	39S ribosomal protein L23, mitochondrial (L23mt) (MRP-L23) (L23 mitochondrial-related protein) (Mitochondrial large ribosomal subunit protein uL23m) (Ribosomal protein L23-like)	3 v 3	0.287635	0.00373693	0.388089	Q96RK4	BBS4	Bardet-Biedl syndrome 4 protein	2 v 2	-0.325477	0.00178171	0.173994	TMEM9B
P78417	GSTO1	Glutathione S-transferase omega-1 (GSTO-1) (EC 2.5.1.18) (Glutathione S-transferase omega 1-1) (GSTO 1-1) (Glutathione-dependent dehydroascorbate reductase) (EC 1.8.5.1) (Monomethylarsonic acid reductase) (MMA(V) reductase) (EC 1.20.4.2) (S-(Phenacyl)glutathione reductase) (SPG-R)	3 v 3	-0.10353	0.0038109	0.388089	Q6P6C2	ALKBH5	RNA demethylase ALKBH5 (EC 1.14.11.53) (Alkylated DNA repair protein alkB homolog 5) (Alpha-ketoglutarate-dependent dioxygenase alkB homolog 5)	3 v 3	0.11237	0.00179252	0.173994	METTL7A
Q96D53	COQ8B	Atypical kinase COQ8B, mitochondrial (EC 2.7.-.-) (AarF domain-containing protein kinase 4) (Coenzyme Q protein 8B)	3 v 3	0.107576	0.00382803	0.388089	Q96S55	WRNIP1	ATPase WRNIP1 (EC 3.6.1.-) (Werner helicase-interacting protein 1)	3 v 3	-0.172047	0.00182056	0.173994	HEXD
Q8N4S9	MARVELD2	MARVEL domain-containing protein 2 (Tricellulin)	3 v 3	-0.102958	0.00390349	0.38953	Q7LBC6	KDM3B	Lysine-specific demethylase 3B (EC 1.14.11.65) (JmjC domain-containing histone demethylation protein 2B) (Jumonji domain-containing protein 1B) (Nuclear protein 5qNCA) ([histone H3]-dimethyl-L-lysine(9) demethylase 3B)	3 v 3	0.200818	0.00184531	0.173994	SLC27A6
P08962	CD63	CD63 antigen (Granulophysin) (Lysosomal-associated membrane protein 3) (LAMP-3) (Melanoma-associated antigen ME491) (OMA81H) (Ocular melanoma-associated antigen) (Tetraspanin-30) (Tspan-30) (CD antigen CD63)	3 v 3	-0.613409	0.00397304	0.38953	A0A024R6S6	FTS	Fused toes homolog (Mouse), isoform CRA_c	3 v 3	-0.199417	0.00184608	0.173994	UBR2
O43852	CALU	Calumenin (Crocalbin) (IEF SSP 9302)	3 v 3	-0.237458	0.00405507	0.38953	Q86YS3	RAB11FIP4	Rab11 family-interacting protein 4 (FIP4-Rab11) (Rab11-FIP4) (Arfophilin-2)	3 v 3	-0.141081	0.00185151	0.173994	PPWD1
Q6UW56	ATRAID	All-trans retinoic acid-induced differentiation factor (Apoptosis-related protein 3) (APR-3) (p18)	3 v 3	-0.279329	0.00415161	0.38953	O75477	ERLIN1	Erlin-1 (Endoplasmic reticulum lipid raft-associated protein 1) (Protein KE04) (Stomatin-prohibitin-flotillin-HflC/K domain-containing protein 1) (SPFH domain-containing protein 1)	3 v 3	-0.404875	0.00188001	0.173994	VPS35
A0A0A6YYJ5	MACF1	Microtubule-actin cross-linking factor 1, isoforms 1/2/3/5 (Fragment)	3 v 3	0.330444	0.00422078	0.38953	Q9NQ84	GPRC5C	G-protein coupled receptor family C group 5 member C (Retinoic acid-induced gene 3 protein) (RAIG-3)	3 v 3	0.423598	0.00192018	0.173994	WFS1
Q9H0B6	KLC2	Kinesin light chain 2 (KLC 2)	3 v 3	-0.250461	0.0042467	0.38953	P46459	NSF	Vesicle-fusing ATPase (EC 3.6.4.6) (N-ethylmaleimide-sensitive fusion protein) (NEM-sensitive fusion protein) (Vesicular-fusion protein NSF)	3 v 3	-0.576131	0.00195477	0.173994	PIMREG
Q13641	TPBG	Trophoblast glycoprotein (5T4 oncofetal antigen) (5T4 oncofetal trophoblast glycoprotein) (5T4 oncotrophoblast glycoprotein) (M6P1) (Wnt-activated inhibitory factor 1) (WAIF1)	3 v 3	-0.4355	0.00425282	0.38953	Q9UKL0	RCOR1	REST corepressor 1 (Protein CoREST)	3 v 3	-0.10638	0.00199792	0.173994	FEM1B
A8KA33		cDNA FLJ76690, highly similar to Homo sapiens neuronal protein isoform a mRNA	2 v 2	0.152124	0.00428211	0.38953	P00966	ASS1	Argininosuccinate synthase (EC 6.3.4.5) (Citrulline--aspartate ligase)	3 v 3	-0.431056	0.00204729	0.173994	HLTF
P07437	TUBB	Tubulin beta chain (Tubulin beta-5 chain)	3 v 3	-0.170949	0.00435978	0.38953	Q8N4T8	CBR4	3-oxoacyl-[acyl-carrier-protein] reductase (EC 1.1.1.100) (3-ketoacyl-[acyl-carrier-protein] reductase beta subunit) (KAR beta subunit) (Carbonyl reductase family member 4) (CBR4) (Quinone reductase CBR4) (EC 1.6.5.10) (Short chain dehydrogenase/reductase family 45C member 1)	3 v 3	-0.374164	0.00204842	0.173994	VTI1A
P56277	CMC4	Cx9C motif-containing protein 4 (Mature T-cell proliferation 1 neighbor protein) (Mature T-cell proliferation-1 type A) (MTCP-1 type A) (Protein p8 MTCP-1) (p8MTCP1)	3 v 3	-0.276276	0.00442614	0.38953	Q8IX01	SUGP2	SURP and G-patch domain-containing protein 2 (Arginine/serine-rich-splicing factor 14) (Splicing factor, arginine/serine-rich 14)	3 v 3	0.131829	0.00208141	0.173994	TLCD4
P42330	AKR1C3	Aldo-keto reductase family 1 member C3 (EC 1.1.1.-) (EC 1.1.1.210) (EC 1.1.1.53) (EC 1.1.1.62) (17-beta-hydroxysteroid dehydrogenase type 5) (17-beta-HSD 5) (3-alpha-HSD type II, brain) (3-alpha-hydroxysteroid dehydrogenase type 2) (3-alpha-HSD type 2) (EC 1.1.1.357) (Chlordecone reductase homolog HAKRb) (Dihydrodiol dehydrogenase 3) (DD-3) (DD3) (Dihydrodiol dehydrogenase type I) (HA1753) (Prost…	3 v 3	-0.435038	0.00443156	0.38953	P07355	ANXA2	Annexin A2 (Annexin II) (Annexin-2) (Calpactin I heavy chain) (Calpactin-1 heavy chain) (Chromobindin-8) (Lipocortin II) (Placental anticoagulant protein IV) (PAP-IV) (Protein I) (p36)	3 v 3	0.107721	0.00208603	0.173994	ATXN2
Q14781	CBX2	Chromobox protein homolog 2	3 v 3	0.42714	0.00443687	0.38953	Q9NQ34	TMEM9B	Transmembrane protein 9B	3 v 3	-0.180599	0.00212649	0.173994	ELOVL1
Q7KZ85	SUPT6H	Transcription elongation factor SPT6 (hSPT6) (Histone chaperone suppressor of Ty6) (Tat-cotransactivator 2 protein) (Tat-CT2 protein)	3 v 3	-0.181437	0.00448856	0.390047	Q9H8H3	METTL7A	Methyltransferase-like protein 7A (EC 2.1.1.-) (Protein AAM-B)	3 v 3	0.161681	0.00214984	0.173994	TTC28
P21397	MAOA	Amine oxidase [flavin-containing] A (EC 1.4.3.4) (Monoamine oxidase type A) (MAO-A)	3 v 3	0.0865911	0.00454463	0.390168	Q8WVB3	HEXD	Hexosaminidase D (EC 3.2.1.52) (Beta-N-acetylhexosaminidase) (Beta-hexosaminidase D) (Hexosaminidase domain-containing protein) (N-acetyl-beta-galactosaminidase)	3 v 3	-0.7092	0.00215874	0.173994	WDR37
P18564	ITGB6	Integrin beta-6	2 v 2	0.212535	0.00460112	0.390168	Q96DB5	RMDN1	Regulator of microtubule dynamics protein 1 (RMD-1) (hRMD-1) (Protein FAM82B)	3 v 3	-0.299424	0.00216267	0.173994	ZDHHC3
Q8WYP5	AHCTF1	Protein ELYS (Embryonic large molecule derived from yolk sac) (Protein MEL-28) (Putative AT-hook-containing transcription factor 1)	3 v 3	0.23866	0.0046422	0.390168	Q9Y2P4	SLC27A6	Long-chain fatty acid transport protein 6 (FATP-6) (Fatty acid transport protein 6) (Arachidonate--CoA ligase) (EC 6.2.1.15) (Fatty-acid-coenzyme A ligase, very long-chain 2) (EC 6.2.1.-) (Solute carrier family 27 member 6) (Very long-chain acyl-CoA synthetase homolog 1) (VLCSH1) (hVLCS-H1)	3 v 3	-0.0878376	0.00218322	0.173994	RAB8A
Q96QD8	SLC38A2	Sodium-coupled neutral amino acid transporter 2 (Amino acid transporter A2) (Protein 40-9-1) (Solute carrier family 38 member 2) (System A amino acid transporter 2) (System A transporter 1) (System N amino acid transporter 2)	3 v 3	-0.302489	0.00476129	0.390168	Q8IWV8	UBR2	E3 ubiquitin-protein ligase UBR2 (EC 2.3.2.27) (N-recognin-2) (RING-type E3 ubiquitin transferase UBR2) (Ubiquitin-protein ligase E3-alpha-2) (Ubiquitin-protein ligase E3-alpha-II)	3 v 3	0.113177	0.00224382	0.173994	HTT
Q7Z5L9	IRF2BP2	Interferon regulatory factor 2-binding protein 2 (IRF-2-binding protein 2) (IRF-2BP2)	3 v 3	-0.154249	0.00491394	0.390168	Q9NWM8	FKBP14	Peptidyl-prolyl cis-trans isomerase FKBP14 (PPIase FKBP14) (EC 5.2.1.8) (22 kDa FK506-binding protein) (22 kDa FKBP) (FKBP-22) (FK506-binding protein 14) (FKBP-14) (Rotamase)	3 v 3	0.279591	0.00225156	0.173994	CAP2
A0AV58	STRN3	Striatin, calmodulin binding protein 3 (cDNA FLJ77970, highly similar to Homo sapiens nuclear autoantigen GS2NA mRNA)	2 v 2	-0.121123	0.00494098	0.390168	Q96BP3	PPWD1	Peptidylprolyl isomerase domain and WD repeat-containing protein 1 (EC 5.2.1.8) (Spliceosome-associated cyclophilin)	3 v 3	0.220945	0.00226948	0.173994	PHLDA2
O75083	WDR1	WD repeat-containing protein 1 (Actin-interacting protein 1) (AIP1) (NORI-1)	3 v 3	-0.316972	0.00495389	0.390168	Q96QK1	VPS35	Vacuolar protein sorting-associated protein 35 (hVPS35) (Maternal-embryonic 3) (Vesicle protein sorting 35)	3 v 3	0.101299	0.00227375	0.173994	LETM1
Q4V328	GRIPAP1	GRIP1-associated protein 1 (GRASP-1) [Cleaved into: GRASP-1 C-terminal chain (30kDa C-terminus form)]	3 v 3	0.251634	0.00499677	0.390168	P15586	GNS	N-acetylglucosamine-6-sulfatase (EC 3.1.6.14) (Glucosamine-6-sulfatase) (G6S)	3 v 3	0.0546045	0.00229694	0.173994	COL6A1
Q9HBR0	SLC38A10	Putative sodium-coupled neutral amino acid transporter 10 (Solute carrier family 38 member 10)	3 v 3	0.291944	0.00505128	0.390168	O76024	WFS1	Wolframin	3 v 3	0.120575	0.00230664	0.173994	OGFOD3
Q562L9	ACT	Actin-like protein (Fragment)	2 v 2	0.778097	0.00509887	0.390168	Q9BSJ6	PIMREG	Protein PIMREG (CALM-interactor expressed in thymus and spleen) (PICALM-interacting mitotic regulator) (Regulator of chromosome segregation protein 1)	2 v 2	0.42414	0.00233525	0.173994	BCLAF1
Q9NQS7	INCENP	Inner centromere protein	3 v 3	0.0524686	0.0051092	0.390168	Q9UK73	FEM1B	Protein fem-1 homolog B (FEM1b) (FEM1-beta) (Fem-1-like death receptor-binding protein alpha) (Fem-1-like in apoptotic pathway protein alpha) (F1A-alpha)	3 v 3	0.0941723	0.00235321	0.173994	ATL2
P48553	TRAPPC10	Trafficking protein particle complex subunit 10 (Epilepsy holoprosencephaly candidate 1 protein) (EHOC-1) (Protein GT334) (Trafficking protein particle complex subunit TMEM1) (Transport protein particle subunit TMEM1) (TRAPP subunit TMEM1)	3 v 3	0.183426	0.00519969	0.390168	Q14527	HLTF	Helicase-like transcription factor (EC 2.3.2.27) (EC 3.6.4.-) (DNA-binding protein/plasminogen activator inhibitor 1 regulator) (HIP116) (RING finger protein 80) (RING-type E3 ubiquitin transferase HLTF) (SWI/SNF-related matrix-associated actin-dependent regulator of chromatin subfamily A member 3) (Sucrose nonfermenting protein 2-like 3)	3 v 3	-0.131241	0.00238113	0.173994	TMEM115
Q9H2C0	GAN	Gigaxonin (Kelch-like protein 16)	3 v 3	-0.394089	0.00519979	0.390168	Q8IZ73	RPUSD2	RNA pseudouridylate synthase domain-containing protein 2	3 v 3	-0.0919071	0.00238301	0.173994	ACACA
Q9H582	ZNF644	Zinc finger protein 644 (Zinc finger motif enhancer-binding protein 2) (Zep-2)	3 v 3	0.376282	0.00520334	0.390168	Q96AJ9	VTI1A	Vesicle transport through interaction with t-SNAREs homolog 1A (Vesicle transport v-SNARE protein Vti1-like 2) (Vti1-rp2)	3 v 3	0.38921	0.00239544	0.173994	ARAP1
Q9UN37	VPS4A	Vacuolar protein sorting-associated protein 4A (EC 3.6.4.6) (Protein SKD2) (VPS4-1) (hVPS4)	3 v 3	-0.228817	0.00522896	0.390168	Q96MV1	TLCD4	TLC domain-containing protein 4 (Transmembrane protein 56)	3 v 3	-0.110209	0.00239982	0.173994	SMNDC1
Q9Y5X2	SNX8	Sorting nexin-8	3 v 3	-0.0908251	0.0052887	0.390168	O95163	ELP1	Elongator complex protein 1 (ELP1) (IkappaB kinase complex-associated protein) (IKK complex-associated protein) (p150)	3 v 3	-0.104166	0.00241067	0.173994	RAB18
Q14139	UBE4A	Ubiquitin conjugation factor E4 A (EC 2.3.2.27) (RING-type E3 ubiquitin transferase E4 A)	3 v 3	-0.148612	0.00530079	0.390168	A0A2R8Y5A6	ATXN2	Ataxin-2	3 v 3	-0.300041	0.00241608	0.173994	CCDC6
Q8TB45	DEPTOR	DEP domain-containing mTOR-interacting protein (DEP domain-containing protein 6)	3 v 3	-0.45812	0.00531464	0.390168	Q9BW60	ELOVL1	Elongation of very long chain fatty acids protein 1 (EC 2.3.1.199) (3-keto acyl-CoA synthase ELOVL1) (ELOVL fatty acid elongase 1) (ELOVL FA elongase 1) (Very long chain 3-ketoacyl-CoA synthase 1) (Very long chain 3-oxoacyl-CoA synthase 1)	3 v 3	-0.191919	0.00247977	0.173994	HEBP1
Q99504	EYA3	Eyes absent homolog 3 (EC 3.1.3.48)	3 v 3	-0.156815	0.00541729	0.394305	Q9UH65	SWAP70	Switch-associated protein 70 (SWAP-70)	3 v 3	-0.342382	0.00248137	0.173994	LANCL1
Q9Y2L5	TRAPPC8	Trafficking protein particle complex subunit 8 (Protein TRS85 homolog)	3 v 3	-0.084588	0.00550296	0.394986	Q96AY4	TTC28	Tetratricopeptide repeat protein 28 (TPR repeat protein 28) (TPR repeat-containing big gene cloned at Keio)	3 v 3	0.363985	0.00248341	0.173994	USP39
Q9NWM8	FKBP14	Peptidyl-prolyl cis-trans isomerase FKBP14 (PPIase FKBP14) (EC 5.2.1.8) (22 kDa FK506-binding protein) (22 kDa FKBP) (FKBP-22) (FK506-binding protein 14) (FKBP-14) (Rotamase)	3 v 3	-0.187784	0.00551941	0.394986	Q9Y2I8	WDR37	WD repeat-containing protein 37	3 v 3	-0.238301	0.00249455	0.173994	NAPA
P04080	CSTB	Cystatin-B (CPI-B) (Liver thiol proteinase inhibitor) (Stefin-B)	3 v 3	-0.337169	0.00563209	0.399691	Q9NYG2	ZDHHC3	Palmitoyltransferase ZDHHC3 (EC 2.3.1.225) (Acyltransferase ZDHHC3) (EC 2.3.1.-) (Protein DHHC1) (Zinc finger DHHC domain-containing protein 3) (DHHC-3)	2 v 2	0.239072	0.00251284	0.173994	BRD2
O00567	NOP56	Nucleolar protein 56 (Nucleolar protein 5A)	3 v 3	0.288421	0.00575534	0.405062	P61006	RAB8A	Ras-related protein Rab-8A (Oncogene c-mel)	3 v 3	0.117129	0.00252623	0.173994	ATP2A2
Q8WWQ0	PHIP	PH-interacting protein (PHIP) (DDB1- and CUL4-associated factor 14) (IRS-1 PH domain-binding protein) (WD repeat-containing protein 11)	3 v 3	0.418769	0.00584915	0.406162	P42858	HTT	Huntingtin (Huntington disease protein) (HD protein) [Cleaved into: Huntingtin, myristoylated N-terminal fragment]	3 v 3	0.276544	0.00254569	0.173994	B7ZB83
Q7Z5K2	WAPL	Wings apart-like protein homolog (Friend of EBNA2 protein) (WAPL cohesin release factor)	3 v 3	-0.0871197	0.00586636	0.406162	P40123	CAP2	Adenylyl cyclase-associated protein 2 (CAP 2)	3 v 3	-0.325394	0.00258052	0.173994	RELCH
Q9UQR0	SCML2	Sex comb on midleg-like protein 2	3 v 3	-0.25204	0.0060467	0.409694	Q53GA4	PHLDA2	Pleckstrin homology-like domain family A member 2 (Beckwith-Wiedemann syndrome chromosomal region 1 candidate gene C protein) (Imprinted in placenta and liver protein) (Tumor-suppressing STF cDNA 3 protein) (Tumor-suppressing subchromosomal transferable fragment candidate gene 3 protein) (p17-Beckwith-Wiedemann region 1 C) (p17-BWR1C)	3 v 3	-0.646819	0.00258228	0.173994	CHMP1A
P18669	PGAM1	Phosphoglycerate mutase 1 (EC 5.4.2.11) (EC 5.4.2.4) (BPG-dependent PGAM 1) (Phosphoglycerate mutase isozyme B) (PGAM-B)	3 v 3	-0.121162	0.00619564	0.409694	O95202	LETM1	Mitochondrial proton/calcium exchanger protein (Leucine zipper-EF-hand-containing transmembrane protein 1)	3 v 3	0.278512	0.00260224	0.173994	AP2A2
Q68CJ9	CREB3L3	Cyclic AMP-responsive element-binding protein 3-like protein 3 (cAMP-responsive element-binding protein 3-like protein 3) (Transcription factor CREB-H) [Cleaved into: Processed cyclic AMP-responsive element-binding protein 3-like protein 3]	2 v 2	0.643366	0.0062114	0.409694	Q8IYJ3	SYTL1	Synaptotagmin-like protein 1 (Exophilin-7) (Protein JFC1)	3 v 3	-0.300861	0.00261408	0.173994	ESRP1
O00422	SAP18	Histone deacetylase complex subunit SAP18 (18 kDa Sin3-associated polypeptide) (2HOR0202) (Cell growth-inhibiting gene 38 protein) (Sin3-associated polypeptide p18)	3 v 3	0.525429	0.00622441	0.409694	P29218	IMPA1	Inositol monophosphatase 1 (IMP 1) (IMPase 1) (EC 3.1.3.25) (D-galactose 1-phosphate phosphatase) (EC 3.1.3.94) (Inositol-1(or 4)-monophosphatase 1) (Lithium-sensitive myo-inositol monophosphatase A1)	3 v 3	-0.54049	0.00261833	0.173994	CCT4
Q9Y371	SH3GLB1	Endophilin-B1 (Bax-interacting factor 1) (Bif-1) (SH3 domain-containing GRB2-like protein B1)	3 v 3	-0.182268	0.00631836	0.409694	P12109	COL6A1	Collagen alpha-1(VI) chain	3 v 3	-0.563797	0.00261925	0.173994	NAMPT
O75907	DGAT1	Diacylglycerol O-acyltransferase 1 (EC 2.3.1.20) (ACAT-related gene product 1) (Acyl-CoA retinol O-fatty-acyltransferase) (ARAT) (Retinol O-fatty-acyltransferase) (EC 2.3.1.76) (Diglyceride acyltransferase)	3 v 3	0.161596	0.00639967	0.409694	Q6PK18	OGFOD3	2-oxoglutarate and iron-dependent oxygenase domain-containing protein 3 (EC 1.14.11.-)	3 v 3	0.146752	0.00261933	0.173994	TRAPPC4
Q9BV94	EDEM2	ER degradation-enhancing alpha-mannosidase-like protein 2	2 v 2	0.117967	0.00641012	0.409694	Q9NYF8	BCLAF1	Bcl-2-associated transcription factor 1 (Btf) (BCLAF1 and THRAP3 family member 1)	3 v 3	-0.295912	0.00263094	0.173994	TNFRSF12A
Q8TD20	SLC2A12	Solute carrier family 2, facilitated glucose transporter member 12 (Glucose transporter type 12) (GLUT-12)	2 v 2	-0.483554	0.00651106	0.409694	Q8NHH9	ATL2	Atlastin-2 (EC 3.6.5.-) (ADP-ribosylation factor-like protein 6-interacting protein 2) (ARL-6-interacting protein 2) (Aip-2)	3 v 3	-0.258763	0.00263944	0.173994	AKAP1
Q92466	DDB2	DNA damage-binding protein 2 (DDB p48 subunit) (DDBb) (Damage-specific DNA-binding protein 2) (UV-damaged DNA-binding protein 2) (UV-DDB 2)	3 v 3	0.175612	0.00651508	0.409694	Q12893	TMEM115	Transmembrane protein 115 (Placental protein 6) (Protein PL6)	3 v 3	0.361332	0.00265609	0.173994	UBFD1
Q10472	GALNT1	Polypeptide N-acetylgalactosaminyltransferase 1 (EC 2.4.1.41) (Polypeptide GalNAc transferase 1) (GalNAc-T1) (pp-GaNTase 1) (Protein-UDP acetylgalactosaminyltransferase 1) (UDP-GalNAc:polypeptide N-acetylgalactosaminyltransferase 1) [Cleaved into: Polypeptide N-acetylgalactosaminyltransferase 1 soluble form]	3 v 3	-0.204876	0.00656164	0.409694	Q13085	ACACA	Acetyl-CoA carboxylase 1 (ACC1) (EC 6.4.1.2) (Acetyl-Coenzyme A carboxylase alpha) (ACC-alpha)	3 v 3	0.0851743	0.0027203	0.176578	RAB5A
Q9Y5K6	CD2AP	CD2-associated protein (Adapter protein CMS) (Cas ligand with multiple SH3 domains)	3 v 3	0.269723	0.00660704	0.409694	Q96P48	ARAP1	Arf-GAP with Rho-GAP domain, ANK repeat and PH domain-containing protein 1 (Centaurin-delta-2) (Cnt-d2)	3 v 3	-0.109602	0.00273923	0.176578	IQCJ-SCHIP1
A0A499FIZ0	WDR26	WD repeat-containing protein 26	3 v 3	0.387706	0.00662222	0.409694	O75940	SMNDC1	Survival of motor neuron-related-splicing factor 30 (30 kDa splicing factor SMNrp) (SMN-related protein) (Survival motor neuron domain-containing protein 1)	3 v 3	0.249418	0.00275773	0.176578	LIAT1
Q6IN85	PPP4R3A	Serine/threonine-protein phosphatase 4 regulatory subunit 3A (SMEK homolog 1)	3 v 3	-0.149977	0.00673853	0.409694	Q9NYQ8	FAT2	Protocadherin Fat 2 (hFat2) (Cadherin family member 8) (Multiple epidermal growth factor-like domains protein 1) (Multiple EGF-like domains protein 1)	3 v 3	-0.818869	0.00280912	0.176677	L3HYPDH
O14495	PLPP3	Phospholipid phosphatase 3 (EC 3.1.3.-) (EC 3.1.3.4) (Lipid phosphate phosphohydrolase 3) (PAP2-beta) (Phosphatidate phosphohydrolase type 2b) (Phosphatidic acid phosphatase 2b) (PAP-2b) (PAP2b) (Vascular endothelial growth factor and type I collagen-inducible protein) (VCIP)	3 v 3	-0.561302	0.00685944	0.409694	Q9NP72	RAB18	Ras-related protein Rab-18	3 v 3	0.324461	0.00281568	0.176677	APOO
Q8WUM9	SLC20A1	Sodium-dependent phosphate transporter 1 (Gibbon ape leukemia virus receptor 1) (GLVR-1) (Leukemia virus receptor 1 homolog) (Phosphate transporter 1) (PiT-1) (Solute carrier family 20 member 1)	3 v 3	-0.152842	0.00686206	0.409694	Q16204	CCDC6	Coiled-coil domain-containing protein 6 (Papillary thyroid carcinoma-encoded protein) (Protein H4)	3 v 3	0.48069	0.00286204	0.176677	TMCC1
Q9P2R3	ANKFY1	Rabankyrin-5 (Rank-5) (Ankyrin repeat and FYVE domain-containing protein 1) (Ankyrin repeats hooked to a zinc finger motif)	3 v 3	-0.312148	0.00689447	0.409694	Q9NRV9	HEBP1	Heme-binding protein 1 (p22HBP)	3 v 3	0.378641	0.00288239	0.176677	B3KMX1
P40818	USP8	Ubiquitin carboxyl-terminal hydrolase 8 (EC 3.4.19.12) (Deubiquitinating enzyme 8) (Ubiquitin isopeptidase Y) (hUBPy) (Ubiquitin thioesterase 8) (Ubiquitin-specific-processing protease 8)	3 v 3	-0.135875	0.00690855	0.409694	O43813	LANCL1	Glutathione S-transferase LANCL1 (EC 2.5.1.18) (40 kDa erythrocyte membrane protein) (p40) (LanC-like protein 1)	3 v 3	0.251033	0.00288708	0.176677	PCID2
Q96CS3	FAF2	FAS-associated factor 2 (Protein ETEA) (UBX domain-containing protein 3B) (UBX domain-containing protein 8)	3 v 3	-0.182217	0.00691448	0.409694	Q53GS9	USP39	U4/U6.U5 tri-snRNP-associated protein 2 (Inactive ubiquitin-specific peptidase 39) (SAD1 homolog) (U4/U6.U5 tri-snRNP-associated 65 kDa protein) (65K)	3 v 3	0.226617	0.00290663	0.176677	AAMP
Q9UJC3	HOOK1	Protein Hook homolog 1 (h-hook1) (hHK1)	3 v 3	-0.0290282	0.00697411	0.409694	O43237	DYNC1LI2	Cytoplasmic dynein 1 light intermediate chain 2 (Dynein light intermediate chain 2, cytosolic) (LIC-2) (LIC53/55)	3 v 3	0.341679	0.00292443	0.176677	MCM7
P53582	METAP1	Methionine aminopeptidase 1 (MAP 1) (MetAP 1) (EC 3.4.11.18) (Peptidase M 1)	3 v 3	-0.128781	0.00698698	0.409694	P54920	NAPA	Alpha-soluble NSF attachment protein (SNAP-alpha) (N-ethylmaleimide-sensitive factor attachment protein alpha)	3 v 3	0.31664	0.00292525	0.176677	SMARCE1
P07738	BPGM	Bisphosphoglycerate mutase (BPGM) (EC 5.4.2.4) (2,3-bisphosphoglycerate mutase, erythrocyte) (2,3-bisphosphoglycerate synthase) (EC 5.4.2.11) (2,3-diphosphoglycerate mutase) (DPGM) (BPG-dependent PGAM)	2 v 2	-0.0973419	0.00704438	0.409694	O14776	TCERG1	Transcription elongation regulator 1 (TATA box-binding protein-associated factor 2S) (Transcription factor CA150)	3 v 3	0.0866001	0.00295565	0.177256	GPAT3
F8WCT1	ARL6IP4	ADP-ribosylation factor-like protein 6-interacting protein 4	3 v 3	1.07717	0.00707771	0.409694	P25440	BRD2	Bromodomain-containing protein 2 (O27.1.1) (Really interesting new gene 3 protein)	3 v 3	-0.163655	0.00299026	0.178077	ACO2
Q9BY77	POLDIP3	Polymerase delta-interacting protein 3 (46 kDa DNA polymerase delta interaction protein) (p46) (S6K1 Aly/REF-like target) (SKAR)	3 v 3	0.23099	0.00719677	0.409694	P16615	ATP2A2	Sarcoplasmic/endoplasmic reticulum calcium ATPase 2 (SERCA2) (SR Ca(2+)-ATPase 2) (EC 7.2.2.10) (Calcium pump 2) (Calcium-transporting ATPase sarcoplasmic reticulum type, slow twitch skeletal muscle isoform) (Endoplasmic reticulum class 1/2 Ca(2+) ATPase)	3 v 3	0.215393	0.00305283	0.179672	PPM1H
P04062	GBA	Lysosomal acid glucosylceramidase (Lysosomal acid GCase) (EC 3.2.1.45) (Acid beta-glucosidase) (Alglucerase) (Beta-glucocerebrosidase) (Beta-GC) (Cholesterol glucosyltransferase) (SGTase) (EC 2.4.1.-) (Cholesteryl-beta-glucosidase) (EC 3.2.1.-) (D-glucosyl-N-acylsphingosine glucohydrolase) (Imiglucerase)	3 v 3	0.227609	0.00719689	0.409694	B7ZB83		cDNA, FLJ79447, highly similar to Nucleosome assembly protein 1-like 4	3 v 3	-0.31596	0.00306037	0.179672	TMX3
O75461	E2F6	Transcription factor E2F6 (E2F-6)	2 v 2	-0.178547	0.00722092	0.409694	A0A2R8Y566	RELCH	RAB11-binding protein RELCH	3 v 3	-0.0965223	0.00309591	0.179672	ARMCX3
Q9Y227	ENTPD4	Ectonucleoside triphosphate diphosphohydrolase 4 (NTPDase 4) (EC 3.6.1.15) (EC 3.6.1.6) (Golgi UDPase) (Lysosomal apyrase-like protein of 70 kDa) (Uridine-diphosphatase) (UDPase) (EC 3.6.1.42)	3 v 3	-0.178615	0.00723921	0.409694	P26447	S100A4	Protein S100-A4 (Calvasculin) (Metastasin) (Placental calcium-binding protein) (Protein Mts1) (S100 calcium-binding protein A4)	3 v 3	0.240135	0.00310431	0.179672	LAMB3
Q8N300	SVBP	Small vasohibin-binding protein (Coiled coil domain-containing protein 23)	2 v 2	-0.239704	0.00729346	0.409694	F5H875	CHMP1A	Charged multivesicular body protein 1a (Chromatin-modifying protein 1a)	3 v 3	0.715586	0.00316539	0.179672	BIRC6
Q16637	SMN1; SMN2	Survival motor neuron protein (Component of gems 1) (Gemin-1)	3 v 3	0.118544	0.00734883	0.409694	Q96AG4	LRRC59	Leucine-rich repeat-containing protein 59 (Ribosome-binding protein p34) (p34) [Cleaved into: Leucine-rich repeat-containing protein 59, N-terminally processed]	3 v 3	0.221287	0.00317382	0.179672	TDG
Q96HE7	ERO1A	ERO1-like protein alpha (ERO1-L) (ERO1-L-alpha) (EC 1.8.4.-) (Endoplasmic oxidoreductin-1-like protein) (Endoplasmic reticulum oxidoreductase alpha) (Oxidoreductin-1-L-alpha)	3 v 3	-0.326681	0.00740043	0.409694	O94973	AP2A2	AP-2 complex subunit alpha-2 (100 kDa coated vesicle protein C) (Adaptor protein complex AP-2 subunit alpha-2) (Adaptor-related protein complex 2 subunit alpha-2) (Alpha-adaptin C) (Alpha2-adaptin) (Clathrin assembly protein complex 2 alpha-C large chain) (Huntingtin yeast partner J) (Huntingtin-interacting protein 9) (HIP-9) (Huntingtin-interacting protein J) (Plasma membrane adaptor HA2/AP2 ada…	3 v 3	-0.0812044	0.00320666	0.179672	ELMO2
Q5PSV4	BRMS1L	Breast cancer metastasis-suppressor 1-like protein (BRMS1-homolog protein p40) (BRMS1-like protein p40)	3 v 3	-0.306252	0.00741954	0.409694	Q6NXG1	ESRP1	Epithelial splicing regulatory protein 1 (RNA-binding motif protein 35A) (RNA-binding protein 35A)	3 v 3	0.294593	0.00323653	0.179672	MED17
P35227	PCGF2	Polycomb group RING finger protein 2 (DNA-binding protein Mel-18) (RING finger protein 110) (Zinc finger protein 144)	3 v 3	0.201599	0.00745686	0.409694	P50991	CCT4	T-complex protein 1 subunit delta (TCP-1-delta) (CCT-delta) (Stimulator of TAR RNA-binding)	3 v 3	-0.152609	0.00324019	0.179672	CLPTM1L
P38606	ATP6V1A	V-type proton ATPase catalytic subunit A (V-ATPase subunit A) (EC 7.1.2.2) (V-ATPase 69 kDa subunit) (Vacuolar ATPase isoform VA68) (Vacuolar proton pump subunit alpha)	3 v 3	0.147457	0.00758709	0.411475	P43490	NAMPT	Nicotinamide phosphoribosyltransferase (NAmPRTase) (Nampt) (EC 2.4.2.12) (Pre-B-cell colony-enhancing factor 1) (Pre-B cell-enhancing factor) (Visfatin)	3 v 3	-0.130188	0.00324828	0.179672	UBXN4
A0A343YSP6	COX1	Cytochrome c oxidase subunit 1 (EC 7.1.1.9) (Fragment)	2 v 2	0.633603	0.0076139	0.411475	Q9Y296	TRAPPC4	Trafficking protein particle complex subunit 4 (Hematopoietic stem/progenitor cell protein 172) (Synbindin) (TRS23 homolog)	3 v 3	-0.285554	0.00325976	0.179672	DYNC1H1
Q9Y6M7	SLC4A7	Sodium bicarbonate cotransporter 3 (Electroneutral Na/HCO(3) cotransporter) (Sodium bicarbonate cotransporter 2) (Sodium bicarbonate cotransporter 2b) (Bicarbonate transporter) (Solute carrier family 4 member 7)	3 v 3	0.123694	0.00763422	0.411475	O94832	MYO1D	Unconventional myosin-Id	3 v 3	0.140229	0.00328506	0.179672	BBS1
P33992	MCM5	DNA replication licensing factor MCM5 (EC 3.6.4.12) (CDC46 homolog) (P1-CDC46)	3 v 3	0.153695	0.00782288	0.41378	D6RBR1	CAST	Calpastatin (Fragment)	3 v 3	-0.213128	0.00330311	0.179672	TTL
Q96H79	ZC3HAV1L	Zinc finger CCCH-type antiviral protein 1-like	3 v 3	-0.519119	0.00784131	0.41378	Q9NP84	TNFRSF12A	Tumor necrosis factor receptor superfamily member 12A (Fibroblast growth factor-inducible immediate-early response protein 14) (FGF-inducible 14) (Tweak-receptor) (TweakR) (CD antigen CD266)	2 v 2	-0.716774	0.00331242	0.179672	BACE2
Q8WWH5	TRUB1	Probable tRNA pseudouridine synthase 1 (EC 5.4.99.-)	3 v 3	0.331169	0.00798868	0.41378	Q92667	AKAP1	A-kinase anchor protein 1, mitochondrial (A-kinase anchor protein 149 kDa) (AKAP 149) (Dual specificity A-kinase-anchoring protein 1) (D-AKAP-1) (Protein kinase A-anchoring protein 1) (PRKA1) (Spermatid A-kinase anchor protein 84) (S-AKAP84)	3 v 3	0.133913	0.0033511	0.179827	TMEM87B
Q9C0I1	MTMR12	Myotubularin-related protein 12 (Inactive phosphatidylinositol 3-phosphatase 12) (Phosphatidylinositol 3 phosphate 3-phosphatase adapter subunit) (3-PAP) (3-phosphatase adapter protein)	3 v 3	-0.197812	0.00804293	0.41378	O14562	UBFD1	Ubiquitin domain-containing protein UBFD1 (Ubiquitin-binding protein homolog)	3 v 3	0.227428	0.00336587	0.179827	COPE
A0A024R895	SET	SET translocation (Myeloid leukemia-associated), isoform CRA_b	3 v 3	-0.269646	0.00806246	0.41378	Q9NYQ6	CELSR1	Cadherin EGF LAG seven-pass G-type receptor 1 (Cadherin family member 9) (Flamingo homolog 2) (hFmi2)	3 v 3	0.227902	0.00341803	0.179827	HSD17B12
Q6ZS17	RIPOR1	Rho family-interacting cell polarization regulator 1	3 v 3	-0.190781	0.0080783	0.41378	Q5VIR6	VPS53	Vacuolar protein sorting-associated protein 53 homolog	3 v 3	0.164718	0.00341965	0.179827	GOLGA4
P49406	MRPL19	39S ribosomal protein L19, mitochondrial (L19mt) (MRP-L19) (39S ribosomal protein L15, mitochondrial) (L15mt) (MRP-L15) (Mitochondrial large ribosomal subunit protein bL19m)	3 v 3	0.288343	0.00813501	0.41378	P20339	RAB5A	Ras-related protein Rab-5A (EC 3.6.5.2)	3 v 3	0.41801	0.00343138	0.179827	HECTD4
Q12972	PPP1R8	Nuclear inhibitor of protein phosphatase 1 (NIPP-1) (Protein phosphatase 1 regulatory inhibitor subunit 8) [Includes: Activator of RNA decay (EC 3.1.4.-) (ARD-1)]	3 v 3	-0.240645	0.00824324	0.41378	B3KU38	IQCJ-SCHIP1	IQCJ-SCHIP1 readthrough transcript protein	3 v 3	-0.263333	0.00345862	0.179827	BABAM2
O94919	ENDOD1	Endonuclease domain-containing 1 protein (EC 3.1.30.-)	3 v 3	-0.319359	0.00825542	0.41378	Q6ZQX7	LIAT1	Protein LIAT1 (Ligand of ATE1 protein)	3 v 3	0.546822	0.00347811	0.179827	HCFC1
Q9BUF5	TUBB6	Tubulin beta-6 chain (Tubulin beta class V)	3 v 3	-0.135921	0.00834032	0.41378	Q96EM0	L3HYPDH	Trans-3-hydroxy-L-proline dehydratase (EC 4.2.1.77) (Trans-L-3-hydroxyproline dehydratase)	3 v 3	-0.304134	0.00351026	0.179827	SLC7A5
Q7Z569	BRAP	BRCA1-associated protein (EC 2.3.2.27) (BRAP2) (Impedes mitogenic signal propagation) (IMP) (RING finger protein 52) (RING-type E3 ubiquitin transferase BRAP2) (Renal carcinoma antigen NY-REN-63)	3 v 3	-0.113891	0.00838438	0.41378	Q9BUR5	APOO	MICOS complex subunit MIC26 (Apolipoprotein O) (MICOS complex subunit MIC23) (Protein FAM121B)	3 v 3	-0.17935	0.00352902	0.179827	B4DPV7
Q9BYB4	GNB1L	Guanine nucleotide-binding protein subunit beta-like protein 1 (G protein subunit beta-like protein 1) (DGCRK3) (WD repeat-containing protein 14) (WD40 repeat-containing protein deleted in VCFS) (WDVCF)	3 v 3	-0.39383	0.00846573	0.41378	O94876	TMCC1	Transmembrane and coiled-coil domains protein 1	3 v 3	0.188966	0.00352983	0.179827	N6AMT1
Q9Y312	AAR2	Protein AAR2 homolog (AAR2 splicing factor homolog)	3 v 3	-0.196739	0.00859508	0.41378	Q9NQW6	ANLN	Anillin	3 v 3	-0.273514	0.00355549	0.179827	RRM1
P62318	SNRPD3	Small nuclear ribonucleoprotein Sm D3 (Sm-D3) (snRNP core protein D3)	3 v 3	0.293955	0.00860006	0.41378	B3KMX1		cDNA FLJ12848 fis, clone NT2RP2003391, highly similar to Transportin-3	2 v 2	0.27417	0.00356866	0.179827	COPB2
E9PHY5	EPB41L2	Band 4.1-like protein 2	3 v 3	-0.160447	0.00860735	0.41378	Q5JVF3	PCID2	PCI domain-containing protein 2 (CSN12-like protein)	3 v 3	-0.17932	0.00361411	0.181045	ENOSF1
O75150	RNF40	E3 ubiquitin-protein ligase BRE1B (BRE1-B) (EC 2.3.2.27) (95 kDa retinoblastoma-associated protein) (RBP95) (RING finger protein 40) (RING-type E3 ubiquitin transferase BRE1B)	3 v 3	0.192874	0.00860788	0.41378	Q13685	AAMP	Angio-associated migratory cell protein	3 v 3	-0.289536	0.00371745	0.183072	SLC4A1AP
Q9C0D3	ZYG11B	Protein zyg-11 homolog B	3 v 3	-0.253029	0.00864456	0.41378	P33993	MCM7	DNA replication licensing factor MCM7 (EC 3.6.4.12) (CDC47 homolog) (P1.1-MCM3)	3 v 3	-0.0557719	0.00374166	0.183072	ACOT7
Q13308	PTK7	Inactive tyrosine-protein kinase 7 (Colon carcinoma kinase 4) (CCK-4) (Protein-tyrosine kinase 7) (Pseudo tyrosine kinase receptor 7) (Tyrosine-protein kinase-like 7)	3 v 3	-0.0768608	0.00868895	0.41378	Q969G3	SMARCE1	SWI/SNF-related matrix-associated actin-dependent regulator of chromatin subfamily E member 1 (BRG1-associated factor 57) (BAF57)	3 v 3	0.272533	0.00375373	0.183072	INPP1
Q86VP6	CAND1	Cullin-associated NEDD8-dissociated protein 1 (Cullin-associated and neddylation-dissociated protein 1) (TBP-interacting protein of 120 kDa A) (TBP-interacting protein 120A) (p120 CAND1)	3 v 3	-0.0929336	0.00876905	0.41378	Q53EU6	GPAT3	Glycerol-3-phosphate acyltransferase 3 (GPAT-3) (EC 2.3.1.15) (1-acyl-sn-glycerol-3-phosphate O-acyltransferase 10) (AGPAT 10) (1-acyl-sn-glycerol-3-phosphate O-acyltransferase 9) (1-AGP acyltransferase 9) (1-AGPAT 9) (EC 2.3.1.51) (Acyl-CoA:glycerol-3-phosphate acyltransferase 3) (hGPAT3) (Lung cancer metastasis-associated protein 1) (Lysophosphatidic acid acyltransferase theta) (LPAAT-theta) (M…	3 v 3	-0.356022	0.00380803	0.183072	ACSL1
Q13614	MTMR2	Myotubularin-related protein 2 (Phosphatidylinositol-3,5-bisphosphate 3-phosphatase) (EC 3.1.3.95) (Phosphatidylinositol-3-phosphate phosphatase) (EC 3.1.3.64)	3 v 3	-0.240304	0.00887095	0.41378	Q99798	ACO2	Aconitate hydratase, mitochondrial (Aconitase) (EC 4.2.1.3) (Citrate hydro-lyase)	3 v 3	0.843846	0.0038143	0.183072	NFKB2
Q15714	TSC22D1	TSC22 domain family protein 1 (Cerebral protein 2) (Regulatory protein TSC-22) (TGFB-stimulated clone 22 homolog) (Transforming growth factor beta-1-induced transcript 4 protein)	3 v 3	0.250987	0.00889882	0.41378	Q9ULR3	PPM1H	Protein phosphatase 1H (EC 3.1.3.16)	3 v 3	0.416571	0.00383544	0.183072	RFX1
O00203	AP3B1	AP-3 complex subunit beta-1 (Adaptor protein complex AP-3 subunit beta-1) (Adaptor-related protein complex 3 subunit beta-1) (Beta-3A-adaptin) (Clathrin assembly protein complex 3 beta-1 large chain)	3 v 3	0.270235	0.00889893	0.41378	P16435	POR	NADPH--cytochrome P450 reductase (CPR) (P450R) (EC 1.6.2.4)	3 v 3	0.512679	0.00389412	0.183072	EIF2B3
Q969X0	RILPL2	RILP-like protein 2 (Rab-interacting lysosomal protein-like 2) (p40phox-binding protein)	3 v 3	-0.114113	0.00890873	0.41378	Q96JJ7	TMX3	Protein disulfide-isomerase TMX3 (EC 5.3.4.1) (Thioredoxin domain-containing protein 10) (Thioredoxin-related transmembrane protein 3)	3 v 3	0.196032	0.00389537	0.183072	HINT3
O95239	KIF4A	Chromosome-associated kinesin KIF4A (Chromokinesin-A)	3 v 3	0.705021	0.00902636	0.41378	Q9UH62	ARMCX3	Armadillo repeat-containing X-linked protein 3 (ARM protein lost in epithelial cancers on chromosome X 3) (Protein ALEX3)	3 v 3	0.134697	0.00399523	0.183072	FYCO1
Q04917	YWHAH	14-3-3 protein eta (Protein AS1)	3 v 3	-0.197613	0.00905904	0.41378	Q9ULM3	YEATS2	YEATS domain-containing protein 2	3 v 3	0.0786517	0.0040083	0.183072	FZD1
Q8NEV8	EXPH5	Exophilin-5 (Synaptotagmin-like protein homolog lacking C2 domains b) (SlaC2-b) (Slp homolog lacking C2 domains b)	2 v 2	-0.12056	0.00913664	0.41378	Q13751	LAMB3	Laminin subunit beta-3 (Epiligrin subunit bata) (Kalinin B1 chain) (Kalinin subunit beta) (Laminin B1k chain) (Laminin-5 subunit beta) (Nicein subunit beta)	3 v 3	-0.554026	0.0040186	0.183072	OTUD5
O14657	TOR1B	Torsin-1B (Torsin ATPase-1B) (EC 3.6.4.-) (Torsin family 1 member B)	3 v 3	-0.148993	0.00917411	0.41378	Q9NR09	BIRC6	Baculoviral IAP repeat-containing protein 6 (EC 2.3.2.27) (BIR repeat-containing ubiquitin-conjugating enzyme) (BRUCE) (RING-type E3 ubiquitin transferase BIRC6) (Ubiquitin-conjugating BIR domain enzyme apollon) (APOLLON)	3 v 3	0.129277	0.00402001	0.183072	AP1G1
Q96A33	CCDC47	PAT complex subunit CCDC47 (Calumin) (Coiled-coil domain-containing protein 47)	3 v 3	-0.126127	0.00918266	0.41378	Q13569	TDG	G/T mismatch-specific thymine DNA glycosylase (EC 3.2.2.29) (Thymine-DNA glycosylase) (hTDG)	2 v 2	-0.483473	0.00403707	0.183072	IL1RAP
P05161	ISG15	Ubiquitin-like protein ISG15 (Interferon-induced 15 kDa protein) (Interferon-induced 17 kDa protein) (IP17) (Ubiquitin cross-reactive protein) (hUCRP)	3 v 3	-0.24314	0.00927808	0.41378	Q58WW2	DCAF6	DDB1- and CUL4-associated factor 6 (Androgen receptor complex-associated protein) (ARCAP) (IQ motif and WD repeat-containing protein 1) (Nuclear receptor interaction protein) (NRIP)	3 v 3	-0.247596	0.00404189	0.183072	PIGM
Q7Z7M0	MEGF8	Multiple epidermal growth factor-like domains protein 8 (Multiple EGF-like domains protein 8) (Epidermal growth factor-like protein 4) (EGF-like protein 4)	3 v 3	0.218985	0.00929168	0.41378	Q16401	PSMD5	26S proteasome non-ATPase regulatory subunit 5 (26S protease subunit S5 basic) (26S proteasome subunit S5B)	3 v 3	0.190117	0.00404854	0.183072	TUBB2B
F5GZS6	SLC3A2	4F2 cell-surface antigen heavy chain	3 v 3	-0.370611	0.00933062	0.41378	Q96JJ3	ELMO2	Engulfment and cell motility protein 2 (Protein ced-12 homolog A) (hCed-12A)	3 v 3	0.507129	0.00405765	0.183072	GFPT2
Q15287	RNPS1	RNA-binding protein with serine-rich domain 1 (SR-related protein LDC2)	3 v 3	0.9945	0.00936805	0.41378	Q9Y5A9	YTHDF2	YTH domain-containing family protein 2 (DF2) (CLL-associated antigen KW-14) (High-glucose-regulated protein 8) (Renal carcinoma antigen NY-REN-2)	3 v 3	-0.672753	0.00406437	0.183072	UBE3A
Q9P0M9	MRPL27	39S ribosomal protein L27, mitochondrial (L27mt) (MRP-L27) (Mitochondrial large ribosomal subunit protein bL27m)	3 v 3	0.306898	0.00937446	0.41378	Q9NVC6	MED17	Mediator of RNA polymerase II transcription subunit 17 (Activator-recruited cofactor 77 kDa component) (ARC77) (Cofactor required for Sp1 transcriptional activation subunit 6) (CRSP complex subunit 6) (Mediator complex subunit 17) (Thyroid hormone receptor-associated protein complex 80 kDa component) (Trap80) (Transcriptional coactivator CRSP77) (Vitamin D3 receptor-interacting protein complex 80…	3 v 3	0.102641	0.00407588	0.183072	TANC1
O43920	NDUFS5	NADH dehydrogenase [ubiquinone] iron-sulfur protein 5 (Complex I-15 kDa) (CI-15 kDa) (NADH-ubiquinone oxidoreductase 15 kDa subunit)	3 v 3	0.0545817	0.00942978	0.41378	Q96KA5	CLPTM1L	Cleft lip and palate transmembrane protein 1-like protein (CLPTM1-like protein) (Cisplatin resistance-related protein 9) (CRR9p)	3 v 3	-0.353747	0.00408319	0.183072	MAPK1
Q86WG5	SBF2	Myotubularin-related protein 13 (Inactive phosphatidylinositol 3-phosphatase 13) (SET-binding factor 2)	3 v 3	-0.176925	0.009465	0.41378	Q92575	UBXN4	UBX domain-containing protein 4 (Erasin) (UBX domain-containing protein 2)	3 v 3	0.172635	0.00409286	0.183072	SLC4A2
P51948	MNAT1	CDK-activating kinase assembly factor MAT1 (CDK7/cyclin-H assembly factor) (Cyclin-G1-interacting protein) (Menage a trois) (RING finger protein 66) (RING finger protein MAT1) (p35) (p36)	3 v 3	0.203998	0.00949031	0.41378	Q86Y37	CACUL1	CDK2-associated and cullin domain-containing protein 1 (Cdk-associated cullin 1)	3 v 3	-1.04957	0.00411378	0.183072	ARVCF
B3KVU7		cDNA FLJ41544 fis, clone CERVX2002430, highly similar to Vesicle-associated membrane protein-associated protein B/C	2 v 2	0.577228	0.00964831	0.41378	Q14204	DYNC1H1	Cytoplasmic dynein 1 heavy chain 1 (Cytoplasmic dynein heavy chain 1) (Dynein heavy chain, cytosolic)	3 v 3	0.0661179	0.0041275	0.183072	RPL38
O60635	TSPAN1	Tetraspanin-1 (Tspan-1) (Tetraspan NET-1) (Tetraspanin TM4-C)	3 v 3	-0.438196	0.00966111	0.41378	Q9H2C0	GAN	Gigaxonin (Kelch-like protein 16)	3 v 3	-0.274189	0.00418591	0.1847	SLC30A7
P54577	YARS1	Tyrosine--tRNA ligase, cytoplasmic (EC 6.1.1.1) (Tyrosyl-tRNA synthetase) (TyrRS) [Cleaved into: Tyrosine--tRNA ligase, cytoplasmic, N-terminally processed]	3 v 3	-0.125105	0.00973227	0.41378	Q8NFJ9	BBS1	Bardet-Biedl syndrome 1 protein (BBS2-like protein 2)	2 v 2	-0.323583	0.00424067	0.184907	TMEM39A
P62070	RRAS2	Ras-related protein R-Ras2 (EC 3.6.5.-) (Ras-like protein TC21) (Teratocarcinoma oncogene)	3 v 3	0.548477	0.00975175	0.41378	Q8NG68	TTL	Tubulin--tyrosine ligase (TTL) (EC 6.3.2.25)	3 v 3	0.139858	0.00424136	0.184907	KAT8
Q5BKZ1	ZNF326	DBIRD complex subunit ZNF326 (Zinc finger protein 326) (Zinc finger protein interacting with mRNPs and DBC1)	3 v 3	0.64423	0.00975674	0.41378	Q9Y5Z0	BACE2	Beta-secretase 2 (EC 3.4.23.45) (Aspartic-like protease 56 kDa) (Aspartyl protease 1) (ASP1) (Asp 1) (Beta-site amyloid precursor protein cleaving enzyme 2) (Beta-site APP cleaving enzyme 2) (Down region aspartic protease) (DRAP) (Memapsin-1) (Membrane-associated aspartic protease 1) (Theta-secretase)	3 v 3	-0.109188	0.00425573	0.184907	PHC3
Q8N5P1	ZC3H8	Zinc finger CCCH domain-containing protein 8	3 v 3	0.241065	0.00981258	0.41378	Q96K49	TMEM87B	Transmembrane protein 87B	3 v 3	0.0852583	0.00428403	0.185192	RPAP3
P51946	CCNH	Cyclin-H (MO15-associated protein) (p34) (p37)	3 v 3	0.382171	0.00981488	0.41378	O14579	COPE	Coatomer subunit epsilon (Epsilon-coat protein) (Epsilon-COP)	3 v 3	0.100222	0.00435375	0.187177	MAPK9
P12235	SLC25A4	ADP/ATP translocase 1 (ADP,ATP carrier protein 1) (ADP,ATP carrier protein, heart/skeletal muscle isoform T1) (Adenine nucleotide translocator 1) (ANT 1) (Solute carrier family 25 member 4)	3 v 3	-0.0669211	0.0100028	0.415021	Q53GQ0	HSD17B12	Very-long-chain 3-oxoacyl-CoA reductase (EC 1.1.1.330) (17-beta-hydroxysteroid dehydrogenase 12) (17-beta-HSD 12) (3-ketoacyl-CoA reductase) (KAR) (Estradiol 17-beta-dehydrogenase 12) (EC 1.1.1.62) (Short chain dehydrogenase/reductase family 12C member 1)	3 v 3	-0.225351	0.0043739	0.187177	FASN
H0YL33	ANXA2	Annexin	3 v 3	2.14754	0.0100115	0.415021	P15927	RPA2	Replication protein A 32 kDa subunit (RP-A p32) (Replication factor A protein 2) (RF-A protein 2) (Replication protein A 34 kDa subunit) (RP-A p34)	3 v 3	-0.151528	0.00440997	0.187777	GRK6
F5H8L0	RABGAP1L	Rab GTPase-activating protein 1-like	3 v 3	0.147646	0.0100133	0.415021	Q9Y2G3	ATP11B	Phospholipid-transporting ATPase IF (EC 7.6.2.1) (ATPase IR) (ATPase class VI type 11B) (P4-ATPase flippase complex alpha subunit ATP11B)	3 v 3	0.240854	0.00445009	0.188542	PTPN1
Q86UY6	NAA40	N-alpha-acetyltransferase 40 (EC 2.3.1.257) (N-acetyltransferase 11) (N-alpha-acetyltransferase D) (NatD) (hNatD) (Protein acetyltransferase 1)	3 v 3	0.807011	0.0100392	0.415021	Q13439	GOLGA4	Golgin subfamily A member 4 (256 kDa golgin) (Golgin-245) (Protein 72.1) (Trans-Golgi p230)	3 v 3	-0.0841789	0.00449639	0.189362	RBBP8NL
Q13451	FKBP5	Peptidyl-prolyl cis-trans isomerase FKBP5 (PPIase FKBP5) (EC 5.2.1.8) (51 kDa FK506-binding protein) (51 kDa FKBP) (FKBP-51) (54 kDa progesterone receptor-associated immunophilin) (Androgen-regulated protein 6) (FF1 antigen) (FK506-binding protein 5) (FKBP-5) (FKBP54) (p54) (HSP90-binding immunophilin) (Rotamase)	3 v 3	0.157651	0.0101628	0.415969	J3KPF0	HECTD4	Probable E3 ubiquitin-protein ligase HECTD4	3 v 3	0.209791	0.00451605	0.189362	PIEZO1
P49768	PSEN1	Presenilin-1 (PS-1) (EC 3.4.23.-) (Protein S182) [Cleaved into: Presenilin-1 NTF subunit; Presenilin-1 CTF subunit; Presenilin-1 CTF12 (PS1-CTF12)]	3 v 3	-0.199766	0.0102182	0.415969	Q9NXR7	BABAM2	BRISC and BRCA1-A complex member 2 (BRCA1-A complex subunit BRE) (BRCA1/BRCA2-containing complex subunit 45) (Brain and reproductive organ-expressed protein)	3 v 3	0.376674	0.00453614	0.189362	ACTR2
A0A024R5X3	SLTM	SAFB-like, transcription modulator, isoform CRA_b	3 v 3	0.481129	0.0102619	0.415969	A6NEM2	HCFC1	Host cell factor 1	3 v 3	0.231058	0.00463715	0.190099	POLE
O95071	UBR5	E3 ubiquitin-protein ligase UBR5 (EC 2.3.2.26) (E3 ubiquitin-protein ligase, HECT domain-containing 1) (HECT-type E3 ubiquitin transferase UBR5) (Hyperplastic discs protein homolog) (hHYD) (Progestin-induced protein)	3 v 3	0.111975	0.0102705	0.415969	P53618	COPB1	Coatomer subunit beta (Beta-coat protein) (Beta-COP)	3 v 3	0.164727	0.00463994	0.190099	D7RF68
Q9NRX2	MRPL17	39S ribosomal protein L17, mitochondrial (L17mt) (MRP-L17) (LYST-interacting protein 2) (Mitochondrial large ribosomal subunit protein bL17m)	3 v 3	0.187075	0.0103064	0.415969	Q01650	SLC7A5	Large neutral amino acids transporter small subunit 1 (4F2 light chain) (4F2 LC) (4F2LC) (CD98 light chain) (Integral membrane protein E16) (E16) (L-type amino acid transporter 1) (hLAT1) (Solute carrier family 7 member 5) (y+ system cationic amino acid transporter)	3 v 3	0.789211	0.00466798	0.190099	ARID2
Q4LE40	C14orf159 variant protein	C14orf159 variant protein (Fragment)	3 v 3	-0.240325	0.0104007	0.417792	B4DPV7		Cysteinyl-tRNA synthetase (EC 6.1.1.16)	3 v 3	-0.22606	0.00472578	0.190099	WWC2
Q96KM6	ZNF512B	Zinc finger protein 512B	3 v 3	0.418329	0.0104668	0.418002	Q9Y5N5	N6AMT1	Methyltransferase N6AMT1 (HemK methyltransferase family member 2) (M.HsaHemK2P) (Lysine N-methyltransferase 9) (EC 2.1.1.-) (Methylarsonite methyltransferase N6AMT1) (EC 2.1.1.-) (Protein N(5)-glutamine methyltransferase) (EC 2.1.1.-)	3 v 3	-0.275015	0.00472599	0.190099	ENY2
Q8NBJ5	COLGALT1	Procollagen galactosyltransferase 1 (EC 2.4.1.50) (Collagen beta(1-O)galactosyltransferase 1) (ColGalT 1) (Glycosyltransferase 25 family member 1) (Hydroxylysine galactosyltransferase 1)	3 v 3	-0.292028	0.010504	0.418002	P23921	RRM1	Ribonucleoside-diphosphate reductase large subunit (EC 1.17.4.1) (Ribonucleoside-diphosphate reductase subunit M1) (Ribonucleotide reductase large subunit)	3 v 3	0.327129	0.00475151	0.190099	DBR1
P52565	ARHGDIA	Rho GDP-dissociation inhibitor 1 (Rho GDI 1) (Rho-GDI alpha)	3 v 3	0.209767	0.0106205	0.41946	P35606	COPB2	Coatomer subunit beta' (Beta'-coat protein) (Beta'-COP) (p102)	3 v 3	0.184338	0.00484643	0.190099	HSD17B8
O43292	GPAA1	Glycosylphosphatidylinositol anchor attachment 1 protein (GPI anchor attachment protein 1) (GAA1 protein homolog) (hGAA1)	3 v 3	0.125561	0.0106392	0.41946	Q7L5Y1	ENOSF1	Mitochondrial enolase superfamily member 1 (EC 4.2.1.68) (Antisense RNA to thymidylate synthase) (rTS) (L-fuconate dehydratase)	3 v 3	-0.175421	0.0048611	0.190099	SLC30A9
Q9UMR2	DDX19B	ATP-dependent RNA helicase DDX19B (EC 3.6.4.13) (DEAD box RNA helicase DEAD5) (DEAD box protein 19B)	3 v 3	-0.244723	0.0107068	0.420179	Q9BWU0	SLC4A1AP	Kanadaptin (Human lung cancer oncogene 3 protein) (HLC-3) (Kidney anion exchanger adapter protein) (Solute carrier family 4 anion exchanger member 1 adapter protein)	3 v 3	0.341039	0.00486388	0.190099	TWF2
Q9HBL7	PLGRKT	Plasminogen receptor (KT) (Plg-R(KT))	3 v 3	0.112753	0.0108815	0.421967	P05161	ISG15	Ubiquitin-like protein ISG15 (Interferon-induced 15 kDa protein) (Interferon-induced 17 kDa protein) (IP17) (Ubiquitin cross-reactive protein) (hUCRP)	3 v 3	-0.258734	0.00486399	0.190099	A0A024QZB4
Q14244	MAP7	Ensconsin (Epithelial microtubule-associated protein of 115 kDa) (E-MAP-115) (Microtubule-associated protein 7) (MAP-7)	3 v 3	-0.220403	0.0109097	0.421967	Q86W92	PPFIBP1	Liprin-beta-1 (Protein tyrosine phosphatase receptor type f polypeptide-interacting protein-binding protein 1) (PTPRF-interacting protein-binding protein 1) (hSGT2)	3 v 3	-0.231841	0.00492868	0.190099	SS18L1
Q9P015	MRPL15	39S ribosomal protein L15, mitochondrial (L15mt) (MRP-L15) (Mitochondrial large ribosomal subunit protein uL15m)	3 v 3	0.425225	0.0109282	0.421967	O00154	ACOT7	Cytosolic acyl coenzyme A thioester hydrolase (EC 3.1.2.2) (Acyl-CoA thioesterase 7) (Brain acyl-CoA hydrolase) (BACH) (hBACH) (CTE-IIa) (CTE-II) (Long chain acyl-CoA thioester hydrolase)	3 v 3	-0.0800695	0.00494151	0.190099	SHCBP1
Q71RC2	LARP4	La-related protein 4 (La ribonucleoprotein domain family member 4)	3 v 3	0.31557	0.0109505	0.421967	P49441	INPP1	Inositol polyphosphate 1-phosphatase (IPP) (IPPase) (EC 3.1.3.57)	3 v 3	0.0832004	0.00494686	0.190099	PTBP2
Q9Y2H6	FNDC3A	Fibronectin type-III domain-containing protein 3A (Human gene expressed in odontoblasts)	3 v 3	-0.38413	0.0110094	0.422325	P33121	ACSL1	Long-chain-fatty-acid--CoA ligase 1 (EC 6.2.1.3) (Acyl-CoA synthetase 1) (ACS1) (Arachidonate--CoA ligase) (EC 6.2.1.15) (Long-chain acyl-CoA synthetase 1) (LACS 1) (Long-chain acyl-CoA synthetase 2) (LACS 2) (Long-chain fatty acid-CoA ligase 2) (Palmitoyl-CoA ligase 1) (Palmitoyl-CoA ligase 2) (Phytanate--CoA ligase) (EC 6.2.1.24)	3 v 3	-0.297572	0.00503143	0.190099	NUP88
O60353	FZD6	Frizzled-6 (Fz-6) (hFz6)	3 v 3	-0.324936	0.0111247	0.424436	Q00653	NFKB2	Nuclear factor NF-kappa-B p100 subunit (DNA-binding factor KBF2) (H2TF1) (Lymphocyte translocation chromosome 10 protein) (Nuclear factor of kappa light polypeptide gene enhancer in B-cells 2) (Oncogene Lyt-10) (Lyt10) [Cleaved into: Nuclear factor NF-kappa-B p52 subunit]	3 v 3	-0.169213	0.00503342	0.190099	NAV2
B4DPW5		cDNA FLJ59374, highly similar to Homo sapiens caldesmon 1 (CALD1), transcript variant 2, mRNA	3 v 3	0.170864	0.0111641	0.424436	P22670	RFX1	MHC class II regulatory factor RFX1 (Enhancer factor C) (EF-C) (Regulatory factor X 1) (RFX) (Transcription factor RFX1)	3 v 3	0.26001	0.00503834	0.190099	B4GALT3
P00533	EGFR	Epidermal growth factor receptor (EC 2.7.10.1) (Proto-oncogene c-ErbB-1) (Receptor tyrosine-protein kinase erbB-1)	3 v 3	-0.230833	0.0112145	0.424458	Q9NR50	EIF2B3	Translation initiation factor eIF-2B subunit gamma (eIF-2B GDP-GTP exchange factor subunit gamma)	3 v 3	0.157016	0.00505791	0.190099	PKP2
Q5NDL2	EOGT	EGF domain-specific O-linked N-acetylglucosamine transferase (EC 2.4.1.255) (Extracellular O-linked N-acetylglucosamine transferase)	3 v 3	-0.158768	0.0112695	0.42465	Q9NQE9	HINT3	Histidine triad nucleotide-binding protein 3 (HINT-3) (EC 3.-.-.-)	3 v 3	-0.188618	0.00506742	0.190099	RUFY1
Q14320	FAM50A	Protein FAM50A (Protein HXC-26) (Protein XAP-5)	3 v 3	-0.10948	0.0114401	0.425045	Q9BQS8	FYCO1	FYVE and coiled-coil domain-containing protein 1 (Zinc finger FYVE domain-containing protein 7)	3 v 3	0.178122	0.00509608	0.190099	C2orf49
Q709C8	VPS13C	Vacuolar protein sorting-associated protein 13C	3 v 3	0.104426	0.0115816	0.425045	Q9UP38	FZD1	Frizzled-1 (Fz-1) (hFz1) (FzE1)	3 v 3	0.507471	0.00511546	0.190099	CDK7
Q93009	USP7	Ubiquitin carboxyl-terminal hydrolase 7 (EC 3.4.19.12) (Deubiquitinating enzyme 7) (Herpesvirus-associated ubiquitin-specific protease) (Ubiquitin thioesterase 7) (Ubiquitin-specific-processing protease 7)	3 v 3	-0.129091	0.0115925	0.425045	Q96G74	OTUD5	OTU domain-containing protein 5 (EC 3.4.19.12) (Deubiquitinating enzyme A) (DUBA)	3 v 3	0.189729	0.00511882	0.190099	TYW1
Q6PCE3	PGM2L1	Glucose 1,6-bisphosphate synthase (EC 2.7.1.106) (PMMLP) (Phosphoglucomutase-2-like 1)	3 v 3	-0.16112	0.0116022	0.425045	O43747	AP1G1	AP-1 complex subunit gamma-1 (Adaptor protein complex AP-1 subunit gamma-1) (Adaptor-related protein complex 1 subunit gamma-1) (Clathrin assembly protein complex 1 gamma-1 large chain) (Gamma1-adaptin) (Golgi adaptor HA1/AP1 adaptin subunit gamma-1)	3 v 3	-0.200274	0.00514047	0.190099	PLCB4
Q8TDZ2	MICAL1	[F-actin]-monooxygenase MICAL1 (EC 1.14.13.225) (Molecule interacting with CasL protein 1) (MICAL-1) (NEDD9-interacting protein with calponin homology and LIM domains)	3 v 3	0.145591	0.0116169	0.425045	Q9NPH3	IL1RAP	Interleukin-1 receptor accessory protein (IL-1 receptor accessory protein) (IL-1RAcP) (EC 3.2.2.6) (Interleukin-1 receptor 3) (IL-1R-3) (IL-1R3)	3 v 3	0.266085	0.00515227	0.190099	PDXDC1
Q9UKG1	APPL1	DCC-interacting protein 13-alpha (Dip13-alpha) (Adapter protein containing PH domain, PTB domain and leucine zipper motif 1)	3 v 3	-0.140575	0.0116888	0.425045	Q9H3S5	PIGM	GPI mannosyltransferase 1 (EC 2.4.1.-) (GPI mannosyltransferase I) (GPI-MT-I) (Phosphatidylinositol-glycan biosynthesis class M protein) (PIG-M)	3 v 3	0.203284	0.00515264	0.190099	CAVIN1
Q96JM3	CHAMP1	Chromosome alignment-maintaining phosphoprotein 1 (Zinc finger protein 828)	3 v 3	0.136102	0.0118002	0.425045	Q6L8Q7	PDE12	2',5'-phosphodiesterase 12 (2'-PDE) (2-PDE) (EC 3.1.4.-) (Mitochondrial deadenylase) (EC 3.1.13.4)	3 v 3	0.134848	0.00517161	0.190099	CCNY
Q16630	CPSF6	Cleavage and polyadenylation specificity factor subunit 6 (Cleavage and polyadenylation specificity factor 68 kDa subunit) (CPSF 68 kDa subunit) (Cleavage factor Im complex 68 kDa subunit) (CFIm68) (Pre-mRNA cleavage factor Im 68 kDa subunit) (Protein HPBRII-4/7)	3 v 3	0.273723	0.0118416	0.425045	Q9BVA1	TUBB2B	Tubulin beta-2B chain	3 v 3	0.194816	0.0051896	0.190099	GCA
Q96SL4	GPX7	Glutathione peroxidase 7 (GPx-7) (GSHPx-7) (EC 1.11.1.9) (CL683)	3 v 3	-0.374878	0.011864	0.425045	P16885	PLCG2	1-phosphatidylinositol 4,5-bisphosphate phosphodiesterase gamma-2 (EC 3.1.4.11) (Phosphoinositide phospholipase C-gamma-2) (Phospholipase C-IV) (PLC-IV) (Phospholipase C-gamma-2) (PLC-gamma-2)	3 v 3	-0.292929	0.00522438	0.190099	RHOD
Q49A26	GLYR1	Putative oxidoreductase GLYR1 (EC 1.-.-.-) (3-hydroxyisobutyrate dehydrogenase-like protein) (Cytokine-like nuclear factor N-PAC) (Glyoxylate reductase 1 homolog) (Nuclear protein NP60) (Nuclear protein of 60 kDa) (Nucleosome-destabilizing factor) (hNDF)	3 v 3	0.757883	0.0118714	0.425045	O94808	GFPT2	Glutamine--fructose-6-phosphate aminotransferase [isomerizing] 2 (EC 2.6.1.16) (D-fructose-6-phosphate amidotransferase 2) (Glutamine:fructose-6-phosphate amidotransferase 2) (GFAT 2) (GFAT2) (Hexosephosphate aminotransferase 2)	3 v 3	-0.311166	0.00524479	0.190099	GALT
P06401	PGR	Progesterone receptor (PR) (Nuclear receptor subfamily 3 group C member 3)	3 v 3	-0.542013	0.011954	0.425045	Q05086	UBE3A	Ubiquitin-protein ligase E3A (EC 2.3.2.26) (E6AP ubiquitin-protein ligase) (HECT-type ubiquitin transferase E3A) (Human papillomavirus E6-associated protein) (Oncogenic protein-associated protein E6-AP) (Renal carcinoma antigen NY-REN-54)	3 v 3	-0.0644704	0.00527285	0.190099	DCP1A
Q9P0U3	SENP1	Sentrin-specific protease 1 (EC 3.4.22.-) (Sentrin/SUMO-specific protease SENP1)	3 v 3	-0.0205482	0.0120266	0.425045	Q9C0D5	TANC1	Protein TANC1 (Tetratricopeptide repeat, ankyrin repeat and coiled-coil domain-containing protein 1)	3 v 3	-0.169871	0.0052786	0.190099	DKFZp686M0430
O94855	SEC24D	Protein transport protein Sec24D (SEC24-related protein D)	3 v 3	-0.149256	0.0121139	0.425045	P28482	MAPK1	Mitogen-activated protein kinase 1 (MAP kinase 1) (MAPK 1) (EC 2.7.11.24) (ERT1) (Extracellular signal-regulated kinase 2) (ERK-2) (MAP kinase isoform p42) (p42-MAPK) (Mitogen-activated protein kinase 2) (MAP kinase 2) (MAPK 2)	3 v 3	0.28706	0.00529754	0.190099	NUF2
Q9BX79	STRA6	Receptor for retinol uptake STRA6 (Retinol-binding protein receptor STRA6) (Stimulated by retinoic acid gene 6 protein homolog)	3 v 3	0.322269	0.0121621	0.425045	P04920	SLC4A2	Anion exchange protein 2 (AE 2) (Anion exchanger 2) (Non-erythroid band 3-like protein) (BND3L) (Solute carrier family 4 member 2)	3 v 3	-0.102841	0.00531511	0.190099	EEF1AKMT4-ECE2
Q96QG7	MTMR9	Myotubularin-related protein 9 (Inactive phosphatidylinositol 3-phosphatase 9)	3 v 3	-0.210893	0.0122578	0.425045	O60645	EXOC3	Exocyst complex component 3 (Exocyst complex component Sec6)	3 v 3	0.197846	0.0053322	0.190099	UBE2Q1
Q96ME7	ZNF512	Zinc finger protein 512	3 v 3	0.353015	0.0123528	0.425045	B9EH95	ARVCF	Armadillo repeat gene deletes in velocardiofacial syndrome (Armadillo repeat gene deletes in velocardiofacial syndrome, isoform CRA_b)	3 v 3	-0.106028	0.00535194	0.190099	PTMS
A0A6I8PRA0	TCOF1	Treacle protein (Fragment)	3 v 3	0.529023	0.0124697	0.425045	O95239	KIF4A	Chromosome-associated kinesin KIF4A (Chromokinesin-A)	3 v 3	-0.628074	0.00538428	0.190099	TUBA1A
P25445	FAS	Tumor necrosis factor receptor superfamily member 6 (Apo-1 antigen) (Apoptosis-mediating surface antigen FAS) (FASLG receptor) (CD antigen CD95)	3 v 3	-0.332122	0.0124894	0.425045	P63173	RPL38	60S ribosomal protein L38 (Large ribosomal subunit protein eL38)	3 v 3	-0.147671	0.00544105	0.190099	CREB1
Q9BQI0	AIF1L	Allograft inflammatory factor 1-like (Ionized calcium-binding adapter molecule 2)	3 v 3	0.263449	0.0125002	0.425045	P27824	CANX	Calnexin (IP90) (Major histocompatibility complex class I antigen-binding protein p88) (p90)	3 v 3	-0.531435	0.00545122	0.190099	SLC35A4
P09651	HNRNPA1	Heterogeneous nuclear ribonucleoprotein A1 (hnRNP A1) (Helix-destabilizing protein) (Single-strand RNA-binding protein) (hnRNP core protein A1) [Cleaved into: Heterogeneous nuclear ribonucleoprotein A1, N-terminally processed]	3 v 3	0.359639	0.0125455	0.425045	Q8NEW0	SLC30A7	Zinc transporter 7 (ZnT-7) (Solute carrier family 30 member 7) (Znt-like transporter 2)	3 v 3	-0.325678	0.00546554	0.190099	TXLNA
Q9P1Z2	CALCOCO1	Calcium-binding and coiled-coil domain-containing protein 1 (Calphoglin) (Coiled-coil coactivator protein) (Sarcoma antigen NY-SAR-3)	3 v 3	0.311321	0.0126386	0.425045	Q9NV64	TMEM39A	Transmembrane protein 39A	2 v 2	0.18324	0.00548528	0.190099	NPM1
P0DP91	ERCC6	Chimeric ERCC6-PGBD3 protein (Chimeric CSB-PGBD3 protein)	2 v 2	0.0966323	0.0127235	0.425045	Q9H7Z6	KAT8	Histone acetyltransferase KAT8 (EC 2.3.1.48) (Lysine acetyltransferase 8) (MOZ, YBF2/SAS3, SAS2 and TIP60 protein 1) (MYST-1) (hMOF)	3 v 3	0.114233	0.00555916	0.190099	WFDC2
A0A384MDU2	COL1A2	Collagen, type I, alpha 2, isoform CRA_c (Epididymis secretory sperm binding protein)	3 v 3	-0.213425	0.0127701	0.425045	Q8NDX5	PHC3	Polyhomeotic-like protein 3 (Early development regulatory protein 3) (Homolog of polyhomeotic 3) (hPH3)	3 v 3	-0.423252	0.00556076	0.190099	STAT1
Q9H173	SIL1	Nucleotide exchange factor SIL1 (BiP-associated protein) (BAP)	3 v 3	0.164603	0.0128591	0.425045	Q86YM7	HOMER1	Homer protein homolog 1 (Homer-1)	3 v 3	-0.293236	0.0055646	0.190099	PSMD2
A0A1B0W0B7	ND1	NADH-ubiquinone oxidoreductase chain 1 (EC 7.1.1.2)	3 v 3	-0.156702	0.0128705	0.425045	Q9H6T3	RPAP3	RNA polymerase II-associated protein 3	3 v 3	-0.296784	0.00557831	0.190099	TXN2
P41218	MNDA	Myeloid cell nuclear differentiation antigen	2 v 2	0.478285	0.0128812	0.425045	P45984	MAPK9	Mitogen-activated protein kinase 9 (MAP kinase 9) (MAPK 9) (EC 2.7.11.24) (JNK-55) (Stress-activated protein kinase 1a) (SAPK1a) (Stress-activated protein kinase JNK2) (c-Jun N-terminal kinase 2)	3 v 3	-0.212274	0.00558513	0.190099	COX19
Q9UKN8	GTF3C4	General transcription factor 3C polypeptide 4 (EC 2.3.1.48) (TF3C-delta) (Transcription factor IIIC 90 kDa subunit) (TFIIIC 90 kDa subunit) (TFIIIC90) (Transcription factor IIIC subunit delta)	3 v 3	-0.114854	0.0129196	0.425045	P49327	FASN	Fatty acid synthase (EC 2.3.1.85) (Type I fatty acid synthase) [Includes: [Acyl-carrier-protein] S-acetyltransferase (EC 2.3.1.38); [Acyl-carrier-protein] S-malonyltransferase (EC 2.3.1.39); 3-oxoacyl-[acyl-carrier-protein] synthase (EC 2.3.1.41); 3-oxoacyl-[acyl-carrier-protein] reductase (EC 1.1.1.100); 3-hydroxyacyl-[acyl-carrier-protein] dehydratase (EC 4.2.1.59); Enoyl-[acyl-carrier-protein]…	3 v 3	-0.199621	0.00559051	0.190099	SKP2
P53367	ARFIP1	Arfaptin-1 (ADP-ribosylation factor-interacting protein 1)	3 v 3	-0.0756345	0.0129979	0.425045	P43250	GRK6	G protein-coupled receptor kinase 6 (EC 2.7.11.16) (G protein-coupled receptor kinase GRK6)	3 v 3	0.245587	0.00564679	0.190099	SPDL1
Q9H1K1	ISCU	Iron-sulfur cluster assembly enzyme ISCU, mitochondrial (NifU-like N-terminal domain-containing protein) (NifU-like protein)	3 v 3	-0.0569754	0.0130618	0.425045	P62070	RRAS2	Ras-related protein R-Ras2 (EC 3.6.5.-) (Ras-like protein TC21) (Teratocarcinoma oncogene)	3 v 3	-0.772096	0.00564724	0.190099	EXOC1
Q9Y266	NUDC	Nuclear migration protein nudC (Nuclear distribution protein C homolog)	3 v 3	-0.123724	0.0131618	0.425045	P18031	PTPN1	Tyrosine-protein phosphatase non-receptor type 1 (EC 3.1.3.48) (Protein-tyrosine phosphatase 1B) (PTP-1B)	3 v 3	0.386605	0.00570066	0.190099	STX5
E9PL57	NEDD8-MDP1	NEDD8-MDP1 readthrough (Fragment)	3 v 3	0.274797	0.0132313	0.425045	Q8NC74	RBBP8NL	RBBP8 N-terminal-like protein	2 v 2	0.264048	0.00570204	0.190099	NR3C1
Q969S8	HDAC10	Polyamine deacetylase HDAC10 (EC 3.5.1.48) (EC 3.5.1.62) (Histone deacetylase 10) (HD10)	2 v 2	0.468548	0.013276	0.425045	O95716	RAB3D	Ras-related protein Rab-3D	3 v 3	-0.185792	0.00576035	0.190099	TBC1D13
P48637	GSS	Glutathione synthetase (GSH synthetase) (GSH-S) (EC 6.3.2.3) (Glutathione synthase)	3 v 3	0.172425	0.0132784	0.425045	Q92508	PIEZO1	Piezo-type mechanosensitive ion channel component 1 (Membrane protein induced by beta-amyloid treatment) (Mib) (Protein FAM38A)	3 v 3	-0.210255	0.00577768	0.190099	OTUB1
Q8IUR7	ARMC8	Armadillo repeat-containing protein 8	3 v 3	-0.118615	0.0132852	0.425045	P61160	ACTR2	Actin-related protein 2 (Actin-like protein 2)	3 v 3	0.0838746	0.00580316	0.190099	TPR
Q8TBF5	PIGX	Phosphatidylinositol-glycan biosynthesis class X protein (PIG-X)	3 v 3	-0.168706	0.0133353	0.425045	Q07864	POLE	DNA polymerase epsilon catalytic subunit A (EC 2.7.7.7) (3'-5' exodeoxyribonuclease) (EC 3.1.11.-) (DNA polymerase II subunit A)	3 v 3	0.205566	0.00580529	0.190099	CRELD2
P16885	PLCG2	1-phosphatidylinositol 4,5-bisphosphate phosphodiesterase gamma-2 (EC 3.1.4.11) (Phosphoinositide phospholipase C-gamma-2) (Phospholipase C-IV) (PLC-IV) (Phospholipase C-gamma-2) (PLC-gamma-2)	3 v 3	0.118612	0.0134136	0.425045	A6NKF1	SAC3D1	SAC3 domain-containing protein 1 (SAC3 homology domain-containing protein 1)	3 v 3	-0.204132	0.00581144	0.190099	OTUD7B
P16455	MGMT	Methylated-DNA--protein-cysteine methyltransferase (EC 2.1.1.63) (6-O-methylguanine-DNA methyltransferase) (MGMT) (O-6-methylguanine-DNA-alkyltransferase)	3 v 3	0.508681	0.0134465	0.425045	D7RF68		AGTRAP-BRAF fusion protein	3 v 3	0.26336	0.00582031	0.190099	TSC2
Q15652	JMJD1C	Probable JmjC domain-containing histone demethylation protein 2C (EC 1.14.11.-) (Jumonji domain-containing protein 1C) (Thyroid receptor-interacting protein 8) (TR-interacting protein 8) (TRIP-8)	3 v 3	0.0798931	0.0134676	0.425045	Q68CP9	ARID2	AT-rich interactive domain-containing protein 2 (ARID domain-containing protein 2) (BRG1-associated factor 200) (BAF200) (Zinc finger protein with activation potential) (Zipzap/p200)	3 v 3	0.182718	0.00583537	0.190099	CAPN1
Q9UNS2	COPS3	COP9 signalosome complex subunit 3 (SGN3) (Signalosome subunit 3) (JAB1-containing signalosome subunit 3)	3 v 3	-0.166942	0.0134905	0.425045	Q6AWC2	WWC2	Protein WWC2 (BH-3-only member B) (WW domain-containing protein 2)	3 v 3	-0.219831	0.00591157	0.190099	ERI1
P41214	EIF2D	Eukaryotic translation initiation factor 2D (eIF2d) (Hepatocellular carcinoma-associated antigen 56) (Ligatin)	3 v 3	0.222074	0.0135455	0.425045	Q96I59	NARS2	Probable asparagine--tRNA ligase, mitochondrial (EC 6.1.1.22) (Asparaginyl-tRNA synthetase) (AsnRS)	3 v 3	-0.52186	0.00593901	0.190099	DALRD3
O95342	ABCB11	Bile salt export pump (EC 7.6.2.-) (ATP-binding cassette sub-family B member 11)	3 v 3	0.18518	0.0137515	0.425045	Q9NPA8	ENY2	Transcription and mRNA export factor ENY2 (Enhancer of yellow 2 transcription factor homolog)	3 v 3	0.278869	0.00596064	0.190099	FMNL2
Q15554	TERF2	Telomeric repeat-binding factor 2 (TTAGGG repeat-binding factor 2) (Telomeric DNA-binding protein)	3 v 3	-0.118797	0.0137889	0.425045	Q9UK59	DBR1	Lariat debranching enzyme (EC 3.1.-.-)	3 v 3	0.153285	0.00600725	0.190099	FAR1
O60637	TSPAN3	Tetraspanin-3 (Tspan-3) (Tetraspanin TM4-A) (Transmembrane 4 superfamily member 8)	3 v 3	-0.659288	0.0138453	0.425045	Q92506	HSD17B8	(3R)-3-hydroxyacyl-CoA dehydrogenase (EC 1.1.1.n12) (17-beta-hydroxysteroid dehydrogenase 8) (17-beta-HSD 8) (HSD17B8) (3-ketoacyl-[acyl-carrier-protein] reductase alpha subunit) (KAR alpha subunit) (3-oxoacyl-[acyl-carrier-protein] reductase) (Estradiol 17-beta-dehydrogenase 8) (EC 1.1.1.62) (Protein Ke6) (Ke6) (Short chain dehydrogenase/reductase family 30C member 1) (Testosterone 17-beta-dehyd…	3 v 3	-0.22484	0.00601702	0.190099	ANXA1
Q9UBV8	PEF1	Peflin (PEF protein with a long N-terminal hydrophobic domain) (Penta-EF hand domain-containing protein 1)	3 v 3	-0.248887	0.0139308	0.425045	A0A024R9W8	SLC30A9	Solute carrier family 30 member 9 (Zinc transporter 9)	3 v 3	0.104039	0.00602825	0.190099	COX5A
Q8N4T8	CBR4	3-oxoacyl-[acyl-carrier-protein] reductase (EC 1.1.1.100) (3-ketoacyl-[acyl-carrier-protein] reductase beta subunit) (KAR beta subunit) (Carbonyl reductase family member 4) (CBR4) (Quinone reductase CBR4) (EC 1.6.5.10) (Short chain dehydrogenase/reductase family 45C member 1)	3 v 3	0.414994	0.0140234	0.425045	Q6IBS0	TWF2	Twinfilin-2 (A6-related protein) (hA6RP) (Protein tyrosine kinase 9-like) (Twinfilin-1-like protein)	3 v 3	-0.190069	0.00607326	0.190099	HSD17B10
O94952	FBXO21	F-box only protein 21	3 v 3	-0.362165	0.0140445	0.425045	A0A024QZB4		Sulfotransferase (EC 2.8.2.-)	3 v 3	-0.324536	0.00608133	0.190099	LMNB2
Q6P3S6	FBXO42	F-box only protein 42 (Just one F-box and Kelch domain-containing protein)	3 v 3	0.127536	0.0140668	0.425045	O75177	SS18L1	Calcium-responsive transactivator (SS18-like protein 1) (SYT homolog 1)	3 v 3	-0.343487	0.00608886	0.190099	SPRYD7
Q7Z460	CLASP1	CLIP-associating protein 1 (Cytoplasmic linker-associated protein 1) (Multiple asters homolog 1) (Protein Orbit homolog 1) (hOrbit1)	3 v 3	-0.121951	0.0140685	0.425045	A0A024R6R1	SHCBP1	SHC SH2-domain binding protein 1, isoform CRA_a	3 v 3	-0.317483	0.00616617	0.190099	EIF4G2
Q16401	PSMD5	26S proteasome non-ATPase regulatory subunit 5 (26S protease subunit S5 basic) (26S proteasome subunit S5B)	3 v 3	-0.239788	0.0140926	0.425045	Q9UKA9	PTBP2	Polypyrimidine tract-binding protein 2 (Neural polypyrimidine tract-binding protein) (Neurally-enriched homolog of PTB) (PTB-like protein)	3 v 3	-0.669034	0.00617128	0.190099	MTMR1
P0CG30	GSTT2B	Glutathione S-transferase theta-2B (EC 2.5.1.18) (GST class-theta-2) (Glutathione S-transferase theta-2)	3 v 3	-0.123651	0.0142129	0.425045	P50454	SERPINH1	Serpin H1 (47 kDa heat shock protein) (Arsenic-transactivated protein 3) (AsTP3) (Cell proliferation-inducing gene 14 protein) (Collagen-binding protein) (Colligin) (Rheumatoid arthritis-related antigen RA-A47)	3 v 3	0.157389	0.00617484	0.190099	NCK2
O15020	SPTBN2	Spectrin beta chain, non-erythrocytic 2 (Beta-III spectrin) (Spinocerebellar ataxia 5 protein)	3 v 3	0.033807	0.0143262	0.425045	Q99567	NUP88	Nuclear pore complex protein Nup88 (88 kDa nucleoporin) (Nucleoporin Nup88)	3 v 3	-0.0959595	0.0061855	0.190099	DHCR24
O60499	STX10	Syntaxin-10 (Syn10)	3 v 3	-0.0491327	0.0144187	0.425045	P61764	STXBP1	Syntaxin-binding protein 1 (MUNC18-1) (N-Sec1) (Protein unc-18 homolog 1) (Unc18-1) (Protein unc-18 homolog A) (Unc-18A) (p67)	3 v 3	-0.215537	0.00622715	0.190099	BCL7B
Q6NUM9	RETSAT	All-trans-retinol 13,14-reductase (EC 1.3.99.23) (All-trans-13,14-dihydroretinol saturase) (RetSat) (PPAR-alpha-regulated and starvation-induced gene protein)	3 v 3	0.36205	0.01459	0.425045	A7E2D6	NAV2	NAV2 protein	3 v 3	0.508369	0.00625754	0.190099	RAVER2
Q9UNF1	MAGED2	Melanoma-associated antigen D2 (11B6) (Breast cancer-associated gene 1 protein) (BCG-1) (Hepatocellular carcinoma-associated protein JCL-1) (MAGE-D2 antigen)	3 v 3	-0.0516876	0.014591	0.425045	O60512	B4GALT3	Beta-1,4-galactosyltransferase 3 (Beta-1,4-GalTase 3) (Beta4Gal-T3) (b4Gal-T3) (EC 2.4.1.-) (Beta-N-acetylglucosaminyl-glycolipid beta-1,4-galactosyltransferase) (Beta-N-acetylglucosaminylglycopeptide beta-1,4-galactosyltransferase) (EC 2.4.1.38) (N-acetyllactosamine synthase) (EC 2.4.1.90) (Nal synthase) (Neolactotriaosylceramide beta-1,4-galactosyltransferase) (EC 2.4.1.275) (UDP-Gal:beta-GlcNA…	3 v 3	0.345608	0.00632524	0.190099	ACSL4
P58005	SESN3	Sestrin-3	2 v 2	0.68158	0.0146056	0.425045	Q99959	PKP2	Plakophilin-2	3 v 3	0.192104	0.00638918	0.190099	NFIC
Q9UHQ1	NARF	Nuclear prelamin A recognition factor (Iron-only hydrogenase-like protein 2) (IOP2)	3 v 3	-0.344717	0.0146844	0.425045	Q96T51	RUFY1	RUN and FYVE domain-containing protein 1 (FYVE-finger protein EIP1) (La-binding protein 1) (Rab4-interacting protein) (Zinc finger FYVE domain-containing protein 12)	3 v 3	0.166278	0.00639817	0.190099	ANAPC7
P21399	ACO1	Cytoplasmic aconitate hydratase (Aconitase) (EC 4.2.1.3) (Citrate hydro-lyase) (Ferritin repressor protein) (Iron regulatory protein 1) (IRP1) (Iron-responsive element-binding protein 1) (IRE-BP 1)	3 v 3	-0.128417	0.0147046	0.425045	Q9BVC5	C2orf49	Ashwin	3 v 3	0.362341	0.00640411	0.190099	NECTIN2
Q9HDC5	JPH1	Junctophilin-1 (JP-1) (Junctophilin type 1)	3 v 3	0.167044	0.0147983	0.425045	P50613	CDK7	Cyclin-dependent kinase 7 (EC 2.7.11.22) (EC 2.7.11.23) (39 kDa protein kinase) (p39 Mo15) (CDK-activating kinase 1) (Cell division protein kinase 7) (Serine/threonine-protein kinase 1) (TFIIH basal transcription factor complex kinase subunit)	3 v 3	-0.179369	0.00643625	0.190099	KPNA6
Q9H1X3	DNAJC25	DnaJ homolog subfamily C member 25	3 v 3	-0.184429	0.0149099	0.425045	Q9NV66	TYW1	S-adenosyl-L-methionine-dependent tRNA 4-demethylwyosine synthase TYW1 (EC 4.1.3.44) (Radical S-adenosyl methionine and flavodoxin domain-containing protein 1) (tRNA wybutosine-synthesizing protein 1 homolog) (tRNA-yW-synthesizing protein)	3 v 3	0.085554	0.00644347	0.190099	SUCO
P43487	RANBP1	Ran-specific GTPase-activating protein (Ran-binding protein 1) (RanBP1)	3 v 3	-0.124699	0.0149894	0.425045	Q15147	PLCB4	1-phosphatidylinositol 4,5-bisphosphate phosphodiesterase beta-4 (EC 3.1.4.11) (Phosphoinositide phospholipase C-beta-4) (Phospholipase C-beta-4) (PLC-beta-4)	3 v 3	0.140633	0.0064832	0.190099	PEX14
Q8N9N7	LRRC57	Leucine-rich repeat-containing protein 57	3 v 3	-0.291628	0.0149954	0.425045	Q6P996	PDXDC1	Pyridoxal-dependent decarboxylase domain-containing protein 1 (EC 4.1.1.-)	3 v 3	0.156096	0.00653532	0.190099	ARV1
Q9H5N1	RABEP2	Rab GTPase-binding effector protein 2 (Rabaptin-5beta)	3 v 3	0.130917	0.0152399	0.425045	Q6NZI2	CAVIN1	Caveolae-associated protein 1 (Cavin-1) (Polymerase I and transcript release factor)	3 v 3	0.334336	0.0065356	0.190099	TXNL1
P60763	RAC3	Ras-related C3 botulinum toxin substrate 3 (EC 3.6.5.2) (p21-Rac3)	2 v 2	0.152667	0.0152483	0.425045	Q8ND76	CCNY	Cyclin-Y (Cyc-Y) (Cyclin box protein 1) (Cyclin fold protein 1) (cyclin-X)	3 v 3	-0.187006	0.00654934	0.190099	UGDH
A0A024RAN2	CAST	Calpain inhibitor (Calpastatin)	3 v 3	0.090609	0.0152647	0.425045	P28676	GCA	Grancalcin	3 v 3	-0.141694	0.00657383	0.190099	EPB41
P19022	CDH2	Cadherin-2 (CDw325) (Neural cadherin) (N-cadherin) (CD antigen CD325)	3 v 3	-0.211966	0.0152761	0.425045	O00212	RHOD	Rho-related GTP-binding protein RhoD (Rho-related protein HP1) (RhoHP1)	3 v 3	-0.622157	0.00661625	0.190099	TBCA
Q7Z4V5	HDGFL2	Hepatoma-derived growth factor-related protein 2 (HDGF-related protein 2) (HRP-2) (Hepatoma-derived growth factor 2) (HDGF-2)	3 v 3	0.207988	0.0153079	0.425045	P07902	GALT	Galactose-1-phosphate uridylyltransferase (Gal-1-P uridylyltransferase) (EC 2.7.7.12) (UDP-glucose--hexose-1-phosphate uridylyltransferase)	3 v 3	-0.237885	0.00661707	0.190099	TGS1
P30519	HMOX2	Heme oxygenase 2 (HO-2) (EC 1.14.14.18)	3 v 3	-0.108647	0.0153222	0.425045	P78310	CXADR	Coxsackievirus and adenovirus receptor (CAR) (hCAR) (CVB3-binding protein) (Coxsackievirus B-adenovirus receptor) (HCVADR)	3 v 3	0.278549	0.00666303	0.190099	SYPL1
Q13084	MRPL28	39S ribosomal protein L28, mitochondrial (L28mt) (MRP-L28) (Melanoma antigen p15) (Melanoma-associated antigen recognized by T-lymphocytes) (Mitochondrial large ribosomal subunit protein bL28m)	3 v 3	0.423812	0.0153468	0.425045	Q9NPI6	DCP1A	mRNA-decapping enzyme 1A (EC 3.-.-.-) (Smad4-interacting transcriptional co-activator) (Transcription factor SMIF)	3 v 3	0.312237	0.00666469	0.190099	B3KQ18
P04350	TUBB4A	Tubulin beta-4A chain (Tubulin 5 beta) (Tubulin beta-4 chain)	3 v 3	-0.0574784	0.0153685	0.425045	Q5CZB5	DKFZp686M0430	Uncharacterized protein DKFZp686M0430	3 v 3	-0.135282	0.00669916	0.190099	HS6ST1
P46019	PHKA2	Phosphorylase b kinase regulatory subunit alpha, liver isoform (Phosphorylase kinase alpha L subunit)	3 v 3	0.091638	0.0154323	0.425045	Q9BZD4	NUF2	Kinetochore protein Nuf2 (hNuf2) (hNuf2R) (hsNuf2) (Cell division cycle-associated protein 1)	3 v 3	0.155846	0.00673746	0.190099	ATG16L1
P29083	GTF2E1	General transcription factor IIE subunit 1 (General transcription factor IIE 56 kDa subunit) (Transcription initiation factor IIE subunit alpha) (TFIIE-alpha)	3 v 3	0.158956	0.0154363	0.425045	P0DPD8	EEF1AKMT4-ECE2	EEF1AKMT4-ECE2 readthrough transcript protein (EC 3.4.24.71) [Includes: Methyltransferase-like region (EC 2.1.1.-); Endothelin-converting enzyme 2 region (EC 3.4.24.71)]	3 v 3	0.378994	0.00676109	0.190099	TEX264
Q658P3	STEAP3	Metalloreductase STEAP3 (EC 1.16.1.-) (Dudulin-2) (Six-transmembrane epithelial antigen of prostate 3) (Tumor suppressor-activated pathway protein 6) (hTSAP6) (pHyde) (hpHyde)	3 v 3	-0.348179	0.0154517	0.425045	Q7Z7E8	UBE2Q1	Ubiquitin-conjugating enzyme E2 Q1 (EC 2.3.2.23) (E2 ubiquitin-conjugating enzyme Q1) (Protein NICE-5) (Ubiquitin carrier protein Q1) (Ubiquitin-protein ligase Q1)	3 v 3	-0.35361	0.00679911	0.190099	PPP1R18
Q86Y91	KIF18B	Kinesin-like protein KIF18B	3 v 3	-0.169202	0.0154588	0.425045	P20962	PTMS	Parathymosin	3 v 3	-0.055085	0.00680703	0.190099	TLE3
Q9NVM6	DNAJC17	DnaJ homolog subfamily C member 17	3 v 3	0.162203	0.0155541	0.425045	Q71U36	TUBA1A	Tubulin alpha-1A chain (Alpha-tubulin 3) (Tubulin B-alpha-1) (Tubulin alpha-3 chain) [Cleaved into: Detyrosinated tubulin alpha-1A chain]	3 v 3	0.12045	0.00687687	0.190099	NDE1
Q05CN4	PPFIBP1	PPFIBP1 protein (Fragment)	2 v 2	0.779239	0.0156233	0.425045	Q5U0J5	CREB1	cAMP responsive element binding protein 1 (cAMP responsive element binding protein 1, isoform CRA_a) (cDNA, FLJ93156, Homo sapiens cAMP responsive element binding protein 1 (CREB1),transcript variant B, mRNA)	3 v 3	0.268344	0.00692465	0.190099	ALDH1L2
Q8IXM2	BAP18	Chromatin complexes subunit BAP18 (BPTF-associated protein of 18 kDa)	3 v 3	0.367071	0.0157407	0.425045	L0R6Q1	SLC35A4	SLC35A4 upstream open reading frame protein	3 v 3	0.467576	0.00701194	0.190099	TMEM214
Q9NUN5	LMBRD1	Lysosomal cobalamin transport escort protein LMBD1 (LMBD1) (HDAg-L-interacting protein NESI) (LMBR1 domain-containing protein 1) (Nuclear export signal-interacting protein)	3 v 3	-0.0727425	0.0157418	0.425045	Q6FIF0	ZFAND6	AN1-type zinc finger protein 6 (Associated with PRK1 protein) (Zinc finger A20 domain-containing protein 3)	3 v 3	-0.32132	0.00703018	0.190099	ZNF622
P48729	CSNK1A1	Casein kinase I isoform alpha (CKI-alpha) (EC 2.7.11.1) (CK1)	3 v 3	0.209267	0.0159093	0.425045	P40222	TXLNA	Alpha-taxilin	3 v 3	0.467556	0.00709004	0.190099	URB2
Q9Y3E1	HDGFL3	Hepatoma-derived growth factor-related protein 3 (HRP-3) (Hepatoma-derived growth factor 2) (HDGF-2)	3 v 3	0.320345	0.0159203	0.425045	Q9BTI9	NPM1	Nucleophosmin (Fragment)	3 v 3	-0.115071	0.00710141	0.190099	SEC24C
Q9ULV3	CIZ1	Cip1-interacting zinc finger protein (CDKN1A-interacting zinc finger protein 1) (Nuclear protein NP94) (Zinc finger protein 356)	3 v 3	0.0959199	0.0159953	0.425045	Q14508	WFDC2	WAP four-disulfide core domain protein 2 (Epididymal secretory protein E4) (Major epididymis-specific protein E4) (Putative protease inhibitor WAP5)	3 v 3	-0.956126	0.00710317	0.190099	AP2B1
Q96TA1	NIBAN2	Protein Niban 2 (Meg-3) (Melanoma invasion by ERK) (MINERVA) (Niban-like protein 1) (Protein FAM129B)	3 v 3	-0.0552752	0.0160072	0.425045	P42224	STAT1	Signal transducer and activator of transcription 1-alpha/beta (Transcription factor ISGF-3 components p91/p84)	3 v 3	-0.154106	0.00711732	0.190099	TCF12
A5D8V6	VPS37C	Vacuolar protein sorting-associated protein 37C (hVps37C) (ESCRT-I complex subunit VPS37C)	3 v 3	0.167351	0.0160622	0.425045	Q13200	PSMD2	26S proteasome non-ATPase regulatory subunit 2 (26S proteasome regulatory subunit RPN1) (26S proteasome regulatory subunit S2) (26S proteasome subunit p97) (Protein 55.11) (Tumor necrosis factor type 1 receptor-associated protein 2)	3 v 3	-0.0860199	0.00713246	0.190099	ABCE1
F8VQZ7	METAP2	Methionine aminopeptidase 2 (MAP 2) (MetAP 2) (EC 3.4.11.18) (Initiation factor 2-associated 67 kDa glycoprotein) (Peptidase M) (p67) (p67eIF2)	3 v 3	-0.417479	0.0160628	0.425045	Q99757	TXN2	Thioredoxin, mitochondrial (MTRX) (Mt-Trx) (Thioredoxin-2)	3 v 3	0.702156	0.00716105	0.190099	ENOPH1
P41252	IARS1	Isoleucine--tRNA ligase, cytoplasmic (EC 6.1.1.5) (Isoleucyl-tRNA synthetase) (IRS) (IleRS)	3 v 3	-0.144097	0.0161388	0.425045	Q49B96	COX19	Cytochrome c oxidase assembly protein COX19 (hCOX19)	3 v 3	0.220063	0.00716704	0.190099	POLRMT
P68402	PAFAH1B2	Platelet-activating factor acetylhydrolase IB subunit alpha2 (EC 3.1.1.47) (PAF acetylhydrolase 30 kDa subunit) (PAF-AH 30 kDa subunit) (PAF-AH subunit beta) (PAFAH subunit beta)	3 v 3	-0.220155	0.016159	0.425045	Q13309	SKP2	S-phase kinase-associated protein 2 (Cyclin-A/CDK2-associated protein p45) (F-box protein Skp2) (F-box/LRR-repeat protein 1) (p45skp2)	3 v 3	0.262944	0.00720851	0.190099	RAB12
P35250	RFC2	Replication factor C subunit 2 (Activator 1 40 kDa subunit) (A1 40 kDa subunit) (Activator 1 subunit 2) (Replication factor C 40 kDa subunit) (RF-C 40 kDa subunit) (RFC40)	3 v 3	0.225568	0.0161749	0.425045	Q96EA4	SPDL1	Protein Spindly (hSpindly) (Arsenite-related gene 1 protein) (Coiled-coil domain-containing protein 99) (Rhabdomyosarcoma antigen MU-RMS-40.4A) (Spindle apparatus coiled-coil domain-containing protein 1)	3 v 3	0.185837	0.00721658	0.190099	CUL4A
Q15650	TRIP4	Activating signal cointegrator 1 (ASC-1) (Thyroid receptor-interacting protein 4) (TR-interacting protein 4) (TRIP-4)	3 v 3	0.251379	0.016215	0.425045	Q9NV70	EXOC1	Exocyst complex component 1 (Exocyst complex component Sec3)	3 v 3	0.0433014	0.00722631	0.190099	MVB12A
Q9BYD2	MRPL9	39S ribosomal protein L9, mitochondrial (L9mt) (MRP-L9) (Mitochondrial large ribosomal subunit protein bL9m)	3 v 3	0.146155	0.0162743	0.425045	Q13190	STX5	Syntaxin-5	3 v 3	0.114919	0.00728799	0.190099	AK4
Q9NR56	MBNL1	Muscleblind-like protein 1 (Triplet-expansion RNA-binding protein)	3 v 3	-0.486215	0.0162791	0.425045	P04150	NR3C1	Glucocorticoid receptor (GR) (Nuclear receptor subfamily 3 group C member 1)	3 v 3	-0.0110025	0.00732327	0.190099	PYCR1
P27824	CANX	Calnexin (IP90) (Major histocompatibility complex class I antigen-binding protein p88) (p90)	3 v 3	0.441857	0.0163198	0.425045	Q9NVG8	TBC1D13	TBC1 domain family member 13	3 v 3	0.763476	0.00732725	0.190099	BIRC5
Q8NCC3	PLA2G15	Phospholipase A2 group XV (1-O-acylceramide synthase) (ACS) (LCAT-like lysophospholipase) (LLPL) (EC 3.1.1.5) (Lysophospholipase 3) (Lysosomal phospholipase A and acyltransferase) (EC 2.3.1.-) (EC 3.1.1.32) (EC 3.1.1.4) (Lysosomal phospholipase A2) (LPLA2)	3 v 3	-0.262415	0.0163555	0.425045	Q96FW1	OTUB1	Ubiquitin thioesterase OTUB1 (EC 3.4.19.12) (Deubiquitinating enzyme OTUB1) (OTU domain-containing ubiquitin aldehyde-binding protein 1) (Otubain-1) (hOTU1) (Ubiquitin-specific-processing protease OTUB1)	3 v 3	0.0423608	0.00734399	0.190099	CYTH1
Q1L5Z9	LONRF2	LON peptidase N-terminal domain and RING finger protein 2 (Neuroblastoma apoptosis-related protease) (RING finger protein 192)	3 v 3	-0.219865	0.0163887	0.425045	P12270	TPR	Nucleoprotein TPR (Megator) (NPC-associated intranuclear protein) (Translocated promoter region protein)	3 v 3	-0.125252	0.00738597	0.190099	ABL2
Q96AQ6	PBXIP1	Pre-B-cell leukemia transcription factor-interacting protein 1 (Hematopoietic PBX-interacting protein)	3 v 3	-0.103515	0.0164681	0.425045	Q6UXH1	CRELD2	Protein disulfide isomerase CRELD2 (EC 5.3.4.1) (Cysteine-rich with EGF-like domain protein 2)	3 v 3	-0.284583	0.00743344	0.190099	SIN3B
Q9HCP0	CSNK1G1	Casein kinase I isoform gamma-1 (CKI-gamma 1) (EC 2.7.11.1)	3 v 3	-0.205034	0.0164968	0.425045	Q9NVU0	POLR3E	DNA-directed RNA polymerase III subunit RPC5 (RNA polymerase III subunit C5) (DNA-directed RNA polymerase III 80 kDa polypeptide)	3 v 3	0.109698	0.00744505	0.190099	TSC1
O15347	HMGB3	High mobility group protein B3 (High mobility group protein 2a) (HMG-2a) (High mobility group protein 4) (HMG-4)	3 v 3	0.158341	0.0165358	0.425045	Q6GQQ9	OTUD7B	OTU domain-containing protein 7B (EC 3.4.19.12) (Cellular zinc finger anti-NF-kappa-B protein) (Cezanne) (Zinc finger A20 domain-containing protein 1) (Zinc finger protein Cezanne)	3 v 3	0.200152	0.00745	0.190099	MDN1
Q7KYR7	BTN2A1	Butyrophilin subfamily 2 member A1	3 v 3	-0.249261	0.0166035	0.425045	O14802	POLR3A	DNA-directed RNA polymerase III subunit RPC1 (RNA polymerase III subunit C1) (EC 2.7.7.6) (DNA-directed RNA polymerase III largest subunit) (DNA-directed RNA polymerase III subunit A) (RNA polymerase III 155 kDa subunit) (RPC155) (RNA polymerase III subunit C160)	3 v 3	0.184609	0.0074575	0.190099	WDR89
B4DM10		cDNA FLJ58263, highly similar to Microtubule-associated protein 4	3 v 3	-0.135124	0.0166137	0.425045	O15020	SPTBN2	Spectrin beta chain, non-erythrocytic 2 (Beta-III spectrin) (Spinocerebellar ataxia 5 protein)	3 v 3	0.230658	0.00748332	0.190099	KIF1C
Q4KMQ1	TPRN	Taperin	3 v 3	0.100225	0.0166709	0.425045	P49815	TSC2	Tuberin (Tuberous sclerosis 2 protein)	3 v 3	-0.117957	0.00748458	0.190099	NIPBL
Q96CV9	OPTN	Optineurin (E3-14.7K-interacting protein) (FIP-2) (Huntingtin yeast partner L) (Huntingtin-interacting protein 7) (HIP-7) (Huntingtin-interacting protein L) (NEMO-related protein) (Optic neuropathy-inducing protein) (Transcription factor IIIA-interacting protein) (TFIIIA-IntP)	3 v 3	0.11951	0.0166828	0.425045	P07384	CAPN1	Calpain-1 catalytic subunit (EC 3.4.22.52) (Calcium-activated neutral proteinase 1) (CANP 1) (Calpain mu-type) (Calpain-1 large subunit) (Cell proliferation-inducing gene 30 protein) (Micromolar-calpain) (muCANP)	3 v 3	-0.122763	0.0074961	0.190099	IFIT3
Q13505	MTX1	Metaxin-1 (Mitochondrial outer membrane import complex protein 1)	3 v 3	-0.146347	0.0167057	0.425045	Q8IV48	ERI1	3'-5' exoribonuclease 1 (EC 3.1.-.-) (3'-5' exonuclease ERI1) (Eri-1 homolog) (Histone mRNA 3'-end-specific exoribonuclease) (Histone mRNA 3'-exonuclease 1) (Protein 3'hExo) (HEXO)	3 v 3	0.703529	0.00750021	0.190099	EDRF1
Q8WTW3	COG1	Conserved oligomeric Golgi complex subunit 1 (COG complex subunit 1) (Component of oligomeric Golgi complex 1)	3 v 3	-0.0601354	0.0167595	0.425045	P41567	EIF1	Eukaryotic translation initiation factor 1 (eIF1) (A121) (Protein translation factor SUI1 homolog) (Sui1iso1)	3 v 3	-0.0690637	0.0075368	0.190099	CBSL
Q6P4A8	PLBD1	Phospholipase B-like 1 (EC 3.1.1.-) (LAMA-like protein 1) (Lamina ancestor homolog 1) (Phospholipase B domain-containing protein 1) [Cleaved into: Phospholipase B-like 1 chain A; Phospholipase B-like 1 chain B; Phospholipase B-like 1 chain C]	3 v 3	-0.185587	0.0167786	0.425045	Q5D0E6	DALRD3	DALR anticodon-binding domain-containing protein 3	3 v 3	-0.278949	0.00753992	0.190099	TMED10
Q9NP58	ABCB6	ATP-binding cassette sub-family B member 6 (ABC-type heme transporter ABCB6) (EC 7.6.2.5) (Mitochondrial ABC transporter 3) (Mt-ABC transporter 3) (P-glycoprotein-related protein) (Ubiquitously-expressed mammalian ABC half transporter)	3 v 3	0.210269	0.0169795	0.425045	Q96PY5	FMNL2	Formin-like protein 2 (Formin homology 2 domain-containing protein 2)	3 v 3	0.107441	0.00756037	0.190099	DNTTIP1
Q96CW5	TUBGCP3	Gamma-tubulin complex component 3 (GCP-3) (hGCP3) (Gamma-ring complex protein 104 kDa) (h104p) (hGrip104) (Spindle pole body protein Spc98 homolog) (hSpc98)	3 v 3	-0.148321	0.0170238	0.425045	Q8WVX9	FAR1	Fatty acyl-CoA reductase 1 (EC 1.2.1.84) (Male sterility domain-containing protein 2)	3 v 3	-0.16732	0.00756516	0.190099	CASD1
B1AJZ9	FHAD1	Forkhead-associated domain-containing protein 1 (FHA domain-containing protein 1)	2 v 2	0.420166	0.0171666	0.425045	P04083	ANXA1	Annexin A1 (Annexin I) (Annexin-1) (Calpactin II) (Calpactin-2) (Chromobindin-9) (Lipocortin I) (Phospholipase A2 inhibitory protein) (p35)	3 v 3	-0.178299	0.00756713	0.190099	TOM1L2
O14981	BTAF1	TATA-binding protein-associated factor 172 (EC 3.6.4.-) (ATP-dependent helicase BTAF1) (B-TFIID transcription factor-associated 170 kDa subunit) (TAF(II)170) (TBP-associated factor 172) (TAF-172)	3 v 3	-0.18752	0.0171877	0.425045	H3BRM5	COX5A	Cytochrome c oxidase polypeptide Va (Cytochrome c oxidase subunit 5A, mitochondrial)	3 v 3	-0.215212	0.0075882	0.190099	LIN9
A8K0B6		Ceramidase (EC 3.5.1.23)	3 v 3	0.827816	0.0173315	0.425045	P15291	B4GALT1	Beta-1,4-galactosyltransferase 1 (Beta-1,4-GalTase 1) (Beta4Gal-T1) (b4Gal-T1) (EC 2.4.1.-) (Beta-N-acetylglucosaminyl-glycolipid beta-1,4-galactosyltransferase) (Beta-N-acetylglucosaminylglycopeptide beta-1,4-galactosyltransferase) (EC 2.4.1.38) (Lactose synthase A protein) (EC 2.4.1.22) (N-acetyllactosamine synthase) (EC 2.4.1.90) (Nal synthase) (Neolactotriaosylceramide beta-1,4-galactosyltran…	3 v 3	-0.258948	0.007597	0.190099	THOC2
O95639	CPSF4	Cleavage and polyadenylation specificity factor subunit 4 (Cleavage and polyadenylation specificity factor 30 kDa subunit) (CPSF 30 kDa subunit) (NS1 effector domain-binding protein 1) (Neb-1) (No arches homolog)	3 v 3	0.267772	0.0174793	0.425045	Q99714	HSD17B10	3-hydroxyacyl-CoA dehydrogenase type-2 (EC 1.1.1.35) (17-beta-estradiol 17-dehydrogenase) (EC 1.1.1.62) (2-methyl-3-hydroxybutyryl-CoA dehydrogenase) (MHBD) (3-alpha-(17-beta)-hydroxysteroid dehydrogenase (NAD(+))) (EC 1.1.1.239) (3-hydroxy-2-methylbutyryl-CoA dehydrogenase) (EC 1.1.1.178) (3-hydroxyacyl-CoA dehydrogenase type II) (3alpha(or 20beta)-hydroxysteroid dehydrogenase) (EC 1.1.1.53) (7-…	3 v 3	0.0671159	0.00760176	0.190099	ARHGAP1
O43399	TPD52L2	Tumor protein D54 (hD54) (Tumor protein D52-like 2)	3 v 3	0.389345	0.0175244	0.425045	Q03252	LMNB2	Lamin-B2	3 v 3	0.41161	0.0076071	0.190099	ATAD3A
O43824	GTPBP6	Putative GTP-binding protein 6 (Pseudoautosomal GTP-binding protein-like)	3 v 3	-0.168741	0.0175318	0.425045	Q5W111	SPRYD7	SPRY domain-containing protein 7 (Chronic lymphocytic leukemia deletion region gene 6 protein) (CLL deletion region gene 6 protein)	3 v 3	-0.446833	0.00764439	0.190099	HCFC2
Q09666	AHNAK	Neuroblast differentiation-associated protein AHNAK (Desmoyokin)	3 v 3	-0.0969496	0.0175501	0.425045	P78344	EIF4G2	Eukaryotic translation initiation factor 4 gamma 2 (eIF-4-gamma 2) (eIF-4G 2) (eIF4G 2) (Death-associated protein 5) (DAP-5) (p97)	3 v 3	-0.533971	0.00766067	0.190099	NME1-NME2
Q8NBJ7	SUMF2	Inactive C-alpha-formylglycine-generating enzyme 2 (Paralog of formylglycine-generating enzyme) (pFGE) (Sulfatase-modifying factor 2)	3 v 3	0.14705	0.0175586	0.425045	Q9Y312	AAR2	Protein AAR2 homolog (AAR2 splicing factor homolog)	3 v 3	0.546344	0.00766147	0.190099	ACBD6
Q99519	NEU1	Sialidase-1 (EC 3.2.1.18) (Acetylneuraminyl hydrolase) (G9 sialidase) (Lysosomal sialidase) (N-acetyl-alpha-neuraminidase 1)	3 v 3	-0.2445	0.0176091	0.425045	Q13613	MTMR1	Myotubularin-related protein 1 (Phosphatidylinositol-3,5-bisphosphate 3-phosphatase) (EC 3.1.3.95) (Phosphatidylinositol-3-phosphate phosphatase) (EC 3.1.3.64)	3 v 3	0.41431	0.00766246	0.190099	SEC23B
Q6PID8	KLHDC10	Kelch domain-containing protein 10	3 v 3	-0.553915	0.0176778	0.425045	O43639	NCK2	Cytoplasmic protein NCK2 (Growth factor receptor-bound protein 4) (NCK adaptor protein 2) (Nck-2) (SH2/SH3 adaptor protein NCK-beta)	3 v 3	0.235538	0.0076633	0.190099	PFDN2
A0A024RC67	PRC1	Protein regulator of cytokinesis 1, isoform CRA_e	3 v 3	-0.0848605	0.0176967	0.425045	Q15392	DHCR24	Delta(24)-sterol reductase (EC 1.3.1.72) (24-dehydrocholesterol reductase) (3-beta-hydroxysterol Delta-24-reductase) (Diminuto/dwarf1 homolog) (Seladin-1)	3 v 3	0.71559	0.00767397	0.190099	TMEM41B
P82933	MRPS9	28S ribosomal protein S9, mitochondrial (MRP-S9) (S9mt) (Mitochondrial small ribosomal subunit protein uS9m)	3 v 3	0.182646	0.0177325	0.425045	Q9HDC5	JPH1	Junctophilin-1 (JP-1) (Junctophilin type 1)	3 v 3	-0.351699	0.00770508	0.190099	NDUFS1
Q16585	SGCB	Beta-sarcoglycan (Beta-SG) (43 kDa dystrophin-associated glycoprotein) (43DAG) (A3b)	2 v 2	-0.165142	0.0177402	0.425045	Q9BQE9	BCL7B	B-cell CLL/lymphoma 7 protein family member B (allergen Hom s 3)	3 v 3	0.292306	0.00770556	0.190099	CMTM4
Q9BWH2	FUNDC2	FUN14 domain-containing protein 2 (Cervical cancer proto-oncogene 3 protein) (HCC-3) (Hepatitis C virus core-binding protein 6)	3 v 3	0.172485	0.017802	0.425045	Q9HCJ3	RAVER2	Ribonucleoprotein PTB-binding 2 (Protein raver-2)	3 v 3	0.0950522	0.00771692	0.190099	TLN1
Q9BYN0	SRXN1	Sulfiredoxin-1 (EC 1.8.98.2)	3 v 3	-0.313269	0.0178437	0.425045	Q02252	ALDH6A1	Methylmalonate-semialdehyde dehydrogenase [acylating], mitochondrial (MMSDH) (Malonate-semialdehyde dehydrogenase [acylating]) (EC 1.2.1.18) (EC 1.2.1.27) (Aldehyde dehydrogenase family 6 member A1)	3 v 3	0.176521	0.00772031	0.190099	SMARCD2
P41567	EIF1	Eukaryotic translation initiation factor 1 (eIF1) (A121) (Protein translation factor SUI1 homolog) (Sui1iso1)	3 v 3	-0.465004	0.01795	0.425045	O60488	ACSL4	Long-chain-fatty-acid--CoA ligase 4 (EC 6.2.1.3) (Arachidonate--CoA ligase) (EC 6.2.1.15) (Long-chain acyl-CoA synthetase 4) (LACS 4)	3 v 3	0.283276	0.0077348	0.190099	GTPBP3
Q92520	FAM3C	Protein FAM3C (Interleukin-like EMT inducer)	3 v 3	0.136069	0.0180266	0.425045	P08651	NFIC	Nuclear factor 1 C-type (NF1-C) (Nuclear factor 1/C) (CCAAT-box-binding transcription factor) (CTF) (Nuclear factor I/C) (NF-I/C) (NFI-C) (TGGCA-binding protein)	3 v 3	0.327704	0.00773723	0.190099	PACS1
P22681	CBL	E3 ubiquitin-protein ligase CBL (EC 2.3.2.27) (Casitas B-lineage lymphoma proto-oncogene) (Proto-oncogene c-Cbl) (RING finger protein 55) (RING-type E3 ubiquitin transferase CBL) (Signal transduction protein CBL)	3 v 3	-0.201248	0.0180991	0.425045	Q9BQ70	TCF25	Transcription factor 25 (TCF-25) (Nuclear localized protein 1)	3 v 3	-0.324559	0.00775107	0.190099	CMBL
Q8NCL4	GALNT6	Polypeptide N-acetylgalactosaminyltransferase 6 (EC 2.4.1.41) (Polypeptide GalNAc transferase 6) (GalNAc-T6) (pp-GaNTase 6) (Protein-UDP acetylgalactosaminyltransferase 6) (UDP-GalNAc:polypeptide N-acetylgalactosaminyltransferase 6)	3 v 3	0.175433	0.0181265	0.425045	Q9UJX3	ANAPC7	Anaphase-promoting complex subunit 7 (APC7) (Cyclosome subunit 7)	3 v 3	0.0727519	0.00775848	0.190099	LRBA
O43374	RASA4	Ras GTPase-activating protein 4 (Calcium-promoted Ras inactivator) (Ras p21 protein activator 4) (RasGAP-activating-like protein 2)	3 v 3	0.116477	0.0181493	0.425045	Q92692	NECTIN2	Nectin-2 (Herpes virus entry mediator B) (Herpesvirus entry mediator B) (HveB) (Nectin cell adhesion molecule 2) (Poliovirus receptor-related protein 2) (CD antigen CD112)	3 v 3	0.171644	0.00775883	0.190099	BCAT2
Q9BUJ2	HNRNPUL1	Heterogeneous nuclear ribonucleoprotein U-like protein 1 (Adenovirus early region 1B-associated protein 5) (E1B-55 kDa-associated protein 5) (E1B-AP5)	3 v 3	0.0755625	0.0182062	0.425045	O60684	KPNA6	Importin subunit alpha-7 (Karyopherin subunit alpha-6)	3 v 3	0.129021	0.0077641	0.190099	B3GNT2
P29218	IMPA1	Inositol monophosphatase 1 (IMP 1) (IMPase 1) (EC 3.1.3.25) (D-galactose 1-phosphate phosphatase) (EC 3.1.3.94) (Inositol-1(or 4)-monophosphatase 1) (Lithium-sensitive myo-inositol monophosphatase A1)	3 v 3	0.280875	0.018236	0.425045	Q9UBS9	SUCO	SUN domain-containing ossification factor (Membrane protein CH1) (Protein osteopotentia homolog) (SUN-like protein 1)	3 v 3	-0.410241	0.00778172	0.190099	SPG7
Q96EY9	ADAT3	Probable inactive tRNA-specific adenosine deaminase-like protein 3 (tRNA-specific adenosine-34 deaminase subunit ADAT3)	3 v 3	0.205278	0.0182968	0.425045	O75381	PEX14	Peroxisomal membrane protein PEX14 (PTS1 receptor-docking protein) (Peroxin-14) (Peroxisomal membrane anchor protein PEX14)	3 v 3	0.224426	0.00779057	0.190099	DSG2
P15586	GNS	N-acetylglucosamine-6-sulfatase (EC 3.1.6.14) (Glucosamine-6-sulfatase) (G6S)	3 v 3	-0.373781	0.0183152	0.425045	Q9H2C2	ARV1	Protein ARV1 (hARV1)	3 v 3	0.0480983	0.00782004	0.190273	PML
P53803	POLR2K	DNA-directed RNA polymerases I, II, and III subunit RPABC4 (RNA polymerases I, II, and III subunit ABC4) (ABC10-alpha) (DNA-directed RNA polymerase II subunit K) (RNA polymerase II 7.0 kDa subunit) (RPB7.0) (RPB10alpha)	3 v 3	-0.74962	0.0183301	0.425045	O43396	TXNL1	Thioredoxin-like protein 1 (32 kDa thioredoxin-related protein)	3 v 3	-0.120321	0.00785222	0.190511	DPY19L1
Q13907	IDI1	Isopentenyl-diphosphate Delta-isomerase 1 (EC 5.3.3.2) (Isopentenyl pyrophosphate isomerase 1) (IPP isomerase 1) (IPPI1)	3 v 3	0.218348	0.0183362	0.425045	Q9GZL7	WDR12	Ribosome biogenesis protein WDR12 (WD repeat-containing protein 12)	3 v 3	-0.74252	0.00791342	0.19076	Q9NXF0
Q8TCG2	PI4K2B	Phosphatidylinositol 4-kinase type 2-beta (EC 2.7.1.67) (Phosphatidylinositol 4-kinase type II-beta) (PI4KII-BETA)	3 v 3	0.283982	0.0183848	0.425045	O60701	UGDH	UDP-glucose 6-dehydrogenase (UDP-Glc dehydrogenase) (UDP-GlcDH) (UDPGDH) (EC 1.1.1.22)	3 v 3	0.241461	0.00799658	0.19076	FLOT1
O60830	TIMM17B	Mitochondrial import inner membrane translocase subunit Tim17-B	3 v 3	-0.202895	0.0184041	0.425045	Q9NTJ3	SMC4	Structural maintenance of chromosomes protein 4 (SMC protein 4) (SMC-4) (Chromosome-associated polypeptide C) (hCAP-C) (XCAP-C homolog)	3 v 3	-0.133733	0.00801851	0.19076	ATP6AP2
A1L390	PLEKHG3	Pleckstrin homology domain-containing family G member 3 (PH domain-containing family G member 3)	3 v 3	-0.0943537	0.0184072	0.425045	P41252	IARS1	Isoleucine--tRNA ligase, cytoplasmic (EC 6.1.1.5) (Isoleucyl-tRNA synthetase) (IRS) (IleRS)	3 v 3	0.0458357	0.00804847	0.19076	SLC9A3R1
Q96GM5	SMARCD1	SWI/SNF-related matrix-associated actin-dependent regulator of chromatin subfamily D member 1 (60 kDa BRG-1/Brm-associated factor subunit A) (BRG1-associated factor 60A) (BAF60A) (SWI/SNF complex 60 kDa subunit)	3 v 3	0.111076	0.0184303	0.425045	P11171	EPB41	Protein 4.1 (P4.1) (4.1R) (Band 4.1) (EPB4.1) (Erythrocyte membrane protein band 4.1)	3 v 3	0.218957	0.0080505	0.19076	MIF4GD
A0A6B7FTS4	HLA-A	MHC class I antigen	3 v 3	0.280587	0.0184861	0.425045	O75347	TBCA	Tubulin-specific chaperone A (TCP1-chaperonin cofactor A) (Tubulin-folding cofactor A) (CFA)	3 v 3	-0.0824683	0.00805579	0.19076	SALL2
P55084	HADHB	Trifunctional enzyme subunit beta, mitochondrial (TP-beta) [Includes: 3-ketoacyl-CoA thiolase (EC 2.3.1.155) (EC 2.3.1.16) (Acetyl-CoA acyltransferase) (Beta-ketothiolase)]	3 v 3	-0.139707	0.0184963	0.425045	Q96RS0	TGS1	Trimethylguanosine synthase (EC 2.1.1.-) (CLL-associated antigen KW-2) (Cap-specific guanine-N2 methyltransferase) (Hepatocellular carcinoma-associated antigen 137) (Nuclear receptor coactivator 6-interacting protein) (PRIP-interacting protein with methyltransferase motif) (PIMT) (PIPMT)	3 v 3	0.0949993	0.00807041	0.19076	IKBKB
Q9BW19	KIFC1	Kinesin-like protein KIFC1 (Kinesin-like protein 2) (Kinesin-related protein HSET)	3 v 3	0.153165	0.0185412	0.425045	P04350	TUBB4A	Tubulin beta-4A chain (Tubulin 5 beta) (Tubulin beta-4 chain)	3 v 3	0.118947	0.00809164	0.19076	PRKAA1
P14324	FDPS	Farnesyl pyrophosphate synthase (FPP synthase) (FPS) (EC 2.5.1.10) ((2E,6E)-farnesyl diphosphate synthase) (Dimethylallyltranstransferase) (EC 2.5.1.1) (Farnesyl diphosphate synthase) (Geranyltranstransferase)	3 v 3	0.295911	0.018553	0.425045	Q16563	SYPL1	Synaptophysin-like protein 1 (Pantophysin)	3 v 3	0.164985	0.00816787	0.19076	UBASH3B
Q9Y3Z3	SAMHD1	Deoxynucleoside triphosphate triphosphohydrolase SAMHD1 (dNTPase) (EC 3.1.5.-) (Dendritic cell-derived IFNG-induced protein) (DCIP) (Monocyte protein 5) (MOP-5) (SAM domain and HD domain-containing protein 1) (hSAMHD1)	3 v 3	-0.145921	0.0185668	0.425045	Q9Y6Y0	IVNS1ABP	Influenza virus NS1A-binding protein (NS1-BP) (NS1-binding protein) (Aryl hydrocarbon receptor-associated protein 3) (Kelch-like protein 39)	3 v 3	-0.190747	0.0082206	0.19076	CA2
P11532	DMD	Dystrophin	3 v 3	-0.175316	0.0186176	0.425045	P31946	YWHAB	14-3-3 protein beta/alpha (Protein 1054) (Protein kinase C inhibitor protein 1) (KCIP-1) [Cleaved into: 14-3-3 protein beta/alpha, N-terminally processed]	3 v 3	-0.422165	0.00822688	0.19076	CDR2L
P24928	POLR2A	DNA-directed RNA polymerase II subunit RPB1 (RNA polymerase II subunit B1) (EC 2.7.7.6) (DNA-directed RNA polymerase II subunit A) (DNA-directed RNA polymerase III largest subunit) (RNA-directed RNA polymerase II subunit RPB1) (EC 2.7.7.48)	3 v 3	0.0906561	0.0186443	0.425045	Q5PSV4	BRMS1L	Breast cancer metastasis-suppressor 1-like protein (BRMS1-homolog protein p40) (BRMS1-like protein p40)	3 v 3	0.112557	0.00827427	0.19076	AGPAT2
P56937	HSD17B7	3-keto-steroid reductase/17-beta-hydroxysteroid dehydrogenase 7 (17-beta-hydroxysteroid dehydrogenase 7) (17-beta-HSD 7) (3-keto-steroid reductase) (EC 1.1.1.270) (Dihydrotestosterone oxidoreductase) (EC 1.1.1.210) (Estradiol 17-beta-dehydrogenase 7) (EC 1.1.1.62) (Short chain dehydrogenase/reductase family 37C member 1)	3 v 3	0.0444163	0.0186717	0.425045	B3KQ18		cDNA FLJ32632 fis, clone SYNOV1000190, highly similar to Alpha-1,3-mannosyl-glycoprotein2-beta-N- acetylglucosaminyltransferase	2 v 2	0.485531	0.00828896	0.19076	WWP2
Q86U38	NOP9	Nucleolar protein 9	3 v 3	-0.185568	0.0186865	0.425045	O60243	HS6ST1	Heparan-sulfate 6-O-sulfotransferase 1 (HS6ST-1) (EC 2.8.2.-)	3 v 3	-0.342787	0.00831416	0.19076	WNK3
O76062	TM7SF2	Delta(14)-sterol reductase TM7SF2 (Delta-14-SR) (EC 1.3.1.70) (3-beta-hydroxysterol Delta (14)-reductase) (Another new gene 1 protein) (C-14 sterol reductase) (C14SR) (Putative sterol reductase SR-1) (Sterol C14-reductase) (Transmembrane 7 superfamily member 2)	3 v 3	0.427875	0.0187419	0.425045	Q676U5	ATG16L1	Autophagy-related protein 16-1 (APG16-like 1)	3 v 3	-0.197493	0.00832394	0.19076	NHLRC3
Q9Y606	PUS1	tRNA pseudouridine synthase A (EC 5.4.99.12) (tRNA pseudouridine(38-40) synthase) (tRNA pseudouridylate synthase I) (tRNA-uridine isomerase I)	3 v 3	-0.140534	0.0187423	0.425045	Q9Y6I9	TEX264	Testis-expressed protein 264 (Putative secreted protein Zsig11)	3 v 3	0.239885	0.00832974	0.19076	SEL1L3
Q14108	SCARB2	Lysosome membrane protein 2 (85 kDa lysosomal membrane sialoglycoprotein) (LGP85) (CD36 antigen-like 2) (Lysosome membrane protein II) (LIMP II) (Scavenger receptor class B member 2) (CD antigen CD36)	3 v 3	-0.463334	0.0188029	0.425045	Q6NYC8	PPP1R18	Phostensin (Protein phosphatase 1 F-actin cytoskeleton-targeting subunit) (Protein phosphatase 1 regulatory subunit 18)	3 v 3	0.556509	0.00833415	0.19076	TOM1L1
O95994	AGR2	Anterior gradient protein 2 homolog (AG-2) (hAG-2) (HPC8) (Secreted cement gland protein XAG-2 homolog)	3 v 3	-0.396171	0.0188212	0.425045	H0YKT5	TLE3	Transducin-like enhancer protein 3	3 v 3	-0.356456	0.00833685	0.19076	MAP2
P15927	RPA2	Replication protein A 32 kDa subunit (RP-A p32) (Replication factor A protein 2) (RF-A protein 2) (Replication protein A 34 kDa subunit) (RP-A p34)	3 v 3	0.164707	0.0188346	0.425045	Q9NXR1	NDE1	Nuclear distribution protein nudE homolog 1 (NudE)	3 v 3	0.33326	0.00835569	0.19076	TBL2
Q9BTY7	HGH1	Protein HGH1 homolog	3 v 3	0.140788	0.0188555	0.425045	Q3SY69	ALDH1L2	Mitochondrial 10-formyltetrahydrofolate dehydrogenase (Mitochondrial 10-FTHFDH) (mtFDH) (EC 1.5.1.6) (Aldehyde dehydrogenase family 1 member L2)	3 v 3	0.120025	0.00835883	0.19076	TRAPPC5
Q8WXA9	SREK1	Splicing regulatory glutamine/lysine-rich protein 1 (Serine/arginine-rich-splicing regulatory protein 86) (SRrp86) (Splicing factor, arginine/serine-rich 12) (Splicing regulatory protein 508) (SRrp508)	3 v 3	0.291492	0.0189096	0.425045	Q6NUQ4	TMEM214	Transmembrane protein 214	3 v 3	0.537672	0.00836129	0.19076	ACSL3
Q9Y3L5	RAP2C	Ras-related protein Rap-2c (EC 3.6.5.2)	3 v 3	-0.416606	0.0189341	0.425045	Q969S3	ZNF622	Zinc finger protein 622 (Zinc finger-like protein 9)	3 v 3	-0.237652	0.00840605	0.19076	PTPRJ
Q69YN4	VIRMA	Protein virilizer homolog	3 v 3	0.263763	0.0190314	0.425045	Q14146	URB2	Unhealthy ribosome biogenesis protein 2 homolog	3 v 3	-0.081688	0.00841642	0.19076	SLC7A6OS
Q6PFW1	PPIP5K1	Inositol hexakisphosphate and diphosphoinositol-pentakisphosphate kinase 1 (EC 2.7.4.21) (EC 2.7.4.24) (Diphosphoinositol pentakisphosphate kinase 1) (Histidine acid phosphatase domain-containing protein 2A) (IP6 kinase) (Inositol pyrophosphate synthase 1) (InsP6 and PP-IP5 kinase 1) (VIP1 homolog) (hsVIP1)	3 v 3	0.119129	0.0191715	0.425045	P53992	SEC24C	Protein transport protein Sec24C (SEC24-related protein C)	3 v 3	0.337167	0.00842253	0.19076	ATE1
Q7L014	DDX46	Probable ATP-dependent RNA helicase DDX46 (EC 3.6.4.13) (DEAD box protein 46) (PRP5 homolog)	3 v 3	0.283668	0.0192785	0.425045	P63010	AP2B1	AP-2 complex subunit beta (AP105B) (Adaptor protein complex AP-2 subunit beta) (Adaptor-related protein complex 2 subunit beta) (Beta-2-adaptin) (Beta-adaptin) (Clathrin assembly protein complex 2 beta large chain) (Plasma membrane adaptor HA2/AP2 adaptin beta subunit)	3 v 3	-0.203708	0.00843334	0.19076	UBE2J2
O94972	TRIM37	E3 ubiquitin-protein ligase TRIM37 (EC 2.3.2.27) (Mulibrey nanism protein) (RING-type E3 ubiquitin transferase TRIM37) (Tripartite motif-containing protein 37)	2 v 2	0.194439	0.0195221	0.425045	Q99081	TCF12	Transcription factor 12 (TCF-12) (Class B basic helix-loop-helix protein 20) (bHLHb20) (DNA-binding protein HTF4) (E-box-binding protein) (Transcription factor HTF-4)	3 v 3	0.202713	0.00845099	0.19076	ANP32E
Q9UBB9	TFIP11	Tuftelin-interacting protein 11 (Septin and tuftelin-interacting protein 1) (STIP-1)	3 v 3	0.0949881	0.0195316	0.425045	P61221	ABCE1	ATP-binding cassette sub-family E member 1 (2'-5'-oligoadenylate-binding protein) (HuHP68) (RNase L inhibitor) (Ribonuclease 4 inhibitor) (RNS4I)	3 v 3	-0.147	0.00850674	0.19076	SLMAP
Q16270	IGFBP7	Insulin-like growth factor-binding protein 7 (IBP-7) (IGF-binding protein 7) (IGFBP-7) (IGFBP-rP1) (MAC25 protein) (PGI2-stimulating factor) (Prostacyclin-stimulating factor) (Tumor-derived adhesion factor) (TAF)	3 v 3	0.200454	0.0195787	0.425045	Q9UHY7	ENOPH1	Enolase-phosphatase E1 (EC 3.1.3.77) (2,3-diketo-5-methylthio-1-phosphopentane phosphatase) (MASA homolog)	3 v 3	-0.198324	0.00851535	0.19076	MED20
P54646	PRKAA2	5'-AMP-activated protein kinase catalytic subunit alpha-2 (AMPK subunit alpha-2) (EC 2.7.11.1) (Acetyl-CoA carboxylase kinase) (ACACA kinase) (EC 2.7.11.27) (Hydroxymethylglutaryl-CoA reductase kinase) (HMGCR kinase) (EC 2.7.11.31)	3 v 3	0.278811	0.0196916	0.425045	O00411	POLRMT	DNA-directed RNA polymerase, mitochondrial (MtRPOL) (EC 2.7.7.6)	3 v 3	-0.315453	0.00853259	0.19076	A0A140VKC9
P52895	AKR1C2	Aldo-keto reductase family 1 member C2 (EC 1.-.-.-) (EC 1.1.1.112) (EC 1.1.1.209) (EC 1.1.1.53) (EC 1.1.1.62) (EC 1.3.1.20) (3-alpha-HSD3) (Chlordecone reductase homolog HAKRD) (Dihydrodiol dehydrogenase 2) (DD-2) (DD2) (Dihydrodiol dehydrogenase/bile acid-binding protein) (DD/BABP) (Type III 3-alpha-hydroxysteroid dehydrogenase) (EC 1.1.1.357)	3 v 3	-0.700874	0.0197075	0.425045	A0A3B3ITT1	RAB12	Ras-related protein Rab-12	3 v 3	0.434536	0.00853448	0.19076	CAMSAP1
Q96RK4	BBS4	Bardet-Biedl syndrome 4 protein	2 v 2	0.453005	0.019838	0.425045	Q13619	CUL4A	Cullin-4A (CUL-4A)	3 v 3	-0.217946	0.00857882	0.191249	PFDN5
P21127	CDK11B	Cyclin-dependent kinase 11B (EC 2.7.11.22) (Cell division cycle 2-like protein kinase 1) (CLK-1) (Cell division protein kinase 11B) (Galactosyltransferase-associated protein kinase p58/GTA) (PITSLRE serine/threonine-protein kinase CDC2L1) (p58 CLK-1)	3 v 3	0.211066	0.0198657	0.425045	Q96EY5	MVB12A	Multivesicular body subunit 12A (CIN85/CD2AP family-binding protein) (ESCRT-I complex subunit MVB12A) (Protein FAM125A)	3 v 3	-0.223378	0.00862948	0.191818	RAB25
Q9Y2G8	DNAJC16	DnaJ homolog subfamily C member 16	3 v 3	-0.223828	0.0198738	0.425045	P27144	AK4	Adenylate kinase 4, mitochondrial (AK 4) (EC 2.7.4.10) (EC 2.7.4.6) (Adenylate kinase 3-like) (GTP:AMP phosphotransferase AK4)	3 v 3	0.339522	0.0086494	0.191818	ADPRS
Q9UK41	VPS28	Vacuolar protein sorting-associated protein 28 homolog (H-Vps28) (ESCRT-I complex subunit VPS28)	3 v 3	0.00796063	0.0199829	0.425045	Q93050	ATP6V0A1	V-type proton ATPase 116 kDa subunit a1 (V-ATPase 116 kDa subunit a1) (Clathrin-coated vesicle/synaptic vesicle proton pump 116 kDa subunit) (Vacuolar adenosine triphosphatase subunit Ac116) (Vacuolar proton pump subunit 1) (Vacuolar proton translocating ATPase 116 kDa subunit a isoform 1)	3 v 3	-0.227939	0.00868639	0.192138	SMPD4
Q6P1R3	MSANTD2	Myb/SANT-like DNA-binding domain-containing protein 2	3 v 3	-0.342574	0.0200038	0.425045	P32322	PYCR1	Pyrroline-5-carboxylate reductase 1, mitochondrial (P5C reductase 1) (P5CR 1) (EC 1.5.1.2)	3 v 3	0.194243	0.00873905	0.192616	USP54
Q9NZB2	FAM120A	Constitutive coactivator of PPAR-gamma-like protein 1 (Oxidative stress-associated Src activator) (Protein FAM120A)	3 v 3	-0.0987912	0.0200207	0.425045	O15392	BIRC5	Baculoviral IAP repeat-containing protein 5 (Apoptosis inhibitor 4) (Apoptosis inhibitor survivin)	3 v 3	0.153536	0.00875321	0.192616	ANKRD54
Q9BW92	TARS2	Threonine--tRNA ligase, mitochondrial (EC 6.1.1.3) (Threonyl-tRNA synthetase) (ThrRS) (Threonyl-tRNA synthetase-like 1)	3 v 3	0.246482	0.0200546	0.425045	Q9Y678	COPG1	Coatomer subunit gamma-1 (Gamma-1-coat protein) (Gamma-1-COP)	3 v 3	0.174741	0.00881879	0.193526	SPCS2
Q9BTE3	MCMBP	Mini-chromosome maintenance complex-binding protein (MCM-BP) (MCM-binding protein)	3 v 3	-0.095073	0.0200917	0.425045	Q13907	IDI1	Isopentenyl-diphosphate Delta-isomerase 1 (EC 5.3.3.2) (Isopentenyl pyrophosphate isomerase 1) (IPP isomerase 1) (IPPI1)	3 v 3	-0.359251	0.00886421	0.193526	RPL22L1
Q8N5M1	ATPAF2	ATP synthase mitochondrial F1 complex assembly factor 2 (ATP12 homolog)	3 v 3	0.181245	0.0201174	0.425045	Q8IZE3	SCYL3	Protein-associating with the carboxyl-terminal domain of ezrin (Ezrin-binding protein PACE-1) (SCY1-like protein 3)	3 v 3	0.273372	0.0088744	0.193526	ADD1
O75494	SRSF10	Serine/arginine-rich splicing factor 10 (40 kDa SR-repressor protein) (SRrp40) (FUS-interacting serine-arginine-rich protein 1) (Splicing factor SRp38) (Splicing factor, arginine/serine-rich 13A) (TLS-associated protein with Ser-Arg repeats) (TASR) (TLS-associated protein with SR repeats) (TLS-associated serine-arginine protein) (TLS-associated SR protein)	3 v 3	0.212921	0.0201229	0.425045	Q15438	CYTH1	Cytohesin-1 (PH, SEC7 and coiled-coil domain-containing protein 1) (SEC7 homolog B2-1)	3 v 3	0.295183	0.00888549	0.193526	PQBP1
Q6IE81	JADE1	Protein Jade-1 (Jade family PHD finger protein 1) (PHD finger protein 17)	2 v 2	0.292238	0.0201757	0.425045	P42684	ABL2	Tyrosine-protein kinase ABL2 (EC 2.7.10.2) (Abelson murine leukemia viral oncogene homolog 2) (Abelson tyrosine-protein kinase 2) (Abelson-related gene protein) (Tyrosine-protein kinase ARG)	3 v 3	0.115533	0.00893484	0.194105	CDK19
Q12955	ANK3	Ankyrin-3 (ANK-3) (Ankyrin-G)	3 v 3	-0.130374	0.020182	0.425045	O75182	SIN3B	Paired amphipathic helix protein Sin3b (Histone deacetylase complex subunit Sin3b) (Transcriptional corepressor Sin3b)	3 v 3	0.122703	0.00899625	0.194204	ATG12
Q9UPY3	DICER1	Endoribonuclease Dicer (EC 3.1.26.3) (Helicase with RNase motif) (Helicase MOI)	3 v 3	-0.561511	0.0201955	0.425045	Q92574	TSC1	Hamartin (Tuberous sclerosis 1 protein)	3 v 3	-0.109573	0.00901093	0.194204	ZNF830
A0A6Q8PHP0	NT5C2	Cytosolic purine 5'-nucleotidase	3 v 3	-0.241939	0.0201973	0.425045	Q9NU22	MDN1	Midasin (Dynein-related AAA-ATPase MDN1) (MIDAS-containing protein)	3 v 3	-0.157761	0.00904025	0.194204	PTDSS2
Q6ZN55	ZNF574	Zinc finger protein 574	3 v 3	-0.170677	0.0201985	0.425045	Q96FK6	WDR89	WD repeat-containing protein 89	3 v 3	-0.136975	0.00909957	0.194204	DMRTA2
Q719H9	KCTD1	BTB/POZ domain-containing protein KCTD1 (Potassium channel tetramerization domain-containing protein 1)	3 v 3	-0.394604	0.0202875	0.425045	P46937	YAP1	Transcriptional coactivator YAP1 (Yes-associated protein 1) (Protein yorkie homolog) (Yes-associated protein YAP65 homolog)	3 v 3	-0.398177	0.00910922	0.194204	DEK
P34059	GALNS	N-acetylgalactosamine-6-sulfatase (EC 3.1.6.4) (Chondroitinsulfatase) (Chondroitinase) (Galactose-6-sulfate sulfatase) (GalN6S) (N-acetylgalactosamine-6-sulfate sulfatase) (GalNAc6S sulfatase)	3 v 3	-0.418678	0.0203337	0.425045	O43896	KIF1C	Kinesin-like protein KIF1C	3 v 3	0.158515	0.00914871	0.194204	PRXL2B
Q8WU20	FRS2	Fibroblast growth factor receptor substrate 2 (FGFR substrate 2) (FGFR-signaling adaptor SNT) (Suc1-associated neurotrophic factor target 1) (SNT-1)	3 v 3	-0.265516	0.020341	0.425045	Q6KC79	NIPBL	Nipped-B-like protein (Delangin) (SCC2 homolog)	3 v 3	0.300937	0.00915835	0.194204	CHST6
P15104	GLUL	Glutamine synthetase (GS) (EC 6.3.1.2) (Glutamate--ammonia ligase) (Palmitoyltransferase GLUL) (EC 2.3.1.225)	3 v 3	0.172035	0.0203846	0.425045	O14879	IFIT3	Interferon-induced protein with tetratricopeptide repeats 3 (IFIT-3) (CIG49) (ISG-60) (Interferon-induced 60 kDa protein) (IFI-60K) (Interferon-induced protein with tetratricopeptide repeats 4) (IFIT-4) (Retinoic acid-induced gene G protein) (P60) (RIG-G)	3 v 3	-0.457843	0.00916804	0.194204	MPZL1
Q9NTJ3	SMC4	Structural maintenance of chromosomes protein 4 (SMC protein 4) (SMC-4) (Chromosome-associated polypeptide C) (hCAP-C) (XCAP-C homolog)	3 v 3	0.236127	0.0204701	0.425045	Q3B7T1	EDRF1	Erythroid differentiation-related factor 1	3 v 3	0.125333	0.00921464	0.194204	EEF2
Q86TJ2	TADA2B	Transcriptional adapter 2-beta (ADA2-like protein beta) (ADA2-beta)	3 v 3	-0.16563	0.0204878	0.425045	P0DN79	CBSL	Cystathionine beta-synthase-like protein (EC 4.2.1.22) (Beta-thionase) (Serine sulfhydrase)	3 v 3	0.198619	0.00924218	0.194204	TOX4
Q9NZJ5	EIF2AK3	Eukaryotic translation initiation factor 2-alpha kinase 3 (EC 2.7.11.1) (PRKR-like endoplasmic reticulum kinase) (Pancreatic eIF2-alpha kinase) (HsPEK)	3 v 3	-0.182708	0.0204982	0.425045	P49755	TMED10	Transmembrane emp24 domain-containing protein 10 (Protein TMED10) (21 kDa transmembrane-trafficking protein) (S31I125) (S31III125) (Tmp-21-I) (Transmembrane protein Tmp21) (p23) (p24 family protein delta-1) (p24delta1) (p24delta)	3 v 3	0.155661	0.00924989	0.194204	TMEM106C
Q9NTZ6	RBM12	RNA-binding protein 12 (RNA-binding motif protein 12) (SH3/WW domain anchor protein in the nucleus) (SWAN)	3 v 3	0.201943	0.0205206	0.425045	Q9H147	DNTTIP1	Deoxynucleotidyltransferase terminal-interacting protein 1 (Terminal deoxynucleotidyltransferase-interacting factor 1) (TdIF1) (TdT-interacting factor 1)	3 v 3	0.168754	0.00925155	0.194204	CARHSP1
Q13144	EIF2B5	Translation initiation factor eIF-2B subunit epsilon (eIF-2B GDP-GTP exchange factor subunit epsilon)	3 v 3	-0.0478962	0.0206045	0.425045	P52824	DGKQ	Diacylglycerol kinase theta (DAG kinase theta) (DGKtheta) (EC 2.7.1.107) (Diglyceride kinase theta) (DGK-theta)	2 v 2	-0.339293	0.0092634	0.194204	YPEL5
P62834	RAP1A	Ras-related protein Rap-1A (EC 3.6.5.2) (C21KG) (G-22K) (GTP-binding protein smg p21A) (Ras-related protein Krev-1)	3 v 3	-0.116779	0.0206269	0.425045	Q96PB1	CASD1	N-acetylneuraminate 9-O-acetyltransferase (EC 2.3.1.45) (CAS1 domain-containing protein 1) (Sialate O-acetyltransferase) (SOAT)	3 v 3	-0.504977	0.00929879	0.194204	GGT1
Q5TF39	MFSD4B	Sodium-dependent glucose transporter 1 (Major facilitator superfamily domain-containing protein 4B)	2 v 2	-0.100974	0.0207184	0.425045	Q6ZVM7	TOM1L2	TOM1-like protein 2 (Target of Myb-like protein 2)	3 v 3	0.606061	0.00931003	0.194204	CBX3
A0A494C0G5	AGRN	Agrin	3 v 3	0.525487	0.0207518	0.425045	O14495	PLPP3	Phospholipid phosphatase 3 (EC 3.1.3.-) (EC 3.1.3.4) (Lipid phosphate phosphohydrolase 3) (PAP2-beta) (Phosphatidate phosphohydrolase type 2b) (Phosphatidic acid phosphatase 2b) (PAP-2b) (PAP2b) (Vascular endothelial growth factor and type I collagen-inducible protein) (VCIP)	3 v 3	0.21108	0.00932313	0.194204	A0A1U9X9C7
Q8IXM6	NRM	Nurim (Nuclear envelope membrane protein) (Nuclear rim protein)	3 v 3	-0.153537	0.0207636	0.425045	P07437	TUBB	Tubulin beta chain (Tubulin beta-5 chain)	3 v 3	0.121573	0.0093271	0.194204	SLC12A4
Q06210	GFPT1	Glutamine--fructose-6-phosphate aminotransferase [isomerizing] 1 (EC 2.6.1.16) (D-fructose-6-phosphate amidotransferase 1) (Glutamine:fructose-6-phosphate amidotransferase 1) (GFAT 1) (GFAT1) (Hexosephosphate aminotransferase 1)	3 v 3	-0.189563	0.0208623	0.425045	B3KVN0		Glucose transporter type 1, erythrocyte/brain (Solute carrier family 2, facilitated glucose transporter member 1)	3 v 3	-0.327902	0.00937653	0.194757	LAD1
O94762	RECQL5	ATP-dependent DNA helicase Q5 (EC 3.6.4.12) (DNA helicase, RecQ-like type 5) (RecQ5) (RecQ protein-like 5)	3 v 3	0.4176	0.0208981	0.425045	Q5TKA1	LIN9	Protein lin-9 homolog (HuLin-9) (hLin-9) (Beta subunit-associated regulator of apoptosis) (TUDOR gene similar protein) (Type I interferon receptor beta chain-associated protein) (pRB-associated protein)	3 v 3	0.542937	0.00942288	0.195244	MRPL1
Q6FIF0	ZFAND6	AN1-type zinc finger protein 6 (Associated with PRK1 protein) (Zinc finger A20 domain-containing protein 3)	3 v 3	0.207004	0.0209224	0.425045	B1AK53	ESPN	Espin (Autosomal recessive deafness type 36 protein) (Ectoplasmic specialization protein)	3 v 3	0.184658	0.00949514	0.195402	OXA1L
Q9GZL7	WDR12	Ribosome biogenesis protein WDR12 (WD repeat-containing protein 12)	3 v 3	0.422888	0.0210006	0.425045	Q8NI27	THOC2	THO complex subunit 2 (Tho2) (hTREX120)	3 v 3	-0.17494	0.00952949	0.195402	LLGL2
P46527	CDKN1B	Cyclin-dependent kinase inhibitor 1B (Cyclin-dependent kinase inhibitor p27) (p27Kip1)	3 v 3	-0.452219	0.0210212	0.425045	Q07960	ARHGAP1	Rho GTPase-activating protein 1 (CDC42 GTPase-activating protein) (GTPase-activating protein rhoGAP) (Rho-related small GTPase protein activator) (Rho-type GTPase-activating protein 1) (p50-RhoGAP)	3 v 3	0.43396	0.00954242	0.195402	CCNB2
O95210	STBD1	Starch-binding domain-containing protein 1 (Genethonin-1) (Glycophagy cargo receptor STBD1)	3 v 3	-0.175787	0.0211211	0.425045	Q9NVI7	ATAD3A	ATPase family AAA domain-containing protein 3A	3 v 3	-0.0655709	0.00954295	0.195402	PPP6R1
O00623	PEX12	Peroxisome assembly protein 12 (Peroxin-12) (Peroxisome assembly factor 3) (PAF-3)	3 v 3	-0.102693	0.0211516	0.425045	Q9Y5Z7	HCFC2	Host cell factor 2 (HCF-2) (C2 factor)	3 v 3	-0.33355	0.00955388	0.195402	AGK
Q9Y237	PIN4	Peptidyl-prolyl cis-trans isomerase NIMA-interacting 4 (EC 5.2.1.8) (Parvulin-14) (Par14) (hPar14) (Parvulin-17) (Par17) (hPar17) (Peptidyl-prolyl cis-trans isomerase Pin4) (PPIase Pin4) (Peptidyl-prolyl cis/trans isomerase EPVH) (hEPVH) (Rotamase Pin4)	3 v 3	0.265633	0.021175	0.425045	Q32Q12	NME1-NME2	Nucleoside diphosphate kinase (EC 2.7.4.6)	3 v 3	0.179447	0.00956817	0.195402	PACSIN1
Q14839	CHD4	Chromodomain-helicase-DNA-binding protein 4 (CHD-4) (EC 3.6.4.12) (ATP-dependent helicase CHD4) (Mi-2 autoantigen 218 kDa protein) (Mi2-beta)	3 v 3	0.033025	0.021196	0.425045	Q9BR61	ACBD6	Acyl-CoA-binding domain-containing protein 6	3 v 3	1.25977	0.00961071	0.195714	SAR1A
P00387	CYB5R3	NADH-cytochrome b5 reductase 3 (B5R) (Cytochrome b5 reductase) (EC 1.6.2.2) (Diaphorase-1) [Cleaved into: NADH-cytochrome b5 reductase 3 membrane-bound form; NADH-cytochrome b5 reductase 3 soluble form]	3 v 3	-0.222122	0.0212123	0.425045	Q15437	SEC23B	Protein transport protein Sec23B (hSec23B) (SEC23-related protein B)	3 v 3	0.420345	0.00965616	0.195714	SYNJ1
Q9P2F8	SIPA1L2	Signal-induced proliferation-associated 1-like protein 2 (SIPA1-like protein 2)	2 v 2	-0.156973	0.0213401	0.425881	Q9UHV9	PFDN2	Prefoldin subunit 2	3 v 3	-0.109877	0.00967539	0.195714	SRM
O43766	LIAS	Lipoyl synthase, mitochondrial (EC 2.8.1.8) (Lipoate synthase) (LS) (Lip-syn) (Lipoic acid synthase)	3 v 3	0.178392	0.0214407	0.425881	E9PHY5	EPB41L2	Band 4.1-like protein 2	3 v 3	0.131013	0.00968907	0.195714	NA
P27635	RPL10	60S ribosomal protein L10 (Laminin receptor homolog) (Large ribosomal subunit protein uL16) (Protein QM) (Ribosomal protein L10) (Tumor suppressor QM)	3 v 3	0.0771204	0.0215305	0.425881	Q5BJD5	TMEM41B	Transmembrane protein 41B (Protein stasimon)	3 v 3	-0.128811	0.00969835	0.195714	RRM2B
Q9C0H2	TTYH3	Protein tweety homolog 3 (hTTY3)	3 v 3	0.459176	0.0215857	0.425881	P28331	NDUFS1	NADH-ubiquinone oxidoreductase 75 kDa subunit, mitochondrial (EC 7.1.1.2) (Complex I-75kD) (CI-75kD)	3 v 3	0.0576993	0.00978492	0.196994	DENND6A
Q96MM7	HS6ST2	Heparan-sulfate 6-O-sulfotransferase 2 (HS6ST-2) (EC 2.8.2.-)	3 v 3	-0.192073	0.021604	0.425881	Q8IZR5	CMTM4	CKLF-like MARVEL transmembrane domain-containing protein 4 (Chemokine-like factor superfamily member 4)	3 v 3	0.387375	0.00981329	0.197099	ASMTL
Q9Y388	RBMX2	RNA-binding motif protein, X-linked 2	3 v 3	0.33506	0.0216656	0.425881	A0A1S5UZ07	TLN1	Talin-1	3 v 3	0.185134	0.00987062	0.197297	PYCR3
Q9UBY8	CLN8	Protein CLN8	3 v 3	-0.194625	0.0216955	0.425881	Q92925	SMARCD2	SWI/SNF-related matrix-associated actin-dependent regulator of chromatin subfamily D member 2 (60 kDa BRG-1/Brm-associated factor subunit B) (BRG1-associated factor 60B) (BAF60B)	3 v 3	0.4357	0.00987499	0.197297	RBM27
Q14451	GRB7	Growth factor receptor-bound protein 7 (B47) (Epidermal growth factor receptor GRB-7) (GRB7 adapter protein)	3 v 3	0.303416	0.0216961	0.425881	Q969Y2	GTPBP3	tRNA modification GTPase GTPBP3, mitochondrial (GTP-binding protein 3) (Mitochondrial GTP-binding protein 1)	3 v 3	-0.160639	0.00995629	0.197297	CAMKK2
Q9UKL0	RCOR1	REST corepressor 1 (Protein CoREST)	3 v 3	0.151085	0.0217224	0.425881	Q6VY07	PACS1	Phosphofurin acidic cluster sorting protein 1 (PACS-1)	3 v 3	0.813936	0.0099798	0.197297	IMPACT
Q9Y6Y0	IVNS1ABP	Influenza virus NS1A-binding protein (NS1-BP) (NS1-binding protein) (Aryl hydrocarbon receptor-associated protein 3) (Kelch-like protein 39)	3 v 3	0.399377	0.0217614	0.425881	Q96DG6	CMBL	Carboxymethylenebutenolidase homolog (EC 3.1.-.-)	3 v 3	-0.138563	0.010077	0.197297	CEBPZ
O15327	INPP4B	Inositol polyphosphate 4-phosphatase type II (Type II inositol 3,4-bisphosphate 4-phosphatase) (EC 3.1.3.66)	3 v 3	-0.085234	0.0218136	0.425881	A0A494C1L5	LRBA	Lipopolysaccharide-responsive and beige-like anchor protein	3 v 3	0.0489349	0.0101007	0.197297	SUN2
Q10471	GALNT2	Polypeptide N-acetylgalactosaminyltransferase 2 (EC 2.4.1.41) (Polypeptide GalNAc transferase 2) (GalNAc-T2) (pp-GaNTase 2) (Protein-UDP acetylgalactosaminyltransferase 2) (UDP-GalNAc:polypeptide N-acetylgalactosaminyltransferase 2) [Cleaved into: Polypeptide N-acetylgalactosaminyltransferase 2 soluble form]	3 v 3	-0.176375	0.0218541	0.425881	O15382	BCAT2	Branched-chain-amino-acid aminotransferase, mitochondrial (BCAT(m)) (EC 2.6.1.42) (Placental protein 18) (PP18)	3 v 3	0.399258	0.0101103	0.197297	CCNDBP1
Q9NXW2	DNAJB12	DnaJ homolog subfamily B member 12	3 v 3	-0.158015	0.0219757	0.426167	Q9NY97	B3GNT2	N-acetyllactosaminide beta-1,3-N-acetylglucosaminyltransferase 2 (EC 2.4.1.149) (Beta-1,3-N-acetylglucosaminyltransferase 1) (BGnT-1) (Beta-1,3-Gn-T1) (Beta3Gn-T1) (Beta-1,3-galactosyltransferase 7) (Beta-1,3-GalTase 7) (Beta3Gal-T7) (Beta3GalT7) (b3Gal-T7) (Beta-3-Gx-T7) (UDP-Gal:beta-GlcNAc beta-1,3-galactosyltransferase 7) (UDP-GlcNAc:betaGal beta-1,3-N-acetylglucosaminyltransferase 2) (BGnT-2…	3 v 3	-0.232531	0.0101109	0.197297	COL6A2
Q7Z2W9	MRPL21	39S ribosomal protein L21, mitochondrial (L21mt) (MRP-L21) (Mitochondrial large ribosomal subunit protein bL21m)	3 v 3	0.295321	0.0219819	0.426167	Q9UQ90	SPG7	Paraplegin (EC 3.4.24.-) (Cell matrix adhesion regulator) (Spastic paraplegia 7 protein)	3 v 3	0.168291	0.0101167	0.197297	NEDD9
Q9UPP1	PHF8	Histone lysine demethylase PHF8 (EC 1.14.11.27) (EC 1.14.11.65) (PHD finger protein 8) ([histone H3]-dimethyl-L-lysine(36) demethylase PHF8) ([histone H3]-dimethyl-L-lysine(9) demethylase PHF8)	3 v 3	-0.349779	0.0221067	0.426167	Q14126	DSG2	Desmoglein-2 (Cadherin family member 5) (HDGC)	3 v 3	0.148475	0.0101264	0.197297	IRGQ
Q9BTE1	DCTN5	Dynactin subunit 5 (Dynactin subunit p25)	3 v 3	-0.306065	0.0221392	0.426167	Q8TBX8	PIP4K2C	Phosphatidylinositol 5-phosphate 4-kinase type-2 gamma (EC 2.7.1.149) (Phosphatidylinositol 5-phosphate 4-kinase type II gamma) (PI(5)P 4-kinase type II gamma) (PIP4KII-gamma)	3 v 3	0.721424	0.0101534	0.197297	SLC27A1
O43237	DYNC1LI2	Cytoplasmic dynein 1 light intermediate chain 2 (Dynein light intermediate chain 2, cytosolic) (LIC-2) (LIC53/55)	3 v 3	-0.134534	0.0221763	0.426167	Q6BDS2	UHRF1BP1	UHRF1-binding protein 1 (ICBP90-binding protein 1) (Ubiquitin-like containing PHD and RING finger domains 1-binding protein 1)	3 v 3	0.218995	0.0101719	0.197297	TIA1
P62805	H4C1; H4C2; H4C3; H4C4; H4C5; H4C6; H4C8; H4C9; H4C11; H4C12; H4C13; H4C14; H4C15; H4-16	Histone H4	3 v 3	0.247773	0.0221818	0.426167	O94855	SEC24D	Protein transport protein Sec24D (SEC24-related protein D)	3 v 3	0.297185	0.0101861	0.197297	LMAN2L
P61964	WDR5	WD repeat-containing protein 5 (BMP2-induced 3-kb gene protein)	3 v 3	0.351363	0.0222256	0.426167	P29590	PML	Protein PML (E3 SUMO-protein ligase PML) (EC 2.3.2.-) (Promyelocytic leukemia protein) (RING finger protein 71) (RING-type E3 SUMO transferase PML) (Tripartite motif-containing protein 19) (TRIM19)	3 v 3	0.151262	0.0102353	0.197297	DPH2
Q9H910	JPT2	Jupiter microtubule associated homolog 2 (Hematological and neurological expressed 1-like protein) (HN1-like protein)	3 v 3	-0.0538764	0.0222692	0.426167	A0A1B0GW05	DPY19L1	Probable C-mannosyltransferase DPY19L1	3 v 3	-0.304278	0.010352	0.197297	NGRN
Q9NYU1	UGGT2	UDP-glucose:glycoprotein glucosyltransferase 2 (UGT2) (hUGT2) (EC 2.4.1.-) (UDP--Glc:glycoprotein glucosyltransferase 2) (UDP-glucose ceramide glucosyltransferase-like 1)	3 v 3	0.120746	0.0223679	0.427097	Q9NXF0		cDNA FLJ20288 fis, clone HEP04414 (Fragment)	2 v 2	0.367204	0.010382	0.197297	DDX58
Q9ULX6	AKAP8L	A-kinase anchor protein 8-like (AKAP8-like protein) (Helicase A-binding protein 95) (HAP95) (Homologous to AKAP95 protein) (HA95) (Neighbor of A-kinase-anchoring protein 95) (Neighbor of AKAP95)	3 v 3	-0.25612	0.0225105	0.428858	O75955	FLOT1	Flotillin-1	3 v 3	-0.168564	0.0104311	0.197297	SCNN1A
Q9P0V3	SH3BP4	SH3 domain-binding protein 4 (EH-binding protein 10) (Transferrin receptor-trafficking protein)	3 v 3	-0.259172	0.0227515	0.428928	O75787	ATP6AP2	Renin receptor (ATPase H(+)-transporting lysosomal accessory protein 2) (ATPase H(+)-transporting lysosomal-interacting protein 2) (ER-localized type I transmembrane adapter) (Embryonic liver differentiation factor 10) (N14F) (Renin/prorenin receptor) (Vacuolar ATP synthase membrane sector-associated protein M8-9) (ATP6M8-9) (V-ATPase M8.9 subunit) [Cleaved into: Renin receptor N-terminal fragmen…	3 v 3	0.109441	0.0104461	0.197297	MAP3K6
P55082	MFAP3	Microfibril-associated glycoprotein 3	3 v 3	-0.545156	0.0227526	0.428928	P35249	RFC4	Replication factor C subunit 4 (Activator 1 37 kDa subunit) (A1 37 kDa subunit) (Activator 1 subunit 4) (Replication factor C 37 kDa subunit) (RF-C 37 kDa subunit) (RFC37)	3 v 3	-0.328306	0.0104734	0.197297	IDH2
Q9Y4G6	TLN2	Talin-2	3 v 3	0.0794546	0.0227628	0.428928	Q02040	AKAP17A	A-kinase anchor protein 17A (AKAP-17A) (721P) (B-lymphocyte antigen) (Protein XE7) (Protein kinase A-anchoring protein 17A) (PRKA17A) (Splicing factor, arginine/serine-rich 17A)	3 v 3	-0.301483	0.0104775	0.197297	KDM4A
Q9ULU4	ZMYND8	Protein kinase C-binding protein 1 (Cutaneous T-cell lymphoma-associated antigen se14-3) (CTCL-associated antigen se14-3) (Rack7) (Zinc finger MYND domain-containing protein 8)	3 v 3	0.0852341	0.0228393	0.428928	O14745	SLC9A3R1	Na(+)/H(+) exchange regulatory cofactor NHE-RF1 (NHERF-1) (Ezrin-radixin-moesin-binding phosphoprotein 50) (EBP50) (Regulatory cofactor of Na(+)/H(+) exchanger) (Sodium-hydrogen exchanger regulatory factor 1) (Solute carrier family 9 isoform A3 regulatory factor 1)	3 v 3	-0.256534	0.010529	0.197297	NGLY1
Q9NRA2	SLC17A5	Sialin (H(+)/nitrate cotransporter) (H(+)/sialic acid cotransporter) (AST) (Membrane glycoprotein HP59) (Solute carrier family 17 member 5) (Vesicular H(+)/Aspartate-glutamate cotransporter)	3 v 3	-0.164535	0.0228544	0.428928	A9UHW6	MIF4GD	MIF4G domain-containing protein (SLBP-interacting protein 1) (hSLIP1)	3 v 3	0.175379	0.0105716	0.197297	SIX5
Q8WVB6	CHTF18	Chromosome transmission fidelity protein 18 homolog (hCTF18) (CHL12)	3 v 3	0.205842	0.0229616	0.428928	Q9Y467	SALL2	Sal-like protein 2 (Zinc finger protein 795) (Zinc finger protein SALL2) (Zinc finger protein Spalt-2) (Sal-2) (hSal2)	3 v 3	0.459898	0.010576	0.197297	NOL12
I3L0A0	PEDS1-UBE2V1	HCG2044781 (PEDS1-UBE2V1 readthrough)	3 v 3	-0.224935	0.0229749	0.428928	H7C3C4	SLC4A7	Anion exchange protein (Fragment)	3 v 3	-0.285635	0.0106879	0.197297	MNS1
Q01658	DR1	Protein Dr1 (Down-regulator of transcription 1) (Negative cofactor 2-beta) (NC2-beta) (TATA-binding protein-associated phosphoprotein)	3 v 3	-0.173545	0.0230348	0.428928	O14920	IKBKB	Inhibitor of nuclear factor kappa-B kinase subunit beta (I-kappa-B-kinase beta) (IKK-B) (IKK-beta) (IkBKB) (EC 2.7.11.10) (I-kappa-B kinase 2) (IKK2) (Nuclear factor NF-kappa-B inhibitor kinase beta) (NFKBIKB) (Serine/threonine protein kinase IKBKB) (EC 2.7.11.1)	3 v 3	0.116118	0.010691	0.197297	CYBA
O75691	UTP20	Small subunit processome component 20 homolog (Down-regulated in metastasis protein) (Novel nucleolar protein 73) (NNP73) (Protein Key-1A6)	3 v 3	-0.102757	0.0230979	0.428928	Q13131	PRKAA1	5'-AMP-activated protein kinase catalytic subunit alpha-1 (AMPK subunit alpha-1) (EC 2.7.11.1) (Acetyl-CoA carboxylase kinase) (ACACA kinase) (EC 2.7.11.27) (Hydroxymethylglutaryl-CoA reductase kinase) (HMGCR kinase) (EC 2.7.11.31) (Tau-protein kinase PRKAA1) (EC 2.7.11.26)	3 v 3	0.197879	0.0106919	0.197297	EI24
A6PW57	PIP5K1A	Phosphatidylinositol 4-phosphate 5-kinase type-1 alpha	3 v 3	-0.292563	0.0231534	0.428928	Q6ZRP7	QSOX2	Sulfhydryl oxidase 2 (EC 1.8.3.2) (Neuroblastoma-derived sulfhydryl oxidase) (Quiescin Q6-like protein 1)	3 v 3	0.315594	0.0106951	0.197297	SRP68
Q8IZA0	KIAA0319L	Dyslexia-associated protein KIAA0319-like protein (Adeno-associated virus receptor) (AAVR)	3 v 3	-0.128673	0.0231862	0.428928	Q8TF42	UBASH3B	Ubiquitin-associated and SH3 domain-containing protein B (EC 3.1.3.48) (Cbl-interacting protein p70) (Suppressor of T-cell receptor signaling 1) (STS-1) (T-cell ubiquitin ligand 2) (TULA-2) (Tyrosine-protein phosphatase STS1/TULA2)	3 v 3	-0.365407	0.0107037	0.197297	SOX4
O94868	FCHSD2	F-BAR and double SH3 domains protein 2 (Carom) (Protein nervous wreck 1) (NWK1) (SH3 multiple domains protein 3)	3 v 3	0.272417	0.0232043	0.428928	P00918	CA2	Carbonic anhydrase 2 (EC 4.2.1.1) (Carbonate dehydratase II) (Carbonic anhydrase C) (CAC) (Carbonic anhydrase II) (CA-II)	3 v 3	-0.357739	0.0107489	0.197297	EIF4EBP1
B7Z6C9		Transmembrane 9 superfamily member	3 v 3	0.167387	0.0234769	0.428928	Q86X02	CDR2L	Cerebellar degeneration-related protein 2-like (Paraneoplastic 62 kDa antigen)	3 v 3	0.466946	0.0107586	0.197297	DHX33
O00469	PLOD2	Procollagen-lysine,2-oxoglutarate 5-dioxygenase 2 (EC 1.14.11.4) (Lysyl hydroxylase 2) (LH2)	3 v 3	-0.133087	0.0235297	0.428928	Q96G23	CERS2	Ceramide synthase 2 (CerS2) (EC 2.3.1.-) (LAG1 longevity assurance homolog 2) (SP260) (Sphingosine N-acyltransferase CERS2) (EC 2.3.1.24) (Tumor metastasis-suppressor gene 1 protein)	3 v 3	-0.188292	0.0107694	0.197297	USP46
Q15596	NCOA2	Nuclear receptor coactivator 2 (NCoA-2) (Class E basic helix-loop-helix protein 75) (bHLHe75) (Transcriptional intermediary factor 2) (hTIF2)	3 v 3	0.394443	0.0235624	0.428928	O15120	AGPAT2	1-acyl-sn-glycerol-3-phosphate acyltransferase beta (EC 2.3.1.51) (1-acylglycerol-3-phosphate O-acyltransferase 2) (1-AGP acyltransferase 2) (1-AGPAT 2) (Lysophosphatidic acid acyltransferase beta) (LPAAT-beta)	3 v 3	0.180718	0.0107802	0.197297	RASAL2
O43819	SCO2	Protein SCO2 homolog, mitochondrial	3 v 3	-0.602733	0.0236512	0.428928	O00308	WWP2	NEDD4-like E3 ubiquitin-protein ligase WWP2 (EC 2.3.2.26) (Atrophin-1-interacting protein 2) (AIP2) (HECT-type E3 ubiquitin transferase WWP2) (WW domain-containing protein 2)	3 v 3	-0.195867	0.0107895	0.197297	PLCB1
Q12888	TP53BP1	TP53-binding protein 1 (53BP1) (p53-binding protein 1) (p53BP1)	3 v 3	0.268777	0.0236966	0.428928	Q9BYP7	WNK3	Serine/threonine-protein kinase WNK3 (EC 2.7.11.1) (Protein kinase lysine-deficient 3) (Protein kinase with no lysine 3)	3 v 3	-0.268198	0.0108044	0.197297	MTMR6
Q08J23	NSUN2	RNA cytosine C(5)-methyltransferase NSUN2 (EC 2.1.1.-) (Myc-induced SUN domain-containing protein) (Misu) (NOL1/NOP2/Sun domain family member 2) (Substrate of AIM1/Aurora kinase B) (mRNA cytosine C(5)-methyltransferase) (EC 2.1.1.-) (tRNA cytosine C(5)-methyltransferase) (EC 2.1.1.-) (EC 2.1.1.203) (tRNA methyltransferase 4 homolog) (hTrm4)	3 v 3	-0.155615	0.0237032	0.428928	Q5JS37	NHLRC3	NHL repeat-containing protein 3	3 v 3	0.339005	0.0108184	0.197297	EIF2B4
Q5VSQ6	P4HA1	Procollagen-proline 4-dioxygenase (EC 1.14.11.2) (Fragment)	3 v 3	0.105483	0.0237197	0.428928	Q68CR1	SEL1L3	Protein sel-1 homolog 3 (Suppressor of lin-12-like protein 3) (Sel-1L3)	3 v 3	0.417727	0.0108312	0.197297	ATP5MJ
A0A024RAV5	KRAS	V-Ki-ras2 Kirsten rat sarcoma viral oncogene homolog, isoform CRA_b	2 v 2	1.63451	0.0237488	0.428928	O75674	TOM1L1	TOM1-like protein 1 (Src-activating and signaling molecule protein) (Target of Myb-like protein 1)	3 v 3	-0.174046	0.0109343	0.197297	CACNB3
O95248	SBF1	Myotubularin-related protein 5 (Inactive phosphatidylinositol 3-phosphatase 5) (SET-binding factor 1) (Sbf1)	3 v 3	-0.203954	0.0237627	0.428928	Q5JUR7	TEX30	Testis-expressed protein 30	3 v 3	-0.245737	0.010955	0.197297	RPRD1B
Q9H6S3	EPS8L2	Epidermal growth factor receptor kinase substrate 8-like protein 2 (EPS8-like protein 2) (Epidermal growth factor receptor pathway substrate 8-related protein 2) (EPS8-related protein 2)	3 v 3	0.078185	0.0237973	0.428928	H7BZB9	MAP2	Microtubule-associated protein 2 (Fragment)	3 v 3	-0.21078	0.0109566	0.197297	RBBP6
Q96G23	CERS2	Ceramide synthase 2 (CerS2) (EC 2.3.1.-) (LAG1 longevity assurance homolog 2) (SP260) (Sphingosine N-acyltransferase CERS2) (EC 2.3.1.24) (Tumor metastasis-suppressor gene 1 protein)	3 v 3	-0.224569	0.0238031	0.428928	Q9Y4P3	TBL2	Transducin beta-like protein 2 (WS beta-transducin repeats protein) (WS-betaTRP) (Williams-Beuren syndrome chromosomal region 13 protein)	3 v 3	0.183305	0.0110164	0.197297	SHROOM4
P13987	CD59	CD59 glycoprotein (1F5 antigen) (20 kDa homologous restriction factor) (HRF-20) (HRF20) (MAC-inhibitory protein) (MAC-IP) (MEM43 antigen) (Membrane attack complex inhibition factor) (MACIF) (Membrane inhibitor of reactive lysis) (MIRL) (Protectin) (CD antigen CD59)	3 v 3	0.0925419	0.02381	0.428928	Q8IUR0	TRAPPC5	Trafficking protein particle complex subunit 5	3 v 3	0.0797961	0.0110296	0.197297	HIP1R
Q96HS1	PGAM5	Serine/threonine-protein phosphatase PGAM5, mitochondrial (EC 3.1.3.16) (Bcl-XL-binding protein v68) (Phosphoglycerate mutase family member 5)	3 v 3	0.609295	0.0238234	0.428928	Q8TEA1	NSUN6	tRNA (cytosine(72)-C(5))-methyltransferase NSUN6 (EC 2.1.1.-) (NOL1/NOP2/Sun and PUA domain-containing protein 1) (NOL1/NOP2/Sun domain family member 6)	3 v 3	-0.177267	0.0110697	0.197297	ECT2
P51825	AFF1	AF4/FMR2 family member 1 (ALL1-fused gene from chromosome 4 protein) (Protein AF-4) (Protein FEL) (Proto-oncogene AF4)	3 v 3	0.415364	0.0238238	0.428928	O95573	ACSL3	Long-chain-fatty-acid--CoA ligase 3 (EC 6.2.1.3) (Arachidonate--CoA ligase) (EC 6.2.1.15) (Long-chain acyl-CoA synthetase 3) (LACS 3)	3 v 3	-0.156307	0.0111011	0.197297	TMX4
Q9NYQ3	HAO2	Hydroxyacid oxidase 2 (HAOX2) (EC 1.1.3.15) ((S)-2-hydroxy-acid oxidase, peroxisomal) (Cell growth-inhibiting gene 16 protein) (Long chain alpha-hydroxy acid oxidase) (Long-chain L-2-hydroxy acid oxidase)	3 v 3	1.04996	0.0239096	0.429158	Q12913	PTPRJ	Receptor-type tyrosine-protein phosphatase eta (Protein-tyrosine phosphatase eta) (R-PTP-eta) (EC 3.1.3.48) (Density-enhanced phosphatase 1) (DEP-1) (HPTP eta) (Protein-tyrosine phosphatase receptor type J) (R-PTP-J) (CD antigen CD148)	3 v 3	-0.228391	0.0111091	0.197297	ANKLE2
P49756	RBM25	RNA-binding protein 25 (Arg/Glu/Asp-rich protein of 120 kDa) (RED120) (Protein S164) (RNA-binding motif protein 25) (RNA-binding region-containing protein 7)	3 v 3	0.425385	0.0239859	0.429158	Q96CW6	SLC7A6OS	Probable RNA polymerase II nuclear localization protein SLC7A6OS (ADAMS proteinase-related protein) (Solute carrier family 7 member 6 opposite strand transcript)	3 v 3	-0.263893	0.0111517	0.197297	CUTA
Q7Z333	SETX	Probable helicase senataxin (EC 3.6.4.-) (Amyotrophic lateral sclerosis 4 protein) (SEN1 homolog) (Senataxin)	3 v 3	-0.0663085	0.0239877	0.429158	P54577	YARS1	Tyrosine--tRNA ligase, cytoplasmic (EC 6.1.1.1) (Tyrosyl-tRNA synthetase) (TyrRS) [Cleaved into: Tyrosine--tRNA ligase, cytoplasmic, N-terminally processed]	3 v 3	0.0489909	0.0111881	0.197297	COX15
P04156	PRNP	Major prion protein (PrP) (ASCR) (PrP27-30) (PrP33-35C) (CD antigen CD230)	3 v 3	-0.283301	0.0241427	0.430078	O95260	ATE1	Arginyl-tRNA--protein transferase 1 (Arginyltransferase 1) (R-transferase 1) (EC 2.3.2.8) (Arginine-tRNA--protein transferase 1)	3 v 3	-0.198281	0.01119	0.197297	NDUFB8
Q9NS00	C1GALT1	Glycoprotein-N-acetylgalactosamine 3-beta-galactosyltransferase 1 (EC 2.4.1.122) (B3Gal-T8) (Core 1 O-glycan T-synthase) (Core 1 UDP-galactose:N-acetylgalactosamine-alpha-R beta 1,3-galactosyltransferase 1) (Beta-1,3-galactosyltransferase) (Core 1 beta1,3-galactosyltransferase 1) (C1GalT1) (Core 1 beta3-Gal-T1)	3 v 3	-0.470197	0.0241891	0.430078	Q8N2K1	UBE2J2	Ubiquitin-conjugating enzyme E2 J2 (EC 2.3.2.23) (E2 ubiquitin-conjugating enzyme J2) (Non-canonical ubiquitin-conjugating enzyme 2) (NCUBE-2)	3 v 3	-0.177992	0.0112296	0.197297	CIP2A
Q9NSA3	CTNNBIP1	Beta-catenin-interacting protein 1 (Inhibitor of beta-catenin and Tcf-4)	3 v 3	0.349373	0.0242458	0.430078	Q9BTT0	ANP32E	Acidic leucine-rich nuclear phosphoprotein 32 family member E (LANP-like protein) (LANP-L)	3 v 3	-0.288014	0.0112325	0.197297	RNGTT
P32119	PRDX2	Peroxiredoxin-2 (EC 1.11.1.24) (Natural killer cell-enhancing factor B) (NKEF-B) (PRP) (Thiol-specific antioxidant protein) (TSA) (Thioredoxin peroxidase 1) (Thioredoxin-dependent peroxide reductase 1) (Thioredoxin-dependent peroxiredoxin 2)	3 v 3	0.114596	0.0242535	0.430078	Q14BN4	SLMAP	Sarcolemmal membrane-associated protein (Sarcolemmal-associated protein)	3 v 3	0.0763345	0.011268	0.197297	CCT5
A0A024R4H5	DFFA	DNAation factor, 45kDa, alpha polypeptide, isoform CRA_b	2 v 2	-0.623661	0.0242916	0.430078	Q9H944	MED20	Mediator of RNA polymerase II transcription subunit 20 (Mediator complex subunit 20) (TRF-proximal protein homolog) (hTRFP)	3 v 3	0.119982	0.0112689	0.197297	GRAMD4
P31350	RRM2	Ribonucleoside-diphosphate reductase subunit M2 (EC 1.17.4.1) (Ribonucleotide reductase small chain) (Ribonucleotide reductase small subunit)	3 v 3	0.427912	0.0246414	0.430935	P35250	RFC2	Replication factor C subunit 2 (Activator 1 40 kDa subunit) (A1 40 kDa subunit) (Activator 1 subunit 2) (Replication factor C 40 kDa subunit) (RF-C 40 kDa subunit) (RFC40)	3 v 3	-0.292556	0.0112962	0.197297	FHIP2A
Q01085	TIAL1	Nucleolysin TIAR (TIA-1-related protein)	3 v 3	-0.20196	0.0246712	0.430935	A0A140VKC9		Thioredoxin-disulfide reductase (EC 1.8.1.9)	3 v 3	-0.207877	0.0113288	0.197297	TRIM16
P78310	CXADR	Coxsackievirus and adenovirus receptor (CAR) (hCAR) (CVB3-binding protein) (Coxsackievirus B-adenovirus receptor) (HCVADR)	3 v 3	-0.39651	0.0247044	0.430935	Q5T5Y3	CAMSAP1	Calmodulin-regulated spectrin-associated protein 1	3 v 3	-0.127846	0.0113325	0.197297	LPCAT4
Q86Y37	CACUL1	CDK2-associated and cullin domain-containing protein 1 (Cdk-associated cullin 1)	3 v 3	0.906506	0.0247546	0.430935	Q99471	PFDN5	Prefoldin subunit 5 (Myc modulator 1) (c-Myc-binding protein Mm-1)	3 v 3	-0.117045	0.0113385	0.197297	TRMT10C
P50443	SLC26A2	Sulfate transporter (Diastrophic dysplasia protein) (Solute carrier family 26 member 2)	3 v 3	-0.127862	0.0247681	0.430935	Q9UHQ4	BCAP29	B-cell receptor-associated protein 29 (BCR-associated protein 29) (Bap29)	3 v 3	-0.633847	0.0113478	0.197297	RAB4B
Q9UBK9	UXT	Protein UXT (Androgen receptor trapped clone 27 protein) (ART-27) (Ubiquitously expressed transcript protein)	3 v 3	-0.262925	0.0248217	0.430935	A0A2R8Y783	EPB41	Protein 4.1 (Fragment)	3 v 3	0.454485	0.0114142	0.197297	LSM14B
P00491	PNP	Purine nucleoside phosphorylase (PNP) (EC 2.4.2.1) (Inosine phosphorylase) (Inosine-guanosine phosphorylase)	3 v 3	-0.188024	0.0248294	0.430935	P57735	RAB25	Ras-related protein Rab-25 (CATX-8)	3 v 3	0.125495	0.0114294	0.197297	JMY
Q14696	MESD	LRP chaperone MESD (LDLR chaperone MESD) (Mesoderm development LRP chaperone MESD) (Mesoderm development candidate 2) (Mesoderm development protein) (Renal carcinoma antigen NY-REN-61)	3 v 3	-0.292754	0.0248492	0.430935	Q9NX46	ADPRS	ADP-ribose glycohydrolase ARH3 (ADP-ribosylhydrolase 3) (O-acetyl-ADP-ribose deacetylase ARH3) (EC 3.5.1.-) (Poly(ADP-ribose) glycohydrolase ARH3) (EC 3.2.1.143) ([Protein ADP-ribosylarginine] hydrolase-like protein 2) ([Protein ADP-ribosylserine] hydrolase) (EC 3.2.2.-)	3 v 3	0.156162	0.0114452	0.197297	ECI2
A6NKF1	SAC3D1	SAC3 domain-containing protein 1 (SAC3 homology domain-containing protein 1)	3 v 3	0.315664	0.0248638	0.430935	Q9NXE4	SMPD4	Sphingomyelin phosphodiesterase 4 (EC 3.1.4.12) (Neutral sphingomyelinase 3) (nSMase-3) (nSMase3) (Neutral sphingomyelinase III)	3 v 3	0.298368	0.0114598	0.197297	GLT8D1
Q99683	MAP3K5	Mitogen-activated protein kinase kinase kinase 5 (EC 2.7.11.25) (Apoptosis signal-regulating kinase 1) (ASK-1) (MAPK/ERK kinase kinase 5) (MEK kinase 5) (MEKK 5)	3 v 3	-0.228753	0.0248688	0.430935	Q70EL1	USP54	Inactive ubiquitin carboxyl-terminal hydrolase 54 (Inactive ubiquitin-specific peptidase 54)	3 v 3	-0.101371	0.0114628	0.197297	BAG3
Q96Q15	SMG1	Serine/threonine-protein kinase SMG1 (SMG-1) (hSMG-1) (EC 2.7.11.1) (61E3.4) (Lambda/iota protein kinase C-interacting protein) (Lambda-interacting protein)	3 v 3	-0.159223	0.0248967	0.430935	Q6NXT1	ANKRD54	Ankyrin repeat domain-containing protein 54 (Lyn-interacting ankyrin repeat protein)	3 v 3	0.12087	0.0114787	0.197297	AP1B1
Q96FH0	BORCS8	BLOC-1-related complex subunit 8 (MEF2B neighbor)	2 v 2	-0.312875	0.0249559	0.431084	Q8IV08	PLD3	5'-3' exonuclease PLD3 (EC 3.1.16.1) (Choline phosphatase 3) (HindIII K4L homolog) (Hu-K4) (Phosphatidylcholine-hydrolyzing phospholipase D3) (Phospholipase D3) (PLD 3)	3 v 3	0.233457	0.0115147	0.197297	HECTD3
Q96AG4	LRRC59	Leucine-rich repeat-containing protein 59 (Ribosome-binding protein p34) (p34) [Cleaved into: Leucine-rich repeat-containing protein 59, N-terminally processed]	3 v 3	-0.183757	0.0251437	0.431716	Q15005	SPCS2	Signal peptidase complex subunit 2 (EC 3.4.-.-) (Microsomal signal peptidase 25 kDa subunit) (SPase 25 kDa subunit)	3 v 3	0.0979753	0.0115226	0.197297	RNF213
P31146	CORO1A	Coronin-1A (Coronin-like protein A) (Clipin-A) (Coronin-like protein p57) (Tryptophan aspartate-containing coat protein) (TACO)	3 v 3	0.363696	0.0252581	0.431716	P27694	RPA1	Replication protein A 70 kDa DNA-binding subunit (RP-A p70) (Replication factor A protein 1) (RF-A protein 1) (Single-stranded DNA-binding protein) [Cleaved into: Replication protein A 70 kDa DNA-binding subunit, N-terminally processed]	3 v 3	-0.199688	0.0115314	0.197297	ALDH4A1
Q9NQG1	MANBAL	Protein MANBAL	3 v 3	-0.413393	0.0252648	0.431716	Q9NRY4	ARHGAP35	Rho GTPase-activating protein 35 (Glucocorticoid receptor DNA-binding factor 1) (Glucocorticoid receptor repression factor 1) (GRF-1) (Rho GAP p190A) (p190-A)	3 v 3	0.323447	0.0115508	0.197297	WDHD1
Q9NR81	ARHGEF3	Rho guanine nucleotide exchange factor 3 (Exchange factor found in platelets and leukemic and neuronal tissues) (XPLN)	3 v 3	-0.230951	0.0253116	0.431716	Q6P5R6	RPL22L1	60S ribosomal protein L22-like 1 (Large ribosomal subunit protein eL22-like 1)	3 v 3	-0.217114	0.0115551	0.197297	HSPA8
P38159	RBMX	RNA-binding motif protein, X chromosome (Glycoprotein p43) (Heterogeneous nuclear ribonucleoprotein G) (hnRNP G) [Cleaved into: RNA-binding motif protein, X chromosome, N-terminally processed]	3 v 3	0.543806	0.025389	0.431716	P35611	ADD1	Alpha-adducin (Erythrocyte adducin subunit alpha)	3 v 3	0.182048	0.0116177	0.197297	ACTB
H0YJ05	STON2	Stonin-2 (Fragment)	3 v 3	-0.135069	0.0257487	0.431716	O60828	PQBP1	Polyglutamine-binding protein 1 (PQBP-1) (38 kDa nuclear protein containing a WW domain) (Npw38) (Polyglutamine tract-binding protein 1)	3 v 3	0.161366	0.0116312	0.197297	PKN1
Q9HB66	MKKS	Alternative protein MKKS (McKusick-Kaufman syndrome, isoform CRA_a) (PNAS-117)	3 v 3	-0.210124	0.0257646	0.431716	Q9BWU1	CDK19	Cyclin-dependent kinase 19 (EC 2.7.11.22) (CDC2-related protein kinase 6) (Cell division cycle 2-like protein kinase 6) (Cell division protein kinase 19) (Cyclin-dependent kinase 11) (Death-preventing kinase)	3 v 3	0.180192	0.0116978	0.197297	CCDC91
Q9NTX5	ECHDC1	Ethylmalonyl-CoA decarboxylase (EC 4.1.1.94) (Enoyl-CoA hydratase domain-containing protein 1) (Methylmalonyl-CoA decarboxylase) (MMCD)	3 v 3	0.0968022	0.0257953	0.431716	O94817	ATG12	Ubiquitin-like protein ATG12 (Autophagy-related protein 12) (APG12-like)	3 v 3	-0.202731	0.0117069	0.197297	OGDHL
Q4G148	GXYLT1	Glucoside xylosyltransferase 1 (EC 2.4.2.42) (Glycosyltransferase 8 domain-containing protein 3)	3 v 3	-0.359462	0.025863	0.431716	Q96NB3	ZNF830	Zinc finger protein 830 (Coiled-coil domain-containing protein 16)	3 v 3	0.22567	0.0117133	0.197297	BRD8
P04899	GNAI2	Guanine nucleotide-binding protein G(i) subunit alpha-2 (Adenylate cyclase-inhibiting G alpha protein)	3 v 3	-0.178829	0.0258849	0.431716	Q9BVG9	PTDSS2	Phosphatidylserine synthase 2 (PSS-2) (PtdSer synthase 2) (EC 2.7.8.29) (Serine-exchange enzyme II)	3 v 3	0.191526	0.0117287	0.197297	MEX3D
Q9H2D6	TRIOBP	TRIO and F-actin-binding protein (Protein Tara) (Trio-associated repeat on actin)	3 v 3	0.178538	0.0259772	0.431716	P29083	GTF2E1	General transcription factor IIE subunit 1 (General transcription factor IIE 56 kDa subunit) (Transcription initiation factor IIE subunit alpha) (TFIIE-alpha)	3 v 3	-0.26324	0.0117333	0.197297	GRK2
P49773	HINT1	Histidine triad nucleotide-binding protein 1 (EC 3.-.-.-) (Adenosine 5'-monophosphoramidase) (Protein kinase C inhibitor 1) (Protein kinase C-interacting protein 1) (PKCI-1)	3 v 3	-0.225496	0.0260167	0.431716	Q96SC8	DMRTA2	Doublesex- and mab-3-related transcription factor A2 (Doublesex- and mab-3-related transcription factor 5)	3 v 3	0.267274	0.0117685	0.197297	PLPP2
P35249	RFC4	Replication factor C subunit 4 (Activator 1 37 kDa subunit) (A1 37 kDa subunit) (Activator 1 subunit 4) (Replication factor C 37 kDa subunit) (RF-C 37 kDa subunit) (RFC37)	3 v 3	0.208063	0.0260289	0.431716	D6RDA2	DEK	Protein DEK (Fragment)	2 v 2	-0.064342	0.0117839	0.197297	CYP51A1
Q92664	GTF3A	Transcription factor IIIA (TFIIIA)	2 v 2	-0.230601	0.0260386	0.431716	Q86TI2	DPP9	Dipeptidyl peptidase 9 (DP9) (EC 3.4.14.5) (Dipeptidyl peptidase IV-related protein 2) (DPRP-2) (Dipeptidyl peptidase IX) (DPP IX) (Dipeptidyl peptidase-like protein 9) (DPLP9)	3 v 3	0.302029	0.0117851	0.197297	PANK2
Q9UHP3	USP25	Ubiquitin carboxyl-terminal hydrolase 25 (EC 3.4.19.12) (Deubiquitinating enzyme 25) (USP on chromosome 21) (Ubiquitin thioesterase 25) (Ubiquitin-specific-processing protease 25)	3 v 3	-0.133542	0.0261259	0.431716	Q8TBF2	PRXL2B	Prostamide/prostaglandin F synthase (Prostamide/PG F synthase) (Prostamide/PGF synthase) (EC 1.11.1.20) (Peroxiredoxin-like 2B) (Protein FAM213B)	3 v 3	0.318494	0.0117926	0.197297	MED15
Q96AY3	FKBP10	Peptidyl-prolyl cis-trans isomerase FKBP10 (PPIase FKBP10) (EC 5.2.1.8) (65 kDa FK506-binding protein) (65 kDa FKBP) (FKBP-65) (FK506-binding protein 10) (FKBP-10) (Immunophilin FKBP65) (Rotamase)	3 v 3	0.188769	0.0261638	0.431716	Q9GZX3	CHST6	Carbohydrate sulfotransferase 6 (EC 2.8.2.-) (Corneal N-acetylglucosamine-6-O-sulfotransferase) (C-GlcNAc6ST) (hCGn6ST) (Galactose/N-acetylglucosamine/N-acetylglucosamine 6-O-sulfotransferase 4-beta) (GST4-beta) (N-acetylglucosamine 6-O-sulfotransferase 5) (GlcNAc6ST-5) (Gn6st-5)	3 v 3	0.326292	0.011799	0.197297	EXOC5
Q9UBW7	ZMYM2	Zinc finger MYM-type protein 2 (Fused in myeloproliferative disorders protein) (Rearranged in atypical myeloproliferative disorder protein) (Zinc finger protein 198)	3 v 3	0.255179	0.0262171	0.431716	O95297	MPZL1	Myelin protein zero-like protein 1 (Protein zero-related)	3 v 3	0.187807	0.0118017	0.197297	RPS6KA1
Q02252	ALDH6A1	Methylmalonate-semialdehyde dehydrogenase [acylating], mitochondrial (MMSDH) (Malonate-semialdehyde dehydrogenase [acylating]) (EC 1.2.1.18) (EC 1.2.1.27) (Aldehyde dehydrogenase family 6 member A1)	3 v 3	-0.0702492	0.0262296	0.431716	P13639	EEF2	Elongation factor 2 (EF-2)	3 v 3	-0.0808607	0.0118072	0.197297	MAPKAPK3
P17405	SMPD1	Sphingomyelin phosphodiesterase (EC 3.1.4.12) (Acid sphingomyelinase) (aSMase)	3 v 3	0.283346	0.0262651	0.431716	O94842	TOX4	TOX high mobility group box family member 4 (Epidermal Langerhans cell protein LCP1)	3 v 3	0.204053	0.011857	0.197297	GMEB1
Q8NFU3	TSTD1	Thiosulfate:glutathione sulfurtransferase (TST) (EC 2.8.1.-)	3 v 3	0.212815	0.0263188	0.431716	Q9BVX2	TMEM106C	Transmembrane protein 106C (Endoplasmic reticulum membrane protein overexpressed in cancer)	3 v 3	-0.390118	0.0118614	0.197297	ANKRD28
P38936	CDKN1A	Cyclin-dependent kinase inhibitor 1 (CDK-interacting protein 1) (Melanoma differentiation-associated protein 6) (MDA-6) (p21)	3 v 3	-0.349371	0.0263937	0.431716	Q9Y2V2	CARHSP1	Calcium-regulated heat-stable protein 1 (Calcium-regulated heat-stable protein of 24 kDa) (CRHSP-24)	3 v 3	0.15492	0.0118707	0.197297	MAP4K4
P50570	DNM2	Dynamin-2 (EC 3.6.5.5)	3 v 3	-0.159196	0.026431	0.431716	P62699	YPEL5	Protein yippee-like 5	3 v 3	-0.414823	0.0119124	0.197297	IPO11
Q9BXY0	MAK16	Protein MAK16 homolog (NNP78) (Protein RBM13)	3 v 3	-0.242843	0.0264333	0.431716	Q92520	FAM3C	Protein FAM3C (Interleukin-like EMT inducer)	3 v 3	-0.330259	0.0119346	0.197297	SFXN4
Q9P289	STK26	Serine/threonine-protein kinase 26 (EC 2.7.11.1) (MST3 and SOK1-related kinase) (Mammalian STE20-like protein kinase 4) (MST-4) (STE20-like kinase MST4) (Serine/threonine-protein kinase MASK)	3 v 3	-0.207964	0.0264424	0.431716	P19440	GGT1	Glutathione hydrolase 1 proenzyme (EC 3.4.19.13) (Gamma-glutamyltransferase 1) (Gamma-glutamyltranspeptidase 1) (GGT 1) (EC 2.3.2.2) (Leukotriene-C4 hydrolase) (EC 3.4.19.14) (CD antigen CD224) [Cleaved into: Glutathione hydrolase 1 heavy chain; Glutathione hydrolase 1 light chain]	3 v 3	-0.192621	0.0119808	0.197297	PPCS
Q8TAG9	EXOC6	Exocyst complex component 6 (Exocyst complex component Sec15A) (SEC15-like protein 1)	3 v 3	-0.127917	0.0264424	0.431716	Q13185	CBX3	Chromobox protein homolog 3 (HECH) (Heterochromatin protein 1 homolog gamma) (HP1 gamma) (Modifier 2 protein)	3 v 3	-0.199137	0.0120048	0.197297	USP5
A2RUB1	MEIOC	Meiosis-specific coiled-coil domain-containing protein MEIOC (Meiosis-specific with coiled-coil domain protein)	2 v 2	0.327182	0.0265574	0.431716	A0A1U9X9C7		Valyl-tRNA synthetase (EC 6.1.1.9)	3 v 3	-0.130816	0.0120051	0.197297	TBC1D2B
P21333	FLNA	Filamin-A (FLN-A) (Actin-binding protein 280) (ABP-280) (Alpha-filamin) (Endothelial actin-binding protein) (Filamin-1) (Non-muscle filamin)	3 v 3	0.293856	0.026568	0.431716	Q9UP95	SLC12A4	Solute carrier family 12 member 4 (Electroneutral potassium-chloride cotransporter 1) (Erythroid K-Cl cotransporter 1) (hKCC1)	3 v 3	-0.13208	0.0120076	0.197297	ENTR1
Q6UX72	B3GNT9	UDP-GlcNAc:betaGal beta-1,3-N-acetylglucosaminyltransferase 9 (BGnT-9) (Beta-1,3-Gn-T9) (Beta-1,3-N-acetylglucosaminyltransferase 9) (Beta3Gn-T9) (EC 2.4.1.-)	2 v 2	-0.131833	0.0266666	0.431716	O00515	LAD1	Ladinin-1 (Lad-1) (Linear IgA disease antigen) (LADA)	3 v 3	-0.132991	0.0120161	0.197297	CNNM3
Q15836	VAMP3	Vesicle-associated membrane protein 3 (VAMP-3) (Cellubrevin) (CEB) (Synaptobrevin-3)	3 v 3	-0.287	0.0267546	0.431716	Q9BYD6	MRPL1	39S ribosomal protein L1, mitochondrial (L1mt) (MRP-L1) (Mitochondrial large ribosomal subunit protein uL1m)	3 v 3	0.126446	0.012039	0.197297	AARSD1
A0A2R8YEC9	MANBA	Beta-mannosidase (EC 3.2.1.25) (Lysosomal beta A mannosidase) (Mannanase)	3 v 3	-0.310096	0.0267607	0.431716	P28715	ERCC5	DNA excision repair protein ERCC-5 (EC 3.1.-.-) (DNA repair protein complementing XP-G cells) (Xeroderma pigmentosum group G-complementing protein)	3 v 3	-0.178261	0.0120593	0.197297	PKP3
Q06481	APLP2	Amyloid-like protein 2 (APLP-2) (APPH) (Amyloid protein homolog) (CDEI box-binding protein) (CDEBP)	3 v 3	-0.255019	0.0269769	0.431716	Q15070	OXA1L	Mitochondrial inner membrane protein OXA1L (Hsa) (OXA1Hs) (Oxidase assembly 1-like protein) (OXA1-like protein)	3 v 3	0.107547	0.012106	0.197297	CDCA8
Q9BUB4	ADAT1	tRNA-specific adenosine deaminase 1 (hADAT1) (EC 3.5.4.34) (tRNA-specific adenosine-37 deaminase)	3 v 3	0.156052	0.0269816	0.431716	Q6P1M3	LLGL2	LLGL scribble cell polarity complex component 2 (HGL) (Lethal(2) giant larvae protein homolog 2)	3 v 3	0.138833	0.0121466	0.197297	MGRN1
B4E2S7		cDNA FLJ58780, highly similar to Homo sapiens lysosomal-associated membrane protein 2 (LAMP2), transcript variant LAMP2B, mRNA	3 v 3	-0.205099	0.0269877	0.431716	O95067	CCNB2	G2/mitotic-specific cyclin-B2	3 v 3	0.192402	0.0121472	0.197297	NMRAL1
Q8IXM3	MRPL41	39S ribosomal protein L41, mitochondrial (L41mt) (MRP-L41) (39S ribosomal protein L27 homolog) (Bcl-2-interacting mitochondrial ribosomal protein L41) (Cell proliferation-inducing gene 3 protein) (MRP-L27 homolog) (Mitochondrial large ribosomal subunit protein mL41)	3 v 3	0.462047	0.027	0.431716	Q9UPN7	PPP6R1	Serine/threonine-protein phosphatase 6 regulatory subunit 1 (SAPS domain family member 1)	3 v 3	0.0969425	0.0121518	0.197297	FSTL1
Q8WXF7	ATL1	Atlastin-1 (EC 3.6.5.-) (Brain-specific GTP-binding protein) (GTP-binding protein 3) (GBP-3) (hGBP3) (Guanine nucleotide-binding protein 3) (Spastic paraplegia 3 protein A)	3 v 3	0.138163	0.0270014	0.431716	Q6PCE3	PGM2L1	Glucose 1,6-bisphosphate synthase (EC 2.7.1.106) (PMMLP) (Phosphoglucomutase-2-like 1)	3 v 3	-0.252416	0.0121914	0.197297	STAP2
Q5T0Z8	C6orf132	Uncharacterized protein C6orf132	3 v 3	0.0791323	0.0270606	0.431716	Q53H12	AGK	Acylglycerol kinase, mitochondrial (hAGK) (EC 2.7.1.107) (EC 2.7.1.138) (EC 2.7.1.94) (Multiple substrate lipid kinase) (HsMuLK) (MuLK) (Multi-substrate lipid kinase)	3 v 3	0.5086	0.0122104	0.197297	MOSPD2
Q9H0D6	XRN2	5'-3' exoribonuclease 2 (EC 3.1.13.-) (DHM1-like protein) (DHP protein)	3 v 3	0.0743273	0.0271197	0.431716	Q9BY11	PACSIN1	Protein kinase C and casein kinase substrate in neurons protein 1 (Syndapin-1)	3 v 3	0.461235	0.012262	0.197297	DERL2
Q6UWP7	LCLAT1	Lysocardiolipin acyltransferase 1 (EC 2.3.1.-) (1-acylglycerol-3-phosphate O-acyltransferase 8) (1-AGP acyltransferase 8) (1-AGPAT 8) (EC 2.3.1.51) (Acyl-CoA:lysocardiolipin acyltransferase 1)	3 v 3	-0.137487	0.0271398	0.431716	Q9NR31	SAR1A	GTP-binding protein SAR1a (COPII-associated small GTPase)	3 v 3	0.130397	0.0122907	0.197297	POM121
Q96LJ7	DHRS1	Dehydrogenase/reductase SDR family member 1 (EC 1.1.-.-) (Short chain dehydrogenase/reductase family 19C member 1)	3 v 3	0.270566	0.0272605	0.431716	O43426	SYNJ1	Synaptojanin-1 (EC 3.1.3.36) (Synaptic inositol 1,4,5-trisphosphate 5-phosphatase 1)	3 v 3	-0.067954	0.0123212	0.197297	CSK
Q5VIR6	VPS53	Vacuolar protein sorting-associated protein 53 homolog	3 v 3	-0.191742	0.0273268	0.431716	P19623	SRM	Spermidine synthase (SPDSY) (EC 2.5.1.16) (Putrescine aminopropyltransferase)	3 v 3	0.395371	0.0123388	0.197297	PRR11
A0A024QZR3		Protein pelota homolog (EC 3.1.-.-)	3 v 3	-0.14186	0.0273285	0.431716	O43143	NA	NA	3 v 3	-0.166573	0.012366	0.197297	STRIP1
Q5VVQ6	YOD1	Ubiquitin thioesterase OTU1 (EC 3.4.19.12) (DUBA-8) (HIV-1-induced protease 7) (HIN-7) (HsHIN7) (OTU domain-containing protein 2)	3 v 3	-0.429675	0.0273926	0.431716	Q7LG56	RRM2B	Ribonucleoside-diphosphate reductase subunit M2 B (EC 1.17.4.1) (TP53-inducible ribonucleotide reductase M2 B) (p53-inducible ribonucleotide reductase small subunit 2-like protein) (p53R2)	3 v 3	-0.268694	0.0123661	0.197297	PABIR1
Q15036	SNX17	Sorting nexin-17	3 v 3	-0.252435	0.0274058	0.431716	E9PAU2	RAVER1	Ribonucleoprotein PTB-binding 1	3 v 3	0.510644	0.0123673	0.197297	APOOL
P10155	RO60	60 kDa SS-A/Ro ribonucleoprotein (60 kDa Ro protein) (60 kDa ribonucleoprotein Ro) (Ro60) (RoRNP) (Ro 60 kDa autoantigen) (Ro60 autoantigen) (Sjoegren syndrome antigen A2) (Sjoegren syndrome type A antigen) (SS-A) (TROVE domain family member 2)	3 v 3	-0.208237	0.0274341	0.431716	Q8IWF6	DENND6A	Protein DENND6A (DENN domain-containing protein 6A)	3 v 3	-0.236395	0.0123791	0.197297	KDM1B
Q92804	TAF15	TATA-binding protein-associated factor 2N (68 kDa TATA-binding protein-associated factor) (TAF(II)68) (TAFII68) (RNA-binding protein 56)	3 v 3	0.739293	0.027485	0.431716	O95671	ASMTL	Probable bifunctional dTTP/UTP pyrophosphatase/methyltransferase protein [Includes: dTTP/UTP pyrophosphatase (dTTPase/UTPase) (EC 3.6.1.9) (Nucleoside triphosphate pyrophosphatase) (Nucleotide pyrophosphatase) (Nucleotide PPase); N-acetylserotonin O-methyltransferase-like protein (ASMTL) (EC 2.1.1.-)]	3 v 3	-0.223799	0.0124196	0.197297	MRI1
Q9C035	TRIM5	Tripartite motif-containing protein 5 (EC 2.3.2.27) (RING finger protein 88) (RING-type E3 ubiquitin transferase TRIM5)	3 v 3	-0.155474	0.027714	0.431716	Q53H96	PYCR3	Pyrroline-5-carboxylate reductase 3 (P5C reductase 3) (P5CR 3) (EC 1.5.1.2) (Pyrroline-5-carboxylate reductase-like protein)	3 v 3	0.151954	0.0124421	0.197297	RGS19
Q9H8E8	KAT14	Cysteine-rich protein 2-binding protein (CSRP2-binding protein) (ADA2A-containing complex subunit 2) (ATAC2) (CRP2-binding partner) (CRP2BP) (Lysine acetyltransferase 14)	3 v 3	-0.394703	0.0278401	0.431716	Q9P2N5	RBM27	RNA-binding protein 27 (RNA-binding motif protein 27)	3 v 3	0.119408	0.0124519	0.197297	CROT
H0Y4V9	LARP4B	La-related protein 4B (Fragment)	2 v 2	0.268493	0.0278546	0.431716	Q96RR4	CAMKK2	Calcium/calmodulin-dependent protein kinase kinase 2 (CaM-KK 2) (CaM-kinase kinase 2) (CaMKK 2) (EC 2.7.11.17) (Calcium/calmodulin-dependent protein kinase kinase beta) (CaM-KK beta) (CaM-kinase kinase beta) (CaMKK beta)	3 v 3	0.413825	0.0124537	0.197297	NEK7
Q9P2I0	CPSF2	Cleavage and polyadenylation specificity factor subunit 2 (Cleavage and polyadenylation specificity factor 100 kDa subunit) (CPSF 100 kDa subunit)	3 v 3	0.264379	0.0279382	0.431716	F5H8L0	RABGAP1L	Rab GTPase-activating protein 1-like	3 v 3	0.0660665	0.0124553	0.197297	NOTCH2
Q9Y2T2	AP3M1	AP-3 complex subunit mu-1 (AP-3 adaptor complex mu3A subunit) (Adaptor-related protein complex 3 subunit mu-1) (Mu-adaptin 3A) (Mu3A-adaptin)	3 v 3	0.203354	0.0279382	0.431716	Q15599	SLC9A3R2	Na(+)/H(+) exchange regulatory cofactor NHE-RF2 (NHERF-2) (NHE3 kinase A regulatory protein E3KARP) (SRY-interacting protein 1) (SIP-1) (Sodium-hydrogen exchanger regulatory factor 2) (Solute carrier family 9 isoform A3 regulatory factor 2) (Tyrosine kinase activator protein 1) (TKA-1)	3 v 3	0.119941	0.0124652	0.197297	NKIRAS1
P09012	SNRPA	U1 small nuclear ribonucleoprotein A (U1 snRNP A) (U1-A) (U1A)	3 v 3	0.164326	0.0279455	0.431716	A0A024RC24	IMPACT	Protein IMPACT	3 v 3	-0.349255	0.012476	0.197297	NDUFS7
Q15012	LAPTM4A	Lysosomal-associated transmembrane protein 4A (Golgi 4-transmembrane-spanning transporter MTP)	3 v 3	-0.445599	0.0280677	0.431716	Q03701	CEBPZ	CCAAT/enhancer-binding protein zeta (CCAAT-box-binding transcription factor) (CBF) (CCAAT-binding factor)	3 v 3	0.0965078	0.0124879	0.197297	BOD1
Q9HAV0	GNB4	Guanine nucleotide-binding protein subunit beta-4 (Transducin beta chain 4)	3 v 3	-0.261324	0.0280849	0.431716	Q9UH99	SUN2	SUN domain-containing protein 2 (Protein unc-84 homolog B) (Rab5-interacting protein) (Rab5IP) (Sad1/unc-84 protein-like 2)	3 v 3	0.153499	0.0125228	0.197297	ROBO1
Q9H9B1	EHMT1	Histone-lysine N-methyltransferase EHMT1 (EC 2.1.1.-) (Euchromatic histone-lysine N-methyltransferase 1) (Eu-HMTase1) (G9a-like protein 1) (GLP) (GLP1) (Histone H3-K9 methyltransferase 5) (H3-K9-HMTase 5) (Lysine N-methyltransferase 1D)	3 v 3	0.1593	0.0281302	0.431716	O95273	CCNDBP1	Cyclin-D1-binding protein 1 (Grap2 and cyclin-D-interacting protein) (Human homolog of Maid)	3 v 3	-0.178159	0.0126012	0.197297	CCT2
P55010	EIF5	Eukaryotic translation initiation factor 5 (eIF-5)	3 v 3	-0.372737	0.0281957	0.431716	P12110	COL6A2	Collagen alpha-2(VI) chain	3 v 3	-0.206245	0.0126133	0.197297	CDH1
P61163	ACTR1A	Alpha-centractin (Centractin) (ARP1) (Actin-RPV) (Centrosome-associated actin homolog)	3 v 3	-0.0760525	0.0282247	0.431716	Q14511	NEDD9	Enhancer of filamentation 1 (hEF1) (CRK-associated substrate-related protein) (CAS-L) (CasL) (Cas scaffolding protein family member 2) (Neural precursor cell expressed developmentally down-regulated protein 9) (NEDD-9) (Renal carcinoma antigen NY-REN-12) (p105) [Cleaved into: Enhancer of filamentation 1 p55]	3 v 3	0.404403	0.0126154	0.197297	GOLIM4
A0A0J9YVP6	PUF60	60 kDa poly(U)-binding-splicing factor (Poly(U)-binding-splicing factor PUF60) (Fragment)	3 v 3	0.17498	0.0282309	0.431716	Q8WZA9	IRGQ	Immunity-related GTPase family Q protein	3 v 3	-0.319606	0.0126389	0.197297	GPSM1
Q14181	POLA2	DNA polymerase alpha subunit B (DNA polymerase alpha 70 kDa subunit)	3 v 3	0.303251	0.0282874	0.431716	A0A384MDU2	COL1A2	Collagen, type I, alpha 2, isoform CRA_c (Epididymis secretory sperm binding protein)	3 v 3	0.226784	0.0126926	0.197297	RFK
P11717	IGF2R	Cation-independent mannose-6-phosphate receptor (CI Man-6-P receptor) (CI-MPR) (M6PR) (300 kDa mannose 6-phosphate receptor) (MPR 300) (Insulin-like growth factor 2 receptor) (Insulin-like growth factor II receptor) (IGF-II receptor) (M6P/IGF2 receptor) (M6P/IGF2R) (CD antigen CD222)	3 v 3	-0.4105	0.0282946	0.431716	Q6ZU35	CRACD	Capping protein-inhibiting regulator of actin dynamics (Cancer-related regulator of actin dynamics)	3 v 3	0.203529	0.0127006	0.197297	ZNF384
Q8TCC3	MRPL30	39S ribosomal protein L30, mitochondrial (L30mt) (MRP-L30) (39S ribosomal protein L28, mitochondrial) (L28mt) (MRP-L28) (Mitochondrial large ribosomal subunit protein uL30m)	3 v 3	0.479859	0.0283383	0.431716	Q09666	AHNAK	Neuroblast differentiation-associated protein AHNAK (Desmoyokin)	3 v 3	0.229278	0.0127028	0.197297	THUMPD1
O94830	DDHD2	Phospholipase DDHD2 (EC 3.1.1.-) (DDHD domain-containing protein 2) (KIAA0725p) (SAM, WWE and DDHD domain-containing protein 1)	3 v 3	-0.147942	0.0283399	0.431716	Q6PCB7	SLC27A1	Long-chain fatty acid transport protein 1 (FATP-1) (Fatty acid transport protein 1) (EC 6.2.1.15) (Solute carrier family 27 member 1)	3 v 3	0.659439	0.0127081	0.197297	ELMO3
Q9NZE8	MRPL35	39S ribosomal protein L35, mitochondrial (L35mt) (MRP-L35) (Mitochondrial large ribosomal subunit protein bL35m)	3 v 3	0.259037	0.028422	0.431716	P31483	TIA1	Nucleolysin TIA-1 isoform p40 (RNA-binding protein TIA-1) (T-cell-restricted intracellular antigen-1) (TIA-1) (p40-TIA-1)	3 v 3	0.128489	0.0127191	0.197297	CLDN7
Q9Y2R9	MRPS7	28S ribosomal protein S7, mitochondrial (MRP-S7) (S7mt) (Mitochondrial small ribosomal subunit protein uS7m) (bMRP-27a) (bMRP27a)	3 v 3	0.140332	0.0284222	0.431716	Q9H0V9	LMAN2L	VIP36-like protein (Lectin mannose-binding 2-like) (LMAN2-like protein)	3 v 3	-0.483948	0.0127637	0.197628	DCLK1
Q8IV08	PLD3	5'-3' exonuclease PLD3 (EC 3.1.16.1) (Choline phosphatase 3) (HindIII K4L homolog) (Hu-K4) (Phosphatidylcholine-hydrolyzing phospholipase D3) (Phospholipase D3) (PLD 3)	3 v 3	-0.148468	0.0284964	0.431716	P38606	ATP6V1A	V-type proton ATPase catalytic subunit A (V-ATPase subunit A) (EC 7.1.2.2) (V-ATPase 69 kDa subunit) (Vacuolar ATPase isoform VA68) (Vacuolar proton pump subunit alpha)	3 v 3	-0.20643	0.01279	0.197677	TRRAP
Q9UNY4	TTF2	Transcription termination factor 2 (EC 3.6.4.-) (Lodestar homolog) (RNA polymerase II termination factor) (Transcription release factor 2) (F2) (HuF2)	3 v 3	0.261403	0.0284997	0.431716	Q9BQC3	DPH2	2-(3-amino-3-carboxypropyl)histidine synthase subunit 2 (EC 2.5.1.108) (Diphthamide biosynthesis protein 2) (Diphtheria toxin resistance protein 2) (S-adenosyl-L-methionine:L-histidine 3-amino-3-carboxypropyltransferase 2)	3 v 3	0.138713	0.0128425	0.19807	PTPA
Q9UH65	SWAP70	Switch-associated protein 70 (SWAP-70)	3 v 3	0.147313	0.0285684	0.431716	Q9NPE2	NGRN	Neugrin (Mesenchymal stem cell protein DSC92) (Neurite outgrowth-associated protein) (Spinal cord-derived protein FI58G)	3 v 3	-0.308648	0.012862	0.19807	MAVS
Q5HYI7	MTX3	Metaxin-3	3 v 3	-0.119684	0.0286008	0.431716	O95786	DDX58	Antiviral innate immune response receptor RIG-I (DEAD box protein 58) (Probable ATP-dependent RNA helicase DDX58) (EC 3.6.4.13) (RIG-I-like receptor 1) (RLR-1) (Retinoic acid-inducible gene 1 protein) (RIG-1) (Retinoic acid-inducible gene I protein) (RIG-I)	3 v 3	-0.20933	0.0129769	0.198575	BLOC1S2
Q9NUT2	ABCB8	Mitochondrial potassium channel ATP-binding subunit (ATP-binding cassette sub-family B member 8, mitochondrial) (ABCB8) (Mitochondrial ATP-binding cassette 1) (M-ABC1) (Mitochondrial sulfonylurea-receptor) (MITOSUR)	3 v 3	-0.172418	0.028607	0.431716	P37088	SCNN1A	Amiloride-sensitive sodium channel subunit alpha (Alpha-NaCH) (Epithelial Na(+) channel subunit alpha) (Alpha-ENaC) (ENaCA) (Nonvoltage-gated sodium channel 1 subunit alpha) (SCNEA)	3 v 3	0.347557	0.0129954	0.198575	SESN2
Q9BUM1	G6PC3	Glucose-6-phosphatase 3 (G-6-Pase 3) (G6Pase 3) (EC 3.1.3.9) (Glucose-6-phosphatase beta) (G6Pase-beta) (Ubiquitous glucose-6-phosphatase catalytic subunit-related protein)	2 v 2	-0.320143	0.0286404	0.431716	O95382	MAP3K6	Mitogen-activated protein kinase kinase kinase 6 (EC 2.7.11.25) (Apoptosis signal-regulating kinase 2)	3 v 3	0.141864	0.0130083	0.198575	CPE
Q9NVU0	POLR3E	DNA-directed RNA polymerase III subunit RPC5 (RNA polymerase III subunit C5) (DNA-directed RNA polymerase III 80 kDa polypeptide)	3 v 3	-0.120855	0.0286425	0.431716	P48735	IDH2	Isocitrate dehydrogenase [NADP], mitochondrial (IDH) (EC 1.1.1.42) (ICD-M) (IDP) (NADP(+)-specific ICDH) (Oxalosuccinate decarboxylase)	3 v 3	-0.0992261	0.013037	0.198575	WDR45
Q8N8J7	FAM241A	Uncharacterized protein FAM241A	3 v 3	-0.176947	0.0287282	0.432032	O75164	KDM4A	Lysine-specific demethylase 4A (EC 1.14.11.66) (EC 1.14.11.69) (JmjC domain-containing histone demethylation protein 3A) (Jumonji domain-containing protein 2A) ([histone H3]-trimethyl-L-lysine(36) demethylase 4A) ([histone H3]-trimethyl-L-lysine(9) demethylase 4A)	3 v 3	0.290249	0.0130422	0.198575	DCAKD
P08582	MELTF	Melanotransferrin (Melanoma-associated antigen p97) (CD antigen CD228)	3 v 3	0.128086	0.0287649	0.432032	Q8NBU5	ATAD1	Outer mitochondrial transmembrane helix translocase (EC 7.4.2.-) (ATPase family AAA domain-containing protein 1) (hATAD1) (Thorase)	3 v 3	-0.520874	0.0130778	0.198575	PCIF1
Q13424	SNTA1	Alpha-1-syntrophin (59 kDa dystrophin-associated protein A1 acidic component 1) (Pro-TGF-alpha cytoplasmic domain-interacting protein 1) (TACIP1) (Syntrophin-1)	3 v 3	0.260633	0.0288874	0.433107	Q96IV0	NGLY1	Peptide-N(4)-(N-acetyl-beta-glucosaminyl)asparagine amidase (PNGase) (hPNGase) (EC 3.5.1.52) (N-glycanase 1) (Peptide:N-glycanase)	3 v 3	0.144015	0.0130883	0.198575	SIN3A
O15162	PLSCR1	Phospholipid scramblase 1 (PL scramblase 1) (Ca(2+)-dependent phospholipid scramblase 1) (Erythrocyte phospholipid scramblase) (Mg(2+)-dependent nuclease) (EC 3.1.-.-) (MmTRA1b)	2 v 2	0.379055	0.0289672	0.43311	O60678	PRMT3	Protein arginine N-methyltransferase 3 (EC 2.1.1.-) (Heterogeneous nuclear ribonucleoprotein methyltransferase-like protein 3)	3 v 3	-0.272885	0.013103	0.198575	KIAA1109
Q96G75	RMND5B	E3 ubiquitin-protein transferase RMND5B (EC 2.3.2.27) (Protein RMD5 homolog B)	2 v 2	0.329805	0.029073	0.433111	Q8N196	SIX5	Homeobox protein SIX5 (DM locus-associated homeodomain protein) (Sine oculis homeobox homolog 5)	3 v 3	0.414301	0.0131431	0.198575	TMX2
O75781	PALM	Paralemmin-1 (Paralemmin)	3 v 3	-0.228905	0.0292311	0.43311	Q9UGY1	NOL12	Nucleolar protein 12	3 v 3	-0.0348497	0.0132329	0.198575	PRKAB1
Q86W92	PPFIBP1	Liprin-beta-1 (Protein tyrosine phosphatase receptor type f polypeptide-interacting protein-binding protein 1) (PTPRF-interacting protein-binding protein 1) (hSGT2)	3 v 3	0.161121	0.0292549	0.433111	Q8NEH6	MNS1	Meiosis-specific nuclear structural protein 1	2 v 2	0.079085	0.0132502	0.198575	CPEB4
Q96AG3	SLC25A46	Solute carrier family 25 member 46	2 v 2	0.180858	0.0292969	0.433111	P13498	CYBA	Cytochrome b-245 light chain (Cytochrome b(558) alpha chain) (Cytochrome b558 subunit alpha) (Neutrophil cytochrome b 22 kDa polypeptide) (Superoxide-generating NADPH oxidase light chain subunit) (p22 phagocyte B-cytochrome) (p22-phox) (p22phox)	3 v 3	-0.113018	0.0132712	0.198575	SPTBN4
O00458	IFRD1	Interferon-related developmental regulator 1 (Nerve growth factor-inducible protein PC4)	2 v 2	-0.256029	0.0293001	0.43311	O14681	EI24	Etoposide-induced protein 2.4 homolog (p53-induced gene 8 protein)	3 v 3	-0.143123	0.013286	0.198575	HK1
I3L0E3		HCG1984214, isoform CRA_a	3 v 3	0.111462	0.0293289	0.43311	Q9BZQ6	EDEM3	ER degradation-enhancing alpha-mannosidase-like protein 3 (EC 3.2.1.113) (Alpha-1,2-mannosidase EDEM3)	3 v 3	-0.186362	0.0133053	0.198575	PLXNB2
O14776	TCERG1	Transcription elongation regulator 1 (TATA box-binding protein-associated factor 2S) (Transcription factor CA150)	3 v 3	-0.164984	0.0293496	0.43311	Q9UHB9	SRP68	Signal recognition particle subunit SRP68 (SRP68) (Signal recognition particle 68 kDa protein)	3 v 3	0.0634348	0.0133727	0.198575	AK6
Q14011	CIRBP	Cold-inducible RNA-binding protein (A18 hnRNP) (Glycine-rich RNA-binding protein CIRP)	3 v 3	0.188871	0.0294313	0.433111	Q06945	SOX4	Transcription factor SOX-4	3 v 3	0.472537	0.0133866	0.198575	C17orf75
P35251	RFC1	Replication factor C subunit 1 (Activator 1 140 kDa subunit) (A1 140 kDa subunit) (Activator 1 large subunit) (Activator 1 subunit 1) (DNA-binding protein PO-GA) (Replication factor C 140 kDa subunit) (RF-C 140 kDa subunit) (RFC140) (Replication factor C large subunit)	3 v 3	0.279275	0.0294623	0.43311	A0A494C0G5	AGRN	Agrin	3 v 3	-0.686356	0.0134058	0.198575	PPP1R1B
P38646	HSPA9	Stress-70 protein, mitochondrial (75 kDa glucose-regulated protein) (GRP-75) (Heat shock 70 kDa protein 9) (Mortalin) (MOT) (Peptide-binding protein 74) (PBP74)	3 v 3	-0.139001	0.0295179	0.43311	Q13541	EIF4EBP1	Eukaryotic translation initiation factor 4E-binding protein 1 (4E-BP1) (eIF4E-binding protein 1) (Phosphorylated heat- and acid-stable protein regulated by insulin 1) (PHAS-I)	3 v 3	0.230974	0.0134061	0.198575	SMARCC2
O95470	SGPL1	Sphingosine-1-phosphate lyase 1 (S1PL) (SP-lyase 1) (SPL 1) (hSPL) (EC 4.1.2.27) (Sphingosine-1-phosphate aldolase)	3 v 3	-0.109299	0.0296894	0.43311	Q9H6R0	DHX33	ATP-dependent RNA helicase DHX33 (EC 3.6.4.13) (DEAH box protein 33)	3 v 3	0.0376774	0.0134352	0.198575	RPS19BP1
P61812	TGFB2	Transforming growth factor beta-2 proprotein (Cetermin) (Glioblastoma-derived T-cell suppressor factor) (G-TSF) [Cleaved into: Latency-associated peptide (LAP); Transforming growth factor beta-2 (TGF-beta-2)]	2 v 2	-0.4777	0.0296995	0.433111	P62068	USP46	Ubiquitin carboxyl-terminal hydrolase 46 (EC 3.4.19.12) (Deubiquitinating enzyme 46) (Ubiquitin thioesterase 46) (Ubiquitin-specific-processing protease 46)	3 v 3	0.232851	0.0134426	0.198575	TBC1D22B
Q1KMD3	HNRNPUL2	Heterogeneous nuclear ribonucleoprotein U-like protein 2 (Scaffold-attachment factor A2) (SAF-A2)	3 v 3	0.224017	0.0297361	0.433111	Q9UJF2	RASAL2	Ras GTPase-activating protein nGAP (RAS protein activator-like 2)	3 v 3	0.229859	0.0134785	0.198575	ISYNA1
Q8NE86	MCU	Calcium uniporter protein, mitochondrial (HsMCU) (Coiled-coil domain-containing protein 109A)	3 v 3	-0.220932	0.0297435	0.433111	Q9NQ66	PLCB1	1-phosphatidylinositol 4,5-bisphosphate phosphodiesterase beta-1 (EC 3.1.4.11) (PLC-154) (Phosphoinositide phospholipase C-beta-1) (Phospholipase C-I) (PLC-I) (Phospholipase C-beta-1) (PLC-beta-1)	3 v 3	-0.122645	0.0135226	0.198575	KIF3B
Q96I59	NARS2	Probable asparagine--tRNA ligase, mitochondrial (EC 6.1.1.22) (Asparaginyl-tRNA synthetase) (AsnRS)	3 v 3	0.489611	0.0297724	0.433111	Q9Y217	MTMR6	Myotubularin-related protein 6 (Phosphatidylinositol-3,5-bisphosphate 3-phosphatase) (EC 3.1.3.95) (Phosphatidylinositol-3-phosphate phosphatase) (EC 3.1.3.64)	3 v 3	0.10776	0.0135239	0.198575	RMDN3
Q96EY7	PTCD3	Pentatricopeptide repeat domain-containing protein 3, mitochondrial (28S ribosomal protein S39, mitochondrial) (MRP-S39) (Mitochondrial small ribosomal subunit protein mS39) (Transformation-related gene 15 protein) (TRG-15)	3 v 3	0.229753	0.0299027	0.433111	Q9UI10	EIF2B4	Translation initiation factor eIF-2B subunit delta (eIF-2B GDP-GTP exchange factor subunit delta)	3 v 3	0.118766	0.0135264	0.198575	CORO7-PAM16
Q9BPY3	FAM118B	Protein FAM118B	3 v 3	-0.117818	0.0299343	0.433111	P56378	ATP5MJ	ATP synthase subunit ATP5MJ, mitochondrial (6.8 kDa mitochondrial proteolipid protein) (MLQ) (ATP synthase membrane subunit 6.8PL)	3 v 3	-0.101619	0.0135399	0.198575	UBXN2B
Q9HCE1	MOV10	Helicase MOV-10 (EC 3.6.4.13) (Armitage homolog) (Moloney leukemia virus 10 protein)	3 v 3	0.43658	0.0299406	0.433111	P54284	CACNB3	Voltage-dependent L-type calcium channel subunit beta-3 (CAB3) (Calcium channel voltage-dependent subunit beta 3)	3 v 3	0.255942	0.0135531	0.198575	COQ8A
Q96GM8	TOE1	Target of EGR1 protein 1	3 v 3	-0.151276	0.0300381	0.433111	Q9NQG5	RPRD1B	Regulation of nuclear pre-mRNA domain-containing protein 1B (Cell cycle-related and expression-elevated protein in tumor)	3 v 3	0.145326	0.0135543	0.198575	GYG1
Q9NXK8	FBXL12	F-box/LRR-repeat protein 12 (F-box and leucine-rich repeat protein 12) (F-box protein FBL12)	3 v 3	-0.312481	0.0300868	0.433111	Q7Z6E9	RBBP6	E3 ubiquitin-protein ligase RBBP6 (EC 2.3.2.27) (Proliferation potential-related protein) (Protein P2P-R) (RING-type E3 ubiquitin transferase RBBP6) (Retinoblastoma-binding Q protein 1) (RBQ-1) (Retinoblastoma-binding protein 6) (p53-associated cellular protein of testis)	3 v 3	-0.202138	0.0135628	0.198575	CBFB
Q53GA1		Elongation factor 1-alpha (Fragment)	3 v 3	-0.0664388	0.0301109	0.433111	Q9ULL8	SHROOM4	Protein Shroom4 (Second homolog of apical protein)	2 v 2	-0.503807	0.0136028	0.198575	MTA2
A0A1C7CYX9	DPYSL2	Dihydropyrimidinase-related protein 2	3 v 3	0.157834	0.0301488	0.43311	O75146	HIP1R	Huntingtin-interacting protein 1-related protein (HIP1-related protein) (Huntingtin-interacting protein 12) (HIP-12)	3 v 3	-0.103608	0.0136893	0.198575	WDR33
Q14C86	GAPVD1	GTPase-activating protein and VPS9 domain-containing protein 1 (GAPex-5) (Rab5-activating protein 6)	3 v 3	-0.225234	0.0301696	0.433111	Q9H8V3	ECT2	Protein ECT2 (Epithelial cell-transforming sequence 2 oncogene)	3 v 3	0.246866	0.0137055	0.198575	INTS7
Q9P0J1	PDP1	[Pyruvate dehydrogenase [acetyl-transferring]]-phosphatase 1, mitochondrial (PDP 1) (EC 3.1.3.43) (Protein phosphatase 2C) (Pyruvate dehydrogenase phosphatase catalytic subunit 1) (PDPC 1)	3 v 3	-0.0751538	0.0301799	0.433111	Q9H1E5	TMX4	Thioredoxin-related transmembrane protein 4 (Thioredoxin domain-containing protein 13)	3 v 3	-0.353004	0.0137271	0.198575	PFKM
Q9P258	RCC2	Protein RCC2 (RCC1-like protein TD-60) (Telophase disk protein of 60 kDa)	3 v 3	0.141445	0.0302785	0.433111	Q86XL3	ANKLE2	Ankyrin repeat and LEM domain-containing protein 2 (LEM domain-containing protein 4)	3 v 3	0.0672704	0.0137335	0.198575	ARHGAP19
Q9H4A5	GOLPH3L	Golgi phosphoprotein 3-like (GPP34-related protein)	3 v 3	-0.15318	0.0303328	0.433111	O60888	CUTA	Protein CutA (Acetylcholinesterase-associated protein) (Brain acetylcholinesterase putative membrane anchor)	3 v 3	0.498574	0.0137396	0.198575	TPMT
Q96A35	MRPL24	39S ribosomal protein L24, mitochondrial (L24mt) (MRP-L24) (Mitochondrial large ribosomal subunit protein uL24m)	3 v 3	0.171815	0.0304212	0.433111	Q7KZN9	COX15	Cytochrome c oxidase assembly protein COX15 homolog	3 v 3	0.19417	0.0137508	0.198575	NFATC2IP
Q13889	GTF2H3	General transcription factor IIH subunit 3 (Basic transcription factor 2 34 kDa subunit) (BTF2 p34) (General transcription factor IIH polypeptide 3) (TFIIH basal transcription factor complex p34 subunit)	3 v 3	0.136213	0.0304847	0.433111	O95169	NDUFB8	NADH dehydrogenase [ubiquinone] 1 beta subcomplex subunit 8, mitochondrial (Complex I-ASHI) (CI-ASHI) (NADH-ubiquinone oxidoreductase ASHI subunit)	3 v 3	0.174436	0.0137578	0.198575	GATAD2A
I6NLS4		Phosphodiesterase (EC 3.1.4.-)	3 v 3	-0.239321	0.0305342	0.43311	Q8TCG1	CIP2A	Protein CIP2A (Cancerous inhibitor of PP2A) (p90 autoantigen)	3 v 3	0.18865	0.0137787	0.198575	TNPO2 variant protein
Q6IA69	NADSYN1	Glutamine-dependent NAD(+) synthetase (EC 6.3.5.1) (NAD(+) synthase [glutamine-hydrolyzing]) (NAD(+) synthetase)	3 v 3	0.11507	0.0306407	0.433111	O60942	RNGTT	mRNA-capping enzyme (HCAP1) (HCE) [Includes: Polynucleotide 5'-triphosphatase (EC 3.1.3.33) (mRNA 5'-triphosphatase) (TPase); mRNA guanylyltransferase (EC 2.7.7.50) (GTP--RNA guanylyltransferase) (GTase)]	3 v 3	-0.204813	0.0137915	0.198575	CERS4
A0A0A0MRM9	NOLC1	Nucleolar and coiled-body phosphoprotein 1 (Fragment)	3 v 3	0.43492	0.0306464	0.43311	P48643	CCT5	T-complex protein 1 subunit epsilon (TCP-1-epsilon) (CCT-epsilon)	3 v 3	-0.113603	0.013824	0.198575	B2RBV5
C7DJS2	GSTP1	GST class-pi (EC 2.5.1.18) (Fragment)	3 v 3	-0.234846	0.0306812	0.43311	Q6IC98	GRAMD4	GRAM domain-containing protein 4 (Death-inducing protein)	3 v 3	-0.232207	0.0138275	0.198575	SRRM2
P42574	CASP3	Caspase-3 (CASP-3) (EC 3.4.22.56) (Apopain) (Cysteine protease CPP32) (CPP-32) (Protein Yama) (SREBP cleavage activity 1) (SCA-1) [Cleaved into: Caspase-3 subunit p17; Caspase-3 subunit p12]	3 v 3	-0.34363	0.0307275	0.433111	Q5W0V3	FHIP2A	FHF complex subunit HOOK interacting protein 2A (FHIP2A)	3 v 3	-0.532198	0.0139321	0.199381	CAPN6
Q8IY17	PNPLA6	Patatin-like phospholipase domain-containing protein 6 (EC 3.1.1.5) (Neuropathy target esterase)	3 v 3	-0.199007	0.0307276	0.433111	P17900	GM2A	Ganglioside GM2 activator (Cerebroside sulfate activator protein) (GM2-AP) (Sphingolipid activator protein 3) (SAP-3) [Cleaved into: Ganglioside GM2 activator isoform short]	3 v 3	0.131063	0.0139408	0.199381	VANGL1
P35658	NUP214	Nuclear pore complex protein Nup214 (214 kDa nucleoporin) (Nucleoporin Nup214) (Protein CAN)	3 v 3	0.165278	0.0309187	0.43311	O95361	TRIM16	Tripartite motif-containing protein 16 (EC 2.3.2.27) (E3 ubiquitin-protein ligase TRIM16) (Estrogen-responsive B box protein)	3 v 3	-0.267776	0.0139539	0.199381	ACADM
B4DH07		Pitrilysin metalloproteinase 1 (Presequence protease, mitochondrial)	3 v 3	-0.161524	0.0309664	0.43311	Q643R3	LPCAT4	Lysophospholipid acyltransferase LPCAT4 (1-acylglycerol-3-phosphate O-acyltransferase 7) (1-AGP acyltransferase 7) (1-AGPAT 7) (1-acylglycerophosphocholine O-acyltransferase) (EC 2.3.1.23) (1-acylglycerophosphoserine O-acyltransferase) (EC 2.3.1.n6) (1-alkenylglycerophosphoethanolamine O-acyltransferase) (EC 2.3.1.121) (1-alkylglycerophosphocholine O-acetyltransferase) (EC 2.3.1.67) (Acyltransfer…	3 v 3	-0.156026	0.0140686	0.200683	USP30
Q9H5V8	CDCP1	CUB domain-containing protein 1 (Membrane glycoprotein gp140) (Subtractive immunization M plus HEp3-associated 135 kDa protein) (SIMA135) (Transmembrane and associated with src kinases) (CD antigen CD318)	3 v 3	0.0254632	0.0310041	0.433111	Q7L0Y3	TRMT10C	tRNA methyltransferase 10 homolog C (HBV pre-S2 trans-regulated protein 2) (Mitochondrial ribonuclease P protein 1) (Mitochondrial RNase P protein 1) (RNA (guanine-9-)-methyltransferase domain-containing protein 1) (Renal carcinoma antigen NY-REN-49) (mRNA methyladenosine-N(1)-methyltransferase) (EC 2.1.1.-) (tRNA (adenine(9)-N(1))-methyltransferase) (EC 2.1.1.218) (tRNA (guanine(9)-N(1))-methylt…	3 v 3	-0.162232	0.014162	0.201316	RAB32
Q16186	ADRM1	Proteasomal ubiquitin receptor ADRM1 (110 kDa cell membrane glycoprotein) (Gp110) (Adhesion-regulating molecule 1) (ARM-1) (Proteasome regulatory particle non-ATPase 13) (hRpn13) (Rpn13 homolog)	3 v 3	0.0697281	0.0310164	0.433111	P61018	RAB4B	Ras-related protein Rab-4B (EC 3.6.5.2)	3 v 3	-0.0993685	0.0141631	0.201316	PLBD2
Q96NY8	NECTIN4	Nectin-4 (Ig superfamily receptor LNIR) (Nectin cell adhesion molecule 4) (Poliovirus receptor-related protein 4) [Cleaved into: Processed poliovirus receptor-related protein 4]	3 v 3	0.147045	0.031028	0.433111	Q5TBP9	LSM14B	Protein LSM14 homolog B (Fragment)	3 v 3	-0.165237	0.0141839	0.201316	ZBTB34
Q9BT25	HAUS8	HAUS augmin-like complex subunit 8 (HEC1/NDC80-interacting centrosome-associated protein 1) (Sarcoma antigen NY-SAR-48)	3 v 3	0.129699	0.0310313	0.433111	Q8N9B5	JMY	Junction-mediating and -regulatory protein	3 v 3	0.0824398	0.0142094	0.201343	PHLDB1
P40189	IL6ST	Interleukin-6 receptor subunit beta (IL-6 receptor subunit beta) (IL-6R subunit beta) (IL-6R-beta) (IL-6RB) (CDw130) (Interleukin-6 signal transducer) (Membrane glycoprotein 130) (gp130) (Oncostatin-M receptor subunit alpha) (CD antigen CD130)	2 v 2	-0.721081	0.0310434	0.43311	O75521	ECI2	Enoyl-CoA delta isomerase 2 (EC 5.3.3.8) (DRS-1) (Delta(3),delta(2)-enoyl-CoA isomerase) (D3,D2-enoyl-CoA isomerase) (Diazepam-binding inhibitor-related protein 1) (DBI-related protein 1) (Dodecenoyl-CoA isomerase) (Hepatocellular carcinoma-associated antigen 88) (Peroxisomal 3,2-trans-enoyl-CoA isomerase) (pECI) (Renal carcinoma antigen NY-REN-1)	3 v 3	0.0606677	0.0143317	0.202366	ZNF598
Q5VT06	CEP350	Centrosome-associated protein 350 (Cep350) (Centrosome-associated protein of 350 kDa)	3 v 3	0.120406	0.0310745	0.433111	Q68CQ7	GLT8D1	Glycosyltransferase 8 domain-containing protein 1 (EC 2.4.1.-)	3 v 3	0.405611	0.0143603	0.202366	KRTCAP2
Q8IYS2	KIAA2013	Uncharacterized protein KIAA2013	3 v 3	-0.430094	0.0311393	0.433304	O95817	BAG3	BAG family molecular chaperone regulator 3 (BAG-3) (Bcl-2-associated athanogene 3) (Bcl-2-binding protein Bis) (Docking protein CAIR-1)	3 v 3	-0.281511	0.0143835	0.202366	SNX21
O75475	PSIP1	PC4 and SFRS1-interacting protein (CLL-associated antigen KW-7) (Dense fine speckles 70 kDa protein) (DFS 70) (Lens epithelium-derived growth factor) (Transcriptional coactivator p75/p52)	3 v 3	0.255746	0.0312726	0.433726	Q10567	AP1B1	AP-1 complex subunit beta-1 (Adaptor protein complex AP-1 subunit beta-1) (Adaptor-related protein complex 1 subunit beta-1) (Beta-1-adaptin) (Beta-adaptin 1) (Clathrin assembly protein complex 1 beta large chain) (Golgi adaptor HA1/AP1 adaptin beta subunit)	3 v 3	-0.15133	0.0144604	0.202366	TPX2
Q14807	KIF22	Kinesin-like protein KIF22 (Kinesin-like DNA-binding protein) (Kinesin-like protein 4)	3 v 3	-0.130933	0.031289	0.433726	Q5T447	HECTD3	E3 ubiquitin-protein ligase HECTD3 (EC 2.3.2.26) (HECT domain-containing protein 3) (HECT-type E3 ubiquitin transferase HECTD3)	3 v 3	0.237378	0.0145153	0.202366	MTHFD2
Q8TF01	PNISR	Arginine/serine-rich protein PNISR (PNN-interacting serine/arginine-rich protein) (SR-related protein) (SR-rich protein) (Serine/arginine-rich-splicing regulatory protein 130) (SRrp130) (Splicing factor, arginine/serine-rich 130) (Splicing factor, arginine/serine-rich 18)	3 v 3	0.231851	0.0313224	0.433726	A0A0A0MTC1	RNF213	E3 ubiquitin-protein ligase RNF213	3 v 3	-0.153189	0.0145162	0.202366	P3H2
Q9NYQ6	CELSR1	Cadherin EGF LAG seven-pass G-type receptor 1 (Cadherin family member 9) (Flamingo homolog 2) (hFmi2)	3 v 3	-0.114005	0.0314704	0.43391	P30038	ALDH4A1	Delta-1-pyrroline-5-carboxylate dehydrogenase, mitochondrial (P5C dehydrogenase) (EC 1.2.1.88) (Aldehyde dehydrogenase family 4 member A1) (L-glutamate gamma-semialdehyde dehydrogenase)	3 v 3	0.112347	0.0145188	0.202366	BUD31
O00443	PIK3C2A	Phosphatidylinositol 4-phosphate 3-kinase C2 domain-containing subunit alpha (PI3K-C2-alpha) (PtdIns-3-kinase C2 subunit alpha) (EC 2.7.1.137) (EC 2.7.1.153) (EC 2.7.1.154) (Phosphoinositide 3-kinase-C2-alpha)	3 v 3	-0.11572	0.0314868	0.43391	O75717	WDHD1	WD repeat and HMG-box DNA-binding protein 1 (Acidic nucleoplasmic DNA-binding protein 1) (And-1)	3 v 3	0.0895496	0.0145244	0.202366	ZNF618
Q9UBK8	MTRR	Methionine synthase reductase (MSR) (EC 1.16.1.8) (Aquacobalamin reductase) (AqCbl reductase)	3 v 3	-0.213619	0.0315492	0.43391	Q96IS6	HSPA8	HSPA8 protein (Fragment)	3 v 3	-0.115896	0.0145304	0.202366	PSMD3
Q92922	SMARCC1	SWI/SNF complex subunit SMARCC1 (BRG1-associated factor 155) (BAF155) (SWI/SNF complex 155 kDa subunit) (SWI/SNF-related matrix-associated actin-dependent regulator of chromatin subfamily C member 1)	3 v 3	-0.0724256	0.0315538	0.43391	Q58FG1	HSP90AA4P	Putative heat shock protein HSP 90-alpha A4 (Heat shock 90 kDa protein 1 alpha-like 2) (Heat shock protein 90-alpha D) (Heat shock protein 90Ad)	3 v 3	-0.314667	0.0145603	0.202366	ERLIN2
P30307	CDC25C	M-phase inducer phosphatase 3 (EC 3.1.3.48) (Dual specificity phosphatase Cdc25C)	3 v 3	0.129326	0.0316733	0.43391	A0A2R8YEA7	ACTB	Actin, cytoplasmic 1 (Fragment)	3 v 3	0.402799	0.0145729	0.202366	STAM2
Q9HCE5	METTL14	N6-adenosine-methyltransferase non-catalytic subunit (Methyltransferase-like protein 14) (hMETTL14)	3 v 3	-0.104236	0.031684	0.43391	P52895	AKR1C2	Aldo-keto reductase family 1 member C2 (EC 1.-.-.-) (EC 1.1.1.112) (EC 1.1.1.209) (EC 1.1.1.53) (EC 1.1.1.62) (EC 1.3.1.20) (3-alpha-HSD3) (Chlordecone reductase homolog HAKRD) (Dihydrodiol dehydrogenase 2) (DD-2) (DD2) (Dihydrodiol dehydrogenase/bile acid-binding protein) (DD/BABP) (Type III 3-alpha-hydroxysteroid dehydrogenase) (EC 1.1.1.357)	3 v 3	-0.259268	0.0146314	0.202366	EDC3
Q92997	DVL3	Segment polarity protein dishevelled homolog DVL-3 (Dishevelled-3) (DSH homolog 3)	3 v 3	0.475097	0.0316923	0.43391	Q96RE7	NACC1	Nucleus accumbens-associated protein 1 (NAC-1) (BTB/POZ domain-containing protein 14B)	3 v 3	0.584374	0.0146558	0.202366	ZBTB40
O95396	MOCS3	Adenylyltransferase and sulfurtransferase MOCS3 (Molybdenum cofactor synthesis protein 3) (Molybdopterin synthase sulfurylase) (MPT synthase sulfurylase) [Includes: Molybdopterin-synthase adenylyltransferase (EC 2.7.7.80) (Adenylyltransferase MOCS3) (Sulfur carrier protein MOCS2A adenylyltransferase); Molybdopterin-synthase sulfurtransferase (EC 2.8.1.11) (Sulfur carrier protein MOCS2A sulfurtran…	3 v 3	-0.336477	0.0317685	0.43398	Q16512	PKN1	Serine/threonine-protein kinase N1 (EC 2.7.11.13) (Protease-activated kinase 1) (PAK-1) (Protein kinase C-like 1) (Protein kinase C-like PKN) (Protein kinase PKN-alpha) (Protein-kinase C-related kinase 1) (Serine-threonine protein kinase N)	3 v 3	-0.110912	0.0147198	0.202366	SMG6
P39060	COL18A1	Collagen alpha-1(XVIII) chain [Cleaved into: Endostatin; Non-collagenous domain 1 (NC1)]	3 v 3	-0.284153	0.0317994	0.43398	Q7Z6B0	CCDC91	Coiled-coil domain-containing protein 91 (GGA-binding partner) (p56 accessory protein)	3 v 3	-0.196838	0.014723	0.202366	B7Z6G2
A0A669KB62	CTNND1	Catenin delta-1	3 v 3	-0.165071	0.031956	0.434268	Q9ULD0	OGDHL	2-oxoglutarate dehydrogenase-like, mitochondrial (EC 1.2.4.2) (2-oxoglutarate dehydrogenase complex component E1-like) (OGDC-E1-like) (Alpha-ketoglutarate dehydrogenase-like)	3 v 3	-0.157131	0.014738	0.202366	ANKRD40
P16278	GLB1	Beta-galactosidase (EC 3.2.1.23) (Acid beta-galactosidase) (Lactase) (Elastin receptor 1)	3 v 3	-0.157579	0.0319714	0.434268	Q9H0E9	BRD8	Bromodomain-containing protein 8 (Skeletal muscle abundant protein) (Skeletal muscle abundant protein 2) (Thyroid hormone receptor coactivating protein of 120 kDa) (TrCP120) (p120)	3 v 3	0.102786	0.0147437	0.202366	MYO6
Q9UKY7	CDV3	Protein CDV3 homolog	3 v 3	-0.277954	0.0320977	0.434268	Q86XN8	MEX3D	RNA-binding protein MEX3D (RING finger and KH domain-containing protein 1) (RING finger protein 193) (TINO)	3 v 3	0.300459	0.014764	0.202366	COMMD7
O95602	POLR1A	DNA-directed RNA polymerase I subunit RPA1 (RNA polymerase I subunit A1) (EC 2.7.7.6) (A190) (DNA-directed RNA polymerase I largest subunit) (DNA-directed RNA polymerase I subunit A) (RNA polymerase I 194 kDa subunit) (RPA194)	3 v 3	-0.244661	0.0321478	0.434268	P25098	GRK2	Beta-adrenergic receptor kinase 1 (Beta-ARK-1) (EC 2.7.11.15) (G-protein coupled receptor kinase 2)	3 v 3	-0.0978401	0.0147645	0.202366	LZIC
Q02447	SP3	Transcription factor Sp3 (SPR-2)	2 v 2	-0.393468	0.0321812	0.434268	O43688	PLPP2	Phospholipid phosphatase 2 (EC 3.1.3.-) (EC 3.1.3.4) (Lipid phosphate phosphohydrolase 2) (PAP2-gamma) (PAP2-G) (Phosphatidate phosphohydrolase type 2c) (Phosphatidic acid phosphatase 2c) (PAP-2c) (PAP2c)	3 v 3	-0.234924	0.0147882	0.202366	CHP1
Q92796	DLG3	Disks large homolog 3 (Neuroendocrine-DLG) (Synapse-associated protein 102) (SAP-102) (SAP102) (XLMR)	3 v 3	-0.379295	0.0322006	0.434268	Q16850	CYP51A1	Lanosterol 14-alpha demethylase (LDM) (EC 1.14.14.154) (CYPLI) (Cytochrome P450 51A1) (Cytochrome P450-14DM) (Cytochrome P45014DM) (Cytochrome P450LI) (Sterol 14-alpha demethylase)	3 v 3	-0.35903	0.014806	0.202366	TXNDC16
Q9H115	NAPB	Beta-soluble NSF attachment protein (SNAP-beta) (N-ethylmaleimide-sensitive factor attachment protein beta)	3 v 3	0.070943	0.0324491	0.434268	Q9BZ23	PANK2	Pantothenate kinase 2, mitochondrial (hPanK2) (EC 2.7.1.33) (Pantothenic acid kinase 2) [Cleaved into: Pantothenate kinase 2, mitochondrial intermediate form (iPanK2); Pantothenate kinase 2, mitochondrial mature form (mPanK2)]	3 v 3	0.0867666	0.0148344	0.202366	UBE2D2
P00374	DHFR	Dihydrofolate reductase (EC 1.5.1.3)	3 v 3	0.218113	0.0324585	0.434268	Q96RN5	MED15	Mediator of RNA polymerase II transcription subunit 15 (Activator-recruited cofactor 105 kDa component) (ARC105) (CTG repeat protein 7a) (Mediator complex subunit 15) (Positive cofactor 2 glutamine/Q-rich-associated protein) (PC2 glutamine/Q-rich-associated protein) (TPA-inducible gene 1 protein) (TIG-1) (Trinucleotide repeat-containing gene 7 protein)	3 v 3	0.15708	0.0148469	0.202366	MARK3
Q9Y5B9	SUPT16H	FACT complex subunit SPT16 (Chromatin-specific transcription elongation factor 140 kDa subunit) (FACT 140 kDa subunit) (FACTp140) (Facilitates chromatin transcription complex subunit SPT16) (hSPT16)	3 v 3	0.70252	0.0324671	0.434268	O00471	EXOC5	Exocyst complex component 5 (Exocyst complex component Sec10) (hSec10)	3 v 3	0.0759327	0.0148707	0.202366	EPHA2
Q92485	SMPDL3B	Acid sphingomyelinase-like phosphodiesterase 3b (ASM-like phosphodiesterase 3b) (EC 3.1.4.-)	3 v 3	0.124992	0.0325552	0.434268	Q15418	RPS6KA1	Ribosomal protein S6 kinase alpha-1 (S6K-alpha-1) (EC 2.7.11.1) (90 kDa ribosomal protein S6 kinase 1) (p90-RSK 1) (p90RSK1) (p90S6K) (MAP kinase-activated protein kinase 1a) (MAPK-activated protein kinase 1a) (MAPKAP kinase 1a) (MAPKAPK-1a) (Ribosomal S6 kinase 1) (RSK-1)	3 v 3	0.169052	0.0148862	0.202366	BOP1
O75503	CLN5	Ceroid-lipofuscinosis neuronal protein 5 (Protein CLN5) [Cleaved into: Ceroid-lipofuscinosis neuronal protein 5, secreted form]	3 v 3	0.232026	0.0325724	0.434268	Q16644	MAPKAPK3	MAP kinase-activated protein kinase 3 (MAPK-activated protein kinase 3) (MAPKAP kinase 3) (MAPKAP-K3) (MAPKAPK-3) (MK-3) (EC 2.7.11.1) (Chromosome 3p kinase) (3pK)	3 v 3	0.142478	0.0149637	0.202366	NVL
Q6IQ49	SDE2	Replication stress response regulator SDE2	3 v 3	-0.139562	0.0326483	0.434268	Q9Y692	GMEB1	Glucocorticoid modulatory element-binding protein 1 (GMEB-1) (DNA-binding protein p96PIF) (Parvovirus initiation factor p96) (PIF p96)	3 v 3	0.0996348	0.0149642	0.202366	AACS
Q9NQW6	ANLN	Anillin	3 v 3	-0.187028	0.0327349	0.434268	O15084	ANKRD28	Serine/threonine-protein phosphatase 6 regulatory ankyrin repeat subunit A (PP6-ARS-A) (Serine/threonine-protein phosphatase 6 regulatory subunit ARS-A) (Ankyrin repeat domain-containing protein 28) (Phosphatase interactor targeting protein hnRNP K) (PITK)	3 v 3	0.129745	0.0149685	0.202366	TMEM30A
Q9H9R9	DBNDD1	Dysbindin domain-containing protein 1	2 v 2	-0.143733	0.0327481	0.434268	E7EN19	MAP4K4	Mitogen-activated protein kinase kinase kinase kinase 4	3 v 3	0.123239	0.014999	0.202366	B3KM75
O14802	POLR3A	DNA-directed RNA polymerase III subunit RPC1 (RNA polymerase III subunit C1) (EC 2.7.7.6) (DNA-directed RNA polymerase III largest subunit) (DNA-directed RNA polymerase III subunit A) (RNA polymerase III 155 kDa subunit) (RPC155) (RNA polymerase III subunit C160)	3 v 3	-0.224056	0.0327605	0.434268	Q9UI26	IPO11	Importin-11 (Imp11) (Ran-binding protein 11) (RanBP11)	3 v 3	-0.0584259	0.0150019	0.202366	POP5
Q9P2W9	STX18	Syntaxin-18 (Cell growth-inhibiting gene 9 protein)	3 v 3	0.149616	0.0327998	0.434268	Q71RC2	LARP4	La-related protein 4 (La ribonucleoprotein domain family member 4)	3 v 3	-0.374804	0.0150274	0.202366	ALAD
Q8NCH0	CHST14	Carbohydrate sulfotransferase 14 (EC 2.8.2.35) (Dermatan 4-sulfotransferase 1) (D4ST-1) (hD4ST1)	3 v 3	0.345776	0.0328536	0.434268	Q6P4A7	SFXN4	Sideroflexin-4 (Breast cancer resistance marker 1)	3 v 3	0.135676	0.0150614	0.202366	VPS29
Q5SNV9	C1orf167	Uncharacterized protein C1orf167	3 v 3	0.536031	0.0328859	0.434268	Q9UHD9	UBQLN2	Ubiquilin-2 (Chap1) (DSK2 homolog) (Protein linking IAP with cytoskeleton 2) (PLIC-2) (hPLIC-2) (Ubiquitin-like product Chap1/Dsk2)	3 v 3	0.426663	0.0150822	0.202366	FLNB
Q8TEA1	NSUN6	tRNA (cytosine(72)-C(5))-methyltransferase NSUN6 (EC 2.1.1.-) (NOL1/NOP2/Sun and PUA domain-containing protein 1) (NOL1/NOP2/Sun domain family member 6)	3 v 3	0.143627	0.0329062	0.434268	E7ETY2	TCOF1	Treacle protein	3 v 3	-0.308906	0.0150936	0.202366	ADO
Q13795	ARFRP1	ADP-ribosylation factor-related protein 1 (ARF-related protein 1) (ARP)	3 v 3	0.308414	0.0330095	0.434268	Q9HAB8	PPCS	Phosphopantothenate--cysteine ligase (EC 6.3.2.51) (Phosphopantothenoylcysteine synthetase) (PPC synthetase)	3 v 3	0.0893599	0.0151159	0.202366	HACD3
Q9NQG6	MIEF1	Mitochondrial dynamics protein MID51 (Mitochondrial dynamics protein of 51 kDa) (Mitochondrial elongation factor 1) (Smith-Magenis syndrome chromosomal region candidate gene 7 protein-like) (SMCR7-like protein)	3 v 3	-0.354645	0.0330167	0.434268	P52565	ARHGDIA	Rho GDP-dissociation inhibitor 1 (Rho GDI 1) (Rho-GDI alpha)	3 v 3	-0.324727	0.0151371	0.202366	DDAH1
Q93052	LPP	Lipoma-preferred partner (LIM domain-containing preferred translocation partner in lipoma)	3 v 3	-0.132863	0.0331011	0.434268	F5H571	USP5	Ubiquitin carboxyl-terminal hydrolase 5 (Fragment)	2 v 2	-0.428029	0.0151882	0.202519	ZNF706
P05187	ALPP	Alkaline phosphatase, placental type (EC 3.1.3.1) (Alkaline phosphatase Regan isozyme) (Placental alkaline phosphatase 1) (PLAP-1)	3 v 3	-0.417649	0.0331422	0.434268	Q9UPU7	TBC1D2B	TBC1 domain family member 2B	2 v 2	0.0140985	0.0151961	0.202519	RABGGTA
Q96K76	USP47	Ubiquitin carboxyl-terminal hydrolase 47 (EC 3.4.19.12) (Deubiquitinating enzyme 47) (Ubiquitin thioesterase 47) (Ubiquitin-specific-processing protease 47)	3 v 3	-0.101279	0.0332258	0.434268	Q96C92	ENTR1	Endosome-associated-trafficking regulator 1 (Antigen NY-CO-3) (Serologically defined colon cancer antigen 3)	2 v 2	-0.184902	0.0152228	0.202558	STIP1
P29372	MPG	DNA-3-methyladenine glycosylase (EC 3.2.2.21) (3-alkyladenine DNA glycosylase) (3-methyladenine DNA glycosidase) (ADPG) (N-methylpurine-DNA glycosylase)	3 v 3	0.408139	0.03327	0.434268	O14777	NDC80	Kinetochore protein NDC80 homolog (Highly expressed in cancer protein) (Kinetochore protein Hec1) (HsHec1) (Kinetochore-associated protein 2) (Retinoblastoma-associated protein HEC)	3 v 3	0.157853	0.0153196	0.203047	EXT1
Q9UKS6	PACSIN3	Protein kinase C and casein kinase substrate in neurons protein 3 (SH3 domain-containing protein 6511)	3 v 3	0.137712	0.0333423	0.434268	Q8NE01	CNNM3	Metal transporter CNNM3 (Ancient conserved domain-containing protein 3) (Cyclin-M3)	3 v 3	0.6752	0.0153243	0.203047	BCAP31
Q16740	CLPP	ATP-dependent Clp protease proteolytic subunit, mitochondrial (EC 3.4.21.92) (Endopeptidase Clp)	3 v 3	-0.152036	0.0334018	0.434268	Q9BTE6	AARSD1	Alanyl-tRNA editing protein Aarsd1 (Alanyl-tRNA synthetase domain-containing protein 1)	3 v 3	-0.190588	0.015354	0.203047	KIAA0930
Q96JB2	COG3	Conserved oligomeric Golgi complex subunit 3 (COG complex subunit 3) (Component of oligomeric Golgi complex 3) (Vesicle-docking protein SEC34 homolog) (p94)	3 v 3	-0.157091	0.0334034	0.434268	Q9Y446	PKP3	Plakophilin-3	3 v 3	0.166852	0.0154375	0.203047	MED24
Q9UK61	TASOR	Protein TASOR (CTCL tumor antigen se89-1) (Retinoblastoma-associated protein RAP140) (Transgene activation suppressor protein)	3 v 3	0.0336333	0.0334221	0.434268	Q53HL2	CDCA8	Borealin (Cell division cycle-associated protein 8) (Dasra-B) (hDasra-B) (Pluripotent embryonic stem cell-related gene 3 protein)	3 v 3	0.138738	0.0154421	0.203047	ALDH3A1
Q9GZN7	ROGDI	Protein rogdi homolog	2 v 2	-0.188648	0.0334608	0.434268	O60291	MGRN1	E3 ubiquitin-protein ligase MGRN1 (EC 2.3.2.27) (Mahogunin RING finger protein 1) (RING finger protein 156) (RING-type E3 ubiquitin transferase MGRN1)	3 v 3	0.129673	0.0154469	0.203047	TBC1D5
Q59F66		RNA helicase (EC 3.6.4.13) (Fragment)	3 v 3	0.51748	0.0335336	0.434268	Q9HBL8	NMRAL1	NmrA-like family domain-containing protein 1	3 v 3	-0.205653	0.0154492	0.203047	POLE4
P61769	B2M	Beta-2-microglobulin [Cleaved into: Beta-2-microglobulin form pI 5.3]	3 v 3	-0.120884	0.0335452	0.434268	Q12841	FSTL1	Follistatin-related protein 1 (Follistatin-like protein 1)	3 v 3	0.696496	0.0154502	0.203047	RETREG3
Q92685	ALG3	Dol-P-Man:Man(5)GlcNAc(2)-PP-Dol alpha-1,3-mannosyltransferase (EC 2.4.1.258) (Asparagine-linked glycosylation protein 3 homolog) (Dol-P-Man-dependent alpha(1-3)-mannosyltransferase) (Dolichyl-P-Man:Man(5)GlcNAc(2)-PP-dolichyl mannosyltransferase) (Dolichyl-phosphate-mannose--glycolipid alpha-mannosyltransferase) (Not56-like protein)	3 v 3	0.402219	0.0337099	0.434268	Q9UGK3	STAP2	Signal-transducing adaptor protein 2 (STAP-2) (Breast tumor kinase substrate) (BRK substrate)	3 v 3	0.267427	0.0154938	0.203305	DNAJC5
Q9NQP4	PFDN4	Prefoldin subunit 4 (Protein C-1)	3 v 3	0.19535	0.0337234	0.434268	Q8NHP6	MOSPD2	Motile sperm domain-containing protein 2	3 v 3	-0.0500929	0.0155615	0.20388	ITPRID2
Q9P107	GMIP	GEM-interacting protein (GMIP)	3 v 3	0.107194	0.0337817	0.434268	Q12929	EPS8	Epidermal growth factor receptor kinase substrate 8	3 v 3	0.109822	0.0155946	0.203999	QRSL1
Q00839	HNRNPU	Heterogeneous nuclear ribonucleoprotein U (hnRNP U) (GRIP120) (Nuclear p120 ribonucleoprotein) (Scaffold-attachment factor A) (SAF-A) (p120) (pp120)	3 v 3	0.248317	0.0338674	0.434268	Q9GZP9	DERL2	Derlin-2 (Degradation in endoplasmic reticulum protein 2) (DERtrin-2) (Der1-like protein 2) (F-LAN-1) (F-LANa)	3 v 3	-0.049975	0.0156667	0.204541	GLO1
P45985	MAP2K4	Dual specificity mitogen-activated protein kinase kinase 4 (MAP kinase kinase 4) (MAPKK 4) (EC 2.7.12.2) (JNK-activating kinase 1) (MAPK/ERK kinase 4) (MEK 4) (SAPK/ERK kinase 1) (SEK1) (Stress-activated protein kinase kinase 1) (SAPK kinase 1) (SAPKK-1) (SAPKK1) (c-Jun N-terminal kinase kinase 1) (JNKK)	3 v 3	-0.325822	0.033892	0.434268	Q96AQ6	PBXIP1	Pre-B-cell leukemia transcription factor-interacting protein 1 (Hematopoietic PBX-interacting protein)	3 v 3	0.286201	0.0157001	0.204541	TRABD
Q00403	GTF2B	Transcription initiation factor IIB (EC 2.3.1.48) (General transcription factor TFIIB) (S300-II)	3 v 3	-0.0325612	0.0339722	0.434268	Q96HA1	POM121	Nuclear envelope pore membrane protein POM 121 (Nuclear envelope pore membrane protein POM 121A) (Nucleoporin Nup121) (Pore membrane protein of 121 kDa)	3 v 3	0.368134	0.0157124	0.204541	BAG6
Q6ZVC0	NYAP1	Neuronal tyrosine-phosphorylated phosphoinositide-3-kinase adapter 1	3 v 3	0.146655	0.0341682	0.434268	Q49A26	GLYR1	Putative oxidoreductase GLYR1 (EC 1.-.-.-) (3-hydroxyisobutyrate dehydrogenase-like protein) (Cytokine-like nuclear factor N-PAC) (Glyoxylate reductase 1 homolog) (Nuclear protein NP60) (Nuclear protein of 60 kDa) (Nucleosome-destabilizing factor) (hNDF)	3 v 3	-0.496458	0.015732	0.204541	COPA
Q29RF7	PDS5A	Sister chromatid cohesion protein PDS5 homolog A (Cell proliferation-inducing gene 54 protein) (Sister chromatid cohesion protein 112) (SCC-112)	3 v 3	-0.165213	0.0342483	0.434268	Q9NUN5	LMBRD1	Lysosomal cobalamin transport escort protein LMBD1 (LMBD1) (HDAg-L-interacting protein NESI) (LMBR1 domain-containing protein 1) (Nuclear export signal-interacting protein)	3 v 3	-0.176514	0.0157582	0.204568	NDUFS6
O95716	RAB3D	Ras-related protein Rab-3D	3 v 3	0.31005	0.0343115	0.434268	O94868	FCHSD2	F-BAR and double SH3 domains protein 2 (Carom) (Protein nervous wreck 1) (NWK1) (SH3 multiple domains protein 3)	3 v 3	-0.275889	0.0158556	0.205356	MIPEP
Q9UK76	JPT1	Jupiter microtubule associated homolog 1 (Androgen-regulated protein 2) (Hematological and neurological expressed 1 protein) [Cleaved into: Jupiter microtubule associated homolog 1, N-terminally processed]	3 v 3	-0.171	0.0343363	0.434268	P41240	CSK	Tyrosine-protein kinase CSK (EC 2.7.10.2) (C-Src kinase) (Protein-tyrosine kinase CYL)	3 v 3	0.378006	0.0158671	0.205356	KNSTRN
Q16566	CAMK4	Calcium/calmodulin-dependent protein kinase type IV (CaMK IV) (EC 2.7.11.17) (CaM kinase-GR)	3 v 3	0.217707	0.0343394	0.434268	Q96HE9	PRR11	Proline-rich protein 11	3 v 3	0.897696	0.015903	0.205508	DKFZp451C205
O00330	PDHX	Pyruvate dehydrogenase protein X component, mitochondrial (Dihydrolipoamide dehydrogenase-binding protein of pyruvate dehydrogenase complex) (E3-binding protein) (E3BP) (Lipoyl-containing pyruvate dehydrogenase complex component X) (proX)	3 v 3	-0.151647	0.0343525	0.434268	Q5VSL9	STRIP1	Striatin-interacting protein 1 (Protein FAM40A)	3 v 3	0.152671	0.0159376	0.205644	FAM32A
Q9Y530	OARD1	ADP-ribose glycohydrolase OARD1 (O-acetyl-ADP-ribose deacetylase 1) (EC 3.5.1.-) (Terminal ADP-ribose protein glycohydrolase 1) ([Protein ADP-ribosylglutamate] hydrolase OARD1) (EC 3.2.2.-)	3 v 3	0.510588	0.0343736	0.434268	Q96E09	PABIR1	PPP2R1A-PPP2R2A-interacting phosphatase regulator 1 (PABIR family member 1)	3 v 3	0.266165	0.0160519	0.206321	STXBP6
Q6NUK4	REEP3	Receptor expression-enhancing protein 3	3 v 3	-0.533239	0.0345116	0.434268	Q6UXV4	APOOL	MICOS complex subunit MIC27 (Apolipoprotein O-like) (Protein FAM121A)	3 v 3	0.158857	0.0160554	0.206321	TAF6
Q6ZU35	CRACD	Capping protein-inhibiting regulator of actin dynamics (Cancer-related regulator of actin dynamics)	3 v 3	-0.259572	0.034552	0.434268	Q8NB78	KDM1B	Lysine-specific histone demethylase 1B (EC 1.14.99.66) (Flavin-containing amine oxidase domain-containing protein 1) (Lysine-specific histone demethylase 2)	3 v 3	-0.144563	0.0160711	0.206321	BDH1
P61599	NAA20	N-alpha-acetyltransferase 20 (EC 2.3.1.254) (Methionine N-acetyltransferase) (N-acetyltransferase 5) (N-terminal acetyltransferase B complex catalytic subunit NAA20) (N-terminal acetyltransferase B complex catalytic subunit NAT5) (NatB complex subunit NAT5) (NatB catalytic subunit)	3 v 3	-0.359335	0.0346272	0.434268	Q9BV20	MRI1	Methylthioribose-1-phosphate isomerase (M1Pi) (MTR-1-P isomerase) (EC 5.3.1.23) (Mediator of RhoA-dependent invasion) (S-methyl-5-thioribose-1-phosphate isomerase) (Translation initiation factor eIF-2B subunit alpha/beta/delta-like protein)	3 v 3	0.183892	0.0160929	0.206321	DIAPH1
O00193	SMAP	Small acidic protein	3 v 3	-0.11874	0.0346939	0.434268	Q7Z5K2	WAPL	Wings apart-like protein homolog (Friend of EBNA2 protein) (WAPL cohesin release factor)	3 v 3	0.0805189	0.0161418	0.206321	PPIH
Q7Z4H8	POGLUT3	Protein O-glucosyltransferase 3 (EC 2.4.1.-) (KDEL motif-containing protein 2) (Protein O-xylosyltransferase POGLUT3) (EC 2.4.2.-)	3 v 3	-0.233824	0.0347348	0.434268	Q14320	FAM50A	Protein FAM50A (Protein HXC-26) (Protein XAP-5)	3 v 3	-0.107593	0.0161672	0.206321	GBF1
Q92979	EMG1	Ribosomal RNA small subunit methyltransferase NEP1 (EC 2.1.1.-) (18S rRNA (pseudouridine(1248)-N1)-methyltransferase) (18S rRNA Psi1248 methyltransferase) (Nucleolar protein EMG1 homolog) (Protein C2f) (Ribosome biogenesis protein NEP1)	3 v 3	0.353335	0.0349925	0.434268	P49795	RGS19	Regulator of G-protein signaling 19 (RGS19) (G-alpha-interacting protein) (GAIP)	2 v 2	-0.122532	0.0161893	0.206321	ATP6V1B2
A0A1U9X7R2		GNL1	3 v 3	-0.141941	0.035034	0.434268	Q9UKG9	CROT	Peroxisomal carnitine O-octanoyltransferase (COT) (EC 2.3.1.137)	3 v 3	-0.366541	0.0161961	0.206321	KIAA1522
B2R665		cDNA, FLJ92810, highly similar to Homo sapiens protein phosphatase 1G (formerly 2C), magnesium-dependent, gamma isoform (PPM1G), mRNA	3 v 3	-0.0487167	0.0352244	0.434268	Q8TDX7	NEK7	Serine/threonine-protein kinase Nek7 (EC 2.7.11.1) (Never in mitosis A-related kinase 7) (NimA-related protein kinase 7)	3 v 3	-0.261532	0.0162082	0.206321	MAD1L1
B4DFE9		cDNA FLJ59619, highly similar to Epoxide hydrolase 2	3 v 3	0.203349	0.0353168	0.434268	Q04721	NOTCH2	Neurogenic locus notch homolog protein 2 (Notch 2) (hN2) [Cleaved into: Notch 2 extracellular truncation (N2ECD); Notch 2 intracellular domain (N2ICD)]	3 v 3	0.305811	0.0162508	0.206555	FEN1
Q96RE7	NACC1	Nucleus accumbens-associated protein 1 (NAC-1) (BTB/POZ domain-containing protein 14B)	3 v 3	-0.0539062	0.035324	0.434268	Q9NYS0	NKIRAS1	NF-kappa-B inhibitor-interacting Ras-like protein 1 (I-kappa-B-interacting Ras-like protein 1) (Kappa B-Ras protein 1) (KappaB-Ras1)	3 v 3	-0.401368	0.016291	0.206757	LPIN2
Q8IZE3	SCYL3	Protein-associating with the carboxyl-terminal domain of ezrin (Ezrin-binding protein PACE-1) (SCY1-like protein 3)	3 v 3	-0.466737	0.0353258	0.434268	O75251	NDUFS7	NADH dehydrogenase [ubiquinone] iron-sulfur protein 7, mitochondrial (EC 7.1.1.2) (Complex I-20kD) (CI-20kD) (NADH-ubiquinone oxidoreductase 20 kDa subunit) (PSST subunit)	3 v 3	0.0527591	0.0163879	0.207138	WASHC3
P36776	LONP1	Lon protease homolog, mitochondrial (EC 3.4.21.53) (LONHs) (Lon protease-like protein) (LONP) (Mitochondrial ATP-dependent protease Lon) (Serine protease 15)	3 v 3	-0.201825	0.0353366	0.434268	Q9BUJ2	HNRNPUL1	Heterogeneous nuclear ribonucleoprotein U-like protein 1 (Adenovirus early region 1B-associated protein 5) (E1B-55 kDa-associated protein 5) (E1B-AP5)	3 v 3	0.7477	0.016389	0.207138	ZNF185
Q9NQ92	COPRS	Coordinator of PRMT5 and differentiation stimulator (Cooperator of PRMT5) (Protein TTP1)	3 v 3	-0.307506	0.0353629	0.434268	Q96IK1	BOD1	Biorientation of chromosomes in cell division protein 1 (Biorientation defective protein 1) (Protein FAM44B)	3 v 3	0.355852	0.0164091	0.207138	LENG8
Q86XA9	HEATR5A	HEAT repeat-containing protein 5A	3 v 3	-0.0650467	0.0354295	0.434268	Q9Y6N7	ROBO1	Roundabout homolog 1 (Deleted in U twenty twenty) (H-Robo-1)	3 v 3	0.0904051	0.0164383	0.207138	ATG13
Q9Y376	CAB39	Calcium-binding protein 39 (MO25alpha) (Protein Mo25)	3 v 3	-0.167367	0.0354322	0.434268	Q9Y3Z3	SAMHD1	Deoxynucleoside triphosphate triphosphohydrolase SAMHD1 (dNTPase) (EC 3.1.5.-) (Dendritic cell-derived IFNG-induced protein) (DCIP) (Monocyte protein 5) (MOP-5) (SAM domain and HD domain-containing protein 1) (hSAMHD1)	3 v 3	-0.133508	0.0164426	0.207138	RAB34
P83436	COG7	Conserved oligomeric Golgi complex subunit 7 (COG complex subunit 7) (Component of oligomeric Golgi complex 7)	3 v 3	-0.181183	0.0354459	0.434268	P78371	CCT2	T-complex protein 1 subunit beta (TCP-1-beta) (CCT-beta)	3 v 3	-0.14457	0.0164718	0.2072	FBXL18
O14896	IRF6	Interferon regulatory factor 6 (IRF-6)	3 v 3	-0.0521359	0.0355331	0.434268	P12830	CDH1	Cadherin-1 (CAM 120/80) (Epithelial cadherin) (E-cadherin) (Uvomorulin) (CD antigen CD324) [Cleaved into: E-Cad/CTF1; E-Cad/CTF2; E-Cad/CTF3]	3 v 3	-0.285359	0.0165095	0.207368	MRGBP
Q14680	MELK	Maternal embryonic leucine zipper kinase (hMELK) (EC 2.7.11.1) (Protein kinase Eg3) (pEg3 kinase) (Protein kinase PK38) (hPK38) (Tyrosine-protein kinase MELK) (EC 2.7.10.2)	3 v 3	0.22025	0.0356232	0.434268	Q9ULJ7	ANKRD50	Ankyrin repeat domain-containing protein 50	3 v 3	0.181489	0.0165487	0.207484	PAQR3
O75884	RBBP9	Serine hydrolase RBBP9 (EC 3.-.-.-) (B5T-overexpressed gene protein) (Protein BOG) (Retinoblastoma-binding protein 10) (RBBP-10) (Retinoblastoma-binding protein 9) (RBBP-9)	3 v 3	-0.323769	0.0356791	0.434268	A2RRC9	IQGAP3	IQ motif containing GTPase activating protein 3	3 v 3	0.404801	0.0166071	0.207484	RSF1
Q69YU5	BRAWNIN	Protein BRAWNIN	3 v 3	-0.405243	0.0356796	0.434268	O00461	GOLIM4	Golgi integral membrane protein 4 (Golgi integral membrane protein, cis) (GIMPc) (Golgi phosphoprotein 4) (Golgi-localized phosphoprotein of 130 kDa) (Golgi phosphoprotein of 130 kDa)	3 v 3	0.300233	0.0166251	0.207484	METTL26
P46937	YAP1	Transcriptional coactivator YAP1 (Yes-associated protein 1) (Protein yorkie homolog) (Yes-associated protein YAP65 homolog)	3 v 3	0.328567	0.0358098	0.434268	Q86YR5	GPSM1	G-protein-signaling modulator 1 (Activator of G-protein signaling 3)	3 v 3	0.342338	0.0166479	0.207484	FASTKD5
Q92805	GOLGA1	Golgin subfamily A member 1 (Golgin-97)	3 v 3	-0.172854	0.0358199	0.434268	A0A024R275	RFK	Riboflavin kinase (EC 2.7.1.26)	3 v 3	-0.408874	0.0166595	0.207484	OSTM1
B4E0T5		cDNA FLJ54527, highly similar to Homo sapiens sphingomyelin phosphodiesterase 4, neutral membrane, transcript variant 1, mRNA	2 v 2	-0.298045	0.035906	0.434268	Q8TF68	ZNF384	Zinc finger protein 384 (CAG repeat protein 1) (CAS-interacting zinc finger protein) (Nuclear matrix transcription factor 4) (Nuclear matrix protein 4) (Trinucleotide repeat-containing gene 1 protein)	3 v 3	0.319729	0.01671	0.207484	RXRB
O60678	PRMT3	Protein arginine N-methyltransferase 3 (EC 2.1.1.-) (Heterogeneous nuclear ribonucleoprotein methyltransferase-like protein 3)	3 v 3	0.262114	0.0360407	0.434268	Q9NXG2	THUMPD1	THUMP domain-containing protein 1	3 v 3	-0.330278	0.0167149	0.207484	PMM2
Q8N511	TMEM199	Transmembrane protein 199	3 v 3	-0.282541	0.0361776	0.434268	Q8TCG2	PI4K2B	Phosphatidylinositol 4-kinase type 2-beta (EC 2.7.1.67) (Phosphatidylinositol 4-kinase type II-beta) (PI4KII-BETA)	3 v 3	-0.328237	0.0167241	0.207484	HS2ST1
Q5VYY1	ANKRD22	Ankyrin repeat domain-containing protein 22	3 v 3	-0.387405	0.036191	0.434268	Q96BJ8	ELMO3	Engulfment and cell motility protein 3	3 v 3	-0.313623	0.0167381	0.207484	MGAT1
Q9Y605	MRFAP1	MORF4 family-associated protein 1 (Protein PGR1) (Protein associated with MRG of 14 kDa)	3 v 3	-0.223542	0.0364483	0.434268	O95471	CLDN7	Claudin-7 (CLDN-7)	3 v 3	0.297109	0.0167763	0.207655	HSPD1
P82979	SARNP	SAP domain-containing ribonucleoprotein (Cytokine-induced protein of 29 kDa) (Nuclear protein Hcc-1) (Proliferation-associated cytokine-inducible protein CIP29)	3 v 3	0.322361	0.0364769	0.434268	P48553	TRAPPC10	Trafficking protein particle complex subunit 10 (Epilepsy holoprosencephaly candidate 1 protein) (EHOC-1) (Protein GT334) (Trafficking protein particle complex subunit TMEM1) (Transport protein particle subunit TMEM1) (TRAPP subunit TMEM1)	3 v 3	-0.229393	0.0169231	0.208852	C9orf78
Q15642	TRIP10	Cdc42-interacting protein 4 (Protein Felic) (Salt tolerant protein) (hSTP) (Thyroid receptor-interacting protein 10) (TR-interacting protein 10) (TRIP-10)	3 v 3	-0.146384	0.0364807	0.434268	O15075	DCLK1	Serine/threonine-protein kinase DCLK1 (EC 2.7.11.1) (Doublecortin domain-containing protein 3A) (Doublecortin-like and CAM kinase-like 1) (Doublecortin-like kinase 1)	3 v 3	-0.113184	0.0169276	0.208852	UBR4
Q13523	PRPF4B	Serine/threonine-protein kinase PRP4 homolog (EC 2.7.11.1) (PRP4 kinase) (PRP4 pre-mRNA-processing factor 4 homolog)	3 v 3	0.480925	0.0365226	0.434268	Q9Y4A5	TRRAP	Transformation/transcription domain-associated protein (350/400 kDa PCAF-associated factor) (PAF350/400) (STAF40) (Tra1 homolog)	3 v 3	0.100199	0.0169465	0.208852	ALG11
Q9ULV4	CORO1C	Coronin-1C (Coronin-3) (hCRNN4)	3 v 3	-0.0813352	0.0365277	0.434268	Q15257	PTPA	Serine/threonine-protein phosphatase 2A activator (EC 5.2.1.8) (PP2A, subunit B', PR53 isoform) (Phosphotyrosyl phosphatase activator) (PTPA) (Serine/threonine-protein phosphatase 2A regulatory subunit 4) (Serine/threonine-protein phosphatase 2A regulatory subunit B')	3 v 3	0.25673	0.0169863	0.209039	HEATR5B
Q14165	MLEC	Malectin	3 v 3	0.331826	0.0365626	0.434268	Q7Z434	MAVS	Mitochondrial antiviral-signaling protein (MAVS) (CARD adapter inducing interferon beta) (Cardif) (Interferon beta promoter stimulator protein 1) (IPS-1) (Putative NF-kappa-B-activating protein 031N) (Virus-induced-signaling adapter) (VISA)	3 v 3	0.106233	0.0170848	0.209304	VPS52
Q53H26		Beta-1 metal-binding globulin (Serotransferrin) (Siderophilin) (Fragment)	3 v 3	-0.444686	0.0365649	0.434268	Q99504	EYA3	Eyes absent homolog 3 (EC 3.1.3.48)	3 v 3	0.207156	0.0170957	0.209304	GNAQ
Q9H223	EHD4	EH domain-containing protein 4 (Hepatocellular carcinoma-associated protein 10/11) (PAST homolog 4)	3 v 3	-0.0979681	0.0365731	0.434268	Q8N4S9	MARVELD2	MARVEL domain-containing protein 2 (Tricellulin)	3 v 3	0.243177	0.0171093	0.209304	BLVRB
P24821	TNC	Tenascin (TN) (Cytotactin) (GMEM) (GP 150-225) (Glioma-associated-extracellular matrix antigen) (Hexabrachion) (JI) (Myotendinous antigen) (Neuronectin) (Tenascin-C) (TN-C)	3 v 3	0.311158	0.0366577	0.434268	Q6QNY1	BLOC1S2	Biogenesis of lysosome-related organelles complex 1 subunit 2 (BLOC-1 subunit 2) (Centrosome-associated protein)	3 v 3	0.130102	0.0171261	0.209304	SLC35D1
H0YJH7	TMPO	Lamina-associated polypeptide 2, isoforms beta/gamma (Fragment)	3 v 3	-0.174395	0.0366748	0.434268	P00338	LDHA	L-lactate dehydrogenase A chain (LDH-A) (EC 1.1.1.27) (Cell proliferation-inducing gene 19 protein) (LDH muscle subunit) (LDH-M) (Renal carcinoma antigen NY-REN-59)	3 v 3	-0.201982	0.0171698	0.209304	TJP3
P49841	GSK3B	Glycogen synthase kinase-3 beta (GSK-3 beta) (EC 2.7.11.26) (Serine/threonine-protein kinase GSK3B) (EC 2.7.11.1)	3 v 3	-0.152405	0.0366992	0.434268	P58004	SESN2	Sestrin-2 (EC 1.11.1.-) (Hypoxia-induced gene)	3 v 3	0.200331	0.0172127	0.209304	EHF
Q8WUK0	PTPMT1	Phosphatidylglycerophosphatase and protein-tyrosine phosphatase 1 (EC 3.1.3.27) (PTEN-like phosphatase) (Phosphoinositide lipid phosphatase) (Protein-tyrosine phosphatase mitochondrial 1) (EC 3.1.3.16) (EC 3.1.3.48)	3 v 3	-0.0895414	0.0368585	0.434268	P16870	CPE	Carboxypeptidase E (CPE) (EC 3.4.17.10) (Carboxypeptidase H) (CPH) (Enkephalin convertase) (Prohormone-processing carboxypeptidase)	3 v 3	0.202504	0.0172434	0.209304	KIF11
Q8NFC6	BOD1L1	Biorientation of chromosomes in cell division protein 1-like 1	3 v 3	0.126053	0.0369089	0.434268	P07948	LYN	Tyrosine-protein kinase Lyn (EC 2.7.10.2) (Lck/Yes-related novel protein tyrosine kinase) (V-yes-1 Yamaguchi sarcoma viral related oncogene homolog) (p53Lyn) (p56Lyn)	3 v 3	0.186894	0.0172497	0.209304	POMK
Q96D05	FAM241B	Protein FAM241B	3 v 3	-0.182001	0.0369432	0.434268	Q9Y484	WDR45	WD repeat domain phosphoinositide-interacting protein 4 (WIPI-4) (WD repeat-containing protein 45)	3 v 3	0.250208	0.0172556	0.209304	GPALPP1
P60033	CD81	CD81 antigen (26 kDa cell surface protein TAPA-1) (Target of the antiproliferative antibody 1) (Tetraspanin-28) (Tspan-28) (CD antigen CD81)	3 v 3	-0.274954	0.0369882	0.434268	Q8WVC6	DCAKD	Dephospho-CoA kinase domain-containing protein	3 v 3	0.183578	0.0172693	0.209304	ASXL1
Q641Q2	WASHC2A	WASH complex subunit 2A	3 v 3	-0.110191	0.0370023	0.434268	Q14676	MDC1	Mediator of DNA damage checkpoint protein 1 (Nuclear factor with BRCT domains 1)	3 v 3	0.373525	0.017294	0.209304	VPS50
Q6P1Q9	METTL2B	tRNA N(3)-methylcytidine methyltransferase METTL2B (EC 2.1.1.-) (Methyltransferase-like protein 2B)	3 v 3	-0.150287	0.0370259	0.434268	Q9H4Z3	PCIF1	mRNA (2'-O-methyladenosine-N(6)-)-methyltransferase (EC 2.1.1.62) (Cap-specific adenosine methyltransferase) (CAPAM) (hCAPAM) (Phosphorylated CTD-interacting factor 1) (hPCIF1) (Protein phosphatase 1 regulatory subunit 121)	3 v 3	0.0644514	0.0173027	0.209304	LIN37
B4E299		Staphylococcal nuclease domain-containing protein (EC 3.1.31.1)	3 v 3	0.150091	0.0370577	0.434268	P31751	AKT2	RAC-beta serine/threonine-protein kinase (EC 2.7.11.1) (Protein kinase Akt-2) (Protein kinase B beta) (PKB beta) (RAC-PK-beta)	3 v 3	0.593459	0.0173529	0.209304	ACADSB
Q9BQ90	KLHDC3	Kelch domain-containing protein 3 (Protein Peas) (Testis intracellular mediator protein)	3 v 3	-0.286212	0.037063	0.434268	A0A499FIZ0	WDR26	WD repeat-containing protein 26	3 v 3	-0.379832	0.0173541	0.209304	XPO4
Q4QQP8	PTGFRN	PTGFRN protein (Fragment)	3 v 3	-0.355934	0.0370818	0.434268	Q96ST3	SIN3A	Paired amphipathic helix protein Sin3a (Histone deacetylase complex subunit Sin3a) (Transcriptional corepressor Sin3a)	3 v 3	0.125748	0.0174099	0.209304	SLC25A15
Q9NRN7	AASDHPPT	L-aminoadipate-semialdehyde dehydrogenase-phosphopantetheinyl transferase (EC 2.7.8.7) (4'-phosphopantetheinyl transferase) (Alpha-aminoadipic semialdehyde dehydrogenase-phosphopantetheinyl transferase) (AASD-PPT) (LYS5 ortholog)	3 v 3	-0.136547	0.0371576	0.434268	Q2LD37	KIAA1109	Transmembrane protein KIAA1109 (Fragile site-associated protein)	3 v 3	-0.254332	0.0174321	0.209304	ZMAT2
P14866	HNRNPL	Heterogeneous nuclear ribonucleoprotein L (hnRNP L)	3 v 3	0.420557	0.0371684	0.434268	Q9Y320	TMX2	Thioredoxin-related transmembrane protein 2 (Cell proliferation-inducing gene 26 protein) (Thioredoxin domain-containing protein 14)	3 v 3	0.434252	0.0174605	0.209304	DENND2D
P07355	ANXA2	Annexin A2 (Annexin II) (Annexin-2) (Calpactin I heavy chain) (Calpactin-1 heavy chain) (Chromobindin-8) (Lipocortin II) (Placental anticoagulant protein IV) (PAP-IV) (Protein I) (p36)	3 v 3	-0.104369	0.0372626	0.434268	Q9Y478	PRKAB1	5'-AMP-activated protein kinase subunit beta-1 (AMPK subunit beta-1) (AMPKb)	3 v 3	0.150972	0.0174727	0.209304	ELOVL5
Q3KRA9	ALKBH6	Alpha-ketoglutarate-dependent dioxygenase alkB homolog 6 (EC 1.14.11.-) (Alkylated DNA repair protein alkB homolog 6)	2 v 2	-0.223996	0.0373724	0.434268	Q17RY0	CPEB4	Cytoplasmic polyadenylation element-binding protein 4 (CPE-BP4) (CPE-binding protein 4) (hCPEB-4)	3 v 3	-0.645661	0.0174748	0.209304	GTF3C2
Q9Y2C4	EXOG	Nuclease EXOG, mitochondrial (EC 3.1.30.-) (Endonuclease G-like 1) (Endo G-like 1)	3 v 3	-0.326421	0.0373836	0.434268	Q9BUB4	ADAT1	tRNA-specific adenosine deaminase 1 (hADAT1) (EC 3.5.4.34) (tRNA-specific adenosine-37 deaminase)	3 v 3	0.116046	0.0175307	0.209652	POFUT2
Q12843	BCR	Breakpoint cluster region protein (Fragment)	3 v 3	-0.324451	0.0374344	0.434268	Q9H254	SPTBN4	Spectrin beta chain, non-erythrocytic 4 (Beta-IV spectrin) (Spectrin, non-erythroid beta chain 3)	2 v 2	0.287006	0.0175752	0.209652	ZC3H14
Q8IV36	HID1	Protein HID1 (Down-regulated in multiple cancers 1) (HID1 domain-containing protein) (Protein hid-1 homolog)	3 v 3	0.161641	0.0374478	0.434268	P19367	HK1	Hexokinase-1 (EC 2.7.1.1) (Brain form hexokinase) (Hexokinase type I) (HK I) (Hexokinase-A)	3 v 3	-0.083184	0.0175899	0.209652	HNRNPDL
O60583	CCNT2	Cyclin-T2 (CycT2)	2 v 2	0.565736	0.0374971	0.434268	O43399	TPD52L2	Tumor protein D54 (hD54) (Tumor protein D52-like 2)	3 v 3	-0.368225	0.0176248	0.209652	EP400
O60664	PLIN3	Perilipin-3 (47 kDa mannose 6-phosphate receptor-binding protein) (47 kDa MPR-binding protein) (Cargo selection protein TIP47) (Mannose-6-phosphate receptor-binding protein 1) (Placental protein 17) (PP17)	3 v 3	-0.0708316	0.0375178	0.434268	P29372	MPG	DNA-3-methyladenine glycosylase (EC 3.2.2.21) (3-alkyladenine DNA glycosylase) (3-methyladenine DNA glycosidase) (ADPG) (N-methylpurine-DNA glycosylase)	3 v 3	-0.266207	0.0176269	0.209652	DHTKD1
I3L3D5	PFN1	Profilin (Fragment)	2 v 2	0.151155	0.0376324	0.434268	O15031	PLXNB2	Plexin-B2 (MM1)	3 v 3	-0.118133	0.0176663	0.209827	ARL6
P22695	UQCRC2	Cytochrome b-c1 complex subunit 2, mitochondrial (Complex III subunit 2) (Core protein II) (Ubiquinol-cytochrome-c reductase complex core protein 2)	3 v 3	0.0283623	0.0376593	0.434268	Q02487	DSC2	Desmocollin-2 (Cadherin family member 2) (Desmocollin-3) (Desmosomal glycoprotein II) (Desmosomal glycoprotein III)	3 v 3	0.255489	0.0176923	0.209843	SLC12A7
F5H8G6	NOP2	Probable 28S rRNA (cytosine(4447)-C(5))-methyltransferase	2 v 2	-0.157162	0.0376659	0.434268	Q9Y3D8	AK6	Adenylate kinase isoenzyme 6 (AK6) (EC 2.7.4.3) (Adrenal gland protein AD-004) (Coilin-interacting nuclear ATPase protein) (hCINAP) (Dual activity adenylate kinase/ATPase) (AK/ATPase)	3 v 3	-0.354553	0.0177774	0.210484	D2CPI8
Q9NUB1	ACSS1	Acetyl-coenzyme A synthetase 2-like, mitochondrial (EC 6.2.1.1) (Acetate--CoA ligase 2) (Acetyl-CoA synthetase 2) (AceCS2) (Acyl-CoA synthetase short-chain family member 1) (Propionate--CoA ligase) (EC 6.2.1.17)	3 v 3	0.357591	0.0377722	0.434268	Q9HAS0	C17orf75	Protein Njmu-R1	3 v 3	-0.185982	0.0178254	0.210484	AFDN
Q53T59	HS1BP3	HCLS1-binding protein 3 (HS1-binding protein 3) (HSP1BP-3)	3 v 3	-0.0273493	0.037882	0.434268	Q9UD71	PPP1R1B	Protein phosphatase 1 regulatory subunit 1B (DARPP-32) (Dopamine- and cAMP-regulated neuronal phosphoprotein)	3 v 3	-0.533897	0.0178431	0.210484	CDK16
O00217	NDUFS8	NADH dehydrogenase [ubiquinone] iron-sulfur protein 8, mitochondrial (EC 7.1.1.2) (Complex I-23kD) (CI-23kD) (NADH-ubiquinone oxidoreductase 23 kDa subunit) (TYKY subunit)	3 v 3	-0.0517502	0.0379114	0.434268	P35052	GPC1	Glypican-1 [Cleaved into: Secreted glypican-1]	3 v 3	-0.243047	0.0178452	0.210484	E2F4
G3V4T6	GSTZ1	Maleylacetoacetate isomerase (EC 5.2.1.2)	3 v 3	0.244381	0.0381124	0.434268	F8VXC8	SMARCC2	SWI/SNF complex subunit SMARCC2	3 v 3	0.493455	0.0178821	0.210628	RASA3
Q9Y3P4	RHBDD3	Rhomboid domain-containing protein 3	3 v 3	0.282856	0.0381301	0.434268	Q86WX3	RPS19BP1	Active regulator of SIRT1 (40S ribosomal protein S19-binding protein 1) (RPS19-binding protein 1) (S19BP)	3 v 3	0.120216	0.0179419	0.21104	PAPOLG
Q15048	LRRC14	Leucine-rich repeat-containing protein 14	3 v 3	-0.249887	0.0381573	0.434268	Q5HYI7	MTX3	Metaxin-3	3 v 3	-0.169914	0.0180127	0.211581	CD276
O43505	B4GAT1	Beta-1,4-glucuronyltransferase 1 (EC 2.4.1.-) (I-beta-1,3-N-acetylglucosaminyltransferase) (iGnT) (N-acetyllactosaminide beta-1,3-N-acetylglucosaminyltransferase) (Poly-N-acetyllactosamine extension enzyme) (UDP-GlcNAc:betaGal beta-1,3-N-acetylglucosaminyltransferase 1)	3 v 3	-0.173984	0.0381991	0.434268	Q9NU19	TBC1D22B	TBC1 domain family member 22B	3 v 3	0.13245	0.0180589	0.21176	GMPPA
Q9H694	BICC1	Protein bicaudal C homolog 1 (Bic-C)	3 v 3	-0.421806	0.0382601	0.434268	Q9NPH2	ISYNA1	Inositol-3-phosphate synthase 1 (IPS 1) (EC 5.5.1.4) (Myo-inositol 1-phosphate synthase) (MI-1-P synthase) (MIP synthase) (hIPS) (Myo-inositol 1-phosphate synthase A1) (hINO1)	3 v 3	-0.124653	0.0180881	0.21176	HAGH
Q9Y678	COPG1	Coatomer subunit gamma-1 (Gamma-1-coat protein) (Gamma-1-COP)	3 v 3	-0.255372	0.0382602	0.434268	O15066	KIF3B	Kinesin-like protein KIF3B (HH0048) (Microtubule plus end-directed kinesin motor 3B) [Cleaved into: Kinesin-like protein KIF3B, N-terminally processed]	3 v 3	-0.0970992	0.0181434	0.21176	SH3BGRL2
O75175	CNOT3	CCR4-NOT transcription complex subunit 3 (CCR4-associated factor 3) (Leukocyte receptor cluster member 2)	3 v 3	0.0934056	0.0382628	0.434268	Q96TC7	RMDN3	Regulator of microtubule dynamics protein 3 (RMD-3) (hRMD-3) (Cerebral protein 10) (Protein FAM82A2) (Protein FAM82C) (Protein tyrosine phosphatase-interacting protein 51) (TCPTP-interacting protein 51)	3 v 3	0.468584	0.0181886	0.21176	CGGBP1
Q8IYJ3	SYTL1	Synaptotagmin-like protein 1 (Exophilin-7) (Protein JFC1)	3 v 3	0.291046	0.0382931	0.434268	P04818	TYMS	Thymidylate synthase (TS) (TSase) (EC 2.1.1.45)	3 v 3	-0.540821	0.0182061	0.21176	SSBP1
P35573	AGL	Glycogen debranching enzyme (Glycogen debrancher) [Includes: 4-alpha-glucanotransferase (EC 2.4.1.25) (Oligo-1,4-1,4-glucantransferase); Amylo-alpha-1,6-glucosidase (Amylo-1,6-glucosidase) (EC 3.2.1.33) (Dextrin 6-alpha-D-glucosidase)]	3 v 3	0.0623157	0.0382951	0.434268	A0A0A6YYL4	CORO7-PAM16	Coronin	3 v 3	-0.114014	0.0182115	0.21176	ISOC1
O75165	DNAJC13	DnaJ homolog subfamily C member 13 (Required for receptor-mediated endocytosis 8) (RME-8)	3 v 3	-0.172632	0.038318	0.434268	Q14CS0	UBXN2B	UBX domain-containing protein 2B (NSFL1 cofactor p37) (p97 cofactor p37)	3 v 3	0.174211	0.0182319	0.21176	DBT
Q6Y288	B3GLCT	Beta-1,3-glucosyltransferase (Beta3Glc-T) (EC 2.4.1.-) (Beta 3-glucosyltransferase) (Beta-3-glycosyltransferase-like)	3 v 3	-0.25945	0.0383507	0.434268	Q8NI60	COQ8A	Atypical kinase COQ8A, mitochondrial (EC 2.7.-.-) (Chaperone activity of bc1 complex-like) (Chaperone-ABC1-like) (Coenzyme Q protein 8A) (aarF domain-containing protein kinase 3)	2 v 2	0.116707	0.0182332	0.21176	PPP5C
P22830	FECH	Ferrochelatase, mitochondrial (EC 4.99.1.1) (Heme synthase) (Protoheme ferro-lyase)	3 v 3	-0.20988	0.0383764	0.434268	P46976	GYG1	Glycogenin-1 (GN-1) (GN1) (EC 2.4.1.186)	3 v 3	-0.132325	0.0182517	0.21176	CD46
Q99961	SH3GL1	Endophilin-A2 (EEN fusion partner of MLL) (Endophilin-2) (Extra eleven-nineteen leukemia fusion gene protein) (EEN) (SH3 domain protein 2B) (SH3 domain-containing GRB2-like protein 1)	3 v 3	-0.0643252	0.0384615	0.434268	Q13951	CBFB	Core-binding factor subunit beta (CBF-beta) (Polyomavirus enhancer-binding protein 2 beta subunit) (PEA2-beta) (PEBP2-beta) (SL3-3 enhancer factor 1 subunit beta) (SL3/AKV core-binding factor beta subunit)	3 v 3	-0.225807	0.0183168	0.212226	B7Z518
Q7L3B6	CDC37L1	Hsp90 co-chaperone Cdc37-like 1 (Hsp90-associating relative of Cdc37)	3 v 3	-0.480855	0.0384617	0.434268	O94776	MTA2	Metastasis-associated protein MTA2 (Metastasis-associated 1-like 1) (MTA1-L1 protein) (p53 target protein in deacetylase complex)	3 v 3	0.155521	0.0183883	0.212765	PAXBP1
Q9UPN6	SCAF8	SR-related and CTD-associated factor 8 (CDC5L complex-associated protein 7) (RNA-binding motif protein 16)	3 v 3	-0.151122	0.0384843	0.434268	P41214	EIF2D	Eukaryotic translation initiation factor 2D (eIF2d) (Hepatocellular carcinoma-associated antigen 56) (Ligatin)	3 v 3	0.0284401	0.0184793	0.213527	MFAP1
P33991	MCM4	DNA replication licensing factor MCM4 (EC 3.6.4.12) (CDC21 homolog) (P1-CDC21)	3 v 3	0.13051	0.0385763	0.434268	Q9C0J8	WDR33	pre-mRNA 3' end processing protein WDR33 (WD repeat-containing protein 33) (WD repeat-containing protein of 146 kDa)	3 v 3	-0.10837	0.018541	0.21395	CDK4
P55268	LAMB2	Laminin subunit beta-2 (Laminin B1s chain) (Laminin-11 subunit beta) (Laminin-14 subunit beta) (Laminin-15 subunit beta) (Laminin-3 subunit beta) (Laminin-4 subunit beta) (Laminin-7 subunit beta) (Laminin-9 subunit beta) (S-laminin subunit beta) (S-LAM beta)	3 v 3	0.274987	0.0386004	0.434268	Q9NVH2	INTS7	Integrator complex subunit 7 (Int7)	3 v 3	0.0920801	0.0185929	0.214259	UBE2B
O60506	SYNCRIP	Heterogeneous nuclear ribonucleoprotein Q (hnRNP Q) (Glycine- and tyrosine-rich RNA-binding protein) (GRY-RBP) (NS1-associated protein 1) (Synaptotagmin-binding, cytoplasmic RNA-interacting protein)	3 v 3	0.265436	0.038627	0.434268	P08237	PFKM	ATP-dependent 6-phosphofructokinase, muscle type (ATP-PFK) (PFK-M) (EC 2.7.1.11) (6-phosphofructokinase type A) (Phosphofructo-1-kinase isozyme A) (PFK-A) (Phosphohexokinase)	3 v 3	-0.1287	0.0186485	0.214322	SLC27A2
Q9Y2U9	KLHDC2	Kelch domain-containing protein 2 (Hepatocellular carcinoma-associated antigen 33) (Host cell factor homolog LCP) (Host cell factor-like protein 1) (HCLP-1)	3 v 3	0.14246	0.0386563	0.434268	Q14CB8	ARHGAP19	Rho GTPase-activating protein 19 (Rho-type GTPase-activating protein 19)	3 v 3	-0.639199	0.0186579	0.214322	SPINT1
Q7RTP6	MICAL3	[F-actin]-monooxygenase MICAL3 (EC 1.14.13.225) (Molecule interacting with CasL protein 3) (MICAL-3)	3 v 3	0.162617	0.0387134	0.434268	P51580	TPMT	Thiopurine S-methyltransferase (EC 2.1.1.67) (Thiopurine methyltransferase)	3 v 3	-0.140898	0.0186793	0.214322	IDH3A
P32780	GTF2H1	General transcription factor IIH subunit 1 (Basic transcription factor 2 62 kDa subunit) (BTF2 p62) (General transcription factor IIH polypeptide 1) (TFIIH basal transcription factor complex p62 subunit)	3 v 3	-0.161104	0.0388065	0.434268	Q8NCF5	NFATC2IP	NFATC2-interacting protein (45 kDa NF-AT-interacting protein) (45 kDa NFAT-interacting protein) (Nuclear factor of activated T-cells, cytoplasmic 2-interacting protein)	3 v 3	0.4193	0.0187369	0.214322	B7Z2V6
Q5JNZ3	ZNF311	Zinc finger protein 311 (Zinc finger protein zfp-31)	3 v 3	0.622475	0.0388876	0.434268	Q86YP4	GATAD2A	Transcriptional repressor p66-alpha (Hp66alpha) (GATA zinc finger domain-containing protein 2A)	3 v 3	0.140662	0.018748	0.214322	PISD
P53801	PTTG1IP	Pituitary tumor-transforming gene 1 protein-interacting protein (Pituitary tumor-transforming gene protein-binding factor) (PBF) (PTTG-binding factor)	3 v 3	-0.72549	0.0388947	0.434268	Q4LE60	TNPO2 variant protein	TNPO2 variant protein (Fragment)	3 v 3	0.144207	0.0187494	0.214322	HELLS
O14763	TNFRSF10B	Tumor necrosis factor receptor superfamily member 10B (Death receptor 5) (TNF-related apoptosis-inducing ligand receptor 2) (TRAIL receptor 2) (TRAIL-R2) (CD antigen CD262)	3 v 3	-0.356313	0.0389133	0.434268	Q9HA82	CERS4	Ceramide synthase 4 (CerS4) (EC 2.3.1.-) (LAG1 longevity assurance homolog 4) (Sphingosine N-acyltransferase CERS4) (EC 2.3.1.24)	3 v 3	0.179463	0.0188656	0.214872	EAF1
Q9Y3C1	NOP16	Nucleolar protein 16 (HBV pre-S2 trans-regulated protein 3)	3 v 3	0.0524325	0.0389498	0.434268	B2RBV5		Putative MORF4 family-associated protein 1-like protein UPP (Unnamed protein product) (UPP)	3 v 3	0.297255	0.0188883	0.214872	CCND1
P50454	SERPINH1	Serpin H1 (47 kDa heat shock protein) (Arsenic-transactivated protein 3) (AsTP3) (Cell proliferation-inducing gene 14 protein) (Collagen-binding protein) (Colligin) (Rheumatoid arthritis-related antigen RA-A47)	3 v 3	-0.149873	0.0389672	0.434268	Q9UQ35	SRRM2	Serine/arginine repetitive matrix protein 2 (300 kDa nuclear matrix antigen) (Serine/arginine-rich splicing factor-related nuclear matrix protein of 300 kDa) (SR-related nuclear matrix protein of 300 kDa) (Ser/Arg-related nuclear matrix protein of 300 kDa) (Splicing coactivator subunit SRm300) (Tax-responsive enhancer element-binding protein 803) (TaxREB803)	3 v 3	-0.361649	0.0189049	0.214872	CCAR2
Q92504	SLC39A7	Zinc transporter SLC39A7 (Histidine-rich membrane protein Ke4) (Really interesting new gene 5 protein) (Solute carrier family 39 member 7) (Zrt-, Irt-like protein 7) (ZIP7)	3 v 3	0.369924	0.0389789	0.434268	Q9Y6Q1	CAPN6	Calpain-6 (Calpain-like protease X-linked) (Calpamodulin) (CalpM)	3 v 3	0.259889	0.0189591	0.214872	ENPP4
Q9P0P8	MTRES1	Mitochondrial transcription rescue factor 1	3 v 3	0.258391	0.0390007	0.434268	Q8TAA9	VANGL1	Vang-like protein 1 (Loop-tail protein 2 homolog) (LPP2) (Strabismus 2) (Van Gogh-like protein 1)	3 v 3	0.699982	0.0189709	0.214872	ZNHIT3
Q9UBT7	CTNNAL1	Alpha-catulin (Alpha-catenin-related protein) (ACRP) (Catenin alpha-like protein 1)	3 v 3	0.105886	0.0390972	0.434268	P11310	ACADM	Medium-chain specific acyl-CoA dehydrogenase, mitochondrial (MCAD) (EC 1.3.8.7) (Medium chain acyl-CoA dehydrogenase) (MCADH)	3 v 3	0.157627	0.019003	0.214872	ITFG1
Q9BPX5	ARPC5L	Actin-related protein 2/3 complex subunit 5-like protein (Arp2/3 complex 16 kDa subunit 2) (ARC16-2)	3 v 3	-0.271864	0.0392626	0.434268	Q70CQ3	USP30	Ubiquitin carboxyl-terminal hydrolase 30 (EC 3.4.19.12) (Deubiquitinating enzyme 30) (Ubiquitin thioesterase 30) (Ubiquitin-specific-processing protease 30) (Ub-specific protease 30)	3 v 3	0.0941054	0.0190096	0.214872	YTHDC1
Q9Y2Y1	POLR3K	DNA-directed RNA polymerase III subunit RPC10 (RNA polymerase III subunit C10) (DNA-directed RNA polymerase III subunit K) (RNA polymerase III 12.5 kDa subunit) (RPC12.5) (RNA polymerase III subunit C11) (HsC11p) (RPC11) (hRPC11)	2 v 2	0.218724	0.0392901	0.434268	Q13637	RAB32	Ras-related protein Rab-32	3 v 3	0.56987	0.0190212	0.214872	ND2
Q8NBU5	ATAD1	Outer mitochondrial transmembrane helix translocase (EC 7.4.2.-) (ATPase family AAA domain-containing protein 1) (hATAD1) (Thorase)	3 v 3	0.371801	0.0393747	0.434268	Q8NHP8	PLBD2	Putative phospholipase B-like 2 (EC 3.1.1.-) (76 kDa protein) (p76) (LAMA-like protein 2) (Lamina ancestor homolog 2) (Phospholipase B domain-containing protein 2) [Cleaved into: Putative phospholipase B-like 2 32 kDa form; Putative phospholipase B-like 2 45 kDa form]	3 v 3	0.154869	0.0190685	0.214872	ASL
O14777	NDC80	Kinetochore protein NDC80 homolog (Highly expressed in cancer protein) (Kinetochore protein Hec1) (HsHec1) (Kinetochore-associated protein 2) (Retinoblastoma-associated protein HEC)	3 v 3	0.13841	0.039425	0.434268	Q8NCN2	ZBTB34	Zinc finger and BTB domain-containing protein 34	2 v 2	-0.482264	0.0191153	0.214872	PLCB3
Q9UJU6	DBNL	Drebrin-like protein (Cervical SH3P7) (Cervical mucin-associated protein) (Drebrin-F) (HPK1-interacting protein of 55 kDa) (HIP-55) (SH3 domain-containing protein 7)	3 v 3	0.134506	0.0394888	0.434268	Q9NP77	SSU72	RNA polymerase II subunit A C-terminal domain phosphatase SSU72 (CTD phosphatase SSU72) (EC 3.1.3.16)	3 v 3	0.33071	0.0191183	0.214872	UHRF1BP1L
Q58FG1	HSP90AA4P	Putative heat shock protein HSP 90-alpha A4 (Heat shock 90 kDa protein 1 alpha-like 2) (Heat shock protein 90-alpha D) (Heat shock protein 90Ad)	3 v 3	0.695184	0.0395041	0.434268	Q8TB45	DEPTOR	DEP domain-containing mTOR-interacting protein (DEP domain-containing protein 6)	3 v 3	0.135905	0.0191266	0.214872	SMYD5
A0A1B0GUI1	RALGAPA1	Ral GTPase-activating protein subunit alpha-1	3 v 3	-0.0553671	0.0395438	0.434268	Q86UU1	PHLDB1	Pleckstrin homology-like domain family B member 1 (Protein LL5-alpha)	3 v 3	-0.0814079	0.0191383	0.214872	CPNE2
Q7Z3B4	NUP54	Nucleoporin p54 (54 kDa nucleoporin)	3 v 3	0.145828	0.0395689	0.434268	Q86UK7	ZNF598	E3 ubiquitin-protein ligase ZNF598 (EC 2.3.2.27) (Zinc finger protein 598)	3 v 3	0.114706	0.0191534	0.214872	GOT1
Q9NWB6	ARGLU1	Arginine and glutamate-rich protein 1	3 v 3	0.326848	0.0396585	0.434268	Q8N6L1	KRTCAP2	Keratinocyte-associated protein 2 (KCP-2) (Dolichyl-diphosphooligosaccharide--protein glycosyltransferase subunit KCP2) (Oligosaccharyl transferase subunit KCP2)	3 v 3	0.290799	0.019176	0.214872	RDH11
O94832	MYO1D	Unconventional myosin-Id	3 v 3	-0.159736	0.0397551	0.434268	Q969T3	SNX21	Sorting nexin-21 (Sorting nexin L) (SNX-L)	3 v 3	0.286289	0.0192177	0.21496	MMADHC
Q9NRG7	SDR39U1	Epimerase family protein SDR39U1 (EC 1.1.1.-) (Short-chain dehydrogenase/reductase family 39U member 1)	3 v 3	0.110707	0.0397942	0.434268	Q9ULW0	TPX2	Targeting protein for Xklp2 (Differentially expressed in cancerous and non-cancerous lung cells 2) (DIL-2) (Hepatocellular carcinoma-associated antigen 519) (Hepatocellular carcinoma-associated antigen 90) (Protein fls353) (Restricted expression proliferation-associated protein 100) (p100)	3 v 3	0.0540294	0.0192537	0.21496	TFDP2
Q969N2	PIGT	GPI transamidase component PIG-T (Phosphatidylinositol-glycan biosynthesis class T protein)	3 v 3	0.106932	0.0397956	0.434268	P13995	MTHFD2	Bifunctional methylenetetrahydrofolate dehydrogenase/cyclohydrolase, mitochondrial [Includes: NAD-dependent methylenetetrahydrofolate dehydrogenase (EC 1.5.1.15); Methenyltetrahydrofolate cyclohydrolase (EC 3.5.4.9)]	3 v 3	-0.240915	0.0192596	0.214961	PTK2
Q9UKB1	FBXW11	F-box/WD repeat-containing protein 11 (F-box and WD repeats protein beta-TrCP2) (F-box/WD repeat-containing protein 1B) (Homologous to Slimb protein) (HOS)	3 v 3	-0.156821	0.0398572	0.434268	Q8IVL5	P3H2	Prolyl 3-hydroxylase 2 (EC 1.14.11.7) (Leprecan-like protein 1) (Myxoid liposarcoma-associated protein 4)	3 v 3	-0.204994	0.0192973	0.214984	EYA4
Q16513	PKN2	Serine/threonine-protein kinase N2 (EC 2.7.11.13) (PKN gamma) (Protein kinase C-like 2) (Protein-kinase C-related kinase 2)	3 v 3	-0.202888	0.040004	0.434268	P41223	BUD31	Protein BUD31 homolog (Protein EDG-2) (Protein G10 homolog)	3 v 3	0.0904642	0.0193122	0.214984	TBCE
P02452	COL1A1	Collagen alpha-1(I) chain (Alpha-1 type I collagen)	3 v 3	-0.29389	0.0400081	0.434268	Q5T7W0	ZNF618	Zinc finger protein 618	3 v 3	0.353908	0.0194509	0.215735	KMT2B
P09001	MRPL3	39S ribosomal protein L3, mitochondrial (L3mt) (MRP-L3) (Mitochondrial large ribosomal subunit protein uL3m)	3 v 3	0.350711	0.0400188	0.434268	O43242	PSMD3	26S proteasome non-ATPase regulatory subunit 3 (26S proteasome regulatory subunit RPN3) (26S proteasome regulatory subunit S3) (Proteasome subunit p58)	3 v 3	-0.0340505	0.0194549	0.215735	ITGB3
O95163	ELP1	Elongator complex protein 1 (ELP1) (IkappaB kinase complex-associated protein) (IKK complex-associated protein) (p150)	3 v 3	0.0823115	0.0400487	0.434268	O94905	ERLIN2	Erlin-2 (Endoplasmic reticulum lipid raft-associated protein 2) (Stomatin-prohibitin-flotillin-HflC/K domain-containing protein 2) (SPFH domain-containing protein 2)	3 v 3	-0.143438	0.0194557	0.215735	CASP6
P56945	BCAR1	Breast cancer anti-estrogen resistance protein 1 (CRK-associated substrate) (Cas scaffolding protein family member 1) (p130cas)	3 v 3	-0.0318937	0.040063	0.434268	O14896	IRF6	Interferon regulatory factor 6 (IRF-6)	3 v 3	0.152193	0.0195945	0.216412	GPRIN1
P07602	PSAP	Prosaposin (Proactivator polypeptide) [Cleaved into: Saposin-A (Protein A); Saposin-B-Val; Saposin-B (Cerebroside sulfate activator) (CSAct) (Dispersin) (Sphingolipid activator protein 1) (SAP-1) (Sulfatide/GM1 activator); Saposin-C (A1 activator) (Co-beta-glucosidase) (Glucosylceramidase activator) (Sphingolipid activator protein 2) (SAP-2); Saposin-D (Component C) (Protein C)]	3 v 3	-0.207197	0.0400867	0.434268	O75886	STAM2	Signal transducing adapter molecule 2 (STAM-2) (Hrs-binding protein)	3 v 3	-0.194341	0.0195951	0.216412	ARIH2
A0A2S1PH20	MUT	Methylmalonyl-CoA isomerase (EC 5.4.99.2) (Methylmalonyl-CoA mutase, mitochondrial)	3 v 3	-0.0414611	0.0401156	0.434268	Q96F86	EDC3	Enhancer of mRNA-decapping protein 3 (LSM16 homolog) (YjeF N-terminal domain-containing protein 2) (YjeF_N2) (hYjeF_N2) (YjeF domain-containing protein 1)	3 v 3	0.202124	0.0196187	0.216412	PRRC2B
Q9H082	RAB33B	Ras-related protein Rab-33B	3 v 3	-0.172688	0.0401351	0.434268	Q9NUA8	ZBTB40	Zinc finger and BTB domain-containing protein 40	3 v 3	0.19164	0.0196438	0.216412	HSP90AA1
B4DZB2		cDNA FLJ51408	2 v 2	-0.233459	0.0401495	0.434268	Q86US8	SMG6	Telomerase-binding protein EST1A (EC 3.1.-.-) (EST1-like protein A) (Ever shorter telomeres 1A) (Smg-6 homolog) (Telomerase subunit EST1A) (hSmg5/7a)	3 v 3	0.22271	0.0197382	0.216489	C12orf29
P39880	CUX1	Homeobox protein cut-like 1 (CCAAT displacement protein) (CDP) (CDP/Cux p200) (Homeobox protein cux-1) [Cleaved into: CDP/Cux p110]	3 v 3	-0.301867	0.0401759	0.434268	B7Z6G2		cDNA FLJ56152, highly similar to Rho guanine nucleotide exchange factor 7	3 v 3	0.235268	0.0197666	0.216489	ACADS
Q92903	CDS1	Phosphatidate cytidylyltransferase 1 (EC 2.7.7.41) (CDP-DAG synthase 1) (CDP-DG synthase 1) (CDP-diacylglycerol synthase 1) (CDS 1) (CDP-diglyceride pyrophosphorylase 1) (CDP-diglyceride synthase 1) (CTP:phosphatidate cytidylyltransferase 1)	3 v 3	-0.334906	0.040188	0.434268	Q6AI12	ANKRD40	Ankyrin repeat domain-containing protein 40	3 v 3	0.0164813	0.0197796	0.216489	MRPL16
Q14563	SEMA3A	Semaphorin-3A (Semaphorin III) (Sema III)	3 v 3	-0.264598	0.0403435	0.434268	A0A0A0MRM8	MYO6	Unconventional myosin-6 (Unconventional myosin-VI)	2 v 2	0.221251	0.0197826	0.216489	MRTO4
Q5VTR2	RNF20	E3 ubiquitin-protein ligase BRE1A (BRE1-A) (hBRE1) (EC 2.3.2.27) (RING finger protein 20) (RING-type E3 ubiquitin transferase BRE1A)	3 v 3	0.207082	0.0403529	0.434268	Q86VX2	COMMD7	COMM domain-containing protein 7	3 v 3	0.203611	0.0197918	0.216489	SCYL2
Q9UDY4	DNAJB4	DnaJ homolog subfamily B member 4 (Heat shock 40 kDa protein 1 homolog) (HSP40 homolog) (Heat shock protein 40 homolog) (Human liver DnaJ-like protein)	3 v 3	-0.182254	0.0404792	0.434268	P14324	FDPS	Farnesyl pyrophosphate synthase (FPP synthase) (FPS) (EC 2.5.1.10) ((2E,6E)-farnesyl diphosphate synthase) (Dimethylallyltranstransferase) (EC 2.5.1.1) (Farnesyl diphosphate synthase) (Geranyltranstransferase)	3 v 3	-0.169136	0.019827	0.216489	GOSR1
P17900	GM2A	Ganglioside GM2 activator (Cerebroside sulfate activator protein) (GM2-AP) (Sphingolipid activator protein 3) (SAP-3) [Cleaved into: Ganglioside GM2 activator isoform short]	3 v 3	-0.27195	0.0405262	0.434268	Q9C0H2	TTYH3	Protein tweety homolog 3 (hTTY3)	3 v 3	-0.649795	0.0198426	0.216489	GOLGA8O
Q96CS2	HAUS1	HAUS augmin-like complex subunit 1 (Coiled-coil domain-containing protein 5) (Enhancer of invasion-cluster) (HEI-C)	3 v 3	0.209158	0.0406148	0.434268	Q8WZA0	LZIC	Protein LZIC (Leucine zipper and CTNNBIP1 domain-containing protein) (Leucine zipper and ICAT homologous domain-containing protein)	3 v 3	-0.213011	0.0198541	0.216489	MAP3K7
Q9BYT3	STK33	Serine/threonine-protein kinase 33 (EC 2.7.11.1)	3 v 3	0.119064	0.0406353	0.434268	Q99653	CHP1	Calcineurin B homologous protein 1 (Calcineurin B-like protein) (Calcium-binding protein CHP) (Calcium-binding protein p22) (EF-hand calcium-binding domain-containing protein p22)	3 v 3	-0.170665	0.0199026	0.21659	CHMP2B
P38398	BRCA1	Breast cancer type 1 susceptibility protein (EC 2.3.2.27) (RING finger protein 53) (RING-type E3 ubiquitin transferase BRCA1)	3 v 3	0.424269	0.0406523	0.434268	Q9P2K2	TXNDC16	Thioredoxin domain-containing protein 16	3 v 3	0.204912	0.0199548	0.21659	GIT1
O75665	OFD1	Oral-facial-digital syndrome 1 protein (Protein 71-7A)	3 v 3	0.200131	0.0407629	0.434268	P62837	UBE2D2	Ubiquitin-conjugating enzyme E2 D2 (EC 2.3.2.23) ((E3-independent) E2 ubiquitin-conjugating enzyme D2) (EC 2.3.2.24) (E2 ubiquitin-conjugating enzyme D2) (Ubiquitin carrier protein D2) (Ubiquitin-conjugating enzyme E2(17)KB 2) (Ubiquitin-conjugating enzyme E2-17 kDa 2) (Ubiquitin-protein ligase D2) (p53-regulated ubiquitin-conjugating enzyme 1)	2 v 2	-0.135864	0.0199552	0.21659	SAFB
P12081	HARS1	Histidine--tRNA ligase, cytoplasmic (EC 6.1.1.21) (Histidyl-tRNA synthetase) (HisRS)	3 v 3	-0.103206	0.040836	0.434268	O00330	PDHX	Pyruvate dehydrogenase protein X component, mitochondrial (Dihydrolipoamide dehydrogenase-binding protein of pyruvate dehydrogenase complex) (E3-binding protein) (E3BP) (Lipoyl-containing pyruvate dehydrogenase complex component X) (proX)	3 v 3	-0.0711079	0.0199652	0.21659	YIPF4
Q14691	GINS1	DNA replication complex GINS protein PSF1 (GINS complex subunit 1)	3 v 3	-0.0843714	0.0408712	0.434268	P27448	MARK3	MAP/microtubule affinity-regulating kinase 3 (EC 2.7.11.1) (C-TAK1) (cTAK1) (Cdc25C-associated protein kinase 1) (ELKL motif kinase 2) (EMK-2) (Protein kinase STK10) (Ser/Thr protein kinase PAR-1) (Par-1a) (Serine/threonine-protein kinase p78)	3 v 3	0.184006	0.0200994	0.217057	EEF1D
Q8NG08	HELB	DNA helicase B (hDHB) (EC 3.6.4.12)	3 v 3	0.14141	0.0409267	0.434268	P29317	EPHA2	Ephrin type-A receptor 2 (EC 2.7.10.1) (Epithelial cell kinase) (Tyrosine-protein kinase receptor ECK)	3 v 3	-0.38485	0.0201245	0.217057	COX17
Q0VDF9	HSPA14	Heat shock 70 kDa protein 14 (HSP70-like protein 1) (Heat shock protein HSP60)	3 v 3	-0.123147	0.0409294	0.434268	Q14137	BOP1	Ribosome biogenesis protein BOP1 (Block of proliferation 1 protein)	3 v 3	-0.30092	0.0201279	0.217057	STX8
P05556	ITGB1	Integrin beta-1 (Fibronectin receptor subunit beta) (Glycoprotein IIa) (GPIIA) (VLA-4 subunit beta) (CD antigen CD29)	3 v 3	-0.107072	0.0410117	0.434268	O15381	NVL	Nuclear valosin-containing protein-like (NVLp) (Nuclear VCP-like protein)	3 v 3	0.0905143	0.0201289	0.217057	USF1
Q9Y2G3	ATP11B	Phospholipid-transporting ATPase IF (EC 7.6.2.1) (ATPase IR) (ATPase class VI type 11B) (P4-ATPase flippase complex alpha subunit ATP11B)	3 v 3	-0.246134	0.041023	0.434268	Q86V21	AACS	Acetoacetyl-CoA synthetase (EC 6.2.1.16) (Acyl-CoA synthetase family member 1) (Protein sur-5 homolog)	3 v 3	-0.113344	0.0201356	0.217057	ESYT2
Q5TDH0	DDI2	Protein DDI1 homolog 2 (EC 3.4.23.-)	3 v 3	-0.162222	0.0410989	0.434268	Q9NV96	TMEM30A	Cell cycle control protein 50A (P4-ATPase flippase complex beta subunit TMEM30A) (Transmembrane protein 30A)	3 v 3	-0.156491	0.0201735	0.217191	NDUFA5
Q9Y281	CFL2	Cofilin-2 (Cofilin, muscle isoform)	3 v 3	-0.229263	0.0411159	0.434268	B3KM75		cDNA FLJ10429 fis, clone NT2RP1000413, highly similar to Nck-associated protein 1	2 v 2	-0.280738	0.0203338	0.217828	ACOX1
Q6ZRP7	QSOX2	Sulfhydryl oxidase 2 (EC 1.8.3.2) (Neuroblastoma-derived sulfhydryl oxidase) (Quiescin Q6-like protein 1)	3 v 3	-0.455185	0.0411478	0.434268	Q969H6	POP5	Ribonuclease P/MRP protein subunit POP5 (hPop5) (EC 3.1.26.5)	2 v 2	-0.0645678	0.0203447	0.217828	SARS1
P30086	PEBP1	Phosphatidylethanolamine-binding protein 1 (PEBP-1) (HCNPpp) (Neuropolypeptide h3) (Prostatic-binding protein) (Raf kinase inhibitor protein) (RKIP) [Cleaved into: Hippocampal cholinergic neurostimulating peptide (HCNP)]	3 v 3	-0.345436	0.0411482	0.434268	P13716	ALAD	Delta-aminolevulinic acid dehydratase (ALADH) (EC 4.2.1.24) (Porphobilinogen synthase)	3 v 3	0.160159	0.0203631	0.217828	KYAT3
F4ZW66		NF110b	3 v 3	0.407365	0.041232	0.434268	F8VXU5	VPS29	Vacuolar protein sorting-associated protein 29 (Vesicle protein sorting 29)	3 v 3	0.113546	0.0203663	0.217828	TIMP2
P15291	B4GALT1	Beta-1,4-galactosyltransferase 1 (Beta-1,4-GalTase 1) (Beta4Gal-T1) (b4Gal-T1) (EC 2.4.1.-) (Beta-N-acetylglucosaminyl-glycolipid beta-1,4-galactosyltransferase) (Beta-N-acetylglucosaminylglycopeptide beta-1,4-galactosyltransferase) (EC 2.4.1.38) (Lactose synthase A protein) (EC 2.4.1.22) (N-acetyllactosamine synthase) (EC 2.4.1.90) (Nal synthase) (Neolactotriaosylceramide beta-1,4-galactosyltran…	3 v 3	0.154855	0.0412515	0.434268	O75369	FLNB	Filamin-B (FLN-B) (ABP-278) (ABP-280 homolog) (Actin-binding-like protein) (Beta-filamin) (Filamin homolog 1) (Fh1) (Filamin-3) (Thyroid autoantigen) (Truncated actin-binding protein) (Truncated ABP)	3 v 3	-0.153185	0.020379	0.217828	MAX
P53618	COPB1	Coatomer subunit beta (Beta-coat protein) (Beta-COP)	3 v 3	-0.27815	0.0412565	0.434268	Q96SZ5	ADO	2-aminoethanethiol dioxygenase (EC 1.13.11.19) (Cysteamine dioxygenase)	3 v 3	0.331942	0.0203862	0.217828	TTLL12
Q8WVM7	STAG1	Cohesin subunit SA-1 (SCC3 homolog 1) (Stromal antigen 1)	3 v 3	-0.0511154	0.0413203	0.434268	Q9P035	HACD3	Very-long-chain (3R)-3-hydroxyacyl-CoA dehydratase 3 (EC 4.2.1.134) (3-hydroxyacyl-CoA dehydratase 3) (HACD3) (Butyrate-induced protein 1) (B-ind1) (hB-ind1) (Protein-tyrosine phosphatase-like A domain-containing protein 1)	3 v 3	0.0825419	0.0204509	0.218084	POGLUT2
Q9UGJ0	PRKAG2	5'-AMP-activated protein kinase subunit gamma-2 (AMPK gamma2) (AMPK subunit gamma-2) (H91620p)	2 v 2	-0.303006	0.0413305	0.434268	O94760	DDAH1	N(G),N(G)-dimethylarginine dimethylaminohydrolase 1 (DDAH-1) (Dimethylarginine dimethylaminohydrolase 1) (EC 3.5.3.18) (DDAHI) (Dimethylargininase-1)	3 v 3	-0.145219	0.0205063	0.218084	PDLIM5
P08240	SRPRA	Signal recognition particle receptor subunit alpha (SR-alpha) (Docking protein alpha) (DP-alpha)	3 v 3	-0.0992292	0.0413936	0.434268	Q96K76	USP47	Ubiquitin carboxyl-terminal hydrolase 47 (EC 3.4.19.12) (Deubiquitinating enzyme 47) (Ubiquitin thioesterase 47) (Ubiquitin-specific-processing protease 47)	3 v 3	0.0776355	0.0205105	0.218084	ME2
Q9BQ70	TCF25	Transcription factor 25 (TCF-25) (Nuclear localized protein 1)	3 v 3	0.391237	0.0414186	0.434268	Q9Y5V0	ZNF706	Zinc finger protein 706	3 v 3	0.355148	0.0205126	0.218084	STEEP1
Q8N1S5	SLC39A11	Zinc transporter ZIP11 (Solute carrier family 39 member 11) (Zrt- and Irt-like protein 11) (ZIP-11)	3 v 3	0.284241	0.0415253	0.434268	Q92696	RABGGTA	Geranylgeranyl transferase type-2 subunit alpha (EC 2.5.1.60) (Geranylgeranyl transferase type II subunit alpha) (Rab geranyl-geranyltransferase subunit alpha) (Rab GG transferase alpha) (Rab GGTase alpha) (Rab geranylgeranyltransferase subunit alpha)	3 v 3	-0.171998	0.0205801	0.218119	MOCS2
Q7Z7A4	PXK	PX domain-containing protein kinase-like protein (Modulator of Na,K-ATPase) (MONaKA)	3 v 3	-0.582155	0.0415532	0.434268	P31948	STIP1	Stress-induced-phosphoprotein 1 (STI1) (Hsc70/Hsp90-organizing protein) (Hop) (Renal carcinoma antigen NY-REN-11) (Transformation-sensitive protein IEF SSP 3521)	3 v 3	-0.164827	0.0205915	0.218119	RABGGTB
O43157	PLXNB1	Plexin-B1 (Semaphorin receptor SEP)	3 v 3	0.0945764	0.0416655	0.434268	Q16394	EXT1	Exostosin-1 (EC 2.4.1.224) (EC 2.4.1.225) (Glucuronosyl-N-acetylglucosaminyl-proteoglycan/N-acetylglucosaminyl-proteoglycan 4-alpha-N-acetylglucosaminyltransferase) (Multiple exostoses protein 1) (Putative tumor suppressor protein EXT1)	2 v 2	0.165831	0.0205927	0.218119	OTUD4
E9PS23	CFL1	Cofilin, non-muscle isoform (Cofilin-1) (Fragment)	2 v 2	0.933512	0.041685	0.434268	P51572	BCAP31	B-cell receptor-associated protein 31 (BCR-associated protein 31) (Bap31) (6C6-AG tumor-associated antigen) (Protein CDM) (p28)	3 v 3	0.251207	0.0206528	0.218484	GRAMD1A
Q9BUB7	TMEM70	Transmembrane protein 70, mitochondrial	3 v 3	-0.178197	0.0417149	0.434268	Q9NZB2	FAM120A	Constitutive coactivator of PPAR-gamma-like protein 1 (Oxidative stress-associated Src activator) (Protein FAM120A)	3 v 3	0.137722	0.0207079	0.218695	OTUD3
E9PRG8	C11orf98	Uncharacterized protein C11orf98	3 v 3	0.481033	0.0417187	0.434268	Q96GX5	MASTL	Serine/threonine-protein kinase greatwall (GW) (GWL) (hGWL) (EC 2.7.11.1) (Microtubule-associated serine/threonine-protein kinase-like) (MAST-L)	3 v 3	0.0829046	0.0207407	0.218695	SMARCB1
Q9NQ86	TRIM36	E3 ubiquitin-protein ligase TRIM36 (EC 2.3.2.27) (RING finger protein 98) (RING-type E3 ubiquitin transferase TRIM36) (Tripartite motif-containing protein 36) (Zinc-binding protein Rbcc728)	3 v 3	-0.157128	0.0417194	0.434268	Q6ICG6	KIAA0930	Uncharacterized protein KIAA0930	3 v 3	0.179844	0.0207499	0.218695	AGO1
Q14919	DRAP1	Dr1-associated corepressor (Dr1-associated protein 1) (Negative cofactor 2-alpha) (NC2-alpha)	3 v 3	-0.136782	0.0417473	0.434268	O75448	MED24	Mediator of RNA polymerase II transcription subunit 24 (Activator-recruited cofactor 100 kDa component) (ARC100) (Cofactor required for Sp1 transcriptional activation subunit 4) (CRSP complex subunit 4) (Mediator complex subunit 24) (Thyroid hormone receptor-associated protein 4) (Thyroid hormone receptor-associated protein complex 100 kDa component) (Trap100) (hTRAP100) (Vitamin D3 receptor-inte…	3 v 3	0.230158	0.0208282	0.21925	RPAP1
Q9UJA9	ENPP5	Ectonucleotide pyrophosphatase/phosphodiesterase family member 5 (E-NPP 5) (NPP-5) (EC 3.1.-.-)	2 v 2	-0.397354	0.0418024	0.434268	P30838	ALDH3A1	Aldehyde dehydrogenase, dimeric NADP-preferring (EC 1.2.1.5) (ALDHIII) (Aldehyde dehydrogenase 3) (Aldehyde dehydrogenase family 3 member A1)	3 v 3	-0.709968	0.0208716	0.219435	UBE2H
Q9Y696	CLIC4	Chloride intracellular channel protein 4 (Intracellular chloride ion channel protein p64H1)	3 v 3	-0.381791	0.0419054	0.434268	Q92609	TBC1D5	TBC1 domain family member 5	3 v 3	0.166511	0.0209519	0.219864	REEP4
E9PN48	ARFGAP2	ADP-ribosylation factor GTPase-activating protein 2 (Fragment)	3 v 3	0.148901	0.0419766	0.434268	Q9NR33	POLE4	DNA polymerase epsilon subunit 4 (DNA polymerase II subunit 4) (DNA polymerase epsilon subunit p12)	3 v 3	0.622313	0.0209734	0.219864	VPS26A
O60645	EXOC3	Exocyst complex component 3 (Exocyst complex component Sec6)	3 v 3	-0.104643	0.0420239	0.434268	Q86VR2	RETREG3	Reticulophagy regulator 3	3 v 3	0.285736	0.0210104	0.219864	ADGRG1
P61764	STXBP1	Syntaxin-binding protein 1 (MUNC18-1) (N-Sec1) (Protein unc-18 homolog 1) (Unc18-1) (Protein unc-18 homolog A) (Unc-18A) (p67)	3 v 3	-0.146076	0.0420694	0.434268	Q9H3Z4	DNAJC5	DnaJ homolog subfamily C member 5 (Ceroid-lipofuscinosis neuronal protein 4) (Cysteine string protein) (CSP)	3 v 3	-0.391649	0.0210156	0.219864	PGAP6
Q8N183	NDUFAF2	NADH dehydrogenase [ubiquinone] 1 alpha subcomplex assembly factor 2 (B17.2-like) (B17.2L) (Mimitin) (Myc-induced mitochondrial protein) (MMTN) (NDUFA12-like protein)	3 v 3	-0.200822	0.0421055	0.434268	P28290	ITPRID2	Protein ITPRID2 (Cleavage signal-1 protein) (CS-1) (ITPR-interacting domain-containing protein 2) (Ki-ras-induced actin-interacting protein) (Sperm-specific antigen 2)	3 v 3	0.239093	0.0210791	0.220028	YES1
Q9BYC8	MRPL32	39S ribosomal protein L32, mitochondrial (L32mt) (MRP-L32) (Mitochondrial large ribosomal subunit protein bL32m)	3 v 3	0.141741	0.0421463	0.434268	Q9H0R6	QRSL1	Glutamyl-tRNA(Gln) amidotransferase subunit A, mitochondrial (Glu-AdT subunit A) (EC 6.3.5.7) (Glutaminyl-tRNA synthase-like protein 1)	3 v 3	0.110063	0.021083	0.220028	ARID3A
Q96C57	CUSTOS	Protein CUSTOS	3 v 3	-0.154138	0.0422561	0.434268	Q04760	GLO1	Lactoylglutathione lyase (EC 4.4.1.5) (Aldoketomutase) (Glyoxalase I) (Glx I) (Ketone-aldehyde mutase) (Methylglyoxalase) (S-D-lactoylglutathione methylglyoxal lyase)	3 v 3	0.269888	0.021155	0.220509	TRAPPC6B
O00148	DDX39A	ATP-dependent RNA helicase DDX39A (EC 3.6.4.13) (DEAD box protein 39) (Nuclear RNA helicase URH49)	3 v 3	-0.239175	0.0422615	0.434268	Q9H4I3	TRABD	TraB domain-containing protein (Protein TTG2)	3 v 3	-0.333116	0.0212218	0.22074	LSM7
P35610	SOAT1	Sterol O-acyltransferase 1 (EC 2.3.1.26) (Acyl-coenzyme A:cholesterol acyltransferase 1) (ACAT-1) (Cholesterol acyltransferase 1)	3 v 3	-0.314622	0.0423519	0.434268	P46379	BAG6	Large proline-rich protein BAG6 (BAG family molecular chaperone regulator 6) (BCL2-associated athanogene 6) (BAG-6) (HLA-B-associated transcript 3) (Protein G3) (Protein Scythe)	3 v 3	0.13182	0.0212477	0.22074	MAP2K3
Q13045	FLII	Protein flightless-1 homolog	3 v 3	-0.0245731	0.042352	0.434268	Q9UPP1	PHF8	Histone lysine demethylase PHF8 (EC 1.14.11.27) (EC 1.14.11.65) (PHD finger protein 8) ([histone H3]-dimethyl-L-lysine(36) demethylase PHF8) ([histone H3]-dimethyl-L-lysine(9) demethylase PHF8)	3 v 3	0.290771	0.0212736	0.22074	PNMA8A
Q5JTV8	TOR1AIP1	Torsin-1A-interacting protein 1 (Lamin-associated protein 1B) (LAP1B)	3 v 3	-0.206629	0.0423689	0.434268	P53621	COPA	Coatomer subunit alpha (Alpha-coat protein) (Alpha-COP) (HEP-COP) (HEPCOP) [Cleaved into: Xenin (Xenopsin-related peptide); Proxenin]	3 v 3	0.159971	0.0213021	0.22074	FAM83G
Q9Y5L0	TNPO3	Transportin-3 (Importin-12) (Imp12) (Transportin-SR) (TRN-SR)	3 v 3	-0.201984	0.042422	0.434268	O75380	NDUFS6	NADH dehydrogenase [ubiquinone] iron-sulfur protein 6, mitochondrial (Complex I-13kD-A) (CI-13kD-A) (NADH-ubiquinone oxidoreductase 13 kDa-A subunit)	3 v 3	0.220791	0.0213095	0.22074	PIGW
Q9P0L0	VAPA	Vesicle-associated membrane protein-associated protein A (VAMP-A) (VAMP-associated protein A) (VAP-A) (33 kDa VAMP-associated protein) (VAP-33)	3 v 3	-0.222212	0.0424375	0.434268	Q8IU81	IRF2BP1	Interferon regulatory factor 2-binding protein 1 (IRF-2-binding protein 1) (IRF-2BP1) (Probable E3 ubiquitin-protein ligase IRF2BP1) (EC 2.3.2.27) (Probable RING-type E3 ubiquitin transferase IRF2BP1)	3 v 3	0.310317	0.0213326	0.22074	FHIP2B
P48444	ARCN1	Coatomer subunit delta (Archain) (Delta-coat protein) (Delta-COP)	3 v 3	-0.186709	0.0424529	0.434268	Q99797	MIPEP	Mitochondrial intermediate peptidase (MIP) (EC 3.4.24.59)	3 v 3	-0.278329	0.0213944	0.22111	ERCC3
P50221	MEOX1	Homeobox protein MOX-1 (Mesenchyme homeobox 1)	3 v 3	-0.394589	0.04258	0.434268	Q9Y448	KNSTRN	Small kinetochore-associated protein (SKAP) (Kinetochore-localized astrin-binding protein) (Kinastrin) (Kinetochore-localized astrin/SPAG5-binding protein) (TRAF4-associated factor 1)	3 v 3	0.231469	0.0214414	0.221327	CEP78
Q8WVL7	ANKRD49	Ankyrin repeat domain-containing protein 49 (Fetal globin-inducing factor)	3 v 3	-0.606784	0.0425801	0.434268	Q8N3S0	DKFZp451C205	GrpE protein homolog (Fragment)	3 v 3	-0.408641	0.021468	0.221333	FNTA
P61916	NPC2	NPC intracellular cholesterol transporter 2 (Epididymal secretory protein E1) (Human epididymis-specific protein 1) (He1) (Niemann-Pick disease type C2 protein)	3 v 3	-0.264869	0.0426257	0.434268	Q9Y421	FAM32A	Protein FAM32A (Ovarian tumor-associated gene 12) (OTAG-12)	3 v 3	0.288765	0.0214997	0.221392	FAM62A
Q8TBX8	PIP4K2C	Phosphatidylinositol 5-phosphate 4-kinase type-2 gamma (EC 2.7.1.149) (Phosphatidylinositol 5-phosphate 4-kinase type II gamma) (PI(5)P 4-kinase type II gamma) (PIP4KII-gamma)	3 v 3	-0.282204	0.042647	0.434268	Q8NFX7	STXBP6	Syntaxin-binding protein 6 (Amisyn)	3 v 3	-0.11543	0.021596	0.222115	CAMSAP2
Q9UHF7	TRPS1	Zinc finger transcription factor Trps1 (Tricho-rhino-phalangeal syndrome type I protein) (Zinc finger protein GC79)	3 v 3	-0.246965	0.0426986	0.434268	P49848	TAF6	Transcription initiation factor TFIID subunit 6 (RNA polymerase II TBP-associated factor subunit E) (Transcription initiation factor TFIID 70 kDa subunit) (TAF(II)70) (TAFII-70) (TAFII70) (Transcription initiation factor TFIID 80 kDa subunit) (TAF(II)80) (TAFII-80) (TAFII80)	3 v 3	0.243253	0.021702	0.222321	A0A384MTJ7
Q53EP0	FNDC3B	Fibronectin type III domain-containing protein 3B (Factor for adipocyte differentiation 104) (HCV NS5A-binding protein 37)	3 v 3	-0.235626	0.042743	0.434268	Q02338	BDH1	D-beta-hydroxybutyrate dehydrogenase, mitochondrial (EC 1.1.1.30) (3-hydroxybutyrate dehydrogenase) (BDH) (Short chain dehydrogenase/reductase family 9C member 1)	3 v 3	0.116876	0.0217034	0.222321	PYGL
P50750	CDK9	Cyclin-dependent kinase 9 (EC 2.7.11.22) (EC 2.7.11.23) (C-2K) (Cell division cycle 2-like protein kinase 4) (Cell division protein kinase 9) (Serine/threonine-protein kinase PITALRE) (Tat-associated kinase complex catalytic subunit)	3 v 3	0.204312	0.0428017	0.434268	O60610	DIAPH1	Protein diaphanous homolog 1 (Diaphanous-related formin-1) (DRF1)	3 v 3	0.0772946	0.0217191	0.222321	Q53H79
Q9NUQ3	TXLNG	Gamma-taxilin (Environmental lipopolysaccharide-responding gene protein) (Factor inhibiting ATF4-mediated transcription) (FIAT) (Lipopolysaccharide-specific response protein 5)	3 v 3	-0.175568	0.0428082	0.434268	O43447	PPIH	Peptidyl-prolyl cis-trans isomerase H (PPIase H) (EC 5.2.1.8) (Rotamase H) (Small nuclear ribonucleoprotein particle-specific cyclophilin H) (CypH) (U-snRNP-associated cyclophilin SnuCyp-20) (USA-CYP)	3 v 3	0.218408	0.0217349	0.222321	NDST1
A8KAM7		cDNA FLJ75421, highly similar to Homo sapiens lung seven transmembrane receptor 1 (LUSTR1) mRNA	3 v 3	-0.212628	0.0428834	0.434268	Q92538	GBF1	Golgi-specific brefeldin A-resistance guanine nucleotide exchange factor 1 (BFA-resistant GEF 1)	3 v 3	0.313078	0.0218218	0.222321	ATIC
P40855	PEX19	Peroxisomal biogenesis factor 19 (33 kDa housekeeping protein) (Peroxin-19) (Peroxisomal farnesylated protein)	3 v 3	0.0944231	0.0428863	0.434268	P21281	ATP6V1B2	V-type proton ATPase subunit B, brain isoform (V-ATPase subunit B 2) (Endomembrane proton pump 58 kDa subunit) (HO57) (Vacuolar proton pump subunit B 2)	3 v 3	-0.0559717	0.0218293	0.222321	GK5
O14964	HGS	Hepatocyte growth factor-regulated tyrosine kinase substrate (Hrs) (Protein pp110)	3 v 3	0.151656	0.0430238	0.434969	Q9UNF1	MAGED2	Melanoma-associated antigen D2 (11B6) (Breast cancer-associated gene 1 protein) (BCG-1) (Hepatocellular carcinoma-associated protein JCL-1) (MAGE-D2 antigen)	3 v 3	0.153214	0.021892	0.222321	POLE2
Q99538	LGMN	Legumain (EC 3.4.22.34) (Asparaginyl endopeptidase) (Protease, cysteine 1)	3 v 3	0.538937	0.0431151	0.434969	B4E299		Staphylococcal nuclease domain-containing protein (EC 3.1.31.1)	3 v 3	-0.0505813	0.0218942	0.222321	USP4
D6RHC4	ANKHD1	Ankyrin repeat and KH domain-containing protein 1 (Fragment)	2 v 2	0.0976686	0.0432061	0.434969	A0A6I8PRA0	TCOF1	Treacle protein (Fragment)	3 v 3	-0.308774	0.0219533	0.222321	RBCK1
Q8IU81	IRF2BP1	Interferon regulatory factor 2-binding protein 1 (IRF-2-binding protein 1) (IRF-2BP1) (Probable E3 ubiquitin-protein ligase IRF2BP1) (EC 2.3.2.27) (Probable RING-type E3 ubiquitin transferase IRF2BP1)	3 v 3	-0.180471	0.0432509	0.434969	Q9BTE3	MCMBP	Mini-chromosome maintenance complex-binding protein (MCM-BP) (MCM-binding protein)	3 v 3	-0.0690652	0.0219728	0.222321	HDLBP
E5KLM1		Dynamin-like 120 kDa protein, form S1 (EC 3.6.5.5) (Dynamin-like 120 kDa protein, mitochondrial)	3 v 3	-0.0621959	0.0433872	0.434969	Q9P206	KIAA1522	Uncharacterized protein KIAA1522	3 v 3	0.32409	0.0220014	0.222321	GAK
Q96RP9	GFM1	Elongation factor G, mitochondrial (EF-Gmt) (Elongation factor G 1, mitochondrial) (mEF-G 1) (Elongation factor G1) (hEFG1)	3 v 3	-0.171909	0.0435862	0.434969	Q13144	EIF2B5	Translation initiation factor eIF-2B subunit epsilon (eIF-2B GDP-GTP exchange factor subunit epsilon)	3 v 3	0.140255	0.0220064	0.222321	NDUFA7
P82673	MRPS35	28S ribosomal protein S35, mitochondrial (MRP-S35) (S35mt) (28S ribosomal protein S28, mitochondrial) (MRP-S28) (S28mt) (Mitochondrial small ribosomal subunit protein mS35)	3 v 3	0.358825	0.0436085	0.434969	Q9Y6D9	MAD1L1	Mitotic spindle assembly checkpoint protein MAD1 (Mitotic arrest deficient 1-like protein 1) (MAD1-like protein 1) (Mitotic checkpoint MAD1 protein homolog) (HsMAD1) (hMAD1) (Tax-binding protein 181)	3 v 3	0.175148	0.0220338	0.222321	MMAA
B3KVN0		Glucose transporter type 1, erythrocyte/brain (Solute carrier family 2, facilitated glucose transporter member 1)	3 v 3	-0.0473512	0.0436581	0.434969	Q7Z3T8	ZFYVE16	Zinc finger FYVE domain-containing protein 16 (Endofin) (Endosome-associated FYVE domain protein)	3 v 3	0.21189	0.0220348	0.222321	TIMM23
Q8IX04	UEVLD	Ubiquitin-conjugating enzyme E2 variant 3 (UEV-3) (EV and lactate/malate dehydrogenase domain-containing protein)	3 v 3	-0.141511	0.0436817	0.434969	Q15165	PON2	Serum paraoxonase/arylesterase 2 (PON 2) (EC 3.1.1.2) (EC 3.1.1.81) (Aromatic esterase 2) (A-esterase 2) (Serum aryldialkylphosphatase 2)	3 v 3	0.368667	0.0220459	0.222321	TM9SF4
Q5BKY9	FAM133B	Protein FAM133B	3 v 3	0.298691	0.0437684	0.434969	P39748	FEN1	Flap endonuclease 1 (FEN-1) (EC 3.1.-.-) (DNase IV) (Flap structure-specific endonuclease 1) (Maturation factor 1) (MF1) (hFEN-1)	3 v 3	0.215398	0.0220888	0.222321	PNKD
Q96BN8	OTULIN	Ubiquitin thioesterase otulin (EC 3.4.19.12) (Deubiquitinating enzyme otulin) (OTU domain-containing deubiquitinase with linear linkage specificity) (Ubiquitin thioesterase Gumby)	3 v 3	-0.134433	0.0438467	0.434969	Q15596	NCOA2	Nuclear receptor coactivator 2 (NCoA-2) (Class E basic helix-loop-helix protein 75) (bHLHe75) (Transcriptional intermediary factor 2) (hTIF2)	3 v 3	-0.302787	0.0220978	0.222321	NCDN
O75718	CRTAP	Cartilage-associated protein	3 v 3	-0.275505	0.043882	0.434969	Q14680	MELK	Maternal embryonic leucine zipper kinase (hMELK) (EC 2.7.11.1) (Protein kinase Eg3) (pEg3 kinase) (Protein kinase PK38) (hPK38) (Tyrosine-protein kinase MELK) (EC 2.7.10.2)	3 v 3	0.157691	0.0221018	0.222321	SSNA1
A0A059QN76	ND3	NADH-ubiquinone oxidoreductase chain 3 (EC 7.1.1.2)	3 v 3	-0.537701	0.0439493	0.434969	Q92539	LPIN2	Phosphatidate phosphatase LPIN2 (EC 3.1.3.4) (Lipin-2)	3 v 3	0.233715	0.0222043	0.222321	CCNA2
P46013	MKI67	Proliferation marker protein Ki-67 (Antigen identified by monoclonal antibody Ki-67) (Antigen KI-67) (Antigen Ki67)	3 v 3	0.506154	0.0440779	0.434969	Q9Y3C0	WASHC3	WASH complex subunit 3 (Coiled-coil domain-containing protein 53)	3 v 3	-0.0995562	0.0222085	0.222321	TATDN1
Q9UPN4	CEP131	Centrosomal protein of 131 kDa (5-azacytidine-induced protein 1) (Pre-acrosome localization protein 1)	3 v 3	0.377658	0.0441548	0.434969	O15231	ZNF185	Zinc finger protein 185 (LIM domain protein ZNF185) (P1-A)	3 v 3	-0.206732	0.0222121	0.222321	MGA
P04179	SOD2	Superoxide dismutase [Mn], mitochondrial (EC 1.15.1.1)	3 v 3	-1.24119	0.0441722	0.434969	Q01581	HMGCS1	Hydroxymethylglutaryl-CoA synthase, cytoplasmic (HMG-CoA synthase) (EC 2.3.3.10) (3-hydroxy-3-methylglutaryl coenzyme A synthase)	3 v 3	-0.612239	0.0222178	0.222321	BIN1
B4DLY4		Aconitate hydratase, mitochondrial (EC 4.2.1.3) (Citrate hydro-lyase)	2 v 2	0.298937	0.0442271	0.434969	Q96PV6	LENG8	Leukocyte receptor cluster member 8	3 v 3	0.58709	0.0222477	0.222321	M6PR
P52824	DGKQ	Diacylglycerol kinase theta (DAG kinase theta) (DGKtheta) (EC 2.7.1.107) (Diglyceride kinase theta) (DGK-theta)	2 v 2	0.222036	0.044264	0.434969	O75143	ATG13	Autophagy-related protein 13	3 v 3	0.329357	0.0222709	0.222321	HABP4
Q9H1B5	XYLT2	Xylosyltransferase 2 (EC 2.4.2.26) (Peptide O-xylosyltransferase 1) (Xylosyltransferase II) (XT-II) (XylT-II)	2 v 2	-0.373568	0.0443043	0.434969	Q9BZG1	RAB34	Ras-related protein Rab-34 (Ras-related protein Rab-39) (Ras-related protein Rah)	3 v 3	-0.189477	0.022279	0.222321	EXOC7
Q9NP77	SSU72	RNA polymerase II subunit A C-terminal domain phosphatase SSU72 (CTD phosphatase SSU72) (EC 3.1.3.16)	3 v 3	-0.347412	0.0443258	0.434969	A0A024R857	FBXL18	F-box and leucine-rich repeat protein 18, isoform CRA_b	3 v 3	0.654412	0.0222947	0.222321	CHD1L
Q15165	PON2	Serum paraoxonase/arylesterase 2 (PON 2) (EC 3.1.1.2) (EC 3.1.1.81) (Aromatic esterase 2) (A-esterase 2) (Serum aryldialkylphosphatase 2)	3 v 3	-0.672197	0.0443569	0.434969	Q9NV56	MRGBP	MRG/MORF4L-binding protein (MRG-binding protein) (Up-regulated in colon cancer 4) (Urcc4)	3 v 3	0.0362046	0.0224662	0.223077	RALB
O43314	PPIP5K2	Inositol hexakisphosphate and diphosphoinositol-pentakisphosphate kinase 2 (EC 2.7.4.21) (EC 2.7.4.24) (Diphosphoinositol pentakisphosphate kinase 2) (Histidine acid phosphatase domain-containing protein 1) (InsP6 and PP-IP5 kinase 2) (VIP1 homolog 2) (hsVIP2)	3 v 3	0.118749	0.0444396	0.434969	Q6TCH7	PAQR3	Progestin and adipoQ receptor family member 3 (Progestin and adipoQ receptor family member III) (Raf kinase trapping to Golgi) (RKTG)	2 v 2	-0.157277	0.0224926	0.223077	MIOS
Q96DB5	RMDN1	Regulator of microtubule dynamics protein 1 (RMD-1) (hRMD-1) (Protein FAM82B)	3 v 3	0.262378	0.0444453	0.434969	Q96T23	RSF1	Remodeling and spacing factor 1 (Rsf-1) (HBV pX-associated protein 8) (Hepatitis B virus X-associated protein) (p325 subunit of RSF chromatin-remodeling complex)	3 v 3	-0.125481	0.0225826	0.223077	MFGE8
Q8WWY3	PRPF31	U4/U6 small nuclear ribonucleoprotein Prp31 (Pre-mRNA-processing factor 31) (Serologically defined breast cancer antigen NY-BR-99) (U4/U6 snRNP 61 kDa protein) (Protein 61K) (hPrp31)	3 v 3	0.0748536	0.0445084	0.434969	Q96S19	METTL26	Methyltransferase-like 26	3 v 3	-0.367199	0.0225962	0.223077	PYCR2
Q96GX5	MASTL	Serine/threonine-protein kinase greatwall (GW) (GWL) (hGWL) (EC 2.7.11.1) (Microtubule-associated serine/threonine-protein kinase-like) (MAST-L)	3 v 3	-0.101121	0.0445541	0.434969	Q7L8L6	FASTKD5	FAST kinase domain-containing protein 5, mitochondrial	3 v 3	0.146536	0.0226162	0.223077	GMPPB
A2RRC9	IQGAP3	IQ motif containing GTPase activating protein 3	3 v 3	0.132497	0.0445668	0.434969	Q86WC4	OSTM1	Osteopetrosis-associated transmembrane protein 1 (Chloride channel 7 beta subunit)	3 v 3	-0.158277	0.0226262	0.223077	CKAP2
P17480	UBTF	Nucleolar transcription factor 1 (Autoantigen NOR-90) (Upstream-binding factor 1) (UBF-1)	3 v 3	0.699113	0.044602	0.434969	P28702	RXRB	Retinoic acid receptor RXR-beta (Nuclear receptor subfamily 2 group B member 2) (Retinoid X receptor beta)	3 v 3	0.469589	0.0226317	0.223077	STAG2
Q5R372	RABGAP1L	Rab GTPase-activating protein 1-like	3 v 3	0.124696	0.0446118	0.434969	O95347	SMC2	Structural maintenance of chromosomes protein 2 (SMC protein 2) (SMC-2) (Chromosome-associated protein E) (hCAP-E) (XCAP-E homolog)	3 v 3	-0.161556	0.0226599	0.223077	B4DI83
Q9H0C8	ILKAP	Integrin-linked kinase-associated serine/threonine phosphatase 2C (ILKAP) (EC 3.1.3.16)	3 v 3	-0.0818417	0.0446437	0.434969	O15305	PMM2	Phosphomannomutase 2 (PMM 2) (EC 5.4.2.8)	3 v 3	0.523048	0.0226632	0.223077	PSMC2
O96008	TOMM40	Mitochondrial import receptor subunit TOM40 homolog (Protein Haymaker) (Translocase of outer membrane 40 kDa subunit homolog) (p38.5)	3 v 3	-0.248335	0.0446497	0.434969	Q7LGA3	HS2ST1	Heparan sulfate 2-O-sulfotransferase 1 (2-O-sulfotransferase) (2OST) (EC 2.8.2.-)	3 v 3	-0.0503499	0.022678	0.223077	ACBD7
Q05DH4	FHIP1A	FHF complex subunit HOOK interacting protein 1A (FHIP1A) (FTS and Hook-interacting protein like) (FHIP-L)	3 v 3	-0.312308	0.0447093	0.434969	P26572	MGAT1	Alpha-1,3-mannosyl-glycoprotein 2-beta-N-acetylglucosaminyltransferase (EC 2.4.1.101) (N-glycosyl-oligosaccharide-glycoprotein N-acetylglucosaminyltransferase I) (GNT-I) (GlcNAc-T I)	3 v 3	0.281342	0.0226818	0.223077	MSI1
Q9NRY4	ARHGAP35	Rho GTPase-activating protein 35 (Glucocorticoid receptor DNA-binding factor 1) (Glucocorticoid receptor repression factor 1) (GRF-1) (Rho GAP p190A) (p190-A)	3 v 3	-0.229025	0.0447358	0.434969	P10809	HSPD1	60 kDa heat shock protein, mitochondrial (EC 5.6.1.7) (60 kDa chaperonin) (Chaperonin 60) (CPN60) (Heat shock protein 60) (HSP-60) (Hsp60) (HuCHA60) (Mitochondrial matrix protein P1) (P60 lymphocyte protein)	3 v 3	-0.21137	0.0226915	0.223077	LMBR1
Q6DD88	ATL3	Atlastin-3 (EC 3.6.5.-)	3 v 3	-0.198005	0.0447363	0.434969	Q9NZ63	C9orf78	Telomere length and silencing protein 1 homolog (Hepatocellular carcinoma-associated antigen 59)	3 v 3	0.486168	0.0227111	0.223077	STXBP3
P11047	LAMC1	Laminin subunit gamma-1 (Laminin B2 chain) (Laminin-1 subunit gamma) (Laminin-10 subunit gamma) (Laminin-11 subunit gamma) (Laminin-2 subunit gamma) (Laminin-3 subunit gamma) (Laminin-4 subunit gamma) (Laminin-6 subunit gamma) (Laminin-7 subunit gamma) (Laminin-8 subunit gamma) (Laminin-9 subunit gamma) (S-laminin subunit gamma) (S-LAM gamma)	3 v 3	-0.430464	0.0447996	0.434969	Q5T4S7	UBR4	E3 ubiquitin-protein ligase UBR4 (EC 2.3.2.27) (600 kDa retinoblastoma protein-associated factor) (N-recognin-4) (RING-type E3 ubiquitin transferase UBR4) (Retinoblastoma-associated factor of 600 kDa) (RBAF600) (p600) (Zinc finger UBR1-type protein 1)	3 v 3	0.0668758	0.022771	0.223408	LIMA1
P31949	S100A11	Protein S100-A11 (Calgizzarin) (Metastatic lymph node gene 70 protein) (MLN 70) (Protein S100-C) (S100 calcium-binding protein A11) [Cleaved into: Protein S100-A11, N-terminally processed]	3 v 3	-0.704965	0.0448001	0.434969	Q2TAA5	ALG11	GDP-Man:Man(3)GlcNAc(2)-PP-Dol alpha-1,2-mannosyltransferase (EC 2.4.1.131) (Asparagine-linked glycosylation protein 11 homolog) (Glycolipid 2-alpha-mannosyltransferase)	3 v 3	0.299967	0.0228249	0.223555	TSPAN15
P49448	GLUD2	Glutamate dehydrogenase 2, mitochondrial (GDH 2) (EC 1.4.1.3)	3 v 3	-0.206526	0.0448235	0.434969	O43505	B4GAT1	Beta-1,4-glucuronyltransferase 1 (EC 2.4.1.-) (I-beta-1,3-N-acetylglucosaminyltransferase) (iGnT) (N-acetyllactosaminide beta-1,3-N-acetylglucosaminyltransferase) (Poly-N-acetyllactosamine extension enzyme) (UDP-GlcNAc:betaGal beta-1,3-N-acetylglucosaminyltransferase 1)	3 v 3	-0.306372	0.0228496	0.223555	AHCYL1
P62745	RHOB	Rho-related GTP-binding protein RhoB (Rho cDNA clone 6) (h6)	3 v 3	-0.330775	0.0448453	0.434969	Q9P2D3	HEATR5B	HEAT repeat-containing protein 5B	3 v 3	0.133335	0.0228647	0.223555	MAP4K5
Q8N357	SLC35F6	Solute carrier family 35 member F6 (ANT2-binding protein) (ANT2BP) (Transport and Golgi organization 9 homolog)	3 v 3	-0.183796	0.0449387	0.43522	O43292	GPAA1	Glycosylphosphatidylinositol anchor attachment 1 protein (GPI anchor attachment protein 1) (GAA1 protein homolog) (hGAA1)	3 v 3	-0.121616	0.022922	0.223858	ARL2BP
P09758	TACSTD2	Tumor-associated calcium signal transducer 2 (Cell surface glycoprotein Trop-2) (Membrane component chromosome 1 surface marker 1) (Pancreatic carcinoma marker protein GA733-1)	3 v 3	-0.306996	0.0449897	0.43522	Q13596	SNX1	Sorting nexin-1	3 v 3	0.293524	0.0229632	0.224003	SHTN1
Q96IZ0	PAWR	PRKC apoptosis WT1 regulator protein (Prostate apoptosis response 4 protein) (Par-4)	3 v 3	0.0745086	0.0450587	0.43522	Q8N1B4	VPS52	Vacuolar protein sorting-associated protein 52 homolog (SAC2 suppressor of actin mutations 2-like protein)	3 v 3	0.209381	0.022991	0.224018	FDFT1
P26447	S100A4	Protein S100-A4 (Calvasculin) (Metastasin) (Placental calcium-binding protein) (Protein Mts1) (S100 calcium-binding protein A4)	3 v 3	-0.342246	0.0450756	0.43522	Q9UDY4	DNAJB4	DnaJ homolog subfamily B member 4 (Heat shock 40 kDa protein 1 homolog) (HSP40 homolog) (Heat shock protein 40 homolog) (Human liver DnaJ-like protein)	3 v 3	-0.35201	0.0230755	0.224583	TUFM
Q8N4J0	CARNMT1	Carnosine N-methyltransferase (EC 2.1.1.22)	3 v 3	-0.527339	0.0451361	0.435266	P50148	GNAQ	Guanine nucleotide-binding protein G(q) subunit alpha (Guanine nucleotide-binding protein alpha-q)	3 v 3	-0.0748926	0.0231064	0.224628	PDCD2L
Q6PJV4	THRAP3	THRAP3 protein (Fragment)	2 v 2	0.391598	0.0451826	0.435266	P30043	BLVRB	Flavin reductase (NADPH) (FR) (EC 1.5.1.30) (Biliverdin reductase B) (BVR-B) (EC 1.3.1.24) (Biliverdin-IX beta-reductase) (Green heme-binding protein) (GHBP) (NADPH-dependent diaphorase) (NADPH-flavin reductase) (FLR)	3 v 3	-0.0699893	0.0231618	0.224762	LIMCH1
Q00534	CDK6	Cyclin-dependent kinase 6 (EC 2.7.11.22) (Cell division protein kinase 6) (Serine/threonine-protein kinase PLSTIRE)	3 v 3	-0.311434	0.045305	0.435952	Q9NTN3	SLC35D1	UDP-glucuronic acid/UDP-N-acetylgalactosamine transporter (UDP-GlcA/UDP-GalNAc transporter) (Solute carrier family 35 member D1) (UDP-galactose transporter-related protein 7) (UGTrel7)	3 v 3	0.226223	0.023173	0.224762	SCOC
Q96BH1	RNF25	E3 ubiquitin-protein ligase RNF25 (EC 2.3.2.27) (RING finger protein 25) (RING-type E3 ubiquitin transferase RNF25)	3 v 3	-0.113926	0.0453744	0.436127	O95049	TJP3	Tight junction protein ZO-3 (Tight junction protein 3) (Zona occludens protein 3) (Zonula occludens protein 3)	3 v 3	-0.132621	0.0232402	0.225158	H1-3
P54819	AK2	Adenylate kinase 2, mitochondrial (AK 2) (EC 2.7.4.3) (ATP-AMP transphosphorylase 2) (ATP:AMP phosphotransferase) (Adenylate monophosphate kinase) [Cleaved into: Adenylate kinase 2, mitochondrial, N-terminally processed]	3 v 3	-0.214978	0.0456731	0.437226	Q9NZC4	EHF	ETS homologous factor (hEHF) (ETS domain-containing transcription factor) (Epithelium-specific Ets transcription factor 3) (ESE-3)	3 v 3	-0.422994	0.0232826	0.225312	DBN1
O95347	SMC2	Structural maintenance of chromosomes protein 2 (SMC protein 2) (SMC-2) (Chromosome-associated protein E) (hCAP-E) (XCAP-E homolog)	3 v 3	0.180881	0.0456905	0.437226	P52732	KIF11	Kinesin-like protein KIF11 (Kinesin-like protein 1) (Kinesin-like spindle protein HKSP) (Kinesin-related motor protein Eg5) (Thyroid receptor-interacting protein 5) (TR-interacting protein 5) (TRIP-5)	3 v 3	0.152554	0.0233194	0.225412	ARF1
P45877	PPIC	Peptidyl-prolyl cis-trans isomerase C (PPIase C) (EC 5.2.1.8) (Cyclophilin C) (Rotamase C)	3 v 3	0.273512	0.0459069	0.437226	Q9H5K3	POMK	Protein O-mannose kinase (POMK) (EC 2.7.1.183) (Protein kinase-like protein SgK196) (Sugen kinase 196)	3 v 3	-0.555191	0.0233646	0.225592	FSCN1
Q9ULJ7	ANKRD50	Ankyrin repeat domain-containing protein 50	3 v 3	-0.0684641	0.0459373	0.437226	Q8IXQ4	GPALPP1	GPALPP motifs-containing protein 1 (Lipopolysaccharide-specific response protein 7)	3 v 3	0.223845	0.0234205	0.225877	PRKCH
E9PQG4	PDE4DIP	Myomegalin	3 v 3	0.349594	0.0460077	0.437226	Q8IXJ9	ASXL1	Polycomb group protein ASXL1 (Additional sex combs-like protein 1)	3 v 3	0.202641	0.0235339	0.226713	PFKL
Q8ND25	ZNRF1	E3 ubiquitin-protein ligase ZNRF1 (EC 2.3.2.27) (Nerve injury-induced gene 283 protein) (RING-type E3 ubiquitin transferase ZNRF1) (Zinc/RING finger protein 1)	2 v 2	-0.59696	0.0460452	0.437226	Q96JG6	VPS50	Syndetin (Coiled-coil domain-containing protein 132) (EARP/GARPII complex subunit VPS50)	3 v 3	0.244031	0.0235999	0.226966	UPRT
Q9ULM3	YEATS2	YEATS domain-containing protein 2	3 v 3	0.0980651	0.046061	0.437226	Q14919	DRAP1	Dr1-associated corepressor (Dr1-associated protein 1) (Negative cofactor 2-alpha) (NC2-alpha)	3 v 3	0.0844321	0.0236134	0.226966	RPS2
P29966	MARCKS	Myristoylated alanine-rich C-kinase substrate (MARCKS) (Protein kinase C substrate, 80 kDa protein, light chain) (80K-L protein) (PKCSL)	3 v 3	-0.325852	0.0460639	0.437226	Q96GY3	LIN37	Protein lin-37 homolog (Antolefinin)	3 v 3	0.365011	0.0237094	0.227335	YWHAG
Q9H2J4	PDCL3	Phosducin-like protein 3 (HTPHLP) (PhPL3) (Viral IAP-associated factor 1) (VIAF-1)	3 v 3	-0.0632591	0.0461821	0.437226	P45954	ACADSB	Short/branched chain specific acyl-CoA dehydrogenase, mitochondrial (SBCAD) (EC 1.3.8.5) (2-methyl branched chain acyl-CoA dehydrogenase) (2-MEBCAD) (2-methylbutyryl-coenzyme A dehydrogenase) (2-methylbutyryl-CoA dehydrogenase)	3 v 3	-0.135872	0.0237186	0.227335	TMEM68
Q68D91	MBLAC2	Metallo-beta-lactamase domain-containing protein 2 (EC 3.-.-.-)	3 v 3	-0.098731	0.0462286	0.437226	Q9C0E2	XPO4	Exportin-4 (Exp4)	3 v 3	0.189344	0.0237352	0.227335	RPS7
Q86V97	KBTBD6	Kelch repeat and BTB domain-containing protein 6	3 v 3	-0.244692	0.0462363	0.437226	F8W7C6	RPL10	60S ribosomal protein L10	3 v 3	-0.15553	0.0237897	0.227335	SPTY2D1
Q6IQ32	ADNP2	Activity-dependent neuroprotector homeobox protein 2 (ADNP homeobox protein 2) (Zinc finger protein 508)	2 v 2	0.133445	0.0463342	0.437226	Q9Y619	SLC25A15	Mitochondrial ornithine transporter 1 (Solute carrier family 25 member 15)	3 v 3	-0.14697	0.0238045	0.227335	RAB5B
Q96AC1	FERMT2	Fermitin family homolog 2 (Kindlin-2) (Mitogen-inducible gene 2 protein) (MIG-2) (Pleckstrin homology domain-containing family C member 1) (PH domain-containing family C member 1)	3 v 3	-0.0807378	0.0464343	0.437226	Q96NC0	ZMAT2	Zinc finger matrin-type protein 2	3 v 3	0.230653	0.0238119	0.227335	UPF1
Q14999	CUL7	Cullin-7 (CUL-7)	3 v 3	0.295623	0.0464504	0.437226	A0A024R0H5	DENND2D	DENN/MADD domain containing 2D, isoform CRA_d	3 v 3	0.124099	0.0238732	0.227366	SDSL
Q9H3P7	ACBD3	Golgi resident protein GCP60 (Acyl-CoA-binding domain-containing protein 3) (Golgi complex-associated protein 1) (GOCAP1) (Golgi phosphoprotein 1) (GOLPH1) (PBR- and PKA-associated protein 7) (Peripheral benzodiazepine receptor-associated protein PAP7) [Cleaved into: Golgi resident protein GCP60, N-terminally processed]	3 v 3	0.252829	0.0465179	0.437226	A0A0A0MTI6	ELOVL5	Elongation of very long chain fatty acids protein (EC 2.3.1.199) (Very-long-chain 3-oxoacyl-CoA synthase)	3 v 3	-0.195755	0.0238796	0.227366	DCDC2
B0I1T2	MYO1G	Unconventional myosin-Ig [Cleaved into: Minor histocompatibility antigen HA-2 (mHag HA-2)]	2 v 2	-0.450779	0.04661	0.437226	Q8WUA4	GTF3C2	General transcription factor 3C polypeptide 2 (TF3C-beta) (Transcription factor IIIC 110 kDa subunit) (TFIIIC 110 kDa subunit) (TFIIIC110) (Transcription factor IIIC subunit beta)	3 v 3	0.233644	0.0239062	0.227366	NAA10
Q6BDS2	UHRF1BP1	UHRF1-binding protein 1 (ICBP90-binding protein 1) (Ubiquitin-like containing PHD and RING finger domains 1-binding protein 1)	3 v 3	-0.169331	0.0466336	0.437226	Q9Y2G5	POFUT2	GDP-fucose protein O-fucosyltransferase 2 (EC 2.4.1.221) (Peptide-O-fucosyltransferase 2) (O-FucT-2)	3 v 3	0.096108	0.0239308	0.227366	CCDC88C
Q15599	SLC9A3R2	Na(+)/H(+) exchange regulatory cofactor NHE-RF2 (NHERF-2) (NHE3 kinase A regulatory protein E3KARP) (SRY-interacting protein 1) (SIP-1) (Sodium-hydrogen exchanger regulatory factor 2) (Solute carrier family 9 isoform A3 regulatory factor 2) (Tyrosine kinase activator protein 1) (TKA-1)	3 v 3	-0.234339	0.0466493	0.437226	Q6PJT7	ZC3H14	Zinc finger CCCH domain-containing protein 14 (Mammalian suppressor of tau pathology-2) (MSUT-2) (Renal carcinoma antigen NY-REN-37)	3 v 3	0.214279	0.0239493	0.227366	TOMM34
Q6ZTW0	TPGS1	Tubulin polyglutamylase complex subunit 1 (PGs1)	2 v 2	0.0307478	0.0466933	0.437226	A0A087WUK2	HNRNPDL	Heterogeneous nuclear ribonucleoprotein D-like (Heterogeneous nuclear ribonucleoprotein D-like, isoform CRA_b)	3 v 3	0.136253	0.0239894	0.227366	ARSB
Q6PL18	ATAD2	ATPase family AAA domain-containing protein 2 (EC 3.6.1.-) (AAA nuclear coregulator cancer-associated protein) (ANCCA)	3 v 3	0.321321	0.0467448	0.437226	Q96L91	EP400	E1A-binding protein p400 (EC 3.6.4.-) (CAG repeat protein 32) (Domino homolog) (hDomino) (Trinucleotide repeat-containing gene 12 protein) (p400 kDa SWI2/SNF2-related protein)	3 v 3	0.171644	0.0240021	0.227366	NUP58
A0PJW6	TMEM223	Transmembrane protein 223	2 v 2	-0.109688	0.0467515	0.437226	Q96HY7	DHTKD1	Probable 2-oxoglutarate dehydrogenase E1 component DHKTD1, mitochondrial (EC 1.2.4.2) (Dehydrogenase E1 and transketolase domain-containing protein 1)	3 v 3	0.195448	0.02403	0.227377	GLG1
Q5JUR7	TEX30	Testis-expressed protein 30	3 v 3	0.196929	0.0467547	0.437226	Q9H0F7	ARL6	ADP-ribosylation factor-like protein 6 (Bardet-Biedl syndrome 3 protein)	3 v 3	-0.147284	0.0240684	0.227488	TP53I11
Q9Y2U5	MAP3K2	Mitogen-activated protein kinase kinase kinase 2 (EC 2.7.11.25) (MAPK/ERK kinase kinase 2) (MEK kinase 2) (MEKK 2)	3 v 3	-0.0608518	0.0468269	0.437226	Q9Y666	SLC12A7	Solute carrier family 12 member 7 (Electroneutral potassium-chloride cotransporter 4) (K-Cl cotransporter 4)	3 v 3	-0.283409	0.0241461	0.22753	Q59G12
Q16877	PFKFB4	6-phosphofructo-2-kinase/fructose-2,6-bisphosphatase 4 (6PF-2-K/Fru-2,6-P2ase 4) (PFK/FBPase 4) (6PF-2-K/Fru-2,6-P2ase testis-type isozyme) [Includes: 6-phosphofructo-2-kinase (EC 2.7.1.105); Fructose-2,6-bisphosphatase (EC 3.1.3.46)]	3 v 3	0.329736	0.046857	0.437226	D2CPI8		Xeroderma pigmentosum complementation group C protein (Fragment)	2 v 2	-0.46355	0.0241683	0.22753	TEPSIN
Q9H6K4	OPA3	Optic atrophy 3 protein	3 v 3	-0.185497	0.0469297	0.437226	J3KN01	AFDN	Afadin	3 v 3	-0.157383	0.0241715	0.22753	KCT2
P36941	LTBR	Tumor necrosis factor receptor superfamily member 3 (Lymphotoxin-beta receptor) (Tumor necrosis factor C receptor) (Tumor necrosis factor receptor 2-related protein) (Tumor necrosis factor receptor type III) (TNF-RIII) (TNFR-III)	3 v 3	-0.386807	0.0469665	0.437226	Q00536	CDK16	Cyclin-dependent kinase 16 (EC 2.7.11.22) (Cell division protein kinase 16) (PCTAIRE-motif protein kinase 1) (Serine/threonine-protein kinase PCTAIRE-1)	3 v 3	0.0955042	0.0241798	0.22753	ARHGEF5
P17028	ZNF24	Zinc finger protein 24 (Retinoic acid suppression protein A) (RSG-A) (Zinc finger and SCAN domain-containing protein 3) (Zinc finger protein 191) (Zinc finger protein KOX17)	3 v 3	-0.0630062	0.0471644	0.437226	Q16254	E2F4	Transcription factor E2F4 (E2F-4)	3 v 3	0.281498	0.0242892	0.228307	ACLY
O95486	SEC24A	Protein transport protein Sec24A (SEC24-related protein A)	3 v 3	-0.474553	0.0471907	0.437226	Q14644	RASA3	Ras GTPase-activating protein 3 (GAP1(IP4BP)) (Ins P4-binding protein)	3 v 3	-0.19442	0.0244616	0.22843	PPP6R2
O75964	ATP5MG	ATP synthase subunit g, mitochondrial (ATPase subunit g) (ATP synthase membrane subunit g)	3 v 3	-0.0949509	0.0473218	0.437226	Q9BWT3	PAPOLG	Poly(A) polymerase gamma (PAP-gamma) (EC 2.7.7.19) (Neo-poly(A) polymerase) (Neo-PAP) (Polynucleotide adenylyltransferase gamma) (SRP RNA 3'-adenylating enzyme) (Signal recognition particle RNA-adenylating enzyme) (SRP RNA-adenylating enzyme)	3 v 3	0.131445	0.0244674	0.22843	AP2A1
A0A024QZE1	IRF3	Interferon regulatory factor 3, isoform CRA_a	3 v 3	0.133005	0.0473356	0.437226	Q5ZPR3	CD276	CD276 antigen (4Ig-B7-H3) (B7 homolog 3) (B7-H3) (Costimulatory molecule) (CD antigen CD276)	3 v 3	0.19715	0.0244936	0.22843	SH3PXD2B
Q13636	RAB31	Ras-related protein Rab-31 (Ras-related protein Rab-22B)	3 v 3	0.0705805	0.0473486	0.437226	Q9HCP0	CSNK1G1	Casein kinase I isoform gamma-1 (CKI-gamma 1) (EC 2.7.11.1)	3 v 3	0.189781	0.0245296	0.22843	HEL-S-265
Q9NP92	MRPS30	39S ribosomal protein S30, mitochondrial (MRP-S30) (S30mt) (Mitochondrial large ribosomal subunit protein mL65) (Mitochondrial large ribosomal subunit protein mS30) (Programmed cell death protein 9)	3 v 3	0.143306	0.047372	0.437226	Q96IJ6	GMPPA	Mannose-1-phosphate guanyltransferase alpha (GDP-mannose pyrophosphorylase A) (GMPP-alpha) (GTP-mannose-1-phosphate guanylyltransferase alpha)	3 v 3	0.0860988	0.0245331	0.22843	S100A13
O43715	TRIAP1	TP53-regulated inhibitor of apoptosis 1 (Protein 15E1.1) (WF-1) (p53-inducible cell-survival factor) (p53CSV)	3 v 3	-0.312554	0.0473811	0.437226	Q16775	HAGH	Hydroxyacylglutathione hydrolase, mitochondrial (EC 3.1.2.6) (Glyoxalase II) (Glx II)	3 v 3	-0.193503	0.0245447	0.22843	SF3A3
Q8IZ52	CHPF	Chondroitin sulfate synthase 2 (EC 2.4.1.175) (EC 2.4.1.226) (Chondroitin glucuronyltransferase 2) (Chondroitin-polymerizing factor) (ChPF) (Glucuronosyl-N-acetylgalactosaminyl-proteoglycan 4-beta-N-acetylgalactosaminyltransferase II) (N-acetylgalactosaminyl-proteoglycan 3-beta-glucuronosyltransferase II) (N-acetylgalactosaminyltransferase 2)	3 v 3	-0.218341	0.0474309	0.437226	Q9UJC5	SH3BGRL2	SH3 domain-binding glutamic acid-rich-like protein 2 (Fovea-associated SH3 domain-binding protein)	3 v 3	-0.315058	0.0245677	0.22843	KIF5B
Q9C0K1	SLC39A8	Metal cation symporter ZIP8 (BCG-induced integral membrane protein in monocyte clone 103 protein) (LIV-1 subfamily of ZIP zinc transporter 6) (LZT-Hs6) (Solute carrier family 39 member 8) (Zrt- and Irt-like protein 8) (ZIP-8)	3 v 3	-0.368696	0.047455	0.437226	Q9UFW8	CGGBP1	CGG triplet repeat-binding protein 1 (CGG-binding protein 1) (20 kDa CGG-binding protein) (p20-CGGBP DNA-binding protein)	3 v 3	0.283843	0.0245802	0.22843	TRAPPC2L
P13489	RNH1	Ribonuclease inhibitor (Placental ribonuclease inhibitor) (Placental RNase inhibitor) (Ribonuclease/angiogenin inhibitor 1) (RAI)	3 v 3	-0.261207	0.0475434	0.437226	Q04837	SSBP1	Single-stranded DNA-binding protein, mitochondrial (Mt-SSB) (MtSSB) (PWP1-interacting protein 17)	3 v 3	0.50084	0.0245867	0.22843	MYO5B
O14841	OPLAH	5-oxoprolinase (EC 3.5.2.9) (5-oxo-L-prolinase) (5-OPase) (Pyroglutamase)	3 v 3	0.141172	0.0475633	0.437226	Q96CN7	ISOC1	Isochorismatase domain-containing protein 1	3 v 3	0.305212	0.0246126	0.22843	AKR7A2
Q86YM7	HOMER1	Homer protein homolog 1 (Homer-1)	3 v 3	0.246911	0.0477815	0.437226	P11182	DBT	Lipoamide acyltransferase component of branched-chain alpha-keto acid dehydrogenase complex, mitochondrial (EC 2.3.1.168) (52 kDa mitochondrial autoantigen of primary biliary cirrhosis) (Branched chain 2-oxo-acid dehydrogenase complex component E2) (BCOADC-E2) (Branched-chain alpha-keto acid dehydrogenase complex component E2) (BCKAD-E2) (BCKADE2) (Dihydrolipoamide acetyltransferase component of …	3 v 3	0.189721	0.0247231	0.22843	RAB3A
Q9H089	LSG1	Large subunit GTPase 1 homolog (hLsg1) (EC 3.6.1.-)	3 v 3	-0.0759589	0.0478315	0.437226	P53041	PPP5C	Serine/threonine-protein phosphatase 5 (PP5) (EC 3.1.3.16) (Protein phosphatase T) (PP-T) (PPT)	3 v 3	-0.0661481	0.0247389	0.22843	MTMR3
Q9H0R4	HDHD2	Haloacid dehalogenase-like hydrolase domain-containing protein 2	3 v 3	0.226365	0.0478723	0.437226	P15529	CD46	Membrane cofactor protein (TLX) (Trophoblast leukocyte common antigen) (CD antigen CD46)	3 v 3	-0.183802	0.024759	0.22843	GNAI1
Q9UHQ4	BCAP29	B-cell receptor-associated protein 29 (BCR-associated protein 29) (Bap29)	3 v 3	0.51434	0.0479149	0.437226	Q8WWH5	TRUB1	Probable tRNA pseudouridine synthase 1 (EC 5.4.99.-)	3 v 3	-0.204278	0.0247636	0.22843	NCAPH
Q02790	FKBP4	Peptidyl-prolyl cis-trans isomerase FKBP4 (PPIase FKBP4) (EC 5.2.1.8) (51 kDa FK506-binding protein) (FKBP51) (52 kDa FK506-binding protein) (52 kDa FKBP) (FKBP-52) (59 kDa immunophilin) (p59) (FK506-binding protein 4) (FKBP-4) (FKBP59) (HSP-binding immunophilin) (HBI) (Immunophilin FKBP52) (Rotamase) [Cleaved into: Peptidyl-prolyl cis-trans isomerase FKBP4, N-terminally processed]	3 v 3	0.331153	0.0479556	0.437226	B7Z518		cDNA FLJ55237, highly similar to Homo sapiens activating signal cointegrator 1 complex subunit 1 (ASCC1), mRNA	3 v 3	0.155867	0.0248075	0.22843	CCT7
Q58WW2	DCAF6	DDB1- and CUL4-associated factor 6 (Androgen receptor complex-associated protein) (ARCAP) (IQ motif and WD repeat-containing protein 1) (Nuclear receptor interaction protein) (NRIP)	3 v 3	0.20253	0.047968	0.437226	Q9Y5B6	PAXBP1	PAX3- and PAX7-binding protein 1 (GC-rich sequence DNA-binding factor 1)	3 v 3	-0.293973	0.0248129	0.22843	SLC1A5
P34896	SHMT1	Serine hydroxymethyltransferase, cytosolic (SHMT) (EC 2.1.2.1) (Glycine hydroxymethyltransferase) (Serine methylase)	3 v 3	0.0887557	0.0480621	0.437226	P55081	MFAP1	Microfibrillar-associated protein 1 (Spliceosome B complex protein MFAP1)	3 v 3	0.223931	0.024826	0.22843	DHDDS
Q96GS6	ABHD17A	Alpha/beta hydrolase domain-containing protein 17A (Abhydrolase domain-containing protein 17A) (EC 3.1.2.22)	2 v 2	-0.216404	0.04818	0.437226	P11802	CDK4	Cyclin-dependent kinase 4 (EC 2.7.11.22) (Cell division protein kinase 4) (PSK-J3)	3 v 3	0.186474	0.0248304	0.22843	Q59ER5
Q08357	SLC20A2	Sodium-dependent phosphate transporter 2 (Gibbon ape leukemia virus receptor 2) (GLVR-2) (Phosphate transporter 2) (PiT-2) (Pit2) (hPit2) (Solute carrier family 20 member 2)	3 v 3	-0.155842	0.0483025	0.437226	P63146	UBE2B	Ubiquitin-conjugating enzyme E2 B (EC 2.3.2.23) (E2 ubiquitin-conjugating enzyme B) (RAD6 homolog B) (HR6B) (hHR6B) (Ubiquitin carrier protein B) (Ubiquitin-conjugating enzyme E2-17 kDa) (Ubiquitin-protein ligase B)	3 v 3	-0.3441	0.0248759	0.22843	ANKS1A
Q06830	PRDX1	Peroxiredoxin-1 (EC 1.11.1.24) (Natural killer cell-enhancing factor A) (NKEF-A) (Proliferation-associated gene protein) (PAG) (Thioredoxin peroxidase 2) (Thioredoxin-dependent peroxide reductase 2) (Thioredoxin-dependent peroxiredoxin 1)	3 v 3	0.0849709	0.0483355	0.437226	Q9UKY7	CDV3	Protein CDV3 homolog	3 v 3	-0.0977303	0.0248799	0.22843	CPSF3
P36543	ATP6V1E1	V-type proton ATPase subunit E 1 (V-ATPase subunit E 1) (V-ATPase 31 kDa subunit) (p31) (Vacuolar proton pump subunit E 1)	3 v 3	-0.157396	0.0483493	0.437226	O14975	SLC27A2	Very long-chain acyl-CoA synthetase (VLACS) (VLCS) (EC 6.2.1.-) (Arachidonate--CoA ligase) (EC 6.2.1.15) (Fatty acid transport protein 2) (FATP-2) (Fatty-acid-coenzyme A ligase, very long-chain 1) (Long-chain-fatty-acid--CoA ligase) (EC 6.2.1.3) (Phytanate--CoA ligase) (EC 6.2.1.24) (Solute carrier family 27 member 2) (THCA-CoA ligase) (EC 6.2.1.7) (Very long-chain-fatty-acid-CoA ligase)	3 v 3	-0.0938802	0.0248944	0.22843	PCYOX1
Q52LW3	ARHGAP29	Rho GTPase-activating protein 29 (PTPL1-associated RhoGAP protein 1) (Rho-type GTPase-activating protein 29)	3 v 3	0.0973147	0.0484148	0.437226	O43278	SPINT1	Kunitz-type protease inhibitor 1 (Hepatocyte growth factor activator inhibitor type 1) (HAI-1)	3 v 3	0.126246	0.0248964	0.22843	CCNT1
B4DLF7		cDNA FLJ60294	3 v 3	0.649085	0.0484171	0.437226	P50213	IDH3A	Isocitrate dehydrogenase [NAD] subunit alpha, mitochondrial (EC 1.1.1.41) (Isocitric dehydrogenase subunit alpha) (NAD(+)-specific ICDH subunit alpha)	3 v 3	-0.147715	0.0249476	0.22843	PDCD6
Q9H0N5	PCBD2	Pterin-4-alpha-carbinolamine dehydratase 2 (PHS 2) (EC 4.2.1.96) (4-alpha-hydroxy-tetrahydropterin dehydratase 2) (DcoH-like protein DCoHm) (Dimerization cofactor of hepatocyte nuclear factor 1 from muscle) (HNF-1-alpha dimerization cofactor)	3 v 3	-0.213291	0.0484297	0.437226	B7Z2V6		H(+)-transporting two-sector ATPase (EC 7.1.2.2)	2 v 2	-0.110272	0.0249574	0.22843	AP4E1
P28288	ABCD3	ATP-binding cassette sub-family D member 3 (70 kDa peroxisomal membrane protein) (PMP70)	3 v 3	0.104602	0.048447	0.437226	Q9UG56	PISD	Phosphatidylserine decarboxylase proenzyme, mitochondrial (EC 4.1.1.65) [Cleaved into: Phosphatidylserine decarboxylase beta chain; Phosphatidylserine decarboxylase alpha chain]	3 v 3	0.103902	0.0249865	0.22843	GCFC2
O00468	AGRN	Agrin [Cleaved into: Agrin N-terminal 110 kDa subunit; Agrin C-terminal 110 kDa subunit; Agrin C-terminal 90 kDa fragment (C90); Agrin C-terminal 22 kDa fragment (C22)]	3 v 3	0.31833	0.0485515	0.437226	Q9NRZ9	HELLS	Lymphoid-specific helicase (EC 3.6.4.-) (Proliferation-associated SNF2-like protein) (SWI/SNF2-related matrix-associated actin-dependent regulator of chromatin subfamily A member 6)	3 v 3	-0.165764	0.0249997	0.22843	STK17B
P27694	RPA1	Replication protein A 70 kDa DNA-binding subunit (RP-A p70) (Replication factor A protein 1) (RF-A protein 1) (Single-stranded DNA-binding protein) [Cleaved into: Replication protein A 70 kDa DNA-binding subunit, N-terminally processed]	3 v 3	0.246274	0.0485556	0.437226	Q8N556	AFAP1	Actin filament-associated protein 1 (110 kDa actin filament-associated protein) (AFAP-110)	3 v 3	-0.124347	0.0250404	0.228558	GTF2E2
D6RFL5	RBM47	RNA-binding protein 47 (Fragment)	2 v 2	-0.623123	0.0485897	0.437226	Q9Y5L0	TNPO3	Transportin-3 (Importin-12) (Imp12) (Transportin-SR) (TRN-SR)	3 v 3	0.103986	0.0250736	0.228606	KIF2C
Q9H074	PAIP1	Polyadenylate-binding protein-interacting protein 1 (PABP-interacting protein 1) (PAIP-1) (Poly(A)-binding protein-interacting protein 1)	3 v 3	0.0559166	0.0486259	0.437226	Q96JC9	EAF1	ELL-associated factor 1	3 v 3	-0.24728	0.0251238	0.228606	ABR
Q13347	EIF3I	Eukaryotic translation initiation factor 3 subunit I (eIF3i) (Eukaryotic translation initiation factor 3 subunit 2) (TGF-beta receptor-interacting protein 1) (TRIP-1) (eIF-3-beta) (eIF3 p36)	3 v 3	0.120233	0.0489077	0.437226	P24385	CCND1	G1/S-specific cyclin-D1 (B-cell lymphoma 1 protein) (BCL-1) (BCL-1 oncogene) (PRAD1 oncogene)	3 v 3	-0.431717	0.0251263	0.228606	HOXA7
P0CG12	DERPC	Decreased expression in renal and prostate cancer protein	3 v 3	0.296199	0.0489117	0.437226	Q8N163	CCAR2	Cell cycle and apoptosis regulator protein 2 (Cell division cycle and apoptosis regulator protein 2) (DBIRD complex subunit KIAA1967) (Deleted in breast cancer gene 1 protein) (DBC-1) (DBC.1) (NET35) (p30 DBC)	3 v 3	0.108921	0.025204	0.228771	PCBP1
D2CVN5	AIP	Aryl hydrocarbon receptor-interacting protein AIP722	3 v 3	-0.122195	0.0489304	0.437226	Q9Y6X5	ENPP4	Bis(5'-adenosyl)-triphosphatase ENPP4 (EC 3.6.1.29) (AP3A hydrolase) (AP3Aase) (Ectonucleotide pyrophosphatase/phosphodiesterase family member 4) (E-NPP 4) (NPP-4)	3 v 3	-0.200115	0.0252218	0.228771	GDE1
Q9UHD9	UBQLN2	Ubiquilin-2 (Chap1) (DSK2 homolog) (Protein linking IAP with cytoskeleton 2) (PLIC-2) (hPLIC-2) (Ubiquitin-like product Chap1/Dsk2)	3 v 3	-0.62112	0.0489629	0.437226	Q15649	ZNHIT3	Zinc finger HIT domain-containing protein 3 (HNF-4a coactivator) (Thyroid hormone receptor interactor 3) (Thyroid receptor-interacting protein 3) (TR-interacting protein 3) (TRIP-3)	3 v 3	-0.0696778	0.025225	0.228771	NCKAP1
B1AHL2	FBLN1	Fibulin-1	3 v 3	-0.263723	0.0490509	0.437226	Q8TB96	ITFG1	T-cell immunomodulatory protein (Protein TIP) (Integrin-alpha FG-GAP repeat-containing protein 1) (Linkin)	3 v 3	-0.25483	0.0252683	0.228803	GPAT4
P53597	SUCLG1	Succinate--CoA ligase [ADP/GDP-forming] subunit alpha, mitochondrial (EC 6.2.1.4) (EC 6.2.1.5) (Succinyl-CoA synthetase subunit alpha) (SCS-alpha)	3 v 3	0.213831	0.0490601	0.437226	Q96MU7	YTHDC1	YTH domain-containing protein 1 (Splicing factor YT521) (YT521-B)	3 v 3	-0.45074	0.0253509	0.228803	NECAP1
P52943	CRIP2	Cysteine-rich protein 2 (CRP-2) (Protein ESP1)	3 v 3	0.233685	0.0490712	0.437226	P05187	ALPP	Alkaline phosphatase, placental type (EC 3.1.3.1) (Alkaline phosphatase Regan isozyme) (Placental alkaline phosphatase 1) (PLAP-1)	3 v 3	0.260048	0.0253622	0.228803	BSPRY
B4DDR3		cDNA FLJ52148, highly similar to Apoptosis inhibitor 5	3 v 3	-0.221063	0.049082	0.437226	A0A059RW21	ND2	NADH-ubiquinone oxidoreductase chain 2 (EC 7.1.1.2)	3 v 3	0.273164	0.0253905	0.228803	RBM15
Q86TI2	DPP9	Dipeptidyl peptidase 9 (DP9) (EC 3.4.14.5) (Dipeptidyl peptidase IV-related protein 2) (DPRP-2) (Dipeptidyl peptidase IX) (DPP IX) (Dipeptidyl peptidase-like protein 9) (DPLP9)	3 v 3	-0.237193	0.049083	0.437226	P04424	ASL	Argininosuccinate lyase (ASAL) (EC 4.3.2.1) (Arginosuccinase)	3 v 3	-0.192543	0.0253978	0.228803	KIF1B
O75351	VPS4B	Vacuolar protein sorting-associated protein 4B (EC 3.6.4.6) (Cell migration-inducing gene 1 protein) (Suppressor of K(+) transport growth defect 1) (Protein SKD1)	3 v 3	-0.104635	0.0490932	0.437226	Q15836	VAMP3	Vesicle-associated membrane protein 3 (VAMP-3) (Cellubrevin) (CEB) (Synaptobrevin-3)	3 v 3	-0.181877	0.0254223	0.228803	AGPAT3
Q92785	DPF2	Zinc finger protein ubi-d4 (Apoptosis response zinc finger protein) (BRG1-associated factor 45D) (BAF45D) (D4, zinc and double PHD fingers family 2) (Protein requiem)	3 v 3	0.114317	0.0491417	0.437226	Q01970	PLCB3	1-phosphatidylinositol 4,5-bisphosphate phosphodiesterase beta-3 (EC 3.1.4.11) (Phosphoinositide phospholipase C-beta-3) (Phospholipase C-beta-3) (PLC-beta-3)	3 v 3	0.11984	0.025432	0.228803	C14orf102
P24752	ACAT1	Acetyl-CoA acetyltransferase, mitochondrial (EC 2.3.1.9) (Acetoacetyl-CoA thiolase) (T2)	3 v 3	-0.218837	0.0491484	0.437226	A0JNW5	UHRF1BP1L	UHRF1-binding protein 1-like (Syntaxin-6 Habc-interacting protein of 164 kDa)	3 v 3	-0.227129	0.0254569	0.228803	BCL2L13
P16435	POR	NADPH--cytochrome P450 reductase (CPR) (P450R) (EC 1.6.2.4)	3 v 3	-0.107317	0.0491979	0.437226	Q6GMV2	SMYD5	SET and MYND domain-containing protein 5 (EC 2.1.1.-) (Protein NN8-4AG) (Retinoic acid-induced protein 15)	3 v 3	0.105098	0.0254704	0.228803	NT5C3A
Q08050	FOXM1	Forkhead box protein M1 (Forkhead-related protein FKHL16) (Hepatocyte nuclear factor 3 forkhead homolog 11) (HFH-11) (HNF-3/fork-head homolog 11) (M-phase phosphoprotein 2) (MPM-2 reactive phosphoprotein 2) (Transcription factor Trident) (Winged-helix factor from INS-1 cells)	3 v 3	-0.351755	0.0492235	0.437226	Q96FN4	CPNE2	Copine-2 (Copine II)	3 v 3	0.644729	0.0255264	0.229056	WBP4
Q92973	TNPO1	Transportin-1 (Importin beta-2) (Karyopherin beta-2) (M9 region interaction protein) (MIP)	3 v 3	-0.322906	0.0492409	0.437226	P17174	GOT1	Aspartate aminotransferase, cytoplasmic (cAspAT) (EC 2.6.1.1) (EC 2.6.1.3) (Cysteine aminotransferase, cytoplasmic) (Cysteine transaminase, cytoplasmic) (cCAT) (Glutamate oxaloacetate transaminase 1) (Transaminase A)	3 v 3	-0.241084	0.0255784	0.229056	ANKRD52
Q8WXW3	PIBF1	Progesterone-induced-blocking factor 1 (PIBF) (Centrosomal protein of 90 kDa) (CEP90)	3 v 3	0.287404	0.0492864	0.437226	Q8TC12	RDH11	Retinol dehydrogenase 11 (EC 1.1.1.300) (Androgen-regulated short-chain dehydrogenase/reductase 1) (HCV core-binding protein HCBP12) (Prostate short-chain dehydrogenase/reductase 1) (Retinal reductase 1) (RalR1) (Short chain dehydrogenase/reductase family 7C member 1)	3 v 3	-0.0425651	0.0255792	0.229056	TXNL4B
Q96BD8	SKA1	Spindle and kinetochore-associated protein 1	3 v 3	0.191313	0.0492874	0.437226	Q9Y2W1	THRAP3	Thyroid hormone receptor-associated protein 3 (BCLAF1 and THRAP3 family member 2) (Thyroid hormone receptor-associated protein complex 150 kDa component) (Trap150)	3 v 3	-0.152805	0.0256293	0.229264	LRRC8E
Q9Y375	NDUFAF1	Complex I intermediate-associated protein 30, mitochondrial (NADH dehydrogenase [ubiquinone] 1 alpha subcomplex assembly factor 1)	3 v 3	0.0613724	0.0493866	0.437226	Q6PD62	CTR9	RNA polymerase-associated protein CTR9 homolog (SH2 domain-binding protein 1)	3 v 3	0.0249625	0.0256882	0.229549	CRABP2
Q9H2W6	MRPL46	39S ribosomal protein L46, mitochondrial (L46mt) (MRP-L46) (Mitochondrial large ribosomal subunit protein mL46) (P2ECSL)	3 v 3	0.32271	0.0493919	0.437226	Q9H3L0	MMADHC	Cobalamin trafficking protein CblD (CblD) (Methylmalonic aciduria and homocystinuria type D protein, mitochondrial)	3 v 3	-0.286295	0.0257294	0.229654	VWA5A
Q9Y3D0	CIAO2B	Cytosolic iron-sulfur assembly component 2B (MSS19-interacting protein of 18 kDa) (Mitotic spindle-associated MMXD complex subunit MIP18) (Protein FAM96B)	3 v 3	-0.0880229	0.0493976	0.437226	Q7Z569	BRAP	BRCA1-associated protein (EC 2.3.2.27) (BRAP2) (Impedes mitogenic signal propagation) (IMP) (RING finger protein 52) (RING-type E3 ubiquitin transferase BRAP2) (Renal carcinoma antigen NY-REN-63)	3 v 3	0.0896548	0.0257538	0.229654	ATG7
Q5T653	MRPL2	39S ribosomal protein L2, mitochondrial (L2mt) (MRP-L2) (Mitochondrial large ribosomal subunit protein uL2m)	3 v 3	0.329864	0.0494421	0.437226	P11717	IGF2R	Cation-independent mannose-6-phosphate receptor (CI Man-6-P receptor) (CI-MPR) (M6PR) (300 kDa mannose 6-phosphate receptor) (MPR 300) (Insulin-like growth factor 2 receptor) (Insulin-like growth factor II receptor) (IGF-II receptor) (M6P/IGF2 receptor) (M6P/IGF2R) (CD antigen CD222)	3 v 3	0.0722971	0.0258845	0.230339	UBE3B
P43246	MSH2	DNA mismatch repair protein Msh2 (hMSH2) (MutS protein homolog 2)	3 v 3	0.08033	0.0495	0.437228	Q14188	TFDP2	Transcription factor Dp-2 (E2F dimerization partner 2)	2 v 2	0.457914	0.0258847	0.230339	MAGED1
O95487	SEC24B	Protein transport protein Sec24B (SEC24-related protein B)	3 v 3	-0.174964	0.0495452	0.437228	Q05397	PTK2	Focal adhesion kinase 1 (FADK 1) (EC 2.7.10.2) (Focal adhesion kinase-related nonkinase) (FRNK) (Protein phosphatase 1 regulatory subunit 71) (PPP1R71) (Protein-tyrosine kinase 2) (p125FAK) (pp125FAK)	3 v 3	0.112847	0.0259503	0.230682	TGOLN2
Q6P587	FAHD1	Acylpyruvase FAHD1, mitochondrial (EC 3.7.1.5) (Fumarylacetoacetate hydrolase domain-containing protein 1) (FAH domain-containing protein 1) (Oxaloacetate decarboxylase) (OAA decarboxylase) (EC 4.1.1.112) (YisK-like protein)	3 v 3	-0.679086	0.0496055	0.437228	O95677	EYA4	Eyes absent homolog 4 (EC 3.1.3.48)	3 v 3	-0.157499	0.0259892	0.230786	RSPRY1
Q9UNA1	ARHGAP26	Rho GTPase-activating protein 26 (GTPase regulator associated with focal adhesion kinase) (Oligophrenin-1-like protein) (Rho-type GTPase-activating protein 26)	3 v 3	0.281384	0.0497186	0.437228	Q15813	TBCE	Tubulin-specific chaperone E (Tubulin-folding cofactor E)	3 v 3	-0.140495	0.0260309	0.230916	RAB43
Q93100	PHKB	Phosphorylase b kinase regulatory subunit beta (Phosphorylase kinase subunit beta)	3 v 3	0.195848	0.0497596	0.437228	Q9UMN6	KMT2B	Histone-lysine N-methyltransferase 2B (Lysine N-methyltransferase 2B) (EC 2.1.1.354) (Myeloid/lymphoid or mixed-lineage leukemia protein 4) (Trithorax homolog 2) (WW domain-binding protein 7) (WBP-7)	3 v 3	0.275482	0.0260687	0.23101	TRMT10A
Q9BRJ7	NUDT16L1	Tudor-interacting repair regulator protein (NUDT16-like protein 1) (Protein syndesmos)	3 v 3	0.11087	0.0497838	0.437228	P05106	ITGB3	Integrin beta-3 (Platelet membrane glycoprotein IIIa) (GPIIIa) (CD antigen CD61)	3 v 3	-0.263702	0.0261092	0.231129	WDR77
Q9H3K2	GHITM	Growth hormone-inducible transmembrane protein (Dermal papilla-derived protein 2) (Mitochondrial morphology and cristae structure 1) (MICS1) (Transmembrane BAX inhibitor motif-containing protein 5)	3 v 3	-0.124697	0.0498268	0.437228	P55212	CASP6	Caspase-6 (CASP-6) (EC 3.4.22.59) (Apoptotic protease Mch-2) [Cleaved into: Caspase-6 subunit p18; Caspase-6 subunit p11]	3 v 3	0.188735	0.0261385	0.231148	NHSL1
Q9NYQ8	FAT2	Protocadherin Fat 2 (hFat2) (Cadherin family member 8) (Multiple epidermal growth factor-like domains protein 1) (Multiple EGF-like domains protein 1)	3 v 3	-0.202162	0.0498531	0.437228	Q7Z2K8	GPRIN1	G protein-regulated inducer of neurite outgrowth 1 (GRIN1)	3 v 3	0.291065	0.0262239	0.231572	RPLP2
Q96ND0	FAM210A	Protein FAM210A	3 v 3	-0.125504	0.0499808	0.437407	O95376	ARIH2	E3 ubiquitin-protein ligase ARIH2 (ARI-2) (Protein ariadne-2 homolog) (EC 2.3.2.31) (RING-type E3 ubiquitin transferase ARIH2) (Triad1 protein)	3 v 3	-0.162928	0.0262409	0.231572	RMDN2
							Q5JSZ5	PRRC2B	Protein PRRC2B (HLA-B-associated transcript 2-like 1) (Proline-rich coiled-coil protein 2B)	3 v 3	0.438603	0.0263003	0.231856	CTDSPL2
							Q69YN4	VIRMA	Protein virilizer homolog	3 v 3	-0.194847	0.026331	0.231887	PYURF
							P61964	WDR5	WD repeat-containing protein 5 (BMP2-induced 3-kb gene protein)	3 v 3	-0.158577	0.0263586	0.23189	ARHGAP18
							P07900	HSP90AA1	Heat shock protein HSP 90-alpha (EC 3.6.4.10) (Heat shock 86 kDa) (HSP 86) (HSP86) (Lipopolysaccharide-associated protein 2) (LAP-2) (LPS-associated protein 2) (Renal carcinoma antigen NY-REN-38)	3 v 3	-0.0990183	0.0264327	0.232225	ADK
							Q8N999	C12orf29	Uncharacterized protein C12orf29	3 v 3	-0.256046	0.0264512	0.232225	CDT1
							P16219	ACADS	Short-chain specific acyl-CoA dehydrogenase, mitochondrial (SCAD) (EC 1.3.8.1) (Butyryl-CoA dehydrogenase)	3 v 3	-0.277614	0.0265384	0.232732	NTHL1
							Q9NX20	MRPL16	39S ribosomal protein L16, mitochondrial (L16mt) (MRP-L16) (Mitochondrial large ribosomal subunit protein uL16m)	3 v 3	0.184204	0.0265899	0.232732	C12orf10
							Q9UKD2	MRTO4	mRNA turnover protein 4 homolog (Ribosome assembly factor MRTO4)	3 v 3	0.148234	0.0266005	0.232732	SRFBP1
							Q6P3W7	SCYL2	SCY1-like protein 2 (Coated vesicle-associated kinase of 104 kDa)	3 v 3	0.157501	0.0266324	0.232732	SMIM13
							Q8WXW3	PIBF1	Progesterone-induced-blocking factor 1 (PIBF) (Centrosomal protein of 90 kDa) (CEP90)	3 v 3	-0.193342	0.0266515	0.232732	NDUFA9
							O95249	GOSR1	Golgi SNAP receptor complex member 1 (28 kDa Golgi SNARE protein) (28 kDa cis-Golgi SNARE p28) (GOS-28)	3 v 3	-0.111971	0.0266837	0.232732	PHF10
							A6NCC3	GOLGA8O	Golgin subfamily A member 8O	3 v 3	-0.330054	0.0267003	0.232732	GINS3
							O43318	MAP3K7	Mitogen-activated protein kinase kinase kinase 7 (EC 2.7.11.25) (Transforming growth factor-beta-activated kinase 1) (TGF-beta-activated kinase 1)	3 v 3	0.105625	0.0267461	0.232894	B4E2J2
							Q9UQN3	CHMP2B	Charged multivesicular body protein 2b (CHMP2.5) (Chromatin-modifying protein 2b) (CHMP2b) (Vacuolar protein sorting-associated protein 2-2) (Vps2-2) (hVps2-2)	3 v 3	-0.164446	0.0267889	0.232909	PLS1
							Q9Y2X7	GIT1	ARF GTPase-activating protein GIT1 (ARF GAP GIT1) (Cool-associated and tyrosine-phosphorylated protein 1) (CAT-1) (CAT1) (G protein-coupled receptor kinase-interactor 1) (GRK-interacting protein 1) (p95-APP1)	3 v 3	0.196617	0.0268136	0.232909	Q59EJ3
							Q15424	SAFB	Scaffold attachment factor B1 (SAF-B) (SAF-B1) (HSP27 estrogen response element-TATA box-binding protein) (HSP27 ERE-TATA-binding protein)	3 v 3	-0.246816	0.02683	0.232909	JAG2
							A0A6Q8PHP0	NT5C2	Cytosolic purine 5'-nucleotidase	3 v 3	0.152495	0.0268621	0.232951	STX2
							Q8IV36	HID1	Protein HID1 (Down-regulated in multiple cancers 1) (HID1 domain-containing protein) (Protein hid-1 homolog)	3 v 3	-0.131118	0.0269962	0.233762	STAT5B
							Q9BSR8	YIPF4	Protein YIPF4 (YIP1 family member 4)	3 v 3	-0.0660604	0.0270148	0.233762	MMACHC
							P29692	EEF1D	Elongation factor 1-delta (EF-1-delta) (Antigen NY-CO-4)	3 v 3	-0.186172	0.0270625	0.233762	ECPAS
							Q14061	COX17	Cytochrome c oxidase copper chaperone	3 v 3	-0.365637	0.0270654	0.233762	LCMT1
							Q9UNK0	STX8	Syntaxin-8	3 v 3	-0.153715	0.027093	0.233763	ALDH18A1
							P22415	USF1	Upstream stimulatory factor 1 (Class B basic helix-loop-helix protein 11) (bHLHb11) (Major late transcription factor 1)	3 v 3	0.125505	0.0271416	0.233827	GLDC
							H7BXI1	ESYT2	Extended synaptotagmin-2	3 v 3	-0.130183	0.0271599	0.233827	NDUFA13
							O43852	CALU	Calumenin (Crocalbin) (IEF SSP 9302)	3 v 3	0.352469	0.0272337	0.233827	SLFN5
							Q16718	NDUFA5	NADH dehydrogenase [ubiquinone] 1 alpha subcomplex subunit 5 (Complex I subunit B13) (Complex I-13kD-B) (CI-13kD-B) (NADH-ubiquinone oxidoreductase 13 kDa-B subunit)	3 v 3	0.0691255	0.0272367	0.233827	PPP1R21
							Q15067	ACOX1	Peroxisomal acyl-coenzyme A oxidase 1 (AOX) (EC 1.3.3.6) (Palmitoyl-CoA oxidase) (Straight-chain acyl-CoA oxidase) (SCOX) [Cleaved into: Peroxisomal acyl-CoA oxidase 1, A chain; Peroxisomal acyl-CoA oxidase 1, B chain; Peroxisomal acyl-CoA oxidase 1, C chain]	3 v 3	0.113721	0.0272377	0.233827	COMMD9
							Q53H26		Beta-1 metal-binding globulin (Serotransferrin) (Siderophilin) (Fragment)	3 v 3	0.400715	0.0273149	0.233885	PCCA
							P49591	SARS1	Serine--tRNA ligase, cytoplasmic (EC 6.1.1.11) (Seryl-tRNA synthetase) (SerRS) (Seryl-tRNA(Ser/Sec) synthetase)	3 v 3	-0.092561	0.0273303	0.233885	ST7
							P10155	RO60	60 kDa SS-A/Ro ribonucleoprotein (60 kDa Ro protein) (60 kDa ribonucleoprotein Ro) (Ro60) (RoRNP) (Ro 60 kDa autoantigen) (Ro60 autoantigen) (Sjoegren syndrome antigen A2) (Sjoegren syndrome type A antigen) (SS-A) (TROVE domain family member 2)	3 v 3	0.0566519	0.0273432	0.233885	SF3B3
							Q719H9	KCTD1	BTB/POZ domain-containing protein KCTD1 (Potassium channel tetramerization domain-containing protein 1)	3 v 3	0.227508	0.0273657	0.233885	RFC5
							Q6YP21	KYAT3	Kynurenine--oxoglutarate transaminase 3 (EC 2.6.1.7) (Cysteine-S-conjugate beta-lyase 2) (EC 4.4.1.13) (Kynurenine aminotransferase 3) (Kynurenine aminotransferase III) (KATIII) (Kynurenine--glyoxylate transaminase) (EC 2.6.1.63) (Kynurenine--oxoglutarate transaminase III)	3 v 3	0.222405	0.0273917	0.233885	PHC2
							P16035	TIMP2	Metalloproteinase inhibitor 2 (CSC-21K) (Tissue inhibitor of metalloproteinases 2) (TIMP-2)	3 v 3	0.320645	0.0274347	0.233885	ATOX1
							P61244	MAX	Protein max (Class D basic helix-loop-helix protein 4) (bHLHd4) (Myc-associated factor X)	3 v 3	0.187454	0.0274368	0.233885	PAPSS2
							Q7Z3B4	NUP54	Nucleoporin p54 (54 kDa nucleoporin)	3 v 3	-0.0739402	0.0275036	0.23422	GMDS
							Q14166	TTLL12	Tubulin--tyrosine ligase-like protein 12 (Inactive tubulin--tyrosine ligase-like protein 12)	3 v 3	-0.172957	0.0275758	0.234468	FUBP1
							Q6UW63	POGLUT2	Protein O-glucosyltransferase 2 (EC 2.4.1.-) (Endoplasmic reticulum resident protein 58) (ER protein 58) (ERp58) (KDEL motif-containing protein 1) (Protein O-xylosyltransferase POGLUT2) (EC 2.4.2.-)	3 v 3	0.137939	0.027591	0.234468	TMEM30B
							Q8WXE9	STON2	Stonin-2 (Stoned B)	3 v 3	0.249086	0.0276153	0.234468	ABHD5
							A0A024RDE8	PDLIM5	PDZ and LIM domain 5, isoform CRA_c	3 v 3	0.315239	0.0276697	0.234697	TTC12
							P23368	ME2	NAD-dependent malic enzyme, mitochondrial (NAD-ME) (EC 1.1.1.38) (Malic enzyme 2)	3 v 3	-0.156526	0.027769	0.235118	RABGAP1
							P50221	MEOX1	Homeobox protein MOX-1 (Mesenchyme homeobox 1)	3 v 3	0.452416	0.0277949	0.235118	GSTM3
							Q9H5V9	STEEP1	STING ER exit protein (STEEP)	3 v 3	0.164041	0.0278291	0.235118	MAPK8
							O96033	MOCS2	Molybdopterin synthase sulfur carrier subunit (MOCO1-A) (Molybdenum cofactor synthesis protein 2 small subunit) (Molybdenum cofactor synthesis protein 2A) (MOCS2A) (Molybdopterin-synthase small subunit) (Sulfur carrier protein MOCS2A)	3 v 3	-0.193255	0.0278539	0.235118	SPRYD4
							P53611	RABGGTB	Geranylgeranyl transferase type-2 subunit beta (EC 2.5.1.60) (Geranylgeranyl transferase type II subunit beta) (GGTase-II-beta) (Rab geranyl-geranyltransferase subunit beta) (Rab GG transferase beta) (Rab GGTase beta) (Rab geranylgeranyltransferase subunit beta) (Type II protein geranyl-geranyltransferase subunit beta)	3 v 3	-0.0705265	0.0278575	0.235118	RNPEP
							Q01804	OTUD4	OTU domain-containing protein 4 (EC 3.4.19.12) (HIV-1-induced protein HIN-1)	3 v 3	-0.169038	0.0279961	0.236054	WDR73
							Q96CP6	GRAMD1A	Protein Aster-A (GRAM domain-containing protein 1A)	3 v 3	-0.267491	0.0281198	0.236787	PPAT
							Q5T2D3	OTUD3	OTU domain-containing protein 3 (EC 3.4.19.12)	3 v 3	-0.33612	0.0281387	0.236787	ZC3H13
							Q9NQP4	PFDN4	Prefoldin subunit 4 (Protein C-1)	3 v 3	-0.25835	0.0281919	0.237001	TBC1D10B
							Q12824	SMARCB1	SWI/SNF-related matrix-associated actin-dependent regulator of chromatin subfamily B member 1 (BRG1-associated factor 47) (BAF47) (Integrase interactor 1 protein) (SNF5 homolog) (hSNF5)	3 v 3	0.372275	0.0282933	0.237592	HELZ
							Q9UL18	AGO1	Protein argonaute-1 (Argonaute1) (hAgo1) (Argonaute RISC catalytic component 1) (Eukaryotic translation initiation factor 2C 1) (eIF-2C 1) (eIF2C 1) (Putative RNA-binding protein Q99)	3 v 3	0.277645	0.0283229	0.237592	FAM234A
							B4DFE9		cDNA FLJ59619, highly similar to Epoxide hydrolase 2	3 v 3	-0.158979	0.0283674	0.237592	LRMDA
							Q9BWH6	RPAP1	RNA polymerase II-associated protein 1	3 v 3	0.0573488	0.0283759	0.237592	CYRIB
							Q92922	SMARCC1	SWI/SNF complex subunit SMARCC1 (BRG1-associated factor 155) (BAF155) (SWI/SNF complex 155 kDa subunit) (SWI/SNF-related matrix-associated actin-dependent regulator of chromatin subfamily C member 1)	3 v 3	-0.217257	0.0284123	0.237592	EHBP1L1
							P62256	UBE2H	Ubiquitin-conjugating enzyme E2 H (EC 2.3.2.23) ((E3-independent) E2 ubiquitin-conjugating enzyme H) (EC 2.3.2.24) (E2 ubiquitin-conjugating enzyme H) (UbcH2) (Ubiquitin carrier protein H) (Ubiquitin-conjugating enzyme E2-20K) (Ubiquitin-protein ligase H)	3 v 3	-0.263184	0.028467	0.237592	UNC119
							Q02790	FKBP4	Peptidyl-prolyl cis-trans isomerase FKBP4 (PPIase FKBP4) (EC 5.2.1.8) (51 kDa FK506-binding protein) (FKBP51) (52 kDa FK506-binding protein) (52 kDa FKBP) (FKBP-52) (59 kDa immunophilin) (p59) (FK506-binding protein 4) (FKBP-4) (FKBP59) (HSP-binding immunophilin) (HBI) (Immunophilin FKBP52) (Rotamase) [Cleaved into: Peptidyl-prolyl cis-trans isomerase FKBP4, N-terminally processed]	3 v 3	-0.138921	0.0284754	0.237592	LRRC1
							Q9H6H4	REEP4	Receptor expression-enhancing protein 4	3 v 3	-0.137342	0.0284854	0.237592	EIF3J
							O75436	VPS26A	Vacuolar protein sorting-associated protein 26A (Vesicle protein sorting 26A) (hVPS26)	3 v 3	0.138728	0.0285419	0.23783	CERCAM
							Q9Y653	ADGRG1	Adhesion G-protein coupled receptor G1 (G-protein coupled receptor 56) (Protein TM7XN1) [Cleaved into: ADGRG1 N-terminal fragment (ADGRG1 NT) (GPR56 N-terminal fragment) (GPR56 NT) (GPR56(N)) (GPR56 extracellular subunit) (GPR56 subunit alpha); ADGRG1 C-terminal fragment (ADGRG1 CT) (GPR56 C-terminal fragment) (GPR56 CT) (GPR56(C)) (GPR56 seven-transmembrane subunit) (GPR56 7TM) (GPR56 subunit be…	3 v 3	0.535416	0.0286278	0.238313	GALM
							Q9HCN3	PGAP6	Post-GPI attachment to proteins factor 6 (EC 3.1.1.4) (GPI processing phospholipase A2) (GPI-PLA2) (Protein M83) (Transmembrane protein 6) (Transmembrane protein 8) (Transmembrane protein 8A)	3 v 3	0.275415	0.0286937	0.238475	DYNC1LI1
							P07947	YES1	Tyrosine-protein kinase Yes (EC 2.7.10.2) (Proto-oncogene c-Yes) (p61-Yes)	3 v 3	0.144563	0.0287033	0.238475	SCFD1
							C9JJ64	SMC4	Structural maintenance of chromosomes protein 4 (Fragment)	3 v 3	-0.288484	0.0287867	0.238567	SMPDL3A
							Q99856	ARID3A	AT-rich interactive domain-containing protein 3A (ARID domain-containing protein 3A) (B-cell regulator of IgH transcription) (Bright) (Dead ringer-like protein 1) (E2F-binding protein 1)	3 v 3	-0.252042	0.0288133	0.238567	RPA3
							Q86SZ2	TRAPPC6B	Trafficking protein particle complex subunit 6B (TRAPP complex subunit 6B)	3 v 3	-0.0954353	0.0288254	0.238567	PSME4
							Q9UK45	LSM7	U6 snRNA-associated Sm-like protein LSm7	3 v 3	0.129262	0.0288264	0.238567	GOLPH3
							P46734	MAP2K3	Dual specificity mitogen-activated protein kinase kinase 3 (MAP kinase kinase 3) (MAPKK 3) (EC 2.7.12.2) (MAPK/ERK kinase 3) (MEK 3) (Stress-activated protein kinase kinase 2) (SAPK kinase 2) (SAPKK-2) (SAPKK2)	3 v 3	-0.0910185	0.0288584	0.2386	GRB10
							Q86V59	PNMA8A	Paraneoplastic antigen-like protein 8A (PNMA-like protein 1)	2 v 2	0.262115	0.0289279	0.238943	PGGT1B
							A6ND36	FAM83G	Protein FAM83G (Protein associated with SMAD1)	3 v 3	-0.196211	0.0290154	0.239106	EP300
							Q7Z7B1	PIGW	Phosphatidylinositol-glycan biosynthesis class W protein (PIG-W) (EC 2.3.-.-)	3 v 3	-0.102035	0.0290161	0.239106	ABCD1
							Q15048	LRRC14	Leucine-rich repeat-containing protein 14	3 v 3	0.167931	0.029071	0.239106	Q8N1K8
							Q86V87	FHIP2B	FHF complex subunit HOOK interacting protein 2B (FHIP2B) (Retinoic acid-induced protein 16)	3 v 3	0.579229	0.0290968	0.239106	SDF4
							P19447	ERCC3	General transcription and DNA repair factor IIH helicase subunit XPB (TFIIH subunit XPB) (EC 3.6.4.12) (Basic transcription factor 2 89 kDa subunit) (BTF2 p89) (DNA excision repair protein ERCC-3) (DNA repair protein complementing XP-B cells) (TFIIH basal transcription factor complex 89 kDa subunit) (TFIIH 89 kDa subunit) (TFIIH p89) (Xeroderma pigmentosum group B-complementing protein)	3 v 3	-0.0461697	0.0291309	0.239106	SH3BP5L
							Q5JTW2	CEP78	Centrosomal protein of 78 kDa (Cep78)	3 v 3	-0.200062	0.0291515	0.239106	TUFT1
							P49354	FNTA	Protein farnesyltransferase/geranylgeranyltransferase type-1 subunit alpha (EC 2.5.1.58) (EC 2.5.1.59) (CAAX farnesyltransferase subunit alpha) (FTase-alpha) (Ras proteins prenyltransferase subunit alpha) (Type I protein geranyl-geranyltransferase subunit alpha) (GGTase-I-alpha)	3 v 3	-0.188815	0.0291547	0.239106	APEH
							A0A024RB16	FAM62A	Family with sequence similarity 62 (C2 domain containing), member A, isoform CRA_a	3 v 3	-0.0331263	0.0291723	0.239106	SEMA3B
							Q08AD1	CAMSAP2	Calmodulin-regulated spectrin-associated protein 2 (Calmodulin-regulated spectrin-associated protein 1-like protein 1)	3 v 3	-0.205852	0.029251	0.239165	ATP6V1G1
							Q9Y376	CAB39	Calcium-binding protein 39 (MO25alpha) (Protein Mo25)	3 v 3	-0.114835	0.0293025	0.239165	SARAF
							A0A384MTJ7		Epididymis secretory sperm binding protein	3 v 3	0.0857594	0.0293769	0.239165	COPS7A
							Q08050	FOXM1	Forkhead box protein M1 (Forkhead-related protein FKHL16) (Hepatocyte nuclear factor 3 forkhead homolog 11) (HFH-11) (HNF-3/fork-head homolog 11) (M-phase phosphoprotein 2) (MPM-2 reactive phosphoprotein 2) (Transcription factor Trident) (Winged-helix factor from INS-1 cells)	3 v 3	0.807319	0.0293903	0.239165	ALG13
							P06737	PYGL	Glycogen phosphorylase, liver form (EC 2.4.1.1)	3 v 3	-0.171476	0.02942	0.239165	FAHD2A
							Q53H79		Uncharacterized hypothalamus protein HARP11 variant (Fragment)	3 v 3	0.0705494	0.029488	0.239165	UBAP1
							P52848	NDST1	Bifunctional heparan sulfate N-deacetylase/N-sulfotransferase 1 (EC 2.8.2.8) (Glucosaminyl N-deacetylase/N-sulfotransferase 1) (NDST-1) (N-heparan sulfate sulfotransferase 1) (N-HSST 1) ([Heparan sulfate]-glucosamine N-sulfotransferase 1) (HSNST 1) [Includes: Heparan sulfate N-deacetylase 1 (EC 3.-.-.-); Heparan sulfate N-sulfotransferase 1 (EC 2.8.2.-)]	3 v 3	0.158969	0.0294911	0.239165	AP1S3
							P31939	ATIC	Bifunctional purine biosynthesis protein ATIC (AICAR transformylase/inosine monophosphate cyclohydrolase) (ATIC) [Cleaved into: Bifunctional purine biosynthesis protein ATIC, N-terminally processed] [Includes: Phosphoribosylaminoimidazolecarboxamide formyltransferase (EC 2.1.2.3) (5-aminoimidazole-4-carboxamide ribonucleotide formyltransferase) (AICAR formyltransferase) (AICAR transformylase); In…	3 v 3	-0.141163	0.0295348	0.239165	VAC14
							Q6ZS86	GK5	Putative glycerol kinase 5 (GK 5) (Glycerokinase 5) (EC 2.7.1.30) (ATP:glycerol 3-phosphotransferase 5)	3 v 3	-0.0692614	0.0295609	0.239165	POLR3C
							P56282	POLE2	DNA polymerase epsilon subunit 2 (DNA polymerase II subunit 2) (DNA polymerase epsilon subunit B)	3 v 3	0.111678	0.0295639	0.239165	TSC22D4
							Q13107	USP4	Ubiquitin carboxyl-terminal hydrolase 4 (EC 3.4.19.12) (Deubiquitinating enzyme 4) (Ubiquitin thioesterase 4) (Ubiquitin-specific-processing protease 4) (Ubiquitous nuclear protein homolog)	3 v 3	0.136558	0.0295695	0.239165	PDLIM7
							Q6UW56	ATRAID	All-trans retinoic acid-induced differentiation factor (Apoptosis-related protein 3) (APR-3) (p18)	3 v 3	-0.101404	0.0296278	0.239165	POMGNT2
							Q9BYM8	RBCK1	RanBP-type and C3HC4-type zinc finger-containing protein 1 (EC 2.3.2.31) (HBV-associated factor 4) (Heme-oxidized IRP2 ubiquitin ligase 1) (HOIL-1) (Hepatitis B virus X-associated protein 4) (RING finger protein 54) (RING-type E3 ubiquitin transferase HOIL-1) (Ubiquitin-conjugating enzyme 7-interacting protein 3)	3 v 3	0.121574	0.0296779	0.239165	SPPL3
							A0A024R4E5	HDLBP	High density lipoprotein binding protein (Vigilin), isoform CRA_a (Vigilin)	3 v 3	0.0497337	0.0296782	0.239165	BRAT1
							O14976	GAK	Cyclin-G-associated kinase (EC 2.7.11.1)	3 v 3	-0.130456	0.0296926	0.239165	MYO1B
							O95182	NDUFA7	NADH dehydrogenase [ubiquinone] 1 alpha subcomplex subunit 7 (Complex I-B14.5a) (CI-B14.5a) (NADH-ubiquinone oxidoreductase subunit B14.5a)	3 v 3	0.120372	0.0297265	0.239165	BAIAP2L1
							Q8IVH4	MMAA	Methylmalonic aciduria type A protein, mitochondrial (EC 3.6.-.-)	3 v 3	-0.137418	0.0297503	0.239165	ETF1
							O14925	TIMM23	Mitochondrial import inner membrane translocase subunit Tim23	3 v 3	0.205074	0.0297637	0.239165	CRADD
							Q92544	TM9SF4	Transmembrane 9 superfamily member 4 (Tumor cannibalism associated protein 1)	3 v 3	0.210352	0.0297956	0.239165	TRIM28
							Q8N490	PNKD	Probable hydrolase PNKD (EC 3.-.-.-) (Myofibrillogenesis regulator 1) (MR-1) (Paroxysmal nonkinesiogenic dyskinesia protein) (Trans-activated by hepatitis C virus core protein 2)	3 v 3	0.27293	0.0299278	0.239165	HACL1
							Q9UBB6	NCDN	Neurochondrin	3 v 3	-0.115817	0.0299321	0.239165	CYB5R1
							O43805	SSNA1	Sjoegren syndrome nuclear autoantigen 1 (Nuclear autoantigen of 14 kDa)	3 v 3	-0.434297	0.0299462	0.239165	DTYMK
							Q9BYB4	GNB1L	Guanine nucleotide-binding protein subunit beta-like protein 1 (G protein subunit beta-like protein 1) (DGCRK3) (WD repeat-containing protein 14) (WD40 repeat-containing protein deleted in VCFS) (WDVCF)	3 v 3	0.174203	0.0299475	0.239165	WNK1
							P20248	CCNA2	Cyclin-A2 (Cyclin-A) (Cyclin A)	3 v 3	0.167645	0.0299531	0.239165	RANGAP1
							Q9UJC3	HOOK1	Protein Hook homolog 1 (h-hook1) (hHK1)	3 v 3	-0.244805	0.029969	0.239165	TMC4
							Q6P1N9	TATDN1	Putative deoxyribonuclease TATDN1 (EC 3.1.21.-) (Hepatocarcinoma high expression protein)	3 v 3	-0.116784	0.0299724	0.239165	TTC19
							Q8IWI9	MGA	MAX gene-associated protein (MAX dimerization protein 5)	3 v 3	0.139442	0.0300043	0.239165	NDUFAF8
							A0A024RAF0	BIN1	Bridging integrator 1, isoform CRA_c	3 v 3	-0.111667	0.0300444	0.239165	TMEM165
							P20645	M6PR	Cation-dependent mannose-6-phosphate receptor (CD Man-6-P receptor) (CD-MPR) (46 kDa mannose 6-phosphate receptor) (MPR 46)	3 v 3	0.447158	0.0300703	0.239165	KCTD10
							Q5JVS0	HABP4	Intracellular hyaluronan-binding protein 4 (IHABP-4) (IHABP4) (Hyaluronan-binding protein 4) (Ki-1/57 intracellular antigen)	3 v 3	-0.277367	0.0300832	0.239165	ORC6
							Q9UPT5	EXOC7	Exocyst complex component 7 (Exocyst complex component Exo70)	3 v 3	0.0746876	0.0300957	0.239165	GRHL2
							Q9H0H5	RACGAP1	Rac GTPase-activating protein 1 (Male germ cell RacGap) (MgcRacGAP) (Protein CYK4 homolog) (CYK4) (HsCYK-4)	3 v 3	-0.552136	0.030144	0.239165	TMEM147
							Q86WJ1	CHD1L	Chromodomain-helicase-DNA-binding protein 1-like (EC 3.6.4.12) (Amplified in liver cancer protein 1)	3 v 3	-0.144055	0.0301971	0.239165	MPP7
							Q9NUB1	ACSS1	Acetyl-coenzyme A synthetase 2-like, mitochondrial (EC 6.2.1.1) (Acetate--CoA ligase 2) (Acetyl-CoA synthetase 2) (AceCS2) (Acyl-CoA synthetase short-chain family member 1) (Propionate--CoA ligase) (EC 6.2.1.17)	3 v 3	-0.519583	0.0302088	0.239165	ODC1
							P11234	RALB	Ras-related protein Ral-B (EC 3.6.5.2)	3 v 3	-0.277429	0.0302481	0.239165	FADS1
							Q9UL15	BAG5	BAG family molecular chaperone regulator 5 (BAG-5) (Bcl-2-associated athanogene 5)	3 v 3	0.0861539	0.0302566	0.239165	NAPG
							Q9NXC5	MIOS	GATOR complex protein MIOS (Missing oocyte meiosis regulator homolog)	3 v 3	0.1846	0.0303144	0.239165	RAMP1
							Q99519	NEU1	Sialidase-1 (EC 3.2.1.18) (Acetylneuraminyl hydrolase) (G9 sialidase) (Lysosomal sialidase) (N-acetyl-alpha-neuraminidase 1)	3 v 3	0.217841	0.0303417	0.239165	ARMC9
							Q08431	MFGE8	Lactadherin (Breast epithelial antigen BA46) (HMFG) (MFGM) (Milk fat globule-EGF factor 8) (MFG-E8) (SED1) [Cleaved into: Lactadherin short form; Medin]	3 v 3	0.226327	0.0303438	0.239165	MRPL12
							Q96C36	PYCR2	Pyrroline-5-carboxylate reductase 2 (P5C reductase 2) (P5CR 2) (EC 1.5.1.2)	3 v 3	-0.0697743	0.030344	0.239165	CGN
							A0A024R329	GMPPB	GDP-mannose pyrophosphorylase B, isoform CRA_a	3 v 3	0.112644	0.0303498	0.239165	ZNF592
							B2RMQ4	CKAP2	Cytoskeleton associated protein 2 (Cytoskeleton associated protein 2, isoform CRA_b)	3 v 3	0.060219	0.0303833	0.239165	CD55
							Q8N3U4	STAG2	Cohesin subunit SA-2 (SCC3 homolog 2) (Stromal antigen 2)	3 v 3	0.118432	0.0303872	0.239165	CDKN2AIPNL
							B4DI83		cDNA FLJ54932, highly similar to VIP36-like protein	2 v 2	-0.0902682	0.0304339	0.239228	PLCD3
							Q5VT06	CEP350	Centrosome-associated protein 350 (Cep350) (Centrosome-associated protein of 350 kDa)	3 v 3	-0.100074	0.0304513	0.239228	POP4
							P35998	PSMC2	26S proteasome regulatory subunit 7 (26S proteasome AAA-ATPase subunit RPT1) (Proteasome 26S subunit ATPase 2) (Protein MSS1)	3 v 3	-0.07411	0.0305267	0.239505	GALNT7
							Q8N6N7	ACBD7	Acyl-CoA-binding domain-containing protein 7	3 v 3	-0.279705	0.0305429	0.239506	CYBC1
							O43347	MSI1	RNA-binding protein Musashi homolog 1 (Musashi-1)	3 v 3	0.0881063	0.0305718	0.239509	ME1
							E5KLM1		Dynamin-like 120 kDa protein, form S1 (EC 3.6.5.5) (Dynamin-like 120 kDa protein, mitochondrial)	3 v 3	0.0608653	0.0306083	0.239509	CKAP4
							Q8WVP7	LMBR1	Limb region 1 protein homolog (Differentiation-related gene 14 protein)	3 v 3	-0.14783	0.0306466	0.239509	CCDC43
							P51825	AFF1	AF4/FMR2 family member 1 (ALL1-fused gene from chromosome 4 protein) (Protein AF-4) (Protein FEL) (Proto-oncogene AF4)	3 v 3	-0.145809	0.0306559	0.239509	MMP14
							Q5VTR2	RNF20	E3 ubiquitin-protein ligase BRE1A (BRE1-A) (hBRE1) (EC 2.3.2.27) (RING finger protein 20) (RING-type E3 ubiquitin transferase BRE1A)	3 v 3	-0.125118	0.0307011	0.239643	IBTK
							Q7Z460	CLASP1	CLIP-associating protein 1 (Cytoplasmic linker-associated protein 1) (Multiple asters homolog 1) (Protein Orbit homolog 1) (hOrbit1)	3 v 3	0.212049	0.0307886	0.240106	LRSAM1
							O00186	STXBP3	Syntaxin-binding protein 3 (Platelet Sec1 protein) (PSP) (Protein unc-18 homolog 3) (Unc18-3) (Protein unc-18 homolog C) (Unc-18C)	3 v 3	-0.0958206	0.0308458	0.240332	GDAP1
							Q9UHB6	LIMA1	LIM domain and actin-binding protein 1 (Epithelial protein lost in neoplasm)	3 v 3	0.168807	0.0308798	0.240377	CCDC12
							O95858	TSPAN15	Tetraspanin-15 (Tspan-15) (Tetraspan NET-7) (Transmembrane 4 superfamily member 15)	3 v 3	0.106886	0.0310798	0.241713	TIPRL
							O43865	AHCYL1	S-adenosylhomocysteine hydrolase-like protein 1 (DC-expressed AHCY-like molecule) (IP(3)Rs binding protein released with IP(3)) (IRBIT) (Putative adenosylhomocysteinase 2) (S-adenosyl-L-homocysteine hydrolase 2) (AdoHcyase 2)	3 v 3	-0.146566	0.0312004	0.241983	PEX3
							Q9Y4K4	MAP4K5	Mitogen-activated protein kinase kinase kinase kinase 5 (EC 2.7.11.1) (Kinase homologous to SPS1/STE20) (KHS) (MAPK/ERK kinase kinase kinase 5) (MEK kinase kinase 5) (MEKKK 5)	3 v 3	0.0646666	0.0312074	0.241983	DCAF1
							Q5VSQ6	P4HA1	Procollagen-proline 4-dioxygenase (EC 1.14.11.2) (Fragment)	3 v 3	-0.153628	0.0312132	0.241983	CLIC3
							Q9Y2Y0	ARL2BP	ADP-ribosylation factor-like protein 2-binding protein (ARF-like 2-binding protein) (ARL2-binding protein) (Binder of ARF2 protein 1)	3 v 3	0.252736	0.0312901	0.241983	CIB1
							A0MZ66	SHTN1	Shootin-1 (Shootin1)	3 v 3	-0.0934242	0.0313011	0.241983	FBXO4
							P37268	FDFT1	Squalene synthase (SQS) (SS) (EC 2.5.1.21) (FPP:FPP farnesyltransferase) (Farnesyl-diphosphate farnesyltransferase) (Farnesyl-diphosphate farnesyltransferase 1)	3 v 3	-0.28794	0.0313117	0.241983	VPS45
							P49411	TUFM	Elongation factor Tu, mitochondrial (EF-Tu) (P43)	3 v 3	0.262946	0.0313767	0.241983	TAF10
							Q9BRP1	PDCD2L	Programmed cell death protein 2-like	3 v 3	-0.286404	0.0313787	0.241983	GMPR
							Q9UPQ0	LIMCH1	LIM and calponin homology domains-containing protein 1	3 v 3	-0.340936	0.0313923	0.241983	FCHO2
							Q9UIL1	SCOC	Short coiled-coil protein	3 v 3	0.237602	0.0313987	0.241983	DDRGK1
							P16402	H1-3	Histone H1.3 (Histone H1c) (Histone H1s-2)	3 v 3	-0.14336	0.0315141	0.242181	MYO5A
							Q16643	DBN1	Drebrin (Developmentally-regulated brain protein)	3 v 3	0.180217	0.0315598	0.242181	SH3GLB2
							P84077	ARF1	ADP-ribosylation factor 1	3 v 3	0.0679624	0.0315633	0.242181	CEPT1
							Q16658	FSCN1	Fascin (55 kDa actin-bundling protein) (Singed-like protein) (p55)	3 v 3	0.209429	0.0315817	0.242181	FAM207A
							P24723	PRKCH	Protein kinase C eta type (EC 2.7.11.13) (PKC-L) (nPKC-eta)	3 v 3	-0.174473	0.0315819	0.242181	SNX24
							P17858	PFKL	ATP-dependent 6-phosphofructokinase, liver type (ATP-PFK) (PFK-L) (EC 2.7.1.11) (6-phosphofructokinase type B) (Phosphofructo-1-kinase isozyme B) (PFK-B) (Phosphohexokinase)	3 v 3	-0.331843	0.0316125	0.242181	MAP7D3
							Q96BW1	UPRT	Uracil phosphoribosyltransferase homolog	3 v 3	-0.178789	0.0316265	0.242181	NUTF2
							P15880	RPS2	40S ribosomal protein S2 (40S ribosomal protein S4) (Protein LLRep3) (Small ribosomal subunit protein uS5)	3 v 3	-0.0718703	0.0316619	0.242181	DTNBP1
							P61981	YWHAG	14-3-3 protein gamma (Protein kinase C inhibitor protein 1) (KCIP-1) [Cleaved into: 14-3-3 protein gamma, N-terminally processed]	3 v 3	-0.127276	0.0316803	0.242181	STAT3
							Q96MH6	TMEM68	Transmembrane protein 68	3 v 3	-0.149218	0.0318005	0.242318	CTBS
							P62081	RPS7	40S ribosomal protein S7 (Small ribosomal subunit protein eS7)	3 v 3	-0.0863325	0.0318114	0.242318	DNAJC24
							Q68D10	SPTY2D1	Protein SPT2 homolog (Protein KU002155) (SPT2 domain-containing protein 1)	3 v 3	-0.17918	0.031843	0.242318	PLCG1
							P61020	RAB5B	Ras-related protein Rab-5B (EC 3.6.5.2)	3 v 3	0.268643	0.0318802	0.242318	SCRN2
							Q92900	UPF1	Regulator of nonsense transcripts 1 (EC 3.6.4.-) (ATP-dependent helicase RENT1) (Nonsense mRNA reducing factor 1) (NORF1) (Up-frameshift suppressor 1 homolog) (hUpf1)	3 v 3	0.193623	0.0319286	0.242318	NUBP2
							Q9BYT3	STK33	Serine/threonine-protein kinase 33 (EC 2.7.11.1)	3 v 3	-0.239229	0.031966	0.242318	PAXX
							Q96GA7	SDSL	Serine dehydratase-like (L-serine deaminase) (L-serine dehydratase/L-threonine deaminase) (L-threonine dehydratase) (TDH) (EC 4.3.1.19) (Serine dehydratase 2) (SDH 2) (EC 4.3.1.17)	3 v 3	-0.0881301	0.0319832	0.242318	SLC44A2
							Q9UHG0	DCDC2	Doublecortin domain-containing protein 2 (Protein RU2S)	3 v 3	-0.199136	0.0320716	0.242318	EXD2
							P41227	NAA10	N-alpha-acetyltransferase 10 (EC 2.3.1.255) (N-terminal acetyltransferase complex ARD1 subunit homolog A) (hARD1) (NatA catalytic subunit Naa10)	3 v 3	-0.0791543	0.0320831	0.242318	BICD2
							Q9P219	CCDC88C	Protein Daple (Coiled-coil domain-containing protein 88C) (Dvl-associating protein with a high frequency of leucine residues) (hDaple) (Hook-related protein 2) (HkRP2)	3 v 3	0.121472	0.0321145	0.242318	UAP1L1
							Q15785	TOMM34	Mitochondrial import receptor subunit TOM34 (hTom34) (Translocase of outer membrane 34 kDa subunit)	3 v 3	-0.314866	0.0321512	0.242318	DIABLO
							P15848	ARSB	Arylsulfatase B (ASB) (EC 3.1.6.12) (N-acetylgalactosamine-4-sulfatase) (G4S)	3 v 3	0.368324	0.0321658	0.242318	ANAPC13
							Q9BVL2	NUP58	Nucleoporin p58/p45 (58 kDa nucleoporin) (Nucleoporin-like protein 1)	3 v 3	-0.11039	0.0321847	0.242318	SELENOH
							Q92896	GLG1	Golgi apparatus protein 1 (CFR-1) (Cysteine-rich fibroblast growth factor receptor) (E-selectin ligand 1) (ESL-1) (Golgi sialoglycoprotein MG-160)	3 v 3	0.47613	0.0322244	0.242318	ARFGEF2
							O14683	TP53I11	Tumor protein p53-inducible protein 11 (p53-induced gene 11 protein)	3 v 3	0.595689	0.032261	0.242318	RPS6KA5
							Q59G12		Lamina-associated polypeptide 2, isoforms beta/gamma variant (Fragment)	3 v 3	0.187353	0.0322624	0.242318	TJP2
							Q96N21	TEPSIN	AP-4 complex accessory subunit Tepsin (ENTH domain-containing protein 2) (Epsin for AP-4) (Tetra-epsin)	3 v 3	0.150844	0.0322688	0.242318	MYO5C
							P33991	MCM4	DNA replication licensing factor MCM4 (EC 3.6.4.12) (CDC21 homolog) (P1-CDC21)	3 v 3	-0.0983743	0.0323002	0.242318	SNX29
							Q8NC54	KCT2	Keratinocyte-associated transmembrane protein 2	3 v 3	-0.426148	0.0323007	0.242318	CALY
							B9EGR7	ARHGEF5	ARHGEF5 (Rho guanine nucleotide exchange factor (GEF) 5)	3 v 3	0.143005	0.0323024	0.242318	KLHL26
							P51610	HCFC1	Host cell factor 1 (HCF) (HCF-1) (C1 factor) (CFF) (VCAF) (VP16 accessory protein) [Cleaved into: HCF N-terminal chain 1; HCF N-terminal chain 2; HCF N-terminal chain 3; HCF N-terminal chain 4; HCF N-terminal chain 5; HCF N-terminal chain 6; HCF C-terminal chain 1; HCF C-terminal chain 2; HCF C-terminal chain 3; HCF C-terminal chain 4; HCF C-terminal chain 5; HCF C-terminal chain 6]	2 v 2	0.559419	0.0323238	0.242318	FASTKD1
							P53396	ACLY	ATP-citrate synthase (EC 2.3.3.8) (ATP-citrate (pro-S-)-lyase) (ACL) (Citrate cleavage enzyme)	3 v 3	-0.159791	0.0323243	0.242318	CLPX
							Q9Y227	ENTPD4	Ectonucleoside triphosphate diphosphohydrolase 4 (NTPDase 4) (EC 3.6.1.15) (EC 3.6.1.6) (Golgi UDPase) (Lysosomal apyrase-like protein of 70 kDa) (Uridine-diphosphatase) (UDPase) (EC 3.6.1.42)	3 v 3	0.144454	0.0323639	0.242402	CHMP3
							O75170	PPP6R2	Serine/threonine-protein phosphatase 6 regulatory subunit 2 (SAPS domain family member 2)	3 v 3	-0.0624934	0.0324203	0.242588	ABHD6
							O95782	AP2A1	AP-2 complex subunit alpha-1 (100 kDa coated vesicle protein A) (Adaptor protein complex AP-2 subunit alpha-1) (Adaptor-related protein complex 2 subunit alpha-1) (Alpha-adaptin A) (Alpha1-adaptin) (Clathrin assembly protein complex 2 alpha-A large chain) (Plasma membrane adaptor HA2/AP2 adaptin alpha A subunit)	3 v 3	-0.154841	0.0324519	0.242588	RAB3B
							Q969X0	RILPL2	RILP-like protein 2 (Rab-interacting lysosomal protein-like 2) (p40phox-binding protein)	3 v 3	0.358531	0.0325314	0.242588	MED1
							A1X283	SH3PXD2B	SH3 and PX domain-containing protein 2B (Adapter protein HOFI) (Factor for adipocyte differentiation 49) (Tyrosine kinase substrate with four SH3 domains)	3 v 3	0.316012	0.0325412	0.242588	CDC42EP4
							A0A0K0K1I0	HEL-S-265	Epididymis secretory protein Li 265 (Tropomyosin 1 isoform 1)	3 v 3	-0.148004	0.0325982	0.242588	SUCLG2
							Q99584	S100A13	Protein S100-A13 (S100 calcium-binding protein A13)	3 v 3	-0.203726	0.0326052	0.242588	SPAST
							Q12874	SF3A3	Splicing factor 3A subunit 3 (SF3a60) (Spliceosome-associated protein 61) (SAP 61)	3 v 3	0.0990511	0.0326322	0.242588	PTPN9
							P33176	KIF5B	Kinesin-1 heavy chain (Conventional kinesin heavy chain) (Ubiquitous kinesin heavy chain) (UKHC)	3 v 3	-0.0614914	0.0326608	0.242588	ATP2C1
							A0A0B4J294	TRAPPC2L	Trafficking protein particle complex subunit 2-like protein	3 v 3	-0.161711	0.0326613	0.242588	IFT88
							Q9ULV0	MYO5B	Unconventional myosin-Vb	3 v 3	-0.165836	0.0326782	0.242588	C6orf120
							O43488	AKR7A2	Aflatoxin B1 aldehyde reductase member 2 (EC 1.1.1.n11) (AFB1 aldehyde reductase 1) (AFB1-AR 1) (Aldoketoreductase 7) (Succinic semialdehyde reductase) (SSA reductase)	3 v 3	0.160398	0.0327194	0.242588	CCDC167
							A0AV58	STRN3	Striatin, calmodulin binding protein 3 (cDNA FLJ77970, highly similar to Homo sapiens nuclear autoantigen GS2NA mRNA)	2 v 2	-0.225352	0.0327681	0.242588	WDR44
							P20336	RAB3A	Ras-related protein Rab-3A	2 v 2	-0.356949	0.0327785	0.242588	TMED7
							Q13615	MTMR3	Myotubularin-related protein 3 (EC 3.1.3.48) (FYVE domain-containing dual specificity protein phosphatase 1) (FYVE-DSP1) (Phosphatidylinositol-3,5-bisphosphate 3-phosphatase) (EC 3.1.3.95) (Phosphatidylinositol-3-phosphate phosphatase) (EC 3.1.3.64) (Zinc finger FYVE domain-containing protein 10)	3 v 3	0.21595	0.0327875	0.242588	C19orf47
							P48444	ARCN1	Coatomer subunit delta (Archain) (Delta-coat protein) (Delta-COP)	3 v 3	0.168953	0.0328466	0.242705	TVP23B
							Q9Y530	OARD1	ADP-ribose glycohydrolase OARD1 (O-acetyl-ADP-ribose deacetylase 1) (EC 3.5.1.-) (Terminal ADP-ribose protein glycohydrolase 1) ([Protein ADP-ribosylglutamate] hydrolase OARD1) (EC 3.2.2.-)	3 v 3	-0.173416	0.0328603	0.242705	LASP1
							P63096	GNAI1	Guanine nucleotide-binding protein G(i) subunit alpha-1 (Adenylate cyclase-inhibiting G alpha protein)	3 v 3	0.0965339	0.0329264	0.242982	UNC45A
							Q15003	NCAPH	Condensin complex subunit 2 (Barren homolog protein 1) (Chromosome-associated protein H) (hCAP-H) (Non-SMC condensin I complex subunit H) (XCAP-H homolog)	3 v 3	-0.0796968	0.0330348	0.243571	UPF2
							Q99832	CCT7	T-complex protein 1 subunit eta (TCP-1-eta) (CCT-eta) (HIV-1 Nef-interacting protein) [Cleaved into: T-complex protein 1 subunit eta, N-terminally processed]	3 v 3	-0.139928	0.033113	0.243936	CBX1
							P54646	PRKAA2	5'-AMP-activated protein kinase catalytic subunit alpha-2 (AMPK subunit alpha-2) (EC 2.7.11.1) (Acetyl-CoA carboxylase kinase) (ACACA kinase) (EC 2.7.11.27) (Hydroxymethylglutaryl-CoA reductase kinase) (HMGCR kinase) (EC 2.7.11.31)	3 v 3	-0.50216	0.0331454	0.243964	SH2B1
							A0A6B7FTS4	HLA-A	MHC class I antigen	3 v 3	-0.429271	0.0331871	0.24406	ATXN7L3B
							P38936	CDKN1A	Cyclin-dependent kinase inhibitor 1 (CDK-interacting protein 1) (Melanoma differentiation-associated protein 6) (MDA-6) (p21)	3 v 3	-0.618793	0.0332783	0.244482	FAM8A1
							Q15758	SLC1A5	Neutral amino acid transporter B(0) (ATB(0)) (Baboon M7 virus receptor) (RD114/simian type D retrovirus receptor) (Sodium-dependent neutral amino acid transporter type 2) (Solute carrier family 1 member 5)	3 v 3	0.0904703	0.0333019	0.244482	TUBGCP5
							Q86SQ9	DHDDS	Dehydrodolichyl diphosphate synthase complex subunit DHDDS (EC 2.5.1.87) (Cis-isoprenyltransferase) (CIT) (Cis-IPTase) (Cis-prenyltransferase subunit hCIT) (Epididymis tissue protein Li 189m)	2 v 2	-0.163636	0.0334473	0.245338	BUB3
							Q59ER5		WD repeat-containing protein 1 isoform 1 variant (Fragment)	3 v 3	-0.126708	0.0335152	0.245437	CCT6A
							Q92625	ANKS1A	Ankyrin repeat and SAM domain-containing protein 1A (Odin)	3 v 3	0.385021	0.0335497	0.245437	RPL23
							Q9UKF6	CPSF3	Cleavage and polyadenylation specificity factor subunit 3 (EC 3.1.27.-) (Cleavage and polyadenylation specificity factor 73 kDa subunit) (CPSF 73 kDa subunit) (mRNA 3'-end-processing endonuclease CPSF-73)	3 v 3	-0.0625806	0.033556	0.245437	XPR1
							Q9UHG3	PCYOX1	Prenylcysteine oxidase 1 (EC 1.8.3.5) (Prenylcysteine lyase)	3 v 3	0.121629	0.0335761	0.245437	TCP1
							O60563	CCNT1	Cyclin-T1 (CycT1) (Cyclin-T)	3 v 3	0.174957	0.0336899	0.246058	PSME3IP1
							O75340	PDCD6	Programmed cell death protein 6 (Apoptosis-linked gene 2 protein homolog) (ALG-2)	3 v 3	0.084456	0.0337436	0.246239	GGA3
							Q9UPM8	AP4E1	AP-4 complex subunit epsilon-1 (AP-4 adaptor complex subunit epsilon) (Adaptor-related protein complex 4 subunit epsilon-1) (Epsilon subunit of AP-4) (Epsilon-adaptin)	3 v 3	-0.106946	0.0338282	0.246619	MAP7D1
							Q99538	LGMN	Legumain (EC 3.4.22.34) (Asparaginyl endopeptidase) (Protease, cysteine 1)	3 v 3	-0.273927	0.0338537	0.246619	PPP2R5D
							P16383	GCFC2	Intron Large complex component GCFC2 (GC-rich sequence DNA-binding factor) (GC-rich sequence DNA-binding factor 2) (Transcription factor 9) (TCF-9)	3 v 3	-0.0882801	0.0339506	0.246994	DLG5
							O94768	STK17B	Serine/threonine-protein kinase 17B (EC 2.7.11.1) (DAP kinase-related apoptosis-inducing protein kinase 2)	3 v 3	0.389022	0.0339824	0.246994	DAPK3
							P29084	GTF2E2	Transcription initiation factor IIE subunit beta (TFIIE-beta) (General transcription factor IIE subunit 2)	3 v 3	-0.16615	0.0340665	0.246994	AQR
							Q99661	KIF2C	Kinesin-like protein KIF2C (Kinesin-like protein 6) (Mitotic centromere-associated kinesin) (MCAK)	3 v 3	0.216345	0.034098	0.246994	PTMA
							Q12979	ABR	Active breakpoint cluster region-related protein	3 v 3	0.239255	0.0340995	0.246994	CLPTM1
							P31268	HOXA7	Homeobox protein Hox-A7 (Homeobox protein Hox 1.1) (Homeobox protein Hox-1A)	2 v 2	0.295979	0.0341053	0.246994	Q59GJ0
							Q14999	CUL7	Cullin-7 (CUL-7)	3 v 3	-0.172093	0.0341081	0.246994	CISD1
							Q15365	PCBP1	Poly(rC)-binding protein 1 (Alpha-CP1) (Heterogeneous nuclear ribonucleoprotein E1) (hnRNP E1) (Nucleic acid-binding protein SUB2.3)	3 v 3	0.051179	0.034147	0.247065	EMC10
							Q9NZC3	GDE1	Glycerophosphodiester phosphodiesterase 1 (Glycerophosphoinositol glycerophosphodiesterase GDE1) (EC 3.1.4.44) (Lysophospholipase D GDE1) (EC 3.1.4.-) (Membrane-interacting protein of RGS16) (RGS16-interacting membrane protein)	3 v 3	-0.228474	0.0342603	0.247485	CUL5
							P45974	USP5	Ubiquitin carboxyl-terminal hydrolase 5 (EC 3.4.19.12) (Deubiquitinating enzyme 5) (Isopeptidase T) (Ubiquitin thioesterase 5) (Ubiquitin-specific-processing protease 5)	3 v 3	0.0986513	0.0342758	0.247485	DIS3
							O95396	MOCS3	Adenylyltransferase and sulfurtransferase MOCS3 (Molybdenum cofactor synthesis protein 3) (Molybdopterin synthase sulfurylase) (MPT synthase sulfurylase) [Includes: Molybdopterin-synthase adenylyltransferase (EC 2.7.7.80) (Adenylyltransferase MOCS3) (Sulfur carrier protein MOCS2A adenylyltransferase); Molybdopterin-synthase sulfurtransferase (EC 2.8.1.11) (Sulfur carrier protein MOCS2A sulfurtran…	3 v 3	0.119382	0.0342922	0.247485	LXN
							Q9Y2A7	NCKAP1	Nck-associated protein 1 (NAP 1) (Membrane-associated protein HEM-2) (p125Nap1)	3 v 3	-0.1154	0.0343387	0.247611	HPF1
							Q86UL3	GPAT4	Glycerol-3-phosphate acyltransferase 4 (EC 2.3.1.15) (1-acylglycerol-3-phosphate O-acyltransferase 6) (1-AGP acyltransferase 6) (1-AGPAT 6) (Acyl-CoA:glycerol-3-phosphate acyltransferase 4) (Lysophosphatidic acid acyltransferase zeta) (LPAAT-zeta) (Testis spermatogenesis apoptosis-related protein 7) (TSARG7)	3 v 3	-0.117125	0.034376	0.24767	C1orf43
							Q8NC96	NECAP1	Adaptin ear-binding coat-associated protein 1 (NECAP endocytosis-associated protein 1) (NECAP-1)	3 v 3	-0.413612	0.034442	0.247848	SLC35E1
							Q5W0U4	BSPRY	B box and SPRY domain-containing protein	3 v 3	0.347668	0.0344589	0.247848	PLOD3
							Q96T37	RBM15	RNA-binding protein 15 (One-twenty two protein 1) (RNA-binding motif protein 15)	3 v 3	-0.286056	0.0345846	0.247884	RSU1
							O60333	KIF1B	Kinesin-like protein KIF1B (Klp)	3 v 3	0.0827762	0.0345991	0.247884	TTC26
							A0A1B0W0B7	ND1	NADH-ubiquinone oxidoreductase chain 1 (EC 7.1.1.2)	3 v 3	0.170546	0.0346025	0.247884	TOR3A
							Q9NRZ7	AGPAT3	1-acyl-sn-glycerol-3-phosphate acyltransferase gamma (EC 2.3.1.51) (1-acylglycerol-3-phosphate O-acyltransferase 3) (1-AGP acyltransferase 3) (1-AGPAT 3) (Lysophosphatidic acid acyltransferase gamma) (LPAAT-gamma)	3 v 3	0.106857	0.0346129	0.247884	DCUN1D5
							Q0VFW7	C14orf102	C14orf102 protein (Chromosome 14 open reading frame 102, isoform CRA_b)	3 v 3	0.229147	0.0346131	0.247884	GSTM4
							Q9BXK5	BCL2L13	Bcl-2-like protein 13 (Bcl2-L-13) (Bcl-rambo) (Protein Mil1)	3 v 3	0.220317	0.0346785	0.247884	SLC38A3
							Q9H0P0	NT5C3A	Cytosolic 5'-nucleotidase 3A (EC 3.1.3.5) (7-methylguanosine phosphate-specific 5'-nucleotidase) (7-methylguanosine nucleotidase) (EC 3.1.3.91) (Cytosolic 5'-nucleotidase 3) (Cytosolic 5'-nucleotidase III) (cN-III) (Pyrimidine 5'-nucleotidase 1) (P5'N-1) (P5N-1) (PN-I) (Uridine 5'-monophosphate hydrolase 1) (p36)	3 v 3	0.0587236	0.0346848	0.247884	PCDH9
							O75554	WBP4	WW domain-binding protein 4 (WBP-4) (Formin-binding protein 21) (WW domain-containing-binding protein 4)	3 v 3	-0.20013	0.0346968	0.247884	LIN52
							O96007	MOCS2	Molybdopterin synthase catalytic subunit (EC 2.8.1.12) (MOCO1-B) (Molybdenum cofactor synthesis protein 2 large subunit) (Molybdenum cofactor synthesis protein 2B) (MOCS2B) (Molybdopterin-synthase large subunit) (MPT synthase large subunit)	3 v 3	-0.19909	0.0347901	0.248165	FANCD2
							Q8NB46	ANKRD52	Serine/threonine-protein phosphatase 6 regulatory ankyrin repeat subunit C (PP6-ARS-C) (Serine/threonine-protein phosphatase 6 regulatory subunit ARS-C) (Ankyrin repeat domain-containing protein 52)	3 v 3	0.541022	0.0348773	0.248548	EIF2B1
							Q9NX01	TXNL4B	Thioredoxin-like protein 4B (Dim1-like protein)	3 v 3	0.132024	0.034983	0.248754	ARHGEF40
							Q6NSJ5	LRRC8E	Volume-regulated anion channel subunit LRRC8E (Leucine-rich repeat-containing protein 8E)	3 v 3	0.118641	0.0350256	0.248754	MAP1S
							P29373	CRABP2	Cellular retinoic acid-binding protein 2 (Cellular retinoic acid-binding protein II) (CRABP-II)	3 v 3	-0.210112	0.0350468	0.248754	YY1AP1
							O00534	VWA5A	von Willebrand factor A domain-containing protein 5A (Breast cancer suppressor candidate 1) (BCSC-1) (Loss of heterozygosity 11 chromosomal region 2 gene A protein)	2 v 2	-0.0640487	0.0350647	0.248754	TRAF7
							O95352	ATG7	Ubiquitin-like modifier-activating enzyme ATG7 (ATG12-activating enzyme E1 ATG7) (Autophagy-related protein 7) (APG7-like) (hAGP7) (Ubiquitin-activating enzyme E1-like protein)	3 v 3	-0.0982345	0.0350769	0.248754	ZNRF2
							Q7Z3V4	UBE3B	Ubiquitin-protein ligase E3B (EC 2.3.2.26) (HECT-type ubiquitin transferase E3B)	3 v 3	0.318439	0.0350965	0.248754	SLC35F2
							Q9Y5V3	MAGED1	Melanoma-associated antigen D1 (MAGE tumor antigen CCF) (MAGE-D1 antigen) (Neurotrophin receptor-interacting MAGE homolog)	3 v 3	0.126748	0.0351309	0.248754	PPP2CB
							O43493	TGOLN2	Trans-Golgi network integral membrane protein 2 (Trans-Golgi network glycoprotein 46) (TGN38 homolog) (hTGN46) (Trans-Golgi network glycoprotein 48) (hTGN48) (Trans-Golgi network glycoprotein 51) (hTGN51) (Trans-Golgi network protein 2)	3 v 3	0.748098	0.0351455	0.248754	POLR1C
							Q96DX4	RSPRY1	RING finger and SPRY domain-containing protein 1	3 v 3	0.300888	0.0351691	0.248754	PYGB
							Q86YS6	RAB43	Ras-related protein Rab-43 (Ras-related protein Rab-41)	3 v 3	0.632814	0.0353405	0.249739	DDX43
							Q8TBZ6	TRMT10A	tRNA methyltransferase 10 homolog A (EC 2.1.1.221) (RNA (guanine-9-)-methyltransferase domain-containing protein 2) (tRNA (guanine(9)-N(1))-methyltransferase TRMT10A)	3 v 3	-0.182383	0.0353766	0.249739	SEC16A
							Q9BQA1	WDR77	Methylosome protein 50 (MEP-50) (Androgen receptor cofactor p44) (WD repeat-containing protein 77) (p44/Mep50)	3 v 3	0.115416	0.0354093	0.249739	NUS1
							Q5SYE7	NHSL1	NHS-like protein 1	3 v 3	0.274569	0.0354257	0.249739	ABHD11
							P05387	RPLP2	60S acidic ribosomal protein P2 (Large ribosomal subunit protein P2) (Renal carcinoma antigen NY-REN-44)	3 v 3	-0.137867	0.035472	0.249859	FAM172A
							Q96LZ7	RMDN2	Regulator of microtubule dynamics protein 2 (RMD-2) (hRMD-2) (Protein FAM82A1)	3 v 3	0.156189	0.0355143	0.249921	RAP2B
							Q05D32	CTDSPL2	CTD small phosphatase-like protein 2 (CTDSP-like 2) (EC 3.1.3.-)	3 v 3	-0.0809083	0.0355395	0.249921	MICAL2
							Q96I23	PYURF	Protein preY, mitochondrial (PIGY upstream reading frame protein)	3 v 3	0.130475	0.0356605	0.25029	OCRL
							Q8N392	ARHGAP18	Rho GTPase-activating protein 18 (MacGAP) (Rho-type GTPase-activating protein 18)	3 v 3	-0.174829	0.0356742	0.25029	EXO1
							P55263	ADK	Adenosine kinase (AK) (EC 2.7.1.20) (Adenosine 5'-phosphotransferase)	3 v 3	0.394268	0.0357092	0.25029	GPX1
							Q9H211	CDT1	DNA replication factor Cdt1 (Double parked homolog) (DUP)	3 v 3	-0.501846	0.0357095	0.25029	ZNF414
							P78549	NTHL1	Endonuclease III-like protein 1 (hNTH1) (EC 3.2.2.-) (EC 4.2.99.18) (Bifunctional DNA N-glycosylase/DNA-(apurinic or apyrimidinic site) lyase) (DNA glycosylase/AP lyase)	3 v 3	-0.093101	0.0358966	0.250888	DAZAP1
							Q96CT6	C12orf10	C12orf10 protein (Fragment)	3 v 3	-0.0926765	0.0358984	0.250888	DENND10
							Q8NEF9	SRFBP1	Serum response factor-binding protein 1 (SRF-dependent transcription regulation-associated protein) (p49/STRAP)	3 v 3	-0.24595	0.0359445	0.250888	LRRC20
							P0DJ93	SMIM13	Small integral membrane protein 13	3 v 3	-0.280856	0.0359846	0.250888	DGCR2
							Q16795	NDUFA9	NADH dehydrogenase [ubiquinone] 1 alpha subcomplex subunit 9, mitochondrial (Complex I-39kD) (CI-39kD) (NADH-ubiquinone oxidoreductase 39 kDa subunit)	3 v 3	0.0779717	0.0359935	0.250888	RPLP0
							Q8WUB8	PHF10	PHD finger protein 10 (BRG1-associated factor 45a) (BAF45a) (XAP135)	3 v 3	0.223678	0.0360161	0.250888	COPS7B
							Q9BRX5	GINS3	DNA replication complex GINS protein PSF3 (GINS complex subunit 3)	3 v 3	0.292402	0.0360474	0.250888	SLBP
							B4E2J2		cDNA FLJ51755, highly similar to Glutathione S-transferase Mu 3	3 v 3	-0.172272	0.0360658	0.250888	TIMM10B
							Q14651	PLS1	Plastin-1 (Intestine-specific plastin) (I-plastin)	3 v 3	-0.141607	0.0361018	0.250888	GPSM2
							Q59EJ3		Heat shock 70kDa protein 1A variant (Fragment)	3 v 3	0.105649	0.0361469	0.250888	DDAH2
							P00533	EGFR	Epidermal growth factor receptor (EC 2.7.10.1) (Proto-oncogene c-ErbB-1) (Receptor tyrosine-protein kinase erbB-1)	3 v 3	0.276116	0.0361685	0.250888	SLC31A1
							Q9Y219	JAG2	Protein jagged-2 (Jagged2) (hJ2)	3 v 3	-0.297607	0.0361877	0.250888	PLSCR3
							P32856	STX2	Syntaxin-2 (Epimorphin)	3 v 3	-0.18109	0.0361889	0.250888	A8K0T9
							P51692	STAT5B	Signal transducer and activator of transcription 5B	3 v 3	-0.251019	0.0362073	0.250888	CCN1
							Q9Y4U1	MMACHC	Cyanocobalamin reductase / alkylcobalamin dealkylase (Alkylcobalamin:glutathione S-alkyltransferase) (EC 2.5.1.151) (CblC) (Cyanocobalamin reductase (cyanide-eliminating)) (EC 1.16.1.6) (Methylmalonic aciduria and homocystinuria type C protein) (MMACHC)	3 v 3	0.413401	0.036292	0.251184	FARP1
							Q5VYK3	ECPAS	Proteasome adapter and scaffold protein ECM29 (Ecm29 proteasome adapter and scaffold) (Proteasome-associated protein ECM29 homolog)	3 v 3	-0.0917211	0.036309	0.251184	UBXN7
							Q9UIC8	LCMT1	Leucine carboxyl methyltransferase 1 (EC 2.1.1.233) (Protein-leucine O-methyltransferase) ([Phosphatase 2A protein]-leucine-carboxy methyltransferase 1)	3 v 3	0.0349491	0.0364245	0.25125	NOTCH3
							P54886	ALDH18A1	Delta-1-pyrroline-5-carboxylate synthase (P5CS) (Aldehyde dehydrogenase family 18 member A1) [Includes: Glutamate 5-kinase (GK) (EC 2.7.2.11) (Gamma-glutamyl kinase); Gamma-glutamyl phosphate reductase (GPR) (EC 1.2.1.41) (Glutamate-5-semialdehyde dehydrogenase) (Glutamyl-gamma-semialdehyde dehydrogenase)]	3 v 3	0.134044	0.036442	0.25125	SLC22A18
							H0Y5B0	EPB41L2	Band 4.1-like protein 2 (Fragment)	3 v 3	0.131504	0.0364471	0.25125	SFN
							P23378	GLDC	Glycine dehydrogenase (decarboxylating), mitochondrial (EC 1.4.4.2) (Glycine cleavage system P protein) (Glycine decarboxylase) (Glycine dehydrogenase (aminomethyl-transferring))	3 v 3	-0.0947855	0.0364563	0.25125	NT5DC2
							Q9P0J0	NDUFA13	NADH dehydrogenase [ubiquinone] 1 alpha subcomplex subunit 13 (Cell death regulatory protein GRIM-19) (Complex I-B16.6) (CI-B16.6) (Gene associated with retinoic and interferon-induced mortality 19 protein) (GRIM-19) (Gene associated with retinoic and IFN-induced mortality 19 protein) (NADH-ubiquinone oxidoreductase B16.6 subunit)	3 v 3	0.1785	0.0365472	0.25125	PELI2
							Q08AF3	SLFN5	Schlafen family member 5	3 v 3	-0.0811945	0.0365658	0.25125	CDCA2
							Q6ZMI0	PPP1R21	Protein phosphatase 1 regulatory subunit 21 (Coiled-coil domain-containing protein 128) (KLRAQ motif-containing protein 1)	3 v 3	-0.102759	0.0365764	0.25125	CDK5
							Q9P000	COMMD9	COMM domain-containing protein 9	3 v 3	0.195931	0.0365998	0.25125	UBXN6
							P05165	PCCA	Propionyl-CoA carboxylase alpha chain, mitochondrial (PCCase subunit alpha) (EC 6.4.1.3) (Propanoyl-CoA:carbon dioxide ligase subunit alpha)	3 v 3	0.104317	0.036602	0.25125	TRAPPC9
							Q9NRC1	ST7	Suppressor of tumorigenicity 7 protein (Protein FAM4A1) (Protein HELG)	2 v 2	-0.210549	0.0366136	0.25125	A8KAL2
							Q15393	SF3B3	Splicing factor 3B subunit 3 (Pre-mRNA-splicing factor SF3b 130 kDa subunit) (SF3b130) (STAF130) (Spliceosome-associated protein 130) (SAP 130)	3 v 3	0.0989251	0.0366496	0.251295	EIF4ENIF1
							P40937	RFC5	Replication factor C subunit 5 (Activator 1 36 kDa subunit) (A1 36 kDa subunit) (Activator 1 subunit 5) (Replication factor C 36 kDa subunit) (RF-C 36 kDa subunit) (RFC36)	3 v 3	-0.273321	0.0367516	0.251791	C1GALT1C1
							Q8IXK0	PHC2	Polyhomeotic-like protein 2 (hPH2) (Early development regulatory protein 2)	3 v 3	0.3634	0.0368794	0.252464	HAUS2
							O00244	ATOX1	Copper transport protein ATOX1 (Metal transport protein ATX1)	3 v 3	0.349137	0.0369343	0.252508	MICALL1
							O95340	PAPSS2	Bifunctional 3'-phosphoadenosine 5'-phosphosulfate synthase 2 (PAPS synthase 2) (PAPSS 2) (Sulfurylase kinase 2) (SK 2) (SK2) [Includes: Sulfate adenylyltransferase (EC 2.7.7.4) (ATP-sulfurylase) (Sulfate adenylate transferase) (SAT); Adenylyl-sulfate kinase (EC 2.7.1.25) (3'-phosphoadenosine-5'-phosphosulfate synthase) (APS kinase) (Adenosine-5'-phosphosulfate 3'-phosphotransferase) (Adenylylsul…	3 v 3	0.0419909	0.0369702	0.252508	SSB
							O60547	GMDS	GDP-mannose 4,6 dehydratase (EC 4.2.1.47) (GDP-D-mannose dehydratase) (GMD)	3 v 3	-0.0701646	0.0369915	0.252508	RAD21
							Q96AE4	FUBP1	Far upstream element-binding protein 1 (FBP) (FUSE-binding protein 1) (DNA helicase V) (hDH V)	3 v 3	-0.188448	0.0370045	0.252508	YEATS4
							Q8TBF5	PIGX	Phosphatidylinositol-glycan biosynthesis class X protein (PIG-X)	3 v 3	0.205117	0.0370404	0.252551	ESCO2
							Q3MIR4	TMEM30B	Cell cycle control protein 50B (P4-ATPase flippase complex beta subunit TMEM30B) (Transmembrane protein 30B)	3 v 3	0.205393	0.0371868	0.253346	EPS8L1
							Q8WTS1	ABHD5	1-acylglycerol-3-phosphate O-acyltransferase ABHD5 (EC 2.3.1.51) (Abhydrolase domain-containing protein 5) (Lipid droplet-binding protein CGI-58)	3 v 3	-0.0945731	0.0372968	0.253813	C3orf38
							Q9H892	TTC12	Tetratricopeptide repeat protein 12 (TPR repeat protein 12)	3 v 3	-0.306897	0.0373396	0.253813	NDUFS2
							Q9UKG1	APPL1	DCC-interacting protein 13-alpha (Dip13-alpha) (Adapter protein containing PH domain, PTB domain and leucine zipper motif 1)	3 v 3	0.136555	0.0373447	0.253813	GNPNAT1
							Q9Y3P9	RABGAP1	Rab GTPase-activating protein 1 (GAP and centrosome-associated protein) (Rab6 GTPase-activating protein GAPCenA)	3 v 3	-0.0864765	0.0374724	0.254384	RMI1
							P21266	GSTM3	Glutathione S-transferase Mu 3 (EC 2.5.1.18) (GST class-mu 3) (GSTM3-3) (hGSTM3-3)	3 v 3	-0.176895	0.0374918	0.254384
							A1L4K2	MAPK8	Mitogen-activated protein kinase (EC 2.7.11.24)	3 v 3	-0.257105	0.0375184	0.254384
							Q8WW59	SPRYD4	SPRY domain-containing protein 4	3 v 3	0.208534	0.0376769	0.254924
							Q9H4A4	RNPEP	Aminopeptidase B (AP-B) (EC 3.4.11.6) (Arginine aminopeptidase) (Arginyl aminopeptidase)	3 v 3	0.106746	0.0377045	0.254924
							Q6P4I2	WDR73	WD repeat-containing protein 73	3 v 3	-0.156508	0.0377173	0.254924
							Q06203	PPAT	Amidophosphoribosyltransferase (ATase) (EC 2.4.2.14) (Glutamine phosphoribosylpyrophosphate amidotransferase) (GPAT)	3 v 3	0.226243	0.0377224	0.254924
							Q9ULV3	CIZ1	Cip1-interacting zinc finger protein (CDKN1A-interacting zinc finger protein 1) (Nuclear protein NP94) (Zinc finger protein 356)	3 v 3	0.152788	0.037763	0.254924
							Q5T200	ZC3H13	Zinc finger CCCH domain-containing protein 13	3 v 3	-0.193211	0.0377798	0.254924
							Q4KMP7	TBC1D10B	TBC1 domain family member 10B (Rab27A-GAP-beta)	3 v 3	0.37336	0.0378076	0.254924
							P42694	HELZ	Probable helicase with zinc finger domain (EC 3.6.4.-) (Down-regulated in human cancers protein)	3 v 3	0.148287	0.0378599	0.255075
							Q9H0X4	FAM234A	Protein FAM234A (Protein ITFG3)	3 v 3	-0.107272	0.0379311	0.255217
							A0A087WWI0	LRMDA	Leucine-rich melanocyte differentiation-associated protein	2 v 2	0.198658	0.0379459	0.255217
							Q8NG08	HELB	DNA helicase B (hDHB) (EC 3.6.4.12)	3 v 3	-0.0888534	0.0379708	0.255217
							Q9NUQ9	CYRIB	CYFIP-related Rac1 interactor B (L1)	3 v 3	-0.170409	0.0380195	0.255342
							Q8N3D4	EHBP1L1	EH domain-binding protein 1-like protein 1	3 v 3	0.0537888	0.0380896	0.255611
							Q13432	UNC119	Protein unc-119 homolog A (Retinal protein 4) (hRG4)	3 v 3	-0.131419	0.0381288	0.255671
							Q9BTT6	LRRC1	Leucine-rich repeat-containing protein 1 (LANO adapter protein) (LAP and no PDZ protein)	3 v 3	0.130339	0.0381585	0.255671
							E7EX73	EIF4G1	Eukaryotic translation initiation factor 4 gamma 1	3 v 3	-0.459338	0.0382795	0.255776
							O00401	WASL	Neural Wiskott-Aldrich syndrome protein (N-WASP)	3 v 3	0.0328285	0.0382922	0.255776
							O75822	EIF3J	Eukaryotic translation initiation factor 3 subunit J (eIF3j) (Eukaryotic translation initiation factor 3 subunit 1) (eIF-3-alpha) (eIF3 p35)	3 v 3	-0.175332	0.0382927	0.255776
							Q5T4B2	CERCAM	Inactive glycosyltransferase 25 family member 3 (Cerebral endothelial cell adhesion molecule)	3 v 3	-0.289291	0.0383293	0.255776
							Q96C23	GALM	Galactose mutarotase (EC 5.1.3.3) (Aldose 1-epimerase)	3 v 3	0.196457	0.038339	0.255776
							Q9Y6G9	DYNC1LI1	Cytoplasmic dynein 1 light intermediate chain 1 (LIC1) (Dynein light chain A) (DLC-A) (Dynein light intermediate chain 1, cytosolic)	3 v 3	-0.238352	0.0383801	0.255776
							Q8WVM8	SCFD1	Sec1 family domain-containing protein 1 (SLY1 homolog) (Sly1p) (Syntaxin-binding protein 1-like 2)	3 v 3	-0.0659342	0.0383844	0.255776
							Q92484	SMPDL3A	Acid sphingomyelinase-like phosphodiesterase 3a (ASM-like phosphodiesterase 3a) (EC 3.1.4.-)	3 v 3	-0.235377	0.0384447	0.255977
							P35244	RPA3	Replication protein A 14 kDa subunit (RP-A p14) (Replication factor A protein 3) (RF-A protein 3)	3 v 3	-0.217343	0.0385509	0.256152
							Q14997	PSME4	Proteasome activator complex subunit 4 (Proteasome activator PA200)	3 v 3	-0.134714	0.0385559	0.256153
							Q9H4A6	GOLPH3	Golgi phosphoprotein 3 (Coat protein GPP34) (Mitochondrial DNA absence factor) (MIDAS)	3 v 3	0.196618	0.0386069	0.256153
							Q13322	GRB10	Growth factor receptor-bound protein 10 (GRB10 adapter protein) (Insulin receptor-binding protein Grb-IR)	3 v 3	-0.163764	0.0386331	0.256153
							P53609	PGGT1B	Geranylgeranyl transferase type-1 subunit beta (EC 2.5.1.59) (Geranylgeranyl transferase type I subunit beta) (GGTase-I-beta) (Type I protein geranyl-geranyltransferase subunit beta)	3 v 3	-0.139821	0.0386469	0.256153
							Q9NZJ5	EIF2AK3	Eukaryotic translation initiation factor 2-alpha kinase 3 (EC 2.7.11.1) (PRKR-like endoplasmic reticulum kinase) (Pancreatic eIF2-alpha kinase) (HsPEK)	3 v 3	0.213951	0.0386515	0.256153
							Q09472	EP300	Histone acetyltransferase p300 (p300 HAT) (EC 2.3.1.48) (E1A-associated protein p300) (Histone butyryltransferase p300) (EC 2.3.1.-) (Histone crotonyltransferase p300) (EC 2.3.1.-) (Protein 2-hydroxyisobutyryltransferase p300) (EC 2.3.1.-) (Protein lactyltransferas p300) (EC 2.3.1.-) (Protein propionyltransferase p300) (EC 2.3.1.-)	3 v 3	0.196088	0.0387605	0.25658
							P33897	ABCD1	ATP-binding cassette sub-family D member 1 (EC 7.6.2.4) (Adrenoleukodystrophy protein) (ALDP)	3 v 3	-0.277947	0.0387763	0.25658
							Q8N1K8		Dynamin GTPase (EC 3.6.5.5)	3 v 3	-0.131516	0.0389492	0.257257
							Q9BRK5	SDF4	45 kDa calcium-binding protein (Cab45) (Stromal cell-derived factor 4) (SDF-4)	3 v 3	-0.124385	0.0389671	0.257257
							Q7L8J4	SH3BP5L	SH3 domain-binding protein 5-like (SH3BP-5-like)	3 v 3	0.390999	0.0389692	0.257257
							Q9NNX1	TUFT1	Tuftelin	3 v 3	0.154678	0.0390404	0.257528
							Q9HBR0	SLC38A10	Putative sodium-coupled neutral amino acid transporter 10 (Solute carrier family 38 member 10)	3 v 3	-0.149552	0.039088	0.257628
							P13798	APEH	Acylamino-acid-releasing enzyme (AARE) (EC 3.4.19.1) (Acyl-peptide hydrolase) (APH) (Acylaminoacyl-peptidase) (Oxidized protein hydrolase) (OPH)	3 v 3	-0.210145	0.0391171	0.257628
							P36776	LONP1	Lon protease homolog, mitochondrial (EC 3.4.21.53) (LONHs) (Lon protease-like protein) (LONP) (Mitochondrial ATP-dependent protease Lon) (Serine protease 15)	3 v 3	0.0746188	0.0391727	0.257628
							Q13214	SEMA3B	Semaphorin-3B (Sema A(V)) (Semaphorin-V) (Sema V)	3 v 3	-0.402336	0.0391767	0.257628
							O75348	ATP6V1G1	V-type proton ATPase subunit G 1 (V-ATPase subunit G 1) (V-ATPase 13 kDa subunit 1) (Vacuolar proton pump subunit G 1) (Vacuolar proton pump subunit M16)	3 v 3	-0.213019	0.0392716	0.257909
							Q96BY9	SARAF	Store-operated calcium entry-associated regulatory factor (SARAF) (SOCE-associated regulatory factor) (HBV X-transactivated gene 3 protein) (HBV XAg-transactivated protein 3) (Protein FOAP-7) (Transmembrane protein 66)	3 v 3	-0.373745	0.03928	0.257909
							Q9UBW8	COPS7A	COP9 signalosome complex subunit 7a (SGN7a) (Signalosome subunit 7a) (Dermal papilla-derived protein 10) (JAB1-containing signalosome subunit 7a)	3 v 3	-0.237987	0.0393313	0.258047
							A0A096LP10	ALG13	N-acetylglucosaminyldiphosphodolichol N-acetylglucosaminyltransferase (EC 2.4.1.141) (Fragment)	3 v 3	-0.247637	0.0393847	0.258199
							Q96GK7	FAHD2A	Fumarylacetoacetate hydrolase domain-containing protein 2A (EC 3.-.-.-)	3 v 3	-0.213456	0.0394224	0.258247
							Q9NZ09	UBAP1	Ubiquitin-associated protein 1 (UBAP-1) (Nasopharyngeal carcinoma-associated gene 20 protein)	3 v 3	0.278434	0.0395791	0.259074
							Q96PC3	AP1S3	AP-1 complex subunit sigma-3 (Adaptor protein complex AP-1 subunit sigma-1C) (Adaptor-related protein complex 1 subunit sigma-1C) (Clathrin assembly protein complex 1 sigma-1C small chain) (Golgi adaptor HA1/AP1 adaptin sigma-1C subunit) (Sigma 1C subunit of AP-1 clathrin) (Sigma-adaptin 1C) (Sigma1C-adaptin)	3 v 3	-0.028578	0.0397139	0.259301
							Q08AM6	VAC14	Protein VAC14 homolog (Tax1-binding protein 2)	3 v 3	0.0847293	0.0397417	0.259301
							Q9BUI4	POLR3C	DNA-directed RNA polymerase III subunit RPC3 (RNA polymerase III subunit C3) (DNA-directed RNA polymerase III subunit C) (RNA polymerase III 62 kDa subunit) (RPC62)	3 v 3	0.103147	0.0397827	0.259301
							Q9Y3Q8	TSC22D4	TSC22 domain family protein 4 (TSC22-related-inducible leucine zipper protein 2) (Tsc-22-like protein THG-1)	3 v 3	-0.372682	0.0397915	0.259301
							D6RAN1	PDLIM7	PDZ and LIM domain protein 7 (Fragment)	3 v 3	-0.425132	0.0398615	0.259301
							Q8NAT1	POMGNT2	Protein O-linked-mannose beta-1,4-N-acetylglucosaminyltransferase 2 (POMGnT2) (EC 2.4.1.312) (Extracellular O-linked N-acetylglucosamine transferase-like) (Glycosyltransferase-like domain-containing protein 2)	3 v 3	0.0499889	0.0398699	0.259301
							Q8TCT6	SPPL3	Signal peptide peptidase-like 3 (SPP-like 3) (EC 3.4.23.-) (Intramembrane protease 2) (IMP-2) (Presenilin homologous protein 1) (PSH1) (Presenilin-like protein 4)	3 v 3	0.146089	0.0399112	0.259301
							Q6PJG6	BRAT1	BRCA1-associated ATM activator 1 (BRCA1-associated protein required for ATM activation protein 1)	3 v 3	0.102959	0.0399221	0.259301
							O43795	MYO1B	Unconventional myosin-Ib (MYH-1c) (Myosin I alpha) (MMI-alpha) (MMIa)	3 v 3	0.0926578	0.0399334	0.259301
							A0A059QEI7	ND1	NADH-ubiquinone oxidoreductase chain 1 (EC 7.1.1.2)	3 v 3	0.328165	0.0399425	0.259301
							Q9UHR4	BAIAP2L1	Brain-specific angiogenesis inhibitor 1-associated protein 2-like protein 1 (BAI1-associated protein 2-like protein 1) (Insulin receptor tyrosine kinase substrate)	3 v 3	-0.0700898	0.0399487	0.259301
							P62495	ETF1	Eukaryotic peptide chain release factor subunit 1 (Eukaryotic release factor 1) (eRF1) (Protein Cl1) (TB3-1)	3 v 3	-0.163645	0.0399972	0.259352
							P35227	PCGF2	Polycomb group RING finger protein 2 (DNA-binding protein Mel-18) (RING finger protein 110) (Zinc finger protein 144)	3 v 3	0.334247	0.0400175	0.259352
							P78560	CRADD	Death domain-containing protein CRADD (Caspase and RIP adapter with death domain) (RIP-associated protein with a death domain)	3 v 3	0.107039	0.0401884	0.260154
							Q13263	TRIM28	Transcription intermediary factor 1-beta (TIF1-beta) (E3 SUMO-protein ligase TRIM28) (EC 2.3.2.27) (KRAB-associated protein 1) (KAP-1) (KRAB-interacting protein 1) (KRIP-1) (Nuclear corepressor KAP-1) (RING finger protein 96) (RING-type E3 ubiquitin transferase TIF1-beta) (Tripartite motif-containing protein 28)	3 v 3	-0.0929111	0.0402023	0.260154
							Q9UJ83	HACL1	2-hydroxyacyl-CoA lyase 1 (EC 4.1.2.n2) (2-hydroxyphytanoyl-CoA lyase) (2-HPCL) (Phytanoyl-CoA 2-hydroxylase 2)	3 v 3	-0.119383	0.0403406	0.260755
							Q9UHQ9	CYB5R1	NADH-cytochrome b5 reductase 1 (b5R.1) (EC 1.6.2.2) (Humb5R2) (NAD(P)H:quinone oxidoreductase type 3 polypeptide A2)	3 v 3	-0.169237	0.0403563	0.260755
							P23919	DTYMK	Thymidylate kinase (EC 2.7.4.9) (dTMP kinase)	3 v 3	0.0943854	0.04047	0.261263
							O95299	NDUFA10	NADH dehydrogenase [ubiquinone] 1 alpha subcomplex subunit 10, mitochondrial (Complex I-42kD) (CI-42kD) (NADH-ubiquinone oxidoreductase 42 kDa subunit)	3 v 3	0.1067	0.0405074	0.261263
							Q9H4A3	WNK1	Serine/threonine-protein kinase WNK1 (EC 2.7.11.1) (Erythrocyte 65 kDa protein) (p65) (Kinase deficient protein) (Protein kinase lysine-deficient 1) (Protein kinase with no lysine 1) (hWNK1)	3 v 3	0.113389	0.040577	0.261263
							P46060	RANGAP1	Ran GTPase-activating protein 1 (RanGAP1)	3 v 3	-0.181907	0.0405833	0.261263
							A0A0G2JMP8	TMC4	Transmembrane channel-like protein	3 v 3	-0.688247	0.0406152	0.261263
							Q6DKK2	TTC19	Tetratricopeptide repeat protein 19, mitochondrial (TPR repeat protein 19)	3 v 3	-0.284697	0.0406531	0.261263
							A1L188	NDUFAF8	NADH dehydrogenase [ubiquinone] 1 alpha subcomplex assembly factor 8	3 v 3	-0.179263	0.0406576	0.261263
							Q9HC07	TMEM165	Transmembrane protein 165 (Transmembrane protein PT27) (Transmembrane protein TPARL)	3 v 3	0.211866	0.0407006	0.261263
							Q9H3F6	KCTD10	BTB/POZ domain-containing adapter for CUL3-mediated RhoA degradation protein 3 (hBACURD3) (BTB/POZ domain-containing protein KCTD10) (Potassium channel tetramerization domain-containing protein 10)	3 v 3	0.114862	0.0407111	0.261263
							Q9Y5N6	ORC6	Origin recognition complex subunit 6	3 v 3	0.146829	0.040842	0.261906
							Q6ISB3	GRHL2	Grainyhead-like protein 2 homolog (Brother of mammalian grainyhead) (Transcription factor CP2-like 3)	3 v 3	0.20502	0.04095	0.262401
							Q9BVK8	TMEM147	Transmembrane protein 147 (Protein NIFIE 14)	2 v 2	-0.38722	0.0410397	0.262453
							Q5T2T1	MPP7	MAGUK p55 subfamily member 7	3 v 3	0.168941	0.0410921	0.262453
							P11926	ODC1	Ornithine decarboxylase (ODC) (EC 4.1.1.17)	3 v 3	-0.477267	0.041137	0.262453
							O60427	FADS1	Acyl-CoA (8-3)-desaturase (EC 1.14.19.44) (Delta(5) fatty acid desaturase) (D5D) (Delta(5) desaturase) (Delta-5 desaturase) (Fatty acid desaturase 1)	3 v 3	0.107735	0.041143	0.262453
							Q99747	NAPG	Gamma-soluble NSF attachment protein (SNAP-gamma) (N-ethylmaleimide-sensitive factor attachment protein gamma)	3 v 3	-0.177848	0.041155	0.262453
							O60894	RAMP1	Receptor activity-modifying protein 1 (Calcitonin-receptor-like receptor activity-modifying protein 1) (CRLR activity-modifying protein 1)	3 v 3	-0.234525	0.0412452	0.262453
							Q7Z3E5	ARMC9	LisH domain-containing protein ARMC9 (Armadillo repeat-containing protein 9) (Melanoma/melanocyte-specific tumor antigen KU-MEL-1) (NS21)	3 v 3	-0.191677	0.0412454	0.262453
							P52815	MRPL12	39S ribosomal protein L12, mitochondrial (L12mt) (MRP-L12) (5c5-2) (Mitochondrial large ribosomal subunit protein bL12m)	3 v 3	0.0788297	0.0412512	0.262453
							Q9P2M7	CGN	Cingulin	3 v 3	-0.316204	0.0413004	0.262453
							Q14691	GINS1	DNA replication complex GINS protein PSF1 (GINS complex subunit 1)	3 v 3	0.211513	0.0413011	0.262453
							Q92610	ZNF592	Zinc finger protein 592	3 v 3	-0.298625	0.0413041	0.262453
							P08174	CD55	Complement decay-accelerating factor (CD antigen CD55)	3 v 3	-0.24025	0.041351	0.262453
							Q4QQP8	PTGFRN	PTGFRN protein (Fragment)	3 v 3	0.135101	0.0414018	0.262453
							Q00534	CDK6	Cyclin-dependent kinase 6 (EC 2.7.11.22) (Cell division protein kinase 6) (Serine/threonine-protein kinase PLSTIRE)	3 v 3	0.11875	0.0414208	0.262453
							Q96HQ2	CDKN2AIPNL	CDKN2AIP N-terminal-like protein (CDKN2A-interacting protein N-terminal-like protein)	3 v 3	-0.191209	0.0414244	0.262453
							Q8N3E9	PLCD3	1-phosphatidylinositol 4,5-bisphosphate phosphodiesterase delta-3 (EC 3.1.4.11) (Phosphoinositide phospholipase C-delta-3) (Phospholipase C-delta-3) (PLC-delta-3)	2 v 2	-0.226466	0.0414513	0.262453
							O95707	POP4	Ribonuclease P protein subunit p29 (hPOP4) (EC 3.1.26.5)	3 v 3	0.151293	0.0415479	0.262869
							Q86SF2	GALNT7	N-acetylgalactosaminyltransferase 7 (EC 2.4.1.41) (Polypeptide GalNAc transferase 7) (GalNAc-T7) (pp-GaNTase 7) (Protein-UDP acetylgalactosaminyltransferase 7) (UDP-GalNAc:polypeptide N-acetylgalactosaminyltransferase 7)	3 v 3	-0.258829	0.0417141	0.263414
							Q7Z4H8	POGLUT3	Protein O-glucosyltransferase 3 (EC 2.4.1.-) (KDEL motif-containing protein 2) (Protein O-xylosyltransferase POGLUT3) (EC 2.4.2.-)	3 v 3	0.226282	0.0417437	0.263414
							Q9BQA9	CYBC1	Cytochrome b-245 chaperone 1 (Essential for reactive oxygen species protein) (Eros)	3 v 3	-0.155511	0.0417824	0.263414
							P48163	ME1	NADP-dependent malic enzyme (NADP-ME) (EC 1.1.1.40) (Malic enzyme 1)	3 v 3	-0.143287	0.0417996	0.263414
							P45985	MAP2K4	Dual specificity mitogen-activated protein kinase kinase 4 (MAP kinase kinase 4) (MAPKK 4) (EC 2.7.12.2) (JNK-activating kinase 1) (MAPK/ERK kinase 4) (MEK 4) (SAPK/ERK kinase 1) (SEK1) (Stress-activated protein kinase kinase 1) (SAPK kinase 1) (SAPKK-1) (SAPKK1) (c-Jun N-terminal kinase kinase 1) (JNKK)	3 v 3	0.0577467	0.0418119	0.263414
							Q07065	CKAP4	Cytoskeleton-associated protein 4 (63-kDa cytoskeleton-linking membrane protein) (Climp-63) (p63)	3 v 3	0.24077	0.0418328	0.263414
							Q96MW1	CCDC43	Coiled-coil domain-containing protein 43	3 v 3	-0.301806	0.0418506	0.263414
							P50281	MMP14	Matrix metalloproteinase-14 (MMP-14) (EC 3.4.24.80) (MMP-X1) (Membrane-type matrix metalloproteinase 1) (MT-MMP 1) (MTMMP1) (Membrane-type-1 matrix metalloproteinase) (MT1-MMP) (MT1MMP)	3 v 3	0.651257	0.0419061	0.263569
							Q8NCL4	GALNT6	Polypeptide N-acetylgalactosaminyltransferase 6 (EC 2.4.1.41) (Polypeptide GalNAc transferase 6) (GalNAc-T6) (pp-GaNTase 6) (Protein-UDP acetylgalactosaminyltransferase 6) (UDP-GalNAc:polypeptide N-acetylgalactosaminyltransferase 6)	3 v 3	-0.213827	0.0419983	0.263803
							Q9P2D0	IBTK	Inhibitor of Bruton tyrosine kinase (IBtk)	3 v 3	-0.0413829	0.0420307	0.263803
							Q6UWE0	LRSAM1	E3 ubiquitin-protein ligase LRSAM1 (EC 2.3.2.27) (Leucine-rich repeat and sterile alpha motif-containing protein 1) (RING-type E3 ubiquitin transferase LRSAM1) (Tsg101-associated ligase) (hTAL)	3 v 3	-0.124595	0.0420363	0.263803
							Q8TB36	GDAP1	Ganglioside-induced differentiation-associated protein 1 (GDAP1)	3 v 3	-0.100134	0.0421646	0.264309
							Q8WUD4	CCDC12	Coiled-coil domain-containing protein 12	3 v 3	0.110622	0.0421912	0.264309
							O75663	TIPRL	TIP41-like protein (Putative MAPK-activating protein PM10) (Type 2A-interacting protein) (TIP)	3 v 3	-0.0986312	0.0422099	0.264309
							P56589	PEX3	Peroxisomal biogenesis factor 3 (Peroxin-3) (Peroxisomal assembly protein PEX3)	3 v 3	-0.0314593	0.0422491	0.264326
							Q9Y4B6	DCAF1	DDB1- and CUL4-associated factor 1 (HIV-1 Vpr-binding protein) (VprBP) (Serine/threonine-protein kinase VPRBP) (EC 2.7.11.1) (Vpr-interacting protein)	3 v 3	0.0985171	0.0422806	0.264326
							Q9Y2G8	DNAJC16	DnaJ homolog subfamily C member 16	3 v 3	-0.10239	0.0423526	0.264326
							O95833	CLIC3	Chloride intracellular channel protein 3	3 v 3	-0.18864	0.0423551	0.264326
							Q99828	CIB1	Calcium and integrin-binding protein 1 (CIB) (Calcium- and integrin-binding protein) (CIBP) (Calmyrin) (DNA-PKcs-interacting protein) (Kinase-interacting protein) (KIP) (SNK-interacting protein 2-28) (SIP2-28)	3 v 3	-0.370534	0.0424096	0.264326
							Q9UKT5	FBXO4	F-box only protein 4	3 v 3	-0.130446	0.0424968	0.264326
							Q9NRW7	VPS45	Vacuolar protein sorting-associated protein 45 (h-VPS45) (hlVps45)	3 v 3	0.377521	0.0425024	0.264326
							Q05CN4	PPFIBP1	PPFIBP1 protein (Fragment)	2 v 2	-0.467919	0.0425102	0.264326
							P24928	POLR2A	DNA-directed RNA polymerase II subunit RPB1 (RNA polymerase II subunit B1) (EC 2.7.7.6) (DNA-directed RNA polymerase II subunit A) (DNA-directed RNA polymerase III largest subunit) (RNA-directed RNA polymerase II subunit RPB1) (EC 2.7.7.48)	3 v 3	-0.0416107	0.0425538	0.264326
							Q12962	TAF10	Transcription initiation factor TFIID subunit 10 (STAF28) (Transcription initiation factor TFIID 30 kDa subunit) (TAF(II)30) (TAFII-30) (TAFII30)	3 v 3	0.134183	0.0425837	0.264326
							P36959	GMPR	GMP reductase 1 (GMPR 1) (EC 1.7.1.7) (Guanosine 5'-monophosphate oxidoreductase 1) (Guanosine monophosphate reductase 1)	2 v 2	-0.0251434	0.0425844	0.264326
							Q0JRZ9	FCHO2	F-BAR domain only protein 2	3 v 3	-0.358273	0.0425851	0.264326
							Q96HY6	DDRGK1	DDRGK domain-containing protein 1 (Dashurin) (UFM1-binding and PCI domain-containing protein 1)	3 v 3	-0.221408	0.0426517	0.264421
							Q9Y4I1	MYO5A	Unconventional myosin-Va (Dilute myosin heavy chain, non-muscle) (Myosin heavy chain 12) (Myosin-12) (Myoxin)	3 v 3	-0.165032	0.0426651	0.264421
							Q9NR46	SH3GLB2	Endophilin-B2 (SH3 domain-containing GRB2-like protein B2)	3 v 3	-0.0502528	0.0426936	0.264421
							Q9Y6K0	CEPT1	Choline/ethanolaminephosphotransferase 1 (hCEPT1) (EC 2.7.8.1) (EC 2.7.8.2) (1-alkenyl-2-acylglycerol choline phosphotransferase) (EC 2.7.8.22)	2 v 2	0.14698	0.0427688	0.264622
							Q9NSI2	FAM207A	Protein FAM207A	3 v 3	-0.120271	0.042809	0.264622
							Q9Y343	SNX24	Sorting nexin-24	3 v 3	0.405736	0.0428192	0.264622
							Q8IWC1	MAP7D3	MAP7 domain-containing protein 3	3 v 3	-0.272827	0.0429094	0.264881
							Q13795	ARFRP1	ADP-ribosylation factor-related protein 1 (ARF-related protein 1) (ARP)	3 v 3	-0.181769	0.0429534	0.264881
							P61970	NUTF2	Nuclear transport factor 2 (NTF-2) (Placental protein 15) (PP15)	3 v 3	-0.0653017	0.0429546	0.264881
							Q96EV8	DTNBP1	Dysbindin (Biogenesis of lysosome-related organelles complex 1 subunit 8) (BLOC-1 subunit 8) (Dysbindin-1) (Dystrobrevin-binding protein 1) (Hermansky-Pudlak syndrome 7 protein) (HPS7 protein)	3 v 3	0.191548	0.0430333	0.26489
							P40763	STAT3	Signal transducer and activator of transcription 3 (Acute-phase response factor)	3 v 3	0.169099	0.0430441	0.26489
							O00203	AP3B1	AP-3 complex subunit beta-1 (Adaptor protein complex AP-3 subunit beta-1) (Adaptor-related protein complex 3 subunit beta-1) (Beta-3A-adaptin) (Clathrin assembly protein complex 3 beta-1 large chain)	3 v 3	-0.0962341	0.0430493	0.26489
							Q01459	CTBS	Di-N-acetylchitobiase (EC 3.2.1.-)	3 v 3	0.187525	0.0430873	0.264917
							P31350	RRM2	Ribonucleoside-diphosphate reductase subunit M2 (EC 1.17.4.1) (Ribonucleotide reductase small chain) (Ribonucleotide reductase small subunit)	3 v 3	-0.227118	0.0431159	0.264917
							Q6P3W2	DNAJC24	DnaJ homolog subfamily C member 24 (CSL-type zinc finger-containing protein 3) (Diphthamide biosynthesis protein 4)	2 v 2	-0.380778	0.0432552	0.265306
							Q01105	SET	Protein SET (HLA-DR-associated protein II) (Inhibitor of granzyme A-activated DNase) (IGAAD) (PHAPII) (Phosphatase 2A inhibitor I2PP2A) (I-2PP2A) (Template-activating factor I) (TAF-I)	3 v 3	0.0568305	0.0432944	0.265306
							P55268	LAMB2	Laminin subunit beta-2 (Laminin B1s chain) (Laminin-11 subunit beta) (Laminin-14 subunit beta) (Laminin-15 subunit beta) (Laminin-3 subunit beta) (Laminin-4 subunit beta) (Laminin-7 subunit beta) (Laminin-9 subunit beta) (S-laminin subunit beta) (S-LAM beta)	3 v 3	-0.153678	0.0433113	0.265306
							P19174	PLCG1	1-phosphatidylinositol 4,5-bisphosphate phosphodiesterase gamma-1 (EC 3.1.4.11) (PLC-148) (Phosphoinositide phospholipase C-gamma-1) (Phospholipase C-II) (PLC-II) (Phospholipase C-gamma-1) (PLC-gamma-1)	3 v 3	-0.0735806	0.0433513	0.265306
							Q96FV2	SCRN2	Secernin-2	3 v 3	-0.134941	0.0433589	0.265306
							Q9Y5Y2	NUBP2	Cytosolic Fe-S cluster assembly factor NUBP2 (Nucleotide-binding protein 2) (NBP 2)	3 v 3	0.141926	0.0433839	0.265306
							Q9BUH6	PAXX	Protein PAXX (Paralog of XRCC4 and XLF) (XRCC4-like small protein)	3 v 3	-0.241818	0.0434175	0.265306
							Q8IWA5	SLC44A2	Choline transporter-like protein 2 (Solute carrier family 44 member 2)	3 v 3	0.0818403	0.0434419	0.265306
							Q9NVH0	EXD2	Exonuclease 3'-5' domain-containing protein 2 (EC 3.1.11.1) (3'-5' exoribonuclease EXD2) (EC 3.1.13.-) (Exonuclease 3'-5' domain-like-containing protein 2)	3 v 3	0.107346	0.0434735	0.265306
							Q8TD16	BICD2	Protein bicaudal D homolog 2 (Bic-D 2)	3 v 3	0.120013	0.0434907	0.265306
							Q3KQV9	UAP1L1	UDP-N-acetylhexosamine pyrophosphorylase-like protein 1 (EC 2.7.7.-)	3 v 3	0.217017	0.0435529	0.265495
							O43715	TRIAP1	TP53-regulated inhibitor of apoptosis 1 (Protein 15E1.1) (WF-1) (p53-inducible cell-survival factor) (p53CSV)	3 v 3	0.125785	0.0436548	0.265926
							Q9NR28	DIABLO	Diablo homolog, mitochondrial (Direct IAP-binding protein with low pI) (Second mitochondria-derived activator of caspase) (Smac)	3 v 3	-0.0981895	0.0437132	0.266091
							Q9BS18	ANAPC13	Anaphase-promoting complex subunit 13 (APC13) (Cyclosome subunit 13)	3 v 3	-0.263108	0.0438013	0.266437
							Q8IZQ5	SELENOH	Selenoprotein H (SelH)	3 v 3	0.223826	0.0438912	0.266496
							Q9BTY7	HGH1	Protein HGH1 homolog	3 v 3	0.0732575	0.0439208	0.266496
							Q9Y6D5	ARFGEF2	Brefeldin A-inhibited guanine nucleotide-exchange protein 2 (Brefeldin A-inhibited GEP 2) (ADP-ribosylation factor guanine nucleotide-exchange factor 2)	3 v 3	-0.0914397	0.0439802	0.266496
							O75582	RPS6KA5	Ribosomal protein S6 kinase alpha-5 (S6K-alpha-5) (EC 2.7.11.1) (90 kDa ribosomal protein S6 kinase 5) (Nuclear mitogen- and stress-activated protein kinase 1) (RSK-like protein kinase) (RSKL)	3 v 3	-0.213793	0.0439893	0.266496
							A0A024R233	TJP2	Tight junction protein 2 (Zona occludens 2), isoform CRA_a	3 v 3	-0.283875	0.0439922	0.266496
							Q9NQX4	MYO5C	Unconventional myosin-Vc	3 v 3	-0.0830288	0.0439988	0.266496
							Q8TEQ0	SNX29	Sorting nexin-29 (RUN domain-containing protein 2A)	3 v 3	0.171318	0.0440616	0.266687
							Q9NYX4	CALY	Neuron-specific vesicular protein calcyon	3 v 3	-0.0623293	0.0441097	0.266789
							Q53HC5	KLHL26	Kelch-like protein 26	3 v 3	0.169212	0.0443003	0.267734
							Q53R41	FASTKD1	FAST kinase domain-containing protein 1, mitochondrial	3 v 3	-0.348826	0.0444064	0.267734
							O76031	CLPX	ATP-dependent Clp protease ATP-binding subunit clpX-like, mitochondrial	3 v 3	-0.126262	0.044439	0.267734
							Q6PJV4	THRAP3	THRAP3 protein (Fragment)	2 v 2	-0.194384	0.044476	0.267734
							Q93052	LPP	Lipoma-preferred partner (LIM domain-containing preferred translocation partner in lipoma)	3 v 3	0.114675	0.0444805	0.267734
							Q9Y3E7	CHMP3	Charged multivesicular body protein 3 (Chromatin-modifying protein 3) (Neuroendocrine differentiation factor) (Vacuolar protein sorting-associated protein 24) (hVps24)	3 v 3	0.185183	0.0444832	0.267734
							Q9BV23	ABHD6	Monoacylglycerol lipase ABHD6 (EC 3.1.1.23) (2-arachidonoylglycerol hydrolase) (Abhydrolase domain-containing protein 6)	3 v 3	-0.213355	0.0444861	0.267734
							P20337	RAB3B	Ras-related protein Rab-3B	3 v 3	-0.266592	0.0445816	0.26809
							Q9BUF5	TUBB6	Tubulin beta-6 chain (Tubulin beta class V)	3 v 3	0.107419	0.0446346	0.26809
[truncated: 135 more rows]
