# Supplementary material for: MicroRNAs emerging coordinate with placental mammals alter pathways in endometrial epithelia important for endometrial function
Source: iScience. 2023 Mar 4;26(4):106339. doi: 10.1016/j.isci.2023.106339 (PMC10034127; doi:10.1016/j.isci.2023.106339)
Supplement: Table S28. List of proteins significantly altered in abundance in response to non-targeting inhibitor and miR-671-5p inhibitor, related to Figure 15 — Final column lists proteins solely altered by miR-671-5p mimic once off target effects are removed (p<0.05), n = 3 [file mmc30.xlsx]

## Sheet: Sheet1
Supplementary Table 29: List of proteins significantly altered in abundance in response to non-targeting inhibitor and miR-671-5p inhibitor. Final column lists proteins solely altered by miR-671-5p inhibitor once off target effects are removed (p<0.05), n=3. Corresponds to figure 16 and supplementary figure 8.
Vehicle vs Non Targeting Inhibitor							Non Targeting Inhibitor vs MiR-671-5p Inhibitor							MiR-671-5p Inhibitor
Best Accession	Gene Name (Duplicate gene names with different accession numbers shown bold)	Protein Name	Replicate Number	Log Fold Change	T-Test	FDR	Best Accession	Gene Name (Duplicate gene names with different accession numbers shown bold)	Protein Name	Replicate Number	Log Fold Change	T-Test	FDR	Gene name (Missing gene names replaced with accession numbers aligned left)
Q9H1X3	DNAJC25	DnaJ homolog subfamily C member 25	3 v 3	-0.08832	3.11535e-05	0.265304	P61026	RAB10	Ras-related protein Rab-10 (EC 3.6.5.2)	3 v 3	-0.331917	0.000282931	0.655279	RAB14
O14662	STX16	Syntaxin-16 (Syn16)	3 v 3	-0.162688	0.000133762	0.452191	P61106	RAB14	Ras-related protein Rab-14	3 v 3	-0.114702	0.000295703	0.655279	RPS15A
Q7Z6J8	UBE3D	E3 ubiquitin-protein ligase E3D (EC 2.3.2.26) (HECT-type E3 ubiquitin transferase E3D) (UbcH10-binding protein with a HECT-like domain) (Ubiquitin-conjugating enzyme E2C-binding protein)	2 v 2	-0.131345	0.000159297	0.452191	P62244	RPS15A	40S ribosomal protein S15a (Small ribosomal subunit protein uS8)	3 v 3	0.101603	0.000315387	0.655279	EXOC5
Q13627	DYRK1A	Dual specificity tyrosine-phosphorylation-regulated kinase 1A (EC 2.7.12.1) (Dual specificity YAK1-related kinase) (HP86) (Protein kinase minibrain homolog) (MNBH) (hMNB)	3 v 3	-0.11142	0.000213882	0.455354	O00471	EXOC5	Exocyst complex component 5 (Exocyst complex component Sec10) (hSec10)	3 v 3	-0.0595221	0.000476429	0.655279	TRMT61A
Q9NTN3	SLC35D1	UDP-glucuronic acid/UDP-N-acetylgalactosamine transporter (UDP-GlcA/UDP-GalNAc transporter) (Solute carrier family 35 member D1) (UDP-galactose transporter-related protein 7) (UGTrel7)	3 v 3	-0.0531464	0.000553855	0.66486	Q96FX7	TRMT61A	tRNA (adenine(58)-N(1))-methyltransferase catalytic subunit TRMT61A (EC 2.1.1.220) (mRNA methyladenosine-N(1)-methyltransferase catalytic subunit TRMT61A) (EC 2.1.1.-) (tRNA(m1A58)-methyltransferase subunit TRMT61A) (tRNA(m1A58)MTase subunit TRMT61A)	3 v 3	0.486384	0.000535758	0.655279	RNGTT
Q6PJ61	FBXO46	F-box only protein 46 (F-box only protein 34-like)	2 v 2	-0.0513165	0.000754895	0.66486	O60942	RNGTT	mRNA-capping enzyme (HCAP1) (HCE) [Includes: Polynucleotide 5'-triphosphatase (EC 3.1.3.33) (mRNA 5'-triphosphatase) (TPase); mRNA guanylyltransferase (EC 2.7.7.50) (GTP--RNA guanylyltransferase) (GTase)]	3 v 3	-0.0832793	0.000633052	0.655279	NHP2
Q9UIJ7	AK3	GTP:AMP phosphotransferase AK3, mitochondrial (EC 2.7.4.10) (Adenylate kinase 3) (AK 3) (Adenylate kinase 3 alpha-like 1)	3 v 3	0.0962833	0.000824017	0.66486	Q9NX24	NHP2	H/ACA ribonucleoprotein complex subunit 2 (Nucleolar protein family A member 2) (snoRNP protein NHP2)	3 v 3	0.791111	0.000871383	0.655279	Q53H79
Q9H2C0	GAN	Gigaxonin (Kelch-like protein 16)	3 v 3	-0.0520032	0.000842476	0.66486	Q53H79		Uncharacterized hypothalamus protein HARP11 variant (Fragment)	3 v 3	-0.193057	0.000873312	0.655279	NDUFB11
Q04323	UBXN1	UBX domain-containing protein 1 (SAPK substrate protein 1) (UBA/UBX 33.3 kDa protein)	3 v 3	-0.0244316	0.000845784	0.66486	Q9NX14	NDUFB11	NADH dehydrogenase [ubiquinone] 1 beta subcomplex subunit 11, mitochondrial (Complex I-ESSS) (CI-ESSS) (NADH-ubiquinone oxidoreductase ESSS subunit) (Neuronal protein 17.3) (Np17.3) (p17.3)	3 v 3	-0.25866	0.000894173	0.655279	PREP
P29762	CRABP1	Cellular retinoic acid-binding protein 1 (Cellular retinoic acid-binding protein I) (CRABP-I)	3 v 3	0.0970357	0.000941159	0.66486	Q9UKL0	RCOR1	REST corepressor 1 (Protein CoREST)	3 v 3	-0.104715	0.000961098	0.655279	XPO7
Q9UKL0	RCOR1	REST corepressor 1 (Protein CoREST)	3 v 3	0.0750147	0.00101123	0.66486	P48147	PREP	Prolyl endopeptidase (PE) (EC 3.4.21.26) (Post-proline cleaving enzyme)	3 v 3	-0.0920209	0.0012289	0.655279	UQCRC2
Q9C035	TRIM5	Tripartite motif-containing protein 5 (EC 2.3.2.27) (RING finger protein 88) (RING-type E3 ubiquitin transferase TRIM5)	3 v 3	-0.310448	0.00101493	0.66486	Q9UIA9	XPO7	Exportin-7 (Exp7) (Ran-binding protein 16)	3 v 3	-0.136723	0.00123535	0.655279	GTF3C1
B3KMX1		cDNA FLJ12848 fis, clone NT2RP2003391, highly similar to Transportin-3	2 v 2	0.171699	0.00117654	0.700748	P22695	UQCRC2	Cytochrome b-c1 complex subunit 2, mitochondrial (Complex III subunit 2) (Core protein II) (Ubiquinol-cytochrome-c reductase complex core protein 2)	3 v 3	-0.0521412	0.00129067	0.655279	FBXO44
Q08345	DDR1	Epithelial discoidin domain-containing receptor 1 (Epithelial discoidin domain receptor 1) (EC 2.7.10.1) (CD167 antigen-like family member A) (Cell adhesion kinase) (Discoidin receptor tyrosine kinase) (HGK2) (Mammary carcinoma kinase 10) (MCK-10) (Protein-tyrosine kinase 3A) (Protein-tyrosine kinase RTK-6) (TRK E) (Tyrosine kinase DDR) (Tyrosine-protein kinase CAK) (CD antigen CD167a)	3 v 3	-0.148118	0.00123429	0.700748	Q12789	GTF3C1	General transcription factor 3C polypeptide 1 (TF3C-alpha) (TFIIIC box B-binding subunit) (Transcription factor IIIC 220 kDa subunit) (TFIIIC 220 kDa subunit) (TFIIIC220) (Transcription factor IIIC subunit alpha)	3 v 3	0.198528	0.00131638	0.655279	GLRX
O00217	NDUFS8	NADH dehydrogenase [ubiquinone] iron-sulfur protein 8, mitochondrial (EC 7.1.1.2) (Complex I-23kD) (CI-23kD) (NADH-ubiquinone oxidoreductase 23 kDa subunit) (TYKY subunit)	3 v 3	-0.104902	0.00150508	0.701111	Q9H4M3	FBXO44	F-box only protein 44 (F-box protein FBX30) (F-box/G-domain protein 3)	2 v 2	-0.0501163	0.00135776	0.655279	AGR2
O15427	SLC16A3	Monocarboxylate transporter 4 (MCT 4) (Solute carrier family 16 member 3)	3 v 3	0.0552623	0.00159256	0.701111	P35754	GLRX	Glutaredoxin-1 (Thioltransferase-1) (TTase-1)	3 v 3	-0.187192	0.00159526	0.655279	OTUB1
Q8NFZ8	CADM4	Cell adhesion molecule 4 (Immunoglobulin superfamily member 4C) (IgSF4C) (Nectin-like protein 4) (NECL-4) (TSLC1-like protein 2)	3 v 3	-0.0671918	0.00169054	0.701111	O95994	AGR2	Anterior gradient protein 2 homolog (AG-2) (hAG-2) (HPC8) (Secreted cement gland protein XAG-2 homolog)	3 v 3	-0.194798	0.00161505	0.655279	RFC2
Q9NXN4	GDAP2	Ganglioside-induced differentiation-associated protein 2	3 v 3	-0.0892873	0.00178162	0.701111	Q96FW1	OTUB1	Ubiquitin thioesterase OTUB1 (EC 3.4.19.12) (Deubiquitinating enzyme OTUB1) (OTU domain-containing ubiquitin aldehyde-binding protein 1) (Otubain-1) (hOTU1) (Ubiquitin-specific-processing protease OTUB1)	3 v 3	-0.064963	0.00166841	0.655279	AKAP17A
Q9NRS6	SNX15	Sorting nexin-15	3 v 3	-0.0541656	0.0018161	0.701111	P35250	RFC2	Replication factor C subunit 2 (Activator 1 40 kDa subunit) (A1 40 kDa subunit) (Activator 1 subunit 2) (Replication factor C 40 kDa subunit) (RF-C 40 kDa subunit) (RFC40)	3 v 3	-0.0610817	0.00183151	0.655279	D7RF68
B4DJE2		cDNA FLJ54815	3 v 3	-0.320125	0.00182745	0.701111	Q02040	AKAP17A	A-kinase anchor protein 17A (AKAP-17A) (721P) (B-lymphocyte antigen) (Protein XE7) (Protein kinase A-anchoring protein 17A) (PRKA17A) (Splicing factor, arginine/serine-rich 17A)	3 v 3	0.259201	0.00200558	0.655279	PLLP
P35080	PFN2	Profilin-2 (Profilin II)	3 v 3	0.131073	0.00183875	0.701111	D7RF68		AGTRAP-BRAF fusion protein	3 v 3	-0.234102	0.00216164	0.655279	CHAMP1
Q9BV38	WDR18	WD repeat-containing protein 18	3 v 3	-0.102397	0.00189356	0.701111	Q9Y342	PLLP	Plasmolipin (Plasma membrane proteolipid)	2 v 2	0.250849	0.002209	0.655279	NOP10
Q14542	SLC29A2	Equilibrative nucleoside transporter 2 (36 kDa nucleolar protein HNP36) (Delayed-early response protein 12) (Equilibrative nitrobenzylmercaptopurine riboside-insensitive nucleoside transporter) (Equilibrative NBMPR-insensitive nucleoside transporter) (Hydrophobic nucleolar protein, 36 kDa) (Nucleoside transporter, ei-type) (Solute carrier family 29 member 2)	3 v 3	0.116939	0.00215898	0.753324	Q96JM3	CHAMP1	Chromosome alignment-maintaining phosphoprotein 1 (Zinc finger protein 828)	3 v 3	-0.117646	0.00221106	0.655279	RTN1
P62256	UBE2H	Ubiquitin-conjugating enzyme E2 H (EC 2.3.2.23) ((E3-independent) E2 ubiquitin-conjugating enzyme H) (EC 2.3.2.24) (E2 ubiquitin-conjugating enzyme H) (UbcH2) (Ubiquitin carrier protein H) (Ubiquitin-conjugating enzyme E2-20K) (Ubiquitin-protein ligase H)	3 v 3	0.127031	0.00245735	0.753324	Q9NPE3	NOP10	H/ACA ribonucleoprotein complex subunit 3 (Nucleolar protein 10) (Nucleolar protein family A member 3) (snoRNP protein NOP10)	2 v 2	0.829391	0.00222708	0.655279	PPP1R14C
Q8N9F7	GDPD1	Lysophospholipase D GDPD1 (EC 3.1.4.-) (Glycerophosphodiester phosphodiesterase 4) (Glycerophosphodiester phosphodiesterase domain-containing protein 1)	3 v 3	0.282926	0.00246278	0.753324	Q8N9R8	SCAI	Protein SCAI (Suppressor of cancer cell invasion protein)	3 v 3	-0.211163	0.00230274	0.655279	TTC12
Q96CM8	ACSF2	Medium-chain acyl-CoA ligase ACSF2, mitochondrial (EC 6.2.1.2)	3 v 3	0.0843609	0.00272818	0.753324	Q16799	RTN1	Reticulon-1 (Neuroendocrine-specific protein)	3 v 3	-0.281735	0.00244297	0.655279	GBP1
Q7L266	ASRGL1	Isoaspartyl peptidase/L-asparaginase (EC 3.4.19.5) (EC 3.5.1.1) (Asparaginase-like protein 1) (Beta-aspartyl-peptidase) (Isoaspartyl dipeptidase) (L-asparagine amidohydrolase) [Cleaved into: Isoaspartyl peptidase/L-asparaginase alpha chain; Isoaspartyl peptidase/L-asparaginase beta chain]	3 v 3	0.0334329	0.00275679	0.753324	Q8TAE6	PPP1R14C	Protein phosphatase 1 regulatory subunit 14C (Kinase-enhanced PP1 inhibitor) (PKC-potentiated PP1 inhibitory protein) (Serologically defined breast cancer antigen NY-BR-81)	3 v 3	-0.118672	0.00245659	0.655279	SLC38A1
Q6ZQX7	LIAT1	Protein LIAT1 (Ligand of ATE1 protein)	3 v 3	0.0873763	0.00302756	0.753324	Q9H892	TTC12	Tetratricopeptide repeat protein 12 (TPR repeat protein 12)	3 v 3	-0.21828	0.00248113	0.655279	COG6
Q9NX18	SDHAF2	Succinate dehydrogenase assembly factor 2, mitochondrial (SDH assembly factor 2) (SDHAF2)	3 v 3	0.518236	0.00308497	0.753324	P32455	GBP1	Guanylate-binding protein 1 (EC 3.6.5.-) (GTP-binding protein 1) (GBP-1) (HuGBP-1) (Guanine nucleotide-binding protein 1) (Interferon-induced guanylate-binding protein 1)	3 v 3	-0.1072	0.00267408	0.655279	DMTN
Q96RK4	BBS4	Bardet-Biedl syndrome 4 protein	2 v 2	-0.200731	0.00308678	0.753324	Q9H2H9	SLC38A1	Sodium-coupled neutral amino acid transporter 1 (Amino acid transporter A1) (N-system amino acid transporter 2) (Solute carrier family 38 member 1) (System A amino acid transporter 1) (System N amino acid transporter 1)	3 v 3	-0.327062	0.00270077	0.655279	ZNF451
Q96I51	RCC1L	RCC1-like G exchanging factor-like protein (RCC1-like) (Williams-Beuren syndrome chromosomal region 16 protein)	3 v 3	-0.074056	0.00312156	0.753324	P48637	GSS	Glutathione synthetase (GSH synthetase) (GSH-S) (EC 6.3.2.3) (Glutathione synthase)	3 v 3	-0.114116	0.00276626	0.655279	ALG8
P54922	ADPRH	[Protein ADP-ribosylarginine] hydrolase (ADP-ribosylarginine hydrolase) (hARH1) (EC 3.2.2.19) (ADP-ribose-L-arginine cleaving enzyme)	3 v 3	0.246099	0.00316273	0.753324	Q9Y2V7	COG6	Conserved oligomeric Golgi complex subunit 6 (COG complex subunit 6) (Component of oligomeric Golgi complex 6)	3 v 3	-0.074812	0.00283638	0.655279	Q59GX9
O75390	CS	Citrate synthase, mitochondrial (EC 2.3.3.1) (Citrate (Si)-synthase)	3 v 3	0.0516825	0.00341521	0.753324	Q08495	DMTN	Dematin (Dematin actin-binding protein) (Erythrocyte membrane protein band 4.9)	3 v 3	-0.321296	0.00298045	0.655279	UQCRB
Q9H8E8	KAT14	Cysteine-rich protein 2-binding protein (CSRP2-binding protein) (ADA2A-containing complex subunit 2) (ATAC2) (CRP2-binding partner) (CRP2BP) (Lysine acetyltransferase 14)	3 v 3	-0.320342	0.00353777	0.753324	Q9Y4E5	ZNF451	E3 SUMO-protein ligase ZNF451 (EC 2.3.2.-) (Coactivator for steroid receptors) (E3 SUMO-protein transferase ZNF451) (Zinc finger protein 451)	3 v 3	0.199777	0.00314994	0.655279	TBC1D9B
Q6NSJ2	PHLDB3	Pleckstrin homology-like domain family B member 3	3 v 3	-0.183926	0.00370376	0.753324	Q9BVK2	ALG8	Probable dolichyl pyrophosphate Glc1Man9GlcNAc2 alpha-1,3-glucosyltransferase (EC 2.4.1.265) (Asparagine-linked glycosylation protein 8 homolog) (Dol-P-Glc:Glc(1)Man(9)GlcNAc(2)-PP-dolichyl alpha-1,3-glucosyltransferase) (Dolichyl-P-Glc:Glc1Man9GlcNAc2-PP-dolichyl glucosyltransferase)	3 v 3	-0.112616	0.00326441	0.655279	DCTN2
O43719	HTATSF1	HIV Tat-specific factor 1 (Tat-SF1)	3 v 3	0.128328	0.00371898	0.753324	Q59GX9		Ribosomal protein L5 variant (Fragment)	2 v 2	0.325144	0.0033857	0.655279	HSD17B11
F8W0G4	PCBP2	Poly(rC)-binding protein 2 (Fragment)	3 v 3	0.0365649	0.00373796	0.753324	P14927	UQCRB	Cytochrome b-c1 complex subunit 7 (Complex III subunit 7) (Complex III subunit VII) (QP-C) (Ubiquinol-cytochrome c reductase complex 14 kDa protein)	3 v 3	-0.176004	0.00376147	0.655279	HADHB
Q8IXL7	MSRB3	Methionine-R-sulfoxide reductase B3 (MsrB3) (EC 1.8.4.12) (EC 1.8.4.14)	3 v 3	0.314828	0.00383271	0.753324	Q66K14	TBC1D9B	TBC1 domain family member 9B	3 v 3	-0.053243	0.00391166	0.655279	HACD2
Q13526	PIN1	Peptidyl-prolyl cis-trans isomerase NIMA-interacting 1 (EC 5.2.1.8) (Peptidyl-prolyl cis-trans isomerase Pin1) (PPIase Pin1) (Rotamase Pin1)	3 v 3	0.0952829	0.00391489	0.753324	Q13561	DCTN2	Dynactin subunit 2 (50 kDa dynein-associated polypeptide) (Dynactin complex 50 kDa subunit) (DCTN-50) (p50 dynamitin)	3 v 3	-0.331468	0.00399543	0.655279	TOLLIP
Q16352	INA	Alpha-internexin (Alpha-Inx) (66 kDa neurofilament protein) (NF-66) (Neurofilament-66) (Neurofilament 5)	3 v 3	-0.0978107	0.00402399	0.753324	Q8NBQ5	HSD17B11	Estradiol 17-beta-dehydrogenase 11 (EC 1.1.1.62) (17-beta-hydroxysteroid dehydrogenase 11) (17-beta-HSD 11) (17bHSD11) (17betaHSD11) (17-beta-hydroxysteroid dehydrogenase XI) (17-beta-HSD XI) (17betaHSDXI) (Cutaneous T-cell lymphoma-associated antigen HD-CL-03) (CTCL-associated antigen HD-CL-03) (Dehydrogenase/reductase SDR family member 8) (Retinal short-chain dehydrogenase/reductase 2) (retSDR2…	3 v 3	-0.144072	0.00447199	0.655279	BOLA1
P32322	PYCR1	Pyrroline-5-carboxylate reductase 1, mitochondrial (P5C reductase 1) (P5CR 1) (EC 1.5.1.2)	3 v 3	0.291337	0.0040583	0.753324	P55084	HADHB	Trifunctional enzyme subunit beta, mitochondrial (TP-beta) [Includes: 3-ketoacyl-CoA thiolase (EC 2.3.1.155) (EC 2.3.1.16) (Acetyl-CoA acyltransferase) (Beta-ketothiolase)]	3 v 3	-0.0851881	0.00455727	0.655279	ARHGEF16
Q9UKX3	MYH13	Myosin-13 (Myosin heavy chain 13) (Myosin heavy chain, skeletal muscle, extraocular) (MyHC-EO) (Myosin heavy chain, skeletal muscle, laryngeal) (MyHC-IIL) (Superfast myosin)	2 v 2	-0.250441	0.0040701	0.753324	Q6Y1H2	HACD2	Very-long-chain (3R)-3-hydroxyacyl-CoA dehydratase 2 (EC 4.2.1.134) (3-hydroxyacyl-CoA dehydratase 2) (HACD2) (Protein-tyrosine phosphatase-like member B)	3 v 3	-0.145786	0.00463083	0.655279	A0A384MDZ8
O00506	STK25	Serine/threonine-protein kinase 25 (EC 2.7.11.1) (Ste20-like kinase) (Sterile 20/oxidant stress-response kinase 1) (SOK-1) (Ste20/oxidant stress response kinase 1)	3 v 3	-0.0456868	0.00414753	0.753324	Q9H0E2	TOLLIP	Toll-interacting protein	3 v 3	-0.062679	0.00479847	0.655279	OSBP2
O60547	GMDS	GDP-mannose 4,6 dehydratase (EC 4.2.1.47) (GDP-D-mannose dehydratase) (GMD)	3 v 3	0.0628272	0.00419793	0.753324	Q70L73	MKI67	KI67 Antigen (Fragment)	3 v 3	0.506742	0.00499753	0.655279	RBMS2
O60930	RNASEH1	Ribonuclease H1 (RNase H1) (EC 3.1.26.4) (Ribonuclease H type II)	2 v 2	-0.0960132	0.00421147	0.753324	Q9Y3E2	BOLA1	BolA-like protein 1 (hBolA)	2 v 2	-0.350172	0.0051547	0.655279	PPP1R3D
P40818	USP8	Ubiquitin carboxyl-terminal hydrolase 8 (EC 3.4.19.12) (Deubiquitinating enzyme 8) (Ubiquitin isopeptidase Y) (hUBPy) (Ubiquitin thioesterase 8) (Ubiquitin-specific-processing protease 8)	3 v 3	-0.0335474	0.00423738	0.753324	Q5VV41	ARHGEF16	Rho guanine nucleotide exchange factor 16 (Ephexin-4)	3 v 3	-0.0552465	0.00527702	0.655279	NUDT14
Q9Y3Z3	SAMHD1	Deoxynucleoside triphosphate triphosphohydrolase SAMHD1 (dNTPase) (EC 3.1.5.-) (Dendritic cell-derived IFNG-induced protein) (DCIP) (Monocyte protein 5) (MOP-5) (SAM domain and HD domain-containing protein 1) (hSAMHD1)	3 v 3	-0.131365	0.0042829	0.753324	A0A384MDZ8		Aldehyde dehydrogenase (NAD(+)) (EC 1.2.1.3)	3 v 3	-0.253348	0.00544336	0.655279	CAPZA2
O43159	RRP8	Ribosomal RNA-processing protein 8 (EC 2.1.1.-) (Cerebral protein 1) (Nucleomethylin)	2 v 2	-0.119316	0.004373	0.753324	Q969R2	OSBP2	Oxysterol-binding protein 2 (Oxysterol-binding protein-related protein 4) (ORP-4) (OSBP-related protein 4)	3 v 3	-0.132865	0.00549663	0.655279	SPATS2
Q0JRZ9	FCHO2	F-BAR domain only protein 2	3 v 3	-0.110921	0.00463457	0.753324	Q15434	RBMS2	RNA-binding motif, single-stranded-interacting protein 2 (Suppressor of CDC2 with RNA-binding motif 3)	3 v 3	0.371052	0.00551332	0.655279	APPL2
A7E2V4	ZSWIM8	Zinc finger SWIM domain-containing protein 8	3 v 3	-0.059168	0.00486164	0.753324	O95685	PPP1R3D	Protein phosphatase 1 regulatory subunit 3D (Protein phosphatase 1 regulatory subunit 6) (PP1 subunit R6) (Protein phosphatase 1-binding subunit R6)	3 v 3	0.153443	0.00555212	0.655279	FASTKD1
Q6PCE3	PGM2L1	Glucose 1,6-bisphosphate synthase (EC 2.7.1.106) (PMMLP) (Phosphoglucomutase-2-like 1)	3 v 3	0.0569462	0.00492839	0.753324	O95848	NUDT14	Uridine diphosphate glucose pyrophosphatase NUDT14 (UDPG pyrophosphatase) (UGPPase) (EC 3.6.1.45) (Nucleoside diphosphate-linked moiety X motif 14) (Nudix motif 14)	3 v 3	-0.089214	0.0056381	0.655279	PYCR3
Q9UKB1	FBXW11	F-box/WD repeat-containing protein 11 (F-box and WD repeats protein beta-TrCP2) (F-box/WD repeat-containing protein 1B) (Homologous to Slimb protein) (HOS)	3 v 3	-0.144287	0.00514963	0.753324	P47755	CAPZA2	F-actin-capping protein subunit alpha-2 (CapZ alpha-2)	3 v 3	-0.0586682	0.00589177	0.655279	VKORC1
Q92820	GGH	Gamma-glutamyl hydrolase (EC 3.4.19.9) (Conjugase) (GH) (Gamma-Glu-X carboxypeptidase)	3 v 3	0.109377	0.00517146	0.753324	Q86XZ4	SPATS2	Spermatogenesis-associated serine-rich protein 2 (Serine-rich spermatocytes and round spermatid 59 kDa protein) (p59scr)	3 v 3	0.0393627	0.00590428	0.655279	GLT8D1
Q9BZG8	DPH1	2-(3-amino-3-carboxypropyl)histidine synthase subunit 1 (EC 2.5.1.108) (Diphthamide biosynthesis protein 1) (Diphtheria toxin resistance protein 1) (Ovarian cancer-associated gene 1 protein) (S-adenosyl-L-methionine:L-histidine 3-amino-3-carboxypropyltransferase 1)	3 v 3	-0.0505178	0.00521002	0.753324	Q8NEU8	APPL2	DCC-interacting protein 13-beta (Dip13-beta) (Adapter protein containing PH domain, PTB domain and leucine zipper motif 2)	3 v 3	-0.113583	0.00625416	0.655279	SPHK2
Q8WW59	SPRYD4	SPRY domain-containing protein 4	3 v 3	0.0774906	0.005314	0.753324	Q53R41	FASTKD1	FAST kinase domain-containing protein 1, mitochondrial	3 v 3	0.0892668	0.00638254	0.655279	METTL2B
B4E2S7		cDNA FLJ58780, highly similar to Homo sapiens lysosomal-associated membrane protein 2 (LAMP2), transcript variant LAMP2B, mRNA	3 v 3	-0.181652	0.005341	0.753324	Q53H96	PYCR3	Pyrroline-5-carboxylate reductase 3 (P5C reductase 3) (P5CR 3) (EC 1.5.1.2) (Pyrroline-5-carboxylate reductase-like protein)	3 v 3	-0.0993086	0.00647057	0.655279	GNAI2
O95248	SBF1	Myotubularin-related protein 5 (Inactive phosphatidylinositol 3-phosphatase 5) (SET-binding factor 1) (Sbf1)	3 v 3	-0.169983	0.00538015	0.753324	Q9BQB6	VKORC1	Vitamin K epoxide reductase complex subunit 1 (EC 1.17.4.4) (Vitamin K1 2,3-epoxide reductase subunit 1)	3 v 3	-0.087348	0.00653238	0.655279	POLR2H
Q9Y6K0	CEPT1	Choline/ethanolaminephosphotransferase 1 (hCEPT1) (EC 2.7.8.1) (EC 2.7.8.2) (1-alkenyl-2-acylglycerol choline phosphotransferase) (EC 2.7.8.22)	2 v 2	-0.0520113	0.00558273	0.753324	Q68CQ7	GLT8D1	Glycosyltransferase 8 domain-containing protein 1 (EC 2.4.1.-)	3 v 3	-0.0961673	0.00688307	0.655279	RABGGTA
Q92686	NRGN	Neurogranin (Ng) (RC3) [Cleaved into: NEUG(55-78)]	2 v 2	0.564979	0.00565738	0.753324	Q9NRA0	SPHK2	Sphingosine kinase 2 (SK 2) (SPK 2) (EC 2.7.1.91)	2 v 2	-0.193255	0.00689198	0.655279	UEVLD
Q8TB40	ABHD4	(Lyso)-N-acylphosphatidylethanolamine lipase (EC 3.1.1.-) (Alpha/beta hydrolase domain-containing protein 4) (Abhydrolase domain-containing protein 4) (Alpha/beta-hydrolase 4)	3 v 3	-0.0671712	0.00568982	0.753324	Q6P1Q9	METTL2B	tRNA N(3)-methylcytidine methyltransferase METTL2B (EC 2.1.1.-) (Methyltransferase-like protein 2B)	3 v 3	-0.125439	0.00713747	0.655279	RFC4
O75165	DNAJC13	DnaJ homolog subfamily C member 13 (Required for receptor-mediated endocytosis 8) (RME-8)	3 v 3	-0.115587	0.00579348	0.753324	O14647	CHD2	Chromodomain-helicase-DNA-binding protein 2 (CHD-2) (EC 3.6.4.12) (ATP-dependent helicase CHD2)	2 v 2	0.473101	0.00724336	0.655279	TMED7
P25445	FAS	Tumor necrosis factor receptor superfamily member 6 (Apo-1 antigen) (Apoptosis-mediating surface antigen FAS) (FASLG receptor) (CD antigen CD95)	3 v 3	-0.115862	0.00579453	0.753324	P04899	GNAI2	Guanine nucleotide-binding protein G(i) subunit alpha-2 (Adenylate cyclase-inhibiting G alpha protein)	3 v 3	-0.177763	0.00735626	0.655279	ACTN4
Q9Y5S2	CDC42BPB	Serine/threonine-protein kinase MRCK beta (EC 2.7.11.1) (CDC42-binding protein kinase beta) (CDC42BP-beta) (DMPK-like beta) (Myotonic dystrophy kinase-related CDC42-binding kinase beta) (MRCK beta) (Myotonic dystrophy protein kinase-like beta)	3 v 3	-0.263574	0.00581031	0.753324	P0DN79	CBSL	Cystathionine beta-synthase-like protein (EC 4.2.1.22) (Beta-thionase) (Serine sulfhydrase)	3 v 3	-0.0827456	0.00740418	0.655279	SLC25A1
Q96JJ3	ELMO2	Engulfment and cell motility protein 2 (Protein ced-12 homolog A) (hCed-12A)	3 v 3	-0.0481559	0.00583835	0.753324	P52434	POLR2H	DNA-directed RNA polymerases I, II, and III subunit RPABC3 (RNA polymerases I, II, and III subunit ABC3) (DNA-directed RNA polymerase II subunit H) (DNA-directed RNA polymerases I, II, and III 17.1 kDa polypeptide) (RPB17) (RPB8 homolog) (hRPB8)	3 v 3	-0.180168	0.00744137	0.655279	DDX39A
O75880	SCO1	Protein SCO1 homolog, mitochondrial	3 v 3	0.153247	0.00609624	0.77486	Q92696	RABGGTA	Geranylgeranyl transferase type-2 subunit alpha (EC 2.5.1.60) (Geranylgeranyl transferase type II subunit alpha) (Rab geranyl-geranyltransferase subunit alpha) (Rab GG transferase alpha) (Rab GGTase alpha) (Rab geranylgeranyltransferase subunit alpha)	3 v 3	-0.0891972	0.00748169	0.655279	ARL8B
Q6NXG1	ESRP1	Epithelial splicing regulatory protein 1 (RNA-binding motif protein 35A) (RNA-binding protein 35A)	3 v 3	-0.0534337	0.00634223	0.78156	Q8IX04	UEVLD	Ubiquitin-conjugating enzyme E2 variant 3 (UEV-3) (EV and lactate/malate dehydrogenase domain-containing protein)	3 v 3	-0.0315307	0.007517	0.655279	RAE1
P05161	ISG15	Ubiquitin-like protein ISG15 (Interferon-induced 15 kDa protein) (Interferon-induced 17 kDa protein) (IP17) (Ubiquitin cross-reactive protein) (hUCRP)	3 v 3	-0.700906	0.00645033	0.78156	P35249	RFC4	Replication factor C subunit 4 (Activator 1 37 kDa subunit) (A1 37 kDa subunit) (Activator 1 subunit 4) (Replication factor C 37 kDa subunit) (RF-C 37 kDa subunit) (RFC37)	3 v 3	-0.110837	0.00762461	0.655279	PRPF6
Q9H0W5	CCDC8	Coiled-coil domain-containing protein 8	3 v 3	0.0778934	0.00653517	0.78156	Q9Y3B3	TMED7	Transmembrane emp24 domain-containing protein 7 (p24 family protein gamma-3) (p24gamma3) (p27)	3 v 3	-0.153058	0.00793971	0.655279	WDFY3
Q9UGP5	POLL	DNA polymerase lambda (Pol Lambda) (EC 2.7.7.7) (EC 4.2.99.-) (DNA polymerase beta-2) (Pol beta2) (DNA polymerase kappa)	2 v 2	0.116574	0.00659976	0.78156	A0A0S2Z3C0	ACTN4	Actinin alpha 4 isoform 3 (Fragment)	3 v 3	0.186191	0.00794963	0.655279	FADS1
O95297	MPZL1	Myelin protein zero-like protein 1 (Protein zero-related)	3 v 3	-0.133343	0.00660783	0.78156	O75083	WDR1	WD repeat-containing protein 1 (Actin-interacting protein 1) (AIP1) (NORI-1)	3 v 3	-0.248155	0.00810142	0.655279	ACD
A0A090N8N0	LOC340312	Similar to Importin alpha-2 subunit (Karyopherin alpha-2 subunit) (SRP1-alpha) (RAG cohort protein 1)	3 v 3	0.348921	0.00707582	0.809168	P53007	SLC25A1	Tricarboxylate transport protein, mitochondrial (Citrate transport protein) (CTP) (Solute carrier family 25 member 1) (Tricarboxylate carrier protein)	3 v 3	-0.0813836	0.00816231	0.655279	IGLL5
P31350	RRM2	Ribonucleoside-diphosphate reductase subunit M2 (EC 1.17.4.1) (Ribonucleotide reductase small chain) (Ribonucleotide reductase small subunit)	3 v 3	0.232255	0.00708667	0.809168	O00148	DDX39A	ATP-dependent RNA helicase DDX39A (EC 3.6.4.13) (DEAD box protein 39) (Nuclear RNA helicase URH49)	3 v 3	0.0703967	0.00816887	0.655279	UNC45A
P46821	MAP1B	Microtubule-associated protein 1B (MAP-1B) [Cleaved into: MAP1B heavy chain; MAP1 light chain LC1]	3 v 3	-0.128297	0.00731736	0.809168	Q04323	UBXN1	UBX domain-containing protein 1 (SAPK substrate protein 1) (UBA/UBX 33.3 kDa protein)	3 v 3	-0.135983	0.00820652	0.655279	ANKFY1
P35610	SOAT1	Sterol O-acyltransferase 1 (EC 2.3.1.26) (Acyl-coenzyme A:cholesterol acyltransferase 1) (ACAT-1) (Cholesterol acyltransferase 1)	3 v 3	-0.0773636	0.00731926	0.809168	Q9NVJ2	ARL8B	ADP-ribosylation factor-like protein 8B (EC 3.6.5.2) (ADP-ribosylation factor-like protein 10C) (Novel small G protein indispensable for equal chromosome segregation 1)	3 v 3	-0.246705	0.00839497	0.655279	HS1BP3
A1A4S6	ARHGAP10	Rho GTPase-activating protein 10 (GTPase regulator associated with focal adhesion kinase 2) (Graf-related protein 2) (Rho-type GTPase-activating protein 10)	2 v 2	0.0547167	0.00754563	0.809168	O95716	RAB3D	Ras-related protein Rab-3D	3 v 3	-0.196538	0.00845923	0.655279	SLC12A4
P08294	SOD3	Extracellular superoxide dismutase [Cu-Zn] (EC-SOD) (EC 1.15.1.1)	3 v 3	0.184879	0.00754769	0.809168	P78406	RAE1	mRNA export factor (Rae1 protein homolog) (mRNA-associated protein mrnp 41)	3 v 3	0.0593895	0.008581	0.655279	EARS2
Q9C0D3	ZYG11B	Protein zyg-11 homolog B	3 v 3	-0.21618	0.00763945	0.809168	O94906	PRPF6	Pre-mRNA-processing factor 6 (Androgen receptor N-terminal domain-transactivating protein 1) (ANT-1) (PRP6 homolog) (U5 snRNP-associated 102 kDa protein) (U5-102 kDa protein)	3 v 3	0.1883	0.00859101	0.655279	TMTC3
P08582	MELTF	Melanotransferrin (Melanoma-associated antigen p97) (CD antigen CD228)	3 v 3	-0.13361	0.00765986	0.809168	Q8IZQ1	WDFY3	WD repeat and FYVE domain-containing protein 3 (Autophagy-linked FYVE protein) (Alfy)	3 v 3	0.0449041	0.00864716	0.655279	CHMP3
P38919	EIF4A3	Eukaryotic initiation factor 4A-III (eIF-4A-III) (eIF4A-III) (EC 3.6.4.13) (ATP-dependent RNA helicase DDX48) (ATP-dependent RNA helicase eIF4A-3) (DEAD box protein 48) (Eukaryotic initiation factor 4A-like NUK-34) (Eukaryotic translation initiation factor 4A isoform 3) (Nuclear matrix protein 265) (NMP 265) (hNMP 265) [Cleaved into: Eukaryotic initiation factor 4A-III, N-terminally processed]	3 v 3	0.0816541	0.0079596	0.809168	O60427	FADS1	Acyl-CoA (8-3)-desaturase (EC 1.14.19.44) (Delta(5) fatty acid desaturase) (D5D) (Delta(5) desaturase) (Delta-5 desaturase) (Fatty acid desaturase 1)	3 v 3	-0.125208	0.0086777	0.655279	PMM1
B7Z518		cDNA FLJ55237, highly similar to Homo sapiens activating signal cointegrator 1 complex subunit 1 (ASCC1), mRNA	3 v 3	-0.191215	0.00803669	0.809168	Q96AP0	ACD	Adrenocortical dysplasia protein homolog (POT1 and TIN2-interacting protein)	2 v 2	-0.197455	0.00868324	0.655279	B4DHD2
Q8IXS8	FAM126B	Protein FAM126B	2 v 2	-0.484677	0.00807914	0.809168	B9A064	IGLL5	Immunoglobulin lambda-like polypeptide 5 (G lambda-1) (Germline immunoglobulin lambda 1)	2 v 2	0.571707	0.00869236	0.655279	USP22
A0A6Q8PFE4	ACTB	Actin, cytoplasmic 1	3 v 3	0.766707	0.00812138	0.809168	Q9H3U1	UNC45A	Protein unc-45 homolog A (Unc-45A) (GCUNC-45) (Smooth muscle cell-associated protein 1) (SMAP-1)	3 v 3	-0.0995662	0.00871748	0.655279	IRAK4
Q9NUB1	ACSS1	Acetyl-coenzyme A synthetase 2-like, mitochondrial (EC 6.2.1.1) (Acetate--CoA ligase 2) (Acetyl-CoA synthetase 2) (AceCS2) (Acyl-CoA synthetase short-chain family member 1) (Propionate--CoA ligase) (EC 6.2.1.17)	3 v 3	-0.251944	0.0081316	0.809168	Q9P2R3	ANKFY1	Rabankyrin-5 (Rank-5) (Ankyrin repeat and FYVE domain-containing protein 1) (Ankyrin repeats hooked to a zinc finger motif)	3 v 3	-0.0694157	0.00874076	0.655279	SSR1
A0A6I8PRA0	TCOF1	Treacle protein (Fragment)	3 v 3	0.13508	0.00840013	0.809168	Q99952	PTPN18	Tyrosine-protein phosphatase non-receptor type 18 (EC 3.1.3.48) (Brain-derived phosphatase)	3 v 3	-0.194008	0.00882575	0.655279	SNRPD1
P04080	CSTB	Cystatin-B (CPI-B) (Liver thiol proteinase inhibitor) (Stefin-B)	3 v 3	-0.182424	0.00868167	0.809168	Q53T59	HS1BP3	HCLS1-binding protein 3 (HS1-binding protein 3) (HSP1BP-3)	3 v 3	-0.243046	0.00885471	0.655279	GOSR2
O60678	PRMT3	Protein arginine N-methyltransferase 3 (EC 2.1.1.-) (Heterogeneous nuclear ribonucleoprotein methyltransferase-like protein 3)	3 v 3	-0.182159	0.00877954	0.809168	Q9UP95	SLC12A4	Solute carrier family 12 member 4 (Electroneutral potassium-chloride cotransporter 1) (Erythroid K-Cl cotransporter 1) (hKCC1)	3 v 3	0.0426458	0.0088678	0.655279	FAM174B
Q96E22	NUS1	Dehydrodolichyl diphosphate synthase complex subunit NUS1 (EC 2.5.1.87) (Cis-prenyltransferase subunit NgBR) (Nogo-B receptor) (NgBR) (Nuclear undecaprenyl pyrophosphate synthase 1 homolog)	3 v 3	-0.165255	0.00880211	0.809168	Q96CM8	ACSF2	Medium-chain acyl-CoA ligase ACSF2, mitochondrial (EC 6.2.1.2)	3 v 3	-0.252161	0.00888469	0.655279	GET1
P41208	CETN2	Centrin-2 (Caltractin isoform 1)	3 v 3	0.147496	0.00885209	0.809168	Q5JPH6	EARS2	Probable glutamate--tRNA ligase, mitochondrial (EC 6.1.1.17) (Glutamyl-tRNA synthetase) (GluRS)	3 v 3	0.0689362	0.00896904	0.655279	TAF6
Q9UBP9	GULP1	PTB domain-containing engulfment adapter protein 1 (Cell death protein 6 homolog) (PTB domain adapter protein CED-6) (Protein GULP)	3 v 3	-0.145443	0.00885844	0.809168	Q6ZXV5	TMTC3	Protein O-mannosyl-transferase TMTC3 (EC 2.4.1.109) (Protein SMILE) (Transmembrane and TPR repeat-containing protein 3)	3 v 3	-0.0732377	0.00919638	0.655279	KLC2
Q8WTX7	CASTOR1	Cytosolic arginine sensor for mTORC1 subunit 1 (Cellular arginine sensor for mTORC1 protein 1) (GATS-like protein 3)	2 v 2	-0.06617	0.00908324	0.809168	Q9Y3E7	CHMP3	Charged multivesicular body protein 3 (Chromatin-modifying protein 3) (Neuroendocrine differentiation factor) (Vacuolar protein sorting-associated protein 24) (hVps24)	3 v 3	-0.123494	0.00922131	0.655279	KRT6B
H3BTN5	PKM	Pyruvate kinase (EC 2.7.1.40) (Fragment)	3 v 3	-0.224179	0.00917007	0.809168	Q92871	PMM1	Phosphomannomutase 1 (PMM 1) (EC 5.4.2.8) (PMMH-22)	3 v 3	-0.141887	0.00927155	0.655279	PEX14
Q99417	MYCBP	c-Myc-binding protein (Associate of Myc 1) (AMY-1)	3 v 3	0.151054	0.00922447	0.809168	Q9H1X3	DNAJC25	DnaJ homolog subfamily C member 25	3 v 3	-0.134509	0.00942842	0.655279	RALA
O60669	SLC16A7	Monocarboxylate transporter 2 (MCT 2) (Solute carrier family 16 member 7)	2 v 2	-0.249273	0.00940624	0.809168	B4DHD2		cDNA FLJ55458, highly similar to Programmed cell death 6-interacting protein	3 v 3	0.0395726	0.00947415	0.655279	RPL36AL
B3KVN0		Glucose transporter type 1, erythrocyte/brain (Solute carrier family 2, facilitated glucose transporter member 1)	3 v 3	-0.118486	0.00955589	0.809168	Q9UPT9	USP22	Ubiquitin carboxyl-terminal hydrolase 22 (EC 3.4.19.12) (Deubiquitinating enzyme 22) (Ubiquitin thioesterase 22) (Ubiquitin-specific-processing protease 22)	3 v 3	-0.256905	0.00947678	0.655279	PIK3CA
Q9UQR0	SCML2	Sex comb on midleg-like protein 2	3 v 3	-0.191813	0.00966584	0.809168	Q9NWZ3	IRAK4	Interleukin-1 receptor-associated kinase 4 (IRAK-4) (EC 2.7.11.1) (Renal carcinoma antigen NY-REN-64)	3 v 3	-0.159875	0.00965726	0.655279	AKT1
P14324	FDPS	Farnesyl pyrophosphate synthase (FPP synthase) (FPS) (EC 2.5.1.10) ((2E,6E)-farnesyl diphosphate synthase) (Dimethylallyltranstransferase) (EC 2.5.1.1) (Farnesyl diphosphate synthase) (Geranyltranstransferase)	3 v 3	0.258857	0.00967239	0.809168	P43307	SSR1	Translocon-associated protein subunit alpha (TRAP-alpha) (Signal sequence receptor subunit alpha) (SSR-alpha)	3 v 3	-0.095978	0.00992795	0.655279	ACTBL2
T2C6S4	WWC3	WWC family member 3	3 v 3	-0.175501	0.00983827	0.809168	P62314	SNRPD1	Small nuclear ribonucleoprotein Sm D1 (Sm-D1) (Sm-D autoantigen) (snRNP core protein D1)	3 v 3	0.242144	0.0099779	0.655279	CEBPZ
Q8IYB7	DIS3L2	DIS3-like exonuclease 2 (hDIS3L2) (EC 3.1.13.-)	3 v 3	-0.114736	0.00990561	0.809168	O14653	GOSR2	Golgi SNAP receptor complex member 2 (27 kDa Golgi SNARE protein) (Membrin)	3 v 3	-0.11547	0.0100735	0.655279	ARHGAP18
Q6UWL2	SUSD1	Sushi domain-containing protein 1	3 v 3	-0.183348	0.0100804	0.809168	Q3ZCQ3	FAM174B	Membrane protein FAM174B	2 v 2	-0.299207	0.0102439	0.655279	SUGP2
P42330	AKR1C3	Aldo-keto reductase family 1 member C3 (EC 1.1.1.-) (EC 1.1.1.210) (EC 1.1.1.53) (EC 1.1.1.62) (17-beta-hydroxysteroid dehydrogenase type 5) (17-beta-HSD 5) (3-alpha-HSD type II, brain) (3-alpha-hydroxysteroid dehydrogenase type 2) (3-alpha-HSD type 2) (EC 1.1.1.357) (Chlordecone reductase homolog HAKRb) (Dihydrodiol dehydrogenase 3) (DD-3) (DD3) (Dihydrodiol dehydrogenase type I) (HA1753) (Prost…	3 v 3	-0.112856	0.0101097	0.809168	O00258	GET1	Guided entry of tail-anchored proteins factor 1 (Congenital heart disease 5 protein) (Tail-anchored protein insertion receptor WRB) (Tryptophan-rich basic protein)	3 v 3	-0.131427	0.0105526	0.655279	IMMT
P98194	ATP2C1	Calcium-transporting ATPase type 2C member 1 (ATPase 2C1) (EC 7.2.2.10) (ATP-dependent Ca(2+) pump PMR1) (Ca(2+)/Mn(2+)-ATPase 2C1) (Secretory pathway Ca(2+)-transporting ATPase type 1) (SPCA1)	3 v 3	0.062301	0.0101617	0.809168	P49848	TAF6	Transcription initiation factor TFIID subunit 6 (RNA polymerase II TBP-associated factor subunit E) (Transcription initiation factor TFIID 70 kDa subunit) (TAF(II)70) (TAFII-70) (TAFII70) (Transcription initiation factor TFIID 80 kDa subunit) (TAF(II)80) (TAFII-80) (TAFII80)	3 v 3	-0.052149	0.0105985	0.655279	GNA13
Q92945	KHSRP	Far upstream element-binding protein 2 (FUSE-binding protein 2) (KH type-splicing regulatory protein) (KSRP) (p75)	3 v 3	-0.0215773	0.0103117	0.809168	Q9H0B6	KLC2	Kinesin light chain 2 (KLC 2)	3 v 3	-0.165426	0.0107115	0.655279	NDUFA3
Q9H4A6	GOLPH3	Golgi phosphoprotein 3 (Coat protein GPP34) (Mitochondrial DNA absence factor) (MIDAS)	3 v 3	0.151181	0.0103132	0.809168	P04259	KRT6B	Keratin, type II cytoskeletal 6B (Cytokeratin-6B) (CK-6B) (Keratin-6B) (K6B) (Type-II keratin Kb10)	3 v 3	-0.200853	0.0107671	0.655279	MAOB
Q15645	TRIP13	Pachytene checkpoint protein 2 homolog (Human papillomavirus type 16 E1 protein-binding protein) (16E1-BP) (HPV16 E1 protein-binding protein) (Thyroid hormone receptor interactor 13) (Thyroid receptor-interacting protein 13) (TR-interacting protein 13) (TRIP-13)	3 v 3	0.0845635	0.0103925	0.809168	O75381	PEX14	Peroxisomal membrane protein PEX14 (PTS1 receptor-docking protein) (Peroxin-14) (Peroxisomal membrane anchor protein PEX14)	3 v 3	-0.14137	0.0107958	0.655279	GAB1
P31483	TIA1	Nucleolysin TIA-1 isoform p40 (RNA-binding protein TIA-1) (T-cell-restricted intracellular antigen-1) (TIA-1) (p40-TIA-1)	3 v 3	0.140628	0.0105271	0.809168	P11233	RALA	Ras-related protein Ral-A (EC 3.6.5.2)	3 v 3	-0.181687	0.0108451	0.655279	CNEP1R1
Q9Y276	BCS1L	Mitochondrial chaperone BCS1 (h-BCS1) (BCS1-like protein)	3 v 3	0.080123	0.0106918	0.809168	Q969Q0	RPL36AL	60S ribosomal protein L36a-like (Large ribosomal subunit protein eL42-like)	3 v 3	0.356231	0.01087	0.655279	GSTM3
Q9BVX2	TMEM106C	Transmembrane protein 106C (Endoplasmic reticulum membrane protein overexpressed in cancer)	3 v 3	-0.335838	0.0107763	0.809168	Q9UBP9	GULP1	PTB domain-containing engulfment adapter protein 1 (Cell death protein 6 homolog) (PTB domain adapter protein CED-6) (Protein GULP)	3 v 3	0.24506	0.010882	0.655279	NARF
Q9UJS0	SLC25A13	Calcium-binding mitochondrial carrier protein Aralar2 (Citrin) (Mitochondrial aspartate glutamate carrier 2) (Solute carrier family 25 member 13)	3 v 3	-0.134404	0.0107806	0.809168	P42336	PIK3CA	Phosphatidylinositol 4,5-bisphosphate 3-kinase catalytic subunit alpha isoform (PI3-kinase subunit alpha) (PI3K-alpha) (PI3Kalpha) (PtdIns-3-kinase subunit alpha) (EC 2.7.1.137) (EC 2.7.1.153) (Phosphatidylinositol 4,5-bisphosphate 3-kinase 110 kDa catalytic subunit alpha) (PtdIns-3-kinase subunit p110-alpha) (p110alpha) (Phosphoinositide 3-kinase alpha) (Phosphoinositide-3-kinase catalytic alpha…	3 v 3	-0.0581509	0.0110302	0.655279	SBDS
Q7Z6M4	MTERF4	Transcription termination factor 4, mitochondrial (Mitochondrial transcription termination factor 4) (mTERF domain-containing protein 2) [Cleaved into: mTERF domain-containing protein 2 processed]	3 v 3	-0.2668	0.010813	0.809168	P31749	AKT1	RAC-alpha serine/threonine-protein kinase (EC 2.7.11.1) (Protein kinase B) (PKB) (Protein kinase B alpha) (PKB alpha) (Proto-oncogene c-Akt) (RAC-PK-alpha)	3 v 3	-0.0375892	0.0110862	0.655279	ATP5F1D
Q5T011	SZT2	KICSTOR complex protein SZT2 (Seizure threshold 2 protein homolog)	3 v 3	-0.287233	0.0109584	0.809168	Q562R1	ACTBL2	Beta-actin-like protein 2 (Kappa-actin)	3 v 3	-0.0844246	0.0111054	0.655279	DIS3
A0JLT2	MED19	Mediator of RNA polymerase II transcription subunit 19 (Lung cancer metastasis-related protein 1) (Mediator complex subunit 19)	3 v 3	-0.125446	0.0110405	0.809168	Q03701	CEBPZ	CCAAT/enhancer-binding protein zeta (CCAAT-box-binding transcription factor) (CBF) (CCAAT-binding factor)	3 v 3	0.235411	0.0113724	0.655279	FUCA2
Q9UPY3	DICER1	Endoribonuclease Dicer (EC 3.1.26.3) (Helicase with RNase motif) (Helicase MOI)	3 v 3	-0.284128	0.0111847	0.809168	Q5T9A4	ATAD3B	ATPase family AAA domain-containing protein 3B (AAA-TOB3)	3 v 3	0.866502	0.0114053	0.655279	CCM2
Q16831	UPP1	Uridine phosphorylase 1 (UPase 1) (UrdPase 1) (EC 2.4.2.3)	3 v 3	-0.252061	0.0111912	0.809168	Q8N392	ARHGAP18	Rho GTPase-activating protein 18 (MacGAP) (Rho-type GTPase-activating protein 18)	3 v 3	-0.0736978	0.0114671	0.655279	POLDIP2
Q8NC42	RNF149	E3 ubiquitin-protein ligase RNF149 (EC 2.3.2.27) (DNA polymerase-transactivated protein 2) (RING finger protein 149) (RING-type E3 ubiquitin transferase RNF149)	3 v 3	-0.261016	0.0112467	0.809168	Q8IX01	SUGP2	SURP and G-patch domain-containing protein 2 (Arginine/serine-rich-splicing factor 14) (Splicing factor, arginine/serine-rich 14)	3 v 3	-0.131665	0.011565	0.655279	KDELR1
A0A024RDB2	G3BP2	Ras-GTPase activating protein SH3 domain-binding protein 2, isoform CRA_b	3 v 3	-0.300379	0.011311	0.809168	Q16891	IMMT	MICOS complex subunit MIC60 (Cell proliferation-inducing gene 4/52 protein) (Mitochondrial inner membrane protein) (Mitofilin) (p87/89)	3 v 3	-0.112313	0.0118085	0.655279	PACSIN1
O00622	CCN1	CCN family member 1 (Cellular communication network factor 1) (Cysteine-rich angiogenic inducer 61) (Insulin-like growth factor-binding protein 10) (IBP-10) (IGF-binding protein 10) (IGFBP-10) (Protein CYR61) (Protein GIG1)	3 v 3	-0.301739	0.011533	0.809168	O60551	NMT2	Glycylpeptide N-tetradecanoyltransferase 2 (EC 2.3.1.97) (Myristoyl-CoA:protein N-myristoyltransferase 2) (NMT 2) (Peptide N-myristoyltransferase 2) (Type II N-myristoyltransferase)	3 v 3	0.141065	0.0119149	0.655279	ACAP2
Q96BR1	SGK3	Serine/threonine-protein kinase Sgk3 (EC 2.7.11.1) (Cytokine-independent survival kinase) (Serum/glucocorticoid-regulated kinase 3) (Serum/glucocorticoid-regulated kinase-like)	3 v 3	-0.338667	0.0115343	0.809168	Q14344	GNA13	Guanine nucleotide-binding protein subunit alpha-13 (G alpha-13) (G-protein subunit alpha-13)	3 v 3	-0.103025	0.0120367	0.655279	CLN3
H0YJH7	TMPO	Lamina-associated polypeptide 2, isoforms beta/gamma (Fragment)	3 v 3	0.215986	0.0117238	0.809168	O95167	NDUFA3	NADH dehydrogenase [ubiquinone] 1 alpha subcomplex subunit 3 (Complex I-B9) (CI-B9) (NADH-ubiquinone oxidoreductase B9 subunit)	3 v 3	-0.198043	0.0122188	0.655279	CHMP2A
Q9HDC5	JPH1	Junctophilin-1 (JP-1) (Junctophilin type 1)	3 v 3	-0.156543	0.0117378	0.809168	P27338	MAOB	Amine oxidase [flavin-containing] B (EC 1.4.3.4) (Monoamine oxidase type B) (MAO-B)	3 v 3	-0.17476	0.0122743	0.655279	COX5B
O95716	RAB3D	Ras-related protein Rab-3D	3 v 3	0.133288	0.0118375	0.809168	Q13480	GAB1	GRB2-associated-binding protein 1 (GRB2-associated binder 1) (Growth factor receptor bound protein 2-associated protein 1)	3 v 3	-0.077856	0.0123113	0.655279	Q9UBA4
Q9NVU0	POLR3E	DNA-directed RNA polymerase III subunit RPC5 (RNA polymerase III subunit C5) (DNA-directed RNA polymerase III 80 kDa polypeptide)	3 v 3	-0.068614	0.0119298	0.809168	Q8N9A8	CNEP1R1	Nuclear envelope phosphatase-regulatory subunit 1 (NEP1-R1) (Transmembrane protein 188)	3 v 3	-0.0932661	0.0124414	0.655279	PI4K2A
P53801	PTTG1IP	Pituitary tumor-transforming gene 1 protein-interacting protein (Pituitary tumor-transforming gene protein-binding factor) (PBF) (PTTG-binding factor)	3 v 3	-0.644778	0.0121889	0.809168	P21266	GSTM3	Glutathione S-transferase Mu 3 (EC 2.5.1.18) (GST class-mu 3) (GSTM3-3) (hGSTM3-3)	3 v 3	-0.170125	0.0124642	0.655279	PRKACA
Q92540	SMG7	Protein SMG7 (EST1-like protein C) (SMG-7 homolog) (hSMG-7)	3 v 3	-0.172579	0.0125154	0.809168	Q9UHQ1	NARF	Nuclear prelamin A recognition factor (Iron-only hydrogenase-like protein 2) (IOP2)	3 v 3	-0.143175	0.012485	0.655279	NAGLU
Q99952	PTPN18	Tyrosine-protein phosphatase non-receptor type 18 (EC 3.1.3.48) (Brain-derived phosphatase)	3 v 3	0.200142	0.0125689	0.809168	P07478	PRSS2	Trypsin-2 (EC 3.4.21.4) (Anionic trypsinogen) (Serine protease 2) (Trypsin II)	2 v 2	-0.153423	0.0125382	0.655279	SRBD1
P51149	RAB7A	Ras-related protein Rab-7a (EC 3.6.5.2)	3 v 3	-0.0940496	0.0126109	0.809168	Q9Y3A5	SBDS	Ribosome maturation protein SBDS (Shwachman-Bodian-Diamond syndrome protein)	3 v 3	-0.144596	0.0125609	0.655279	MTFR2
Q9BZQ6	EDEM3	ER degradation-enhancing alpha-mannosidase-like protein 3 (EC 3.2.1.113) (Alpha-1,2-mannosidase EDEM3)	3 v 3	-0.0587424	0.0131297	0.809168	P30049	ATP5F1D	ATP synthase subunit delta, mitochondrial (ATP synthase F1 subunit delta) (F-ATPase delta subunit)	3 v 3	-0.133193	0.0126055	0.655279	RETREG3
O14531	DPYSL4	Dihydropyrimidinase-related protein 4 (DRP-4) (Collapsin response mediator protein 3) (CRMP-3) (UNC33-like phosphoprotein 4) (ULIP-4)	3 v 3	0.236694	0.0131806	0.809168	Q9H501	ESF1	ESF1 homolog (ABT1-associated protein)	3 v 3	0.127322	0.012732	0.655279	POLD2
Q9NP72	RAB18	Ras-related protein Rab-18	3 v 3	0.130653	0.0132718	0.809168	Q9Y2L1	DIS3	Exosome complex exonuclease RRP44 (EC 3.1.13.-) (EC 3.1.26.-) (Protein DIS3 homolog) (Ribosomal RNA-processing protein 44)	3 v 3	-0.0509537	0.0127419	0.655279	TLCD3A
Q6UWS5	PET117	Protein PET117 homolog, mitochondrial	2 v 2	-0.222515	0.0134302	0.809168	Q9BTY2	FUCA2	Plasma alpha-L-fucosidase (EC 3.2.1.51) (Alpha-L-fucoside fucohydrolase 2) (Alpha-L-fucosidase 2)	3 v 3	-0.147038	0.0127693	0.655279	TAMM41
Q15788	NCOA1	Nuclear receptor coactivator 1 (NCoA-1) (EC 2.3.1.48) (Class E basic helix-loop-helix protein 74) (bHLHe74) (Protein Hin-2) (RIP160) (Renal carcinoma antigen NY-REN-52) (Steroid receptor coactivator 1) (SRC-1)	3 v 3	-0.161294	0.0134458	0.809168	Q9BSQ5	CCM2	Cerebral cavernous malformations 2 protein (Malcavernin)	3 v 3	0.0534279	0.0127884	0.655279	EPHB2
Q8TAD8	SNIP1	Smad nuclear-interacting protein 1 (FHA domain-containing protein SNIP1)	3 v 3	-0.170835	0.0134587	0.809168	Q9Y2S7	POLDIP2	Polymerase delta-interacting protein 2 (38 kDa DNA polymerase delta interaction protein) (p38)	3 v 3	-0.125621	0.0130206	0.655279	SLC25A11
P39060	COL18A1	Collagen alpha-1(XVIII) chain [Cleaved into: Endostatin; Non-collagenous domain 1 (NC1)]	3 v 3	-0.234594	0.0136521	0.809168	P24390	KDELR1	ER lumen protein-retaining receptor 1 (KDEL endoplasmic reticulum protein retention receptor 1) (KDEL receptor 1) (Putative MAPK-activating protein PM23)	3 v 3	-0.179756	0.0130634	0.655279	AAMDC
Q6NYC8	PPP1R18	Phostensin (Protein phosphatase 1 F-actin cytoskeleton-targeting subunit) (Protein phosphatase 1 regulatory subunit 18)	3 v 3	-0.155002	0.0138033	0.809168	Q9BY11	PACSIN1	Protein kinase C and casein kinase substrate in neurons protein 1 (Syndapin-1)	3 v 3	-0.137572	0.0133089	0.655279	CAMK4
Q9Y312	AAR2	Protein AAR2 homolog (AAR2 splicing factor homolog)	3 v 3	-0.291409	0.0138309	0.809168	Q15057	ACAP2	Arf-GAP with coiled-coil, ANK repeat and PH domain-containing protein 2 (Centaurin-beta-2) (Cnt-b2)	3 v 3	-0.139973	0.0134006	0.655279	HACE1
Q5T0N5	FNBP1L	Formin-binding protein 1-like (Transducer of Cdc42-dependent actin assembly protein 1) (Toca-1)	3 v 3	0.137417	0.0138765	0.809168	Q9HB09	BCL2L12	Bcl-2-like protein 12 (Bcl2-L-12) (Bcl-2-related proline-rich protein)	3 v 3	-0.158111	0.0134312	0.655279	GPAA1
Q68CZ6	HAUS3	HAUS augmin-like complex subunit 3	3 v 3	0.0973836	0.01388	0.809168	Q13286	CLN3	Battenin (Batten disease protein) (Protein CLN3)	3 v 3	-0.1697	0.0135841	0.655279	GPD1L
P48637	GSS	Glutathione synthetase (GSH synthetase) (GSH-S) (EC 6.3.2.3) (Glutathione synthase)	3 v 3	0.110653	0.0139126	0.809168	O43633	CHMP2A	Charged multivesicular body protein 2a (Chromatin-modifying protein 2a) (CHMP2a) (Putative breast adenocarcinoma marker BC-2) (Vacuolar protein sorting-associated protein 2-1) (Vps2-1) (hVps2-1)	3 v 3	-0.152219	0.01368	0.655279	ATP11B
Q14563	SEMA3A	Semaphorin-3A (Semaphorin III) (Sema III)	3 v 3	-0.198022	0.0139332	0.809168	Q6FHJ9	COX5B	Cytochrome c oxidase polypeptide Vb (Cytochrome c oxidase subunit 5B, mitochondrial) (Fragment)	3 v 3	-0.210529	0.0137265	0.655279	ORC2
Q96D46	NMD3	60S ribosomal export protein NMD3 (hNMD3)	3 v 3	0.0370636	0.0140376	0.809168	Q9UBA4		Peroxisomal multifunctional protein 2 (Fragment)	2 v 2	-0.314468	0.0137643	0.655279	ARF1
Q86X02	CDR2L	Cerebellar degeneration-related protein 2-like (Paraneoplastic 62 kDa antigen)	3 v 3	-0.0917779	0.0140831	0.809168	Q9BTU6	PI4K2A	Phosphatidylinositol 4-kinase type 2-alpha (EC 2.7.1.67) (Phosphatidylinositol 4-kinase type II-alpha)	3 v 3	-0.115797	0.0137792	0.655279	DSTN
Q8TED1	GPX8	Probable glutathione peroxidase 8 (GPx-8) (GSHPx-8) (EC 1.11.1.9)	3 v 3	0.109243	0.0141522	0.809168	P17612	PRKACA	cAMP-dependent protein kinase catalytic subunit alpha (PKA C-alpha) (EC 2.7.11.11)	3 v 3	-0.094285	0.0137822	0.655279	PWWP2A
Q9H2D6	TRIOBP	TRIO and F-actin-binding protein (Protein Tara) (Trio-associated repeat on actin)	3 v 3	-0.244368	0.0143845	0.809168	P54802	NAGLU	Alpha-N-acetylglucosaminidase (EC 3.2.1.50) (N-acetyl-alpha-glucosaminidase) (NAG) [Cleaved into: Alpha-N-acetylglucosaminidase 82 kDa form; Alpha-N-acetylglucosaminidase 77 kDa form]	3 v 3	-0.171929	0.0139099	0.655279	ESCO2
O14949	UQCRQ	Cytochrome b-c1 complex subunit 8 (Complex III subunit 8) (Complex III subunit VIII) (Ubiquinol-cytochrome c reductase complex 9.5 kDa protein) (Ubiquinol-cytochrome c reductase complex ubiquinone-binding protein QP-C)	3 v 3	-0.0352026	0.0143916	0.809168	Q8N5C6	SRBD1	S1 RNA-binding domain-containing protein 1	3 v 3	0.16767	0.0139207	0.655279	STRN4
P12429	ANXA3	Annexin A3 (35-alpha calcimedin) (Annexin III) (Annexin-3) (Inositol 1,2-cyclic phosphate 2-phosphohydrolase) (Lipocortin III) (Placental anticoagulant protein III) (PAP-III)	3 v 3	0.102407	0.014491	0.809168	Q6P444	MTFR2	Mitochondrial fission regulator 2 (DUF729 domain-containing protein 1)	2 v 2	-0.233471	0.014085	0.655279	TTC5
Q6PGP7	TTC37	Tetratricopeptide repeat protein 37 (TPR repeat protein 37) (SKI3 homolog) (Ski3) (Tricho-hepatic-enteric syndrome protein) (Thespin)	3 v 3	-0.128057	0.0148571	0.809168	O94817	ATG12	Ubiquitin-like protein ATG12 (Autophagy-related protein 12) (APG12-like)	3 v 3	-0.0996023	0.0141302	0.655279	RAB13
Q96CS3	FAF2	FAS-associated factor 2 (Protein ETEA) (UBX domain-containing protein 3B) (UBX domain-containing protein 8)	3 v 3	-0.131038	0.0149192	0.809168	Q86VR2	RETREG3	Reticulophagy regulator 3	3 v 3	-0.149445	0.0142863	0.655279	XYLB
Q14596	NBR1	Next to BRCA1 gene 1 protein (Cell migration-inducing gene 19 protein) (Membrane component chromosome 17 surface marker 2) (Neighbor of BRCA1 gene 1 protein) (Protein 1A1-3B)	3 v 3	-0.331341	0.0149893	0.809168	P49005	POLD2	DNA polymerase delta subunit 2 (DNA polymerase delta subunit p50)	3 v 3	-0.020316	0.0143052	0.655279	TEX30
O15484	CAPN5	Calpain-5 (EC 3.4.22.-) (Calpain htra-3) (New calpain 3) (nCL-3)	2 v 2	-0.201737	0.0151322	0.809168	Q8TBR7	TLCD3A	TLC domain-containing protein 3A (Protein CT120) (Protein FAM57A)	3 v 3	-0.176646	0.014472	0.655279	ECI1
P50443	SLC26A2	Sulfate transporter (Diastrophic dysplasia protein) (Solute carrier family 26 member 2)	3 v 3	-0.19123	0.0152263	0.809168	Q96BW9	TAMM41	Phosphatidate cytidylyltransferase, mitochondrial (EC 2.7.7.41) (CDP-diacylglycerol synthase) (CDP-DAG synthase) (Mitochondrial translocator assembly and maintenance protein 41 homolog) (TAM41)	3 v 3	0.0333294	0.014634	0.655279	NFIA
Q9BWU1	CDK19	Cyclin-dependent kinase 19 (EC 2.7.11.22) (CDC2-related protein kinase 6) (Cell division cycle 2-like protein kinase 6) (Cell division protein kinase 19) (Cyclin-dependent kinase 11) (Death-preventing kinase)	3 v 3	0.0447593	0.0153464	0.809168	P29323	EPHB2	Ephrin type-B receptor 2 (EC 2.7.10.1) (Developmentally-regulated Eph-related tyrosine kinase) (ELK-related tyrosine kinase) (EPH tyrosine kinase 3) (EPH-like kinase 5) (EK5) (hEK5) (Renal carcinoma antigen NY-REN-47) (Tyrosine-protein kinase TYRO5) (Tyrosine-protein kinase receptor EPH-3) [Cleaved into: EphB2/CTF1; EphB2/CTF2]	3 v 3	-0.116899	0.0147264	0.655279	AACS
Q5TFE4	NT5DC1	5'-nucleotidase domain-containing protein 1 (EC 3.1.3.-)	3 v 3	0.235934	0.015416	0.809168	Q02978	SLC25A11	Mitochondrial 2-oxoglutarate/malate carrier protein (OGCP) (Solute carrier family 25 member 11)	3 v 3	-0.146455	0.0147415	0.655279	A8K900
Q9Y426	C2CD2	C2 domain-containing protein 2 (Transmembrane protein 24-like)	3 v 3	-0.146035	0.0154165	0.809168	Q9H7C9	AAMDC	Mth938 domain-containing protein (Adipogenesis associated Mth938 domain-containing protein)	3 v 3	-0.202805	0.0149571	0.655279	METAP1D
Q9Y617	PSAT1	Phosphoserine aminotransferase (EC 2.6.1.52) (Phosphohydroxythreonine aminotransferase) (PSAT)	3 v 3	0.0792661	0.0154671	0.809168	Q16566	CAMK4	Calcium/calmodulin-dependent protein kinase type IV (CaMK IV) (EC 2.7.11.17) (CaM kinase-GR)	3 v 3	-0.12679	0.0151311	0.655279	CLSTN1
P63272	SUPT4H1	Transcription elongation factor SPT4 (hSPT4) (DRB sensitivity-inducing factor 14 kDa subunit) (DSIF p14) (DRB sensitivity-inducing factor small subunit) (DSIF small subunit)	3 v 3	-0.13938	0.0154856	0.809168	Q8IYU2	HACE1	E3 ubiquitin-protein ligase HACE1 (EC 2.3.2.26) (HECT domain and ankyrin repeat-containing E3 ubiquitin-protein ligase 1) (HECT-type E3 ubiquitin transferase HACE1)	2 v 2	0.108131	0.0151422	0.655279	ERGIC3
Q9HAS0	C17orf75	Protein Njmu-R1	3 v 3	-0.148537	0.015654	0.809168	O43292	GPAA1	Glycosylphosphatidylinositol anchor attachment 1 protein (GPI anchor attachment protein 1) (GAA1 protein homolog) (hGAA1)	3 v 3	-0.047072	0.0152194	0.655279	KCTD18
Q96D05	FAM241B	Protein FAM241B	3 v 3	-0.237584	0.0156943	0.809168	B7ZM99	MTHFD1L	Formyltetrahydrofolate synthetase (EC 6.3.4.3)	3 v 3	-0.192378	0.0153519	0.655279	TSC22D2
Q96BP3	PPWD1	Peptidylprolyl isomerase domain and WD repeat-containing protein 1 (EC 5.2.1.8) (Spliceosome-associated cyclophilin)	3 v 3	0.145818	0.0157523	0.809168	Q8N335	GPD1L	Glycerol-3-phosphate dehydrogenase 1-like protein (GPD1-L) (EC 1.1.1.8)	3 v 3	-0.11077	0.0154313	0.655279	POLDIP3
P10809	HSPD1	60 kDa heat shock protein, mitochondrial (EC 5.6.1.7) (60 kDa chaperonin) (Chaperonin 60) (CPN60) (Heat shock protein 60) (HSP-60) (Hsp60) (HuCHA60) (Mitochondrial matrix protein P1) (P60 lymphocyte protein)	3 v 3	0.044436	0.0159185	0.809168	Q9Y2G3	ATP11B	Phospholipid-transporting ATPase IF (EC 7.6.2.1) (ATPase IR) (ATPase class VI type 11B) (P4-ATPase flippase complex alpha subunit ATP11B)	3 v 3	-0.150207	0.0157354	0.655279	ZNF621
D4YW74	TROPH	Polytrophin	3 v 3	0.221323	0.0159206	0.809168	Q13416	ORC2	Origin recognition complex subunit 2	3 v 3	-0.065125	0.0159649	0.655279	TRIP4
B3KNI8		cDNA FLJ14670 fis, clone NT2RP2003272, highly similar to Ubiquilin-1	3 v 3	-0.0296293	0.0159481	0.809168	P84077	ARF1	ADP-ribosylation factor 1	3 v 3	-0.120687	0.0159999	0.655279	BET1
O43684	BUB3	Mitotic checkpoint protein BUB3	3 v 3	0.035675	0.0159486	0.809168	P60981	DSTN	Destrin (Actin-depolymerizing factor) (ADF)	3 v 3	-0.141205	0.0163416	0.655279	ERCC3
P30043	BLVRB	Flavin reductase (NADPH) (FR) (EC 1.5.1.30) (Biliverdin reductase B) (BVR-B) (EC 1.3.1.24) (Biliverdin-IX beta-reductase) (Green heme-binding protein) (GHBP) (NADPH-dependent diaphorase) (NADPH-flavin reductase) (FLR)	3 v 3	-0.160315	0.016265	0.809168	Q96N64	PWWP2A	PWWP domain-containing protein 2A	3 v 3	0.190715	0.0164152	0.655279	SSBP3
P35241	RDX	Radixin	3 v 3	-0.0853574	0.0163124	0.809168	Q56NI9	ESCO2	N-acetyltransferase ESCO2 (EC 2.3.1.-) (Establishment factor-like protein 2) (EFO2) (EFO2p) (hEFO2) (Establishment of cohesion 1 homolog 2) (ECO1 homolog 2)	3 v 3	0.111002	0.0164182	0.655279	COX17
Q8NC96	NECAP1	Adaptin ear-binding coat-associated protein 1 (NECAP endocytosis-associated protein 1) (NECAP-1)	3 v 3	-0.0760105	0.0164648	0.809168	Q9NRL3	STRN4	Striatin-4 (Zinedin)	3 v 3	-0.17777	0.0164276	0.655279	RPS6KA5
H7C269	TNRC6A	Trinucleotide repeat-containing gene 6A protein (Fragment)	2 v 2	-0.270072	0.0165854	0.809168	Q8N0Z6	TTC5	Tetratricopeptide repeat protein 5 (TPR repeat protein 5) (Stress-responsive activator of p300) (Strap)	3 v 3	-0.163238	0.0165588	0.655279	CXorf38
Q8IYT2	CMTR2	Cap-specific mRNA (nucleoside-2'-O-)-methyltransferase 2 (EC 2.1.1.296) (Cap methyltransferase 2) (Cap2 2'O-ribose methyltransferase 2) (HMTr2) (MTr2) (FtsJ methyltransferase domain-containing protein 1) (Protein adrift homolog)	3 v 3	-0.192478	0.0165926	0.809168	P51153	RAB13	Ras-related protein Rab-13 (Cell growth-inhibiting gene 4 protein)	3 v 3	-0.152448	0.016719	0.655279	SIX5
P30838	ALDH3A1	Aldehyde dehydrogenase, dimeric NADP-preferring (EC 1.2.1.5) (ALDHIII) (Aldehyde dehydrogenase 3) (Aldehyde dehydrogenase family 3 member A1)	3 v 3	-0.181424	0.0166851	0.809168	O75191	XYLB	Xylulose kinase (Xylulokinase) (EC 2.7.1.17)	3 v 3	-0.212767	0.0167846	0.655279	RAD18
O14908	GIPC1	PDZ domain-containing protein GIPC1 (GAIP C-terminus-interacting protein) (RGS-GAIP-interacting protein) (RGS19-interacting protein 1) (Synectin) (Tax interaction protein 2) (TIP-2)	3 v 3	-0.149004	0.0167418	0.809168	Q5JUR7	TEX30	Testis-expressed protein 30	3 v 3	-0.119831	0.0168021	0.655279	PAK1IP1
Q9NNX1	TUFT1	Tuftelin	3 v 3	-0.128894	0.0168192	0.809168	P42126	ECI1	Enoyl-CoA delta isomerase 1, mitochondrial (EC 5.3.3.8) (3,2-trans-enoyl-CoA isomerase) (Delta(3),Delta(2)-enoyl-CoA isomerase) (D3,D2-enoyl-CoA isomerase) (Dodecenoyl-CoA isomerase)	3 v 3	-0.182793	0.017066	0.655279	MIGA1
P62857	RPS28	40S ribosomal protein S28 (Small ribosomal subunit protein eS28)	3 v 3	0.197666	0.0168927	0.809168	Q12857	NFIA	Nuclear factor 1 A-type (NF1-A) (Nuclear factor 1/A) (CCAAT-box-binding transcription factor) (CTF) (Nuclear factor I/A) (NF-I/A) (NFI-A) (TGGCA-binding protein)	3 v 3	0.307124	0.017105	0.655279	AKR1B15
Q86YR5	GPSM1	G-protein-signaling modulator 1 (Activator of G-protein signaling 3)	3 v 3	-0.151089	0.0169724	0.809168	Q86V21	AACS	Acetoacetyl-CoA synthetase (EC 6.2.1.16) (Acyl-CoA synthetase family member 1) (Protein sur-5 homolog)	3 v 3	-0.170032	0.0171121	0.655279	GDA
Q8TB45	DEPTOR	DEP domain-containing mTOR-interacting protein (DEP domain-containing protein 6)	3 v 3	-0.222132	0.0169852	0.809168	A8K900		Mitochondrial GTPase 1	2 v 2	-0.130752	0.0171206	0.655279	SUCLG1
Q6NZY4	ZCCHC8	Zinc finger CCHC domain-containing protein 8 (TRAMP-like complex RNA-binding factor ZCCHC8)	3 v 3	-0.228185	0.0170934	0.809168	Q6UB28	METAP1D	Methionine aminopeptidase 1D, mitochondrial (MAP 1D) (MetAP 1D) (EC 3.4.11.18) (Methionyl aminopeptidase type 1D, mitochondrial) (Peptidase M 1D)	3 v 3	-0.347871	0.0171642	0.655279	RNF170
Q9NUQ3	TXLNG	Gamma-taxilin (Environmental lipopolysaccharide-responding gene protein) (Factor inhibiting ATF4-mediated transcription) (FIAT) (Lipopolysaccharide-specific response protein 5)	3 v 3	-0.211226	0.0173774	0.809168	A0A3B3ITY6	CLSTN1	Calsyntenin-1 (Fragment)	2 v 2	-0.0319558	0.0172326	0.655279	SNX1
Q9BVC4	MLST8	Target of rapamycin complex subunit LST8 (TORC subunit LST8) (G protein beta subunit-like) (Gable) (Protein GbetaL) (Mammalian lethal with SEC13 protein 8) (mLST8)	3 v 3	-0.232403	0.017459	0.809168	Q9HB71	CACYBP	Calcyclin-binding protein (CacyBP) (hCacyBP) (S100A6-binding protein) (Siah-interacting protein)	3 v 3	-0.187099	0.0172437	0.655279	PAAF1
O00534	VWA5A	von Willebrand factor A domain-containing protein 5A (Breast cancer suppressor candidate 1) (BCSC-1) (Loss of heterozygosity 11 chromosomal region 2 gene A protein)	2 v 2	0.0559274	0.0175052	0.809168	Q9Y282	ERGIC3	Endoplasmic reticulum-Golgi intermediate compartment protein 3 (Serologically defined breast cancer antigen NY-BR-84)	3 v 3	-0.0395843	0.017318	0.655279	C18orf25
Q5VTQ0	TTC39B	Tetratricopeptide repeat protein 39B (TPR repeat protein 39B)	3 v 3	-0.0307088	0.0176196	0.809168	Q6PI47	KCTD18	BTB/POZ domain-containing protein KCTD18	3 v 3	0.0850109	0.0173218	0.655279	EIF1AD
O75695	RP2	Protein XRP2	3 v 3	-0.0286092	0.0177773	0.809168	O75157	TSC22D2	TSC22 domain family protein 2 (TSC22-related-inducible leucine zipper protein 4)	3 v 3	-0.141573	0.0174299	0.655279	LIMD2
Q7RTS9	DYM	Dymeclin (Dyggve-Melchior-Clausen syndrome protein)	3 v 3	-0.277701	0.0178922	0.809168	Q9BY77	POLDIP3	Polymerase delta-interacting protein 3 (46 kDa DNA polymerase delta interaction protein) (p46) (S6K1 Aly/REF-like target) (SKAR)	3 v 3	-0.0422001	0.0175648	0.655279	TTF2
P27694	RPA1	Replication protein A 70 kDa DNA-binding subunit (RP-A p70) (Replication factor A protein 1) (RF-A protein 1) (Single-stranded DNA-binding protein) [Cleaved into: Replication protein A 70 kDa DNA-binding subunit, N-terminally processed]	3 v 3	0.0585061	0.0179822	0.809168	Q6ZSS3	ZNF621	Zinc finger protein 621	2 v 2	-0.16653	0.0176029	0.655279	GSTM2
B0UZZ8	C6orf11	Chromosome 6 open reading frame 11 (WD repeat domain 46, isoform CRA_d) (cDNA, FLJ96697)	3 v 3	-0.28965	0.0181284	0.809168	Q5VTQ0	TTC39B	Tetratricopeptide repeat protein 39B (TPR repeat protein 39B)	3 v 3	-0.0469869	0.0178635	0.655279	RAB11B
Q6IQ32	ADNP2	Activity-dependent neuroprotector homeobox protein 2 (ADNP homeobox protein 2) (Zinc finger protein 508)	2 v 2	-0.117325	0.0183642	0.809168	Q15650	TRIP4	Activating signal cointegrator 1 (ASC-1) (Thyroid receptor-interacting protein 4) (TR-interacting protein 4) (TRIP-4)	3 v 3	0.118475	0.0179335	0.655279	C5orf24
O14647	CHD2	Chromodomain-helicase-DNA-binding protein 2 (CHD-2) (EC 3.6.4.12) (ATP-dependent helicase CHD2)	2 v 2	-0.279209	0.0184749	0.809168	O15155	BET1	BET1 homolog (hBET1) (Golgi vesicular membrane-trafficking protein p18)	3 v 3	-0.177954	0.0181432	0.655279	HOXD9
P26639	TARS1	Threonine--tRNA ligase 1, cytoplasmic (EC 6.1.1.3) (Threonyl-tRNA synthetase) (ThrRS) (Threonyl-tRNA synthetase 1)	3 v 3	0.211169	0.0185491	0.809168	P32322	PYCR1	Pyrroline-5-carboxylate reductase 1, mitochondrial (P5C reductase 1) (P5CR 1) (EC 1.5.1.2)	3 v 3	-0.247283	0.0181437	0.655279	ARMCX3
P43378	PTPN9	Tyrosine-protein phosphatase non-receptor type 9 (EC 3.1.3.48) (Protein-tyrosine phosphatase MEG2) (PTPase MEG2)	3 v 3	-0.104	0.0186027	0.809168	P19447	ERCC3	General transcription and DNA repair factor IIH helicase subunit XPB (TFIIH subunit XPB) (EC 3.6.4.12) (Basic transcription factor 2 89 kDa subunit) (BTF2 p89) (DNA excision repair protein ERCC-3) (DNA repair protein complementing XP-B cells) (TFIIH basal transcription factor complex 89 kDa subunit) (TFIIH 89 kDa subunit) (TFIIH p89) (Xeroderma pigmentosum group B-complementing protein)	3 v 3	0.11829	0.0184815	0.655279	PLCG2
Q8N5X7	EIF4E3	Eukaryotic translation initiation factor 4E type 3 (eIF-4E type 3) (eIF-4E3) (eIF4E type 3) (eIF4E-3)	2 v 2	-0.203284	0.0186587	0.809168	Q9BWW4	SSBP3	Single-stranded DNA-binding protein 3 (Sequence-specific single-stranded-DNA-binding protein)	3 v 3	0.223404	0.0185025	0.655279	C15orf40
Q9Y2G8	DNAJC16	DnaJ homolog subfamily C member 16	3 v 3	-0.117225	0.0186807	0.809168	Q14061	COX17	Cytochrome c oxidase copper chaperone	3 v 3	-0.0829447	0.0185096	0.655279	RRBP1
O75083	WDR1	WD repeat-containing protein 1 (Actin-interacting protein 1) (AIP1) (NORI-1)	3 v 3	0.116622	0.0188414	0.809168	O75582	RPS6KA5	Ribosomal protein S6 kinase alpha-5 (S6K-alpha-5) (EC 2.7.11.1) (90 kDa ribosomal protein S6 kinase 5) (Nuclear mitogen- and stress-activated protein kinase 1) (RSK-like protein kinase) (RSKL)	3 v 3	-0.121646	0.0188186	0.655279	PPP1R14B
Q15118	PDK1	[Pyruvate dehydrogenase (acetyl-transferring)] kinase isozyme 1, mitochondrial (EC 2.7.11.2) (Pyruvate dehydrogenase kinase isoform 1) (PDH kinase 1)	3 v 3	-0.26202	0.0188501	0.809168	Q8TB03	CXorf38	Uncharacterized protein CXorf38	3 v 3	-0.1827	0.0188738	0.655279	SLC25A41
P49918	CDKN1C	Cyclin-dependent kinase inhibitor 1C (Cyclin-dependent kinase inhibitor p57) (p57Kip2)	3 v 3	0.0595767	0.0188723	0.809168	Q8N196	SIX5	Homeobox protein SIX5 (DM locus-associated homeodomain protein) (Sine oculis homeobox homolog 5)	3 v 3	-0.136681	0.0188903	0.655279	ZCCHC3
Q01581	HMGCS1	Hydroxymethylglutaryl-CoA synthase, cytoplasmic (HMG-CoA synthase) (EC 2.3.3.10) (3-hydroxy-3-methylglutaryl coenzyme A synthase)	3 v 3	0.183322	0.0190546	0.809168	Q9NS91	RAD18	E3 ubiquitin-protein ligase RAD18 (EC 2.3.2.27) (Postreplication repair protein RAD18) (hHR18) (hRAD18) (RING finger protein 73) (RING-type E3 ubiquitin transferase RAD18)	3 v 3	-0.123687	0.0189301	0.655279	MDH1
Q8N0X7	SPART	Spartin (Spastic paraplegia 20 protein) (Trans-activated by hepatitis C virus core protein 1)	3 v 3	-0.0954194	0.0192666	0.809168	Q9NWT1	PAK1IP1	p21-activated protein kinase-interacting protein 1 (PAK/PLC-interacting protein 1) (hPIP1) (PAK1-interacting protein 1) (WD repeat-containing protein 84)	3 v 3	0.658411	0.019069	0.655279	SPTLC2
P08962	CD63	CD63 antigen (Granulophysin) (Lysosomal-associated membrane protein 3) (LAMP-3) (Melanoma-associated antigen ME491) (OMA81H) (Ocular melanoma-associated antigen) (Tetraspanin-30) (Tspan-30) (CD antigen CD63)	3 v 3	-0.49467	0.0193901	0.809168	A0A2R8YGK2	MIGA1	Mitoguardin 1	3 v 3	0.129096	0.0190828	0.655279	B2RXF3
Q14191	WRN	Werner syndrome ATP-dependent helicase (EC 3.6.4.12) (DNA helicase, RecQ-like type 3) (RecQ3) (Exonuclease WRN) (EC 3.1.-.-) (RecQ protein-like 2)	3 v 3	-0.127386	0.0195071	0.809168	C9JRZ8	AKR1B15	Aldo-keto reductase family 1 member B15 (EC 1.1.1.-) (EC 1.1.1.300) (EC 1.1.1.54) (Estradiol 17-beta-dehydrogenase AKR1B15) (Farnesol dehydrogenase) (EC 1.1.1.216) (Testosterone 17beta-dehydrogenase) (EC 1.1.1.64)	3 v 3	-0.203582	0.0192821	0.655279	GET4
P20042	EIF2S2	Eukaryotic translation initiation factor 2 subunit 2 (Eukaryotic translation initiation factor 2 subunit beta) (eIF-2-beta)	3 v 3	-0.10239	0.0195862	0.809168	Q9Y2T3	GDA	Guanine deaminase (Guanase) (Guanine aminase) (EC 3.5.4.3) (Guanine aminohydrolase) (GAH) (p51-nedasin)	3 v 3	-0.177192	0.0194744	0.655279	ITGB4
Q9NTX5	ECHDC1	Ethylmalonyl-CoA decarboxylase (EC 4.1.1.94) (Enoyl-CoA hydratase domain-containing protein 1) (Methylmalonyl-CoA decarboxylase) (MMCD)	3 v 3	0.0631571	0.0197171	0.809168	P53597	SUCLG1	Succinate--CoA ligase [ADP/GDP-forming] subunit alpha, mitochondrial (EC 6.2.1.4) (EC 6.2.1.5) (Succinyl-CoA synthetase subunit alpha) (SCS-alpha)	3 v 3	-0.103341	0.0194929	0.655279	DHRS7
Q9Y653	ADGRG1	Adhesion G-protein coupled receptor G1 (G-protein coupled receptor 56) (Protein TM7XN1) [Cleaved into: ADGRG1 N-terminal fragment (ADGRG1 NT) (GPR56 N-terminal fragment) (GPR56 NT) (GPR56(N)) (GPR56 extracellular subunit) (GPR56 subunit alpha); ADGRG1 C-terminal fragment (ADGRG1 CT) (GPR56 C-terminal fragment) (GPR56 CT) (GPR56(C)) (GPR56 seven-transmembrane subunit) (GPR56 7TM) (GPR56 subunit be…	3 v 3	-0.189141	0.0198056	0.809168	Q96K19	RNF170	E3 ubiquitin-protein ligase RNF170 (EC 2.3.2.27) (Putative LAG1-interacting protein) (RING finger protein 170) (RING-type E3 ubiquitin transferase RNF170)	2 v 2	-0.258217	0.0195162	0.655279	POLK
Q9NVZ3	NECAP2	Adaptin ear-binding coat-associated protein 2 (NECAP endocytosis-associated protein 2) (NECAP-2)	3 v 3	0.11074	0.0198606	0.809168	Q6UB35	MTHFD1L	Monofunctional C1-tetrahydrofolate synthase, mitochondrial (EC 6.3.4.3) (Formyltetrahydrofolate synthetase)	3 v 3	-0.0889943	0.0195636	0.655279	PAPD5
P62699	YPEL5	Protein yippee-like 5	3 v 3	-0.130072	0.0199321	0.809168	B7Z518		cDNA FLJ55237, highly similar to Homo sapiens activating signal cointegrator 1 complex subunit 1 (ASCC1), mRNA	3 v 3	0.197778	0.0195827	0.655279	IFT57
P04062	GBA	Lysosomal acid glucosylceramidase (Lysosomal acid GCase) (EC 3.2.1.45) (Acid beta-glucosidase) (Alglucerase) (Beta-glucocerebrosidase) (Beta-GC) (Cholesterol glucosyltransferase) (SGTase) (EC 2.4.1.-) (Cholesteryl-beta-glucosidase) (EC 3.2.1.-) (D-glucosyl-N-acylsphingosine glucohydrolase) (Imiglucerase)	3 v 3	0.262311	0.0199498	0.809168	Q13596	SNX1	Sorting nexin-1	3 v 3	-0.0750281	0.0197016	0.655279	EXOC8
Q5QJE6	DNTTIP2	Deoxynucleotidyltransferase terminal-interacting protein 2 (Estrogen receptor-binding protein) (LPTS-interacting protein 2) (LPTS-RP2) (Terminal deoxynucleotidyltransferase-interacting factor 2) (TdIF2) (TdT-interacting factor 2)	3 v 3	0.173411	0.020068	0.809168	Q9BRP4	PAAF1	Proteasomal ATPase-associated factor 1 (Protein G-16) (WD repeat-containing protein 71)	3 v 3	-0.0919384	0.0197332	0.655279	WDR55
Q9NVM6	DNAJC17	DnaJ homolog subfamily C member 17	3 v 3	0.155584	0.0202866	0.809168	Q96B23	C18orf25	Uncharacterized protein C18orf25 (ARKadia-like protein 1)	3 v 3	-0.197683	0.0198397	0.655279	SEPTIN7
P62745	RHOB	Rho-related GTP-binding protein RhoB (Rho cDNA clone 6) (h6)	3 v 3	-0.405407	0.0203767	0.809168	K7EJH8		Deleted.	3 v 3	-0.157406	0.0200427	0.655279	RNF141
Q9H4G0	EPB41L1	Band 4.1-like protein 1 (Erythrocyte membrane protein band 4.1-like 1) (Neuronal protein 4.1) (4.1N)	3 v 3	-0.132293	0.0204313	0.809168	Q8N9N8	EIF1AD	Probable RNA-binding protein EIF1AD (Eukaryotic translation initiation factor 1A domain-containing protein) (Haponin)	3 v 3	-0.256841	0.0200655	0.655279	EIF4A1
Q8NCN2	ZBTB34	Zinc finger and BTB domain-containing protein 34	2 v 2	-0.317165	0.02044	0.809168	Q9BT23	LIMD2	LIM domain-containing protein 2	3 v 3	-0.162007	0.0201349	0.655279	CDK12
Q8TDN4	CABLES1	CDK5 and ABL1 enzyme substrate 1 (Interactor with CDK3 1) (Ik3-1)	2 v 2	-0.0577983	0.0206218	0.809168	P09543	CNP	2',3'-cyclic-nucleotide 3'-phosphodiesterase (CNP) (CNPase) (EC 3.1.4.37)	3 v 3	-0.113415	0.0201628	0.655279	B3KS36
Q7L9L4	MOB1B	MOB kinase activator 1B (Mob1 homolog 1A) (Mob1A) (Mob1B) (Mps one binder kinase activator-like 1A)	3 v 3	0.120118	0.0207068	0.809168	Q9UNY4	TTF2	Transcription termination factor 2 (EC 3.6.4.-) (Lodestar homolog) (RNA polymerase II termination factor) (Transcription release factor 2) (F2) (HuF2)	3 v 3	-0.167286	0.0202199	0.655279	MITD1
O94817	ATG12	Ubiquitin-like protein ATG12 (Autophagy-related protein 12) (APG12-like)	3 v 3	0.103739	0.0207101	0.809168	P28161	GSTM2	Glutathione S-transferase Mu 2 (EC 2.5.1.18) (GST class-mu 2) (GSTM2-2)	3 v 3	-0.102981	0.0202572	0.655279	TMED10
P16278	GLB1	Beta-galactosidase (EC 3.2.1.23) (Acid beta-galactosidase) (Lactase) (Elastin receptor 1)	3 v 3	0.0693184	0.0209024	0.809168	Q15907	RAB11B	Ras-related protein Rab-11B (EC 3.6.5.2) (GTP-binding protein YPT3)	3 v 3	-0.20629	0.0202672	0.655279	EWSR1
Q96PD2	DCBLD2	Discoidin, CUB and LCCL domain-containing protein 2 (CUB, LCCL and coagulation factor V/VIII-homology domains protein 1) (Endothelial and smooth muscle cell-derived neuropilin-like protein)	2 v 2	-0.161561	0.0209766	0.809168	Q7Z6I8	C5orf24	UPF0461 protein C5orf24	3 v 3	-0.106285	0.0203	0.655279	PTPN23
P42167	TMPO	Lamina-associated polypeptide 2, isoforms beta/gamma (Thymopoietin, isoforms beta/gamma) (TP beta/gamma) (Thymopoietin-related peptide isoforms beta/gamma) (TPRP isoforms beta/gamma) [Cleaved into: Thymopoietin (TP) (Splenin); Thymopentin (TP5)]	3 v 3	0.0793451	0.0210539	0.809168	P28356	HOXD9	Homeobox protein Hox-D9 (Homeobox protein Hox-4C) (Homeobox protein Hox-5.2)	2 v 2	0.27019	0.0204188	0.655279	BOP1
Q96E52	OMA1	Metalloendopeptidase OMA1, mitochondrial (EC 3.4.24.-) (Metalloprotease-related protein 1) (MPRP-1) (Overlapping with the m-AAA protease 1 homolog)	3 v 3	0.127893	0.0210724	0.809168	Q9UH62	ARMCX3	Armadillo repeat-containing X-linked protein 3 (ARM protein lost in epithelial cancers on chromosome X 3) (Protein ALEX3)	3 v 3	-0.135609	0.0206707	0.655279	C1orf112
Q9BZF3	OSBPL6	Oxysterol-binding protein-related protein 6 (ORP-6) (OSBP-related protein 6)	3 v 3	-0.0688735	0.0210898	0.809168	P16278	GLB1	Beta-galactosidase (EC 3.2.1.23) (Acid beta-galactosidase) (Lactase) (Elastin receptor 1)	3 v 3	-0.144101	0.0207608	0.655279	THBS1
O95049	TJP3	Tight junction protein ZO-3 (Tight junction protein 3) (Zona occludens protein 3) (Zonula occludens protein 3)	3 v 3	-0.231118	0.0210992	0.809168	P16885	PLCG2	1-phosphatidylinositol 4,5-bisphosphate phosphodiesterase gamma-2 (EC 3.1.4.11) (Phosphoinositide phospholipase C-gamma-2) (Phospholipase C-IV) (PLC-IV) (Phospholipase C-gamma-2) (PLC-gamma-2)	3 v 3	0.134575	0.0208161	0.655279	INO80
O43464	HTRA2	Serine protease HTRA2, mitochondrial (EC 3.4.21.108) (High temperature requirement protein A2) (HtrA2) (Omi stress-regulated endoprotease) (Serine protease 25) (Serine proteinase OMI)	3 v 3	-0.165619	0.0211981	0.809168	Q8WUR7	C15orf40	UPF0235 protein C15orf40	3 v 3	0.0495601	0.0208718	0.655279	PCYOX1L
Q9BRA2	TXNDC17	Thioredoxin domain-containing protein 17 (14 kDa thioredoxin-related protein) (TRP14) (Protein 42-9-9) (Thioredoxin-like protein 5)	3 v 3	0.152825	0.0214051	0.809168	A1A5C4	RRBP1	RRBP1 protein	2 v 2	-0.107873	0.0210612	0.655279	KLF16
Q96CN9	GCC1	GRIP and coiled-coil domain-containing protein 1 (Golgi coiled-coil protein 1)	3 v 3	-0.0921423	0.0214098	0.809168	A0A024R563	PPP1R14B	Protein phosphatase 1, regulatory (Inhibitor) subunit 14B, isoform CRA_a	3 v 3	-0.226701	0.0210948	0.655279	ARF5
P49459	UBE2A	Ubiquitin-conjugating enzyme E2 A (EC 2.3.2.23) (E2 ubiquitin-conjugating enzyme A) (RAD6 homolog A) (HR6A) (hHR6A) (Ubiquitin carrier protein A) (Ubiquitin-protein ligase A)	3 v 3	0.0846058	0.0214156	0.809168	Q8N5S1	SLC25A41	Mitochondrial carrier protein SCaMC-3L (Mitochondrial ATP-Mg/Pi carrier protein SLC25A41) (Small calcium-binding mitochondrial carrier protein 3-like) (SCaMC-3-like) (SCaMC-3L) (Solute carrier family 25 member 41)	2 v 2	-0.317446	0.0211421	0.655279	SCAP
Q9H6X2	ANTXR1	Anthrax toxin receptor 1 (Tumor endothelial marker 8)	3 v 3	-0.0937339	0.0215453	0.809168	Q9NUD5	ZCCHC3	Zinc finger CCHC domain-containing protein 3	3 v 3	0.53808	0.021198	0.655279	MALT1
Q96BD8	SKA1	Spindle and kinetochore-associated protein 1	3 v 3	0.0805479	0.0215669	0.809168	P40925	MDH1	Malate dehydrogenase, cytoplasmic (EC 1.1.1.37) (Cytosolic malate dehydrogenase) (Diiodophenylpyruvate reductase) (EC 1.1.1.96)	3 v 3	-0.163745	0.0212218	0.655279	CAVIN1
P57729	RAB38	Ras-related protein Rab-38 (Melanoma antigen NY-MEL-1)	3 v 3	-0.123742	0.0215896	0.809168	Q9BV38	WDR18	WD repeat-containing protein 18	3 v 3	0.0781021	0.021278	0.655279	FBXO45
Q9NYU2	UGGT1	UDP-glucose:glycoprotein glucosyltransferase 1 (UGT1) (hUGT1) (EC 2.4.1.-) (UDP--Glc:glycoprotein glucosyltransferase) (UDP-glucose ceramide glucosyltransferase-like 1)	3 v 3	0.0848118	0.0217048	0.809168	O15270	SPTLC2	Serine palmitoyltransferase 2 (EC 2.3.1.50) (Long chain base biosynthesis protein 2) (LCB 2) (Long chain base biosynthesis protein 2a) (LCB2a) (Serine-palmitoyl-CoA transferase 2) (SPT 2)	3 v 3	-0.192755	0.0213312	0.655279	KAT2B
Q5SNV9	C1orf167	Uncharacterized protein C1orf167	3 v 3	0.430143	0.0217809	0.809168	Q9HDC5	JPH1	Junctophilin-1 (JP-1) (Junctophilin type 1)	3 v 3	0.0706697	0.0213345	0.655279	NAA15
P17405	SMPD1	Sphingomyelin phosphodiesterase (EC 3.1.4.12) (Acid sphingomyelinase) (aSMase)	3 v 3	0.359694	0.0218221	0.809168	B2RXF3		Peptidyl-prolyl cis-trans isomerase (PPIase) (EC 5.2.1.8)	2 v 2	-0.892212	0.0214163	0.655279	SPOUT1
Q9HAW4	CLSPN	Claspin (hClaspin)	3 v 3	-0.0896064	0.0218789	0.809168	Q7L5D6	GET4	Golgi to ER traffic protein 4 homolog (Conserved edge-expressed protein) (Transmembrane domain recognition complex 35 kDa subunit) (TRC35)	3 v 3	-0.20351	0.0215471	0.655279	QRSL1
P04181	OAT	Ornithine aminotransferase, mitochondrial (EC 2.6.1.13) (Ornithine delta-aminotransferase) (Ornithine--oxo-acid aminotransferase) [Cleaved into: Ornithine aminotransferase, hepatic form; Ornithine aminotransferase, renal form]	3 v 3	0.159561	0.0219346	0.809168	P16144	ITGB4	Integrin beta-4 (GP150) (CD antigen CD104)	3 v 3	0.0774077	0.0218482	0.655279	DDX42
H6VRG2	KRT1	Cytokeratin-1 (Keratin, type II cytoskeletal 1) (Keratin-1) (Type-II keratin Kb1)	3 v 3	0.550757	0.0220686	0.809168	P17568	NDUFB7	NADH dehydrogenase [ubiquinone] 1 beta subcomplex subunit 7 (Cell adhesion protein SQM1) (Complex I-B18) (CI-B18) (NADH-ubiquinone oxidoreductase B18 subunit)	3 v 3	-0.12913	0.0218619	0.655279	LTBP4
Q9BU02	THTPA	Thiamine-triphosphatase (ThTPase) (EC 3.6.1.28)	3 v 3	-0.145462	0.022109	0.809168	Q9Y394	DHRS7	Dehydrogenase/reductase SDR family member 7 (EC 1.1.-.-) (Retinal short-chain dehydrogenase/reductase 4) (retSDR4) (Short chain dehydrogenase/reductase family 34C member 1)	3 v 3	-0.202008	0.0221787	0.655279	CDS2
Q13506	NAB1	NGFI-A-binding protein 1 (EGR-1-binding protein 1) (Transcriptional regulatory protein p54)	3 v 3	-0.0784041	0.0222722	0.809168	Q9UBT6	POLK	DNA polymerase kappa (EC 2.7.7.7) (DINB protein) (DINP)	3 v 3	-0.0807312	0.0222769	0.655279	HEATR5A
Q96HY7	DHTKD1	Probable 2-oxoglutarate dehydrogenase E1 component DHKTD1, mitochondrial (EC 1.2.4.2) (Dehydrogenase E1 and transketolase domain-containing protein 1)	3 v 3	-0.0630078	0.022278	0.809168	G4U4J3	PAPD5	PAP associated domain containing 5	3 v 3	0.187606	0.0223027	0.655279	CISD2
Q9Y2H6	FNDC3A	Fibronectin type-III domain-containing protein 3A (Human gene expressed in odontoblasts)	3 v 3	-0.158998	0.0224666	0.809168	Q9NWB7	IFT57	Intraflagellar transport protein 57 homolog (Dermal papilla-derived protein 8) (Estrogen-related receptor beta-like protein 1) (HIP1-interacting protein) (MHS4R2)	2 v 2	0.0295819	0.0223148	0.655279	UTP11
O95639	CPSF4	Cleavage and polyadenylation specificity factor subunit 4 (Cleavage and polyadenylation specificity factor 30 kDa subunit) (CPSF 30 kDa subunit) (NS1 effector domain-binding protein 1) (Neb-1) (No arches homolog)	3 v 3	-0.128666	0.022554	0.809168	Q8IYI6	EXOC8	Exocyst complex component 8 (Exocyst complex 84 kDa subunit)	3 v 3	-0.117561	0.0223166	0.655279	LMBR1
A0A087WWZ6	PRDM11	PR domain-containing protein 11	3 v 3	-0.195455	0.022558	0.809168	Q9H6Y2	WDR55	WD repeat-containing protein 55	3 v 3	-0.111709	0.0223291	0.655279	OSBP
B7ZM99	MTHFD1L	Formyltetrahydrofolate synthetase (EC 6.3.4.3)	3 v 3	0.132835	0.0227022	0.809168	Q16181	SEPTIN7	Septin-7 (CDC10 protein homolog)	3 v 3	-0.0865727	0.0225014	0.655279	PRIM1
O75648	TRMU	Mitochondrial tRNA-specific 2-thiouridylase 1 (EC 2.8.1.14) (MTO2 homolog)	3 v 3	-0.250926	0.0228017	0.809168	Q8WVD5	RNF141	RING finger protein 141 (Zinc finger protein 230)	3 v 3	-0.222679	0.0225217	0.655279	RAB34
Q6ZS17	RIPOR1	Rho family-interacting cell polarization regulator 1	3 v 3	-0.151392	0.0228904	0.809168	P60842	EIF4A1	Eukaryotic initiation factor 4A-I (eIF-4A-I) (eIF4A-I) (EC 3.6.4.13) (ATP-dependent RNA helicase eIF4A-1)	3 v 3	0.0943777	0.0225361	0.655279	BRAWNIN
Q9Y5R8	TRAPPC1	Trafficking protein particle complex subunit 1 (BET5 homolog) (Multiple myeloma protein 2) (MUM-2)	3 v 3	-0.108995	0.0229135	0.809168	Q9NYV4	CDK12	Cyclin-dependent kinase 12 (EC 2.7.11.22) (EC 2.7.11.23) (Cdc2-related kinase, arginine/serine-rich) (CrkRS) (Cell division cycle 2-related protein kinase 7) (CDC2-related protein kinase 7) (Cell division protein kinase 12) (hCDK12)	3 v 3	0.0890851	0.0225604	0.655279	SDHAF4
P17980	PSMC3	26S proteasome regulatory subunit 6A (26S proteasome AAA-ATPase subunit RPT5) (Proteasome 26S subunit ATPase 3) (Proteasome subunit P50) (Tat-binding protein 1) (TBP-1)	3 v 3	0.0548469	0.0229526	0.809168	B3KS36		cDNA FLJ35376 fis, clone SKMUS2004044, highly similar to Homo sapiens ribosomal protein L3 (RPL3), transcript variant 2, mRNA	3 v 3	0.4013	0.0227205	0.655279	STAT2
Q9C0H2	TTYH3	Protein tweety homolog 3 (hTTY3)	3 v 3	-0.215771	0.0231052	0.809168	Q8WV92	MITD1	MIT domain-containing protein 1	3 v 3	0.252081	0.0227257	0.655279	AP1M2
P14625	HSP90B1	Endoplasmin (94 kDa glucose-regulated protein) (GRP-94) (Heat shock protein 90 kDa beta member 1) (Tumor rejection antigen 1) (gp96 homolog)	3 v 3	0.073893	0.0232241	0.809168	P49755	TMED10	Transmembrane emp24 domain-containing protein 10 (Protein TMED10) (21 kDa transmembrane-trafficking protein) (S31I125) (S31III125) (Tmp-21-I) (Transmembrane protein Tmp21) (p23) (p24 family protein delta-1) (p24delta1) (p24delta)	3 v 3	-0.0839661	0.0228433	0.655279	ND2
A0A1C7CYX9	DPYSL2	Dihydropyrimidinase-related protein 2	3 v 3	0.198265	0.0232843	0.809168	Q01844	EWSR1	RNA-binding protein EWS (EWS oncogene) (Ewing sarcoma breakpoint region 1 protein)	3 v 3	0.523704	0.0232197	0.655279	HSPA8
P47736	RAP1GAP	Rap1 GTPase-activating protein 1 (Rap1GAP) (Rap1GAP1)	3 v 3	-0.324463	0.0233594	0.809168	Q9H3S7	PTPN23	Tyrosine-protein phosphatase non-receptor type 23 (EC 3.1.3.48) (His domain-containing protein tyrosine phosphatase) (HD-PTP) (Protein tyrosine phosphatase TD14) (PTP-TD14)	3 v 3	-0.11281	0.0232996	0.655279	UBR7
Q9BRJ2	MRPL45	39S ribosomal protein L45, mitochondrial (L45mt) (MRP-L45) (Mitochondrial large ribosomal subunit protein mL45)	3 v 3	-0.172896	0.0236349	0.809168	Q14137	BOP1	Ribosome biogenesis protein BOP1 (Block of proliferation 1 protein)	3 v 3	0.0604968	0.0233061	0.655279	DNAJC21
Q96AY3	FKBP10	Peptidyl-prolyl cis-trans isomerase FKBP10 (PPIase FKBP10) (EC 5.2.1.8) (65 kDa FK506-binding protein) (65 kDa FKBP) (FKBP-65) (FK506-binding protein 10) (FKBP-10) (Immunophilin FKBP65) (Rotamase)	3 v 3	0.172705	0.0236442	0.809168	Q9NSG2	C1orf112	Uncharacterized protein C1orf112	3 v 3	-0.102665	0.0234138	0.655279	RBMS3
P55011	SLC12A2	Solute carrier family 12 member 2 (Basolateral Na-K-Cl symporter) (Bumetanide-sensitive sodium-(potassium)-chloride cotransporter 2)	3 v 3	0.0556603	0.0237468	0.809168	P07996	THBS1	Thrombospondin-1 (Glycoprotein G)	3 v 3	0.106157	0.0234507	0.655279	AMD1
Q9Y366	IFT52	Intraflagellar transport protein 52 homolog (Protein NGD5 homolog)	3 v 3	0.0119774	0.0238227	0.809168	Q9ULG1	INO80	Chromatin-remodeling ATPase INO80 (hINO80) (EC 3.6.4.-) (DNA helicase-related INO80 complex homolog 1) (DNA helicase-related protein INO80) (INO80 complex subunit A)	2 v 2	0.0905373	0.0235392	0.655279	A4UCS8
P49419	ALDH7A1	Alpha-aminoadipic semialdehyde dehydrogenase (Alpha-AASA dehydrogenase) (EC 1.2.1.31) (Aldehyde dehydrogenase family 7 member A1) (EC 1.2.1.3) (Antiquitin-1) (Betaine aldehyde dehydrogenase) (EC 1.2.1.8) (Delta1-piperideine-6-carboxylate dehydrogenase) (P6c dehydrogenase)	3 v 3	0.107836	0.0238455	0.809168	Q96D70	R3HDM4	R3H domain-containing protein 4	3 v 3	-0.115073	0.0237198	0.655279	ACSL1
Q9H254	SPTBN4	Spectrin beta chain, non-erythrocytic 4 (Beta-IV spectrin) (Spectrin, non-erythroid beta chain 3)	2 v 2	0.200376	0.0238493	0.809168	Q8NBM8	PCYOX1L	Prenylcysteine oxidase-like (EC 1.8.3.-)	3 v 3	-0.103333	0.0239365	0.655279	ARL6
Q12887	COX10	Protoheme IX farnesyltransferase, mitochondrial (EC 2.5.1.141) (Heme O synthase)	2 v 2	-0.257115	0.0241726	0.811506	Q9BXK1	KLF16	Krueppel-like factor 16 (Basic transcription element-binding protein 4) (BTE-binding protein 4) (Novel Sp1-like zinc finger transcription factor 2) (Transcription factor BTEB4) (Transcription factor NSLP2)	3 v 3	0.350113	0.0239967	0.655279	MED18
Q5VSQ6	P4HA1	Procollagen-proline 4-dioxygenase (EC 1.14.11.2) (Fragment)	3 v 3	0.103348	0.0241845	0.811506	P84085	ARF5	ADP-ribosylation factor 5	3 v 3	-0.109989	0.0240765	0.655279	MAP1LC3A
P41227	NAA10	N-alpha-acetyltransferase 10 (EC 2.3.1.255) (N-terminal acetyltransferase complex ARD1 subunit homolog A) (hARD1) (NatA catalytic subunit Naa10)	3 v 3	0.278044	0.0243177	0.811506	Q12770	SCAP	Sterol regulatory element-binding protein cleavage-activating protein (SCAP) (SREBP cleavage-activating protein)	3 v 3	-0.150117	0.0242329	0.655279	TDRD3
Q8N1K8		Dynamin GTPase (EC 3.6.5.5)	3 v 3	-0.624791	0.0243501	0.811506	Q9UDY8	MALT1	Mucosa-associated lymphoid tissue lymphoma translocation protein 1 (EC 3.4.22.-) (MALT lymphoma-associated translocation) (Paracaspase)	3 v 3	0.0240423	0.0243974	0.655279	NAA20
P51157	RAB28	Ras-related protein Rab-28	3 v 3	0.163291	0.024476	0.811506	Q6NZI2	CAVIN1	Caveolae-associated protein 1 (Cavin-1) (Polymerase I and transcript release factor)	3 v 3	0.299147	0.0244134	0.655279	KATNB1
P28838	LAP3	Cytosol aminopeptidase (EC 3.4.11.1) (Cysteinylglycine-S-conjugate dipeptidase) (EC 3.4.13.23) (Leucine aminopeptidase 3) (LAP-3) (Leucyl aminopeptidase) (Peptidase S) (Proline aminopeptidase) (EC 3.4.11.5) (Prolyl aminopeptidase)	3 v 3	-0.0992918	0.02449	0.811506	P0C2W1	FBXO45	F-box/SPRY domain-containing protein 1 (F-box only protein 45) (hFbxo45)	2 v 2	-0.384023	0.02443	0.655279	MINK1
Q96FJ2	DYNLL2	Dynein light chain 2, cytoplasmic (8 kDa dynein light chain b) (DLC8b) (Dynein light chain LC8-type 2)	3 v 3	-0.132416	0.0245961	0.81186	Q9BVC4	MLST8	Target of rapamycin complex subunit LST8 (TORC subunit LST8) (G protein beta subunit-like) (Gable) (Protein GbetaL) (Mammalian lethal with SEC13 protein 8) (mLST8)	3 v 3	0.0951591	0.0245187	0.655279	DDX43
O00267	SUPT5H	Transcription elongation factor SPT5 (hSPT5) (DRB sensitivity-inducing factor 160 kDa subunit) (DSIF p160) (DRB sensitivity-inducing factor large subunit) (DSIF large subunit) (Tat-cotransactivator 1 protein) (Tat-CT1 protein)	3 v 3	0.0487229	0.0249119	0.817779	Q92831	KAT2B	Histone acetyltransferase KAT2B (EC 2.3.1.48) (Histone acetyltransferase PCAF) (Histone acetylase PCAF) (Lysine acetyltransferase 2B) (P300/CBP-associated factor) (P/CAF) (Spermidine acetyltransferase KAT2B) (EC 2.3.1.57)	2 v 2	-0.191517	0.0245444	0.655279	UBA3
Q99622	C12orf57	Protein C10	3 v 3	0.115288	0.0251342	0.817779	A0A0B4J1W3	NAA15	N-alpha-acetyltransferase 15, NatA auxiliary subunit	3 v 3	-0.335167	0.0245808	0.655279	PLCD1
Q13541	EIF4EBP1	Eukaryotic translation initiation factor 4E-binding protein 1 (4E-BP1) (eIF4E-binding protein 1) (Phosphorylated heat- and acid-stable protein regulated by insulin 1) (PHAS-I)	3 v 3	0.0969533	0.0251447	0.817779	Q5T280	SPOUT1	Putative methyltransferase C9orf114 (EC 2.1.1.-) (Centromere protein 32) (CENP-32) (Kinetochore-associated protein) (SPOUT domain-containing methyltransferase 1)	3 v 3	0.225703	0.0245999	0.655279	NUDT11
A8K0B6		Ceramidase (EC 3.5.1.23)	3 v 3	0.820687	0.0255451	0.817779	Q9H0R6	QRSL1	Glutamyl-tRNA(Gln) amidotransferase subunit A, mitochondrial (Glu-AdT subunit A) (EC 6.3.5.7) (Glutaminyl-tRNA synthase-like protein 1)	3 v 3	-0.0983441	0.0247048	0.655279	SEC62
B3KUB6		cDNA FLJ39529 fis, clone PUAEN2004067, highly similar to Band 4.1-like protein 1	2 v 2	-0.344954	0.0255569	0.817779	Q86XP3	DDX42	ATP-dependent RNA helicase DDX42 (EC 3.6.4.13) (DEAD box protein 42) (RNA helicase-like protein) (RHELP) (RNA helicase-related protein) (RNAHP) (SF3b DEAD box protein) (Splicing factor 3B-associated 125 kDa protein) (SF3b125)	3 v 3	-0.0770011	0.0247321	0.655279	GPAT3
Q8TE99	PXYLP1	2-phosphoxylose phosphatase 1 (EC 3.1.3.-) (Acid phosphatase-like protein 2) (Xylosyl phosphatase) (epididymis luminal protein 124)	3 v 3	0.139597	0.0255928	0.817779	Q8N2S1	LTBP4	Latent-transforming growth factor beta-binding protein 4 (LTBP-4)	3 v 3	-0.60393	0.0247458	0.655279	TXNDC15
Q6JQN1	ACAD10	Acyl-CoA dehydrogenase family member 10 (ACAD-10) (EC 1.3.99.-)	3 v 3	-0.356333	0.0256248	0.817779	O95674	CDS2	Phosphatidate cytidylyltransferase 2 (EC 2.7.7.41) (CDP-DAG synthase 2) (CDP-DG synthase 2) (CDP-diacylglycerol synthase 2) (CDS 2) (CDP-diglyceride pyrophosphorylase 2) (CDP-diglyceride synthase 2) (CTP:phosphatidate cytidylyltransferase 2)	3 v 3	-0.0576524	0.0250653	0.655279	CDK1
Q96S66	CLCC1	Chloride channel CLIC-like protein 1 (Mid-1-related chloride channel protein 1)	3 v 3	0.176217	0.0256969	0.817779	Q86XA9	HEATR5A	HEAT repeat-containing protein 5A	3 v 3	-0.0627331	0.0251487	0.655279	METTL15
Q8NDZ6	TMEM161B	Transmembrane protein 161B	3 v 3	-0.0785937	0.0257068	0.817779	Q8N5K1	CISD2	CDGSH iron-sulfur domain-containing protein 2 (Endoplasmic reticulum intermembrane small protein) (MitoNEET-related 1 protein) (Miner1) (Nutrient-deprivation autophagy factor-1) (NAF-1)	3 v 3	-0.161444	0.025154	0.655279	UGGT2
Q04656	ATP7A	Copper-transporting ATPase 1 (EC 7.2.2.8) (Copper pump 1) (Menkes disease-associated protein)	3 v 3	-0.0539432	0.0257356	0.817779	Q9Y3A2	UTP11	Probable U3 small nucleolar RNA-associated protein 11 (U3 snoRNA-associated protein 11) (UTP11-like protein)	3 v 3	0.23757	0.0253414	0.655279	CMTR1
Q4G176	ACSF3	Malonate--CoA ligase ACSF3, mitochondrial (EC 6.2.1.n3) (Acyl-CoA synthetase family member 3)	3 v 3	-0.166611	0.025913	0.819221	Q8WVP7	LMBR1	Limb region 1 protein homolog (Differentiation-related gene 14 protein)	3 v 3	-0.365696	0.0253704	0.655279	A0A384MDZ1
Q9H501	ESF1	ESF1 homolog (ABT1-associated protein)	3 v 3	-0.143784	0.0260055	0.819221	P22059	OSBP	Oxysterol-binding protein 1	3 v 3	-0.148486	0.025408	0.655279	DSG2
Q9H2J4	PDCL3	Phosducin-like protein 3 (HTPHLP) (PhPL3) (Viral IAP-associated factor 1) (VIAF-1)	3 v 3	0.0982346	0.0261795	0.819221	P49642	PRIM1	DNA primase small subunit (EC 2.7.7.-) (DNA primase 49 kDa subunit) (p49)	3 v 3	-0.142896	0.0255552	0.655279	VANGL1
K7EJH8		Deleted.	3 v 3	0.0697208	0.0262638	0.819221	P0DI83	RAB34	Ras-related protein Rab-34, isoform NARR (Nine amino-acid residue-repeats)	3 v 3	-0.123029	0.0257602	0.655279	SMOC2
A0PJW6	TMEM223	Transmembrane protein 223	2 v 2	-0.25075	0.0262981	0.819221	Q69YU5	BRAWNIN	Protein BRAWNIN	3 v 3	-0.21118	0.0258636	0.655279	IMPACT
O00401	WASL	Neural Wiskott-Aldrich syndrome protein (N-WASP)	3 v 3	-0.058521	0.0263582	0.819221	Q5VUM1	SDHAF4	Succinate dehydrogenase assembly factor 4, mitochondrial (SDH assembly factor 4) (SDHAF4)	3 v 3	-0.208017	0.0260722	0.655279	COPB2
B4E299		Staphylococcal nuclease domain-containing protein (EC 3.1.31.1)	3 v 3	0.125604	0.0265697	0.819981	P52630	STAT2	Signal transducer and activator of transcription 2 (p113)	3 v 3	-0.0739838	0.0263824	0.655279	WDR4
O75223	GGCT	Gamma-glutamylcyclotransferase (EC 4.3.2.9) (Cytochrome c-releasing factor 21)	3 v 3	0.107179	0.0267065	0.819981	B2C310	GSTP1	Glutathione S-transferase pi (Glutathione S-transferase pi 1) (Fragment)	3 v 3	-0.290741	0.0265502	0.655279	TBL3
Q8WWV3	RTN4IP1	Reticulon-4-interacting protein 1, mitochondrial (NOGO-interacting mitochondrial protein)	3 v 3	-0.141124	0.0267085	0.819981	P49459	UBE2A	Ubiquitin-conjugating enzyme E2 A (EC 2.3.2.23) (E2 ubiquitin-conjugating enzyme A) (RAD6 homolog A) (HR6A) (hHR6A) (Ubiquitin carrier protein A) (Ubiquitin-protein ligase A)	3 v 3	-0.299185	0.0265597	0.655279	SGMS2
P10644	PRKAR1A	cAMP-dependent protein kinase type I-alpha regulatory subunit (Tissue-specific extinguisher 1) (TSE1)	3 v 3	0.0719911	0.0268447	0.819981	K7EPR4	AP1M2	AP-1 complex subunit mu-2 (Fragment)	2 v 2	0.412492	0.0265626	0.655279	TIMM17B
O43615	TIMM44	Mitochondrial import inner membrane translocase subunit TIM44	3 v 3	-0.0573986	0.0271036	0.819981	A0A059RW21	ND2	NADH-ubiquinone oxidoreductase chain 2 (EC 7.1.1.2)	3 v 3	-0.302013	0.0266111	0.655279	TYMS
O00512	BCL9	B-cell CLL/lymphoma 9 protein (B-cell lymphoma 9 protein) (Bcl-9) (Protein legless homolog)	3 v 3	0.355186	0.0271766	0.819981	E9PK54	HSPA8	Heat shock cognate 71 kDa protein (Fragment)	3 v 3	-0.230932	0.0267656	0.655279	GSTT1
P46059	SLC15A1	Solute carrier family 15 member 1 (Intestinal H(+)/peptide cotransporter) (Oligopeptide transporter, small intestine isoform) (Peptide transporter 1)	2 v 2	-0.323559	0.0272423	0.819981	Q8N806	UBR7	Putative E3 ubiquitin-protein ligase UBR7 (EC 2.3.2.27) (N-recognin-7) (RING-type E3 ubiquitin transferase UBR7)	3 v 3	-0.170771	0.0269438	0.655279	EOGT
P51692	STAT5B	Signal transducer and activator of transcription 5B	3 v 3	0.115232	0.0272708	0.819981	Q9UKB1	FBXW11	F-box/WD repeat-containing protein 11 (F-box and WD repeats protein beta-TrCP2) (F-box/WD repeat-containing protein 1B) (Homologous to Slimb protein) (HOS)	3 v 3	0.101059	0.0269625	0.655279	HGD
Q9Y597	KCTD3	BTB/POZ domain-containing protein KCTD3 (Renal carcinoma antigen NY-REN-45)	3 v 3	-0.300939	0.0273377	0.819981	Q5F1R6	DNAJC21	DnaJ homolog subfamily C member 21 (DnaJ homolog subfamily A member 5) (Protein GS3)	3 v 3	0.260998	0.0272067	0.655279	L3MBTL3
Q3SY69	ALDH1L2	Mitochondrial 10-formyltetrahydrofolate dehydrogenase (Mitochondrial 10-FTHFDH) (mtFDH) (EC 1.5.1.6) (Aldehyde dehydrogenase family 1 member L2)	3 v 3	0.159637	0.02761	0.819981	Q6XE24	RBMS3	RNA-binding motif, single-stranded-interacting protein 3	2 v 2	0.38867	0.027207	0.655279	BAG6
Q14964	RAB39A	Ras-related protein Rab-39A (Rab-39)	2 v 2	-0.0713817	0.0276769	0.819981	P17707	AMD1	S-adenosylmethionine decarboxylase proenzyme (AdoMetDC) (SAMDC) (EC 4.1.1.50) [Cleaved into: S-adenosylmethionine decarboxylase alpha chain; S-adenosylmethionine decarboxylase beta chain]	2 v 2	-0.346976	0.0272342	0.655279	K4EN11
A0A1S5UZ07	TLN1	Talin-1	3 v 3	0.100986	0.0277307	0.819981	A4UCS8		2-phospho-D-glycerate hydro-lyase (EC 4.2.1.11) (Fragment)	3 v 3	-0.142132	0.0273926	0.655279	RER1
Q99961	SH3GL1	Endophilin-A2 (EEN fusion partner of MLL) (Endophilin-2) (Extra eleven-nineteen leukemia fusion gene protein) (EEN) (SH3 domain protein 2B) (SH3 domain-containing GRB2-like protein 1)	3 v 3	0.098922	0.0277579	0.819981	P33121	ACSL1	Long-chain-fatty-acid--CoA ligase 1 (EC 6.2.1.3) (Acyl-CoA synthetase 1) (ACS1) (Arachidonate--CoA ligase) (EC 6.2.1.15) (Long-chain acyl-CoA synthetase 1) (LACS 1) (Long-chain acyl-CoA synthetase 2) (LACS 2) (Long-chain fatty acid-CoA ligase 2) (Palmitoyl-CoA ligase 1) (Palmitoyl-CoA ligase 2) (Phytanate--CoA ligase) (EC 6.2.1.24)	3 v 3	-0.134868	0.027566	0.655279	ARID4B
Q6UW56	ATRAID	All-trans retinoic acid-induced differentiation factor (Apoptosis-related protein 3) (APR-3) (p18)	3 v 3	-0.208444	0.0277754	0.819981	Q9H0F7	ARL6	ADP-ribosylation factor-like protein 6 (Bardet-Biedl syndrome 3 protein)	3 v 3	-0.169735	0.0276808	0.655279	CLIC6
Q96BT7	ALKBH8	Alkylated DNA repair protein alkB homolog 8 (Probable alpha-ketoglutarate-dependent dioxygenase ABH8) (S-adenosyl-L-methionine-dependent tRNA methyltransferase ABH8) (tRNA (carboxymethyluridine(34)-5-O)-methyltransferase ABH8) (EC 2.1.1.229)	3 v 3	-0.158335	0.0279299	0.819981	Q9BUE0	MED18	Mediator of RNA polymerase II transcription subunit 18 (Mediator complex subunit 18) (p28b)	3 v 3	-0.0987632	0.0279438	0.655279	NR2C2AP
P53396	ACLY	ATP-citrate synthase (EC 2.3.3.8) (ATP-citrate (pro-S-)-lyase) (ACL) (Citrate cleavage enzyme)	3 v 3	0.177574	0.0279725	0.819981	Q9H492	MAP1LC3A	Microtubule-associated proteins 1A/1B light chain 3A (Autophagy-related protein LC3 A) (Autophagy-related ubiquitin-like modifier LC3 A) (MAP1 light chain 3-like protein 1) (MAP1A/MAP1B light chain 3 A) (MAP1A/MAP1B LC3 A) (Microtubule-associated protein 1 light chain 3 alpha)	2 v 2	-0.245246	0.0279682	0.655279	TMA16
Q18PE1	DOK7	Protein Dok-7 (Downstream of tyrosine kinase 7)	3 v 3	-0.234332	0.0281248	0.819981	Q9H7E2	TDRD3	Tudor domain-containing protein 3	3 v 3	0.335463	0.0280089	0.655279	MRM2
Q7RTS7	KRT74	Keratin, type II cytoskeletal 74 (Cytokeratin-74) (CK-74) (Keratin-5c) (K5C) (Keratin-74) (K74) (Type II inner root sheath-specific keratin-K6irs4) (Type-II keratin Kb37)	3 v 3	0.613104	0.0281257	0.819981	P61599	NAA20	N-alpha-acetyltransferase 20 (EC 2.3.1.254) (Methionine N-acetyltransferase) (N-acetyltransferase 5) (N-terminal acetyltransferase B complex catalytic subunit NAA20) (N-terminal acetyltransferase B complex catalytic subunit NAT5) (NatB complex subunit NAT5) (NatB catalytic subunit)	3 v 3	-0.202584	0.0280489	0.655279	OGA
P17535	JUND	Transcription factor jun-D	3 v 3	0.24207	0.0282474	0.819981	Q9BVA0	KATNB1	Katanin p80 WD40 repeat-containing subunit B1 (Katanin p80 subunit B1) (p80 katanin)	3 v 3	-0.140232	0.0281916	0.655279	ADAM10
Q92564	DCUN1D4	DCN1-like protein 4 (DCNL4) (DCUN1 domain-containing protein 4) (Defective in cullin neddylation protein 1-like protein 4)	3 v 3	-0.127261	0.0284498	0.819981	Q8N4C8	MINK1	Misshapen-like kinase 1 (EC 2.7.11.1) (GCK family kinase MiNK) (MAPK/ERK kinase kinase kinase 6) (MEK kinase kinase 6) (MEKKK 6) (Misshapen/NIK-related kinase) (Mitogen-activated protein kinase kinase kinase kinase 6)	3 v 3	-0.0683304	0.0282041	0.655279	TTI1
Q5HYK3	COQ5	2-methoxy-6-polyprenyl-1,4-benzoquinol methylase, mitochondrial (EC 2.1.1.201) (Ubiquinone biosynthesis methyltransferase COQ5)	3 v 3	-0.115855	0.0285471	0.819981	Q9NXZ2	DDX43	Probable ATP-dependent RNA helicase DDX43 (EC 3.6.4.13) (Cancer/testis antigen 13) (CT13) (DEAD box protein 43) (DEAD box protein HAGE) (Helical antigen)	3 v 3	-0.169263	0.028281	0.655279	COMMD6
Q15198	PDGFRL	Platelet-derived growth factor receptor-like protein (PDGFR-like protein) (PDGF receptor beta-like tumor suppressor)	2 v 2	-0.373324	0.0285777	0.819981	Q8TBC4	UBA3	NEDD8-activating enzyme E1 catalytic subunit (EC 6.2.1.64) (NEDD8-activating enzyme E1C) (Ubiquitin-activating enzyme E1C) (Ubiquitin-like modifier-activating enzyme 3) (Ubiquitin-activating enzyme 3)	3 v 3	-0.10739	0.0283709	0.655279	KRI1
P07942	LAMB1	Laminin subunit beta-1 (Laminin B1 chain) (Laminin-1 subunit beta) (Laminin-10 subunit beta) (Laminin-12 subunit beta) (Laminin-2 subunit beta) (Laminin-6 subunit beta) (Laminin-8 subunit beta)	3 v 3	-0.0932935	0.0286215	0.819981	P51178	PLCD1	1-phosphatidylinositol 4,5-bisphosphate phosphodiesterase delta-1 (EC 3.1.4.11) (Phosphoinositide phospholipase C-delta-1) (Phospholipase C-III) (PLC-III) (Phospholipase C-delta-1) (PLC-delta-1)	3 v 3	-0.180065	0.0284956	0.655279	ACBD5
Q92995	USP13	Ubiquitin carboxyl-terminal hydrolase 13 (EC 3.4.19.12) (Deubiquitinating enzyme 13) (Isopeptidase T-3) (ISOT-3) (Ubiquitin thioesterase 13) (Ubiquitin-specific-processing protease 13)	3 v 3	0.0619852	0.0286936	0.819981	Q96G61	NUDT11	Diphosphoinositol polyphosphate phosphohydrolase 3-beta (DIPP-3-beta) (DIPP3-beta) (hDIPP3beta) (EC 3.6.1.52) (Diadenosine 5',5'''-P1,P6-hexaphosphate hydrolase 3-beta) (Diadenosine hexaphosphate hydrolase (AMP-forming)) (EC 3.6.1.60) (Nucleoside diphosphate-linked moiety X motif 11) (Nudix motif 11) (hAps1)	3 v 3	-0.0691535	0.0285082	0.655279	MGST2
Q6NUM9	RETSAT	All-trans-retinol 13,14-reductase (EC 1.3.99.23) (All-trans-13,14-dihydroretinol saturase) (RetSat) (PPAR-alpha-regulated and starvation-induced gene protein)	3 v 3	0.139202	0.0288092	0.820533	Q99442	SEC62	Translocation protein SEC62 (Translocation protein 1) (TP-1) (hTP-1)	3 v 3	-0.190652	0.0286189	0.655279	DENND2D
P11413	G6PD	Glucose-6-phosphate 1-dehydrogenase (G6PD) (EC 1.1.1.49)	3 v 3	0.108099	0.0290169	0.821521	Q53EU6	GPAT3	Glycerol-3-phosphate acyltransferase 3 (GPAT-3) (EC 2.3.1.15) (1-acyl-sn-glycerol-3-phosphate O-acyltransferase 10) (AGPAT 10) (1-acyl-sn-glycerol-3-phosphate O-acyltransferase 9) (1-AGP acyltransferase 9) (1-AGPAT 9) (EC 2.3.1.51) (Acyl-CoA:glycerol-3-phosphate acyltransferase 3) (hGPAT3) (Lung cancer metastasis-associated protein 1) (Lysophosphatidic acid acyltransferase theta) (LPAAT-theta) (M…	3 v 3	-0.121224	0.0286482	0.655279	ATP1A1
Q9H6S3	EPS8L2	Epidermal growth factor receptor kinase substrate 8-like protein 2 (EPS8-like protein 2) (Epidermal growth factor receptor pathway substrate 8-related protein 2) (EPS8-related protein 2)	3 v 3	0.085088	0.0291599	0.821521	Q96J42	TXNDC15	Thioredoxin domain-containing protein 15	3 v 3	-0.226914	0.0289087	0.655279	CIAO2B
Q16637	SMN1; SMN2	Survival motor neuron protein (Component of gems 1) (Gemin-1)	3 v 3	-0.154078	0.0292605	0.821521	P06493	CDK1	Cyclin-dependent kinase 1 (CDK1) (EC 2.7.11.22) (EC 2.7.11.23) (Cell division control protein 2 homolog) (Cell division protein kinase 1) (p34 protein kinase)	3 v 3	-0.146808	0.0289175	0.655279	COPS7B
P17568	NDUFB7	NADH dehydrogenase [ubiquinone] 1 beta subcomplex subunit 7 (Cell adhesion protein SQM1) (Complex I-B18) (CI-B18) (NADH-ubiquinone oxidoreductase B18 subunit)	3 v 3	-0.043489	0.0293286	0.821521	A6NJ78	METTL15	12S rRNA N4-methylcytidine (m4C) methyltransferase (12S rRNA m4C methyltransferase) (EC 2.1.1.-) (Methyltransferase 5 domain-containing protein 1) (Methyltransferase-like protein 15)	3 v 3	-0.103345	0.0289786	0.655279	SUMO3
P08579	SNRPB2	U2 small nuclear ribonucleoprotein B'' (U2 snRNP B'')	3 v 3	0.0811361	0.0293738	0.821521	Q9NYU1	UGGT2	UDP-glucose:glycoprotein glucosyltransferase 2 (UGT2) (hUGT2) (EC 2.4.1.-) (UDP--Glc:glycoprotein glucosyltransferase 2) (UDP-glucose ceramide glucosyltransferase-like 1)	3 v 3	-0.131595	0.0289873	0.655279	PRDX4
O75323	NIPSNAP2	Protein NipSnap homolog 2 (NipSnap2) (Glioblastoma-amplified sequence)	3 v 3	0.0632604	0.0294227	0.821521	Q8N1G2	CMTR1	Cap-specific mRNA (nucleoside-2'-O-)-methyltransferase 1 (EC 2.1.1.57) (Cap methyltransferase 1) (Cap1 2'O-ribose methyltransferase 1) (MTr1) (hMTr1) (FtsJ methyltransferase domain-containing protein 2) (Interferon-stimulated gene 95 kDa protein) (ISG95)	3 v 3	-0.0991555	0.0289894	0.655279	FGFR1OP2
P35269	GTF2F1	General transcription factor IIF subunit 1 (General transcription factor IIF 74 kDa subunit) (Transcription initiation factor IIF subunit alpha) (TFIIF-alpha) (Transcription initiation factor RAP74)	3 v 3	0.12321	0.0297862	0.828081	A0A384MDZ1		Epididymis secretory sperm binding protein	3 v 3	0.0597396	0.0291478	0.655279	RNF187
P61026	RAB10	Ras-related protein Rab-10 (EC 3.6.5.2)	3 v 3	0.245936	0.0298521	0.828081	Q14126	DSG2	Desmoglein-2 (Cadherin family member 5) (HDGC)	3 v 3	-0.0772295	0.0292505	0.655279	SNRNP27
A1L390	PLEKHG3	Pleckstrin homology domain-containing family G member 3 (PH domain-containing family G member 3)	3 v 3	-0.131525	0.0301588	0.831775	Q8TAA9	VANGL1	Vang-like protein 1 (Loop-tail protein 2 homolog) (LPP2) (Strabismus 2) (Van Gogh-like protein 1)	3 v 3	0.114673	0.029278	0.655279	GSN
Q92552	MRPS27	28S ribosomal protein S27, mitochondrial (MRP-S27) (S27mt) (Mitochondrial ribosomal protein S27) (Mitochondrial small ribosomal subunit protein mS27)	3 v 3	-0.118206	0.0301806	0.831775	Q9H3U7	SMOC2	SPARC-related modular calcium-binding protein 2 (Secreted modular calcium-binding protein 2) (SMOC-2) (Smooth muscle-associated protein 2) (SMAP-2)	2 v 2	0.217858	0.0293031	0.655279	RASAL2
Q9NV56	MRGBP	MRG/MORF4L-binding protein (MRG-binding protein) (Up-regulated in colon cancer 4) (Urcc4)	3 v 3	-0.0540462	0.0309297	0.846302	A0A024RC24	IMPACT	Protein IMPACT	3 v 3	-0.0753062	0.0293302	0.655279	TERF1
O00443	PIK3C2A	Phosphatidylinositol 4-phosphate 3-kinase C2 domain-containing subunit alpha (PI3K-C2-alpha) (PtdIns-3-kinase C2 subunit alpha) (EC 2.7.1.137) (EC 2.7.1.153) (EC 2.7.1.154) (Phosphoinositide 3-kinase-C2-alpha)	3 v 3	-0.115516	0.0311306	0.846302	P35606	COPB2	Coatomer subunit beta' (Beta'-coat protein) (Beta'-COP) (p102)	3 v 3	-0.113529	0.0294437	0.655279	ERF
P21399	ACO1	Cytoplasmic aconitate hydratase (Aconitase) (EC 4.2.1.3) (Citrate hydro-lyase) (Ferritin repressor protein) (Iron regulatory protein 1) (IRP1) (Iron-responsive element-binding protein 1) (IRE-BP 1)	3 v 3	0.0631937	0.0312594	0.846302	P57081	WDR4	tRNA (guanine-N(7)-)-methyltransferase non-catalytic subunit WDR4 (Protein Wuho homolog) (hWH) (WD repeat-containing protein 4)	3 v 3	-0.155907	0.0295258	0.655279	MRPL33
O60664	PLIN3	Perilipin-3 (47 kDa mannose 6-phosphate receptor-binding protein) (47 kDa MPR-binding protein) (Cargo selection protein TIP47) (Mannose-6-phosphate receptor-binding protein 1) (Placental protein 17) (PP17)	3 v 3	0.0956572	0.0313513	0.846302	P09525	ANXA4	Annexin A4 (35-beta calcimedin) (Annexin IV) (Annexin-4) (Carbohydrate-binding protein p33/p41) (Chromobindin-4) (Endonexin I) (Lipocortin IV) (P32.5) (PP4-X) (Placental anticoagulant protein II) (PAP-II) (Protein II)	3 v 3	-0.183431	0.0296113	0.655279	GOLGA8N
P35052	GPC1	Glypican-1 [Cleaved into: Secreted glypican-1]	3 v 3	-0.184733	0.0313569	0.846302	Q12788	TBL3	Transducin beta-like protein 3 (WD repeat-containing protein SAZD)	3 v 3	-0.117896	0.029625	0.655279	JAGN1
Q9NYS0	NKIRAS1	NF-kappa-B inhibitor-interacting Ras-like protein 1 (I-kappa-B-interacting Ras-like protein 1) (Kappa B-Ras protein 1) (KappaB-Ras1)	3 v 3	-0.221864	0.0314046	0.846302	Q8NHU3	SGMS2	Phosphatidylcholine:ceramide cholinephosphotransferase 2 (EC 2.7.8.27) (Sphingomyelin synthase 2)	2 v 2	0.121539	0.0297056	0.655279	ZDHHC3
Q9BVQ7	SPATA5L1	Spermatogenesis-associated protein 5-like protein 1	3 v 3	-0.122126	0.0314355	0.846302	O60830	TIMM17B	Mitochondrial import inner membrane translocase subunit Tim17-B	3 v 3	-0.247699	0.029746	0.655279	PFKM
Q14444	CAPRIN1	Caprin-1 (Cell cycle-associated protein 1) (Cytoplasmic activation- and proliferation-associated protein 1) (GPI-anchored membrane protein 1) (GPI-anchored protein p137) (GPI-p137) (p137GPI) (Membrane component chromosome 11 surface marker 1) (RNA granule protein 105)	3 v 3	0.0975814	0.0315028	0.846302	P04818	TYMS	Thymidylate synthase (TS) (TSase) (EC 2.1.1.45)	3 v 3	-0.14697	0.0298124	0.655279	STAM
Q05DA4	P4HA2	Procollagen-proline 4-dioxygenase (EC 1.14.11.2)	3 v 3	0.0830981	0.031603	0.846325	P30711	GSTT1	Glutathione S-transferase theta-1 (EC 2.5.1.18) (GST class-theta-1) (Glutathione transferase T1-1)	3 v 3	-0.117681	0.0298924	0.655279	TIMMDC1
Q5HYI7	MTX3	Metaxin-3	3 v 3	-0.133298	0.0319608	0.847295	Q5NDL2	EOGT	EGF domain-specific O-linked N-acetylglucosamine transferase (EC 2.4.1.255) (Extracellular O-linked N-acetylglucosamine transferase)	3 v 3	-0.0792379	0.0299366	0.655279	PSMD12
L0R6Q1	SLC35A4	SLC35A4 upstream open reading frame protein	3 v 3	0.105144	0.0322049	0.847295	Q93099	HGD	Homogentisate 1,2-dioxygenase (EC 1.13.11.5) (Homogentisate oxygenase) (Homogentisic acid oxidase) (Homogentisicase)	3 v 3	-0.0724562	0.0299381	0.655279	M6PR
Q7Z6J0	SH3RF1	E3 ubiquitin-protein ligase SH3RF1 (EC 2.3.2.27) (Plenty of SH3s) (Protein POSH) (RING finger protein 142) (RING-type E3 ubiquitin transferase SH3RF1) (SH3 domain-containing RING finger protein 1) (SH3 multiple domains protein 2)	3 v 3	-0.0291442	0.0322817	0.847295	Q96JM7	L3MBTL3	Lethal(3)malignant brain tumor-like protein 3 (H-l(3)mbt-like protein 3) (L(3)mbt-like protein 3) (L3mbt-like 3) (MBT-1)	3 v 3	0.0566509	0.0300232	0.655279	MAN1B1
P21675	TAF1	Transcription initiation factor TFIID subunit 1 (EC 2.3.1.48) (EC 2.7.11.1) (Cell cycle gene 1 protein) (TBP-associated factor 250 kDa) (p250) (Transcription initiation factor TFIID 250 kDa subunit) (TAF(II)250) (TAFII-250) (TAFII250)	2 v 2	0.0403489	0.032572	0.847295	P46379	BAG6	Large proline-rich protein BAG6 (BAG family molecular chaperone regulator 6) (BCL2-associated athanogene 6) (BAG-6) (HLA-B-associated transcript 3) (Protein G3) (Protein Scythe)	3 v 3	-0.132708	0.0300716	0.655279	RAP2C
Q15008	PSMD6	26S proteasome non-ATPase regulatory subunit 6 (26S proteasome regulatory subunit RPN7) (26S proteasome regulatory subunit S10) (Breast cancer-associated protein SGA-113M) (Phosphonoformate immuno-associated protein 4) (Proteasome regulatory particle subunit p44S10) (p42A)	3 v 3	0.0616643	0.0327405	0.847295	K4EN11		GAPDH (Fragment)	3 v 3	-0.0795591	0.0301008	0.655279	ANKRD52
Q9C0K1	SLC39A8	Metal cation symporter ZIP8 (BCG-induced integral membrane protein in monocyte clone 103 protein) (LIV-1 subfamily of ZIP zinc transporter 6) (LZT-Hs6) (Solute carrier family 39 member 8) (Zrt- and Irt-like protein 8) (ZIP-8)	3 v 3	-0.251919	0.0329756	0.847295	O15258	RER1	Protein RER1	3 v 3	-0.133771	0.030277	0.655279	AGFG2
Q9H329	EPB41L4B	Band 4.1-like protein 4B (Erythrocyte membrane protein band 4.1-like 4B) (FERM-containing protein CG1) (Protein EHM2)	3 v 3	-0.105031	0.0329832	0.847295	Q4LE39	ARID4B	AT-rich interactive domain-containing protein 4B (ARID domain-containing protein 4B) (180 kDa Sin3-associated polypeptide) (Sin3-associated polypeptide p180) (Breast cancer-associated antigen BRCAA1) (Histone deacetylase complex subunit SAP180) (Retinoblastoma-binding protein 1-like 1)	3 v 3	-0.155849	0.0303832	0.655279	ARF4
Q53GA1		Elongation factor 1-alpha (Fragment)	3 v 3	-0.0655	0.0330442	0.847295	Q96NY7	CLIC6	Chloride intracellular channel protein 6 (Parchorin)	3 v 3	-0.113683	0.0305099	0.655279	GNAQ
Q5T9A4	ATAD3B	ATPase family AAA domain-containing protein 3B (AAA-TOB3)	3 v 3	-0.891981	0.0333116	0.847295	Q86WQ0	NR2C2AP	Nuclear receptor 2C2-associated protein (TR4 orphan receptor-associated 16 kDa protein)	3 v 3	-0.248	0.0308135	0.655279	COMMD8
P35908	KRT2	Keratin, type II cytoskeletal 2 epidermal (Cytokeratin-2e) (CK-2e) (Epithelial keratin-2e) (Keratin-2 epidermis) (Keratin-2e) (K2e) (Type-II keratin Kb2)	3 v 3	0.64912	0.0333247	0.847295	Q96EY4	TMA16	Translation machinery-associated protein 16	3 v 3	0.670066	0.0308504	0.655279	ASL
P62937	PPIA	Peptidyl-prolyl cis-trans isomerase A (PPIase A) (EC 5.2.1.8) (Cyclophilin A) (Cyclosporin A-binding protein) (Rotamase A) [Cleaved into: Peptidyl-prolyl cis-trans isomerase A, N-terminally processed]	3 v 3	0.0917491	0.0335005	0.847295	Q9UI43	MRM2	rRNA methyltransferase 2, mitochondrial (EC 2.1.1.-) (16S rRNA (uridine(1369)-2'-O)-methyltransferase) (16S rRNA [Um1369] 2'-O-methyltransferase) (Protein ftsJ homolog 2)	3 v 3	-0.261908	0.0308514	0.655279	SLITRK5
Q7Z7F0	KHDC4	KH homology domain-containing protein 4 (Brings lots of money 7) (Pre-mRNA splicing factor protein KHDC4)	3 v 3	-0.132053	0.0335097	0.847295	O60502	OGA	Protein O-GlcNAcase (OGA) (EC 3.2.1.169) (Beta-N-acetylglucosaminidase) (Beta-N-acetylhexosaminidase) (Beta-hexosaminidase) (Meningioma-expressed antigen 5) (N-acetyl-beta-D-glucosaminidase) (N-acetyl-beta-glucosaminidase) (Nuclear cytoplasmic O-GlcNAcase and acetyltransferase) (NCOAT)	3 v 3	0.109847	0.0308609	0.655279	GTF3C3
Q9Y2U5	MAP3K2	Mitogen-activated protein kinase kinase kinase 2 (EC 2.7.11.25) (MAPK/ERK kinase kinase 2) (MEK kinase 2) (MEKK 2)	3 v 3	-0.144546	0.0335761	0.847295	O14672	ADAM10	Disintegrin and metalloproteinase domain-containing protein 10 (ADAM 10) (EC 3.4.24.81) (CDw156) (Kuzbanian protein homolog) (Mammalian disintegrin-metalloprotease) (CD antigen CD156c)	3 v 3	-0.123994	0.0309414	0.655279	SHMT2
Q15417	CNN3	Calponin-3 (Calponin, acidic isoform)	3 v 3	0.159787	0.0335941	0.847295	O43156	TTI1	TELO2-interacting protein 1 homolog (Protein SMG10)	3 v 3	-0.155735	0.0310474	0.655279	SEMA4D
Q0VFW7	C14orf102	C14orf102 protein (Chromosome 14 open reading frame 102, isoform CRA_b)	3 v 3	-0.0614743	0.0336043	0.847295	Q7Z4G1	COMMD6	COMM domain-containing protein 6	3 v 3	-0.114817	0.0311235	0.655279	BCR
Q12907	LMAN2	Vesicular integral-membrane protein VIP36 (Glycoprotein GP36b) (Lectin mannose-binding 2) (Vesicular integral-membrane protein 36) (VIP36)	3 v 3	0.123685	0.0336482	0.847295	Q8N9T8	KRI1	Protein KRI1 homolog	3 v 3	0.336021	0.0311755	0.655279	KRT16
Q7Z392	TRAPPC11	Trafficking protein particle complex subunit 11	3 v 3	-0.138662	0.0336806	0.847295	B7Z2R7	ACBD5	Acyl-CoA-binding domain-containing protein 5	3 v 3	-0.115513	0.0314692	0.655279	TAGLN3
Q9Y2H1	STK38L	Serine/threonine-protein kinase 38-like (EC 2.7.11.1) (NDR2 protein kinase) (Nuclear Dbf2-related kinase 2)	3 v 3	0.118017	0.0338791	0.847295	P23526	AHCY	Adenosylhomocysteinase (AdoHcyase) (EC 3.3.1.1) (S-adenosyl-L-homocysteine hydrolase)	3 v 3	-0.162717	0.0315291	0.655279	TBCD
Q9NWX6	THG1L	Probable tRNA(His) guanylyltransferase (EC 2.7.7.79) (Induced in high glucose-1) (IHG-1) (Interphase cytoplasmic foci protein 45) (tRNA-histidine guanylyltransferase)	3 v 3	-0.0494158	0.0338919	0.847295	Q99735	MGST2	Microsomal glutathione S-transferase 2 (Microsomal GST-2) (EC 2.5.1.18) (Glutathione peroxidase MGST2) (EC 1.11.1.-) (Leukotriene C4 synthase MGST2) (EC 4.4.1.20) (Microsomal glutathione S-transferase II) (Microsomal GST-II)	2 v 2	-0.283857	0.031535	0.655279	AMFR
O95881	TXNDC12	Thioredoxin domain-containing protein 12 (EC 1.8.4.2) (Endoplasmic reticulum resident protein 18) (ER protein 18) (ERp18) (Endoplasmic reticulum resident protein 19) (ER protein 19) (ERp19) (Thioredoxin-like protein p19) (hTLP19)	3 v 3	0.146455	0.0339965	0.847295	A0A024R0H5	DENND2D	DENN/MADD domain containing 2D, isoform CRA_d	3 v 3	-0.113546	0.0315971	0.655279	STX5
Q9HB09	BCL2L12	Bcl-2-like protein 12 (Bcl2-L-12) (Bcl-2-related proline-rich protein)	3 v 3	0.187863	0.0340072	0.847295	P35052	GPC1	Glypican-1 [Cleaved into: Secreted glypican-1]	3 v 3	-0.0867013	0.0317747	0.655279	MYO6
Q9NQR4	NIT2	Omega-amidase NIT2 (EC 3.5.1.3) (Nitrilase homolog 2)	3 v 3	0.0666144	0.0340852	0.847295	P05023	ATP1A1	Sodium/potassium-transporting ATPase subunit alpha-1 (Na(+)/K(+) ATPase alpha-1 subunit) (EC 7.2.2.13) (Sodium pump subunit alpha-1)	3 v 3	-0.119643	0.0319375	0.655279	FSCN1
Q7Z333	SETX	Probable helicase senataxin (EC 3.6.4.-) (Amyotrophic lateral sclerosis 4 protein) (SEN1 homolog) (Senataxin)	3 v 3	-0.0680965	0.0342299	0.847295	Q9Y3D0	CIAO2B	Cytosolic iron-sulfur assembly component 2B (MSS19-interacting protein of 18 kDa) (Mitotic spindle-associated MMXD complex subunit MIP18) (Protein FAM96B)	3 v 3	-0.217215	0.0319481	0.655279	THAP11
Q53TN4	CYBRD1	Plasma membrane ascorbate-dependent reductase CYBRD1 (EC 7.2.1.3) (Cytochrome b reductase 1) (Duodenal cytochrome b) (Ferric-chelate reductase 3)	3 v 3	-0.298377	0.0345045	0.847295	Q9H9Q2	COPS7B	COP9 signalosome complex subunit 7b (SGN7b) (Signalosome subunit 7b) (JAB1-containing signalosome subunit 7b)	3 v 3	-0.0795689	0.0319987	0.655279	STX7
Q3B820	FAM161A	Protein FAM161A	2 v 2	0.130302	0.0345505	0.847295	P55854	SUMO3	Small ubiquitin-related modifier 3 (SUMO-3) (SMT3 homolog 1) (SUMO-2) (Ubiquitin-like protein SMT3A) (Smt3A)	3 v 3	-0.237029	0.0320554	0.655279	ERGIC2
P01034	CST3	Cystatin-C (Cystatin-3) (Gamma-trace) (Neuroendocrine basic polypeptide) (Post-gamma-globulin)	3 v 3	0.180089	0.0346102	0.847295	Q13162	PRDX4	Peroxiredoxin-4 (EC 1.11.1.24) (Antioxidant enzyme AOE372) (AOE37-2) (Peroxiredoxin IV) (Prx-IV) (Thioredoxin peroxidase AO372) (Thioredoxin-dependent peroxide reductase A0372) (Thioredoxin-dependent peroxiredoxin 4)	3 v 3	-0.12674	0.0321887	0.655279	PFKP
Q8N6H7	ARFGAP2	ADP-ribosylation factor GTPase-activating protein 2 (ARF GAP 2) (GTPase-activating protein ZNF289) (Zinc finger protein 289)	3 v 3	0.112216	0.034695	0.847295	Q9NVK5	FGFR1OP2	FGFR1 oncogene partner 2	3 v 3	-0.163821	0.0321897	0.655279	NDUFA4
P09525	ANXA4	Annexin A4 (35-beta calcimedin) (Annexin IV) (Annexin-4) (Carbohydrate-binding protein p33/p41) (Chromobindin-4) (Endonexin I) (Lipocortin IV) (P32.5) (PP4-X) (Placental anticoagulant protein II) (PAP-II) (Protein II)	3 v 3	0.0943321	0.0346955	0.847295	Q5TA31	RNF187	E3 ubiquitin-protein ligase RNF187 (EC 2.3.2.27) (RING domain AP1 coactivator 1) (RACO-1) (RING finger protein 187) (RING-type E3 ubiquitin transferase RNF187)	2 v 2	-0.160137	0.0323094	0.655279	ITPKA
P52655	GTF2A1	Transcription initiation factor IIA subunit 1 (General transcription factor IIA subunit 1) (TFIIAL) (Transcription initiation factor TFIIA 42 kDa subunit) (TFIIA-42) [Cleaved into: Transcription initiation factor IIA alpha chain (TFIIA p35 subunit); Transcription initiation factor IIA beta chain (TFIIA p19 subunit)]	3 v 3	0.0877761	0.0347761	0.847295	Q8WVK2	SNRNP27	U4/U6.U5 small nuclear ribonucleoprotein 27 kDa protein (U4/U6.U5 snRNP 27 kDa protein) (U4/U6.U5-27K) (Nucleic acid-binding protein RY-1) (U4/U6.U5 tri-snRNP-associated 27 kDa protein) (27K) (U4/U6.U5 tri-snRNP-associated protein 3)	3 v 3	0.312634	0.0323311	0.655279	EIF2B5
Q14240	EIF4A2	Eukaryotic initiation factor 4A-II (eIF-4A-II) (eIF4A-II) (EC 3.6.4.13) (ATP-dependent RNA helicase eIF4A-2)	3 v 3	0.284731	0.0348457	0.847295	P06396	GSN	Gelsolin (AGEL) (Actin-depolymerizing factor) (ADF) (Brevin)	3 v 3	-0.0334987	0.0323544	0.655279	PCNT
Q8WU90	ZC3H15	Zinc finger CCCH domain-containing protein 15 (DRG family-regulatory protein 1) (Likely ortholog of mouse immediate early response erythropoietin 4)	3 v 3	-0.0863295	0.0348856	0.847295	Q9UJF2	RASAL2	Ras GTPase-activating protein nGAP (RAS protein activator-like 2)	3 v 3	-0.137427	0.0323616	0.655279	HACD3
O75935	DCTN3	Dynactin subunit 3 (Dynactin complex subunit 22 kDa subunit) (p22)	3 v 3	0.109188	0.034979	0.847295	P54274	TERF1	Telomeric repeat-binding factor 1 (NIMA-interacting protein 2) (TTAGGG repeat-binding factor 1) (Telomeric protein Pin2/TRF1)	2 v 2	-0.0878651	0.0325683	0.655279	A8K0T9
A0A0S2Z4G7	NPM1	Nucleophosmin (Fragment)	3 v 3	-0.0965391	0.035022	0.847295	P50548	ERF	ETS domain-containing transcription factor ERF (Ets2 repressor factor) (PE-2)	3 v 3	-0.136282	0.0327775	0.655279	TOP2B
A0A0S2Z4B5	PPP3CA	Serine/threonine-protein phosphatase (EC 3.1.3.16) (Fragment)	3 v 3	0.0834666	0.0354345	0.851407	O75394	MRPL33	39S ribosomal protein L33, mitochondrial (L33mt) (MRP-L33) (Mitochondrial large ribosomal subunit protein bL33m)	3 v 3	0.177795	0.0328721	0.655279	MED24
P13645	KRT10	Keratin, type I cytoskeletal 10 (Cytokeratin-10) (CK-10) (Keratin-10) (K10)	3 v 3	0.638987	0.0356498	0.851407	A0A1B0GV12	GOLGA8N	Golgin subfamily A member 8N	3 v 3	-0.125608	0.0331107	0.655279	HYOU1
Q8IVH8	MAP4K3	Mitogen-activated protein kinase kinase kinase kinase 3 (EC 2.7.11.1) (Germinal center kinase-related protein kinase) (GLK) (MAPK/ERK kinase kinase kinase 3) (MEK kinase kinase 3) (MEKKK 3)	3 v 3	-0.199057	0.0356745	0.851407	Q8N5M9	JAGN1	Protein jagunal homolog 1	3 v 3	-0.299247	0.0331234	0.655279	CCNH
B2C310	GSTP1	Glutathione S-transferase pi (Glutathione S-transferase pi 1) (Fragment)	3 v 3	0.312583	0.0357638	0.851407	Q9NYG2	ZDHHC3	Palmitoyltransferase ZDHHC3 (EC 2.3.1.225) (Acyltransferase ZDHHC3) (EC 2.3.1.-) (Protein DHHC1) (Zinc finger DHHC domain-containing protein 3) (DHHC-3)	2 v 2	-0.139661	0.0331382	0.655279	SUOX
Q15036	SNX17	Sorting nexin-17	3 v 3	-0.100939	0.0358631	0.851407	P08237	PFKM	ATP-dependent 6-phosphofructokinase, muscle type (ATP-PFK) (PFK-M) (EC 2.7.1.11) (6-phosphofructokinase type A) (Phosphofructo-1-kinase isozyme A) (PFK-A) (Phosphohexokinase)	3 v 3	-0.079058	0.0332495	0.655279	CLIC3
Q8N668	COMMD1	COMM domain-containing protein 1 (Protein Murr1)	3 v 3	0.163008	0.0358772	0.851407	Q92783	STAM	Signal transducing adapter molecule 1 (STAM-1)	3 v 3	-0.0934152	0.0333159	0.655279	ATOX1
Q9BVS4	RIOK2	Serine/threonine-protein kinase RIO2 (EC 2.7.11.1) (RIO kinase 2)	3 v 3	0.183972	0.0358919	0.851407	P41227	NAA10	N-alpha-acetyltransferase 10 (EC 2.3.1.255) (N-terminal acetyltransferase complex ARD1 subunit homolog A) (hARD1) (NatA catalytic subunit Naa10)	3 v 3	-0.289065	0.0333241	0.655279	MOXD1
P63098	PPP3R1	Calcineurin subunit B type 1 (Protein phosphatase 2B regulatory subunit 1) (Protein phosphatase 3 regulatory subunit B alpha isoform 1)	3 v 3	0.249271	0.0361088	0.852465	Q9NPL8	TIMMDC1	Complex I assembly factor TIMMDC1, mitochondrial (Protein M5-14) (Translocase of inner mitochondrial membrane domain-containing protein 1) (TIMM domain containing-protein 1)	3 v 3	-0.145329	0.0333352	0.655279	EIF5A2
M1VKI3	SDC4-ROS1_S4;R32	Tyrosine-protein kinase receptor (EC 2.7.10.1)	3 v 3	-0.2289	0.0362147	0.852465	O00232	PSMD12	26S proteasome non-ATPase regulatory subunit 12 (26S proteasome regulatory subunit RPN5) (26S proteasome regulatory subunit p55)	3 v 3	-0.1403	0.0335679	0.655279	WDR59
A0A1B0W0B7	ND1	NADH-ubiquinone oxidoreductase chain 1 (EC 7.1.1.2)	3 v 3	-0.112064	0.0362368	0.852465	Q8IXS8	FAM126B	Protein FAM126B	2 v 2	0.29838	0.0335912	0.655279	ACP1
O75746	SLC25A12	Calcium-binding mitochondrial carrier protein Aralar1 (Mitochondrial aspartate glutamate carrier 1) (Solute carrier family 25 member 12)	3 v 3	0.066988	0.0365908	0.856289	P20645	M6PR	Cation-dependent mannose-6-phosphate receptor (CD Man-6-P receptor) (CD-MPR) (46 kDa mannose 6-phosphate receptor) (MPR 46)	3 v 3	-0.171297	0.033775	0.655279	SLC27A6
P18669	PGAM1	Phosphoglycerate mutase 1 (EC 5.4.2.11) (EC 5.4.2.4) (BPG-dependent PGAM 1) (Phosphoglycerate mutase isozyme B) (PGAM-B)	3 v 3	0.0793735	0.0366748	0.856289	Q9UKM7	MAN1B1	Endoplasmic reticulum mannosyl-oligosaccharide 1,2-alpha-mannosidase (EC 3.2.1.113) (ER alpha-1,2-mannosidase) (ER mannosidase 1) (ERMan1) (Man9GlcNAc2-specific-processing alpha-mannosidase) (Mannosidase alpha class 1B member 1)	3 v 3	0.0468061	0.0337811	0.655279	SRFBP1
Q92543	SNX19	Sorting nexin-19	2 v 2	-0.162041	0.0369397	0.856289	Q9Y3L5	RAP2C	Ras-related protein Rap-2c (EC 3.6.5.2)	3 v 3	-0.126269	0.0337955	0.655279	SHCBP1
Q92562	FIG4	Polyphosphoinositide phosphatase (EC 3.1.3.-) (Phosphatidylinositol 3,5-bisphosphate 5-phosphatase) (SAC domain-containing protein 3)	3 v 3	-0.219944	0.0369693	0.856289	Q8NB46	ANKRD52	Serine/threonine-protein phosphatase 6 regulatory ankyrin repeat subunit C (PP6-ARS-C) (Serine/threonine-protein phosphatase 6 regulatory subunit ARS-C) (Ankyrin repeat domain-containing protein 52)	3 v 3	-0.0834599	0.0339592	0.655279	SEH1L
B4DXR9	ZNF732	Zinc finger protein 732	2 v 2	-0.361553	0.0372858	0.856289	O95081	AGFG2	Arf-GAP domain and FG repeat-containing protein 2 (HIV-1 Rev-binding protein-like protein) (Rev/Rex activation domain-binding protein related) (RAB-R)	3 v 3	-0.303749	0.0341447	0.655279	TFRC
Q10471	GALNT2	Polypeptide N-acetylgalactosaminyltransferase 2 (EC 2.4.1.41) (Polypeptide GalNAc transferase 2) (GalNAc-T2) (pp-GaNTase 2) (Protein-UDP acetylgalactosaminyltransferase 2) (UDP-GalNAc:polypeptide N-acetylgalactosaminyltransferase 2) [Cleaved into: Polypeptide N-acetylgalactosaminyltransferase 2 soluble form]	3 v 3	0.119194	0.0373007	0.856289	P18085	ARF4	ADP-ribosylation factor 4	3 v 3	-0.0695977	0.0341471	0.655279	ATP6V1C1
P49458	SRP9	Signal recognition particle 9 kDa protein (SRP9)	3 v 3	0.0979522	0.0373674	0.856289	P50148	GNAQ	Guanine nucleotide-binding protein G(q) subunit alpha (Guanine nucleotide-binding protein alpha-q)	3 v 3	-0.129774	0.0342571	0.655279	SACM1L
O15120	AGPAT2	1-acyl-sn-glycerol-3-phosphate acyltransferase beta (EC 2.3.1.51) (1-acylglycerol-3-phosphate O-acyltransferase 2) (1-AGP acyltransferase 2) (1-AGPAT 2) (Lysophosphatidic acid acyltransferase beta) (LPAAT-beta)	3 v 3	-0.274699	0.0374641	0.856289	Q9NX08	COMMD8	COMM domain-containing protein 8	3 v 3	-0.182836	0.0344491	0.655279	MZT1
O60551	NMT2	Glycylpeptide N-tetradecanoyltransferase 2 (EC 2.3.1.97) (Myristoyl-CoA:protein N-myristoyltransferase 2) (NMT 2) (Peptide N-myristoyltransferase 2) (Type II N-myristoyltransferase)	3 v 3	-0.183644	0.0375675	0.856289	P04424	ASL	Argininosuccinate lyase (ASAL) (EC 4.3.2.1) (Arginosuccinase)	3 v 3	-0.160202	0.0344748	0.655279	NOL9
Q9HB71	CACYBP	Calcyclin-binding protein (CacyBP) (hCacyBP) (S100A6-binding protein) (Siah-interacting protein)	3 v 3	0.0970076	0.0376428	0.856289	O94991	SLITRK5	SLIT and NTRK-like protein 5 (Leucine-rich repeat-containing protein 11)	2 v 2	0.235516	0.0347016	0.655279	MTHFS
Q9GZL7	WDR12	Ribosome biogenesis protein WDR12 (WD repeat-containing protein 12)	3 v 3	-0.137768	0.037845	0.856289	Q9H329	EPB41L4B	Band 4.1-like protein 4B (Erythrocyte membrane protein band 4.1-like 4B) (FERM-containing protein CG1) (Protein EHM2)	3 v 3	0.171254	0.0347136	0.655279	B4DSJ6
Q86SK9	SCD5	Stearoyl-CoA desaturase 5 (EC 1.14.19.1) (Acyl-CoA-desaturase 4) (HSCD5) (Stearoyl-CoA 9-desaturase) (Stearoyl-CoA desaturase 2)	3 v 3	0.2947	0.0378747	0.856289	Q9Y5Q9	GTF3C3	General transcription factor 3C polypeptide 3 (Transcription factor IIIC 102 kDa subunit) (TFIIIC 102 kDa subunit) (TFIIIC102) (Transcription factor IIIC subunit gamma) (TF3C-gamma)	3 v 3	0.133695	0.0347433	0.655279	Q59ER5
H7C4C5	MAP4	Microtubule-associated protein (Fragment)	2 v 2	0.576734	0.0379024	0.856289	P34897	SHMT2	Serine hydroxymethyltransferase, mitochondrial (SHMT) (EC 2.1.2.1) (Glycine hydroxymethyltransferase) (Serine methylase)	3 v 3	-0.129379	0.0348253	0.655279	ZFP91
Q9NVR5	DNAAF2	Protein kintoun (Dynein assembly factor 2, axonemal)	3 v 3	0.0268893	0.0379201	0.856289	Q92854	SEMA4D	Semaphorin-4D (A8) (BB18) (GR3) (CD antigen CD100)	2 v 2	-0.156372	0.0348565	0.655279	GNPDA1
Q15836	VAMP3	Vesicle-associated membrane protein 3 (VAMP-3) (Cellubrevin) (CEB) (Synaptobrevin-3)	3 v 3	-0.122792	0.037941	0.856289	Q12843	BCR	Breakpoint cluster region protein (Fragment)	3 v 3	-0.131371	0.0349134	0.655279	TRMT112
Q07820	MCL1	Induced myeloid leukemia cell differentiation protein Mcl-1 (Bcl-2-like protein 3) (Bcl2-L-3) (Bcl-2-related protein EAT/mcl1) (mcl1/EAT)	3 v 3	-0.193915	0.0380081	0.856289	P08779	KRT16	Keratin, type I cytoskeletal 16 (Cytokeratin-16) (CK-16) (Keratin-16) (K16)	3 v 3	-0.434663	0.0350641	0.655279	VPS4A
P16455	MGMT	Methylated-DNA--protein-cysteine methyltransferase (EC 2.1.1.63) (6-O-methylguanine-DNA methyltransferase) (MGMT) (O-6-methylguanine-DNA-alkyltransferase)	3 v 3	0.154952	0.0381772	0.857568	Q9UI15	TAGLN3	Transgelin-3 (Neuronal protein 22) (NP22) (Neuronal protein NP25)	3 v 3	-0.156323	0.0352455	0.655279	I6TRR8
Q96JQ2	CLMN	Calmin (Calponin-like transmembrane domain protein)	3 v 3	0.157521	0.0382876	0.857568	Q9BTW9	TBCD	Tubulin-specific chaperone D (Beta-tubulin cofactor D) (tfcD) (SSD-1) (Tubulin-folding cofactor D)	3 v 3	-0.1081	0.0353623	0.655279	B4GALT3
P21796	VDAC1	Voltage-dependent anion-selective channel protein 1 (VDAC-1) (hVDAC1) (Outer mitochondrial membrane protein porin 1) (Plasmalemmal porin) (Porin 31HL) (Porin 31HM)	3 v 3	0.0790884	0.0384143	0.857568	Q9UKV5	AMFR	E3 ubiquitin-protein ligase AMFR (EC 2.3.2.36) (Autocrine motility factor receptor) (AMF receptor) (RING finger protein 45) (gp78)	3 v 3	-0.165851	0.0356975	0.655279	GART
Q02447	SP3	Transcription factor Sp3 (SPR-2)	2 v 2	-0.454147	0.0384677	0.857568	Q13190	STX5	Syntaxin-5	3 v 3	-0.157439	0.0357022	0.655279	PACS1
Q92574	TSC1	Hamartin (Tuberous sclerosis 1 protein)	3 v 3	-0.213818	0.0388778	0.864448	A0A0A0MRM8	MYO6	Unconventional myosin-6 (Unconventional myosin-VI)	2 v 2	-0.102914	0.0357179	0.655279	CTNNB1
P78382	SLC35A1	CMP-sialic acid transporter (CMP-SA-Tr) (CMP-Sia-Tr) (Solute carrier family 35 member A1)	3 v 3	-0.280751	0.0392087	0.867388	Q16658	FSCN1	Fascin (55 kDa actin-bundling protein) (Singed-like protein) (p55)	3 v 3	-0.119568	0.0357637	0.655279	PNP
Q8N9R8	SCAI	Protein SCAI (Suppressor of cancer cell invasion protein)	3 v 3	0.114007	0.0392987	0.867388	Q96EK4	THAP11	THAP domain-containing protein 11	3 v 3	0.106948	0.035769	0.655279	KLC3
Q13268	DHRS2	Dehydrogenase/reductase SDR family member 2, mitochondrial (EC 1.1.1.-) (Dicarbonyl reductase HEP27) (Protein D) (Short chain dehydrogenase/reductase family 25C member 1)	3 v 3	0.11856	0.0393156	0.867388	O15400	STX7	Syntaxin-7	3 v 3	-0.186961	0.0359145	0.655279	DUS2
O00214	LGALS8	Galectin-8 (Gal-8) (Po66 carbohydrate-binding protein) (Po66-CBP) (Prostate carcinoma tumor antigen 1) (PCTA-1)	3 v 3	0.27668	0.0395409	0.867549	Q96RQ1	ERGIC2	Endoplasmic reticulum-Golgi intermediate compartment protein 2	3 v 3	0.15165	0.0360002	0.655279	FBXO21
P52292	KPNA2	Importin subunit alpha-1 (Karyopherin subunit alpha-2) (RAG cohort protein 1) (SRP1-alpha)	3 v 3	0.145275	0.0396017	0.867549	Q01813	PFKP	ATP-dependent 6-phosphofructokinase, platelet type (ATP-PFK) (PFK-P) (EC 2.7.1.11) (6-phosphofructokinase type C) (Phosphofructo-1-kinase isozyme C) (PFK-C) (Phosphohexokinase)	3 v 3	-0.0595187	0.0360332	0.655279	SMARCA5
Q8WVK7	SKA2	Spindle and kinetochore-associated protein 2 (Protein FAM33A)	3 v 3	0.217179	0.0398155	0.867549	O00483	NDUFA4	Cytochrome c oxidase subunit NDUFA4 (Complex I-MLRQ) (CI-MLRQ) (NADH-ubiquinone oxidoreductase MLRQ subunit)	3 v 3	-0.118114	0.0360672	0.655279	CHRAC1
P61764	STXBP1	Syntaxin-binding protein 1 (MUNC18-1) (N-Sec1) (Protein unc-18 homolog 1) (Unc18-1) (Protein unc-18 homolog A) (Unc-18A) (p67)	3 v 3	-0.133473	0.0398854	0.867549	P23677	ITPKA	Inositol-trisphosphate 3-kinase A (EC 2.7.1.127) (Inositol 1,4,5-trisphosphate 3-kinase A) (IP3 3-kinase A) (IP3K A) (InsP 3-kinase A)	2 v 2	-0.442842	0.0360814	0.655279	ABCD3
Q9ULX6	AKAP8L	A-kinase anchor protein 8-like (AKAP8-like protein) (Helicase A-binding protein 95) (HAP95) (Homologous to AKAP95 protein) (HA95) (Neighbor of A-kinase-anchoring protein 95) (Neighbor of AKAP95)	3 v 3	-0.235176	0.0399716	0.867549	Q13144	EIF2B5	Translation initiation factor eIF-2B subunit epsilon (eIF-2B GDP-GTP exchange factor subunit epsilon)	3 v 3	-0.0770201	0.0361358	0.655279	SDAD1
O15047	SETD1A	Histone-lysine N-methyltransferase SETD1A (EC 2.1.1.354) (Lysine N-methyltransferase 2F) (SET domain-containing protein 1A) (hSET1A) (Set1/Ash2 histone methyltransferase complex subunit SET1)	3 v 3	-0.2688	0.0399768	0.867549	O95613	PCNT	Pericentrin (Kendrin) (Pericentrin-B)	3 v 3	0.374309	0.036228	0.655279	NES
Q9NRY5	FAM114A2	Protein FAM114A2	3 v 3	-0.0946516	0.0401672	0.867549	Q9P035	HACD3	Very-long-chain (3R)-3-hydroxyacyl-CoA dehydratase 3 (EC 4.2.1.134) (3-hydroxyacyl-CoA dehydratase 3) (HACD3) (Butyrate-induced protein 1) (B-ind1) (hB-ind1) (Protein-tyrosine phosphatase-like A domain-containing protein 1)	3 v 3	-0.161291	0.0362372	0.655279	STX2
O75676	RPS6KA4	Ribosomal protein S6 kinase alpha-4 (S6K-alpha-4) (EC 2.7.11.1) (90 kDa ribosomal protein S6 kinase 4) (Nuclear mitogen- and stress-activated protein kinase 2) (Ribosomal protein kinase B) (RSKB)	3 v 3	-0.0936871	0.0402314	0.867549	A8K0T9		F-actin-capping protein subunit alpha	3 v 3	-0.114651	0.0362915	0.655279	LRRC8E
Q9H0H5	RACGAP1	Rac GTPase-activating protein 1 (Male germ cell RacGap) (MgcRacGAP) (Protein CYK4 homolog) (CYK4) (HsCYK-4)	3 v 3	-0.204311	0.0402398	0.867549	Q8IVH8	MAP4K3	Mitogen-activated protein kinase kinase kinase kinase 3 (EC 2.7.11.1) (Germinal center kinase-related protein kinase) (GLK) (MAPK/ERK kinase kinase kinase 3) (MEK kinase kinase 3) (MEKKK 3)	3 v 3	0.178429	0.0364006	0.655279	KDM3B
P09382	LGALS1	Galectin-1 (Gal-1) (14 kDa laminin-binding protein) (HLBP14) (14 kDa lectin) (Beta-galactoside-binding lectin L-14-I) (Galaptin) (HBL) (HPL) (Lactose-binding lectin 1) (Lectin galactoside-binding soluble 1) (Putative MAPK-activating protein PM12) (S-Lac lectin 1)	3 v 3	0.596555	0.0404635	0.868943	Q02880	TOP2B	DNA topoisomerase 2-beta (EC 5.6.2.2) (DNA topoisomerase II, beta isozyme)	3 v 3	0.661712	0.0366723	0.655279	ZFYVE19
Q96DE5	ANAPC16	Anaphase-promoting complex subunit 16 (APC16) (Cyclosome subunit 16)	3 v 3	0.162803	0.0406523	0.868943	O75448	MED24	Mediator of RNA polymerase II transcription subunit 24 (Activator-recruited cofactor 100 kDa component) (ARC100) (Cofactor required for Sp1 transcriptional activation subunit 4) (CRSP complex subunit 4) (Mediator complex subunit 24) (Thyroid hormone receptor-associated protein 4) (Thyroid hormone receptor-associated protein complex 100 kDa component) (Trap100) (hTRAP100) (Vitamin D3 receptor-inte…	3 v 3	-0.0997478	0.0366973	0.655279	ZNF414
O60779	SLC19A2	Thiamine transporter 1 (ThTr-1) (ThTr1) (Solute carrier family 19 member 2) (Thiamine carrier 1) (TC1)	2 v 2	0.0356825	0.0407173	0.868943	A0A494C039	HYOU1	Hypoxia up-regulated protein 1	2 v 2	-0.497803	0.0367742	0.655279	ITPR2
Q13873	BMPR2	Bone morphogenetic protein receptor type-2 (BMP type-2 receptor) (BMPR-2) (EC 2.7.11.30) (Bone morphogenetic protein receptor type II) (BMP type II receptor) (BMPR-II)	2 v 2	-0.120777	0.0407283	0.868943	P51946	CCNH	Cyclin-H (MO15-associated protein) (p34) (p37)	3 v 3	-0.157014	0.0368446	0.655279	NAGPA
Q3KQV9	UAP1L1	UDP-N-acetylhexosamine pyrophosphorylase-like protein 1 (EC 2.7.7.-)	3 v 3	-0.403881	0.0408242	0.868943	P51687	SUOX	Sulfite oxidase, mitochondrial (EC 1.8.3.1)	3 v 3	-0.125625	0.0369889	0.655279	CHPF
O14879	IFIT3	Interferon-induced protein with tetratricopeptide repeats 3 (IFIT-3) (CIG49) (ISG-60) (Interferon-induced 60 kDa protein) (IFI-60K) (Interferon-induced protein with tetratricopeptide repeats 4) (IFIT-4) (Retinoic acid-induced gene G protein) (P60) (RIG-G)	3 v 3	-0.723158	0.0410224	0.868943	O95833	CLIC3	Chloride intracellular channel protein 3	3 v 3	-0.133416	0.0370491	0.655279	B4E2J2
P06401	PGR	Progesterone receptor (PR) (Nuclear receptor subfamily 3 group C member 3)	3 v 3	-0.247676	0.041091	0.868943	O00244	ATOX1	Copper transport protein ATOX1 (Metal transport protein ATX1)	3 v 3	-0.211023	0.0370583	0.655279	NAXD
Q96AQ6	PBXIP1	Pre-B-cell leukemia transcription factor-interacting protein 1 (Hematopoietic PBX-interacting protein)	3 v 3	-0.106554	0.0412675	0.868943	Q6UVY6	MOXD1	DBH-like monooxygenase protein 1 (EC 1.14.17.-) (Monooxygenase X)	2 v 2	-0.22798	0.0370917	0.655279	SLC44A1
Q9C005	DPY30	Protein dpy-30 homolog (Dpy-30-like protein) (Dpy-30L)	3 v 3	-0.169854	0.0412966	0.868943	Q9GZV4	EIF5A2	Eukaryotic translation initiation factor 5A-2 (eIF-5A-2) (eIF-5A2) (Eukaryotic initiation factor 5A isoform 2)	3 v 3	-0.295123	0.0372869	0.655279	PTPN1
Q9NW61	PLEKHJ1	Pleckstrin homology domain-containing family J member 1 (PH domain-containing family J member 1) (Guanine nucleotide-releasing protein x)	3 v 3	-0.135397	0.0413248	0.868943	Q6PJI9	WDR59	GATOR complex protein WDR59 (WD repeat-containing protein 59)	3 v 3	0.266865	0.03733	0.655279	B4GALT1
Q96GY3	LIN37	Protein lin-37 homolog (Antolefinin)	3 v 3	-0.188902	0.0414323	0.869058	D3YTI2	ACP1	Acid phosphatase (EC 3.1.3.2)	3 v 3	0.266423	0.037418	0.655279	FKBP8
Q9NQZ5	STARD7	StAR-related lipid transfer protein 7, mitochondrial (Gestational trophoblastic tumor protein 1) (START domain-containing protein 7) (StARD7)	3 v 3	-0.0642286	0.0419214	0.875155	Q9Y2P4	SLC27A6	Long-chain fatty acid transport protein 6 (FATP-6) (Fatty acid transport protein 6) (Arachidonate--CoA ligase) (EC 6.2.1.15) (Fatty-acid-coenzyme A ligase, very long-chain 2) (EC 6.2.1.-) (Solute carrier family 27 member 6) (Very long-chain acyl-CoA synthetase homolog 1) (VLCSH1) (hVLCS-H1)	3 v 3	-0.126641	0.0374473	0.655279	SERINC3
Q96B97	SH3KBP1	SH3 domain-containing kinase-binding protein 1 (CD2-binding protein 3) (CD2BP3) (Cbl-interacting protein of 85 kDa) (Human Src family kinase-binding protein 1) (HSB-1)	3 v 3	-0.0622767	0.0420005	0.875155	Q8NEF9	SRFBP1	Serum response factor-binding protein 1 (SRF-dependent transcription regulation-associated protein) (p49/STRAP)	3 v 3	-0.103628	0.0375118	0.655279	DNAJC5
Q13907	IDI1	Isopentenyl-diphosphate Delta-isomerase 1 (EC 5.3.3.2) (Isopentenyl pyrophosphate isomerase 1) (IPP isomerase 1) (IPPI1)	3 v 3	0.192348	0.0420313	0.875155	A0A024R6R1	SHCBP1	SHC SH2-domain binding protein 1, isoform CRA_a	3 v 3	0.0342212	0.0375619	0.655279	COX15
Q96BF6	NACC2	Nucleus accumbens-associated protein 2 (NAC-2) (BTB/POZ domain-containing protein 14A) (Repressor with BTB domain and BEN domain)	3 v 3	-0.152469	0.0423026	0.876902	Q96EE3	SEH1L	Nucleoporin SEH1 (GATOR complex protein SEH1) (Nup107-160 subcomplex subunit SEH1) (SEC13-like protein)	3 v 3	-0.0704315	0.0376666	0.655279	NENF
Q8IUH5	ZDHHC17	Palmitoyltransferase ZDHHC17 (EC 2.3.1.225) (Acyltransferase ZDHHC17) (EC 2.3.1.-) (DHHC domain-containing cysteine-rich protein 17) (DHHC17) (Huntingtin yeast partner H) (Huntingtin-interacting protein 14) (HIP-14) (Huntingtin-interacting protein 3) (HIP-3) (Huntingtin-interacting protein H) (Putative MAPK-activating protein PM11) (Putative NF-kappa-B-activating protein 205) (Zinc finger DHHC do…	3 v 3	-0.0947276	0.0423211	0.876902	P02786	TFRC	Transferrin receptor protein 1 (TR) (TfR) (TfR1) (Trfr) (T9) (p90) (CD antigen CD71) [Cleaved into: Transferrin receptor protein 1, serum form (sTfR)]	3 v 3	-0.0982314	0.0376705	0.655279	GNPDA2
P25325	MPST	3-mercaptopyruvate sulfurtransferase (MST) (EC 2.8.1.2)	3 v 3	0.142958	0.0424388	0.877207	P21283	ATP6V1C1	V-type proton ATPase subunit C 1 (V-ATPase subunit C 1) (Vacuolar proton pump subunit C 1)	3 v 3	-0.0779788	0.0376755	0.655279	CTSB
Q9BXP5	SRRT	Serrate RNA effector molecule homolog (Arsenite-resistance protein 2)	3 v 3	-0.0661117	0.042591	0.87822	Q9NTJ5	SACM1L	Phosphatidylinositol-3-phosphatase SAC1 (EC 3.1.3.64) (Phosphatidylinositol-4-phosphate phosphatase) (Suppressor of actin mutations 1-like protein)	3 v 3	-0.124608	0.037871	0.655279	NEDD1
Q9Y2T2	AP3M1	AP-3 complex subunit mu-1 (AP-3 adaptor complex mu3A subunit) (Adaptor-related protein complex 3 subunit mu-1) (Mu-adaptin 3A) (Mu3A-adaptin)	3 v 3	0.211254	0.0428795	0.880412	Q08AG7	MZT1	Mitotic-spindle organizing protein 1 (Mitotic-spindle organizing protein associated with a ring of gamma-tubulin 1)	3 v 3	-0.130541	0.0379755	0.655279	ZNHIT6
Q96IZ5	RBM41	RNA-binding protein 41 (RNA-binding motif protein 41)	2 v 2	-0.262619	0.0429041	0.880412	Q5SY16	NOL9	Polynucleotide 5'-hydroxyl-kinase NOL9 (EC 2.7.1.-) (Nucleolar protein 9)	3 v 3	0.114203	0.0379815	0.655279	MARVELD2
O14734	ACOT8	Acyl-coenzyme A thioesterase 8 (Acyl-CoA thioesterase 8) (EC 3.1.2.1) (EC 3.1.2.11) (EC 3.1.2.2) (EC 3.1.2.3) (EC 3.1.2.5) (Choloyl-coenzyme A thioesterase) (EC 3.1.2.27) (HIV-Nef-associated acyl-CoA thioesterase) (Peroxisomal acyl-CoA thioesterase 2) (PTE-2) (Peroxisomal acyl-coenzyme A thioester hydrolase 1) (PTE-1) (Peroxisomal long-chain acyl-CoA thioesterase 1) (Thioesterase II) (hACTE-III) …	3 v 3	-0.0621587	0.043205	0.881567	P49914	MTHFS	5-formyltetrahydrofolate cyclo-ligase (EC 6.3.3.2) (5,10-methenyl-tetrahydrofolate synthetase) (MTHFS) (Methenyl-THF synthetase)	3 v 3	-0.165205	0.0380392	0.655279	ZWILCH
Q96ES7	SGF29	SAGA-associated factor 29 (Coiled-coil domain-containing protein 101) (SAGA complex-associated factor 29)	3 v 3	-0.174016	0.0436875	0.881567	B4DSJ6		cDNA FLJ54510, highly similar to Adenylate cyclase type 2	2 v 2	-0.368142	0.0380982	0.655279	GUK1
Q5VTR2	RNF20	E3 ubiquitin-protein ligase BRE1A (BRE1-A) (hBRE1) (EC 2.3.2.27) (RING finger protein 20) (RING-type E3 ubiquitin transferase BRE1A)	3 v 3	-0.234994	0.0438889	0.881567	Q59ER5		WD repeat-containing protein 1 isoform 1 variant (Fragment)	3 v 3	-0.0675338	0.0382987	0.655279	ARMC6
Q9H3C7	GGNBP2	Gametogenetin-binding protein 2 (Laryngeal carcinoma-related protein 1) (Protein ZNF403)	3 v 3	-0.156525	0.0439205	0.881567	Q96JP5	ZFP91	E3 ubiquitin-protein ligase ZFP91 (EC 2.3.2.27) (RING-type E3 ubiquitin transferase ZFP91) (Zinc finger protein 757) (Zinc finger protein 91 homolog) (Zfp-91)	3 v 3	0.164709	0.038344	0.655279	NCL
P07478	PRSS2	Trypsin-2 (EC 3.4.21.4) (Anionic trypsinogen) (Serine protease 2) (Trypsin II)	2 v 2	0.0586165	0.0439278	0.881567	P46926	GNPDA1	Glucosamine-6-phosphate isomerase 1 (EC 3.5.99.6) (Glucosamine-6-phosphate deaminase 1) (GNPDA 1) (GlcN6P deaminase 1) (Oscillin)	3 v 3	-0.124172	0.0383528	0.655279	NCK2
Q96D70	R3HDM4	R3H domain-containing protein 4	3 v 3	0.204859	0.0439551	0.881567	Q9UI30	TRMT112	Multifunctional methyltransferase subunit TRM112-like protein (tRNA methyltransferase 112 homolog)	3 v 3	-0.0830101	0.0383896	0.655279	LYRM2
P82664	MRPS10	28S ribosomal protein S10, mitochondrial (MRP-S10) (S10mt) (Mitochondrial small ribosomal subunit protein uS10m)	3 v 3	-0.220216	0.0440288	0.881567	Q9UN37	VPS4A	Vacuolar protein sorting-associated protein 4A (EC 3.6.4.6) (Protein SKD2) (VPS4-1) (hVPS4)	3 v 3	-0.0744582	0.0383922	0.655279	CTDSPL
Q9NPD8	UBE2T	Ubiquitin-conjugating enzyme E2 T (EC 2.3.2.23) (Cell proliferation-inducing gene 50 protein) (E2 ubiquitin-conjugating enzyme T) (Ubiquitin carrier protein T) (Ubiquitin-protein ligase T)	3 v 3	0.174995	0.0440626	0.881567	Q9C035	TRIM5	Tripartite motif-containing protein 5 (EC 2.3.2.27) (RING finger protein 88) (RING-type E3 ubiquitin transferase TRIM5)	3 v 3	0.257997	0.0384358	0.655279	FOXO3
P0DN79	CBSL	Cystathionine beta-synthase-like protein (EC 4.2.1.22) (Beta-thionase) (Serine sulfhydrase)	3 v 3	0.242209	0.0440937	0.881567	I6TRR8		SND1-BRAF fusion	3 v 3	0.0569217	0.0384617	0.655279	PMPCB
Q9NZJ4	SACS	Sacsin (DnaJ homolog subfamily C member 29) (DNAJC29)	3 v 3	-0.128818	0.0441293	0.881567	O60512	B4GALT3	Beta-1,4-galactosyltransferase 3 (Beta-1,4-GalTase 3) (Beta4Gal-T3) (b4Gal-T3) (EC 2.4.1.-) (Beta-N-acetylglucosaminyl-glycolipid beta-1,4-galactosyltransferase) (Beta-N-acetylglucosaminylglycopeptide beta-1,4-galactosyltransferase) (EC 2.4.1.38) (N-acetyllactosamine synthase) (EC 2.4.1.90) (Nal synthase) (Neolactotriaosylceramide beta-1,4-galactosyltransferase) (EC 2.4.1.275) (UDP-Gal:beta-GlcNA…	3 v 3	-0.192181	0.0384843	0.655279	MOCS1
Q9H1B5	XYLT2	Xylosyltransferase 2 (EC 2.4.2.26) (Peptide O-xylosyltransferase 1) (Xylosyltransferase II) (XT-II) (XylT-II)	2 v 2	-0.335634	0.0441831	0.881567	P22102	GART	Trifunctional purine biosynthetic protein adenosine-3 [Includes: Phosphoribosylamine--glycine ligase (EC 6.3.4.13) (Glycinamide ribonucleotide synthetase) (GARS) (Phosphoribosylglycinamide synthetase); Phosphoribosylformylglycinamidine cyclo-ligase (EC 6.3.3.1) (AIR synthase) (AIRS) (Phosphoribosyl-aminoimidazole synthetase); Phosphoribosylglycinamide formyltransferase (EC 2.1.2.2) (5'-phosphorib…	3 v 3	-0.0820217	0.0385456	0.655279	WDR6
Q9UH65	SWAP70	Switch-associated protein 70 (SWAP-70)	3 v 3	-0.0624267	0.044232	0.881567	Q6VY07	PACS1	Phosphofurin acidic cluster sorting protein 1 (PACS-1)	3 v 3	-0.0396545	0.0387569	0.655279	C1orf174
Q14108	SCARB2	Lysosome membrane protein 2 (85 kDa lysosomal membrane sialoglycoprotein) (LGP85) (CD36 antigen-like 2) (Lysosome membrane protein II) (LIMP II) (Scavenger receptor class B member 2) (CD antigen CD36)	3 v 3	-0.249169	0.0444009	0.881567	P35222	CTNNB1	Catenin beta-1 (Beta-catenin)	3 v 3	-0.0814745	0.0387825	0.655279	CDCA7
G3V4T6	GSTZ1	Maleylacetoacetate isomerase (EC 5.2.1.2)	3 v 3	0.282689	0.0444096	0.881567	P00491	PNP	Purine nucleoside phosphorylase (PNP) (EC 2.4.2.1) (Inosine phosphorylase) (Inosine-guanosine phosphorylase)	3 v 3	-0.234403	0.0389073	0.655279	HSD17B8
O15234	CASC3	Protein CASC3 (Cancer susceptibility candidate gene 3 protein) (Metastatic lymph node gene 51 protein) (MLN 51) (Protein barentsz) (Btz)	3 v 3	-0.146912	0.0446659	0.882849	Q6P597	KLC3	Kinesin light chain 3 (KLC2-like) (kinesin light chain 2)	3 v 3	-0.15238	0.0392326	0.655279	EFNB1
P09543	CNP	2',3'-cyclic-nucleotide 3'-phosphodiesterase (CNP) (CNPase) (EC 3.1.4.37)	3 v 3	0.0888673	0.0447691	0.882849	Q9NX74	DUS2	tRNA-dihydrouridine(20) synthase [NAD(P)+]-like (EC 1.3.1.91) (Dihydrouridine synthase 2) (Up-regulated in lung cancer protein 8) (URLC8) (tRNA-dihydrouridine synthase 2-like) (hDUS2)	3 v 3	0.0705831	0.0392781	0.655279	MTOR
P0CG38	POTEI	POTE ankyrin domain family member I	2 v 2	-0.33605	0.0447852	0.882849	O94952	FBXO21	F-box only protein 21	3 v 3	-0.156529	0.0393228	0.655279	MGST3
Q9BYW2	SETD2	Histone-lysine N-methyltransferase SETD2 (EC 2.1.1.359) (HIF-1) (Huntingtin yeast partner B) (Huntingtin-interacting protein 1) (HIP-1) (Huntingtin-interacting protein B) (Lysine N-methyltransferase 3A) (Protein-lysine N-methyltransferase SETD2) (EC 2.1.1.-) (SET domain-containing protein 2) (hSET2) (p231HBP)	3 v 3	0.147386	0.0450204	0.885435	Q9BZG8	DPH1	2-(3-amino-3-carboxypropyl)histidine synthase subunit 1 (EC 2.5.1.108) (Diphthamide biosynthesis protein 1) (Diphtheria toxin resistance protein 1) (Ovarian cancer-associated gene 1 protein) (S-adenosyl-L-methionine:L-histidine 3-amino-3-carboxypropyltransferase 1)	3 v 3	-0.108142	0.0394967	0.655279	ASH2L
O43396	TXNL1	Thioredoxin-like protein 1 (32 kDa thioredoxin-related protein)	3 v 3	-0.0947459	0.0452241	0.88602	O60264	SMARCA5	SWI/SNF-related matrix-associated actin-dependent regulator of chromatin subfamily A member 5 (SWI/SNF-related matrix-associated actin-dependent regulator of chromatin A5) (EC 3.6.4.-) (Sucrose nonfermenting protein 2 homolog) (hSNF2H)	3 v 3	0.223982	0.0395051	0.655279	WFS1
O75506	HSBP1	Heat shock factor-binding protein 1 (Nasopharyngeal carcinoma-associated antigen 13) (NPC-A-13)	3 v 3	-0.154743	0.0452582	0.88602	Q9NRG0	CHRAC1	Chromatin accessibility complex protein 1 (CHRAC-1) (Chromatin accessibility complex 15 kDa protein) (CHRAC-15) (HuCHRAC15) (DNA polymerase epsilon subunit p15)	3 v 3	-0.233347	0.0396339	0.655279	VPS16
Q4LE40	C14orf159 variant protein	C14orf159 variant protein (Fragment)	3 v 3	-0.132668	0.0455774	0.888616	P28288	ABCD3	ATP-binding cassette sub-family D member 3 (70 kDa peroxisomal membrane protein) (PMP70)	3 v 3	0.0864918	0.0397094	0.655279	SHTN1
Q68DH5	LMBRD2	G-protein coupled receptor-associated protein LMBRD2 (LMBR1 domain-containing protein 2)	3 v 3	-0.103216	0.0455995	0.888616	Q9NVU7	SDAD1	Protein SDA1 homolog (Nucleolar protein 130) (SDA1 domain-containing protein 1) (hSDA)	3 v 3	0.0714726	0.0397603	0.655279	RRP1B
P08243	ASNS	Asparagine synthetase [glutamine-hydrolyzing] (EC 6.3.5.4) (Cell cycle control protein TS11) (Glutamine-dependent asparagine synthetase)	3 v 3	0.17732	0.0457327	0.889178	P48681	NES	Nestin	3 v 3	-0.1099	0.0399497	0.655279	MRPS34
Q8IWZ6	BBS7	Bardet-Biedl syndrome 7 protein (BBS2-like protein 1)	3 v 3	-0.134007	0.0460487	0.892533	Q96T23	RSF1	Remodeling and spacing factor 1 (Rsf-1) (HBV pX-associated protein 8) (Hepatitis B virus X-associated protein) (p325 subunit of RSF chromatin-remodeling complex)	3 v 3	-0.166079	0.0399908	0.655279	GNAS
Q92793	CREBBP	CREB-binding protein (Histone lysine acetyltransferase CREBBP) (EC 2.3.1.48) (Protein-lysine acetyltransferase CREBBP) (EC 2.3.1.-)	3 v 3	0.190151	0.0461149	0.892533	P32856	STX2	Syntaxin-2 (Epimorphin)	3 v 3	-0.282702	0.0400094	0.655279	TTC39A
P46013	MKI67	Proliferation marker protein Ki-67 (Antigen identified by monoclonal antibody Ki-67) (Antigen KI-67) (Antigen Ki67)	3 v 3	0.346116	0.04631	0.8942	Q6NSJ5	LRRC8E	Volume-regulated anion channel subunit LRRC8E (Leucine-rich repeat-containing protein 8E)	3 v 3	-0.167371	0.0400262	0.655279	B7Z7F5
Q96T23	RSF1	Remodeling and spacing factor 1 (Rsf-1) (HBV pX-associated protein 8) (Hepatitis B virus X-associated protein) (p325 subunit of RSF chromatin-remodeling complex)	3 v 3	0.14772	0.0464111	0.8942	Q7L9L4	MOB1B	MOB kinase activator 1B (Mob1 homolog 1A) (Mob1A) (Mob1B) (Mps one binder kinase activator-like 1A)	3 v 3	-0.162427	0.0400829	0.655279	NDUFB6
Q15517	CDSN	Corneodesmosin (S protein)	2 v 2	0.234444	0.0465426	0.894711	Q7LBC6	KDM3B	Lysine-specific demethylase 3B (EC 1.14.11.65) (JmjC domain-containing histone demethylation protein 2B) (Jumonji domain-containing protein 1B) (Nuclear protein 5qNCA) ([histone H3]-dimethyl-L-lysine(9) demethylase 3B)	3 v 3	-0.0945969	0.0402404	0.655279	DR1
O43665	RGS10	Regulator of G-protein signaling 10 (RGS10)	3 v 3	0.175294	0.0468222	0.897828	Q96K21	ZFYVE19	Abscission/NoCut checkpoint regulator (ANCHR) (MLL partner containing FYVE domain) (Zinc finger FYVE domain-containing protein 19)	3 v 3	-0.189832	0.0402509	0.655279	COPS3
P08133	ANXA6	Annexin A6 (67 kDa calelectrin) (Annexin VI) (Annexin-6) (Calphobindin-II) (CPB-II) (Chromobindin-20) (Lipocortin VI) (Protein III) (p68) (p70)	3 v 3	0.117129	0.0469809	0.897828	M0R398	ZNF414	Zinc finger protein 414 (Fragment)	2 v 2	0.115095	0.0404134	0.655279	GPI
Q9UN36	NDRG2	Protein NDRG2 (N-myc downstream-regulated gene 2 protein) (Protein Syld709613)	3 v 3	0.0861773	0.0471302	0.897828	Q14571	ITPR2	Inositol 1,4,5-trisphosphate receptor type 2 (IP3 receptor isoform 2) (IP3R 2) (InsP3R2) (Type 2 inositol 1,4,5-trisphosphate receptor) (Type 2 InsP3 receptor)	3 v 3	0.083233	0.040503	0.655279	TRMT2A
Q96QU8	XPO6	Exportin-6 (Exp6) (Ran-binding protein 20)	3 v 3	-0.0870738	0.0474208	0.897828	Q9UK23	NAGPA	N-acetylglucosamine-1-phosphodiester alpha-N-acetylglucosaminidase (EC 3.1.4.45) (Mannose 6-phosphate-uncovering enzyme) (Phosphodiester alpha-GlcNAcase)	3 v 3	-0.149381	0.040723	0.655279	SYNGR2
Q9Y277	VDAC3	Voltage-dependent anion-selective channel protein 3 (VDAC-3) (hVDAC3) (Outer mitochondrial membrane protein porin 3)	3 v 3	0.141316	0.0475252	0.897828	Q8IZ52	CHPF	Chondroitin sulfate synthase 2 (EC 2.4.1.175) (EC 2.4.1.226) (Chondroitin glucuronyltransferase 2) (Chondroitin-polymerizing factor) (ChPF) (Glucuronosyl-N-acetylgalactosaminyl-proteoglycan 4-beta-N-acetylgalactosaminyltransferase II) (N-acetylgalactosaminyl-proteoglycan 3-beta-glucuronosyltransferase II) (N-acetylgalactosaminyltransferase 2)	3 v 3	0.0813288	0.0407354	0.655279	ASNSD1
P11586	MTHFD1	C-1-tetrahydrofolate synthase, cytoplasmic (C1-THF synthase) (Epididymis secretory sperm binding protein) [Cleaved into: C-1-tetrahydrofolate synthase, cytoplasmic, N-terminally processed] [Includes: Methylenetetrahydrofolate dehydrogenase (EC 1.5.1.5); Methenyltetrahydrofolate cyclohydrolase (EC 3.5.4.9); Formyltetrahydrofolate synthetase (EC 6.3.4.3)]	3 v 3	0.0583486	0.0479291	0.897828	B4E2J2		cDNA FLJ51755, highly similar to Glutathione S-transferase Mu 3	3 v 3	-0.13591	0.0407455	0.655279	LARP1B
Q8ND04	SMG8	Protein SMG8 (Amplified in breast cancer gene 2 protein) (Protein smg-8 homolog)	3 v 3	0.0738109	0.0479514	0.897828	Q8IW45	NAXD	ATP-dependent (S)-NAD(P)H-hydrate dehydratase (EC 4.2.1.93) (ATP-dependent NAD(P)HX dehydratase) (Carbohydrate kinase domain-containing protein) (NAD(P)HX dehydratase)	3 v 3	0.107745	0.0408044	0.655279	PCYOX1
Q9HC21	SLC25A19	Mitochondrial thiamine pyrophosphate carrier (Mitochondrial uncoupling protein 1) (Solute carrier family 25 member 19)	3 v 3	-0.084338	0.0479999	0.897828	P55011	SLC12A2	Solute carrier family 12 member 2 (Basolateral Na-K-Cl symporter) (Bumetanide-sensitive sodium-(potassium)-chloride cotransporter 2)	3 v 3	-0.104701	0.0410036	0.655279	FKBP4
P50281	MMP14	Matrix metalloproteinase-14 (MMP-14) (EC 3.4.24.80) (MMP-X1) (Membrane-type matrix metalloproteinase 1) (MT-MMP 1) (MTMMP1) (Membrane-type-1 matrix metalloproteinase) (MT1-MMP) (MT1MMP)	3 v 3	0.0975783	0.0480461	0.897828	Q96BD8	SKA1	Spindle and kinetochore-associated protein 1	3 v 3	-0.168168	0.0410694	0.655279	AKR1A1
Q9NZ71	RTEL1	Regulator of telomere elongation helicase 1 (EC 3.6.4.12) (Novel helicase-like)	2 v 2	-0.0755224	0.0480658	0.897828	Q8TDN4	CABLES1	CDK5 and ABL1 enzyme substrate 1 (Interactor with CDK3 1) (Ik3-1)	2 v 2	0.171406	0.041123	0.655279	EFR3A
Q96LJ7	DHRS1	Dehydrogenase/reductase SDR family member 1 (EC 1.1.-.-) (Short chain dehydrogenase/reductase family 19C member 1)	3 v 3	0.107832	0.0481533	0.897828	Q8WWI5	SLC44A1	Choline transporter-like protein 1 (CDw92) (Solute carrier family 44 member 1) (CD antigen CD92)	3 v 3	-0.207177	0.0412837	0.655279	CUL1
Q9NWS9	ZNF446	Zinc finger protein 446 (Zinc finger protein with KRAB and SCAN domains 20)	3 v 3	-0.19534	0.0481823	0.897828	P18031	PTPN1	Tyrosine-protein phosphatase non-receptor type 1 (EC 3.1.3.48) (Protein-tyrosine phosphatase 1B) (PTP-1B)	3 v 3	-0.175751	0.0415441	0.655279	ELMOD2
Q96CW5	TUBGCP3	Gamma-tubulin complex component 3 (GCP-3) (hGCP3) (Gamma-ring complex protein 104 kDa) (h104p) (hGrip104) (Spindle pole body protein Spc98 homolog) (hSpc98)	3 v 3	-0.0594231	0.0482136	0.897828	P15291	B4GALT1	Beta-1,4-galactosyltransferase 1 (Beta-1,4-GalTase 1) (Beta4Gal-T1) (b4Gal-T1) (EC 2.4.1.-) (Beta-N-acetylglucosaminyl-glycolipid beta-1,4-galactosyltransferase) (Beta-N-acetylglucosaminylglycopeptide beta-1,4-galactosyltransferase) (EC 2.4.1.38) (Lactose synthase A protein) (EC 2.4.1.22) (N-acetyllactosamine synthase) (EC 2.4.1.90) (Nal synthase) (Neolactotriaosylceramide beta-1,4-galactosyltran…	3 v 3	-0.137874	0.0416231	0.655279	NT5DC3
H7BXI1	ESYT2	Extended synaptotagmin-2	3 v 3	-0.126614	0.0482569	0.897828	Q14318	FKBP8	Peptidyl-prolyl cis-trans isomerase FKBP8 (PPIase FKBP8) (EC 5.2.1.8) (38 kDa FK506-binding protein) (38 kDa FKBP) (FKBP-38) (hFKBP38) (FK506-binding protein 8) (FKBP-8) (FKBPR38) (Rotamase)	3 v 3	-0.205391	0.0417335	0.655279	AGO1
Q99661	KIF2C	Kinesin-like protein KIF2C (Kinesin-like protein 6) (Mitotic centromere-associated kinesin) (MCAK)	3 v 3	0.147224	0.0483094	0.897828	Q13530	SERINC3	Serine incorporator 3 (Tumor differentially expressed protein 1)	3 v 3	0.105828	0.0417367	0.655279	RHPN2
Q14019	COTL1	Coactosin-like protein	3 v 3	0.21333	0.0483916	0.897828	Q9H3Z4	DNAJC5	DnaJ homolog subfamily C member 5 (Ceroid-lipofuscinosis neuronal protein 4) (Cysteine string protein) (CSP)	3 v 3	-0.226005	0.0419362	0.655279	CELSR1
P19823	ITIH2	Inter-alpha-trypsin inhibitor heavy chain H2 (ITI heavy chain H2) (ITI-HC2) (Inter-alpha-inhibitor heavy chain 2) (Inter-alpha-trypsin inhibitor complex component II) (Serum-derived hyaluronan-associated protein) (SHAP)	3 v 3	-0.156519	0.0486604	0.898609	Q7KZN9	COX15	Cytochrome c oxidase assembly protein COX15 homolog	3 v 3	-0.134997	0.041945	0.655279	FAAH
P23526	AHCY	Adenosylhomocysteinase (AdoHcyase) (EC 3.3.1.1) (S-adenosyl-L-homocysteine hydrolase)	3 v 3	0.132571	0.0488947	0.898609	Q9UMX5	NENF	Neudesin (Cell immortalization-related protein 2) (Neuron-derived neurotrophic factor) (Protein GIG47) (Secreted protein of unknown function) (SPUF protein)	3 v 3	-0.204567	0.0423042	0.655279	WIPF1
Q5TF39	MFSD4B	Sodium-dependent glucose transporter 1 (Major facilitator superfamily domain-containing protein 4B)	2 v 2	-0.243223	0.0489428	0.898609	Q8TDQ7	GNPDA2	Glucosamine-6-phosphate isomerase 2 (EC 3.5.99.6) (Glucosamine-6-phosphate deaminase 2) (GNPDA 2) (GlcN6P deaminase 2) (Glucosamine-6-phosphate isomerase SB52)	3 v 3	-0.141763	0.0423175	0.655279	MRPL32
Q9H488	POFUT1	GDP-fucose protein O-fucosyltransferase 1 (EC 2.4.1.221) (Peptide-O-fucosyltransferase 1) (O-FucT-1)	3 v 3	0.0785144	0.049071	0.898609	P07858	CTSB	Cathepsin B (EC 3.4.22.1) (APP secretase) (APPS) (Cathepsin B1) [Cleaved into: Cathepsin B light chain; Cathepsin B heavy chain]	3 v 3	-0.149065	0.0423351	0.655279	ERAL1
Q9Y6Y8	SEC23IP	SEC23-interacting protein (p125)	3 v 3	-0.0656018	0.0491962	0.898609	Q8NHV4	NEDD1	Protein NEDD1 (Neural precursor cell expressed developmentally down-regulated protein 1) (NEDD-1)	3 v 3	-0.111863	0.0423519	0.655279	XRN1
Q8TBP6	SLC25A40	Solute carrier family 25 member 40 (Mitochondrial carrier family protein)	3 v 3	-0.348513	0.0493765	0.898609	Q9NWK9	ZNHIT6	Box C/D snoRNA protein 1 (Serologically defined breast cancer antigen NY-BR-75) (Zinc finger HIT domain-containing protein 6)	3 v 3	-0.176969	0.0424158	0.655279	PPAT
P49841	GSK3B	Glycogen synthase kinase-3 beta (GSK-3 beta) (EC 2.7.11.26) (Serine/threonine-protein kinase GSK3B) (EC 2.7.11.1)	3 v 3	-0.0851802	0.049404	0.898609	Q8N4S9	MARVELD2	MARVEL domain-containing protein 2 (Tricellulin)	3 v 3	-0.187138	0.0424443	0.655279	BRD7
Q5SQI0	ATAT1	Alpha-tubulin N-acetyltransferase 1 (Alpha-TAT) (Alpha-TAT1) (TAT) (EC 2.3.1.108) (Acetyltransferase mec-17 homolog)	3 v 3	-0.259465	0.0495027	0.898609	Q9H900	ZWILCH	Protein zwilch homolog (hZwilch)	3 v 3	-0.0915133	0.0426911	0.655279	ALDH4A1
Q12802	AKAP13	A-kinase anchor protein 13 (AKAP-13) (AKAP-Lbc) (Breast cancer nuclear receptor-binding auxiliary protein) (Guanine nucleotide exchange factor Lbc) (Human thyroid-anchoring protein 31) (Lymphoid blast crisis oncogene) (LBC oncogene) (Non-oncogenic Rho GTPase-specific GTP exchange factor) (Protein kinase A-anchoring protein 13) (PRKA13) (p47)	3 v 3	-0.0815592	0.0495565	0.898609	Q16774	GUK1	Guanylate kinase (EC 2.7.4.8) (GMP kinase) (Guanylate kinase 1)	3 v 3	-0.183926	0.0427136	0.655279	ODR4
Q9UEU0	VTI1B	Vesicle transport through interaction with t-SNAREs homolog 1B (Vesicle transport v-SNARE protein Vti1-like 1) (Vti1-rp1)	3 v 3	-0.0167248	0.0497599	0.898609	Q6NXE6	ARMC6	Armadillo repeat-containing protein 6	3 v 3	-0.157923	0.0427402	0.655279	B4DS66
P48444	ARCN1	Coatomer subunit delta (Archain) (Delta-coat protein) (Delta-COP)	3 v 3	-0.0538853	0.0498414	0.898609	P19338	NCL	Nucleolin (Protein C23)	3 v 3	0.295882	0.0429726	0.655279	A0A024R152
Q92572	AP3S1	AP-3 complex subunit sigma-1 (AP-3 complex subunit sigma-3A) (Adaptor-related protein complex 3 subunit sigma-1) (Clathrin-associated/assembly/adaptor protein, small 3) (Sigma-3A-adaptin) (Sigma3A-adaptin) (Sigma-adaptin 3a)	3 v 3	0.127677	0.0499125	0.898609	O43639	NCK2	Cytoplasmic protein NCK2 (Growth factor receptor-bound protein 4) (NCK adaptor protein 2) (Nck-2) (SH2/SH3 adaptor protein NCK-beta)	3 v 3	-0.0525748	0.0431096	0.655279	RPL30
P08574	CYC1	Cytochrome c1, heme protein, mitochondrial (EC 7.1.1.8) (Complex III subunit 4) (Complex III subunit IV) (Cytochrome b-c1 complex subunit 4) (Ubiquinol-cytochrome-c reductase complex cytochrome c1 subunit) (Cytochrome c-1)	3 v 3	0.114019	0.0499449	0.898609	Q9NU23	LYRM2	LYR motif-containing protein 2	3 v 3	-0.259557	0.0431576	0.655279	UBE2G2
							O15194	CTDSPL	CTD small phosphatase-like protein (CTDSP-like) (EC 3.1.3.16) (Carboxy-terminal domain RNA polymerase II polypeptide A small phosphatase 3) (NIF-like protein) (Nuclear LIM interactor-interacting factor 1) (NLI-interacting factor 1) (Protein YA22) (hYA22) (RBSP3) (Small C-terminal domain phosphatase 3) (SCP3) (Small CTD phosphatase 3)	3 v 3	-0.147582	0.0433532	0.655279	VCPIP1
							O43524	FOXO3	Forkhead box protein O3 (AF6q21 protein) (Forkhead in rhabdomyosarcoma-like 1)	3 v 3	-0.0483387	0.0433949	0.655279	B4DZC9
							O75439	PMPCB	Mitochondrial-processing peptidase subunit beta (EC 3.4.24.64) (Beta-MPP) (P-52)	3 v 3	-0.106337	0.0434595	0.655279	TMEM102
							Q9NZB8	MOCS1	Molybdenum cofactor biosynthesis protein 1 (Cell migration-inducing gene 11 protein) (Molybdenum cofactor synthesis-step 1 protein A-B) [Includes: GTP 3',8-cyclase (EC 4.1.99.22) (Molybdenum cofactor biosynthesis protein A); Cyclic pyranopterin monophosphate synthase (EC 4.6.1.17) (Molybdenum cofactor biosynthesis protein C)]	3 v 3	-0.159614	0.0435529	0.655279	DHRS13
							Q9NNW5	WDR6	WD repeat-containing protein 6	3 v 3	0.303128	0.0435855	0.655279	PTRH1
							Q8IYL3	C1orf174	UPF0688 protein C1orf174	3 v 3	0.252968	0.0436054	0.655279	TRIR
							Q9BWT1	CDCA7	Cell division cycle-associated protein 7 (Protein JPO1)	2 v 2	0.218924	0.0436222	0.655279	WIPI2
							Q92506	HSD17B8	(3R)-3-hydroxyacyl-CoA dehydrogenase (EC 1.1.1.n12) (17-beta-hydroxysteroid dehydrogenase 8) (17-beta-HSD 8) (HSD17B8) (3-ketoacyl-[acyl-carrier-protein] reductase alpha subunit) (KAR alpha subunit) (3-oxoacyl-[acyl-carrier-protein] reductase) (Estradiol 17-beta-dehydrogenase 8) (EC 1.1.1.62) (Protein Ke6) (Ke6) (Short chain dehydrogenase/reductase family 30C member 1) (Testosterone 17-beta-dehyd…	3 v 3	0.154404	0.0437482	0.655279	CAV1
							P98172	EFNB1	Ephrin-B1 (EFL-3) (ELK ligand) (ELK-L) (EPH-related receptor tyrosine kinase ligand 2) (LERK-2) [Cleaved into: Ephrin-B1 C-terminal fragment (Ephrin-B1 CTF); Ephrin-B1 intracellular domain (Ephrin-B1 ICD)]	3 v 3	0.222704	0.04387	0.655279	ASS1
							P42345	MTOR	Serine/threonine-protein kinase mTOR (EC 2.7.11.1) (FK506-binding protein 12-rapamycin complex-associated protein 1) (FKBP12-rapamycin complex-associated protein) (Mammalian target of rapamycin) (mTOR) (Mechanistic target of rapamycin) (Rapamycin and FKBP12 target 1) (Rapamycin target protein 1)	3 v 3	-0.067679	0.0441672	0.655279	PPDPF
							O14880	MGST3	Microsomal glutathione S-transferase 3 (Microsomal GST-3) (Glutathione peroxidase MGST3) (EC 1.11.1.-) (LTC4 synthase MGST3) (EC 4.4.1.20) (Microsomal glutathione S-transferase III) (Microsomal GST-III)	3 v 3	-0.273081	0.0442572	0.655279	BPIFB1
							Q9UBL3	ASH2L	Set1/Ash2 histone methyltransferase complex subunit ASH2 (ASH2-like protein)	3 v 3	-0.0306266	0.0443155	0.655279	LRWD1
							O76024	WFS1	Wolframin	3 v 3	-0.129724	0.0443644	0.655279	PDP1
							Q9H269	VPS16	Vacuolar protein sorting-associated protein 16 homolog (hVPS16)	3 v 3	0.0296326	0.0443721	0.655279	GTF2IRD1
							L0R6Q1	SLC35A4	SLC35A4 upstream open reading frame protein	3 v 3	-0.178351	0.0444246	0.655279	HGS
							Q9NVU0	POLR3E	DNA-directed RNA polymerase III subunit RPC5 (RNA polymerase III subunit C5) (DNA-directed RNA polymerase III 80 kDa polypeptide)	3 v 3	0.0233799	0.0444323	0.655279	NSD3
							A0MZ66	SHTN1	Shootin-1 (Shootin1)	3 v 3	-0.166514	0.0445179	0.655279	RPL8
							Q14684	RRP1B	Ribosomal RNA processing protein 1 homolog B (RRP1-like protein B)	3 v 3	0.381694	0.0445545	0.655279	ATP13A2
							P82930	MRPS34	28S ribosomal protein S34, mitochondrial (MRP-S34) (S34mt) (Mitochondrial small ribosomal subunit protein mS34)	3 v 3	0.25335	0.0446663	0.655279	DAB2IP
							Q5JWE9	GNAS	Guanine nucleotide-binding protein G(s) subunit alpha isoforms short (Fragment)	2 v 2	0.0912705	0.0448009	0.655279	TYRO3
							Q5SRH9	TTC39A	Tetratricopeptide repeat protein 39A (TPR repeat protein 39A) (Differentially expressed in MCF7 with estradiol protein 6) (DEME-6)	2 v 2	0.068801	0.044859	0.655279	C15orf38-AP3S2
							B7Z7F5		Endoplasmic reticulum junction formation protein lunapark	2 v 2	0.531145	0.0448911	0.655279	ZFYVE26
							O95139	NDUFB6	NADH dehydrogenase [ubiquinone] 1 beta subcomplex subunit 6 (Complex I-B17) (CI-B17) (NADH-ubiquinone oxidoreductase B17 subunit)	3 v 3	-0.137593	0.0449873	0.655279	CGN
							Q01658	DR1	Protein Dr1 (Down-regulator of transcription 1) (Negative cofactor 2-beta) (NC2-beta) (TATA-binding protein-associated phosphoprotein)	3 v 3	-0.164901	0.0450322	0.655279	SCAMP1
							Q9UNS2	COPS3	COP9 signalosome complex subunit 3 (SGN3) (Signalosome subunit 3) (JAB1-containing signalosome subunit 3)	3 v 3	-0.188623	0.0450815	0.655279
							Q3SY69	ALDH1L2	Mitochondrial 10-formyltetrahydrofolate dehydrogenase (Mitochondrial 10-FTHFDH) (mtFDH) (EC 1.5.1.6) (Aldehyde dehydrogenase family 1 member L2)	3 v 3	-0.0664577	0.0451545	0.655279
							P06744	GPI	Glucose-6-phosphate isomerase (GPI) (EC 5.3.1.9) (Autocrine motility factor) (AMF) (Neuroleukin) (NLK) (Phosphoglucose isomerase) (PGI) (Phosphohexose isomerase) (PHI) (Sperm antigen 36) (SA-36)	3 v 3	-0.158294	0.0451788	0.655279
							Q8IZ69	TRMT2A	tRNA (uracil-5-)-methyltransferase homolog A (EC 2.1.1.-) (HpaII tiny fragments locus 9c protein)	3 v 3	-0.0551755	0.0454361	0.655279
							O43760	SYNGR2	Synaptogyrin-2 (Cellugyrin)	3 v 3	-0.182411	0.0455784	0.655279
							Q9NWL6	ASNSD1	Asparagine synthetase domain-containing protein 1 (HCV NS3-transactivated protein 1)	3 v 3	0.182251	0.0455851	0.655279
							A0A3B3ISF0	LARP1B	La-related protein 1B	3 v 3	0.226598	0.0456115	0.655279
							Q9UHG3	PCYOX1	Prenylcysteine oxidase 1 (EC 1.8.3.5) (Prenylcysteine lyase)	3 v 3	-0.111751	0.0456692	0.655279
							Q02790	FKBP4	Peptidyl-prolyl cis-trans isomerase FKBP4 (PPIase FKBP4) (EC 5.2.1.8) (51 kDa FK506-binding protein) (FKBP51) (52 kDa FK506-binding protein) (52 kDa FKBP) (FKBP-52) (59 kDa immunophilin) (p59) (FK506-binding protein 4) (FKBP-4) (FKBP59) (HSP-binding immunophilin) (HBI) (Immunophilin FKBP52) (Rotamase) [Cleaved into: Peptidyl-prolyl cis-trans isomerase FKBP4, N-terminally processed]	3 v 3	-0.151073	0.0457516	0.655279
							Q99622	C12orf57	Protein C10	3 v 3	-0.305473	0.0457769	0.655279
							P14550	AKR1A1	Aldo-keto reductase family 1 member A1 (EC 1.1.1.2) (EC 1.1.1.372) (EC 1.1.1.54) (Alcohol dehydrogenase [NADP(+)]) (Aldehyde reductase) (Glucuronate reductase) (EC 1.1.1.19) (Glucuronolactone reductase) (EC 1.1.1.20)	3 v 3	-0.216967	0.0459254	0.655279
							Q9BWU1	CDK19	Cyclin-dependent kinase 19 (EC 2.7.11.22) (CDC2-related protein kinase 6) (Cell division cycle 2-like protein kinase 6) (Cell division protein kinase 19) (Cyclin-dependent kinase 11) (Death-preventing kinase)	3 v 3	-0.0987897	0.0459716	0.655279
							Q14156	EFR3A	Protein EFR3 homolog A (Protein EFR3-like)	3 v 3	0.189946	0.0459777	0.655279
							Q13616	CUL1	Cullin-1 (CUL-1)	3 v 3	-0.0686289	0.0460374	0.655279
							Q8IZ81	ELMOD2	ELMO domain-containing protein 2	3 v 3	-0.210152	0.046165	0.655279
							Q86UY8	NT5DC3	5'-nucleotidase domain-containing protein 3 (EC 3.1.3.-) (GRP94-neighboring nucleotidase)	3 v 3	-0.124989	0.0463759	0.655279
							Q9UL18	AGO1	Protein argonaute-1 (Argonaute1) (hAgo1) (Argonaute RISC catalytic component 1) (Eukaryotic translation initiation factor 2C 1) (eIF-2C 1) (eIF2C 1) (Putative RNA-binding protein Q99)	3 v 3	0.315924	0.0465215	0.655279
							Q8IUC4	RHPN2	Rhophilin-2 (76 kDa RhoB effector protein) (GTP-Rho-binding protein 2) (p76RBE)	3 v 3	-0.100904	0.0466281	0.655279
							Q9NYQ6	CELSR1	Cadherin EGF LAG seven-pass G-type receptor 1 (Cadherin family member 9) (Flamingo homolog 2) (hFmi2)	3 v 3	-0.0923228	0.0466552	0.655279
							O00519	FAAH	Fatty-acid amide hydrolase 1 (EC 3.5.1.99) (Anandamide amidohydrolase 1) (Fatty acid ester hydrolase) (EC 3.1.1.-) (Oleamide hydrolase 1)	3 v 3	-0.161205	0.0466825	0.655279
							O43516	WIPF1	WAS/WASL-interacting protein family member 1 (Protein PRPL-2) (Wiskott-Aldrich syndrome protein-interacting protein) (WASP-interacting protein)	2 v 2	-0.30817	0.0467167	0.655279
							Q9BYC8	MRPL32	39S ribosomal protein L32, mitochondrial (L32mt) (MRP-L32) (Mitochondrial large ribosomal subunit protein bL32m)	3 v 3	0.512912	0.046801	0.655279
							O75616	ERAL1	GTPase Era, mitochondrial (H-ERA) (hERA) (Conserved ERA-like GTPase) (CEGA) (ERA-W) (ERA-like protein 1)	3 v 3	0.0791377	0.0469351	0.655279
							Q8IZH2	XRN1	5'-3' exoribonuclease 1 (EC 3.1.13.-) (Strand-exchange protein 1 homolog)	3 v 3	0.128171	0.0470669	0.655279
							Q06203	PPAT	Amidophosphoribosyltransferase (ATase) (EC 2.4.2.14) (Glutamine phosphoribosylpyrophosphate amidotransferase) (GPAT)	3 v 3	-0.117774	0.0472294	0.655279
							Q9NPI1	BRD7	Bromodomain-containing protein 7 (75 kDa bromodomain protein) (Protein CELTIX-1)	3 v 3	0.47271	0.0472847	0.655279
							P30038	ALDH4A1	Delta-1-pyrroline-5-carboxylate dehydrogenase, mitochondrial (P5C dehydrogenase) (EC 1.2.1.88) (Aldehyde dehydrogenase family 4 member A1) (L-glutamate gamma-semialdehyde dehydrogenase)	3 v 3	0.0155806	0.047319	0.655279
							Q5SWX8	ODR4	Protein odr-4 homolog (hODR-4) (LAG1-interacting protein) (Transactivated by transforming growth factor beta protein 1)	3 v 3	0.0264692	0.0473342	0.655279
							B4DS66		MICOS complex subunit MIC60 (Mitofilin)	3 v 3	-0.300865	0.0473664	0.655279
							A0A024R152		HCG28765, isoform CRA_b	3 v 3	-0.129949	0.0474029	0.655279
							P62888	RPL30	60S ribosomal protein L30 (Large ribosomal subunit protein eL30)	3 v 3	0.206229	0.0474633	0.655279
							Q96LJ7	DHRS1	Dehydrogenase/reductase SDR family member 1 (EC 1.1.-.-) (Short chain dehydrogenase/reductase family 19C member 1)	3 v 3	-0.188486	0.0475533	0.655279
							P60604	UBE2G2	Ubiquitin-conjugating enzyme E2 G2 (EC 2.3.2.23) (E2 ubiquitin-conjugating enzyme G2) (Ubiquitin carrier protein G2) (Ubiquitin-protein ligase G2)	3 v 3	-0.108532	0.0475566	0.655279
							Q96JH7	VCPIP1	Deubiquitinating protein VCPIP1 (EC 3.4.19.12) (Valosin-containing protein p97/p47 complex-interacting protein 1) (Valosin-containing protein p97/p47 complex-interacting protein p135) (VCP/p47 complex-interacting 135-kDa protein)	3 v 3	-0.0907006	0.0475825	0.655279
							B4DZC9		Non-specific serine/threonine protein kinase (EC 2.7.11.1) (Fragment)	3 v 3	0.100766	0.0476507	0.655279
							Q8N9M5	TMEM102	Transmembrane protein 102 (Common beta-chain associated protein) (CBAP)	3 v 3	-0.249171	0.0477009	0.655279
							Q15008	PSMD6	26S proteasome non-ATPase regulatory subunit 6 (26S proteasome regulatory subunit RPN7) (26S proteasome regulatory subunit S10) (Breast cancer-associated protein SGA-113M) (Phosphonoformate immuno-associated protein 4) (Proteasome regulatory particle subunit p44S10) (p42A)	3 v 3	-0.107606	0.0479311	0.655279
							Q8N6H7	ARFGAP2	ADP-ribosylation factor GTPase-activating protein 2 (ARF GAP 2) (GTPase-activating protein ZNF289) (Zinc finger protein 289)	3 v 3	-0.160278	0.0480812	0.655279
							Q6UX07	DHRS13	Dehydrogenase/reductase SDR family member 13 (EC 1.1.-.-) (Short chain dehydrogenase/reductase family 7C member 5)	3 v 3	0.620335	0.0481353	0.655279
							Q86Y79	PTRH1	Probable peptidyl-tRNA hydrolase (PTH) (EC 3.1.1.29)	3 v 3	0.19931	0.0481693	0.655279
							Q9BQ61	TRIR	Telomerase RNA component interacting RNase (EC 3.1.13.-) (Exoribonuclease TRIR)	3 v 3	-0.178207	0.0481903	0.655279
							Q9Y4P8	WIPI2	WD repeat domain phosphoinositide-interacting protein 2 (WIPI-2) (WIPI49-like protein 2)	3 v 3	0.0759941	0.0484663	0.655279
							Q03135	CAV1	Caveolin-1	3 v 3	-0.047204	0.0485011	0.655279
							P00966	ASS1	Argininosuccinate synthase (EC 6.3.4.5) (Citrulline--aspartate ligase)	3 v 3	-0.0253049	0.0485081	0.655279
							Q9H3Y8	PPDPF	Pancreatic progenitor cell differentiation and proliferation factor (Exocrine differentiation and proliferation factor)	3 v 3	-0.348673	0.0487996	0.655279
							Q8TDL5	BPIFB1	BPI fold-containing family B member 1 (Long palate, lung and nasal epithelium carcinoma-associated protein 1) (von Ebner minor salivary gland protein) (VEMSGP)	3 v 3	-0.273466	0.0488918	0.655279
							Q9UFC0	LRWD1	Leucine-rich repeat and WD repeat-containing protein 1 (Centromere protein 33) (CENP-33) (Origin recognition complex-associated protein) (ORC-associated protein) (ORCA)	3 v 3	-0.0740915	0.0491945	0.655279
							Q9P0J1	PDP1	[Pyruvate dehydrogenase [acetyl-transferring]]-phosphatase 1, mitochondrial (PDP 1) (EC 3.1.3.43) (Protein phosphatase 2C) (Pyruvate dehydrogenase phosphatase catalytic subunit 1) (PDPC 1)	3 v 3	-0.16623	0.0492559	0.655279
							G3V4T6	GSTZ1	Maleylacetoacetate isomerase (EC 5.2.1.2)	3 v 3	-0.167435	0.0492869	0.655279
							Q9UHL9	GTF2IRD1	General transcription factor II-I repeat domain-containing protein 1 (GTF2I repeat domain-containing protein 1) (General transcription factor III) (MusTRD1/BEN) (Muscle TFII-I repeat domain-containing protein 1) (Slow-muscle-fiber enhancer-binding protein) (USE B1-binding protein) (Williams-Beuren syndrome chromosomal region 11 protein) (Williams-Beuren syndrome chromosomal region 12 protein)	3 v 3	-0.0993799	0.0493156	0.655279
							O14964	HGS	Hepatocyte growth factor-regulated tyrosine kinase substrate (Hrs) (Protein pp110)	3 v 3	-0.114452	0.0493822	0.655279
							P53396	ACLY	ATP-citrate synthase (EC 2.3.3.8) (ATP-citrate (pro-S-)-lyase) (ACL) (Citrate cleavage enzyme)	3 v 3	-0.112153	0.0493912	0.655279
							Q9BZ95	NSD3	Histone-lysine N-methyltransferase NSD3 (EC 2.1.1.370) (EC 2.1.1.371) (Nuclear SET domain-containing protein 3) (Protein whistle) (WHSC1-like 1 isoform 9 with methyltransferase activity to lysine) (Wolf-Hirschhorn syndrome candidate 1-like protein 1) (WHSC1-like protein 1)	3 v 3	0.193769	0.0493974	0.655279
							P62917	RPL8	60S ribosomal protein L8 (Large ribosomal subunit protein uL2)	3 v 3	0.927333	0.0494134	0.655279
							Q9NQ11	ATP13A2	Polyamine-transporting ATPase 13A2 (EC 7.6.2.-)	2 v 2	-0.480778	0.0494437	0.655279
							Q5VWQ8	DAB2IP	Disabled homolog 2-interacting protein (DAB2 interaction protein) (DAB2-interacting protein) (ASK-interacting protein 1) (AIP-1) (DOC-2/DAB-2 interactive protein)	3 v 3	-0.071857	0.0495013	0.655279
							Q06418	TYRO3	Tyrosine-protein kinase receptor TYRO3 (EC 2.7.10.1) (Tyrosine-protein kinase BYK) (Tyrosine-protein kinase DTK) (Tyrosine-protein kinase RSE) (Tyrosine-protein kinase SKY) (Tyrosine-protein kinase TIF)	2 v 2	-0.14798	0.0495285	0.655279
							A0A0A6YYH1	C15orf38-AP3S2	Arpin	3 v 3	-0.0773063	0.0496041	0.655279
							Q68DK2	ZFYVE26	Zinc finger FYVE domain-containing protein 26 (FYVE domain-containing centrosomal protein) (FYVE-CENT) (Spastizin)	3 v 3	0.150644	0.0497515	0.655279
							Q9P2M7	CGN	Cingulin	3 v 3	0.493415	0.0498542	0.655279
							O15126	SCAMP1	Secretory carrier-associated membrane protein 1 (Secretory carrier membrane protein 1)	3 v 3	-0.140703	0.0498643	0.655279
