# Supplementary material for: MicroRNAs emerging coordinate with placental mammals alter pathways in endometrial epithelia important for endometrial function
Source: iScience. 2023 Mar 4;26(4):106339. doi: 10.1016/j.isci.2023.106339 (PMC10034127; doi:10.1016/j.isci.2023.106339)
Supplement: Table S30. List of proteins significantly altered in abundance in response to miR-671-5p mimic and/or inhibitor, miRDB predicted targets of miR-671-5p, related to Figure 16 — Final column lists genes common to altered proteins in miR-671-5p mimic and/or inhibitor and a miRDB predicted target (p<0.05), n = 3. [file mmc31.xlsx]

## Sheet: Sheet1
Supplementary Table 30: List of proteins significantly altered in abundance in response to miR-671-5p mimic and/or inhibitor, miRDB predicted targets of miR-671-5p. Final column lists genes common to altered proteins in miR-671-5p mimic and/or inhibitor and a miRDB predicted target (p<0.05), n=3. Corresponds to figure 16 and supplementary figure 9.
MiR-671-5p Mimic (pale blue) and/or Inhibitor (dark blue)							MiRDB Predicted Targets		MiR-671-5p Mimic and/or Inhibitor AND MiRDB Predicted Target
Best Accession	Gene Name (Duplicate gene names with different accession numbers shown bold)	Protein Name	Replicate Number	Log Fold Change	T-Test	FDR	Gene Name	Gene Description	Gene Name
Q05BQ5	MBTD1	MBT domain-containing protein 1	3 v 3	0.260263	2.98559e-08	0.000254253	USP46	ubiquitin specific peptidase 46	USP46
Q14573	ITPR3	Inositol 1,4,5-trisphosphate receptor type 3 (IP3 receptor isoform 3) (IP3R 3) (InsP3R3) (Type 3 inositol 1,4,5-trisphosphate receptor) (Type 3 InsP3 receptor)	3 v 3	-0.162771	2.78098e-05	0.0669808	SATB2	SATB homeobox 2	CAMKK2
Q13630	GFUS	GDP-L-fucose synthase (EC 1.1.1.271) (GDP-4-keto-6-deoxy-D-mannose-3,5-epimerase-4-reductase) (Protein FX) (Red cell NADP(H)-binding protein) (Short-chain dehydrogenase/reductase family 4E member 1)	3 v 3	-0.305581	2.91413e-05	0.0669808	AAK1	AP2 associated kinase 1	TBL2
Q96PU5	NEDD4L	E3 ubiquitin-protein ligase NEDD4-like (EC 2.3.2.26) (HECT-type E3 ubiquitin transferase NED4L) (NEDD4.2) (Nedd4-2)	3 v 3	-0.0749675	3.5876e-05	0.0669808	CAMKK2	calcium/calmodulin dependent protein kinase kinase 2	SSBP1
Q01813	PFKP	ATP-dependent 6-phosphofructokinase, platelet type (ATP-PFK) (PFK-P) (EC 2.7.1.11) (6-phosphofructokinase type C) (Phosphofructo-1-kinase isozyme C) (PFK-C) (Phosphohexokinase)	3 v 3	-0.171198	3.93264e-05	0.0669808	C16orf72	chromosome 16 open reading frame 72	ACTR2
P47736	RAP1GAP	Rap1 GTPase-activating protein 1 (Rap1GAP) (Rap1GAP1)	3 v 3	-0.387628	9.083e-05	0.102997	TBL2	transducin beta like 2	LIN9
Q9NRF9	POLE3	DNA polymerase epsilon subunit 3 (Arsenic-transactivated protein) (AsTP) (Chromatin accessibility complex 17 kDa protein) (CHRAC-17) (HuCHRAC17) (DNA polymerase II subunit 3) (DNA polymerase epsilon subunit p17)	3 v 3	0.524591	9.97387e-05	0.102997	ST8SIA5	ST8 alpha-N-acetyl-neuraminide alpha-2,8-sialyltransferase 5	FADS1
Q96RL7	VPS13A	Vacuolar protein sorting-associated protein 13A (Chorea-acanthocytosis protein) (Chorein)	3 v 3	-0.16629	9.97762e-05	0.102997	CA7	carbonic anhydrase 7	ACBD6
P12004	PCNA	Proliferating cell nuclear antigen (PCNA) (Cyclin)	3 v 3	0.0931087	0.000120463	0.102997	VSNL1	visinin like 1	SPPL3
Q8TEM1	NUP210	Nuclear pore membrane glycoprotein 210 (Nuclear pore protein gp210) (Nuclear envelope pore membrane protein POM 210) (POM210) (Nucleoporin Nup210) (Pore membrane protein of 210 kDa)	3 v 3	0.117455	0.000120946	0.102997	KRT38	keratin 38	C9orf78
Q86YB8	ERO1B	ERO1-like protein beta (ERO1-L-beta) (EC 1.8.4.-) (Endoplasmic reticulum oxidoreductase beta) (Endoplasmic reticulum oxidoreductin-1-like protein B) (Oxidoreductin-1-L-beta)	3 v 3	0.19306	0.000190461	0.13759	C12orf77	chromosome 12 open reading frame 77	OTUD4
P10586	PTPRF	Receptor-type tyrosine-protein phosphatase F (EC 3.1.3.48) (Leukocyte common antigen related) (LAR)	3 v 3	0.56636	0.000197393	0.13759	CFL2	cofilin 2	ANKS1A
Q9BSL1	UBAC1	Ubiquitin-associated domain-containing protein 1 (UBA domain-containing protein 1) (E3 ubiquitin-protein ligase subunit KPC2) (Glialblastoma cell differentiation-related protein 1) (Kip1 ubiquitination-promoting complex protein 2)	3 v 3	-0.144561	0.000232646	0.13759	C10orf25	chromosome 10 open reading frame 25	CCDC6
O15530	PDPK1	3-phosphoinositide-dependent protein kinase 1 (hPDK1) (EC 2.7.11.1)	3 v 3	0.299451	0.000234605	0.13759	EDN1	endothelin 1	UBR4
Q04637	EIF4G1	Eukaryotic translation initiation factor 4 gamma 1 (eIF-4-gamma 1) (eIF-4G 1) (eIF-4G1) (p220)	3 v 3	-0.157166	0.000243499	0.13759	SSBP1	single stranded DNA binding protein 1	VPS26A
Q8NEZ2	VPS37A	Vacuolar protein sorting-associated protein 37A (hVps37A) (ESCRT-I complex subunit VPS37A) (Hepatocellular carcinoma-related protein 1)	3 v 3	0.140922	0.00028519	0.137861	ACTR2	ARP2 actin related protein 2 homolog	ADO
P61106	RAB14	Ras-related protein Rab-14	3 v 3	-0.114702	0.000295703	0.655279	GID4	GID complex subunit 4 homolog	BCR
P62244	RPS15A	40S ribosomal protein S15a (Small ribosomal subunit protein uS8)	3 v 3	0.101603	0.000315387	0.655279	CBS	cystathionine-beta-synthase	DENND2D
Q27J81	INF2	Inverted formin-2 (HBEBP2-binding protein C)	3 v 3	0.383438	0.000334674	0.137861	KRT9	keratin 9	SNX1
Q9NX63	CHCHD3	MICOS complex subunit MIC19 (Coiled-coil-helix-coiled-coil-helix domain-containing protein 3)	3 v 3	-0.0247738	0.000350577	0.137861	KIT	KIT proto-oncogene receptor tyrosine kinase	RAB18
Q9UKX7	NUP50	Nuclear pore complex protein Nup50 (50 kDa nucleoporin) (Nuclear pore-associated protein 60 kDa-like) (Nucleoporin Nup50)	3 v 3	0.399451	0.000355007	0.137861	KCNMA1	potassium calcium-activated channel subfamily M alpha 1	TCF12
Q15173	PPP2R5B	Serine/threonine-protein phosphatase 2A 56 kDa regulatory subunit beta isoform (PP2A B subunit isoform B'-beta) (PP2A B subunit isoform B56-beta) (PP2A B subunit isoform PR61-beta) (PP2A B subunit isoform R5-beta)	3 v 3	-0.223519	0.000356147	0.137861	SLC30A6	solute carrier family 30 member 6	DDX39B
P50897	PPT1	Palmitoyl-protein thioesterase 1 (PPT-1) (EC 3.1.2.22) (Palmitoyl-protein hydrolase 1)	3 v 3	0.340503	0.000389834	0.143583	SGK2	SGK2, serine/threonine kinase 2	DSTN
P07814	EPRS1	Bifunctional glutamate/proline--tRNA ligase (Bifunctional aminoacyl-tRNA synthetase) (Cell proliferation-inducing gene 32 protein) (Glutamatyl-prolyl-tRNA synthetase) [Includes: Glutamate--tRNA ligase (EC 6.1.1.17) (Glutamyl-tRNA synthetase) (GluRS); Proline--tRNA ligase (EC 6.1.1.15) (Prolyl-tRNA synthetase)]	3 v 3	-0.115315	0.000404649	0.143583	RAG1	recombination activating 1	VPS45
O75152	ZC3H11A	Zinc finger CCCH domain-containing protein 11A	3 v 3	-0.447175	0.000423329	0.144203	MAP3K19	mitogen-activated protein kinase kinase kinase 19	RAB12
O00471	EXOC5	Exocyst complex component 5 (Exocyst complex component Sec10) (hSec10)	3 v 3	-0.0595221	0.000476429	0.655279	MARK1	microtubule affinity regulating kinase 1	ATP11B
O95167	NDUFA3	NADH dehydrogenase [ubiquinone] 1 alpha subcomplex subunit 3 (Complex I-B9) (CI-B9) (NADH-ubiquinone oxidoreductase B9 subunit)	3 v 3	0.414612	0.000492308	0.154343	FGFR2	fibroblast growth factor receptor 2	MBTD1
P61758	VBP1	Prefoldin subunit 3 (HIBBJ46) (von Hippel-Lindau-binding protein 1) (VBP-1) (VHL-binding protein 1)	3 v 3	-0.178215	0.000507468	0.154343	ZNF805	zinc finger protein 805	THBS1
Q96FX7	TRMT61A	tRNA (adenine(58)-N(1))-methyltransferase catalytic subunit TRMT61A (EC 2.1.1.220) (mRNA methyladenosine-N(1)-methyltransferase catalytic subunit TRMT61A) (EC 2.1.1.-) (tRNA(m1A58)-methyltransferase subunit TRMT61A) (tRNA(m1A58)MTase subunit TRMT61A)	3 v 3	0.486384	0.000535758	0.655279	JADE1	jade family PHD finger 1	TTL
P07942	LAMB1	Laminin subunit beta-1 (Laminin B1 chain) (Laminin-1 subunit beta) (Laminin-10 subunit beta) (Laminin-12 subunit beta) (Laminin-2 subunit beta) (Laminin-6 subunit beta) (Laminin-8 subunit beta)	3 v 3	-0.116596	0.000542328	0.159258	GALNT10	polypeptide N-acetylgalactosaminyltransferase 10	ANKRD52
Q15833	STXBP2	Syntaxin-binding protein 2 (Protein unc-18 homolog 2) (Unc18-2) (Protein unc-18 homolog B) (Unc-18B)	3 v 3	-0.204693	0.000581986	0.162281	LIN9	lin-9 DREAM MuvB core complex component	EMC10
P49427	CDC34	Ubiquitin-conjugating enzyme E2 R1 (EC 2.3.2.23) ((E3-independent) E2 ubiquitin-conjugating enzyme R1) (EC 2.3.2.24) (E2 ubiquitin-conjugating enzyme R1) (Ubiquitin-conjugating enzyme E2-32 kDa complementing) (Ubiquitin-conjugating enzyme E2-CDC34) (Ubiquitin-protein ligase R1)	3 v 3	-0.273713	0.000591789	0.162281	FOXP2	forkhead box P2	PDLIM5
O60942	RNGTT	mRNA-capping enzyme (HCAP1) (HCE) [Includes: Polynucleotide 5'-triphosphatase (EC 3.1.3.33) (mRNA 5'-triphosphatase) (TPase); mRNA guanylyltransferase (EC 2.7.7.50) (GTP--RNA guanylyltransferase) (GTase)]	3 v 3	-0.0832793	0.000633052	0.655279	SPTBN1	spectrin beta, non-erythrocytic 1	SACM1L
Q9GZN8	C20orf27	UPF0687 protein C20orf27	3 v 3	0.289382	0.000639507	0.165031	FADS1	fatty acid desaturase 1	CDR2L
Q96S52	PIGS	GPI transamidase component PIG-S (Phosphatidylinositol-glycan biosynthesis class S protein)	3 v 3	-0.0886381	0.000706829	0.165868	SPOCK1	SPARC (osteonectin), cwcv and kazal like domains proteoglycan 1	CCDC167
Q8NBI6	XXYLT1	Xyloside xylosyltransferase 1 (EC 2.4.2.62) (UDP-xylose:alpha-xyloside alpha-1,3-xylosyltransferase)	3 v 3	0.641979	0.00071184	0.165868	DVL3	dishevelled segment polarity protein 3	SMARCC2
P84101	SERF2	Small EDRK-rich factor 2 (Gastric cancer-related protein VRG107) (Protein 4F5-related) (4F5rel) (h4F5rel)	3 v 3	0.764506	0.000723677	0.165868	ADCY1	adenylate cyclase 1	HS6ST1
P60602	ROMO1	Reactive oxygen species modulator 1 (ROS modulator 1) (Epididymis tissue protein Li 175) (Glyrichin) (Mitochondrial targeting GxxxG motif protein) (MTGM) (Protein MGR2 homolog)	3 v 3	0.304419	0.000772841	0.165868	MAML2	mastermind like transcriptional coactivator 2	ANKFY1
V9HWJ5	HEL-S-90n	Nicotinate-nucleotide pyrophosphorylase [carboxylating] (EC 2.4.2.19) (Quinolinate phosphoribosyltransferase [decarboxylating])	3 v 3	0.203383	0.00078568	0.165868	LOC102724951	uncharacterized LOC102724951	CHST6
Q6ZRS2	SRCAP	Helicase SRCAP (EC 3.6.4.-) (Domino homolog 2) (Snf2-related CBP activator)	3 v 3	0.386815	0.000798425	0.165868	ACBD6	acyl-CoA binding domain containing 6	UBR7
P60604	UBE2G2	Ubiquitin-conjugating enzyme E2 G2 (EC 2.3.2.23) (E2 ubiquitin-conjugating enzyme G2) (Ubiquitin carrier protein G2) (Ubiquitin-protein ligase G2)	3 v 3	0.462134	0.000808374	0.165868	LOC102723360	uncharacterized LOC102723360	MTOR
A2VDF0	FUOM	Fucose mutarotase (EC 5.1.3.29)	3 v 3	-0.536156	0.000833353	0.165868	LOC102724219	uncharacterized LOC102724219	RBMS3
Q9NX24	NHP2	H/ACA ribonucleoprotein complex subunit 2 (Nucleolar protein family A member 2) (snoRNP protein NHP2)	3 v 3	0.791111	0.000871383	0.655279	SPPL3	signal peptide peptidase like 3	DAPK3
Q13838	DDX39B	Spliceosome RNA helicase DDX39B (EC 3.6.4.13) (56 kDa U2AF65-associated protein) (ATP-dependent RNA helicase p47) (DEAD box protein UAP56) (HLA-B-associated transcript 1 protein)	3 v 3	0.49795	0.000872305	0.165868	LOC102724843	uncharacterized LOC102724843	TGOLN2
Q53H79		Uncharacterized hypothalamus protein HARP11 variant (Fragment)	3 v 3	-0.193057	0.000873312	0.655279	LGALS3BP	galectin 3 binding protein	BCAP31
Q9NX14	NDUFB11	NADH dehydrogenase [ubiquinone] 1 beta subcomplex subunit 11, mitochondrial (Complex I-ESSS) (CI-ESSS) (NADH-ubiquinone oxidoreductase ESSS subunit) (Neuronal protein 17.3) (Np17.3) (p17.3)	3 v 3	-0.25866	0.000894173	0.655279	FRMD6	FERM domain containing 6	EPHB2
O15013	ARHGEF10	Rho guanine nucleotide exchange factor 10	3 v 3	-0.206073	0.000899116	0.165868	SYNPR	synaptoporin	AGK
O95905	ECD	Protein ecdysoneless homolog (Human suppressor of GCR two) (hSGT1)	3 v 3	0.346273	0.000985117	0.165868	SYPL2	synaptophysin like 2	MTHFS
Q99986	VRK1	Serine/threonine-protein kinase VRK1 (EC 2.7.11.1) (Vaccinia-related kinase 1)	3 v 3	-0.149301	0.00100071	0.165868	CFTR	cystic fibrosis transmembrane conductance regulator	PI4K2A
Q9NWZ5	UCKL1	Uridine-cytidine kinase-like 1 (EC 2.7.1.48)	3 v 3	-0.171544	0.00100921	0.165868	C9orf78	chromosome 9 open reading frame 78	EIF2B1
Q93099	HGD	Homogentisate 1,2-dioxygenase (EC 1.13.11.5) (Homogentisate oxygenase) (Homogentisic acid oxidase) (Homogentisicase)	3 v 3	-0.284167	0.00101117	0.165868	WFDC6	WAP four-disulfide core domain 6	RAB32
Q7LBR1	CHMP1B	Charged multivesicular body protein 1b (CHMP1.5) (Chromatin-modifying protein 1b) (CHMP1b) (Vacuolar protein sorting-associated protein 46-2) (Vps46-2) (hVps46-2)	3 v 3	0.217473	0.0010244	0.165868	TAF8	TATA-box binding protein associated factor 8	TP53I11
Q96FJ2	DYNLL2	Dynein light chain 2, cytoplasmic (8 kDa dynein light chain b) (DLC8b) (Dynein light chain LC8-type 2)	3 v 3	-0.388291	0.0010399	0.165868	OTUD4	OTU deubiquitinase 4	NMRAL1
Q5T1Z8	PUM1	Pumilio homolog 1 (Pumilio homolog 1 (Drosophila), isoform CRA_c)	3 v 3	0.118157	0.0010414	0.165868	STYX	serine/threonine/tyrosine interacting protein	ALG11
P50416	CPT1A	Carnitine O-palmitoyltransferase 1, liver isoform (CPT1-L) (EC 2.3.1.21) (Carnitine O-palmitoyltransferase I, liver isoform) (CPT I) (CPTI-L) (Carnitine palmitoyltransferase 1A)	3 v 3	-0.154267	0.00106499	0.165868	NFKB1	nuclear factor kappa B subunit 1	VPS52
Q969M7	UBE2F	NEDD8-conjugating enzyme UBE2F (EC 2.3.2.32) (NEDD8 carrier protein UBE2F) (NEDD8 protein ligase UBE2F) (NEDD8-conjugating enzyme 2) (RING-type E3 NEDD8 transferase UBE2F) (Ubiquitin-conjugating enzyme E2 F)	3 v 3	-0.107663	0.00108785	0.165868	CSNK1G3	casein kinase 1 gamma 3	ZDHHC3
Q15797	SMAD1	Mothers against decapentaplegic homolog 1 (MAD homolog 1) (Mothers against DPP homolog 1) (JV4-1) (Mad-related protein 1) (SMAD family member 1) (SMAD 1) (Smad1) (hSMAD1) (Transforming growth factor-beta-signaling protein 1) (BSP-1)	3 v 3	0.334694	0.00108887	0.165868	MYRIP	myosin VIIA and Rab interacting protein	PTPRJ
Q8NC44	RETREG2	Reticulophagy regulator 2	3 v 3	-0.104592	0.00110285	0.165868	SYT9	synaptotagmin 9	WDR82
Q3ZCQ8	TIMM50	Mitochondrial import inner membrane translocase subunit TIM50	3 v 3	0.458253	0.00113813	0.165868	CD209	CD209 molecule	ESYT2
Q6UXN9	WDR82	WD repeat-containing protein 82 (Protein TMEM113) (Swd2)	3 v 3	0.131787	0.0011616	0.165868	SPTBN2	spectrin beta, non-erythrocytic 2	SSR1
Q58F09	GCS1	Glucosidase I	3 v 3	0.257453	0.00116598	0.165868	ZIM2	zinc finger imprinted 2	CPNE2
Q2NKX8	ERCC6L	DNA excision repair protein ERCC-6-like (EC 3.6.4.12) (ATP-dependent helicase ERCC6-like) (PLK1-interacting checkpoint helicase) (Tumor antigen BJ-HCC-15)	3 v 3	0.178449	0.00116863	0.165868	RNF38	ring finger protein 38	GOLIM4
P16144	ITGB4	Integrin beta-4 (GP150) (CD antigen CD104)	3 v 3	-0.322386	0.00121736	0.169952	FNDC5	fibronectin type III domain containing 5	GPALPP1
P48147	PREP	Prolyl endopeptidase (PE) (EC 3.4.21.26) (Post-proline cleaving enzyme)	3 v 3	-0.0920209	0.0012289	0.655279	SIAH2	siah E3 ubiquitin protein ligase 2	NUP50
Q9UIA9	XPO7	Exportin-7 (Exp7) (Ran-binding protein 16)	3 v 3	-0.136723	0.00123535	0.655279	FAT4	FAT atypical cadherin 4	AP1M2
Q9BXB4	OSBPL11	Oxysterol-binding protein-related protein 11 (ORP-11) (OSBP-related protein 11)	3 v 3	-0.310194	0.00127293	0.170436	ANKS1A	ankyrin repeat and sterile alpha motif domain containing 1A	KIF1B
Q9Y4L1	HYOU1	Hypoxia up-regulated protein 1 (150 kDa oxygen-regulated protein) (ORP-150) (170 kDa glucose-regulated protein) (GRP-170)	3 v 3	0.342335	0.00128433	0.170436	CCDC6	coiled-coil domain containing 6	CCNT1
P22695	UQCRC2	Cytochrome b-c1 complex subunit 2, mitochondrial (Complex III subunit 2) (Core protein II) (Ubiquinol-cytochrome-c reductase complex core protein 2)	3 v 3	-0.0521412	0.00129067	0.655279	CACNG1	calcium voltage-gated channel auxiliary subunit gamma 1	ABHD11
P01111	NRAS	GTPase NRas (EC 3.6.5.2) (Transforming protein N-Ras)	3 v 3	0.271637	0.00129702	0.170436	ACVR2A	activin A receptor type 2A	TTC28
Q7L775	EPM2AIP1	EPM2A-interacting protein 1 (Laforin-interacting protein)	3 v 3	0.247827	0.00130089	0.170436	HDAC5	histone deacetylase 5	CXorf38
Q12789	GTF3C1	General transcription factor 3C polypeptide 1 (TF3C-alpha) (TFIIIC box B-binding subunit) (Transcription factor IIIC 220 kDa subunit) (TFIIIC 220 kDa subunit) (TFIIIC220) (Transcription factor IIIC subunit alpha)	3 v 3	0.198528	0.00131638	0.655279	UBR4	ubiquitin protein ligase E3 component n-recognin 4	SLC25A15
Q9H4M3	FBXO44	F-box only protein 44 (F-box protein FBX30) (F-box/G-domain protein 3)	2 v 2	-0.0501163	0.00135776	0.655279	HAAO	3-hydroxyanthranilate 3,4-dioxygenase	SLC4A1AP
Q96B36	AKT1S1	Proline-rich AKT1 substrate 1 (40 kDa proline-rich AKT substrate)	3 v 3	0.165773	0.00136886	0.173988	DMAC2	distal membrane arm assembly complex 2	NFIA
P04183	TK1	Thymidine kinase, cytosolic (EC 2.7.1.21)	3 v 3	0.329253	0.00141955	0.173994	TRIM67	tripartite motif containing 67	ATOX1
O00764	PDXK	Pyridoxal kinase (EC 2.7.1.35) (Pyridoxine kinase)	3 v 3	-0.181649	0.00150179	0.173994	VPS26A	VPS26, retromer complex component A	CNNM3
Q9P2J5	LARS1	Leucine--tRNA ligase, cytoplasmic (EC 6.1.1.4) (Leucyl-tRNA synthetase) (LeuRS)	3 v 3	-0.0949815	0.00151222	0.173994	PIK3IP1	phosphoinositide-3-kinase interacting protein 1	UPF2
A4D2P0	RAC1	Ras-related C3 botulinum toxin substrate 1 (Rho family, small GTP binding protein Rac1) (Ras-related C3 botulinum toxin substrate 1 (Rho family, small GTP binding protein Rac1), isoform CRA_e) (cDNA FLJ77333, highly similar to Homo sapiens ras-related C3 botulinum toxin substrate 1 (rho family, small GTP binding protein Rac1) (RAC1), transcript variant Rac1b, mRNA)	3 v 3	-0.0851117	0.00153199	0.173994	ANKS1B	ankyrin repeat and sterile alpha motif domain containing 1B	POLE4
P35754	GLRX	Glutaredoxin-1 (Thioltransferase-1) (TTase-1)	3 v 3	-0.187192	0.00159526	0.655279	ATP8B4	ATPase phospholipid transporting 8B4 (putative)	PRKAA1
O95994	AGR2	Anterior gradient protein 2 homolog (AG-2) (hAG-2) (HPC8) (Secreted cement gland protein XAG-2 homolog)	3 v 3	-0.194798	0.00161505	0.655279	ADO	2-aminoethanethiol dioxygenase	STRN4
Q96KN1	LRATD2	Protein LRATD2 (Breast cancer membrane protein 101) (LRAT domain-containing 2) (Protein FAM84B) (Protein NSE2)	3 v 3	-0.273795	0.00164665	0.173994	BCR	BCR, RhoGEF and GTPase activating protein	ACO2
Q9UHY1	NRBP1	Nuclear receptor-binding protein	3 v 3	-0.215469	0.0016657	0.173994	SYNGR3	synaptogyrin 3	RPRD1B
Q96FW1	OTUB1	Ubiquitin thioesterase OTUB1 (EC 3.4.19.12) (Deubiquitinating enzyme OTUB1) (OTU domain-containing ubiquitin aldehyde-binding protein 1) (Otubain-1) (hOTU1) (Ubiquitin-specific-processing protease OTUB1)	3 v 3	-0.064963	0.00166841	0.655279	LRRN1	leucine rich repeat neuronal 1	AP1G1
O75110	ATP9A	Probable phospholipid-transporting ATPase IIA (EC 7.6.2.1) (ATPase class II type 9A)	3 v 3	-0.309557	0.00168382	0.173994	ZCCHC2	zinc finger CCHC-type containing 2	PELI2
P52306	RAP1GDS1	Rap1 GTPase-GDP dissociation stimulator 1 (Exchange factor smgGDS) (SMG GDS protein) (SMG P21 stimulatory GDP/GTP exchange protein)	3 v 3	-0.157277	0.00172553	0.173994	DENND2D	DENN domain containing 2D	MICAL2
Q9BVL4	SELENOO	Protein adenylyltransferase SelO, mitochondrial (EC 2.7.7.-) (EC 2.7.7.n1) (Selenoprotein O) (SelO)	3 v 3	0.176341	0.00175212	0.173994	RLF	rearranged L-myc fusion	CHMP1A
Q14571	ITPR2	Inositol 1,4,5-trisphosphate receptor type 2 (IP3 receptor isoform 2) (IP3R 2) (InsP3R2) (Type 2 inositol 1,4,5-trisphosphate receptor) (Type 2 InsP3 receptor)	3 v 3	0.110513	0.00175593	0.173994	RTN4	reticulon 4	C20orf27
Q15382	RHEB	GTP-binding protein Rheb (Ras homolog enriched in brain)	3 v 3	-0.101466	0.00176736	0.173994	DIP2C	disco interacting protein 2 homolog C	PDPK1
Q6P6C2	ALKBH5	RNA demethylase ALKBH5 (EC 1.14.11.53) (Alkylated DNA repair protein alkB homolog 5) (Alpha-ketoglutarate-dependent dioxygenase alkB homolog 5)	3 v 3	0.11237	0.00179252	0.173994	SNX1	sorting nexin 1	TFRC
Q96S55	WRNIP1	ATPase WRNIP1 (EC 3.6.1.-) (Werner helicase-interacting protein 1)	3 v 3	-0.172047	0.00182056	0.173994	PASD1	PAS domain containing repressor 1	HEATR5B
P35250	RFC2	Replication factor C subunit 2 (Activator 1 40 kDa subunit) (A1 40 kDa subunit) (Activator 1 subunit 2) (Replication factor C 40 kDa subunit) (RF-C 40 kDa subunit) (RFC40)	3 v 3	-0.0610817	0.00183151	0.655279	RAB18	RAB18, member RAS oncogene family	EP400
Q7LBC6	KDM3B	Lysine-specific demethylase 3B (EC 1.14.11.65) (JmjC domain-containing histone demethylation protein 2B) (Jumonji domain-containing protein 1B) (Nuclear protein 5qNCA) ([histone H3]-dimethyl-L-lysine(9) demethylase 3B)	3 v 3	0.200818	0.00184531	0.173994	TCF12	transcription factor 12	HYOU1
A0A024R6S6	FTS	Fused toes homolog (Mouse), isoform CRA_c	3 v 3	-0.199417	0.00184608	0.173994	DDX39B	DExD-box helicase 39B	PACSIN1
Q86YS3	RAB11FIP4	Rab11 family-interacting protein 4 (FIP4-Rab11) (Rab11-FIP4) (Arfophilin-2)	3 v 3	-0.141081	0.00185151	0.173994	TIPARP	TCDD inducible poly(ADP-ribose) polymerase	TBC1D13
O75477	ERLIN1	Erlin-1 (Endoplasmic reticulum lipid raft-associated protein 1) (Protein KE04) (Stomatin-prohibitin-flotillin-HflC/K domain-containing protein 1) (SPFH domain-containing protein 1)	3 v 3	-0.404875	0.00188001	0.173994	DSTN	destrin, actin depolymerizing factor	DHCR24
Q9NQ84	GPRC5C	G-protein coupled receptor family C group 5 member C (Retinoic acid-induced gene 3 protein) (RAIG-3)	3 v 3	0.423598	0.00192018	0.173994	C7orf43	chromosome 7 open reading frame 43	RAD18
Q02040	AKAP17A	A-kinase anchor protein 17A (AKAP-17A) (721P) (B-lymphocyte antigen) (Protein XE7) (Protein kinase A-anchoring protein 17A) (PRKA17A) (Splicing factor, arginine/serine-rich 17A)	3 v 3	0.259201	0.00200558	0.655279	VPS45	vacuolar protein sorting 45 homolog
P00966	ASS1	Argininosuccinate synthase (EC 6.3.4.5) (Citrulline--aspartate ligase)	3 v 3	-0.431056	0.00204729	0.173994	EIF5B	eukaryotic translation initiation factor 5B
Q8IX01	SUGP2	SURP and G-patch domain-containing protein 2 (Arginine/serine-rich-splicing factor 14) (Splicing factor, arginine/serine-rich 14)	3 v 3	0.131829	0.00208141	0.173994	RAB12	RAB12, member RAS oncogene family
Q9NQ34	TMEM9B	Transmembrane protein 9B	3 v 3	-0.180599	0.00212649	0.173994	SH3TC2	SH3 domain and tetratricopeptide repeats 2
Q9H8H3	METTL7A	Methyltransferase-like protein 7A (EC 2.1.1.-) (Protein AAM-B)	3 v 3	0.161681	0.00214984	0.173994	FTSJ1	FtsJ RNA methyltransferase homolog 1
Q8WVB3	HEXD	Hexosaminidase D (EC 3.2.1.52) (Beta-N-acetylhexosaminidase) (Beta-hexosaminidase D) (Hexosaminidase domain-containing protein) (N-acetyl-beta-galactosaminidase)	3 v 3	-0.7092	0.00215874	0.173994	38412	membrane associated ring-CH-type finger 5
D7RF68		AGTRAP-BRAF fusion protein	3 v 3	-0.234102	0.00216164	0.655279	PTPRD	protein tyrosine phosphatase, receptor type D
Q9Y2P4	SLC27A6	Long-chain fatty acid transport protein 6 (FATP-6) (Fatty acid transport protein 6) (Arachidonate--CoA ligase) (EC 6.2.1.15) (Fatty-acid-coenzyme A ligase, very long-chain 2) (EC 6.2.1.-) (Solute carrier family 27 member 6) (Very long-chain acyl-CoA synthetase homolog 1) (VLCSH1) (hVLCS-H1)	3 v 3	-0.0878376	0.00218322	0.173994	LRRC59	leucine rich repeat containing 59
Q9Y342	PLLP	Plasmolipin (Plasma membrane proteolipid)	2 v 2	0.250849	0.002209	0.655279	SHPRH	SNF2 histone linker PHD RING helicase
Q96JM3	CHAMP1	Chromosome alignment-maintaining phosphoprotein 1 (Zinc finger protein 828)	3 v 3	-0.117646	0.00221106	0.655279	SEPSECS	Sep (O-phosphoserine) tRNA:Sec (selenocysteine) tRNA synthase
Q9NPE3	NOP10	H/ACA ribonucleoprotein complex subunit 3 (Nucleolar protein 10) (Nucleolar protein family A member 3) (snoRNP protein NOP10)	2 v 2	0.829391	0.00222708	0.655279	KLF6	Kruppel like factor 6
Q8IWV8	UBR2	E3 ubiquitin-protein ligase UBR2 (EC 2.3.2.27) (N-recognin-2) (RING-type E3 ubiquitin transferase UBR2) (Ubiquitin-protein ligase E3-alpha-2) (Ubiquitin-protein ligase E3-alpha-II)	3 v 3	0.113177	0.00224382	0.173994	CALN1	calneuron 1
Q96BP3	PPWD1	Peptidylprolyl isomerase domain and WD repeat-containing protein 1 (EC 5.2.1.8) (Spliceosome-associated cyclophilin)	3 v 3	0.220945	0.00226948	0.173994	KDM5A	lysine demethylase 5A
Q96QK1	VPS35	Vacuolar protein sorting-associated protein 35 (hVPS35) (Maternal-embryonic 3) (Vesicle protein sorting 35)	3 v 3	0.101299	0.00227375	0.173994	EXD1	exonuclease 3'-5' domain containing 1
O76024	WFS1	Wolframin	3 v 3	0.120575	0.00230664	0.173994	PPP4R3B	protein phosphatase 4 regulatory subunit 3B
Q9BSJ6	PIMREG	Protein PIMREG (CALM-interactor expressed in thymus and spleen) (PICALM-interacting mitotic regulator) (Regulator of chromosome segregation protein 1)	2 v 2	0.42414	0.00233525	0.173994	DCAF17	DDB1 and CUL4 associated factor 17
Q9UK73	FEM1B	Protein fem-1 homolog B (FEM1b) (FEM1-beta) (Fem-1-like death receptor-binding protein alpha) (Fem-1-like in apoptotic pathway protein alpha) (F1A-alpha)	3 v 3	0.0941723	0.00235321	0.173994	ADAM11	ADAM metallopeptidase domain 11
Q14527	HLTF	Helicase-like transcription factor (EC 2.3.2.27) (EC 3.6.4.-) (DNA-binding protein/plasminogen activator inhibitor 1 regulator) (HIP116) (RING finger protein 80) (RING-type E3 ubiquitin transferase HLTF) (SWI/SNF-related matrix-associated actin-dependent regulator of chromatin subfamily A member 3) (Sucrose nonfermenting protein 2-like 3)	3 v 3	-0.131241	0.00238113	0.173994	TAPT1	transmembrane anterior posterior transformation 1
Q96AJ9	VTI1A	Vesicle transport through interaction with t-SNAREs homolog 1A (Vesicle transport v-SNARE protein Vti1-like 2) (Vti1-rp2)	3 v 3	0.38921	0.00239544	0.173994	PTAR1	protein prenyltransferase alpha subunit repeat containing 1
Q96MV1	TLCD4	TLC domain-containing protein 4 (Transmembrane protein 56)	3 v 3	-0.110209	0.00239982	0.173994	IQSEC3	IQ motif and Sec7 domain 3
A0A2R8Y5A6	ATXN2	Ataxin-2	3 v 3	-0.300041	0.00241608	0.173994	HIVEP3	human immunodeficiency virus type I enhancer binding protein 3
Q16799	RTN1	Reticulon-1 (Neuroendocrine-specific protein)	3 v 3	-0.281735	0.00244297	0.655279	KIAA1549	KIAA1549
Q8TAE6	PPP1R14C	Protein phosphatase 1 regulatory subunit 14C (Kinase-enhanced PP1 inhibitor) (PKC-potentiated PP1 inhibitory protein) (Serologically defined breast cancer antigen NY-BR-81)	3 v 3	-0.118672	0.00245659	0.655279	RORA	RAR related orphan receptor A
Q9BW60	ELOVL1	Elongation of very long chain fatty acids protein 1 (EC 2.3.1.199) (3-keto acyl-CoA synthase ELOVL1) (ELOVL fatty acid elongase 1) (ELOVL FA elongase 1) (Very long chain 3-ketoacyl-CoA synthase 1) (Very long chain 3-oxoacyl-CoA synthase 1)	3 v 3	-0.191919	0.00247977	0.173994	HMBOX1	homeobox containing 1
Q9H892	TTC12	Tetratricopeptide repeat protein 12 (TPR repeat protein 12)	3 v 3	-0.21828	0.00248113	0.655279	GPAM	glycerol-3-phosphate acyltransferase, mitochondrial
Q96AY4	TTC28	Tetratricopeptide repeat protein 28 (TPR repeat protein 28) (TPR repeat-containing big gene cloned at Keio)	3 v 3	0.363985	0.00248341	0.173994	TCAF2	TRPM8 channel associated factor 2
Q9Y2I8	WDR37	WD repeat-containing protein 37	3 v 3	-0.238301	0.00249455	0.173994	CYFIP2	cytoplasmic FMR1 interacting protein 2
Q9NYG2	ZDHHC3	Palmitoyltransferase ZDHHC3 (EC 2.3.1.225) (Acyltransferase ZDHHC3) (EC 2.3.1.-) (Protein DHHC1) (Zinc finger DHHC domain-containing protein 3) (DHHC-3)	2 v 2	0.239072	0.00251284	0.173994	MERTK	MER proto-oncogene, tyrosine kinase
P61006	RAB8A	Ras-related protein Rab-8A (Oncogene c-mel)	3 v 3	0.117129	0.00252623	0.173994	C11orf24	chromosome 11 open reading frame 24
P42858	HTT	Huntingtin (Huntington disease protein) (HD protein) [Cleaved into: Huntingtin, myristoylated N-terminal fragment]	3 v 3	0.276544	0.00254569	0.173994	ATP11B	ATPase phospholipid transporting 11B (putative)
P40123	CAP2	Adenylyl cyclase-associated protein 2 (CAP 2)	3 v 3	-0.325394	0.00258052	0.173994	PTPN20	protein tyrosine phosphatase, non-receptor type 20
Q53GA4	PHLDA2	Pleckstrin homology-like domain family A member 2 (Beckwith-Wiedemann syndrome chromosomal region 1 candidate gene C protein) (Imprinted in placenta and liver protein) (Tumor-suppressing STF cDNA 3 protein) (Tumor-suppressing subchromosomal transferable fragment candidate gene 3 protein) (p17-Beckwith-Wiedemann region 1 C) (p17-BWR1C)	3 v 3	-0.646819	0.00258228	0.173994	C5orf47	chromosome 5 open reading frame 47
O95202	LETM1	Mitochondrial proton/calcium exchanger protein (Leucine zipper-EF-hand-containing transmembrane protein 1)	3 v 3	0.278512	0.00260224	0.173994	ZMAT3	zinc finger matrin-type 3
P12109	COL6A1	Collagen alpha-1(VI) chain	3 v 3	-0.563797	0.00261925	0.173994	MBTD1	mbt domain containing 1
Q6PK18	OGFOD3	2-oxoglutarate and iron-dependent oxygenase domain-containing protein 3 (EC 1.14.11.-)	3 v 3	0.146752	0.00261933	0.173994	WDR41	WD repeat domain 41
Q9NYF8	BCLAF1	Bcl-2-associated transcription factor 1 (Btf) (BCLAF1 and THRAP3 family member 1)	3 v 3	-0.295912	0.00263094	0.173994	TSPAN9	tetraspanin 9
Q8NHH9	ATL2	Atlastin-2 (EC 3.6.5.-) (ADP-ribosylation factor-like protein 6-interacting protein 2) (ARL-6-interacting protein 2) (Aip-2)	3 v 3	-0.258763	0.00263944	0.173994	HPS5	HPS5, biogenesis of lysosomal organelles complex 2 subunit 2
Q12893	TMEM115	Transmembrane protein 115 (Placental protein 6) (Protein PL6)	3 v 3	0.361332	0.00265609	0.173994	THBS1	thrombospondin 1
P32455	GBP1	Guanylate-binding protein 1 (EC 3.6.5.-) (GTP-binding protein 1) (GBP-1) (HuGBP-1) (Guanine nucleotide-binding protein 1) (Interferon-induced guanylate-binding protein 1)	3 v 3	-0.1072	0.00267408	0.655279	KCNA6	potassium voltage-gated channel subfamily A member 6
Q9H2H9	SLC38A1	Sodium-coupled neutral amino acid transporter 1 (Amino acid transporter A1) (N-system amino acid transporter 2) (Solute carrier family 38 member 1) (System A amino acid transporter 1) (System N amino acid transporter 1)	3 v 3	-0.327062	0.00270077	0.655279	CPLX3	complexin 3
Q13085	ACACA	Acetyl-CoA carboxylase 1 (ACC1) (EC 6.4.1.2) (Acetyl-Coenzyme A carboxylase alpha) (ACC-alpha)	3 v 3	0.0851743	0.0027203	0.176578	TTL	tubulin tyrosine ligase
Q96P48	ARAP1	Arf-GAP with Rho-GAP domain, ANK repeat and PH domain-containing protein 1 (Centaurin-delta-2) (Cnt-d2)	3 v 3	-0.109602	0.00273923	0.176578	TBC1D8	TBC1 domain family member 8
O75940	SMNDC1	Survival of motor neuron-related-splicing factor 30 (30 kDa splicing factor SMNrp) (SMN-related protein) (Survival motor neuron domain-containing protein 1)	3 v 3	0.249418	0.00275773	0.176578	SHISA9	shisa family member 9
Q9NP72	RAB18	Ras-related protein Rab-18	3 v 3	0.324461	0.00281568	0.176677	ARHGAP40	Rho GTPase activating protein 40
Q9Y2V7	COG6	Conserved oligomeric Golgi complex subunit 6 (COG complex subunit 6) (Component of oligomeric Golgi complex 6)	3 v 3	-0.074812	0.00283638	0.655279	RLIM	ring finger protein, LIM domain interacting
Q16204	CCDC6	Coiled-coil domain-containing protein 6 (Papillary thyroid carcinoma-encoded protein) (Protein H4)	3 v 3	0.48069	0.00286204	0.176677	STPG1	sperm tail PG-rich repeat containing 1
Q9NRV9	HEBP1	Heme-binding protein 1 (p22HBP)	3 v 3	0.378641	0.00288239	0.176677	EPPIN	epididymal peptidase inhibitor
O43813	LANCL1	Glutathione S-transferase LANCL1 (EC 2.5.1.18) (40 kDa erythrocyte membrane protein) (p40) (LanC-like protein 1)	3 v 3	0.251033	0.00288708	0.176677	KSR2	kinase suppressor of ras 2
Q53GS9	USP39	U4/U6.U5 tri-snRNP-associated protein 2 (Inactive ubiquitin-specific peptidase 39) (SAD1 homolog) (U4/U6.U5 tri-snRNP-associated 65 kDa protein) (65K)	3 v 3	0.226617	0.00290663	0.176677	CRAMP1	cramped chromatin regulator homolog 1
P54920	NAPA	Alpha-soluble NSF attachment protein (SNAP-alpha) (N-ethylmaleimide-sensitive factor attachment protein alpha)	3 v 3	0.31664	0.00292525	0.176677	ANKRD52	ankyrin repeat domain 52
Q08495	DMTN	Dematin (Dematin actin-binding protein) (Erythrocyte membrane protein band 4.9)	3 v 3	-0.321296	0.00298045	0.655279	CXCL14	C-X-C motif chemokine ligand 14
P25440	BRD2	Bromodomain-containing protein 2 (O27.1.1) (Really interesting new gene 3 protein)	3 v 3	-0.163655	0.00299026	0.178077	EMC10	ER membrane protein complex subunit 10
P16615	ATP2A2	Sarcoplasmic/endoplasmic reticulum calcium ATPase 2 (SERCA2) (SR Ca(2+)-ATPase 2) (EC 7.2.2.10) (Calcium pump 2) (Calcium-transporting ATPase sarcoplasmic reticulum type, slow twitch skeletal muscle isoform) (Endoplasmic reticulum class 1/2 Ca(2+) ATPase)	3 v 3	0.215393	0.00305283	0.179672	LGALSL	galectin like
B7ZB83		cDNA, FLJ79447, highly similar to Nucleosome assembly protein 1-like 4	3 v 3	-0.31596	0.00306037	0.179672	ZNF281	zinc finger protein 281
A0A2R8Y566	RELCH	RAB11-binding protein RELCH	3 v 3	-0.0965223	0.00309591	0.179672	C1QA	complement C1q A chain
Q9Y4E5	ZNF451	E3 SUMO-protein ligase ZNF451 (EC 2.3.2.-) (Coactivator for steroid receptors) (E3 SUMO-protein transferase ZNF451) (Zinc finger protein 451)	3 v 3	0.199777	0.00314994	0.655279	FAM237A	family with sequence similarity 237 member A
F5H875	CHMP1A	Charged multivesicular body protein 1a (Chromatin-modifying protein 1a)	3 v 3	0.715586	0.00316539	0.179672	PDLIM5	PDZ and LIM domain 5
O94973	AP2A2	AP-2 complex subunit alpha-2 (100 kDa coated vesicle protein C) (Adaptor protein complex AP-2 subunit alpha-2) (Adaptor-related protein complex 2 subunit alpha-2) (Alpha-adaptin C) (Alpha2-adaptin) (Clathrin assembly protein complex 2 alpha-C large chain) (Huntingtin yeast partner J) (Huntingtin-interacting protein 9) (HIP-9) (Huntingtin-interacting protein J) (Plasma membrane adaptor HA2/AP2 ada…	3 v 3	-0.0812044	0.00320666	0.179672	MAGI3	membrane associated guanylate kinase, WW and PDZ domain containing 3
Q6NXG1	ESRP1	Epithelial splicing regulatory protein 1 (RNA-binding motif protein 35A) (RNA-binding protein 35A)	3 v 3	0.294593	0.00323653	0.179672	GBP4	guanylate binding protein 4
P50991	CCT4	T-complex protein 1 subunit delta (TCP-1-delta) (CCT-delta) (Stimulator of TAR RNA-binding)	3 v 3	-0.152609	0.00324019	0.179672	ARRB1	arrestin beta 1
P43490	NAMPT	Nicotinamide phosphoribosyltransferase (NAmPRTase) (Nampt) (EC 2.4.2.12) (Pre-B-cell colony-enhancing factor 1) (Pre-B cell-enhancing factor) (Visfatin)	3 v 3	-0.130188	0.00324828	0.179672	SACM1L	SAC1 like phosphatidylinositide phosphatase
Q9Y296	TRAPPC4	Trafficking protein particle complex subunit 4 (Hematopoietic stem/progenitor cell protein 172) (Synbindin) (TRS23 homolog)	3 v 3	-0.285554	0.00325976	0.179672	HEXA	hexosaminidase subunit alpha
Q9BVK2	ALG8	Probable dolichyl pyrophosphate Glc1Man9GlcNAc2 alpha-1,3-glucosyltransferase (EC 2.4.1.265) (Asparagine-linked glycosylation protein 8 homolog) (Dol-P-Glc:Glc(1)Man(9)GlcNAc(2)-PP-dolichyl alpha-1,3-glucosyltransferase) (Dolichyl-P-Glc:Glc1Man9GlcNAc2-PP-dolichyl glucosyltransferase)	3 v 3	-0.112616	0.00326441	0.655279	SMCO3	single-pass membrane protein with coiled-coil domains 3
Q9NP84	TNFRSF12A	Tumor necrosis factor receptor superfamily member 12A (Fibroblast growth factor-inducible immediate-early response protein 14) (FGF-inducible 14) (Tweak-receptor) (TweakR) (CD antigen CD266)	2 v 2	-0.716774	0.00331242	0.179672	RNF114	ring finger protein 114
Q92667	AKAP1	A-kinase anchor protein 1, mitochondrial (A-kinase anchor protein 149 kDa) (AKAP 149) (Dual specificity A-kinase-anchoring protein 1) (D-AKAP-1) (Protein kinase A-anchoring protein 1) (PRKA1) (Spermatid A-kinase anchor protein 84) (S-AKAP84)	3 v 3	0.133913	0.0033511	0.179827	ACVR2B	activin A receptor type 2B
O14562	UBFD1	Ubiquitin domain-containing protein UBFD1 (Ubiquitin-binding protein homolog)	3 v 3	0.227428	0.00336587	0.179827	STEAP2	STEAP2 metalloreductase
Q59GX9		Ribosomal protein L5 variant (Fragment)	2 v 2	0.325144	0.0033857	0.655279	ZNF853	zinc finger protein 853
P20339	RAB5A	Ras-related protein Rab-5A (EC 3.6.5.2)	3 v 3	0.41801	0.00343138	0.179827	CDR2L	cerebellar degeneration related protein 2 like
B3KU38	IQCJ-SCHIP1	IQCJ-SCHIP1 readthrough transcript protein	3 v 3	-0.263333	0.00345862	0.179827	ATP2A3	ATPase sarcoplasmic/endoplasmic reticulum Ca2+ transporting 3
Q6ZQX7	LIAT1	Protein LIAT1 (Ligand of ATE1 protein)	3 v 3	0.546822	0.00347811	0.179827	MPEG1	macrophage expressed 1
Q96EM0	L3HYPDH	Trans-3-hydroxy-L-proline dehydratase (EC 4.2.1.77) (Trans-L-3-hydroxyproline dehydratase)	3 v 3	-0.304134	0.00351026	0.179827	YWHAZ	tyrosine 3-monooxygenase/tryptophan 5-monooxygenase activation protein zeta
Q9BUR5	APOO	MICOS complex subunit MIC26 (Apolipoprotein O) (MICOS complex subunit MIC23) (Protein FAM121B)	3 v 3	-0.17935	0.00352902	0.179827	DOCK3	dedicator of cytokinesis 3
O94876	TMCC1	Transmembrane and coiled-coil domains protein 1	3 v 3	0.188966	0.00352983	0.179827	PIK3CB	phosphatidylinositol-4,5-bisphosphate 3-kinase catalytic subunit beta
B3KMX1		cDNA FLJ12848 fis, clone NT2RP2003391, highly similar to Transportin-3	2 v 2	0.27417	0.00356866	0.179827	EDEM3	ER degradation enhancing alpha-mannosidase like protein 3
Q5JVF3	PCID2	PCI domain-containing protein 2 (CSN12-like protein)	3 v 3	-0.17932	0.00361411	0.181045	TET3	tet methylcytosine dioxygenase 3
Q13685	AAMP	Angio-associated migratory cell protein	3 v 3	-0.289536	0.00371745	0.183072	MPPED2	metallophosphoesterase domain containing 2
P33993	MCM7	DNA replication licensing factor MCM7 (EC 3.6.4.12) (CDC47 homolog) (P1.1-MCM3)	3 v 3	-0.0557719	0.00374166	0.183072	CBX4	chromobox 4
Q969G3	SMARCE1	SWI/SNF-related matrix-associated actin-dependent regulator of chromatin subfamily E member 1 (BRG1-associated factor 57) (BAF57)	3 v 3	0.272533	0.00375373	0.183072	CCDC167	coiled-coil domain containing 167
P14927	UQCRB	Cytochrome b-c1 complex subunit 7 (Complex III subunit 7) (Complex III subunit VII) (QP-C) (Ubiquinol-cytochrome c reductase complex 14 kDa protein)	3 v 3	-0.176004	0.00376147	0.655279	PTAFR	platelet activating factor receptor
Q53EU6	GPAT3	Glycerol-3-phosphate acyltransferase 3 (GPAT-3) (EC 2.3.1.15) (1-acyl-sn-glycerol-3-phosphate O-acyltransferase 10) (AGPAT 10) (1-acyl-sn-glycerol-3-phosphate O-acyltransferase 9) (1-AGP acyltransferase 9) (1-AGPAT 9) (EC 2.3.1.51) (Acyl-CoA:glycerol-3-phosphate acyltransferase 3) (hGPAT3) (Lung cancer metastasis-associated protein 1) (Lysophosphatidic acid acyltransferase theta) (LPAAT-theta) (M…	3 v 3	-0.356022	0.00380803	0.183072	FAM57B	family with sequence similarity 57 member B
Q99798	ACO2	Aconitate hydratase, mitochondrial (Aconitase) (EC 4.2.1.3) (Citrate hydro-lyase)	3 v 3	0.843846	0.0038143	0.183072	SMARCC2	SWI/SNF related, matrix associated, actin dependent regulator of chromatin subfamily c member 2
Q9ULR3	PPM1H	Protein phosphatase 1H (EC 3.1.3.16)	3 v 3	0.416571	0.00383544	0.183072	HS6ST1	heparan sulfate 6-O-sulfotransferase 1
Q96JJ7	TMX3	Protein disulfide-isomerase TMX3 (EC 5.3.4.1) (Thioredoxin domain-containing protein 10) (Thioredoxin-related transmembrane protein 3)	3 v 3	0.196032	0.00389537	0.183072	ANKFY1	ankyrin repeat and FYVE domain containing 1
Q66K14	TBC1D9B	TBC1 domain family member 9B	3 v 3	-0.053243	0.00391166	0.655279	RAP1GAP2	RAP1 GTPase activating protein 2
Q9UH62	ARMCX3	Armadillo repeat-containing X-linked protein 3 (ARM protein lost in epithelial cancers on chromosome X 3) (Protein ALEX3)	3 v 3	0.134697	0.00399523	0.183072	GABBR2	gamma-aminobutyric acid type B receptor subunit 2
Q13561	DCTN2	Dynactin subunit 2 (50 kDa dynein-associated polypeptide) (Dynactin complex 50 kDa subunit) (DCTN-50) (p50 dynamitin)	3 v 3	-0.331468	0.00399543	0.655279	SORBS2	sorbin and SH3 domain containing 2
Q13751	LAMB3	Laminin subunit beta-3 (Epiligrin subunit bata) (Kalinin B1 chain) (Kalinin subunit beta) (Laminin B1k chain) (Laminin-5 subunit beta) (Nicein subunit beta)	3 v 3	-0.554026	0.0040186	0.183072	RANBP6	RAN binding protein 6
Q9NR09	BIRC6	Baculoviral IAP repeat-containing protein 6 (EC 2.3.2.27) (BIR repeat-containing ubiquitin-conjugating enzyme) (BRUCE) (RING-type E3 ubiquitin transferase BIRC6) (Ubiquitin-conjugating BIR domain enzyme apollon) (APOLLON)	3 v 3	0.129277	0.00402001	0.183072	MYOM3	myomesin 3
Q13569	TDG	G/T mismatch-specific thymine DNA glycosylase (EC 3.2.2.29) (Thymine-DNA glycosylase) (hTDG)	2 v 2	-0.483473	0.00403707	0.183072	TBC1D24	TBC1 domain family member 24
Q96JJ3	ELMO2	Engulfment and cell motility protein 2 (Protein ced-12 homolog A) (hCed-12A)	3 v 3	0.507129	0.00405765	0.183072	SCN5A	sodium voltage-gated channel alpha subunit 5
Q9NVC6	MED17	Mediator of RNA polymerase II transcription subunit 17 (Activator-recruited cofactor 77 kDa component) (ARC77) (Cofactor required for Sp1 transcriptional activation subunit 6) (CRSP complex subunit 6) (Mediator complex subunit 17) (Thyroid hormone receptor-associated protein complex 80 kDa component) (Trap80) (Transcriptional coactivator CRSP77) (Vitamin D3 receptor-interacting protein complex 80…	3 v 3	0.102641	0.00407588	0.183072	CNTLN	centlein
Q96KA5	CLPTM1L	Cleft lip and palate transmembrane protein 1-like protein (CLPTM1-like protein) (Cisplatin resistance-related protein 9) (CRR9p)	3 v 3	-0.353747	0.00408319	0.183072	ZNF740	zinc finger protein 740
Q92575	UBXN4	UBX domain-containing protein 4 (Erasin) (UBX domain-containing protein 2)	3 v 3	0.172635	0.00409286	0.183072	PTPRO	protein tyrosine phosphatase, receptor type O
Q14204	DYNC1H1	Cytoplasmic dynein 1 heavy chain 1 (Cytoplasmic dynein heavy chain 1) (Dynein heavy chain, cytosolic)	3 v 3	0.0661179	0.0041275	0.183072	ADAM19	ADAM metallopeptidase domain 19
Q8NFJ9	BBS1	Bardet-Biedl syndrome 1 protein (BBS2-like protein 2)	2 v 2	-0.323583	0.00424067	0.184907	LRRK2	leucine rich repeat kinase 2
Q8NG68	TTL	Tubulin--tyrosine ligase (TTL) (EC 6.3.2.25)	3 v 3	0.139858	0.00424136	0.184907	SPTB	spectrin beta, erythrocytic
Q9Y5Z0	BACE2	Beta-secretase 2 (EC 3.4.23.45) (Aspartic-like protease 56 kDa) (Aspartyl protease 1) (ASP1) (Asp 1) (Beta-site amyloid precursor protein cleaving enzyme 2) (Beta-site APP cleaving enzyme 2) (Down region aspartic protease) (DRAP) (Memapsin-1) (Membrane-associated aspartic protease 1) (Theta-secretase)	3 v 3	-0.109188	0.00425573	0.184907	PLXNB1	plexin B1
Q96K49	TMEM87B	Transmembrane protein 87B	3 v 3	0.0852583	0.00428403	0.185192	ADCK2	aarF domain containing kinase 2
O14579	COPE	Coatomer subunit epsilon (Epsilon-coat protein) (Epsilon-COP)	3 v 3	0.100222	0.00435375	0.187177	TRIM21	tripartite motif containing 21
Q53GQ0	HSD17B12	Very-long-chain 3-oxoacyl-CoA reductase (EC 1.1.1.330) (17-beta-hydroxysteroid dehydrogenase 12) (17-beta-HSD 12) (3-ketoacyl-CoA reductase) (KAR) (Estradiol 17-beta-dehydrogenase 12) (EC 1.1.1.62) (Short chain dehydrogenase/reductase family 12C member 1)	3 v 3	-0.225351	0.0043739	0.187177	NLRC3	NLR family CARD domain containing 3
Q8NBQ5	HSD17B11	Estradiol 17-beta-dehydrogenase 11 (EC 1.1.1.62) (17-beta-hydroxysteroid dehydrogenase 11) (17-beta-HSD 11) (17bHSD11) (17betaHSD11) (17-beta-hydroxysteroid dehydrogenase XI) (17-beta-HSD XI) (17betaHSDXI) (Cutaneous T-cell lymphoma-associated antigen HD-CL-03) (CTCL-associated antigen HD-CL-03) (Dehydrogenase/reductase SDR family member 8) (Retinal short-chain dehydrogenase/reductase 2) (retSDR2…	3 v 3	-0.144072	0.00447199	0.655279	ASCL1	achaete-scute family bHLH transcription factor 1
Q13439	GOLGA4	Golgin subfamily A member 4 (256 kDa golgin) (Golgin-245) (Protein 72.1) (Trans-Golgi p230)	3 v 3	-0.0841789	0.00449639	0.189362	PEG10	paternally expressed 10
J3KPF0	HECTD4	Probable E3 ubiquitin-protein ligase HECTD4	3 v 3	0.209791	0.00451605	0.189362	MXD3	MAX dimerization protein 3
Q9NXR7	BABAM2	BRISC and BRCA1-A complex member 2 (BRCA1-A complex subunit BRE) (BRCA1/BRCA2-containing complex subunit 45) (Brain and reproductive organ-expressed protein)	3 v 3	0.376674	0.00453614	0.189362	PIP4K2C	phosphatidylinositol-5-phosphate 4-kinase type 2 gamma
P55084	HADHB	Trifunctional enzyme subunit beta, mitochondrial (TP-beta) [Includes: 3-ketoacyl-CoA thiolase (EC 2.3.1.155) (EC 2.3.1.16) (Acetyl-CoA acyltransferase) (Beta-ketothiolase)]	3 v 3	-0.0851881	0.00455727	0.655279	CHST6	carbohydrate sulfotransferase 6
Q6Y1H2	HACD2	Very-long-chain (3R)-3-hydroxyacyl-CoA dehydratase 2 (EC 4.2.1.134) (3-hydroxyacyl-CoA dehydratase 2) (HACD2) (Protein-tyrosine phosphatase-like member B)	3 v 3	-0.145786	0.00463083	0.655279	FOXP1	forkhead box P1
A6NEM2	HCFC1	Host cell factor 1	3 v 3	0.231058	0.00463715	0.190099	MRPS16	mitochondrial ribosomal protein S16
Q01650	SLC7A5	Large neutral amino acids transporter small subunit 1 (4F2 light chain) (4F2 LC) (4F2LC) (CD98 light chain) (Integral membrane protein E16) (E16) (L-type amino acid transporter 1) (hLAT1) (Solute carrier family 7 member 5) (y+ system cationic amino acid transporter)	3 v 3	0.789211	0.00466798	0.190099	UBR7	ubiquitin protein ligase E3 component n-recognin 7 (putative)
B4DPV7		Cysteinyl-tRNA synthetase (EC 6.1.1.16)	3 v 3	-0.22606	0.00472578	0.190099	WIPF2	WAS/WASL interacting protein family member 2
Q9Y5N5	N6AMT1	Methyltransferase N6AMT1 (HemK methyltransferase family member 2) (M.HsaHemK2P) (Lysine N-methyltransferase 9) (EC 2.1.1.-) (Methylarsonite methyltransferase N6AMT1) (EC 2.1.1.-) (Protein N(5)-glutamine methyltransferase) (EC 2.1.1.-)	3 v 3	-0.275015	0.00472599	0.190099	BTBD9	BTB domain containing 9
P23921	RRM1	Ribonucleoside-diphosphate reductase large subunit (EC 1.17.4.1) (Ribonucleoside-diphosphate reductase subunit M1) (Ribonucleotide reductase large subunit)	3 v 3	0.327129	0.00475151	0.190099	FGD6	FYVE, RhoGEF and PH domain containing 6
Q9H0E2	TOLLIP	Toll-interacting protein	3 v 3	-0.062679	0.00479847	0.655279	SCARA5	scavenger receptor class A member 5
P35606	COPB2	Coatomer subunit beta' (Beta'-coat protein) (Beta'-COP) (p102)	3 v 3	0.184338	0.00484643	0.190099	PPP2R5C	protein phosphatase 2 regulatory subunit B'gamma
Q7L5Y1	ENOSF1	Mitochondrial enolase superfamily member 1 (EC 4.2.1.68) (Antisense RNA to thymidylate synthase) (rTS) (L-fuconate dehydratase)	3 v 3	-0.175421	0.0048611	0.190099	PTCHD1	patched domain containing 1
Q9BWU0	SLC4A1AP	Kanadaptin (Human lung cancer oncogene 3 protein) (HLC-3) (Kidney anion exchanger adapter protein) (Solute carrier family 4 anion exchanger member 1 adapter protein)	3 v 3	0.341039	0.00486388	0.190099	WWC1	WW and C2 domain containing 1
O00154	ACOT7	Cytosolic acyl coenzyme A thioester hydrolase (EC 3.1.2.2) (Acyl-CoA thioesterase 7) (Brain acyl-CoA hydrolase) (BACH) (hBACH) (CTE-IIa) (CTE-II) (Long chain acyl-CoA thioester hydrolase)	3 v 3	-0.0800695	0.00494151	0.190099	KMT5B	lysine methyltransferase 5B
P49441	INPP1	Inositol polyphosphate 1-phosphatase (IPP) (IPPase) (EC 3.1.3.57)	3 v 3	0.0832004	0.00494686	0.190099	DACT2	dishevelled binding antagonist of beta catenin 2
P33121	ACSL1	Long-chain-fatty-acid--CoA ligase 1 (EC 6.2.1.3) (Acyl-CoA synthetase 1) (ACS1) (Arachidonate--CoA ligase) (EC 6.2.1.15) (Long-chain acyl-CoA synthetase 1) (LACS 1) (Long-chain acyl-CoA synthetase 2) (LACS 2) (Long-chain fatty acid-CoA ligase 2) (Palmitoyl-CoA ligase 1) (Palmitoyl-CoA ligase 2) (Phytanate--CoA ligase) (EC 6.2.1.24)	3 v 3	-0.297572	0.00503143	0.190099	HS6ST3	heparan sulfate 6-O-sulfotransferase 3
Q00653	NFKB2	Nuclear factor NF-kappa-B p100 subunit (DNA-binding factor KBF2) (H2TF1) (Lymphocyte translocation chromosome 10 protein) (Nuclear factor of kappa light polypeptide gene enhancer in B-cells 2) (Oncogene Lyt-10) (Lyt10) [Cleaved into: Nuclear factor NF-kappa-B p52 subunit]	3 v 3	-0.169213	0.00503342	0.190099	MTOR	mechanistic target of rapamycin kinase
P22670	RFX1	MHC class II regulatory factor RFX1 (Enhancer factor C) (EF-C) (Regulatory factor X 1) (RFX) (Transcription factor RFX1)	3 v 3	0.26001	0.00503834	0.190099	TNFAIP8L2	TNF alpha induced protein 8 like 2
Q9NR50	EIF2B3	Translation initiation factor eIF-2B subunit gamma (eIF-2B GDP-GTP exchange factor subunit gamma)	3 v 3	0.157016	0.00505791	0.190099	RBMS3	RNA binding motif single stranded interacting protein 3
Q9NQE9	HINT3	Histidine triad nucleotide-binding protein 3 (HINT-3) (EC 3.-.-.-)	3 v 3	-0.188618	0.00506742	0.190099	DAPK3	death associated protein kinase 3
Q9BQS8	FYCO1	FYVE and coiled-coil domain-containing protein 1 (Zinc finger FYVE domain-containing protein 7)	3 v 3	0.178122	0.00509608	0.190099	GATA2	GATA binding protein 2
Q9UP38	FZD1	Frizzled-1 (Fz-1) (hFz1) (FzE1)	3 v 3	0.507471	0.00511546	0.190099	FBXW2	F-box and WD repeat domain containing 2
Q96G74	OTUD5	OTU domain-containing protein 5 (EC 3.4.19.12) (Deubiquitinating enzyme A) (DUBA)	3 v 3	0.189729	0.00511882	0.190099	HTR3E	5-hydroxytryptamine receptor 3E
O43747	AP1G1	AP-1 complex subunit gamma-1 (Adaptor protein complex AP-1 subunit gamma-1) (Adaptor-related protein complex 1 subunit gamma-1) (Clathrin assembly protein complex 1 gamma-1 large chain) (Gamma1-adaptin) (Golgi adaptor HA1/AP1 adaptin subunit gamma-1)	3 v 3	-0.200274	0.00514047	0.190099	PLXNA2	plexin A2
Q9NPH3	IL1RAP	Interleukin-1 receptor accessory protein (IL-1 receptor accessory protein) (IL-1RAcP) (EC 3.2.2.6) (Interleukin-1 receptor 3) (IL-1R-3) (IL-1R3)	3 v 3	0.266085	0.00515227	0.190099	ZNF2	zinc finger protein 2
Q9H3S5	PIGM	GPI mannosyltransferase 1 (EC 2.4.1.-) (GPI mannosyltransferase I) (GPI-MT-I) (Phosphatidylinositol-glycan biosynthesis class M protein) (PIG-M)	3 v 3	0.203284	0.00515264	0.190099	PSMB2	proteasome subunit beta 2
Q9Y3E2	BOLA1	BolA-like protein 1 (hBolA)	2 v 2	-0.350172	0.0051547	0.655279	EHD3	EH domain containing 3
Q9BVA1	TUBB2B	Tubulin beta-2B chain	3 v 3	0.194816	0.0051896	0.190099	TGOLN2	trans-golgi network protein 2
O94808	GFPT2	Glutamine--fructose-6-phosphate aminotransferase [isomerizing] 2 (EC 2.6.1.16) (D-fructose-6-phosphate amidotransferase 2) (Glutamine:fructose-6-phosphate amidotransferase 2) (GFAT 2) (GFAT2) (Hexosephosphate aminotransferase 2)	3 v 3	-0.311166	0.00524479	0.190099	ZNF704	zinc finger protein 704
Q05086	UBE3A	Ubiquitin-protein ligase E3A (EC 2.3.2.26) (E6AP ubiquitin-protein ligase) (HECT-type ubiquitin transferase E3A) (Human papillomavirus E6-associated protein) (Oncogenic protein-associated protein E6-AP) (Renal carcinoma antigen NY-REN-54)	3 v 3	-0.0644704	0.00527285	0.190099	NFYA	nuclear transcription factor Y subunit alpha
Q5VV41	ARHGEF16	Rho guanine nucleotide exchange factor 16 (Ephexin-4)	3 v 3	-0.0552465	0.00527702	0.655279	SMAD3	SMAD family member 3
Q9C0D5	TANC1	Protein TANC1 (Tetratricopeptide repeat, ankyrin repeat and coiled-coil domain-containing protein 1)	3 v 3	-0.169871	0.0052786	0.190099	DBNL	drebrin like
P28482	MAPK1	Mitogen-activated protein kinase 1 (MAP kinase 1) (MAPK 1) (EC 2.7.11.24) (ERT1) (Extracellular signal-regulated kinase 2) (ERK-2) (MAP kinase isoform p42) (p42-MAPK) (Mitogen-activated protein kinase 2) (MAP kinase 2) (MAPK 2)	3 v 3	0.28706	0.00529754	0.190099	RAB6B	RAB6B, member RAS oncogene family
P04920	SLC4A2	Anion exchange protein 2 (AE 2) (Anion exchanger 2) (Non-erythroid band 3-like protein) (BND3L) (Solute carrier family 4 member 2)	3 v 3	-0.102841	0.00531511	0.190099	BCAP31	B cell receptor associated protein 31
B9EH95	ARVCF	Armadillo repeat gene deletes in velocardiofacial syndrome (Armadillo repeat gene deletes in velocardiofacial syndrome, isoform CRA_b)	3 v 3	-0.106028	0.00535194	0.190099	MBOAT7	membrane bound O-acyltransferase domain containing 7
P63173	RPL38	60S ribosomal protein L38 (Large ribosomal subunit protein eL38)	3 v 3	-0.147671	0.00544105	0.190099	NACC1	nucleus accumbens associated 1
A0A384MDZ8		Aldehyde dehydrogenase (NAD(+)) (EC 1.2.1.3)	3 v 3	-0.253348	0.00544336	0.655279	SLC6A16	solute carrier family 6 member 16
Q8NEW0	SLC30A7	Zinc transporter 7 (ZnT-7) (Solute carrier family 30 member 7) (Znt-like transporter 2)	3 v 3	-0.325678	0.00546554	0.190099	SHISA4	shisa family member 4
Q9NV64	TMEM39A	Transmembrane protein 39A	2 v 2	0.18324	0.00548528	0.190099	TRIM14	tripartite motif containing 14
Q969R2	OSBP2	Oxysterol-binding protein 2 (Oxysterol-binding protein-related protein 4) (ORP-4) (OSBP-related protein 4)	3 v 3	-0.132865	0.00549663	0.655279	PRMT9	protein arginine methyltransferase 9
Q15434	RBMS2	RNA-binding motif, single-stranded-interacting protein 2 (Suppressor of CDC2 with RNA-binding motif 3)	3 v 3	0.371052	0.00551332	0.655279	HPS4	HPS4, biogenesis of lysosomal organelles complex 3 subunit 2
O95685	PPP1R3D	Protein phosphatase 1 regulatory subunit 3D (Protein phosphatase 1 regulatory subunit 6) (PP1 subunit R6) (Protein phosphatase 1-binding subunit R6)	3 v 3	0.153443	0.00555212	0.655279	ST20-MTHFS	ST20-MTHFS readthrough
Q9H7Z6	KAT8	Histone acetyltransferase KAT8 (EC 2.3.1.48) (Lysine acetyltransferase 8) (MOZ, YBF2/SAS3, SAS2 and TIP60 protein 1) (MYST-1) (hMOF)	3 v 3	0.114233	0.00555916	0.190099	CSGALNACT1	chondroitin sulfate N-acetylgalactosaminyltransferase 1
Q8NDX5	PHC3	Polyhomeotic-like protein 3 (Early development regulatory protein 3) (Homolog of polyhomeotic 3) (hPH3)	3 v 3	-0.423252	0.00556076	0.190099	CDK6	cyclin dependent kinase 6
Q9H6T3	RPAP3	RNA polymerase II-associated protein 3	3 v 3	-0.296784	0.00557831	0.190099	KRAS	KRAS proto-oncogene, GTPase
P45984	MAPK9	Mitogen-activated protein kinase 9 (MAP kinase 9) (MAPK 9) (EC 2.7.11.24) (JNK-55) (Stress-activated protein kinase 1a) (SAPK1a) (Stress-activated protein kinase JNK2) (c-Jun N-terminal kinase 2)	3 v 3	-0.212274	0.00558513	0.190099	ZNF318	zinc finger protein 318
P49327	FASN	Fatty acid synthase (EC 2.3.1.85) (Type I fatty acid synthase) [Includes: [Acyl-carrier-protein] S-acetyltransferase (EC 2.3.1.38); [Acyl-carrier-protein] S-malonyltransferase (EC 2.3.1.39); 3-oxoacyl-[acyl-carrier-protein] synthase (EC 2.3.1.41); 3-oxoacyl-[acyl-carrier-protein] reductase (EC 1.1.1.100); 3-hydroxyacyl-[acyl-carrier-protein] dehydratase (EC 4.2.1.59); Enoyl-[acyl-carrier-protein]…	3 v 3	-0.199621	0.00559051	0.190099	EPHA6	EPH receptor A6
O95848	NUDT14	Uridine diphosphate glucose pyrophosphatase NUDT14 (UDPG pyrophosphatase) (UGPPase) (EC 3.6.1.45) (Nucleoside diphosphate-linked moiety X motif 14) (Nudix motif 14)	3 v 3	-0.089214	0.0056381	0.655279	THNSL2	threonine synthase like 2
P43250	GRK6	G protein-coupled receptor kinase 6 (EC 2.7.11.16) (G protein-coupled receptor kinase GRK6)	3 v 3	0.245587	0.00564679	0.190099	GGT7	gamma-glutamyltransferase 7
P18031	PTPN1	Tyrosine-protein phosphatase non-receptor type 1 (EC 3.1.3.48) (Protein-tyrosine phosphatase 1B) (PTP-1B)	3 v 3	0.386605	0.00570066	0.190099	CBLN3	cerebellin 3 precursor
Q8NC74	RBBP8NL	RBBP8 N-terminal-like protein	2 v 2	0.264048	0.00570204	0.190099	EPHB2	EPH receptor B2
Q92508	PIEZO1	Piezo-type mechanosensitive ion channel component 1 (Membrane protein induced by beta-amyloid treatment) (Mib) (Protein FAM38A)	3 v 3	-0.210255	0.00577768	0.190099	ACVRL1	activin A receptor like type 1
P61160	ACTR2	Actin-related protein 2 (Actin-like protein 2)	3 v 3	0.0838746	0.00580316	0.190099	SLC45A3	solute carrier family 45 member 3
Q07864	POLE	DNA polymerase epsilon catalytic subunit A (EC 2.7.7.7) (3'-5' exodeoxyribonuclease) (EC 3.1.11.-) (DNA polymerase II subunit A)	3 v 3	0.205566	0.00580529	0.190099	CASTOR1	cytosolic arginine sensor for mTORC1 subunit 1
D7RF68		AGTRAP-BRAF fusion protein	3 v 3	0.26336	0.00582031	0.190099	TMEM151A	transmembrane protein 151A
Q68CP9	ARID2	AT-rich interactive domain-containing protein 2 (ARID domain-containing protein 2) (BRG1-associated factor 200) (BAF200) (Zinc finger protein with activation potential) (Zipzap/p200)	3 v 3	0.182718	0.00583537	0.190099	AGK	acylglycerol kinase
P47755	CAPZA2	F-actin-capping protein subunit alpha-2 (CapZ alpha-2)	3 v 3	-0.0586682	0.00589177	0.655279	LDB2	LIM domain binding 2
Q86XZ4	SPATS2	Spermatogenesis-associated serine-rich protein 2 (Serine-rich spermatocytes and round spermatid 59 kDa protein) (p59scr)	3 v 3	0.0393627	0.00590428	0.655279	MRGPRX2	MAS related GPR family member X2
Q6AWC2	WWC2	Protein WWC2 (BH-3-only member B) (WW domain-containing protein 2)	3 v 3	-0.219831	0.00591157	0.190099	HSF4	heat shock transcription factor 4
Q9NPA8	ENY2	Transcription and mRNA export factor ENY2 (Enhancer of yellow 2 transcription factor homolog)	3 v 3	0.278869	0.00596064	0.190099	MTHFS	methenyltetrahydrofolate synthetase
Q9UK59	DBR1	Lariat debranching enzyme (EC 3.1.-.-)	3 v 3	0.153285	0.00600725	0.190099	RABGAP1L	RAB GTPase activating protein 1 like
Q92506	HSD17B8	(3R)-3-hydroxyacyl-CoA dehydrogenase (EC 1.1.1.n12) (17-beta-hydroxysteroid dehydrogenase 8) (17-beta-HSD 8) (HSD17B8) (3-ketoacyl-[acyl-carrier-protein] reductase alpha subunit) (KAR alpha subunit) (3-oxoacyl-[acyl-carrier-protein] reductase) (Estradiol 17-beta-dehydrogenase 8) (EC 1.1.1.62) (Protein Ke6) (Ke6) (Short chain dehydrogenase/reductase family 30C member 1) (Testosterone 17-beta-dehyd…	3 v 3	-0.22484	0.00601702	0.190099	CRHR2	corticotropin releasing hormone receptor 2
A0A024R9W8	SLC30A9	Solute carrier family 30 member 9 (Zinc transporter 9)	3 v 3	0.104039	0.00602825	0.190099	THSD4	thrombospondin type 1 domain containing 4
Q6IBS0	TWF2	Twinfilin-2 (A6-related protein) (hA6RP) (Protein tyrosine kinase 9-like) (Twinfilin-1-like protein)	3 v 3	-0.190069	0.00607326	0.190099	CHCHD2	coiled-coil-helix-coiled-coil-helix domain containing 2
A0A024QZB4		Sulfotransferase (EC 2.8.2.-)	3 v 3	-0.324536	0.00608133	0.190099	ADAM23	ADAM metallopeptidase domain 23
O75177	SS18L1	Calcium-responsive transactivator (SS18-like protein 1) (SYT homolog 1)	3 v 3	-0.343487	0.00608886	0.190099	HPCA	hippocalcin
A0A024R6R1	SHCBP1	SHC SH2-domain binding protein 1, isoform CRA_a	3 v 3	-0.317483	0.00616617	0.190099	HLA-DRB1	major histocompatibility complex, class II, DR beta 1
Q9UKA9	PTBP2	Polypyrimidine tract-binding protein 2 (Neural polypyrimidine tract-binding protein) (Neurally-enriched homolog of PTB) (PTB-like protein)	3 v 3	-0.669034	0.00617128	0.190099	PALM3	paralemmin 3
Q99567	NUP88	Nuclear pore complex protein Nup88 (88 kDa nucleoporin) (Nucleoporin Nup88)	3 v 3	-0.0959595	0.0061855	0.190099	CAPN15	calpain 15
Q8NEU8	APPL2	DCC-interacting protein 13-beta (Dip13-beta) (Adapter protein containing PH domain, PTB domain and leucine zipper motif 2)	3 v 3	-0.113583	0.00625416	0.655279	CSRNP3	cysteine and serine rich nuclear protein 3
A7E2D6	NAV2	NAV2 protein	3 v 3	0.508369	0.00625754	0.190099	POU2F1	POU class 2 homeobox 1
O60512	B4GALT3	Beta-1,4-galactosyltransferase 3 (Beta-1,4-GalTase 3) (Beta4Gal-T3) (b4Gal-T3) (EC 2.4.1.-) (Beta-N-acetylglucosaminyl-glycolipid beta-1,4-galactosyltransferase) (Beta-N-acetylglucosaminylglycopeptide beta-1,4-galactosyltransferase) (EC 2.4.1.38) (N-acetyllactosamine synthase) (EC 2.4.1.90) (Nal synthase) (Neolactotriaosylceramide beta-1,4-galactosyltransferase) (EC 2.4.1.275) (UDP-Gal:beta-GlcNA…	3 v 3	0.345608	0.00632524	0.190099	SLC6A8	solute carrier family 6 member 8
Q53R41	FASTKD1	FAST kinase domain-containing protein 1, mitochondrial	3 v 3	0.0892668	0.00638254	0.655279	KCNA7	potassium voltage-gated channel subfamily A member 7
Q99959	PKP2	Plakophilin-2	3 v 3	0.192104	0.00638918	0.190099	NUMB	NUMB, endocytic adaptor protein
Q96T51	RUFY1	RUN and FYVE domain-containing protein 1 (FYVE-finger protein EIP1) (La-binding protein 1) (Rab4-interacting protein) (Zinc finger FYVE domain-containing protein 12)	3 v 3	0.166278	0.00639817	0.190099	PI4K2A	phosphatidylinositol 4-kinase type 2 alpha
Q9BVC5	C2orf49	Ashwin	3 v 3	0.362341	0.00640411	0.190099	EIF2B1	eukaryotic translation initiation factor 2B subunit alpha
P50613	CDK7	Cyclin-dependent kinase 7 (EC 2.7.11.22) (EC 2.7.11.23) (39 kDa protein kinase) (p39 Mo15) (CDK-activating kinase 1) (Cell division protein kinase 7) (Serine/threonine-protein kinase 1) (TFIIH basal transcription factor complex kinase subunit)	3 v 3	-0.179369	0.00643625	0.190099	SELENOP	selenoprotein P
Q9NV66	TYW1	S-adenosyl-L-methionine-dependent tRNA 4-demethylwyosine synthase TYW1 (EC 4.1.3.44) (Radical S-adenosyl methionine and flavodoxin domain-containing protein 1) (tRNA wybutosine-synthesizing protein 1 homolog) (tRNA-yW-synthesizing protein)	3 v 3	0.085554	0.00644347	0.190099	PDZK1IP1	PDZK1 interacting protein 1
Q53H96	PYCR3	Pyrroline-5-carboxylate reductase 3 (P5C reductase 3) (P5CR 3) (EC 1.5.1.2) (Pyrroline-5-carboxylate reductase-like protein)	3 v 3	-0.0993086	0.00647057	0.655279	RAB32	RAB32, member RAS oncogene family
Q15147	PLCB4	1-phosphatidylinositol 4,5-bisphosphate phosphodiesterase beta-4 (EC 3.1.4.11) (Phosphoinositide phospholipase C-beta-4) (Phospholipase C-beta-4) (PLC-beta-4)	3 v 3	0.140633	0.0064832	0.190099	CYB5D1	cytochrome b5 domain containing 1
Q9BQB6	VKORC1	Vitamin K epoxide reductase complex subunit 1 (EC 1.17.4.4) (Vitamin K1 2,3-epoxide reductase subunit 1)	3 v 3	-0.087348	0.00653238	0.655279	ICK	intestinal cell kinase
Q6P996	PDXDC1	Pyridoxal-dependent decarboxylase domain-containing protein 1 (EC 4.1.1.-)	3 v 3	0.156096	0.00653532	0.190099	CRTC3	CREB regulated transcription coactivator 3
Q6NZI2	CAVIN1	Caveolae-associated protein 1 (Cavin-1) (Polymerase I and transcript release factor)	3 v 3	0.334336	0.0065356	0.190099	ANKH	ANKH inorganic pyrophosphate transport regulator
Q8ND76	CCNY	Cyclin-Y (Cyc-Y) (Cyclin box protein 1) (Cyclin fold protein 1) (cyclin-X)	3 v 3	-0.187006	0.00654934	0.190099	PPCDC	phosphopantothenoylcysteine decarboxylase
P28676	GCA	Grancalcin	3 v 3	-0.141694	0.00657383	0.190099	SPR	sepiapterin reductase
O00212	RHOD	Rho-related GTP-binding protein RhoD (Rho-related protein HP1) (RhoHP1)	3 v 3	-0.622157	0.00661625	0.190099	BACE1	beta-secretase 1
P07902	GALT	Galactose-1-phosphate uridylyltransferase (Gal-1-P uridylyltransferase) (EC 2.7.7.12) (UDP-glucose--hexose-1-phosphate uridylyltransferase)	3 v 3	-0.237885	0.00661707	0.190099	MECP2	methyl-CpG binding protein 2
Q9NPI6	DCP1A	mRNA-decapping enzyme 1A (EC 3.-.-.-) (Smad4-interacting transcriptional co-activator) (Transcription factor SMIF)	3 v 3	0.312237	0.00666469	0.190099	MIP	major intrinsic protein of lens fiber
Q5CZB5	DKFZp686M0430	Uncharacterized protein DKFZp686M0430	3 v 3	-0.135282	0.00669916	0.190099	TP53I11	tumor protein p53 inducible protein 11
Q9BZD4	NUF2	Kinetochore protein Nuf2 (hNuf2) (hNuf2R) (hsNuf2) (Cell division cycle-associated protein 1)	3 v 3	0.155846	0.00673746	0.190099	HIGD1A	HIG1 hypoxia inducible domain family member 1A
P0DPD8	EEF1AKMT4-ECE2	EEF1AKMT4-ECE2 readthrough transcript protein (EC 3.4.24.71) [Includes: Methyltransferase-like region (EC 2.1.1.-); Endothelin-converting enzyme 2 region (EC 3.4.24.71)]	3 v 3	0.378994	0.00676109	0.190099	MAP6	microtubule associated protein 6
Q7Z7E8	UBE2Q1	Ubiquitin-conjugating enzyme E2 Q1 (EC 2.3.2.23) (E2 ubiquitin-conjugating enzyme Q1) (Protein NICE-5) (Ubiquitin carrier protein Q1) (Ubiquitin-protein ligase Q1)	3 v 3	-0.35361	0.00679911	0.190099	PRR5L	proline rich 5 like
P20962	PTMS	Parathymosin	3 v 3	-0.055085	0.00680703	0.190099	GOLPH3L	golgi phosphoprotein 3 like
Q71U36	TUBA1A	Tubulin alpha-1A chain (Alpha-tubulin 3) (Tubulin B-alpha-1) (Tubulin alpha-3 chain) [Cleaved into: Detyrosinated tubulin alpha-1A chain]	3 v 3	0.12045	0.00687687	0.190099	HAPLN3	hyaluronan and proteoglycan link protein 3
Q68CQ7	GLT8D1	Glycosyltransferase 8 domain-containing protein 1 (EC 2.4.1.-)	3 v 3	-0.0961673	0.00688307	0.655279	RELT	RELT, TNF receptor
Q9NRA0	SPHK2	Sphingosine kinase 2 (SK 2) (SPK 2) (EC 2.7.1.91)	2 v 2	-0.193255	0.00689198	0.655279	LOC110117498-PIK3R3	LOC110117498-PIK3R3 readthrough
Q5U0J5	CREB1	cAMP responsive element binding protein 1 (cAMP responsive element binding protein 1, isoform CRA_a) (cDNA, FLJ93156, Homo sapiens cAMP responsive element binding protein 1 (CREB1),transcript variant B, mRNA)	3 v 3	0.268344	0.00692465	0.190099	DNAJB5	DnaJ heat shock protein family (Hsp40) member B5
L0R6Q1	SLC35A4	SLC35A4 upstream open reading frame protein	3 v 3	0.467576	0.00701194	0.190099	SLC8A2	solute carrier family 8 member A2
P40222	TXLNA	Alpha-taxilin	3 v 3	0.467556	0.00709004	0.190099	PIK3R3	phosphoinositide-3-kinase regulatory subunit 3
Q9BTI9	NPM1	Nucleophosmin (Fragment)	3 v 3	-0.115071	0.00710141	0.190099	CERS3	ceramide synthase 3
Q14508	WFDC2	WAP four-disulfide core domain protein 2 (Epididymal secretory protein E4) (Major epididymis-specific protein E4) (Putative protease inhibitor WAP5)	3 v 3	-0.956126	0.00710317	0.190099	NMRAL1	NmrA like redox sensor 1
P42224	STAT1	Signal transducer and activator of transcription 1-alpha/beta (Transcription factor ISGF-3 components p91/p84)	3 v 3	-0.154106	0.00711732	0.190099	CSNK2A2	casein kinase 2 alpha 2
Q13200	PSMD2	26S proteasome non-ATPase regulatory subunit 2 (26S proteasome regulatory subunit RPN1) (26S proteasome regulatory subunit S2) (26S proteasome subunit p97) (Protein 55.11) (Tumor necrosis factor type 1 receptor-associated protein 2)	3 v 3	-0.0860199	0.00713246	0.190099	ALG11	ALG11, alpha-1,2-mannosyltransferase
Q6P1Q9	METTL2B	tRNA N(3)-methylcytidine methyltransferase METTL2B (EC 2.1.1.-) (Methyltransferase-like protein 2B)	3 v 3	-0.125439	0.00713747	0.655279	HELQ	helicase, POLQ like
Q99757	TXN2	Thioredoxin, mitochondrial (MTRX) (Mt-Trx) (Thioredoxin-2)	3 v 3	0.702156	0.00716105	0.190099	CD300LF	CD300 molecule like family member f
Q49B96	COX19	Cytochrome c oxidase assembly protein COX19 (hCOX19)	3 v 3	0.220063	0.00716704	0.190099	CDK2AP2	cyclin dependent kinase 2 associated protein 2
Q13309	SKP2	S-phase kinase-associated protein 2 (Cyclin-A/CDK2-associated protein p45) (F-box protein Skp2) (F-box/LRR-repeat protein 1) (p45skp2)	3 v 3	0.262944	0.00720851	0.190099	FAM219A	family with sequence similarity 219 member A
Q96EA4	SPDL1	Protein Spindly (hSpindly) (Arsenite-related gene 1 protein) (Coiled-coil domain-containing protein 99) (Rhabdomyosarcoma antigen MU-RMS-40.4A) (Spindle apparatus coiled-coil domain-containing protein 1)	3 v 3	0.185837	0.00721658	0.190099	PREX1	phosphatidylinositol-3,4,5-trisphosphate dependent Rac exchange factor 1
Q9NV70	EXOC1	Exocyst complex component 1 (Exocyst complex component Sec3)	3 v 3	0.0433014	0.00722631	0.190099	CCKBR	cholecystokinin B receptor
Q13190	STX5	Syntaxin-5	3 v 3	0.114919	0.00728799	0.190099	VPS52	VPS52, GARP complex subunit
P04150	NR3C1	Glucocorticoid receptor (GR) (Nuclear receptor subfamily 3 group C member 1)	3 v 3	-0.0110025	0.00732327	0.190099	SEMA3C	semaphorin 3C
Q9NVG8	TBC1D13	TBC1 domain family member 13	3 v 3	0.763476	0.00732725	0.190099	LRRC27	leucine rich repeat containing 27
Q96FW1	OTUB1	Ubiquitin thioesterase OTUB1 (EC 3.4.19.12) (Deubiquitinating enzyme OTUB1) (OTU domain-containing ubiquitin aldehyde-binding protein 1) (Otubain-1) (hOTU1) (Ubiquitin-specific-processing protease OTUB1)	3 v 3	0.0423608	0.00734399	0.190099	ZDHHC3	zinc finger DHHC-type containing 3
P04899	GNAI2	Guanine nucleotide-binding protein G(i) subunit alpha-2 (Adenylate cyclase-inhibiting G alpha protein)	3 v 3	-0.177763	0.00735626	0.655279	CACNG2	calcium voltage-gated channel auxiliary subunit gamma 2
P12270	TPR	Nucleoprotein TPR (Megator) (NPC-associated intranuclear protein) (Translocated promoter region protein)	3 v 3	-0.125252	0.00738597	0.190099	BTG4	BTG anti-proliferation factor 4
Q6UXH1	CRELD2	Protein disulfide isomerase CRELD2 (EC 5.3.4.1) (Cysteine-rich with EGF-like domain protein 2)	3 v 3	-0.284583	0.00743344	0.190099	PRC1	protein regulator of cytokinesis 1
P52434	POLR2H	DNA-directed RNA polymerases I, II, and III subunit RPABC3 (RNA polymerases I, II, and III subunit ABC3) (DNA-directed RNA polymerase II subunit H) (DNA-directed RNA polymerases I, II, and III 17.1 kDa polypeptide) (RPB17) (RPB8 homolog) (hRPB8)	3 v 3	-0.180168	0.00744137	0.655279	SMIM2	small integral membrane protein 2
Q6GQQ9	OTUD7B	OTU domain-containing protein 7B (EC 3.4.19.12) (Cellular zinc finger anti-NF-kappa-B protein) (Cezanne) (Zinc finger A20 domain-containing protein 1) (Zinc finger protein Cezanne)	3 v 3	0.200152	0.00745	0.190099	FBXL22	F-box and leucine rich repeat protein 22
Q92696	RABGGTA	Geranylgeranyl transferase type-2 subunit alpha (EC 2.5.1.60) (Geranylgeranyl transferase type II subunit alpha) (Rab geranyl-geranyltransferase subunit alpha) (Rab GG transferase alpha) (Rab GGTase alpha) (Rab geranylgeranyltransferase subunit alpha)	3 v 3	-0.0891972	0.00748169	0.655279	PARM1	prostate androgen-regulated mucin-like protein 1
P49815	TSC2	Tuberin (Tuberous sclerosis 2 protein)	3 v 3	-0.117957	0.00748458	0.190099	CELF1	CUGBP Elav-like family member 1
P07384	CAPN1	Calpain-1 catalytic subunit (EC 3.4.22.52) (Calcium-activated neutral proteinase 1) (CANP 1) (Calpain mu-type) (Calpain-1 large subunit) (Cell proliferation-inducing gene 30 protein) (Micromolar-calpain) (muCANP)	3 v 3	-0.122763	0.0074961	0.190099	CEP41	centrosomal protein 41
Q8IV48	ERI1	3'-5' exoribonuclease 1 (EC 3.1.-.-) (3'-5' exonuclease ERI1) (Eri-1 homolog) (Histone mRNA 3'-end-specific exoribonuclease) (Histone mRNA 3'-exonuclease 1) (Protein 3'hExo) (HEXO)	3 v 3	0.703529	0.00750021	0.190099	CRISPLD2	cysteine rich secretory protein LCCL domain containing 2
Q8IX04	UEVLD	Ubiquitin-conjugating enzyme E2 variant 3 (UEV-3) (EV and lactate/malate dehydrogenase domain-containing protein)	3 v 3	-0.0315307	0.007517	0.655279	MACC1	MET transcriptional regulator MACC1
Q5D0E6	DALRD3	DALR anticodon-binding domain-containing protein 3	3 v 3	-0.278949	0.00753992	0.190099	TRUB1	TruB pseudouridine synthase family member 1
Q96PY5	FMNL2	Formin-like protein 2 (Formin homology 2 domain-containing protein 2)	3 v 3	0.107441	0.00756037	0.190099	GOLGA7B	golgin A7 family member B
Q8WVX9	FAR1	Fatty acyl-CoA reductase 1 (EC 1.2.1.84) (Male sterility domain-containing protein 2)	3 v 3	-0.16732	0.00756516	0.190099	PLXNA1	plexin A1
P04083	ANXA1	Annexin A1 (Annexin I) (Annexin-1) (Calpactin II) (Calpactin-2) (Chromobindin-9) (Lipocortin I) (Phospholipase A2 inhibitory protein) (p35)	3 v 3	-0.178299	0.00756713	0.190099	SOCS7	suppressor of cytokine signaling 7
H3BRM5	COX5A	Cytochrome c oxidase polypeptide Va (Cytochrome c oxidase subunit 5A, mitochondrial)	3 v 3	-0.215212	0.0075882	0.190099	UBE2D4	ubiquitin conjugating enzyme E2 D4 (putative)
Q99714	HSD17B10	3-hydroxyacyl-CoA dehydrogenase type-2 (EC 1.1.1.35) (17-beta-estradiol 17-dehydrogenase) (EC 1.1.1.62) (2-methyl-3-hydroxybutyryl-CoA dehydrogenase) (MHBD) (3-alpha-(17-beta)-hydroxysteroid dehydrogenase (NAD(+))) (EC 1.1.1.239) (3-hydroxy-2-methylbutyryl-CoA dehydrogenase) (EC 1.1.1.178) (3-hydroxyacyl-CoA dehydrogenase type II) (3alpha(or 20beta)-hydroxysteroid dehydrogenase) (EC 1.1.1.53) (7-…	3 v 3	0.0671159	0.00760176	0.190099	MAT1A	methionine adenosyltransferase 1A
Q03252	LMNB2	Lamin-B2	3 v 3	0.41161	0.0076071	0.190099	IFIT1	interferon induced protein with tetratricopeptide repeats 1
P35249	RFC4	Replication factor C subunit 4 (Activator 1 37 kDa subunit) (A1 37 kDa subunit) (Activator 1 subunit 4) (Replication factor C 37 kDa subunit) (RF-C 37 kDa subunit) (RFC37)	3 v 3	-0.110837	0.00762461	0.655279	RSAD1	radical S-adenosyl methionine domain containing 1
Q5W111	SPRYD7	SPRY domain-containing protein 7 (Chronic lymphocytic leukemia deletion region gene 6 protein) (CLL deletion region gene 6 protein)	3 v 3	-0.446833	0.00764439	0.190099	TSPYL5	TSPY like 5
P78344	EIF4G2	Eukaryotic translation initiation factor 4 gamma 2 (eIF-4-gamma 2) (eIF-4G 2) (eIF4G 2) (Death-associated protein 5) (DAP-5) (p97)	3 v 3	-0.533971	0.00766067	0.190099	ARHGEF38	Rho guanine nucleotide exchange factor 38
Q13613	MTMR1	Myotubularin-related protein 1 (Phosphatidylinositol-3,5-bisphosphate 3-phosphatase) (EC 3.1.3.95) (Phosphatidylinositol-3-phosphate phosphatase) (EC 3.1.3.64)	3 v 3	0.41431	0.00766246	0.190099	CXCL9	C-X-C motif chemokine ligand 9
O43639	NCK2	Cytoplasmic protein NCK2 (Growth factor receptor-bound protein 4) (NCK adaptor protein 2) (Nck-2) (SH2/SH3 adaptor protein NCK-beta)	3 v 3	0.235538	0.0076633	0.190099	LPP	LIM domain containing preferred translocation partner in lipoma
Q15392	DHCR24	Delta(24)-sterol reductase (EC 1.3.1.72) (24-dehydrocholesterol reductase) (3-beta-hydroxysterol Delta-24-reductase) (Diminuto/dwarf1 homolog) (Seladin-1)	3 v 3	0.71559	0.00767397	0.190099	C11orf68	chromosome 11 open reading frame 68
Q9BQE9	BCL7B	B-cell CLL/lymphoma 7 protein family member B (allergen Hom s 3)	3 v 3	0.292306	0.00770556	0.190099	KCNN3	potassium calcium-activated channel subfamily N member 3
Q9HCJ3	RAVER2	Ribonucleoprotein PTB-binding 2 (Protein raver-2)	3 v 3	0.0950522	0.00771692	0.190099	ARMC8	armadillo repeat containing 8
O60488	ACSL4	Long-chain-fatty-acid--CoA ligase 4 (EC 6.2.1.3) (Arachidonate--CoA ligase) (EC 6.2.1.15) (Long-chain acyl-CoA synthetase 4) (LACS 4)	3 v 3	0.283276	0.0077348	0.190099	RASL10B	RAS like family 10 member B
P08651	NFIC	Nuclear factor 1 C-type (NF1-C) (Nuclear factor 1/C) (CCAAT-box-binding transcription factor) (CTF) (Nuclear factor I/C) (NF-I/C) (NFI-C) (TGGCA-binding protein)	3 v 3	0.327704	0.00773723	0.190099	SMR3B	submaxillary gland androgen regulated protein 3B
Q9UJX3	ANAPC7	Anaphase-promoting complex subunit 7 (APC7) (Cyclosome subunit 7)	3 v 3	0.0727519	0.00775848	0.190099	CLCN5	chloride voltage-gated channel 5
Q92692	NECTIN2	Nectin-2 (Herpes virus entry mediator B) (Herpesvirus entry mediator B) (HveB) (Nectin cell adhesion molecule 2) (Poliovirus receptor-related protein 2) (CD antigen CD112)	3 v 3	0.171644	0.00775883	0.190099	RALGAPA1	Ral GTPase activating protein catalytic alpha subunit 1
O60684	KPNA6	Importin subunit alpha-7 (Karyopherin subunit alpha-6)	3 v 3	0.129021	0.0077641	0.190099	PHYHIPL	phytanoyl-CoA 2-hydroxylase interacting protein like
Q9UBS9	SUCO	SUN domain-containing ossification factor (Membrane protein CH1) (Protein osteopotentia homolog) (SUN-like protein 1)	3 v 3	-0.410241	0.00778172	0.190099	PTPRJ	protein tyrosine phosphatase, receptor type J
O75381	PEX14	Peroxisomal membrane protein PEX14 (PTS1 receptor-docking protein) (Peroxin-14) (Peroxisomal membrane anchor protein PEX14)	3 v 3	0.224426	0.00779057	0.190099	ZFAND4	zinc finger AN1-type containing 4
Q9H2C2	ARV1	Protein ARV1 (hARV1)	3 v 3	0.0480983	0.00782004	0.190273	WDR82	WD repeat domain 82
O43396	TXNL1	Thioredoxin-like protein 1 (32 kDa thioredoxin-related protein)	3 v 3	-0.120321	0.00785222	0.190511	C15orf41	chromosome 15 open reading frame 41
Q9Y3B3	TMED7	Transmembrane emp24 domain-containing protein 7 (p24 family protein gamma-3) (p24gamma3) (p27)	3 v 3	-0.153058	0.00793971	0.655279	ABHD14A-ACY1	ABHD14A-ACY1 readthrough
A0A0S2Z3C0	ACTN4	Actinin alpha 4 isoform 3 (Fragment)	3 v 3	0.186191	0.00794963	0.655279	TK2	thymidine kinase 2, mitochondrial
O60701	UGDH	UDP-glucose 6-dehydrogenase (UDP-Glc dehydrogenase) (UDP-GlcDH) (UDPGDH) (EC 1.1.1.22)	3 v 3	0.241461	0.00799658	0.19076	SLC12A5	solute carrier family 12 member 5
P11171	EPB41	Protein 4.1 (P4.1) (4.1R) (Band 4.1) (EPB4.1) (Erythrocyte membrane protein band 4.1)	3 v 3	0.218957	0.0080505	0.19076	ACY1	aminoacylase 1
O75347	TBCA	Tubulin-specific chaperone A (TCP1-chaperonin cofactor A) (Tubulin-folding cofactor A) (CFA)	3 v 3	-0.0824683	0.00805579	0.19076	SMC1A	structural maintenance of chromosomes 1A
Q96RS0	TGS1	Trimethylguanosine synthase (EC 2.1.1.-) (CLL-associated antigen KW-2) (Cap-specific guanine-N2 methyltransferase) (Hepatocellular carcinoma-associated antigen 137) (Nuclear receptor coactivator 6-interacting protein) (PRIP-interacting protein with methyltransferase motif) (PIMT) (PIPMT)	3 v 3	0.0949993	0.00807041	0.19076	RCC2	regulator of chromosome condensation 2
P53007	SLC25A1	Tricarboxylate transport protein, mitochondrial (Citrate transport protein) (CTP) (Solute carrier family 25 member 1) (Tricarboxylate carrier protein)	3 v 3	-0.0813836	0.00816231	0.655279	DUSP13	dual specificity phosphatase 13
Q16563	SYPL1	Synaptophysin-like protein 1 (Pantophysin)	3 v 3	0.164985	0.00816787	0.19076	ESYT2	extended synaptotagmin 2
O00148	DDX39A	ATP-dependent RNA helicase DDX39A (EC 3.6.4.13) (DEAD box protein 39) (Nuclear RNA helicase URH49)	3 v 3	0.0703967	0.00816887	0.655279	WNT8B	Wnt family member 8B
B3KQ18		cDNA FLJ32632 fis, clone SYNOV1000190, highly similar to Alpha-1,3-mannosyl-glycoprotein2-beta-N- acetylglucosaminyltransferase	2 v 2	0.485531	0.00828896	0.19076	NBL1	NBL1, DAN family BMP antagonist
O60243	HS6ST1	Heparan-sulfate 6-O-sulfotransferase 1 (HS6ST-1) (EC 2.8.2.-)	3 v 3	-0.342787	0.00831416	0.19076	ATXN3	ataxin 3
Q676U5	ATG16L1	Autophagy-related protein 16-1 (APG16-like 1)	3 v 3	-0.197493	0.00832394	0.19076	TTPA	alpha tocopherol transfer protein
Q9Y6I9	TEX264	Testis-expressed protein 264 (Putative secreted protein Zsig11)	3 v 3	0.239885	0.00832974	0.19076	GSTM5	glutathione S-transferase mu 5
Q6NYC8	PPP1R18	Phostensin (Protein phosphatase 1 F-actin cytoskeleton-targeting subunit) (Protein phosphatase 1 regulatory subunit 18)	3 v 3	0.556509	0.00833415	0.19076	ADAMTS15	ADAM metallopeptidase with thrombospondin type 1 motif 15
H0YKT5	TLE3	Transducin-like enhancer protein 3	3 v 3	-0.356456	0.00833685	0.19076	MFAP3L	microfibril associated protein 3 like
Q9NXR1	NDE1	Nuclear distribution protein nudE homolog 1 (NudE)	3 v 3	0.33326	0.00835569	0.19076	MAPRE1	microtubule associated protein RP/EB family member 1
Q3SY69	ALDH1L2	Mitochondrial 10-formyltetrahydrofolate dehydrogenase (Mitochondrial 10-FTHFDH) (mtFDH) (EC 1.5.1.6) (Aldehyde dehydrogenase family 1 member L2)	3 v 3	0.120025	0.00835883	0.19076	KCTD15	potassium channel tetramerization domain containing 15
Q6NUQ4	TMEM214	Transmembrane protein 214	3 v 3	0.537672	0.00836129	0.19076	TRIM22	tripartite motif containing 22
Q9NVJ2	ARL8B	ADP-ribosylation factor-like protein 8B (EC 3.6.5.2) (ADP-ribosylation factor-like protein 10C) (Novel small G protein indispensable for equal chromosome segregation 1)	3 v 3	-0.246705	0.00839497	0.655279	ITIH4	inter-alpha-trypsin inhibitor heavy chain family member 4
Q969S3	ZNF622	Zinc finger protein 622 (Zinc finger-like protein 9)	3 v 3	-0.237652	0.00840605	0.19076	SSR1	signal sequence receptor subunit 1
Q14146	URB2	Unhealthy ribosome biogenesis protein 2 homolog	3 v 3	-0.081688	0.00841642	0.19076	CCDC141	coiled-coil domain containing 141
P53992	SEC24C	Protein transport protein Sec24C (SEC24-related protein C)	3 v 3	0.337167	0.00842253	0.19076	UNC5B	unc-5 netrin receptor B
P63010	AP2B1	AP-2 complex subunit beta (AP105B) (Adaptor protein complex AP-2 subunit beta) (Adaptor-related protein complex 2 subunit beta) (Beta-2-adaptin) (Beta-adaptin) (Clathrin assembly protein complex 2 beta large chain) (Plasma membrane adaptor HA2/AP2 adaptin beta subunit)	3 v 3	-0.203708	0.00843334	0.19076	RNF212B	ring finger protein 212B
Q99081	TCF12	Transcription factor 12 (TCF-12) (Class B basic helix-loop-helix protein 20) (bHLHb20) (DNA-binding protein HTF4) (E-box-binding protein) (Transcription factor HTF-4)	3 v 3	0.202713	0.00845099	0.19076	RPS6KA2	ribosomal protein S6 kinase A2
P61221	ABCE1	ATP-binding cassette sub-family E member 1 (2'-5'-oligoadenylate-binding protein) (HuHP68) (RNase L inhibitor) (Ribonuclease 4 inhibitor) (RNS4I)	3 v 3	-0.147	0.00850674	0.19076	PRX	periaxin
Q9UHY7	ENOPH1	Enolase-phosphatase E1 (EC 3.1.3.77) (2,3-diketo-5-methylthio-1-phosphopentane phosphatase) (MASA homolog)	3 v 3	-0.198324	0.00851535	0.19076	ICAM4	intercellular adhesion molecule 4 (Landsteiner-Wiener blood group)
O00411	POLRMT	DNA-directed RNA polymerase, mitochondrial (MtRPOL) (EC 2.7.7.6)	3 v 3	-0.315453	0.00853259	0.19076	SMG5	SMG5, nonsense mediated mRNA decay factor
A0A3B3ITT1	RAB12	Ras-related protein Rab-12	3 v 3	0.434536	0.00853448	0.19076	CPNE2	copine 2
Q13619	CUL4A	Cullin-4A (CUL-4A)	3 v 3	-0.217946	0.00857882	0.191249	APC	APC, WNT signaling pathway regulator
P78406	RAE1	mRNA export factor (Rae1 protein homolog) (mRNA-associated protein mrnp 41)	3 v 3	0.0593895	0.008581	0.655279	SEPT3	septin 3
O94906	PRPF6	Pre-mRNA-processing factor 6 (Androgen receptor N-terminal domain-transactivating protein 1) (ANT-1) (PRP6 homolog) (U5 snRNP-associated 102 kDa protein) (U5-102 kDa protein)	3 v 3	0.1883	0.00859101	0.655279	MICOS10-NBL1	MICOS10-NBL1 readthrough
Q96EY5	MVB12A	Multivesicular body subunit 12A (CIN85/CD2AP family-binding protein) (ESCRT-I complex subunit MVB12A) (Protein FAM125A)	3 v 3	-0.223378	0.00862948	0.191818	CORO1C	coronin 1C
Q8IZQ1	WDFY3	WD repeat and FYVE domain-containing protein 3 (Autophagy-linked FYVE protein) (Alfy)	3 v 3	0.0449041	0.00864716	0.655279	GPR68	G protein-coupled receptor 68
P27144	AK4	Adenylate kinase 4, mitochondrial (AK 4) (EC 2.7.4.10) (EC 2.7.4.6) (Adenylate kinase 3-like) (GTP:AMP phosphotransferase AK4)	3 v 3	0.339522	0.0086494	0.191818	OPRM1	opioid receptor mu 1
O60427	FADS1	Acyl-CoA (8-3)-desaturase (EC 1.14.19.44) (Delta(5) fatty acid desaturase) (D5D) (Delta(5) desaturase) (Delta-5 desaturase) (Fatty acid desaturase 1)	3 v 3	-0.125208	0.0086777	0.655279	ONECUT2	one cut homeobox 2
Q96AP0	ACD	Adrenocortical dysplasia protein homolog (POT1 and TIN2-interacting protein)	2 v 2	-0.197455	0.00868324	0.655279	GOLIM4	golgi integral membrane protein 4
B9A064	IGLL5	Immunoglobulin lambda-like polypeptide 5 (G lambda-1) (Germline immunoglobulin lambda 1)	2 v 2	0.571707	0.00869236	0.655279	CUL3	cullin 3
Q9H3U1	UNC45A	Protein unc-45 homolog A (Unc-45A) (GCUNC-45) (Smooth muscle cell-associated protein 1) (SMAP-1)	3 v 3	-0.0995662	0.00871748	0.655279	SORT1	sortilin 1
P32322	PYCR1	Pyrroline-5-carboxylate reductase 1, mitochondrial (P5C reductase 1) (P5CR 1) (EC 1.5.1.2)	3 v 3	0.194243	0.00873905	0.192616	ABHD2	abhydrolase domain containing 2
Q9P2R3	ANKFY1	Rabankyrin-5 (Rank-5) (Ankyrin repeat and FYVE domain-containing protein 1) (Ankyrin repeats hooked to a zinc finger motif)	3 v 3	-0.0694157	0.00874076	0.655279	CSMD2	CUB and Sushi multiple domains 2
O15392	BIRC5	Baculoviral IAP repeat-containing protein 5 (Apoptosis inhibitor 4) (Apoptosis inhibitor survivin)	3 v 3	0.153536	0.00875321	0.192616	TLK1	tousled like kinase 1
Q53T59	HS1BP3	HCLS1-binding protein 3 (HS1-binding protein 3) (HSP1BP-3)	3 v 3	-0.243046	0.00885471	0.655279	GPALPP1	GPALPP motifs containing 1
Q9UP95	SLC12A4	Solute carrier family 12 member 4 (Electroneutral potassium-chloride cotransporter 1) (Erythroid K-Cl cotransporter 1) (hKCC1)	3 v 3	0.0426458	0.0088678	0.655279	ATAD2B	ATPase family, AAA domain containing 2B
Q15438	CYTH1	Cytohesin-1 (PH, SEC7 and coiled-coil domain-containing protein 1) (SEC7 homolog B2-1)	3 v 3	0.295183	0.00888549	0.193526	LRRC19	leucine rich repeat containing 19
P42684	ABL2	Tyrosine-protein kinase ABL2 (EC 2.7.10.2) (Abelson murine leukemia viral oncogene homolog 2) (Abelson tyrosine-protein kinase 2) (Abelson-related gene protein) (Tyrosine-protein kinase ARG)	3 v 3	0.115533	0.00893484	0.194105	NRM	nurim
Q5JPH6	EARS2	Probable glutamate--tRNA ligase, mitochondrial (EC 6.1.1.17) (Glutamyl-tRNA synthetase) (GluRS)	3 v 3	0.0689362	0.00896904	0.655279	FAM168A	family with sequence similarity 168 member A
O75182	SIN3B	Paired amphipathic helix protein Sin3b (Histone deacetylase complex subunit Sin3b) (Transcriptional corepressor Sin3b)	3 v 3	0.122703	0.00899625	0.194204	C14orf180	chromosome 14 open reading frame 180
Q92574	TSC1	Hamartin (Tuberous sclerosis 1 protein)	3 v 3	-0.109573	0.00901093	0.194204	NUP50	nucleoporin 50
Q9NU22	MDN1	Midasin (Dynein-related AAA-ATPase MDN1) (MIDAS-containing protein)	3 v 3	-0.157761	0.00904025	0.194204	EGFR	epidermal growth factor receptor
Q96FK6	WDR89	WD repeat-containing protein 89	3 v 3	-0.136975	0.00909957	0.194204	SASH3	SAM and SH3 domain containing 3
O43896	KIF1C	Kinesin-like protein KIF1C	3 v 3	0.158515	0.00914871	0.194204	DYNC1LI2	dynein cytoplasmic 1 light intermediate chain 2
Q6KC79	NIPBL	Nipped-B-like protein (Delangin) (SCC2 homolog)	3 v 3	0.300937	0.00915835	0.194204	CDCA7L	cell division cycle associated 7 like
O14879	IFIT3	Interferon-induced protein with tetratricopeptide repeats 3 (IFIT-3) (CIG49) (ISG-60) (Interferon-induced 60 kDa protein) (IFI-60K) (Interferon-induced protein with tetratricopeptide repeats 4) (IFIT-4) (Retinoic acid-induced gene G protein) (P60) (RIG-G)	3 v 3	-0.457843	0.00916804	0.194204	CDH11	cadherin 11
Q6ZXV5	TMTC3	Protein O-mannosyl-transferase TMTC3 (EC 2.4.1.109) (Protein SMILE) (Transmembrane and TPR repeat-containing protein 3)	3 v 3	-0.0732377	0.00919638	0.655279	ZNF366	zinc finger protein 366
Q3B7T1	EDRF1	Erythroid differentiation-related factor 1	3 v 3	0.125333	0.00921464	0.194204	GPATCH2L	G-patch domain containing 2 like
Q9Y3E7	CHMP3	Charged multivesicular body protein 3 (Chromatin-modifying protein 3) (Neuroendocrine differentiation factor) (Vacuolar protein sorting-associated protein 24) (hVps24)	3 v 3	-0.123494	0.00922131	0.655279	AP1M2	adaptor related protein complex 1 subunit mu 2
P0DN79	CBSL	Cystathionine beta-synthase-like protein (EC 4.2.1.22) (Beta-thionase) (Serine sulfhydrase)	3 v 3	0.198619	0.00924218	0.194204	NECTIN1	nectin cell adhesion molecule 1
P49755	TMED10	Transmembrane emp24 domain-containing protein 10 (Protein TMED10) (21 kDa transmembrane-trafficking protein) (S31I125) (S31III125) (Tmp-21-I) (Transmembrane protein Tmp21) (p23) (p24 family protein delta-1) (p24delta1) (p24delta)	3 v 3	0.155661	0.00924989	0.194204	SBNO1	strawberry notch homolog 1
Q9H147	DNTTIP1	Deoxynucleotidyltransferase terminal-interacting protein 1 (Terminal deoxynucleotidyltransferase-interacting factor 1) (TdIF1) (TdT-interacting factor 1)	3 v 3	0.168754	0.00925155	0.194204	NUCB1	nucleobindin 1
Q92871	PMM1	Phosphomannomutase 1 (PMM 1) (EC 5.4.2.8) (PMMH-22)	3 v 3	-0.141887	0.00927155	0.655279	ZBTB22	zinc finger and BTB domain containing 22
Q96PB1	CASD1	N-acetylneuraminate 9-O-acetyltransferase (EC 2.3.1.45) (CAS1 domain-containing protein 1) (Sialate O-acetyltransferase) (SOAT)	3 v 3	-0.504977	0.00929879	0.194204	PCDH20	protocadherin 20
Q6ZVM7	TOM1L2	TOM1-like protein 2 (Target of Myb-like protein 2)	3 v 3	0.606061	0.00931003	0.194204	KIF1B	kinesin family member 1B
Q5TKA1	LIN9	Protein lin-9 homolog (HuLin-9) (hLin-9) (Beta subunit-associated regulator of apoptosis) (TUDOR gene similar protein) (Type I interferon receptor beta chain-associated protein) (pRB-associated protein)	3 v 3	0.542937	0.00942288	0.195244	MYCBP	MYC binding protein
B4DHD2		cDNA FLJ55458, highly similar to Programmed cell death 6-interacting protein	3 v 3	0.0395726	0.00947415	0.655279	RBM41	RNA binding motif protein 41
Q9UPT9	USP22	Ubiquitin carboxyl-terminal hydrolase 22 (EC 3.4.19.12) (Deubiquitinating enzyme 22) (Ubiquitin thioesterase 22) (Ubiquitin-specific-processing protease 22)	3 v 3	-0.256905	0.00947678	0.655279	NEO1	neogenin 1
Q8NI27	THOC2	THO complex subunit 2 (Tho2) (hTREX120)	3 v 3	-0.17494	0.00952949	0.195402	GREB1	growth regulating estrogen receptor binding 1
Q07960	ARHGAP1	Rho GTPase-activating protein 1 (CDC42 GTPase-activating protein) (GTPase-activating protein rhoGAP) (Rho-related small GTPase protein activator) (Rho-type GTPase-activating protein 1) (p50-RhoGAP)	3 v 3	0.43396	0.00954242	0.195402	IL17RB	interleukin 17 receptor B
Q9NVI7	ATAD3A	ATPase family AAA domain-containing protein 3A	3 v 3	-0.0655709	0.00954295	0.195402	CCNT1	cyclin T1
Q9Y5Z7	HCFC2	Host cell factor 2 (HCF-2) (C2 factor)	3 v 3	-0.33355	0.00955388	0.195402	ABHD11	abhydrolase domain containing 11
Q32Q12	NME1-NME2	Nucleoside diphosphate kinase (EC 2.7.4.6)	3 v 3	0.179447	0.00956817	0.195402	RNF185	ring finger protein 185
Q9BR61	ACBD6	Acyl-CoA-binding domain-containing protein 6	3 v 3	1.25977	0.00961071	0.195714	TTC28	tetratricopeptide repeat domain 28
Q15437	SEC23B	Protein transport protein Sec23B (hSec23B) (SEC23-related protein B)	3 v 3	0.420345	0.00965616	0.195714	SETD7	SET domain containing 7, histone lysine methyltransferase
Q9NWZ3	IRAK4	Interleukin-1 receptor-associated kinase 4 (IRAK-4) (EC 2.7.11.1) (Renal carcinoma antigen NY-REN-64)	3 v 3	-0.159875	0.00965726	0.655279	CXorf38	chromosome X open reading frame 38
Q9UHV9	PFDN2	Prefoldin subunit 2	3 v 3	-0.109877	0.00967539	0.195714	SLC25A15	solute carrier family 25 member 15
Q5BJD5	TMEM41B	Transmembrane protein 41B (Protein stasimon)	3 v 3	-0.128811	0.00969835	0.195714	LEP	leptin
P28331	NDUFS1	NADH-ubiquinone oxidoreductase 75 kDa subunit, mitochondrial (EC 7.1.1.2) (Complex I-75kD) (CI-75kD)	3 v 3	0.0576993	0.00978492	0.196994	GPM6A	glycoprotein M6A
Q8IZR5	CMTM4	CKLF-like MARVEL transmembrane domain-containing protein 4 (Chemokine-like factor superfamily member 4)	3 v 3	0.387375	0.00981329	0.197099	SCIMP	SLP adaptor and CSK interacting membrane protein
A0A1S5UZ07	TLN1	Talin-1	3 v 3	0.185134	0.00987062	0.197297	PLA2G15	phospholipase A2 group XV
Q92925	SMARCD2	SWI/SNF-related matrix-associated actin-dependent regulator of chromatin subfamily D member 2 (60 kDa BRG-1/Brm-associated factor subunit B) (BRG1-associated factor 60B) (BAF60B)	3 v 3	0.4357	0.00987499	0.197297	TRAM2	translocation associated membrane protein 2
P43307	SSR1	Translocon-associated protein subunit alpha (TRAP-alpha) (Signal sequence receptor subunit alpha) (SSR-alpha)	3 v 3	-0.095978	0.00992795	0.655279	RECQL	RecQ like helicase
Q969Y2	GTPBP3	tRNA modification GTPase GTPBP3, mitochondrial (GTP-binding protein 3) (Mitochondrial GTP-binding protein 1)	3 v 3	-0.160639	0.00995629	0.197297	ATXN7L1	ataxin 7 like 1
P62314	SNRPD1	Small nuclear ribonucleoprotein Sm D1 (Sm-D1) (Sm-D autoantigen) (snRNP core protein D1)	3 v 3	0.242144	0.0099779	0.655279	XKR5	XK related 5
Q6VY07	PACS1	Phosphofurin acidic cluster sorting protein 1 (PACS-1)	3 v 3	0.813936	0.0099798	0.197297	CAPN5	calpain 5
O14653	GOSR2	Golgi SNAP receptor complex member 2 (27 kDa Golgi SNARE protein) (Membrin)	3 v 3	-0.11547	0.0100735	0.655279	CASTOR3	CASTOR family member 3
Q96DG6	CMBL	Carboxymethylenebutenolidase homolog (EC 3.1.-.-)	3 v 3	-0.138563	0.010077	0.197297	HDAC1	histone deacetylase 1
A0A494C1L5	LRBA	Lipopolysaccharide-responsive and beige-like anchor protein	3 v 3	0.0489349	0.0101007	0.197297	ING5	inhibitor of growth family member 5
O15382	BCAT2	Branched-chain-amino-acid aminotransferase, mitochondrial (BCAT(m)) (EC 2.6.1.42) (Placental protein 18) (PP18)	3 v 3	0.399258	0.0101103	0.197297	C1orf21	chromosome 1 open reading frame 21
Q9NY97	B3GNT2	N-acetyllactosaminide beta-1,3-N-acetylglucosaminyltransferase 2 (EC 2.4.1.149) (Beta-1,3-N-acetylglucosaminyltransferase 1) (BGnT-1) (Beta-1,3-Gn-T1) (Beta3Gn-T1) (Beta-1,3-galactosyltransferase 7) (Beta-1,3-GalTase 7) (Beta3Gal-T7) (Beta3GalT7) (b3Gal-T7) (Beta-3-Gx-T7) (UDP-Gal:beta-GlcNAc beta-1,3-galactosyltransferase 7) (UDP-GlcNAc:betaGal beta-1,3-N-acetylglucosaminyltransferase 2) (BGnT-2…	3 v 3	-0.232531	0.0101109	0.197297	SLC4A1AP	solute carrier family 4 member 1 adaptor protein
Q9UQ90	SPG7	Paraplegin (EC 3.4.24.-) (Cell matrix adhesion regulator) (Spastic paraplegia 7 protein)	3 v 3	0.168291	0.0101167	0.197297	TNFAIP1	TNF alpha induced protein 1
Q14126	DSG2	Desmoglein-2 (Cadherin family member 5) (HDGC)	3 v 3	0.148475	0.0101264	0.197297	EIF4EBP2	eukaryotic translation initiation factor 4E binding protein 2
P29590	PML	Protein PML (E3 SUMO-protein ligase PML) (EC 2.3.2.-) (Promyelocytic leukemia protein) (RING finger protein 71) (RING-type E3 SUMO transferase PML) (Tripartite motif-containing protein 19) (TRIM19)	3 v 3	0.151262	0.0102353	0.197297	SDR39U1	short chain dehydrogenase/reductase family 39U member 1
Q3ZCQ3	FAM174B	Membrane protein FAM174B	2 v 2	-0.299207	0.0102439	0.655279	NFIA	nuclear factor I A
A0A1B0GW05	DPY19L1	Probable C-mannosyltransferase DPY19L1	3 v 3	-0.304278	0.010352	0.197297	CELF5	CUGBP Elav-like family member 5
Q9NXF0		cDNA FLJ20288 fis, clone HEP04414 (Fragment)	2 v 2	0.367204	0.010382	0.197297	ATOX1	antioxidant 1 copper chaperone
O75955	FLOT1	Flotillin-1	3 v 3	-0.168564	0.0104311	0.197297	NDUFB5	NADH:ubiquinone oxidoreductase subunit B5
O75787	ATP6AP2	Renin receptor (ATPase H(+)-transporting lysosomal accessory protein 2) (ATPase H(+)-transporting lysosomal-interacting protein 2) (ER-localized type I transmembrane adapter) (Embryonic liver differentiation factor 10) (N14F) (Renin/prorenin receptor) (Vacuolar ATP synthase membrane sector-associated protein M8-9) (ATP6M8-9) (V-ATPase M8.9 subunit) [Cleaved into: Renin receptor N-terminal fragmen…	3 v 3	0.109441	0.0104461	0.197297	SLC25A23	solute carrier family 25 member 23
O14745	SLC9A3R1	Na(+)/H(+) exchange regulatory cofactor NHE-RF1 (NHERF-1) (Ezrin-radixin-moesin-binding phosphoprotein 50) (EBP50) (Regulatory cofactor of Na(+)/H(+) exchanger) (Sodium-hydrogen exchanger regulatory factor 1) (Solute carrier family 9 isoform A3 regulatory factor 1)	3 v 3	-0.256534	0.010529	0.197297	IFITM10	interferon induced transmembrane protein 10
O00258	GET1	Guided entry of tail-anchored proteins factor 1 (Congenital heart disease 5 protein) (Tail-anchored protein insertion receptor WRB) (Tryptophan-rich basic protein)	3 v 3	-0.131427	0.0105526	0.655279	PYGO1	pygopus family PHD finger 1
A9UHW6	MIF4GD	MIF4G domain-containing protein (SLBP-interacting protein 1) (hSLIP1)	3 v 3	0.175379	0.0105716	0.197297	CNNM3	cyclin and CBS domain divalent metal cation transport mediator 3
Q9Y467	SALL2	Sal-like protein 2 (Zinc finger protein 795) (Zinc finger protein SALL2) (Zinc finger protein Spalt-2) (Sal-2) (hSal2)	3 v 3	0.459898	0.010576	0.197297	SCMH1	Scm polycomb group protein homolog 1
P49848	TAF6	Transcription initiation factor TFIID subunit 6 (RNA polymerase II TBP-associated factor subunit E) (Transcription initiation factor TFIID 70 kDa subunit) (TAF(II)70) (TAFII-70) (TAFII70) (Transcription initiation factor TFIID 80 kDa subunit) (TAF(II)80) (TAFII-80) (TAFII80)	3 v 3	-0.052149	0.0105985	0.655279	UPF2	UPF2, regulator of nonsense mediated mRNA decay
O14920	IKBKB	Inhibitor of nuclear factor kappa-B kinase subunit beta (I-kappa-B-kinase beta) (IKK-B) (IKK-beta) (IkBKB) (EC 2.7.11.10) (I-kappa-B kinase 2) (IKK2) (Nuclear factor NF-kappa-B inhibitor kinase beta) (NFKBIKB) (Serine/threonine protein kinase IKBKB) (EC 2.7.11.1)	3 v 3	0.116118	0.010691	0.197297	RHOBTB1	Rho related BTB domain containing 1
Q13131	PRKAA1	5'-AMP-activated protein kinase catalytic subunit alpha-1 (AMPK subunit alpha-1) (EC 2.7.11.1) (Acetyl-CoA carboxylase kinase) (ACACA kinase) (EC 2.7.11.27) (Hydroxymethylglutaryl-CoA reductase kinase) (HMGCR kinase) (EC 2.7.11.31) (Tau-protein kinase PRKAA1) (EC 2.7.11.26)	3 v 3	0.197879	0.0106919	0.197297	CDH23	cadherin related 23
Q8TF42	UBASH3B	Ubiquitin-associated and SH3 domain-containing protein B (EC 3.1.3.48) (Cbl-interacting protein p70) (Suppressor of T-cell receptor signaling 1) (STS-1) (T-cell ubiquitin ligand 2) (TULA-2) (Tyrosine-protein phosphatase STS1/TULA2)	3 v 3	-0.365407	0.0107037	0.197297	ITK	IL2 inducible T cell kinase
Q9H0B6	KLC2	Kinesin light chain 2 (KLC 2)	3 v 3	-0.165426	0.0107115	0.655279	POLE4	DNA polymerase epsilon 4, accessory subunit
P00918	CA2	Carbonic anhydrase 2 (EC 4.2.1.1) (Carbonate dehydratase II) (Carbonic anhydrase C) (CAC) (Carbonic anhydrase II) (CA-II)	3 v 3	-0.357739	0.0107489	0.197297	CHST9	carbohydrate sulfotransferase 9
Q86X02	CDR2L	Cerebellar degeneration-related protein 2-like (Paraneoplastic 62 kDa antigen)	3 v 3	0.466946	0.0107586	0.197297	TNFRSF1B	TNF receptor superfamily member 1B
P04259	KRT6B	Keratin, type II cytoskeletal 6B (Cytokeratin-6B) (CK-6B) (Keratin-6B) (K6B) (Type-II keratin Kb10)	3 v 3	-0.200853	0.0107671	0.655279	GANC	glucosidase alpha, neutral C
O15120	AGPAT2	1-acyl-sn-glycerol-3-phosphate acyltransferase beta (EC 2.3.1.51) (1-acylglycerol-3-phosphate O-acyltransferase 2) (1-AGP acyltransferase 2) (1-AGPAT 2) (Lysophosphatidic acid acyltransferase beta) (LPAAT-beta)	3 v 3	0.180718	0.0107802	0.197297	MOBP	myelin-associated oligodendrocyte basic protein
O00308	WWP2	NEDD4-like E3 ubiquitin-protein ligase WWP2 (EC 2.3.2.26) (Atrophin-1-interacting protein 2) (AIP2) (HECT-type E3 ubiquitin transferase WWP2) (WW domain-containing protein 2)	3 v 3	-0.195867	0.0107895	0.197297	ASB11	ankyrin repeat and SOCS box containing 11
O75381	PEX14	Peroxisomal membrane protein PEX14 (PTS1 receptor-docking protein) (Peroxin-14) (Peroxisomal membrane anchor protein PEX14)	3 v 3	-0.14137	0.0107958	0.655279	SLC1A2	solute carrier family 1 member 2
Q9BYP7	WNK3	Serine/threonine-protein kinase WNK3 (EC 2.7.11.1) (Protein kinase lysine-deficient 3) (Protein kinase with no lysine 3)	3 v 3	-0.268198	0.0108044	0.197297	DGKI	diacylglycerol kinase iota
Q5JS37	NHLRC3	NHL repeat-containing protein 3	3 v 3	0.339005	0.0108184	0.197297	LYZL6	lysozyme like 6
Q68CR1	SEL1L3	Protein sel-1 homolog 3 (Suppressor of lin-12-like protein 3) (Sel-1L3)	3 v 3	0.417727	0.0108312	0.197297	C2orf76	chromosome 2 open reading frame 76
P11233	RALA	Ras-related protein Ral-A (EC 3.6.5.2)	3 v 3	-0.181687	0.0108451	0.655279	PRKAA1	protein kinase AMP-activated catalytic subunit alpha 1
Q969Q0	RPL36AL	60S ribosomal protein L36a-like (Large ribosomal subunit protein eL42-like)	3 v 3	0.356231	0.01087	0.655279	STRN4	striatin 4
O75674	TOM1L1	TOM1-like protein 1 (Src-activating and signaling molecule protein) (Target of Myb-like protein 1)	3 v 3	-0.174046	0.0109343	0.197297	ACO2	aconitase 2
H7BZB9	MAP2	Microtubule-associated protein 2 (Fragment)	3 v 3	-0.21078	0.0109566	0.197297	PSMD11	proteasome 26S subunit, non-ATPase 11
Q9Y4P3	TBL2	Transducin beta-like protein 2 (WS beta-transducin repeats protein) (WS-betaTRP) (Williams-Beuren syndrome chromosomal region 13 protein)	3 v 3	0.183305	0.0110164	0.197297	UHRF1BP1	UHRF1 binding protein 1
Q8IUR0	TRAPPC5	Trafficking protein particle complex subunit 5	3 v 3	0.0797961	0.0110296	0.197297	CDS1	CDP-diacylglycerol synthase 1
P42336	PIK3CA	Phosphatidylinositol 4,5-bisphosphate 3-kinase catalytic subunit alpha isoform (PI3-kinase subunit alpha) (PI3K-alpha) (PI3Kalpha) (PtdIns-3-kinase subunit alpha) (EC 2.7.1.137) (EC 2.7.1.153) (Phosphatidylinositol 4,5-bisphosphate 3-kinase 110 kDa catalytic subunit alpha) (PtdIns-3-kinase subunit p110-alpha) (p110alpha) (Phosphoinositide 3-kinase alpha) (Phosphoinositide-3-kinase catalytic alpha…	3 v 3	-0.0581509	0.0110302	0.655279	FRMD1	FERM domain containing 1
P31749	AKT1	RAC-alpha serine/threonine-protein kinase (EC 2.7.11.1) (Protein kinase B) (PKB) (Protein kinase B alpha) (PKB alpha) (Proto-oncogene c-Akt) (RAC-PK-alpha)	3 v 3	-0.0375892	0.0110862	0.655279	MAB21L3	mab-21 like 3
O95573	ACSL3	Long-chain-fatty-acid--CoA ligase 3 (EC 6.2.1.3) (Arachidonate--CoA ligase) (EC 6.2.1.15) (Long-chain acyl-CoA synthetase 3) (LACS 3)	3 v 3	-0.156307	0.0111011	0.197297	RPRD1B	regulation of nuclear pre-mRNA domain containing 1B
Q562R1	ACTBL2	Beta-actin-like protein 2 (Kappa-actin)	3 v 3	-0.0844246	0.0111054	0.655279	HNMT	histamine N-methyltransferase
Q12913	PTPRJ	Receptor-type tyrosine-protein phosphatase eta (Protein-tyrosine phosphatase eta) (R-PTP-eta) (EC 3.1.3.48) (Density-enhanced phosphatase 1) (DEP-1) (HPTP eta) (Protein-tyrosine phosphatase receptor type J) (R-PTP-J) (CD antigen CD148)	3 v 3	-0.228391	0.0111091	0.197297	MTHFR	methylenetetrahydrofolate reductase
Q96CW6	SLC7A6OS	Probable RNA polymerase II nuclear localization protein SLC7A6OS (ADAMS proteinase-related protein) (Solute carrier family 7 member 6 opposite strand transcript)	3 v 3	-0.263893	0.0111517	0.197297	C16orf89	chromosome 16 open reading frame 89
O95260	ATE1	Arginyl-tRNA--protein transferase 1 (Arginyltransferase 1) (R-transferase 1) (EC 2.3.2.8) (Arginine-tRNA--protein transferase 1)	3 v 3	-0.198281	0.01119	0.197297	ZNF445	zinc finger protein 445
Q8N2K1	UBE2J2	Ubiquitin-conjugating enzyme E2 J2 (EC 2.3.2.23) (E2 ubiquitin-conjugating enzyme J2) (Non-canonical ubiquitin-conjugating enzyme 2) (NCUBE-2)	3 v 3	-0.177992	0.0112296	0.197297	MSI2	musashi RNA binding protein 2
Q9BTT0	ANP32E	Acidic leucine-rich nuclear phosphoprotein 32 family member E (LANP-like protein) (LANP-L)	3 v 3	-0.288014	0.0112325	0.197297	USP36	ubiquitin specific peptidase 36
Q14BN4	SLMAP	Sarcolemmal membrane-associated protein (Sarcolemmal-associated protein)	3 v 3	0.0763345	0.011268	0.197297	PCDH19	protocadherin 19
Q9H944	MED20	Mediator of RNA polymerase II transcription subunit 20 (Mediator complex subunit 20) (TRF-proximal protein homolog) (hTRFP)	3 v 3	0.119982	0.0112689	0.197297	SNAPC3	small nuclear RNA activating complex polypeptide 3
A0A140VKC9		Thioredoxin-disulfide reductase (EC 1.8.1.9)	3 v 3	-0.207877	0.0113288	0.197297	ADPRHL2	ADP-ribosylhydrolase like 2
Q5T5Y3	CAMSAP1	Calmodulin-regulated spectrin-associated protein 1	3 v 3	-0.127846	0.0113325	0.197297	RBM44	RNA binding motif protein 44
Q99471	PFDN5	Prefoldin subunit 5 (Myc modulator 1) (c-Myc-binding protein Mm-1)	3 v 3	-0.117045	0.0113385	0.197297	SYT7	synaptotagmin 7
Q03701	CEBPZ	CCAAT/enhancer-binding protein zeta (CCAAT-box-binding transcription factor) (CBF) (CCAAT-binding factor)	3 v 3	0.235411	0.0113724	0.655279	FAM129A	family with sequence similarity 129 member A
A0A2R8Y783	EPB41	Protein 4.1 (Fragment)	3 v 3	0.454485	0.0114142	0.197297	MMP24	matrix metallopeptidase 24
P57735	RAB25	Ras-related protein Rab-25 (CATX-8)	3 v 3	0.125495	0.0114294	0.197297	UQCR10	ubiquinol-cytochrome c reductase, complex III subunit X
Q9NX46	ADPRS	ADP-ribose glycohydrolase ARH3 (ADP-ribosylhydrolase 3) (O-acetyl-ADP-ribose deacetylase ARH3) (EC 3.5.1.-) (Poly(ADP-ribose) glycohydrolase ARH3) (EC 3.2.1.143) ([Protein ADP-ribosylarginine] hydrolase-like protein 2) ([Protein ADP-ribosylserine] hydrolase) (EC 3.2.2.-)	3 v 3	0.156162	0.0114452	0.197297	VAMP2	vesicle associated membrane protein 2
Q9NXE4	SMPD4	Sphingomyelin phosphodiesterase 4 (EC 3.1.4.12) (Neutral sphingomyelinase 3) (nSMase-3) (nSMase3) (Neutral sphingomyelinase III)	3 v 3	0.298368	0.0114598	0.197297	RPP30	ribonuclease P/MRP subunit p30
Q70EL1	USP54	Inactive ubiquitin carboxyl-terminal hydrolase 54 (Inactive ubiquitin-specific peptidase 54)	3 v 3	-0.101371	0.0114628	0.197297	ATP6V0A1	ATPase H+ transporting V0 subunit a1
Q8N392	ARHGAP18	Rho GTPase-activating protein 18 (MacGAP) (Rho-type GTPase-activating protein 18)	3 v 3	-0.0736978	0.0114671	0.655279	GRB2	growth factor receptor bound protein 2
Q6NXT1	ANKRD54	Ankyrin repeat domain-containing protein 54 (Lyn-interacting ankyrin repeat protein)	3 v 3	0.12087	0.0114787	0.197297	PCBP4	poly(rC) binding protein 4
Q15005	SPCS2	Signal peptidase complex subunit 2 (EC 3.4.-.-) (Microsomal signal peptidase 25 kDa subunit) (SPase 25 kDa subunit)	3 v 3	0.0979753	0.0115226	0.197297	C14orf132	chromosome 14 open reading frame 132
Q6P5R6	RPL22L1	60S ribosomal protein L22-like 1 (Large ribosomal subunit protein eL22-like 1)	3 v 3	-0.217114	0.0115551	0.197297	MTRR	5-methyltetrahydrofolate-homocysteine methyltransferase reductase
Q8IX01	SUGP2	SURP and G-patch domain-containing protein 2 (Arginine/serine-rich-splicing factor 14) (Splicing factor, arginine/serine-rich 14)	3 v 3	-0.131665	0.011565	0.655279	PDK3	pyruvate dehydrogenase kinase 3
P35611	ADD1	Alpha-adducin (Erythrocyte adducin subunit alpha)	3 v 3	0.182048	0.0116177	0.197297	ANKRD46	ankyrin repeat domain 46
O60828	PQBP1	Polyglutamine-binding protein 1 (PQBP-1) (38 kDa nuclear protein containing a WW domain) (Npw38) (Polyglutamine tract-binding protein 1)	3 v 3	0.161366	0.0116312	0.197297	BMPR2	bone morphogenetic protein receptor type 2
Q9BWU1	CDK19	Cyclin-dependent kinase 19 (EC 2.7.11.22) (CDC2-related protein kinase 6) (Cell division cycle 2-like protein kinase 6) (Cell division protein kinase 19) (Cyclin-dependent kinase 11) (Death-preventing kinase)	3 v 3	0.180192	0.0116978	0.197297	ANKS6	ankyrin repeat and sterile alpha motif domain containing 6
O94817	ATG12	Ubiquitin-like protein ATG12 (Autophagy-related protein 12) (APG12-like)	3 v 3	-0.202731	0.0117069	0.197297	PTPRT	protein tyrosine phosphatase, receptor type T
Q96NB3	ZNF830	Zinc finger protein 830 (Coiled-coil domain-containing protein 16)	3 v 3	0.22567	0.0117133	0.197297	RAD51B	RAD51 paralog B
Q9BVG9	PTDSS2	Phosphatidylserine synthase 2 (PSS-2) (PtdSer synthase 2) (EC 2.7.8.29) (Serine-exchange enzyme II)	3 v 3	0.191526	0.0117287	0.197297	C11orf58	chromosome 11 open reading frame 58
Q96SC8	DMRTA2	Doublesex- and mab-3-related transcription factor A2 (Doublesex- and mab-3-related transcription factor 5)	3 v 3	0.267274	0.0117685	0.197297	SAMD5	sterile alpha motif domain containing 5
D6RDA2	DEK	Protein DEK (Fragment)	2 v 2	-0.064342	0.0117839	0.197297	HMGXB3	HMG-box containing 3
Q8TBF2	PRXL2B	Prostamide/prostaglandin F synthase (Prostamide/PG F synthase) (Prostamide/PGF synthase) (EC 1.11.1.20) (Peroxiredoxin-like 2B) (Protein FAM213B)	3 v 3	0.318494	0.0117926	0.197297	E2F2	E2F transcription factor 2
Q9GZX3	CHST6	Carbohydrate sulfotransferase 6 (EC 2.8.2.-) (Corneal N-acetylglucosamine-6-O-sulfotransferase) (C-GlcNAc6ST) (hCGn6ST) (Galactose/N-acetylglucosamine/N-acetylglucosamine 6-O-sulfotransferase 4-beta) (GST4-beta) (N-acetylglucosamine 6-O-sulfotransferase 5) (GlcNAc6ST-5) (Gn6st-5)	3 v 3	0.326292	0.011799	0.197297	OTOF	otoferlin
O95297	MPZL1	Myelin protein zero-like protein 1 (Protein zero-related)	3 v 3	0.187807	0.0118017	0.197297	ZNF749	zinc finger protein 749
P13639	EEF2	Elongation factor 2 (EF-2)	3 v 3	-0.0808607	0.0118072	0.197297	SETDB2	SET domain bifurcated histone lysine methyltransferase 2
Q16891	IMMT	MICOS complex subunit MIC60 (Cell proliferation-inducing gene 4/52 protein) (Mitochondrial inner membrane protein) (Mitofilin) (p87/89)	3 v 3	-0.112313	0.0118085	0.655279	NACC2	NACC family member 2
O94842	TOX4	TOX high mobility group box family member 4 (Epidermal Langerhans cell protein LCP1)	3 v 3	0.204053	0.011857	0.197297	SLC45A4	solute carrier family 45 member 4
Q9BVX2	TMEM106C	Transmembrane protein 106C (Endoplasmic reticulum membrane protein overexpressed in cancer)	3 v 3	-0.390118	0.0118614	0.197297	FAM110B	family with sequence similarity 110 member B
Q9Y2V2	CARHSP1	Calcium-regulated heat-stable protein 1 (Calcium-regulated heat-stable protein of 24 kDa) (CRHSP-24)	3 v 3	0.15492	0.0118707	0.197297	KCNJ10	potassium voltage-gated channel subfamily J member 10
P62699	YPEL5	Protein yippee-like 5	3 v 3	-0.414823	0.0119124	0.197297	PAPLN	papilin, proteoglycan like sulfated glycoprotein
P19440	GGT1	Glutathione hydrolase 1 proenzyme (EC 3.4.19.13) (Gamma-glutamyltransferase 1) (Gamma-glutamyltranspeptidase 1) (GGT 1) (EC 2.3.2.2) (Leukotriene-C4 hydrolase) (EC 3.4.19.14) (CD antigen CD224) [Cleaved into: Glutathione hydrolase 1 heavy chain; Glutathione hydrolase 1 light chain]	3 v 3	-0.192621	0.0119808	0.197297	NTNG1	netrin G1
Q13185	CBX3	Chromobox protein homolog 3 (HECH) (Heterochromatin protein 1 homolog gamma) (HP1 gamma) (Modifier 2 protein)	3 v 3	-0.199137	0.0120048	0.197297	C1QTNF8	C1q and TNF related 8
A0A1U9X9C7		Valyl-tRNA synthetase (EC 6.1.1.9)	3 v 3	-0.130816	0.0120051	0.197297	USPL1	ubiquitin specific peptidase like 1
Q9UP95	SLC12A4	Solute carrier family 12 member 4 (Electroneutral potassium-chloride cotransporter 1) (Erythroid K-Cl cotransporter 1) (hKCC1)	3 v 3	-0.13208	0.0120076	0.197297	CREG1	cellular repressor of E1A stimulated genes 1
O00515	LAD1	Ladinin-1 (Lad-1) (Linear IgA disease antigen) (LADA)	3 v 3	-0.132991	0.0120161	0.197297	TNRC6B	trinucleotide repeat containing 6B
Q14344	GNA13	Guanine nucleotide-binding protein subunit alpha-13 (G alpha-13) (G-protein subunit alpha-13)	3 v 3	-0.103025	0.0120367	0.655279	HMGA1	high mobility group AT-hook 1
Q9BYD6	MRPL1	39S ribosomal protein L1, mitochondrial (L1mt) (MRP-L1) (Mitochondrial large ribosomal subunit protein uL1m)	3 v 3	0.126446	0.012039	0.197297	IFNAR1	interferon alpha and beta receptor subunit 1
Q15070	OXA1L	Mitochondrial inner membrane protein OXA1L (Hsa) (OXA1Hs) (Oxidase assembly 1-like protein) (OXA1-like protein)	3 v 3	0.107547	0.012106	0.197297	CYP11B2	cytochrome P450 family 11 subfamily B member 2
Q6P1M3	LLGL2	LLGL scribble cell polarity complex component 2 (HGL) (Lethal(2) giant larvae protein homolog 2)	3 v 3	0.138833	0.0121466	0.197297	C8orf58	chromosome 8 open reading frame 58
O95067	CCNB2	G2/mitotic-specific cyclin-B2	3 v 3	0.192402	0.0121472	0.197297	EVC	EvC ciliary complex subunit 1
Q9UPN7	PPP6R1	Serine/threonine-protein phosphatase 6 regulatory subunit 1 (SAPS domain family member 1)	3 v 3	0.0969425	0.0121518	0.197297	PIGZ	phosphatidylinositol glycan anchor biosynthesis class Z
Q53H12	AGK	Acylglycerol kinase, mitochondrial (hAGK) (EC 2.7.1.107) (EC 2.7.1.138) (EC 2.7.1.94) (Multiple substrate lipid kinase) (HsMuLK) (MuLK) (Multi-substrate lipid kinase)	3 v 3	0.5086	0.0122104	0.197297	PLEKHM3	pleckstrin homology domain containing M3
O95167	NDUFA3	NADH dehydrogenase [ubiquinone] 1 alpha subcomplex subunit 3 (Complex I-B9) (CI-B9) (NADH-ubiquinone oxidoreductase B9 subunit)	3 v 3	-0.198043	0.0122188	0.655279	UBQLNL	ubiquilin like
Q9BY11	PACSIN1	Protein kinase C and casein kinase substrate in neurons protein 1 (Syndapin-1)	3 v 3	0.461235	0.012262	0.197297	GRK3	G protein-coupled receptor kinase 3
P27338	MAOB	Amine oxidase [flavin-containing] B (EC 1.4.3.4) (Monoamine oxidase type B) (MAO-B)	3 v 3	-0.17476	0.0122743	0.655279	HNRNPUL1	heterogeneous nuclear ribonucleoprotein U like 1
Q9NR31	SAR1A	GTP-binding protein SAR1a (COPII-associated small GTPase)	3 v 3	0.130397	0.0122907	0.197297	MDM4	MDM4, p53 regulator
Q13480	GAB1	GRB2-associated-binding protein 1 (GRB2-associated binder 1) (Growth factor receptor bound protein 2-associated protein 1)	3 v 3	-0.077856	0.0123113	0.655279	ZNF426	zinc finger protein 426
O43426	SYNJ1	Synaptojanin-1 (EC 3.1.3.36) (Synaptic inositol 1,4,5-trisphosphate 5-phosphatase 1)	3 v 3	-0.067954	0.0123212	0.197297	HAP1	huntingtin associated protein 1
P19623	SRM	Spermidine synthase (SPDSY) (EC 2.5.1.16) (Putrescine aminopropyltransferase)	3 v 3	0.395371	0.0123388	0.197297	BCAS3	BCAS3, microtubule associated cell migration factor
O43143	NA	NA	3 v 3	-0.166573	0.012366	0.197297	CDK8	cyclin dependent kinase 8
Q7LG56	RRM2B	Ribonucleoside-diphosphate reductase subunit M2 B (EC 1.17.4.1) (TP53-inducible ribonucleotide reductase M2 B) (p53-inducible ribonucleotide reductase small subunit 2-like protein) (p53R2)	3 v 3	-0.268694	0.0123661	0.197297	NIN	ninein
Q8IWF6	DENND6A	Protein DENND6A (DENN domain-containing protein 6A)	3 v 3	-0.236395	0.0123791	0.197297	HP1BP3	heterochromatin protein 1 binding protein 3
O95671	ASMTL	Probable bifunctional dTTP/UTP pyrophosphatase/methyltransferase protein [Includes: dTTP/UTP pyrophosphatase (dTTPase/UTPase) (EC 3.6.1.9) (Nucleoside triphosphate pyrophosphatase) (Nucleotide pyrophosphatase) (Nucleotide PPase); N-acetylserotonin O-methyltransferase-like protein (ASMTL) (EC 2.1.1.-)]	3 v 3	-0.223799	0.0124196	0.197297	MYBBP1A	MYB binding protein 1a
Q8N9A8	CNEP1R1	Nuclear envelope phosphatase-regulatory subunit 1 (NEP1-R1) (Transmembrane protein 188)	3 v 3	-0.0932661	0.0124414	0.655279	AP1G1	adaptor related protein complex 1 subunit gamma 1
Q53H96	PYCR3	Pyrroline-5-carboxylate reductase 3 (P5C reductase 3) (P5CR 3) (EC 1.5.1.2) (Pyrroline-5-carboxylate reductase-like protein)	3 v 3	0.151954	0.0124421	0.197297	PELI2	pellino E3 ubiquitin protein ligase family member 2
Q9P2N5	RBM27	RNA-binding protein 27 (RNA-binding motif protein 27)	3 v 3	0.119408	0.0124519	0.197297	SLC6A11	solute carrier family 6 member 11
Q96RR4	CAMKK2	Calcium/calmodulin-dependent protein kinase kinase 2 (CaM-KK 2) (CaM-kinase kinase 2) (CaMKK 2) (EC 2.7.11.17) (Calcium/calmodulin-dependent protein kinase kinase beta) (CaM-KK beta) (CaM-kinase kinase beta) (CaMKK beta)	3 v 3	0.413825	0.0124537	0.197297	KCNH4	potassium voltage-gated channel subfamily H member 4
P21266	GSTM3	Glutathione S-transferase Mu 3 (EC 2.5.1.18) (GST class-mu 3) (GSTM3-3) (hGSTM3-3)	3 v 3	-0.170125	0.0124642	0.655279	MICAL2	microtubule associated monooxygenase, calponin and LIM domain containing 2
A0A024RC24	IMPACT	Protein IMPACT	3 v 3	-0.349255	0.012476	0.197297	RTN3	reticulon 3
Q9UHQ1	NARF	Nuclear prelamin A recognition factor (Iron-only hydrogenase-like protein 2) (IOP2)	3 v 3	-0.143175	0.012485	0.655279	CHST12	carbohydrate sulfotransferase 12
Q03701	CEBPZ	CCAAT/enhancer-binding protein zeta (CCAAT-box-binding transcription factor) (CBF) (CCAAT-binding factor)	3 v 3	0.0965078	0.0124879	0.197297	RFC1	replication factor C subunit 1
Q9UH99	SUN2	SUN domain-containing protein 2 (Protein unc-84 homolog B) (Rab5-interacting protein) (Rab5IP) (Sad1/unc-84 protein-like 2)	3 v 3	0.153499	0.0125228	0.197297	KCNK9	potassium two pore domain channel subfamily K member 9
Q9Y3A5	SBDS	Ribosome maturation protein SBDS (Shwachman-Bodian-Diamond syndrome protein)	3 v 3	-0.144596	0.0125609	0.655279	GPM6B	glycoprotein M6B
O95273	CCNDBP1	Cyclin-D1-binding protein 1 (Grap2 and cyclin-D-interacting protein) (Human homolog of Maid)	3 v 3	-0.178159	0.0126012	0.197297	FCGR2A	Fc fragment of IgG receptor IIa
P30049	ATP5F1D	ATP synthase subunit delta, mitochondrial (ATP synthase F1 subunit delta) (F-ATPase delta subunit)	3 v 3	-0.133193	0.0126055	0.655279	FKBP6	FKBP prolyl isomerase 6
P12110	COL6A2	Collagen alpha-2(VI) chain	3 v 3	-0.206245	0.0126133	0.197297	CHMP1A	charged multivesicular body protein 1A
Q14511	NEDD9	Enhancer of filamentation 1 (hEF1) (CRK-associated substrate-related protein) (CAS-L) (CasL) (Cas scaffolding protein family member 2) (Neural precursor cell expressed developmentally down-regulated protein 9) (NEDD-9) (Renal carcinoma antigen NY-REN-12) (p105) [Cleaved into: Enhancer of filamentation 1 p55]	3 v 3	0.404403	0.0126154	0.197297	SHE	Src homology 2 domain containing E
Q8WZA9	IRGQ	Immunity-related GTPase family Q protein	3 v 3	-0.319606	0.0126389	0.197297	PAX5	paired box 5
Q6PCB7	SLC27A1	Long-chain fatty acid transport protein 1 (FATP-1) (Fatty acid transport protein 1) (EC 6.2.1.15) (Solute carrier family 27 member 1)	3 v 3	0.659439	0.0127081	0.197297	PRND	prion like protein doppel
P31483	TIA1	Nucleolysin TIA-1 isoform p40 (RNA-binding protein TIA-1) (T-cell-restricted intracellular antigen-1) (TIA-1) (p40-TIA-1)	3 v 3	0.128489	0.0127191	0.197297	RELL1	RELT like 1
Q9Y2L1	DIS3	Exosome complex exonuclease RRP44 (EC 3.1.13.-) (EC 3.1.26.-) (Protein DIS3 homolog) (Ribosomal RNA-processing protein 44)	3 v 3	-0.0509537	0.0127419	0.655279	XDH	xanthine dehydrogenase
Q9H0V9	LMAN2L	VIP36-like protein (Lectin mannose-binding 2-like) (LMAN2-like protein)	3 v 3	-0.483948	0.0127637	0.197628	ZNF81	zinc finger protein 81
Q9BTY2	FUCA2	Plasma alpha-L-fucosidase (EC 3.2.1.51) (Alpha-L-fucoside fucohydrolase 2) (Alpha-L-fucosidase 2)	3 v 3	-0.147038	0.0127693	0.655279	SLC35E4	solute carrier family 35 member E4
Q9BSQ5	CCM2	Cerebral cavernous malformations 2 protein (Malcavernin)	3 v 3	0.0534279	0.0127884	0.655279	SELP	selectin P
Q9BQC3	DPH2	2-(3-amino-3-carboxypropyl)histidine synthase subunit 2 (EC 2.5.1.108) (Diphthamide biosynthesis protein 2) (Diphtheria toxin resistance protein 2) (S-adenosyl-L-methionine:L-histidine 3-amino-3-carboxypropyltransferase 2)	3 v 3	0.138713	0.0128425	0.19807	TRIM9	tripartite motif containing 9
Q9NPE2	NGRN	Neugrin (Mesenchymal stem cell protein DSC92) (Neurite outgrowth-associated protein) (Spinal cord-derived protein FI58G)	3 v 3	-0.308648	0.012862	0.19807	MBD2	methyl-CpG binding domain protein 2
O95786	DDX58	Antiviral innate immune response receptor RIG-I (DEAD box protein 58) (Probable ATP-dependent RNA helicase DDX58) (EC 3.6.4.13) (RIG-I-like receptor 1) (RLR-1) (Retinoic acid-inducible gene 1 protein) (RIG-1) (Retinoic acid-inducible gene I protein) (RIG-I)	3 v 3	-0.20933	0.0129769	0.198575	HLA-DRB5	major histocompatibility complex, class II, DR beta 5
P37088	SCNN1A	Amiloride-sensitive sodium channel subunit alpha (Alpha-NaCH) (Epithelial Na(+) channel subunit alpha) (Alpha-ENaC) (ENaCA) (Nonvoltage-gated sodium channel 1 subunit alpha) (SCNEA)	3 v 3	0.347557	0.0129954	0.198575	C20orf27	chromosome 20 open reading frame 27
O95382	MAP3K6	Mitogen-activated protein kinase kinase kinase 6 (EC 2.7.11.25) (Apoptosis signal-regulating kinase 2)	3 v 3	0.141864	0.0130083	0.198575	SAMD12	sterile alpha motif domain containing 12
Q9Y2S7	POLDIP2	Polymerase delta-interacting protein 2 (38 kDa DNA polymerase delta interaction protein) (p38)	3 v 3	-0.125621	0.0130206	0.655279	TSPAN11	tetraspanin 11
P48735	IDH2	Isocitrate dehydrogenase [NADP], mitochondrial (IDH) (EC 1.1.1.42) (ICD-M) (IDP) (NADP(+)-specific ICDH) (Oxalosuccinate decarboxylase)	3 v 3	-0.0992261	0.013037	0.198575	CHAF1B	chromatin assembly factor 1 subunit B
O75164	KDM4A	Lysine-specific demethylase 4A (EC 1.14.11.66) (EC 1.14.11.69) (JmjC domain-containing histone demethylation protein 3A) (Jumonji domain-containing protein 2A) ([histone H3]-trimethyl-L-lysine(36) demethylase 4A) ([histone H3]-trimethyl-L-lysine(9) demethylase 4A)	3 v 3	0.290249	0.0130422	0.198575	HEG1	heart development protein with EGF like domains 1
P24390	KDELR1	ER lumen protein-retaining receptor 1 (KDEL endoplasmic reticulum protein retention receptor 1) (KDEL receptor 1) (Putative MAPK-activating protein PM23)	3 v 3	-0.179756	0.0130634	0.655279	FBXO36	F-box protein 36
Q96IV0	NGLY1	Peptide-N(4)-(N-acetyl-beta-glucosaminyl)asparagine amidase (PNGase) (hPNGase) (EC 3.5.1.52) (N-glycanase 1) (Peptide:N-glycanase)	3 v 3	0.144015	0.0130883	0.198575	WASHC1	WASH complex subunit 1
Q8N196	SIX5	Homeobox protein SIX5 (DM locus-associated homeodomain protein) (Sine oculis homeobox homolog 5)	3 v 3	0.414301	0.0131431	0.198575	RCSD1	RCSD domain containing 1
Q9UGY1	NOL12	Nucleolar protein 12	3 v 3	-0.0348497	0.0132329	0.198575	ZNF627	zinc finger protein 627
Q8NEH6	MNS1	Meiosis-specific nuclear structural protein 1	2 v 2	0.079085	0.0132502	0.198575	RHD	Rh blood group D antigen
P13498	CYBA	Cytochrome b-245 light chain (Cytochrome b(558) alpha chain) (Cytochrome b558 subunit alpha) (Neutrophil cytochrome b 22 kDa polypeptide) (Superoxide-generating NADPH oxidase light chain subunit) (p22 phagocyte B-cytochrome) (p22-phox) (p22phox)	3 v 3	-0.113018	0.0132712	0.198575	SLIT3	slit guidance ligand 3
O14681	EI24	Etoposide-induced protein 2.4 homolog (p53-induced gene 8 protein)	3 v 3	-0.143123	0.013286	0.198575	CACNA1C	calcium voltage-gated channel subunit alpha1 C
Q9BY11	PACSIN1	Protein kinase C and casein kinase substrate in neurons protein 1 (Syndapin-1)	3 v 3	-0.137572	0.0133089	0.655279	CBX7	chromobox 7
Q9UHB9	SRP68	Signal recognition particle subunit SRP68 (SRP68) (Signal recognition particle 68 kDa protein)	3 v 3	0.0634348	0.0133727	0.198575	ADCY5	adenylate cyclase 5
Q06945	SOX4	Transcription factor SOX-4	3 v 3	0.472537	0.0133866	0.198575	TRIM47	tripartite motif containing 47
Q15057	ACAP2	Arf-GAP with coiled-coil, ANK repeat and PH domain-containing protein 2 (Centaurin-beta-2) (Cnt-b2)	3 v 3	-0.139973	0.0134006	0.655279	MAU2	MAU2 sister chromatid cohesion factor
Q13541	EIF4EBP1	Eukaryotic translation initiation factor 4E-binding protein 1 (4E-BP1) (eIF4E-binding protein 1) (Phosphorylated heat- and acid-stable protein regulated by insulin 1) (PHAS-I)	3 v 3	0.230974	0.0134061	0.198575	PDPK1	3-phosphoinositide dependent protein kinase 1
Q9H6R0	DHX33	ATP-dependent RNA helicase DHX33 (EC 3.6.4.13) (DEAH box protein 33)	3 v 3	0.0376774	0.0134352	0.198575	TFRC	transferrin receptor
P62068	USP46	Ubiquitin carboxyl-terminal hydrolase 46 (EC 3.4.19.12) (Deubiquitinating enzyme 46) (Ubiquitin thioesterase 46) (Ubiquitin-specific-processing protease 46)	3 v 3	0.232851	0.0134426	0.198575	FAM83F	family with sequence similarity 83 member F
Q9UJF2	RASAL2	Ras GTPase-activating protein nGAP (RAS protein activator-like 2)	3 v 3	0.229859	0.0134785	0.198575	ATP23	ATP23 metallopeptidase and ATP synthase assembly factor homolog
Q9NQ66	PLCB1	1-phosphatidylinositol 4,5-bisphosphate phosphodiesterase beta-1 (EC 3.1.4.11) (PLC-154) (Phosphoinositide phospholipase C-beta-1) (Phospholipase C-I) (PLC-I) (Phospholipase C-beta-1) (PLC-beta-1)	3 v 3	-0.122645	0.0135226	0.198575	CD47	CD47 molecule
Q9Y217	MTMR6	Myotubularin-related protein 6 (Phosphatidylinositol-3,5-bisphosphate 3-phosphatase) (EC 3.1.3.95) (Phosphatidylinositol-3-phosphate phosphatase) (EC 3.1.3.64)	3 v 3	0.10776	0.0135239	0.198575	PPP1R16B	protein phosphatase 1 regulatory subunit 16B
Q9UI10	EIF2B4	Translation initiation factor eIF-2B subunit delta (eIF-2B GDP-GTP exchange factor subunit delta)	3 v 3	0.118766	0.0135264	0.198575	LAMP2	lysosomal associated membrane protein 2
P56378	ATP5MJ	ATP synthase subunit ATP5MJ, mitochondrial (6.8 kDa mitochondrial proteolipid protein) (MLQ) (ATP synthase membrane subunit 6.8PL)	3 v 3	-0.101619	0.0135399	0.198575	PTP4A1	protein tyrosine phosphatase type IVA, member 1
P54284	CACNB3	Voltage-dependent L-type calcium channel subunit beta-3 (CAB3) (Calcium channel voltage-dependent subunit beta 3)	3 v 3	0.255942	0.0135531	0.198575	PREX2	phosphatidylinositol-3,4,5-trisphosphate dependent Rac exchange factor 2
Q9NQG5	RPRD1B	Regulation of nuclear pre-mRNA domain-containing protein 1B (Cell cycle-related and expression-elevated protein in tumor)	3 v 3	0.145326	0.0135543	0.198575	HEATR5B	HEAT repeat containing 5B
Q7Z6E9	RBBP6	E3 ubiquitin-protein ligase RBBP6 (EC 2.3.2.27) (Proliferation potential-related protein) (Protein P2P-R) (RING-type E3 ubiquitin transferase RBBP6) (Retinoblastoma-binding Q protein 1) (RBQ-1) (Retinoblastoma-binding protein 6) (p53-associated cellular protein of testis)	3 v 3	-0.202138	0.0135628	0.198575	RGS7BP	regulator of G protein signaling 7 binding protein
Q13286	CLN3	Battenin (Batten disease protein) (Protein CLN3)	3 v 3	-0.1697	0.0135841	0.655279	MEOX2	mesenchyme homeobox 2
Q9ULL8	SHROOM4	Protein Shroom4 (Second homolog of apical protein)	2 v 2	-0.503807	0.0136028	0.198575	HMOX2	heme oxygenase 2
O43633	CHMP2A	Charged multivesicular body protein 2a (Chromatin-modifying protein 2a) (CHMP2a) (Putative breast adenocarcinoma marker BC-2) (Vacuolar protein sorting-associated protein 2-1) (Vps2-1) (hVps2-1)	3 v 3	-0.152219	0.01368	0.655279	TIRAP	TIR domain containing adaptor protein
O75146	HIP1R	Huntingtin-interacting protein 1-related protein (HIP1-related protein) (Huntingtin-interacting protein 12) (HIP-12)	3 v 3	-0.103608	0.0136893	0.198575	MBL2	mannose binding lectin 2
Q9H8V3	ECT2	Protein ECT2 (Epithelial cell-transforming sequence 2 oncogene)	3 v 3	0.246866	0.0137055	0.198575	WNT3	Wnt family member 3
Q6FHJ9	COX5B	Cytochrome c oxidase polypeptide Vb (Cytochrome c oxidase subunit 5B, mitochondrial) (Fragment)	3 v 3	-0.210529	0.0137265	0.655279	EP400	E1A binding protein p400
Q9H1E5	TMX4	Thioredoxin-related transmembrane protein 4 (Thioredoxin domain-containing protein 13)	3 v 3	-0.353004	0.0137271	0.198575	HYOU1	hypoxia up-regulated 1
Q86XL3	ANKLE2	Ankyrin repeat and LEM domain-containing protein 2 (LEM domain-containing protein 4)	3 v 3	0.0672704	0.0137335	0.198575	PACSIN1	protein kinase C and casein kinase substrate in neurons 1
O60888	CUTA	Protein CutA (Acetylcholinesterase-associated protein) (Brain acetylcholinesterase putative membrane anchor)	3 v 3	0.498574	0.0137396	0.198575	KLHL21	kelch like family member 21
Q7KZN9	COX15	Cytochrome c oxidase assembly protein COX15 homolog	3 v 3	0.19417	0.0137508	0.198575	ZADH2	zinc binding alcohol dehydrogenase domain containing 2
O95169	NDUFB8	NADH dehydrogenase [ubiquinone] 1 beta subcomplex subunit 8, mitochondrial (Complex I-ASHI) (CI-ASHI) (NADH-ubiquinone oxidoreductase ASHI subunit)	3 v 3	0.174436	0.0137578	0.198575	LOC388282	uncharacterized LOC388282
Q9UBA4		Peroxisomal multifunctional protein 2 (Fragment)	2 v 2	-0.314468	0.0137643	0.655279	KLHDC10	kelch domain containing 10
Q8TCG1	CIP2A	Protein CIP2A (Cancerous inhibitor of PP2A) (p90 autoantigen)	3 v 3	0.18865	0.0137787	0.198575	TBC1D13	TBC1 domain family member 13
Q9BTU6	PI4K2A	Phosphatidylinositol 4-kinase type 2-alpha (EC 2.7.1.67) (Phosphatidylinositol 4-kinase type II-alpha)	3 v 3	-0.115797	0.0137792	0.655279	CTNNBIP1	catenin beta interacting protein 1
P17612	PRKACA	cAMP-dependent protein kinase catalytic subunit alpha (PKA C-alpha) (EC 2.7.11.11)	3 v 3	-0.094285	0.0137822	0.655279	ZNF764	zinc finger protein 764
O60942	RNGTT	mRNA-capping enzyme (HCAP1) (HCE) [Includes: Polynucleotide 5'-triphosphatase (EC 3.1.3.33) (mRNA 5'-triphosphatase) (TPase); mRNA guanylyltransferase (EC 2.7.7.50) (GTP--RNA guanylyltransferase) (GTase)]	3 v 3	-0.204813	0.0137915	0.198575	BRD3	bromodomain containing 3
P48643	CCT5	T-complex protein 1 subunit epsilon (TCP-1-epsilon) (CCT-epsilon)	3 v 3	-0.113603	0.013824	0.198575	AQP6	aquaporin 6
Q6IC98	GRAMD4	GRAM domain-containing protein 4 (Death-inducing protein)	3 v 3	-0.232207	0.0138275	0.198575	CD22	CD22 molecule
P54802	NAGLU	Alpha-N-acetylglucosaminidase (EC 3.2.1.50) (N-acetyl-alpha-glucosaminidase) (NAG) [Cleaved into: Alpha-N-acetylglucosaminidase 82 kDa form; Alpha-N-acetylglucosaminidase 77 kDa form]	3 v 3	-0.171929	0.0139099	0.655279	CCDC86	coiled-coil domain containing 86
Q8N5C6	SRBD1	S1 RNA-binding domain-containing protein 1	3 v 3	0.16767	0.0139207	0.655279	CROCC	ciliary rootlet coiled-coil, rootletin
Q5W0V3	FHIP2A	FHF complex subunit HOOK interacting protein 2A (FHIP2A)	3 v 3	-0.532198	0.0139321	0.199381	CAPN3	calpain 3
O95361	TRIM16	Tripartite motif-containing protein 16 (EC 2.3.2.27) (E3 ubiquitin-protein ligase TRIM16) (Estrogen-responsive B box protein)	3 v 3	-0.267776	0.0139539	0.199381	DHCR24	24-dehydrocholesterol reductase
Q643R3	LPCAT4	Lysophospholipid acyltransferase LPCAT4 (1-acylglycerol-3-phosphate O-acyltransferase 7) (1-AGP acyltransferase 7) (1-AGPAT 7) (1-acylglycerophosphocholine O-acyltransferase) (EC 2.3.1.23) (1-acylglycerophosphoserine O-acyltransferase) (EC 2.3.1.n6) (1-alkenylglycerophosphoethanolamine O-acyltransferase) (EC 2.3.1.121) (1-alkylglycerophosphocholine O-acetyltransferase) (EC 2.3.1.67) (Acyltransfer…	3 v 3	-0.156026	0.0140686	0.200683	TMEM127	transmembrane protein 127
Q6P444	MTFR2	Mitochondrial fission regulator 2 (DUF729 domain-containing protein 1)	2 v 2	-0.233471	0.014085	0.655279	ADARB2	adenosine deaminase, RNA specific B2 (inactive)
Q7L0Y3	TRMT10C	tRNA methyltransferase 10 homolog C (HBV pre-S2 trans-regulated protein 2) (Mitochondrial ribonuclease P protein 1) (Mitochondrial RNase P protein 1) (RNA (guanine-9-)-methyltransferase domain-containing protein 1) (Renal carcinoma antigen NY-REN-49) (mRNA methyladenosine-N(1)-methyltransferase) (EC 2.1.1.-) (tRNA (adenine(9)-N(1))-methyltransferase) (EC 2.1.1.218) (tRNA (guanine(9)-N(1))-methylt…	3 v 3	-0.162232	0.014162	0.201316	INSYN1	inhibitory synaptic factor 1
P61018	RAB4B	Ras-related protein Rab-4B (EC 3.6.5.2)	3 v 3	-0.0993685	0.0141631	0.201316	HIPK1	homeodomain interacting protein kinase 1
Q5TBP9	LSM14B	Protein LSM14 homolog B (Fragment)	3 v 3	-0.165237	0.0141839	0.201316	CSNK1D	casein kinase 1 delta
Q8N9B5	JMY	Junction-mediating and -regulatory protein	3 v 3	0.0824398	0.0142094	0.201343	MRTFB	myocardin related transcription factor B
Q86VR2	RETREG3	Reticulophagy regulator 3	3 v 3	-0.149445	0.0142863	0.655279	FATE1	fetal and adult testis expressed 1
P49005	POLD2	DNA polymerase delta subunit 2 (DNA polymerase delta subunit p50)	3 v 3	-0.020316	0.0143052	0.655279	EMB	embigin
O75521	ECI2	Enoyl-CoA delta isomerase 2 (EC 5.3.3.8) (DRS-1) (Delta(3),delta(2)-enoyl-CoA isomerase) (D3,D2-enoyl-CoA isomerase) (Diazepam-binding inhibitor-related protein 1) (DBI-related protein 1) (Dodecenoyl-CoA isomerase) (Hepatocellular carcinoma-associated antigen 88) (Peroxisomal 3,2-trans-enoyl-CoA isomerase) (pECI) (Renal carcinoma antigen NY-REN-1)	3 v 3	0.0606677	0.0143317	0.202366	ETV3	ETS variant 3
Q68CQ7	GLT8D1	Glycosyltransferase 8 domain-containing protein 1 (EC 2.4.1.-)	3 v 3	0.405611	0.0143603	0.202366	SHISA5	shisa family member 5
O95817	BAG3	BAG family molecular chaperone regulator 3 (BAG-3) (Bcl-2-associated athanogene 3) (Bcl-2-binding protein Bis) (Docking protein CAIR-1)	3 v 3	-0.281511	0.0143835	0.202366	ABLIM3	actin binding LIM protein family member 3
Q10567	AP1B1	AP-1 complex subunit beta-1 (Adaptor protein complex AP-1 subunit beta-1) (Adaptor-related protein complex 1 subunit beta-1) (Beta-1-adaptin) (Beta-adaptin 1) (Clathrin assembly protein complex 1 beta large chain) (Golgi adaptor HA1/AP1 adaptin beta subunit)	3 v 3	-0.15133	0.0144604	0.202366	ATP1A2	ATPase Na+/K+ transporting subunit alpha 2
Q8TBR7	TLCD3A	TLC domain-containing protein 3A (Protein CT120) (Protein FAM57A)	3 v 3	-0.176646	0.014472	0.655279	C2orf16	chromosome 2 open reading frame 16
Q5T447	HECTD3	E3 ubiquitin-protein ligase HECTD3 (EC 2.3.2.26) (HECT domain-containing protein 3) (HECT-type E3 ubiquitin transferase HECTD3)	3 v 3	0.237378	0.0145153	0.202366	BMP8B	bone morphogenetic protein 8b
A0A0A0MTC1	RNF213	E3 ubiquitin-protein ligase RNF213	3 v 3	-0.153189	0.0145162	0.202366	RAD18	RAD18, E3 ubiquitin protein ligase
P30038	ALDH4A1	Delta-1-pyrroline-5-carboxylate dehydrogenase, mitochondrial (P5C dehydrogenase) (EC 1.2.1.88) (Aldehyde dehydrogenase family 4 member A1) (L-glutamate gamma-semialdehyde dehydrogenase)	3 v 3	0.112347	0.0145188	0.202366	GPR107	G protein-coupled receptor 107
O75717	WDHD1	WD repeat and HMG-box DNA-binding protein 1 (Acidic nucleoplasmic DNA-binding protein 1) (And-1)	3 v 3	0.0895496	0.0145244	0.202366	RBFOX2	RNA binding fox-1 homolog 2
Q96IS6	HSPA8	HSPA8 protein (Fragment)	3 v 3	-0.115896	0.0145304	0.202366	GPC6	glypican 6
A0A2R8YEA7	ACTB	Actin, cytoplasmic 1 (Fragment)	3 v 3	0.402799	0.0145729	0.202366	CELSR3	cadherin EGF LAG seven-pass G-type receptor 3
Q96BW9	TAMM41	Phosphatidate cytidylyltransferase, mitochondrial (EC 2.7.7.41) (CDP-diacylglycerol synthase) (CDP-DAG synthase) (Mitochondrial translocator assembly and maintenance protein 41 homolog) (TAM41)	3 v 3	0.0333294	0.014634	0.655279
Q16512	PKN1	Serine/threonine-protein kinase N1 (EC 2.7.11.13) (Protease-activated kinase 1) (PAK-1) (Protein kinase C-like 1) (Protein kinase C-like PKN) (Protein kinase PKN-alpha) (Protein-kinase C-related kinase 1) (Serine-threonine protein kinase N)	3 v 3	-0.110912	0.0147198	0.202366
Q7Z6B0	CCDC91	Coiled-coil domain-containing protein 91 (GGA-binding partner) (p56 accessory protein)	3 v 3	-0.196838	0.014723	0.202366
P29323	EPHB2	Ephrin type-B receptor 2 (EC 2.7.10.1) (Developmentally-regulated Eph-related tyrosine kinase) (ELK-related tyrosine kinase) (EPH tyrosine kinase 3) (EPH-like kinase 5) (EK5) (hEK5) (Renal carcinoma antigen NY-REN-47) (Tyrosine-protein kinase TYRO5) (Tyrosine-protein kinase receptor EPH-3) [Cleaved into: EphB2/CTF1; EphB2/CTF2]	3 v 3	-0.116899	0.0147264	0.655279
Q9ULD0	OGDHL	2-oxoglutarate dehydrogenase-like, mitochondrial (EC 1.2.4.2) (2-oxoglutarate dehydrogenase complex component E1-like) (OGDC-E1-like) (Alpha-ketoglutarate dehydrogenase-like)	3 v 3	-0.157131	0.014738	0.202366
Q02978	SLC25A11	Mitochondrial 2-oxoglutarate/malate carrier protein (OGCP) (Solute carrier family 25 member 11)	3 v 3	-0.146455	0.0147415	0.655279
Q9H0E9	BRD8	Bromodomain-containing protein 8 (Skeletal muscle abundant protein) (Skeletal muscle abundant protein 2) (Thyroid hormone receptor coactivating protein of 120 kDa) (TrCP120) (p120)	3 v 3	0.102786	0.0147437	0.202366
Q86XN8	MEX3D	RNA-binding protein MEX3D (RING finger and KH domain-containing protein 1) (RING finger protein 193) (TINO)	3 v 3	0.300459	0.014764	0.202366
P25098	GRK2	Beta-adrenergic receptor kinase 1 (Beta-ARK-1) (EC 2.7.11.15) (G-protein coupled receptor kinase 2)	3 v 3	-0.0978401	0.0147645	0.202366
O43688	PLPP2	Phospholipid phosphatase 2 (EC 3.1.3.-) (EC 3.1.3.4) (Lipid phosphate phosphohydrolase 2) (PAP2-gamma) (PAP2-G) (Phosphatidate phosphohydrolase type 2c) (Phosphatidic acid phosphatase 2c) (PAP-2c) (PAP2c)	3 v 3	-0.234924	0.0147882	0.202366
Q16850	CYP51A1	Lanosterol 14-alpha demethylase (LDM) (EC 1.14.14.154) (CYPLI) (Cytochrome P450 51A1) (Cytochrome P450-14DM) (Cytochrome P45014DM) (Cytochrome P450LI) (Sterol 14-alpha demethylase)	3 v 3	-0.35903	0.014806	0.202366
Q9BZ23	PANK2	Pantothenate kinase 2, mitochondrial (hPanK2) (EC 2.7.1.33) (Pantothenic acid kinase 2) [Cleaved into: Pantothenate kinase 2, mitochondrial intermediate form (iPanK2); Pantothenate kinase 2, mitochondrial mature form (mPanK2)]	3 v 3	0.0867666	0.0148344	0.202366
Q96RN5	MED15	Mediator of RNA polymerase II transcription subunit 15 (Activator-recruited cofactor 105 kDa component) (ARC105) (CTG repeat protein 7a) (Mediator complex subunit 15) (Positive cofactor 2 glutamine/Q-rich-associated protein) (PC2 glutamine/Q-rich-associated protein) (TPA-inducible gene 1 protein) (TIG-1) (Trinucleotide repeat-containing gene 7 protein)	3 v 3	0.15708	0.0148469	0.202366
O00471	EXOC5	Exocyst complex component 5 (Exocyst complex component Sec10) (hSec10)	3 v 3	0.0759327	0.0148707	0.202366
Q15418	RPS6KA1	Ribosomal protein S6 kinase alpha-1 (S6K-alpha-1) (EC 2.7.11.1) (90 kDa ribosomal protein S6 kinase 1) (p90-RSK 1) (p90RSK1) (p90S6K) (MAP kinase-activated protein kinase 1a) (MAPK-activated protein kinase 1a) (MAPKAP kinase 1a) (MAPKAPK-1a) (Ribosomal S6 kinase 1) (RSK-1)	3 v 3	0.169052	0.0148862	0.202366
Q9H7C9	AAMDC	Mth938 domain-containing protein (Adipogenesis associated Mth938 domain-containing protein)	3 v 3	-0.202805	0.0149571	0.655279
Q16644	MAPKAPK3	MAP kinase-activated protein kinase 3 (MAPK-activated protein kinase 3) (MAPKAP kinase 3) (MAPKAP-K3) (MAPKAPK-3) (MK-3) (EC 2.7.11.1) (Chromosome 3p kinase) (3pK)	3 v 3	0.142478	0.0149637	0.202366
Q9Y692	GMEB1	Glucocorticoid modulatory element-binding protein 1 (GMEB-1) (DNA-binding protein p96PIF) (Parvovirus initiation factor p96) (PIF p96)	3 v 3	0.0996348	0.0149642	0.202366
O15084	ANKRD28	Serine/threonine-protein phosphatase 6 regulatory ankyrin repeat subunit A (PP6-ARS-A) (Serine/threonine-protein phosphatase 6 regulatory subunit ARS-A) (Ankyrin repeat domain-containing protein 28) (Phosphatase interactor targeting protein hnRNP K) (PITK)	3 v 3	0.129745	0.0149685	0.202366
E7EN19	MAP4K4	Mitogen-activated protein kinase kinase kinase kinase 4	3 v 3	0.123239	0.014999	0.202366
Q9UI26	IPO11	Importin-11 (Imp11) (Ran-binding protein 11) (RanBP11)	3 v 3	-0.0584259	0.0150019	0.202366
Q6P4A7	SFXN4	Sideroflexin-4 (Breast cancer resistance marker 1)	3 v 3	0.135676	0.0150614	0.202366
Q9HAB8	PPCS	Phosphopantothenate--cysteine ligase (EC 6.3.2.51) (Phosphopantothenoylcysteine synthetase) (PPC synthetase)	3 v 3	0.0893599	0.0151159	0.202366
Q16566	CAMK4	Calcium/calmodulin-dependent protein kinase type IV (CaMK IV) (EC 2.7.11.17) (CaM kinase-GR)	3 v 3	-0.12679	0.0151311	0.655279
Q8IYU2	HACE1	E3 ubiquitin-protein ligase HACE1 (EC 2.3.2.26) (HECT domain and ankyrin repeat-containing E3 ubiquitin-protein ligase 1) (HECT-type E3 ubiquitin transferase HACE1)	2 v 2	0.108131	0.0151422	0.655279
F5H571	USP5	Ubiquitin carboxyl-terminal hydrolase 5 (Fragment)	2 v 2	-0.428029	0.0151882	0.202519
Q9UPU7	TBC1D2B	TBC1 domain family member 2B	2 v 2	0.0140985	0.0151961	0.202519
O43292	GPAA1	Glycosylphosphatidylinositol anchor attachment 1 protein (GPI anchor attachment protein 1) (GAA1 protein homolog) (hGAA1)	3 v 3	-0.047072	0.0152194	0.655279
Q96C92	ENTR1	Endosome-associated-trafficking regulator 1 (Antigen NY-CO-3) (Serologically defined colon cancer antigen 3)	2 v 2	-0.184902	0.0152228	0.202558
Q8NE01	CNNM3	Metal transporter CNNM3 (Ancient conserved domain-containing protein 3) (Cyclin-M3)	3 v 3	0.6752	0.0153243	0.203047
Q9BTE6	AARSD1	Alanyl-tRNA editing protein Aarsd1 (Alanyl-tRNA synthetase domain-containing protein 1)	3 v 3	-0.190588	0.015354	0.203047
Q8N335	GPD1L	Glycerol-3-phosphate dehydrogenase 1-like protein (GPD1-L) (EC 1.1.1.8)	3 v 3	-0.11077	0.0154313	0.655279
Q9Y446	PKP3	Plakophilin-3	3 v 3	0.166852	0.0154375	0.203047
Q53HL2	CDCA8	Borealin (Cell division cycle-associated protein 8) (Dasra-B) (hDasra-B) (Pluripotent embryonic stem cell-related gene 3 protein)	3 v 3	0.138738	0.0154421	0.203047
O60291	MGRN1	E3 ubiquitin-protein ligase MGRN1 (EC 2.3.2.27) (Mahogunin RING finger protein 1) (RING finger protein 156) (RING-type E3 ubiquitin transferase MGRN1)	3 v 3	0.129673	0.0154469	0.203047
Q9HBL8	NMRAL1	NmrA-like family domain-containing protein 1	3 v 3	-0.205653	0.0154492	0.203047
Q12841	FSTL1	Follistatin-related protein 1 (Follistatin-like protein 1)	3 v 3	0.696496	0.0154502	0.203047
Q9UGK3	STAP2	Signal-transducing adaptor protein 2 (STAP-2) (Breast tumor kinase substrate) (BRK substrate)	3 v 3	0.267427	0.0154938	0.203305
Q8NHP6	MOSPD2	Motile sperm domain-containing protein 2	3 v 3	-0.0500929	0.0155615	0.20388
Q9GZP9	DERL2	Derlin-2 (Degradation in endoplasmic reticulum protein 2) (DERtrin-2) (Der1-like protein 2) (F-LAN-1) (F-LANa)	3 v 3	-0.049975	0.0156667	0.204541
Q96HA1	POM121	Nuclear envelope pore membrane protein POM 121 (Nuclear envelope pore membrane protein POM 121A) (Nucleoporin Nup121) (Pore membrane protein of 121 kDa)	3 v 3	0.368134	0.0157124	0.204541
Q9Y2G3	ATP11B	Phospholipid-transporting ATPase IF (EC 7.6.2.1) (ATPase IR) (ATPase class VI type 11B) (P4-ATPase flippase complex alpha subunit ATP11B)	3 v 3	-0.150207	0.0157354	0.655279
P41240	CSK	Tyrosine-protein kinase CSK (EC 2.7.10.2) (C-Src kinase) (Protein-tyrosine kinase CYL)	3 v 3	0.378006	0.0158671	0.205356
Q96HE9	PRR11	Proline-rich protein 11	3 v 3	0.897696	0.015903	0.205508
Q5VSL9	STRIP1	Striatin-interacting protein 1 (Protein FAM40A)	3 v 3	0.152671	0.0159376	0.205644
Q13416	ORC2	Origin recognition complex subunit 2	3 v 3	-0.065125	0.0159649	0.655279
P84077	ARF1	ADP-ribosylation factor 1	3 v 3	-0.120687	0.0159999	0.655279
Q96E09	PABIR1	PPP2R1A-PPP2R2A-interacting phosphatase regulator 1 (PABIR family member 1)	3 v 3	0.266165	0.0160519	0.206321
Q6UXV4	APOOL	MICOS complex subunit MIC27 (Apolipoprotein O-like) (Protein FAM121A)	3 v 3	0.158857	0.0160554	0.206321
Q8NB78	KDM1B	Lysine-specific histone demethylase 1B (EC 1.14.99.66) (Flavin-containing amine oxidase domain-containing protein 1) (Lysine-specific histone demethylase 2)	3 v 3	-0.144563	0.0160711	0.206321
Q9BV20	MRI1	Methylthioribose-1-phosphate isomerase (M1Pi) (MTR-1-P isomerase) (EC 5.3.1.23) (Mediator of RhoA-dependent invasion) (S-methyl-5-thioribose-1-phosphate isomerase) (Translation initiation factor eIF-2B subunit alpha/beta/delta-like protein)	3 v 3	0.183892	0.0160929	0.206321
P49795	RGS19	Regulator of G-protein signaling 19 (RGS19) (G-alpha-interacting protein) (GAIP)	2 v 2	-0.122532	0.0161893	0.206321
Q9UKG9	CROT	Peroxisomal carnitine O-octanoyltransferase (COT) (EC 2.3.1.137)	3 v 3	-0.366541	0.0161961	0.206321
Q8TDX7	NEK7	Serine/threonine-protein kinase Nek7 (EC 2.7.11.1) (Never in mitosis A-related kinase 7) (NimA-related protein kinase 7)	3 v 3	-0.261532	0.0162082	0.206321
Q04721	NOTCH2	Neurogenic locus notch homolog protein 2 (Notch 2) (hN2) [Cleaved into: Notch 2 extracellular truncation (N2ECD); Notch 2 intracellular domain (N2ICD)]	3 v 3	0.305811	0.0162508	0.206555
Q9NYS0	NKIRAS1	NF-kappa-B inhibitor-interacting Ras-like protein 1 (I-kappa-B-interacting Ras-like protein 1) (Kappa B-Ras protein 1) (KappaB-Ras1)	3 v 3	-0.401368	0.016291	0.206757
P60981	DSTN	Destrin (Actin-depolymerizing factor) (ADF)	3 v 3	-0.141205	0.0163416	0.655279
O75251	NDUFS7	NADH dehydrogenase [ubiquinone] iron-sulfur protein 7, mitochondrial (EC 7.1.1.2) (Complex I-20kD) (CI-20kD) (NADH-ubiquinone oxidoreductase 20 kDa subunit) (PSST subunit)	3 v 3	0.0527591	0.0163879	0.207138
Q96IK1	BOD1	Biorientation of chromosomes in cell division protein 1 (Biorientation defective protein 1) (Protein FAM44B)	3 v 3	0.355852	0.0164091	0.207138
Q96N64	PWWP2A	PWWP domain-containing protein 2A	3 v 3	0.190715	0.0164152	0.655279
Q56NI9	ESCO2	N-acetyltransferase ESCO2 (EC 2.3.1.-) (Establishment factor-like protein 2) (EFO2) (EFO2p) (hEFO2) (Establishment of cohesion 1 homolog 2) (ECO1 homolog 2)	3 v 3	0.111002	0.0164182	0.655279
Q9NRL3	STRN4	Striatin-4 (Zinedin)	3 v 3	-0.17777	0.0164276	0.655279
Q9Y6N7	ROBO1	Roundabout homolog 1 (Deleted in U twenty twenty) (H-Robo-1)	3 v 3	0.0904051	0.0164383	0.207138
P78371	CCT2	T-complex protein 1 subunit beta (TCP-1-beta) (CCT-beta)	3 v 3	-0.14457	0.0164718	0.2072
P12830	CDH1	Cadherin-1 (CAM 120/80) (Epithelial cadherin) (E-cadherin) (Uvomorulin) (CD antigen CD324) [Cleaved into: E-Cad/CTF1; E-Cad/CTF2; E-Cad/CTF3]	3 v 3	-0.285359	0.0165095	0.207368
Q8N0Z6	TTC5	Tetratricopeptide repeat protein 5 (TPR repeat protein 5) (Stress-responsive activator of p300) (Strap)	3 v 3	-0.163238	0.0165588	0.655279
O00461	GOLIM4	Golgi integral membrane protein 4 (Golgi integral membrane protein, cis) (GIMPc) (Golgi phosphoprotein 4) (Golgi-localized phosphoprotein of 130 kDa) (Golgi phosphoprotein of 130 kDa)	3 v 3	0.300233	0.0166251	0.207484
Q86YR5	GPSM1	G-protein-signaling modulator 1 (Activator of G-protein signaling 3)	3 v 3	0.342338	0.0166479	0.207484
A0A024R275	RFK	Riboflavin kinase (EC 2.7.1.26)	3 v 3	-0.408874	0.0166595	0.207484
Q8TF68	ZNF384	Zinc finger protein 384 (CAG repeat protein 1) (CAS-interacting zinc finger protein) (Nuclear matrix transcription factor 4) (Nuclear matrix protein 4) (Trinucleotide repeat-containing gene 1 protein)	3 v 3	0.319729	0.01671	0.207484
Q9NXG2	THUMPD1	THUMP domain-containing protein 1	3 v 3	-0.330278	0.0167149	0.207484
P51153	RAB13	Ras-related protein Rab-13 (Cell growth-inhibiting gene 4 protein)	3 v 3	-0.152448	0.016719	0.655279
Q96BJ8	ELMO3	Engulfment and cell motility protein 3	3 v 3	-0.313623	0.0167381	0.207484
O95471	CLDN7	Claudin-7 (CLDN-7)	3 v 3	0.297109	0.0167763	0.207655
O75191	XYLB	Xylulose kinase (Xylulokinase) (EC 2.7.1.17)	3 v 3	-0.212767	0.0167846	0.655279
Q5JUR7	TEX30	Testis-expressed protein 30	3 v 3	-0.119831	0.0168021	0.655279
O15075	DCLK1	Serine/threonine-protein kinase DCLK1 (EC 2.7.11.1) (Doublecortin domain-containing protein 3A) (Doublecortin-like and CAM kinase-like 1) (Doublecortin-like kinase 1)	3 v 3	-0.113184	0.0169276	0.208852
Q9Y4A5	TRRAP	Transformation/transcription domain-associated protein (350/400 kDa PCAF-associated factor) (PAF350/400) (STAF40) (Tra1 homolog)	3 v 3	0.100199	0.0169465	0.208852
Q15257	PTPA	Serine/threonine-protein phosphatase 2A activator (EC 5.2.1.8) (PP2A, subunit B', PR53 isoform) (Phosphotyrosyl phosphatase activator) (PTPA) (Serine/threonine-protein phosphatase 2A regulatory subunit 4) (Serine/threonine-protein phosphatase 2A regulatory subunit B')	3 v 3	0.25673	0.0169863	0.209039
P42126	ECI1	Enoyl-CoA delta isomerase 1, mitochondrial (EC 5.3.3.8) (3,2-trans-enoyl-CoA isomerase) (Delta(3),Delta(2)-enoyl-CoA isomerase) (D3,D2-enoyl-CoA isomerase) (Dodecenoyl-CoA isomerase)	3 v 3	-0.182793	0.017066	0.655279
Q7Z434	MAVS	Mitochondrial antiviral-signaling protein (MAVS) (CARD adapter inducing interferon beta) (Cardif) (Interferon beta promoter stimulator protein 1) (IPS-1) (Putative NF-kappa-B-activating protein 031N) (Virus-induced-signaling adapter) (VISA)	3 v 3	0.106233	0.0170848	0.209304
Q12857	NFIA	Nuclear factor 1 A-type (NF1-A) (Nuclear factor 1/A) (CCAAT-box-binding transcription factor) (CTF) (Nuclear factor I/A) (NF-I/A) (NFI-A) (TGGCA-binding protein)	3 v 3	0.307124	0.017105	0.655279
Q86V21	AACS	Acetoacetyl-CoA synthetase (EC 6.2.1.16) (Acyl-CoA synthetase family member 1) (Protein sur-5 homolog)	3 v 3	-0.170032	0.0171121	0.655279
A8K900		Mitochondrial GTPase 1	2 v 2	-0.130752	0.0171206	0.655279
Q6QNY1	BLOC1S2	Biogenesis of lysosome-related organelles complex 1 subunit 2 (BLOC-1 subunit 2) (Centrosome-associated protein)	3 v 3	0.130102	0.0171261	0.209304
Q6UB28	METAP1D	Methionine aminopeptidase 1D, mitochondrial (MAP 1D) (MetAP 1D) (EC 3.4.11.18) (Methionyl aminopeptidase type 1D, mitochondrial) (Peptidase M 1D)	3 v 3	-0.347871	0.0171642	0.655279
P58004	SESN2	Sestrin-2 (EC 1.11.1.-) (Hypoxia-induced gene)	3 v 3	0.200331	0.0172127	0.209304
A0A3B3ITY6	CLSTN1	Calsyntenin-1 (Fragment)	2 v 2	-0.0319558	0.0172326	0.655279
P16870	CPE	Carboxypeptidase E (CPE) (EC 3.4.17.10) (Carboxypeptidase H) (CPH) (Enkephalin convertase) (Prohormone-processing carboxypeptidase)	3 v 3	0.202504	0.0172434	0.209304
Q9Y484	WDR45	WD repeat domain phosphoinositide-interacting protein 4 (WIPI-4) (WD repeat-containing protein 45)	3 v 3	0.250208	0.0172556	0.209304
Q8WVC6	DCAKD	Dephospho-CoA kinase domain-containing protein	3 v 3	0.183578	0.0172693	0.209304
Q9H4Z3	PCIF1	mRNA (2'-O-methyladenosine-N(6)-)-methyltransferase (EC 2.1.1.62) (Cap-specific adenosine methyltransferase) (CAPAM) (hCAPAM) (Phosphorylated CTD-interacting factor 1) (hPCIF1) (Protein phosphatase 1 regulatory subunit 121)	3 v 3	0.0644514	0.0173027	0.209304
Q9Y282	ERGIC3	Endoplasmic reticulum-Golgi intermediate compartment protein 3 (Serologically defined breast cancer antigen NY-BR-84)	3 v 3	-0.0395843	0.017318	0.655279
Q6PI47	KCTD18	BTB/POZ domain-containing protein KCTD18	3 v 3	0.0850109	0.0173218	0.655279
Q96ST3	SIN3A	Paired amphipathic helix protein Sin3a (Histone deacetylase complex subunit Sin3a) (Transcriptional corepressor Sin3a)	3 v 3	0.125748	0.0174099	0.209304
O75157	TSC22D2	TSC22 domain family protein 2 (TSC22-related-inducible leucine zipper protein 4)	3 v 3	-0.141573	0.0174299	0.655279
Q2LD37	KIAA1109	Transmembrane protein KIAA1109 (Fragile site-associated protein)	3 v 3	-0.254332	0.0174321	0.209304
Q9Y320	TMX2	Thioredoxin-related transmembrane protein 2 (Cell proliferation-inducing gene 26 protein) (Thioredoxin domain-containing protein 14)	3 v 3	0.434252	0.0174605	0.209304
Q9Y478	PRKAB1	5'-AMP-activated protein kinase subunit beta-1 (AMPK subunit beta-1) (AMPKb)	3 v 3	0.150972	0.0174727	0.209304
Q17RY0	CPEB4	Cytoplasmic polyadenylation element-binding protein 4 (CPE-BP4) (CPE-binding protein 4) (hCPEB-4)	3 v 3	-0.645661	0.0174748	0.209304
Q9BY77	POLDIP3	Polymerase delta-interacting protein 3 (46 kDa DNA polymerase delta interaction protein) (p46) (S6K1 Aly/REF-like target) (SKAR)	3 v 3	-0.0422001	0.0175648	0.655279
Q9H254	SPTBN4	Spectrin beta chain, non-erythrocytic 4 (Beta-IV spectrin) (Spectrin, non-erythroid beta chain 3)	2 v 2	0.287006	0.0175752	0.209652
P19367	HK1	Hexokinase-1 (EC 2.7.1.1) (Brain form hexokinase) (Hexokinase type I) (HK I) (Hexokinase-A)	3 v 3	-0.083184	0.0175899	0.209652
Q6ZSS3	ZNF621	Zinc finger protein 621	2 v 2	-0.16653	0.0176029	0.655279
O15031	PLXNB2	Plexin-B2 (MM1)	3 v 3	-0.118133	0.0176663	0.209827
Q9Y3D8	AK6	Adenylate kinase isoenzyme 6 (AK6) (EC 2.7.4.3) (Adrenal gland protein AD-004) (Coilin-interacting nuclear ATPase protein) (hCINAP) (Dual activity adenylate kinase/ATPase) (AK/ATPase)	3 v 3	-0.354553	0.0177774	0.210484
Q9HAS0	C17orf75	Protein Njmu-R1	3 v 3	-0.185982	0.0178254	0.210484
Q9UD71	PPP1R1B	Protein phosphatase 1 regulatory subunit 1B (DARPP-32) (Dopamine- and cAMP-regulated neuronal phosphoprotein)	3 v 3	-0.533897	0.0178431	0.210484
F8VXC8	SMARCC2	SWI/SNF complex subunit SMARCC2	3 v 3	0.493455	0.0178821	0.210628
Q15650	TRIP4	Activating signal cointegrator 1 (ASC-1) (Thyroid receptor-interacting protein 4) (TR-interacting protein 4) (TRIP-4)	3 v 3	0.118475	0.0179335	0.655279
Q86WX3	RPS19BP1	Active regulator of SIRT1 (40S ribosomal protein S19-binding protein 1) (RPS19-binding protein 1) (S19BP)	3 v 3	0.120216	0.0179419	0.21104
Q9NU19	TBC1D22B	TBC1 domain family member 22B	3 v 3	0.13245	0.0180589	0.21176
Q9NPH2	ISYNA1	Inositol-3-phosphate synthase 1 (IPS 1) (EC 5.5.1.4) (Myo-inositol 1-phosphate synthase) (MI-1-P synthase) (MIP synthase) (hIPS) (Myo-inositol 1-phosphate synthase A1) (hINO1)	3 v 3	-0.124653	0.0180881	0.21176
O15155	BET1	BET1 homolog (hBET1) (Golgi vesicular membrane-trafficking protein p18)	3 v 3	-0.177954	0.0181432	0.655279
O15066	KIF3B	Kinesin-like protein KIF3B (HH0048) (Microtubule plus end-directed kinesin motor 3B) [Cleaved into: Kinesin-like protein KIF3B, N-terminally processed]	3 v 3	-0.0970992	0.0181434	0.21176
Q96TC7	RMDN3	Regulator of microtubule dynamics protein 3 (RMD-3) (hRMD-3) (Cerebral protein 10) (Protein FAM82A2) (Protein FAM82C) (Protein tyrosine phosphatase-interacting protein 51) (TCPTP-interacting protein 51)	3 v 3	0.468584	0.0181886	0.21176
A0A0A6YYL4	CORO7-PAM16	Coronin	3 v 3	-0.114014	0.0182115	0.21176
Q14CS0	UBXN2B	UBX domain-containing protein 2B (NSFL1 cofactor p37) (p97 cofactor p37)	3 v 3	0.174211	0.0182319	0.21176
Q8NI60	COQ8A	Atypical kinase COQ8A, mitochondrial (EC 2.7.-.-) (Chaperone activity of bc1 complex-like) (Chaperone-ABC1-like) (Coenzyme Q protein 8A) (aarF domain-containing protein kinase 3)	2 v 2	0.116707	0.0182332	0.21176
P46976	GYG1	Glycogenin-1 (GN-1) (GN1) (EC 2.4.1.186)	3 v 3	-0.132325	0.0182517	0.21176
Q13951	CBFB	Core-binding factor subunit beta (CBF-beta) (Polyomavirus enhancer-binding protein 2 beta subunit) (PEA2-beta) (PEBP2-beta) (SL3-3 enhancer factor 1 subunit beta) (SL3/AKV core-binding factor beta subunit)	3 v 3	-0.225807	0.0183168	0.212226
O94776	MTA2	Metastasis-associated protein MTA2 (Metastasis-associated 1-like 1) (MTA1-L1 protein) (p53 target protein in deacetylase complex)	3 v 3	0.155521	0.0183883	0.212765
P19447	ERCC3	General transcription and DNA repair factor IIH helicase subunit XPB (TFIIH subunit XPB) (EC 3.6.4.12) (Basic transcription factor 2 89 kDa subunit) (BTF2 p89) (DNA excision repair protein ERCC-3) (DNA repair protein complementing XP-B cells) (TFIIH basal transcription factor complex 89 kDa subunit) (TFIIH 89 kDa subunit) (TFIIH p89) (Xeroderma pigmentosum group B-complementing protein)	3 v 3	0.11829	0.0184815	0.655279
Q9BWW4	SSBP3	Single-stranded DNA-binding protein 3 (Sequence-specific single-stranded-DNA-binding protein)	3 v 3	0.223404	0.0185025	0.655279
Q14061	COX17	Cytochrome c oxidase copper chaperone	3 v 3	-0.0829447	0.0185096	0.655279
Q9C0J8	WDR33	pre-mRNA 3' end processing protein WDR33 (WD repeat-containing protein 33) (WD repeat-containing protein of 146 kDa)	3 v 3	-0.10837	0.018541	0.21395
Q9NVH2	INTS7	Integrator complex subunit 7 (Int7)	3 v 3	0.0920801	0.0185929	0.214259
P08237	PFKM	ATP-dependent 6-phosphofructokinase, muscle type (ATP-PFK) (PFK-M) (EC 2.7.1.11) (6-phosphofructokinase type A) (Phosphofructo-1-kinase isozyme A) (PFK-A) (Phosphohexokinase)	3 v 3	-0.1287	0.0186485	0.214322
Q14CB8	ARHGAP19	Rho GTPase-activating protein 19 (Rho-type GTPase-activating protein 19)	3 v 3	-0.639199	0.0186579	0.214322
P51580	TPMT	Thiopurine S-methyltransferase (EC 2.1.1.67) (Thiopurine methyltransferase)	3 v 3	-0.140898	0.0186793	0.214322
Q8NCF5	NFATC2IP	NFATC2-interacting protein (45 kDa NF-AT-interacting protein) (45 kDa NFAT-interacting protein) (Nuclear factor of activated T-cells, cytoplasmic 2-interacting protein)	3 v 3	0.4193	0.0187369	0.214322
Q86YP4	GATAD2A	Transcriptional repressor p66-alpha (Hp66alpha) (GATA zinc finger domain-containing protein 2A)	3 v 3	0.140662	0.018748	0.214322
Q4LE60	TNPO2 variant protein	TNPO2 variant protein (Fragment)	3 v 3	0.144207	0.0187494	0.214322
O75582	RPS6KA5	Ribosomal protein S6 kinase alpha-5 (S6K-alpha-5) (EC 2.7.11.1) (90 kDa ribosomal protein S6 kinase 5) (Nuclear mitogen- and stress-activated protein kinase 1) (RSK-like protein kinase) (RSKL)	3 v 3	-0.121646	0.0188186	0.655279
Q9HA82	CERS4	Ceramide synthase 4 (CerS4) (EC 2.3.1.-) (LAG1 longevity assurance homolog 4) (Sphingosine N-acyltransferase CERS4) (EC 2.3.1.24)	3 v 3	0.179463	0.0188656	0.214872
Q8TB03	CXorf38	Uncharacterized protein CXorf38	3 v 3	-0.1827	0.0188738	0.655279
B2RBV5		Putative MORF4 family-associated protein 1-like protein UPP (Unnamed protein product) (UPP)	3 v 3	0.297255	0.0188883	0.214872
Q8N196	SIX5	Homeobox protein SIX5 (DM locus-associated homeodomain protein) (Sine oculis homeobox homolog 5)	3 v 3	-0.136681	0.0188903	0.655279
Q9UQ35	SRRM2	Serine/arginine repetitive matrix protein 2 (300 kDa nuclear matrix antigen) (Serine/arginine-rich splicing factor-related nuclear matrix protein of 300 kDa) (SR-related nuclear matrix protein of 300 kDa) (Ser/Arg-related nuclear matrix protein of 300 kDa) (Splicing coactivator subunit SRm300) (Tax-responsive enhancer element-binding protein 803) (TaxREB803)	3 v 3	-0.361649	0.0189049	0.214872
Q9NS91	RAD18	E3 ubiquitin-protein ligase RAD18 (EC 2.3.2.27) (Postreplication repair protein RAD18) (hHR18) (hRAD18) (RING finger protein 73) (RING-type E3 ubiquitin transferase RAD18)	3 v 3	-0.123687	0.0189301	0.655279
Q9Y6Q1	CAPN6	Calpain-6 (Calpain-like protease X-linked) (Calpamodulin) (CalpM)	3 v 3	0.259889	0.0189591	0.214872
Q8TAA9	VANGL1	Vang-like protein 1 (Loop-tail protein 2 homolog) (LPP2) (Strabismus 2) (Van Gogh-like protein 1)	3 v 3	0.699982	0.0189709	0.214872
P11310	ACADM	Medium-chain specific acyl-CoA dehydrogenase, mitochondrial (MCAD) (EC 1.3.8.7) (Medium chain acyl-CoA dehydrogenase) (MCADH)	3 v 3	0.157627	0.019003	0.214872
Q70CQ3	USP30	Ubiquitin carboxyl-terminal hydrolase 30 (EC 3.4.19.12) (Deubiquitinating enzyme 30) (Ubiquitin thioesterase 30) (Ubiquitin-specific-processing protease 30) (Ub-specific protease 30)	3 v 3	0.0941054	0.0190096	0.214872
Q13637	RAB32	Ras-related protein Rab-32	3 v 3	0.56987	0.0190212	0.214872
Q8NHP8	PLBD2	Putative phospholipase B-like 2 (EC 3.1.1.-) (76 kDa protein) (p76) (LAMA-like protein 2) (Lamina ancestor homolog 2) (Phospholipase B domain-containing protein 2) [Cleaved into: Putative phospholipase B-like 2 32 kDa form; Putative phospholipase B-like 2 45 kDa form]	3 v 3	0.154869	0.0190685	0.214872
Q9NWT1	PAK1IP1	p21-activated protein kinase-interacting protein 1 (PAK/PLC-interacting protein 1) (hPIP1) (PAK1-interacting protein 1) (WD repeat-containing protein 84)	3 v 3	0.658411	0.019069	0.655279
A0A2R8YGK2	MIGA1	Mitoguardin 1	3 v 3	0.129096	0.0190828	0.655279
Q8NCN2	ZBTB34	Zinc finger and BTB domain-containing protein 34	2 v 2	-0.482264	0.0191153	0.214872
Q86UU1	PHLDB1	Pleckstrin homology-like domain family B member 1 (Protein LL5-alpha)	3 v 3	-0.0814079	0.0191383	0.214872
Q86UK7	ZNF598	E3 ubiquitin-protein ligase ZNF598 (EC 2.3.2.27) (Zinc finger protein 598)	3 v 3	0.114706	0.0191534	0.214872
Q8N6L1	KRTCAP2	Keratinocyte-associated protein 2 (KCP-2) (Dolichyl-diphosphooligosaccharide--protein glycosyltransferase subunit KCP2) (Oligosaccharyl transferase subunit KCP2)	3 v 3	0.290799	0.019176	0.214872
Q969T3	SNX21	Sorting nexin-21 (Sorting nexin L) (SNX-L)	3 v 3	0.286289	0.0192177	0.21496
Q9ULW0	TPX2	Targeting protein for Xklp2 (Differentially expressed in cancerous and non-cancerous lung cells 2) (DIL-2) (Hepatocellular carcinoma-associated antigen 519) (Hepatocellular carcinoma-associated antigen 90) (Protein fls353) (Restricted expression proliferation-associated protein 100) (p100)	3 v 3	0.0540294	0.0192537	0.21496
P13995	MTHFD2	Bifunctional methylenetetrahydrofolate dehydrogenase/cyclohydrolase, mitochondrial [Includes: NAD-dependent methylenetetrahydrofolate dehydrogenase (EC 1.5.1.15); Methenyltetrahydrofolate cyclohydrolase (EC 3.5.4.9)]	3 v 3	-0.240915	0.0192596	0.214961
C9JRZ8	AKR1B15	Aldo-keto reductase family 1 member B15 (EC 1.1.1.-) (EC 1.1.1.300) (EC 1.1.1.54) (Estradiol 17-beta-dehydrogenase AKR1B15) (Farnesol dehydrogenase) (EC 1.1.1.216) (Testosterone 17beta-dehydrogenase) (EC 1.1.1.64)	3 v 3	-0.203582	0.0192821	0.655279
Q8IVL5	P3H2	Prolyl 3-hydroxylase 2 (EC 1.14.11.7) (Leprecan-like protein 1) (Myxoid liposarcoma-associated protein 4)	3 v 3	-0.204994	0.0192973	0.214984
P41223	BUD31	Protein BUD31 homolog (Protein EDG-2) (Protein G10 homolog)	3 v 3	0.0904642	0.0193122	0.214984
Q5T7W0	ZNF618	Zinc finger protein 618	3 v 3	0.353908	0.0194509	0.215735
O43242	PSMD3	26S proteasome non-ATPase regulatory subunit 3 (26S proteasome regulatory subunit RPN3) (26S proteasome regulatory subunit S3) (Proteasome subunit p58)	3 v 3	-0.0340505	0.0194549	0.215735
O94905	ERLIN2	Erlin-2 (Endoplasmic reticulum lipid raft-associated protein 2) (Stomatin-prohibitin-flotillin-HflC/K domain-containing protein 2) (SPFH domain-containing protein 2)	3 v 3	-0.143438	0.0194557	0.215735
Q9Y2T3	GDA	Guanine deaminase (Guanase) (Guanine aminase) (EC 3.5.4.3) (Guanine aminohydrolase) (GAH) (p51-nedasin)	3 v 3	-0.177192	0.0194744	0.655279
P53597	SUCLG1	Succinate--CoA ligase [ADP/GDP-forming] subunit alpha, mitochondrial (EC 6.2.1.4) (EC 6.2.1.5) (Succinyl-CoA synthetase subunit alpha) (SCS-alpha)	3 v 3	-0.103341	0.0194929	0.655279
Q96K19	RNF170	E3 ubiquitin-protein ligase RNF170 (EC 2.3.2.27) (Putative LAG1-interacting protein) (RING finger protein 170) (RING-type E3 ubiquitin transferase RNF170)	2 v 2	-0.258217	0.0195162	0.655279
O75886	STAM2	Signal transducing adapter molecule 2 (STAM-2) (Hrs-binding protein)	3 v 3	-0.194341	0.0195951	0.216412
Q96F86	EDC3	Enhancer of mRNA-decapping protein 3 (LSM16 homolog) (YjeF N-terminal domain-containing protein 2) (YjeF_N2) (hYjeF_N2) (YjeF domain-containing protein 1)	3 v 3	0.202124	0.0196187	0.216412
Q9NUA8	ZBTB40	Zinc finger and BTB domain-containing protein 40	3 v 3	0.19164	0.0196438	0.216412
Q13596	SNX1	Sorting nexin-1	3 v 3	-0.0750281	0.0197016	0.655279
Q9BRP4	PAAF1	Proteasomal ATPase-associated factor 1 (Protein G-16) (WD repeat-containing protein 71)	3 v 3	-0.0919384	0.0197332	0.655279
Q86US8	SMG6	Telomerase-binding protein EST1A (EC 3.1.-.-) (EST1-like protein A) (Ever shorter telomeres 1A) (Smg-6 homolog) (Telomerase subunit EST1A) (hSmg5/7a)	3 v 3	0.22271	0.0197382	0.216489
B7Z6G2		cDNA FLJ56152, highly similar to Rho guanine nucleotide exchange factor 7	3 v 3	0.235268	0.0197666	0.216489
Q6AI12	ANKRD40	Ankyrin repeat domain-containing protein 40	3 v 3	0.0164813	0.0197796	0.216489
A0A0A0MRM8	MYO6	Unconventional myosin-6 (Unconventional myosin-VI)	2 v 2	0.221251	0.0197826	0.216489
Q86VX2	COMMD7	COMM domain-containing protein 7	3 v 3	0.203611	0.0197918	0.216489
Q96B23	C18orf25	Uncharacterized protein C18orf25 (ARKadia-like protein 1)	3 v 3	-0.197683	0.0198397	0.655279
Q8WZA0	LZIC	Protein LZIC (Leucine zipper and CTNNBIP1 domain-containing protein) (Leucine zipper and ICAT homologous domain-containing protein)	3 v 3	-0.213011	0.0198541	0.216489
Q99653	CHP1	Calcineurin B homologous protein 1 (Calcineurin B-like protein) (Calcium-binding protein CHP) (Calcium-binding protein p22) (EF-hand calcium-binding domain-containing protein p22)	3 v 3	-0.170665	0.0199026	0.21659
Q9P2K2	TXNDC16	Thioredoxin domain-containing protein 16	3 v 3	0.204912	0.0199548	0.21659
P62837	UBE2D2	Ubiquitin-conjugating enzyme E2 D2 (EC 2.3.2.23) ((E3-independent) E2 ubiquitin-conjugating enzyme D2) (EC 2.3.2.24) (E2 ubiquitin-conjugating enzyme D2) (Ubiquitin carrier protein D2) (Ubiquitin-conjugating enzyme E2(17)KB 2) (Ubiquitin-conjugating enzyme E2-17 kDa 2) (Ubiquitin-protein ligase D2) (p53-regulated ubiquitin-conjugating enzyme 1)	2 v 2	-0.135864	0.0199552	0.21659
Q8N9N8	EIF1AD	Probable RNA-binding protein EIF1AD (Eukaryotic translation initiation factor 1A domain-containing protein) (Haponin)	3 v 3	-0.256841	0.0200655	0.655279
P27448	MARK3	MAP/microtubule affinity-regulating kinase 3 (EC 2.7.11.1) (C-TAK1) (cTAK1) (Cdc25C-associated protein kinase 1) (ELKL motif kinase 2) (EMK-2) (Protein kinase STK10) (Ser/Thr protein kinase PAR-1) (Par-1a) (Serine/threonine-protein kinase p78)	3 v 3	0.184006	0.0200994	0.217057
P29317	EPHA2	Ephrin type-A receptor 2 (EC 2.7.10.1) (Epithelial cell kinase) (Tyrosine-protein kinase receptor ECK)	3 v 3	-0.38485	0.0201245	0.217057
Q14137	BOP1	Ribosome biogenesis protein BOP1 (Block of proliferation 1 protein)	3 v 3	-0.30092	0.0201279	0.217057
O15381	NVL	Nuclear valosin-containing protein-like (NVLp) (Nuclear VCP-like protein)	3 v 3	0.0905143	0.0201289	0.217057
Q9BT23	LIMD2	LIM domain-containing protein 2	3 v 3	-0.162007	0.0201349	0.655279
Q86V21	AACS	Acetoacetyl-CoA synthetase (EC 6.2.1.16) (Acyl-CoA synthetase family member 1) (Protein sur-5 homolog)	3 v 3	-0.113344	0.0201356	0.217057
Q9NV96	TMEM30A	Cell cycle control protein 50A (P4-ATPase flippase complex beta subunit TMEM30A) (Transmembrane protein 30A)	3 v 3	-0.156491	0.0201735	0.217191
Q9UNY4	TTF2	Transcription termination factor 2 (EC 3.6.4.-) (Lodestar homolog) (RNA polymerase II termination factor) (Transcription release factor 2) (F2) (HuF2)	3 v 3	-0.167286	0.0202199	0.655279
P28161	GSTM2	Glutathione S-transferase Mu 2 (EC 2.5.1.18) (GST class-mu 2) (GSTM2-2)	3 v 3	-0.102981	0.0202572	0.655279
Q15907	RAB11B	Ras-related protein Rab-11B (EC 3.6.5.2) (GTP-binding protein YPT3)	3 v 3	-0.20629	0.0202672	0.655279
Q7Z6I8	C5orf24	UPF0461 protein C5orf24	3 v 3	-0.106285	0.0203	0.655279
B3KM75		cDNA FLJ10429 fis, clone NT2RP1000413, highly similar to Nck-associated protein 1	2 v 2	-0.280738	0.0203338	0.217828
Q969H6	POP5	Ribonuclease P/MRP protein subunit POP5 (hPop5) (EC 3.1.26.5)	2 v 2	-0.0645678	0.0203447	0.217828
P13716	ALAD	Delta-aminolevulinic acid dehydratase (ALADH) (EC 4.2.1.24) (Porphobilinogen synthase)	3 v 3	0.160159	0.0203631	0.217828
F8VXU5	VPS29	Vacuolar protein sorting-associated protein 29 (Vesicle protein sorting 29)	3 v 3	0.113546	0.0203663	0.217828
O75369	FLNB	Filamin-B (FLN-B) (ABP-278) (ABP-280 homolog) (Actin-binding-like protein) (Beta-filamin) (Filamin homolog 1) (Fh1) (Filamin-3) (Thyroid autoantigen) (Truncated actin-binding protein) (Truncated ABP)	3 v 3	-0.153185	0.020379	0.217828
Q96SZ5	ADO	2-aminoethanethiol dioxygenase (EC 1.13.11.19) (Cysteamine dioxygenase)	3 v 3	0.331942	0.0203862	0.217828
P28356	HOXD9	Homeobox protein Hox-D9 (Homeobox protein Hox-4C) (Homeobox protein Hox-5.2)	2 v 2	0.27019	0.0204188	0.655279
Q9P035	HACD3	Very-long-chain (3R)-3-hydroxyacyl-CoA dehydratase 3 (EC 4.2.1.134) (3-hydroxyacyl-CoA dehydratase 3) (HACD3) (Butyrate-induced protein 1) (B-ind1) (hB-ind1) (Protein-tyrosine phosphatase-like A domain-containing protein 1)	3 v 3	0.0825419	0.0204509	0.218084
O94760	DDAH1	N(G),N(G)-dimethylarginine dimethylaminohydrolase 1 (DDAH-1) (Dimethylarginine dimethylaminohydrolase 1) (EC 3.5.3.18) (DDAHI) (Dimethylargininase-1)	3 v 3	-0.145219	0.0205063	0.218084
Q9Y5V0	ZNF706	Zinc finger protein 706	3 v 3	0.355148	0.0205126	0.218084
Q92696	RABGGTA	Geranylgeranyl transferase type-2 subunit alpha (EC 2.5.1.60) (Geranylgeranyl transferase type II subunit alpha) (Rab geranyl-geranyltransferase subunit alpha) (Rab GG transferase alpha) (Rab GGTase alpha) (Rab geranylgeranyltransferase subunit alpha)	3 v 3	-0.171998	0.0205801	0.218119
P31948	STIP1	Stress-induced-phosphoprotein 1 (STI1) (Hsc70/Hsp90-organizing protein) (Hop) (Renal carcinoma antigen NY-REN-11) (Transformation-sensitive protein IEF SSP 3521)	3 v 3	-0.164827	0.0205915	0.218119
Q16394	EXT1	Exostosin-1 (EC 2.4.1.224) (EC 2.4.1.225) (Glucuronosyl-N-acetylglucosaminyl-proteoglycan/N-acetylglucosaminyl-proteoglycan 4-alpha-N-acetylglucosaminyltransferase) (Multiple exostoses protein 1) (Putative tumor suppressor protein EXT1)	2 v 2	0.165831	0.0205927	0.218119
P51572	BCAP31	B-cell receptor-associated protein 31 (BCR-associated protein 31) (Bap31) (6C6-AG tumor-associated antigen) (Protein CDM) (p28)	3 v 3	0.251207	0.0206528	0.218484
Q9UH62	ARMCX3	Armadillo repeat-containing X-linked protein 3 (ARM protein lost in epithelial cancers on chromosome X 3) (Protein ALEX3)	3 v 3	-0.135609	0.0206707	0.655279
Q6ICG6	KIAA0930	Uncharacterized protein KIAA0930	3 v 3	0.179844	0.0207499	0.218695
P16885	PLCG2	1-phosphatidylinositol 4,5-bisphosphate phosphodiesterase gamma-2 (EC 3.1.4.11) (Phosphoinositide phospholipase C-gamma-2) (Phospholipase C-IV) (PLC-IV) (Phospholipase C-gamma-2) (PLC-gamma-2)	3 v 3	0.134575	0.0208161	0.655279
O75448	MED24	Mediator of RNA polymerase II transcription subunit 24 (Activator-recruited cofactor 100 kDa component) (ARC100) (Cofactor required for Sp1 transcriptional activation subunit 4) (CRSP complex subunit 4) (Mediator complex subunit 24) (Thyroid hormone receptor-associated protein 4) (Thyroid hormone receptor-associated protein complex 100 kDa component) (Trap100) (hTRAP100) (Vitamin D3 receptor-inte…	3 v 3	0.230158	0.0208282	0.21925
P30838	ALDH3A1	Aldehyde dehydrogenase, dimeric NADP-preferring (EC 1.2.1.5) (ALDHIII) (Aldehyde dehydrogenase 3) (Aldehyde dehydrogenase family 3 member A1)	3 v 3	-0.709968	0.0208716	0.219435
Q8WUR7	C15orf40	UPF0235 protein C15orf40	3 v 3	0.0495601	0.0208718	0.655279
Q92609	TBC1D5	TBC1 domain family member 5	3 v 3	0.166511	0.0209519	0.219864
Q9NR33	POLE4	DNA polymerase epsilon subunit 4 (DNA polymerase II subunit 4) (DNA polymerase epsilon subunit p12)	3 v 3	0.622313	0.0209734	0.219864
Q86VR2	RETREG3	Reticulophagy regulator 3	3 v 3	0.285736	0.0210104	0.219864
Q9H3Z4	DNAJC5	DnaJ homolog subfamily C member 5 (Ceroid-lipofuscinosis neuronal protein 4) (Cysteine string protein) (CSP)	3 v 3	-0.391649	0.0210156	0.219864
A1A5C4	RRBP1	RRBP1 protein	2 v 2	-0.107873	0.0210612	0.655279
P28290	ITPRID2	Protein ITPRID2 (Cleavage signal-1 protein) (CS-1) (ITPR-interacting domain-containing protein 2) (Ki-ras-induced actin-interacting protein) (Sperm-specific antigen 2)	3 v 3	0.239093	0.0210791	0.220028
Q9H0R6	QRSL1	Glutamyl-tRNA(Gln) amidotransferase subunit A, mitochondrial (Glu-AdT subunit A) (EC 6.3.5.7) (Glutaminyl-tRNA synthase-like protein 1)	3 v 3	0.110063	0.021083	0.220028
A0A024R563	PPP1R14B	Protein phosphatase 1, regulatory (Inhibitor) subunit 14B, isoform CRA_a	3 v 3	-0.226701	0.0210948	0.655279
Q8N5S1	SLC25A41	Mitochondrial carrier protein SCaMC-3L (Mitochondrial ATP-Mg/Pi carrier protein SLC25A41) (Small calcium-binding mitochondrial carrier protein 3-like) (SCaMC-3-like) (SCaMC-3L) (Solute carrier family 25 member 41)	2 v 2	-0.317446	0.0211421	0.655279
Q04760	GLO1	Lactoylglutathione lyase (EC 4.4.1.5) (Aldoketomutase) (Glyoxalase I) (Glx I) (Ketone-aldehyde mutase) (Methylglyoxalase) (S-D-lactoylglutathione methylglyoxal lyase)	3 v 3	0.269888	0.021155	0.220509
Q9NUD5	ZCCHC3	Zinc finger CCHC domain-containing protein 3	3 v 3	0.53808	0.021198	0.655279
Q9H4I3	TRABD	TraB domain-containing protein (Protein TTG2)	3 v 3	-0.333116	0.0212218	0.22074
P40925	MDH1	Malate dehydrogenase, cytoplasmic (EC 1.1.1.37) (Cytosolic malate dehydrogenase) (Diiodophenylpyruvate reductase) (EC 1.1.1.96)	3 v 3	-0.163745	0.0212218	0.655279
P46379	BAG6	Large proline-rich protein BAG6 (BAG family molecular chaperone regulator 6) (BCL2-associated athanogene 6) (BAG-6) (HLA-B-associated transcript 3) (Protein G3) (Protein Scythe)	3 v 3	0.13182	0.0212477	0.22074
P53621	COPA	Coatomer subunit alpha (Alpha-coat protein) (Alpha-COP) (HEP-COP) (HEPCOP) [Cleaved into: Xenin (Xenopsin-related peptide); Proxenin]	3 v 3	0.159971	0.0213021	0.22074
O75380	NDUFS6	NADH dehydrogenase [ubiquinone] iron-sulfur protein 6, mitochondrial (Complex I-13kD-A) (CI-13kD-A) (NADH-ubiquinone oxidoreductase 13 kDa-A subunit)	3 v 3	0.220791	0.0213095	0.22074
O15270	SPTLC2	Serine palmitoyltransferase 2 (EC 2.3.1.50) (Long chain base biosynthesis protein 2) (LCB 2) (Long chain base biosynthesis protein 2a) (LCB2a) (Serine-palmitoyl-CoA transferase 2) (SPT 2)	3 v 3	-0.192755	0.0213312	0.655279
Q99797	MIPEP	Mitochondrial intermediate peptidase (MIP) (EC 3.4.24.59)	3 v 3	-0.278329	0.0213944	0.22111
B2RXF3		Peptidyl-prolyl cis-trans isomerase (PPIase) (EC 5.2.1.8)	2 v 2	-0.892212	0.0214163	0.655279
Q9Y448	KNSTRN	Small kinetochore-associated protein (SKAP) (Kinetochore-localized astrin-binding protein) (Kinastrin) (Kinetochore-localized astrin/SPAG5-binding protein) (TRAF4-associated factor 1)	3 v 3	0.231469	0.0214414	0.221327
Q8N3S0	DKFZp451C205	GrpE protein homolog (Fragment)	3 v 3	-0.408641	0.021468	0.221333
Q9Y421	FAM32A	Protein FAM32A (Ovarian tumor-associated gene 12) (OTAG-12)	3 v 3	0.288765	0.0214997	0.221392
Q7L5D6	GET4	Golgi to ER traffic protein 4 homolog (Conserved edge-expressed protein) (Transmembrane domain recognition complex 35 kDa subunit) (TRC35)	3 v 3	-0.20351	0.0215471	0.655279
Q8NFX7	STXBP6	Syntaxin-binding protein 6 (Amisyn)	3 v 3	-0.11543	0.021596	0.222115
P49848	TAF6	Transcription initiation factor TFIID subunit 6 (RNA polymerase II TBP-associated factor subunit E) (Transcription initiation factor TFIID 70 kDa subunit) (TAF(II)70) (TAFII-70) (TAFII70) (Transcription initiation factor TFIID 80 kDa subunit) (TAF(II)80) (TAFII-80) (TAFII80)	3 v 3	0.243253	0.021702	0.222321
Q02338	BDH1	D-beta-hydroxybutyrate dehydrogenase, mitochondrial (EC 1.1.1.30) (3-hydroxybutyrate dehydrogenase) (BDH) (Short chain dehydrogenase/reductase family 9C member 1)	3 v 3	0.116876	0.0217034	0.222321
O60610	DIAPH1	Protein diaphanous homolog 1 (Diaphanous-related formin-1) (DRF1)	3 v 3	0.0772946	0.0217191	0.222321
O43447	PPIH	Peptidyl-prolyl cis-trans isomerase H (PPIase H) (EC 5.2.1.8) (Rotamase H) (Small nuclear ribonucleoprotein particle-specific cyclophilin H) (CypH) (U-snRNP-associated cyclophilin SnuCyp-20) (USA-CYP)	3 v 3	0.218408	0.0217349	0.222321
Q92538	GBF1	Golgi-specific brefeldin A-resistance guanine nucleotide exchange factor 1 (BFA-resistant GEF 1)	3 v 3	0.313078	0.0218218	0.222321
P21281	ATP6V1B2	V-type proton ATPase subunit B, brain isoform (V-ATPase subunit B 2) (Endomembrane proton pump 58 kDa subunit) (HO57) (Vacuolar proton pump subunit B 2)	3 v 3	-0.0559717	0.0218293	0.222321
P16144	ITGB4	Integrin beta-4 (GP150) (CD antigen CD104)	3 v 3	0.0774077	0.0218482	0.655279
Q9P206	KIAA1522	Uncharacterized protein KIAA1522	3 v 3	0.32409	0.0220014	0.222321
Q9Y6D9	MAD1L1	Mitotic spindle assembly checkpoint protein MAD1 (Mitotic arrest deficient 1-like protein 1) (MAD1-like protein 1) (Mitotic checkpoint MAD1 protein homolog) (HsMAD1) (hMAD1) (Tax-binding protein 181)	3 v 3	0.175148	0.0220338	0.222321
P39748	FEN1	Flap endonuclease 1 (FEN-1) (EC 3.1.-.-) (DNase IV) (Flap structure-specific endonuclease 1) (Maturation factor 1) (MF1) (hFEN-1)	3 v 3	0.215398	0.0220888	0.222321
Q9Y394	DHRS7	Dehydrogenase/reductase SDR family member 7 (EC 1.1.-.-) (Retinal short-chain dehydrogenase/reductase 4) (retSDR4) (Short chain dehydrogenase/reductase family 34C member 1)	3 v 3	-0.202008	0.0221787	0.655279
Q92539	LPIN2	Phosphatidate phosphatase LPIN2 (EC 3.1.3.4) (Lipin-2)	3 v 3	0.233715	0.0222043	0.222321
Q9Y3C0	WASHC3	WASH complex subunit 3 (Coiled-coil domain-containing protein 53)	3 v 3	-0.0995562	0.0222085	0.222321
O15231	ZNF185	Zinc finger protein 185 (LIM domain protein ZNF185) (P1-A)	3 v 3	-0.206732	0.0222121	0.222321
Q96PV6	LENG8	Leukocyte receptor cluster member 8	3 v 3	0.58709	0.0222477	0.222321
O75143	ATG13	Autophagy-related protein 13	3 v 3	0.329357	0.0222709	0.222321
Q9UBT6	POLK	DNA polymerase kappa (EC 2.7.7.7) (DINB protein) (DINP)	3 v 3	-0.0807312	0.0222769	0.655279
Q9BZG1	RAB34	Ras-related protein Rab-34 (Ras-related protein Rab-39) (Ras-related protein Rah)	3 v 3	-0.189477	0.022279	0.222321
A0A024R857	FBXL18	F-box and leucine-rich repeat protein 18, isoform CRA_b	3 v 3	0.654412	0.0222947	0.222321
G4U4J3	PAPD5	PAP associated domain containing 5	3 v 3	0.187606	0.0223027	0.655279
Q9NWB7	IFT57	Intraflagellar transport protein 57 homolog (Dermal papilla-derived protein 8) (Estrogen-related receptor beta-like protein 1) (HIP1-interacting protein) (MHS4R2)	2 v 2	0.0295819	0.0223148	0.655279
Q8IYI6	EXOC8	Exocyst complex component 8 (Exocyst complex 84 kDa subunit)	3 v 3	-0.117561	0.0223166	0.655279
Q9H6Y2	WDR55	WD repeat-containing protein 55	3 v 3	-0.111709	0.0223291	0.655279
Q9NV56	MRGBP	MRG/MORF4L-binding protein (MRG-binding protein) (Up-regulated in colon cancer 4) (Urcc4)	3 v 3	0.0362046	0.0224662	0.223077
Q6TCH7	PAQR3	Progestin and adipoQ receptor family member 3 (Progestin and adipoQ receptor family member III) (Raf kinase trapping to Golgi) (RKTG)	2 v 2	-0.157277	0.0224926	0.223077
Q16181	SEPTIN7	Septin-7 (CDC10 protein homolog)	3 v 3	-0.0865727	0.0225014	0.655279
Q8WVD5	RNF141	RING finger protein 141 (Zinc finger protein 230)	3 v 3	-0.222679	0.0225217	0.655279
P60842	EIF4A1	Eukaryotic initiation factor 4A-I (eIF-4A-I) (eIF4A-I) (EC 3.6.4.13) (ATP-dependent RNA helicase eIF4A-1)	3 v 3	0.0943777	0.0225361	0.655279
Q9NYV4	CDK12	Cyclin-dependent kinase 12 (EC 2.7.11.22) (EC 2.7.11.23) (Cdc2-related kinase, arginine/serine-rich) (CrkRS) (Cell division cycle 2-related protein kinase 7) (CDC2-related protein kinase 7) (Cell division protein kinase 12) (hCDK12)	3 v 3	0.0890851	0.0225604	0.655279
Q96T23	RSF1	Remodeling and spacing factor 1 (Rsf-1) (HBV pX-associated protein 8) (Hepatitis B virus X-associated protein) (p325 subunit of RSF chromatin-remodeling complex)	3 v 3	-0.125481	0.0225826	0.223077
Q96S19	METTL26	Methyltransferase-like 26	3 v 3	-0.367199	0.0225962	0.223077
Q7L8L6	FASTKD5	FAST kinase domain-containing protein 5, mitochondrial	3 v 3	0.146536	0.0226162	0.223077
Q86WC4	OSTM1	Osteopetrosis-associated transmembrane protein 1 (Chloride channel 7 beta subunit)	3 v 3	-0.158277	0.0226262	0.223077
P28702	RXRB	Retinoic acid receptor RXR-beta (Nuclear receptor subfamily 2 group B member 2) (Retinoid X receptor beta)	3 v 3	0.469589	0.0226317	0.223077
O15305	PMM2	Phosphomannomutase 2 (PMM 2) (EC 5.4.2.8)	3 v 3	0.523048	0.0226632	0.223077
Q7LGA3	HS2ST1	Heparan sulfate 2-O-sulfotransferase 1 (2-O-sulfotransferase) (2OST) (EC 2.8.2.-)	3 v 3	-0.0503499	0.022678	0.223077
P26572	MGAT1	Alpha-1,3-mannosyl-glycoprotein 2-beta-N-acetylglucosaminyltransferase (EC 2.4.1.101) (N-glycosyl-oligosaccharide-glycoprotein N-acetylglucosaminyltransferase I) (GNT-I) (GlcNAc-T I)	3 v 3	0.281342	0.0226818	0.223077
P10809	HSPD1	60 kDa heat shock protein, mitochondrial (EC 5.6.1.7) (60 kDa chaperonin) (Chaperonin 60) (CPN60) (Heat shock protein 60) (HSP-60) (Hsp60) (HuCHA60) (Mitochondrial matrix protein P1) (P60 lymphocyte protein)	3 v 3	-0.21137	0.0226915	0.223077
Q9NZ63	C9orf78	Telomere length and silencing protein 1 homolog (Hepatocellular carcinoma-associated antigen 59)	3 v 3	0.486168	0.0227111	0.223077
B3KS36		cDNA FLJ35376 fis, clone SKMUS2004044, highly similar to Homo sapiens ribosomal protein L3 (RPL3), transcript variant 2, mRNA	3 v 3	0.4013	0.0227205	0.655279
Q8WV92	MITD1	MIT domain-containing protein 1	3 v 3	0.252081	0.0227257	0.655279
Q5T4S7	UBR4	E3 ubiquitin-protein ligase UBR4 (EC 2.3.2.27) (600 kDa retinoblastoma protein-associated factor) (N-recognin-4) (RING-type E3 ubiquitin transferase UBR4) (Retinoblastoma-associated factor of 600 kDa) (RBAF600) (p600) (Zinc finger UBR1-type protein 1)	3 v 3	0.0668758	0.022771	0.223408
Q2TAA5	ALG11	GDP-Man:Man(3)GlcNAc(2)-PP-Dol alpha-1,2-mannosyltransferase (EC 2.4.1.131) (Asparagine-linked glycosylation protein 11 homolog) (Glycolipid 2-alpha-mannosyltransferase)	3 v 3	0.299967	0.0228249	0.223555
P49755	TMED10	Transmembrane emp24 domain-containing protein 10 (Protein TMED10) (21 kDa transmembrane-trafficking protein) (S31I125) (S31III125) (Tmp-21-I) (Transmembrane protein Tmp21) (p23) (p24 family protein delta-1) (p24delta1) (p24delta)	3 v 3	-0.0839661	0.0228433	0.655279
Q9P2D3	HEATR5B	HEAT repeat-containing protein 5B	3 v 3	0.133335	0.0228647	0.223555
Q8N1B4	VPS52	Vacuolar protein sorting-associated protein 52 homolog (SAC2 suppressor of actin mutations 2-like protein)	3 v 3	0.209381	0.022991	0.224018
P50148	GNAQ	Guanine nucleotide-binding protein G(q) subunit alpha (Guanine nucleotide-binding protein alpha-q)	3 v 3	-0.0748926	0.0231064	0.224628
P30043	BLVRB	Flavin reductase (NADPH) (FR) (EC 1.5.1.30) (Biliverdin reductase B) (BVR-B) (EC 1.3.1.24) (Biliverdin-IX beta-reductase) (Green heme-binding protein) (GHBP) (NADPH-dependent diaphorase) (NADPH-flavin reductase) (FLR)	3 v 3	-0.0699893	0.0231618	0.224762
Q9NTN3	SLC35D1	UDP-glucuronic acid/UDP-N-acetylgalactosamine transporter (UDP-GlcA/UDP-GalNAc transporter) (Solute carrier family 35 member D1) (UDP-galactose transporter-related protein 7) (UGTrel7)	3 v 3	0.226223	0.023173	0.224762
Q01844	EWSR1	RNA-binding protein EWS (EWS oncogene) (Ewing sarcoma breakpoint region 1 protein)	3 v 3	0.523704	0.0232197	0.655279
O95049	TJP3	Tight junction protein ZO-3 (Tight junction protein 3) (Zona occludens protein 3) (Zonula occludens protein 3)	3 v 3	-0.132621	0.0232402	0.225158
Q9NZC4	EHF	ETS homologous factor (hEHF) (ETS domain-containing transcription factor) (Epithelium-specific Ets transcription factor 3) (ESE-3)	3 v 3	-0.422994	0.0232826	0.225312
Q9H3S7	PTPN23	Tyrosine-protein phosphatase non-receptor type 23 (EC 3.1.3.48) (His domain-containing protein tyrosine phosphatase) (HD-PTP) (Protein tyrosine phosphatase TD14) (PTP-TD14)	3 v 3	-0.11281	0.0232996	0.655279
Q14137	BOP1	Ribosome biogenesis protein BOP1 (Block of proliferation 1 protein)	3 v 3	0.0604968	0.0233061	0.655279
P52732	KIF11	Kinesin-like protein KIF11 (Kinesin-like protein 1) (Kinesin-like spindle protein HKSP) (Kinesin-related motor protein Eg5) (Thyroid receptor-interacting protein 5) (TR-interacting protein 5) (TRIP-5)	3 v 3	0.152554	0.0233194	0.225412
Q9H5K3	POMK	Protein O-mannose kinase (POMK) (EC 2.7.1.183) (Protein kinase-like protein SgK196) (Sugen kinase 196)	3 v 3	-0.555191	0.0233646	0.225592
Q9NSG2	C1orf112	Uncharacterized protein C1orf112	3 v 3	-0.102665	0.0234138	0.655279
Q8IXQ4	GPALPP1	GPALPP motifs-containing protein 1 (Lipopolysaccharide-specific response protein 7)	3 v 3	0.223845	0.0234205	0.225877
P07996	THBS1	Thrombospondin-1 (Glycoprotein G)	3 v 3	0.106157	0.0234507	0.655279
Q8IXJ9	ASXL1	Polycomb group protein ASXL1 (Additional sex combs-like protein 1)	3 v 3	0.202641	0.0235339	0.226713
Q9ULG1	INO80	Chromatin-remodeling ATPase INO80 (hINO80) (EC 3.6.4.-) (DNA helicase-related INO80 complex homolog 1) (DNA helicase-related protein INO80) (INO80 complex subunit A)	2 v 2	0.0905373	0.0235392	0.655279
Q96JG6	VPS50	Syndetin (Coiled-coil domain-containing protein 132) (EARP/GARPII complex subunit VPS50)	3 v 3	0.244031	0.0235999	0.226966
Q96GY3	LIN37	Protein lin-37 homolog (Antolefinin)	3 v 3	0.365011	0.0237094	0.227335
P45954	ACADSB	Short/branched chain specific acyl-CoA dehydrogenase, mitochondrial (SBCAD) (EC 1.3.8.5) (2-methyl branched chain acyl-CoA dehydrogenase) (2-MEBCAD) (2-methylbutyryl-coenzyme A dehydrogenase) (2-methylbutyryl-CoA dehydrogenase)	3 v 3	-0.135872	0.0237186	0.227335
Q9C0E2	XPO4	Exportin-4 (Exp4)	3 v 3	0.189344	0.0237352	0.227335
Q9Y619	SLC25A15	Mitochondrial ornithine transporter 1 (Solute carrier family 25 member 15)	3 v 3	-0.14697	0.0238045	0.227335
Q96NC0	ZMAT2	Zinc finger matrin-type protein 2	3 v 3	0.230653	0.0238119	0.227335
A0A024R0H5	DENND2D	DENN/MADD domain containing 2D, isoform CRA_d	3 v 3	0.124099	0.0238732	0.227366
A0A0A0MTI6	ELOVL5	Elongation of very long chain fatty acids protein (EC 2.3.1.199) (Very-long-chain 3-oxoacyl-CoA synthase)	3 v 3	-0.195755	0.0238796	0.227366
Q8WUA4	GTF3C2	General transcription factor 3C polypeptide 2 (TF3C-beta) (Transcription factor IIIC 110 kDa subunit) (TFIIIC 110 kDa subunit) (TFIIIC110) (Transcription factor IIIC subunit beta)	3 v 3	0.233644	0.0239062	0.227366
Q9Y2G5	POFUT2	GDP-fucose protein O-fucosyltransferase 2 (EC 2.4.1.221) (Peptide-O-fucosyltransferase 2) (O-FucT-2)	3 v 3	0.096108	0.0239308	0.227366
Q8NBM8	PCYOX1L	Prenylcysteine oxidase-like (EC 1.8.3.-)	3 v 3	-0.103333	0.0239365	0.655279
Q6PJT7	ZC3H14	Zinc finger CCCH domain-containing protein 14 (Mammalian suppressor of tau pathology-2) (MSUT-2) (Renal carcinoma antigen NY-REN-37)	3 v 3	0.214279	0.0239493	0.227366
A0A087WUK2	HNRNPDL	Heterogeneous nuclear ribonucleoprotein D-like (Heterogeneous nuclear ribonucleoprotein D-like, isoform CRA_b)	3 v 3	0.136253	0.0239894	0.227366
Q9BXK1	KLF16	Krueppel-like factor 16 (Basic transcription element-binding protein 4) (BTE-binding protein 4) (Novel Sp1-like zinc finger transcription factor 2) (Transcription factor BTEB4) (Transcription factor NSLP2)	3 v 3	0.350113	0.0239967	0.655279
Q96L91	EP400	E1A-binding protein p400 (EC 3.6.4.-) (CAG repeat protein 32) (Domino homolog) (hDomino) (Trinucleotide repeat-containing gene 12 protein) (p400 kDa SWI2/SNF2-related protein)	3 v 3	0.171644	0.0240021	0.227366
Q96HY7	DHTKD1	Probable 2-oxoglutarate dehydrogenase E1 component DHKTD1, mitochondrial (EC 1.2.4.2) (Dehydrogenase E1 and transketolase domain-containing protein 1)	3 v 3	0.195448	0.02403	0.227377
Q9H0F7	ARL6	ADP-ribosylation factor-like protein 6 (Bardet-Biedl syndrome 3 protein)	3 v 3	-0.147284	0.0240684	0.227488
P84085	ARF5	ADP-ribosylation factor 5	3 v 3	-0.109989	0.0240765	0.655279
Q9Y666	SLC12A7	Solute carrier family 12 member 7 (Electroneutral potassium-chloride cotransporter 4) (K-Cl cotransporter 4)	3 v 3	-0.283409	0.0241461	0.22753
D2CPI8		Xeroderma pigmentosum complementation group C protein (Fragment)	2 v 2	-0.46355	0.0241683	0.22753
J3KN01	AFDN	Afadin	3 v 3	-0.157383	0.0241715	0.22753
Q00536	CDK16	Cyclin-dependent kinase 16 (EC 2.7.11.22) (Cell division protein kinase 16) (PCTAIRE-motif protein kinase 1) (Serine/threonine-protein kinase PCTAIRE-1)	3 v 3	0.0955042	0.0241798	0.22753
Q12770	SCAP	Sterol regulatory element-binding protein cleavage-activating protein (SCAP) (SREBP cleavage-activating protein)	3 v 3	-0.150117	0.0242329	0.655279
Q16254	E2F4	Transcription factor E2F4 (E2F-4)	3 v 3	0.281498	0.0242892	0.228307
Q9UDY8	MALT1	Mucosa-associated lymphoid tissue lymphoma translocation protein 1 (EC 3.4.22.-) (MALT lymphoma-associated translocation) (Paracaspase)	3 v 3	0.0240423	0.0243974	0.655279
Q6NZI2	CAVIN1	Caveolae-associated protein 1 (Cavin-1) (Polymerase I and transcript release factor)	3 v 3	0.299147	0.0244134	0.655279
P0C2W1	FBXO45	F-box/SPRY domain-containing protein 1 (F-box only protein 45) (hFbxo45)	2 v 2	-0.384023	0.02443	0.655279
Q14644	RASA3	Ras GTPase-activating protein 3 (GAP1(IP4BP)) (Ins P4-binding protein)	3 v 3	-0.19442	0.0244616	0.22843
Q9BWT3	PAPOLG	Poly(A) polymerase gamma (PAP-gamma) (EC 2.7.7.19) (Neo-poly(A) polymerase) (Neo-PAP) (Polynucleotide adenylyltransferase gamma) (SRP RNA 3'-adenylating enzyme) (Signal recognition particle RNA-adenylating enzyme) (SRP RNA-adenylating enzyme)	3 v 3	0.131445	0.0244674	0.22843
Q5ZPR3	CD276	CD276 antigen (4Ig-B7-H3) (B7 homolog 3) (B7-H3) (Costimulatory molecule) (CD antigen CD276)	3 v 3	0.19715	0.0244936	0.22843
Q96IJ6	GMPPA	Mannose-1-phosphate guanyltransferase alpha (GDP-mannose pyrophosphorylase A) (GMPP-alpha) (GTP-mannose-1-phosphate guanylyltransferase alpha)	3 v 3	0.0860988	0.0245331	0.22843
Q92831	KAT2B	Histone acetyltransferase KAT2B (EC 2.3.1.48) (Histone acetyltransferase PCAF) (Histone acetylase PCAF) (Lysine acetyltransferase 2B) (P300/CBP-associated factor) (P/CAF) (Spermidine acetyltransferase KAT2B) (EC 2.3.1.57)	2 v 2	-0.191517	0.0245444	0.655279
Q16775	HAGH	Hydroxyacylglutathione hydrolase, mitochondrial (EC 3.1.2.6) (Glyoxalase II) (Glx II)	3 v 3	-0.193503	0.0245447	0.22843
Q9UJC5	SH3BGRL2	SH3 domain-binding glutamic acid-rich-like protein 2 (Fovea-associated SH3 domain-binding protein)	3 v 3	-0.315058	0.0245677	0.22843
Q9UFW8	CGGBP1	CGG triplet repeat-binding protein 1 (CGG-binding protein 1) (20 kDa CGG-binding protein) (p20-CGGBP DNA-binding protein)	3 v 3	0.283843	0.0245802	0.22843
A0A0B4J1W3	NAA15	N-alpha-acetyltransferase 15, NatA auxiliary subunit	3 v 3	-0.335167	0.0245808	0.655279
Q04837	SSBP1	Single-stranded DNA-binding protein, mitochondrial (Mt-SSB) (MtSSB) (PWP1-interacting protein 17)	3 v 3	0.50084	0.0245867	0.22843
Q5T280	SPOUT1	Putative methyltransferase C9orf114 (EC 2.1.1.-) (Centromere protein 32) (CENP-32) (Kinetochore-associated protein) (SPOUT domain-containing methyltransferase 1)	3 v 3	0.225703	0.0245999	0.655279
Q96CN7	ISOC1	Isochorismatase domain-containing protein 1	3 v 3	0.305212	0.0246126	0.22843
Q9H0R6	QRSL1	Glutamyl-tRNA(Gln) amidotransferase subunit A, mitochondrial (Glu-AdT subunit A) (EC 6.3.5.7) (Glutaminyl-tRNA synthase-like protein 1)	3 v 3	-0.0983441	0.0247048	0.655279
P11182	DBT	Lipoamide acyltransferase component of branched-chain alpha-keto acid dehydrogenase complex, mitochondrial (EC 2.3.1.168) (52 kDa mitochondrial autoantigen of primary biliary cirrhosis) (Branched chain 2-oxo-acid dehydrogenase complex component E2) (BCOADC-E2) (Branched-chain alpha-keto acid dehydrogenase complex component E2) (BCKAD-E2) (BCKADE2) (Dihydrolipoamide acetyltransferase component of …	3 v 3	0.189721	0.0247231	0.22843
Q86XP3	DDX42	ATP-dependent RNA helicase DDX42 (EC 3.6.4.13) (DEAD box protein 42) (RNA helicase-like protein) (RHELP) (RNA helicase-related protein) (RNAHP) (SF3b DEAD box protein) (Splicing factor 3B-associated 125 kDa protein) (SF3b125)	3 v 3	-0.0770011	0.0247321	0.655279
P53041	PPP5C	Serine/threonine-protein phosphatase 5 (PP5) (EC 3.1.3.16) (Protein phosphatase T) (PP-T) (PPT)	3 v 3	-0.0661481	0.0247389	0.22843
Q8N2S1	LTBP4	Latent-transforming growth factor beta-binding protein 4 (LTBP-4)	3 v 3	-0.60393	0.0247458	0.655279
P15529	CD46	Membrane cofactor protein (TLX) (Trophoblast leukocyte common antigen) (CD antigen CD46)	3 v 3	-0.183802	0.024759	0.22843
B7Z518		cDNA FLJ55237, highly similar to Homo sapiens activating signal cointegrator 1 complex subunit 1 (ASCC1), mRNA	3 v 3	0.155867	0.0248075	0.22843
Q9Y5B6	PAXBP1	PAX3- and PAX7-binding protein 1 (GC-rich sequence DNA-binding factor 1)	3 v 3	-0.293973	0.0248129	0.22843
P55081	MFAP1	Microfibrillar-associated protein 1 (Spliceosome B complex protein MFAP1)	3 v 3	0.223931	0.024826	0.22843
P11802	CDK4	Cyclin-dependent kinase 4 (EC 2.7.11.22) (Cell division protein kinase 4) (PSK-J3)	3 v 3	0.186474	0.0248304	0.22843
P63146	UBE2B	Ubiquitin-conjugating enzyme E2 B (EC 2.3.2.23) (E2 ubiquitin-conjugating enzyme B) (RAD6 homolog B) (HR6B) (hHR6B) (Ubiquitin carrier protein B) (Ubiquitin-conjugating enzyme E2-17 kDa) (Ubiquitin-protein ligase B)	3 v 3	-0.3441	0.0248759	0.22843
O14975	SLC27A2	Very long-chain acyl-CoA synthetase (VLACS) (VLCS) (EC 6.2.1.-) (Arachidonate--CoA ligase) (EC 6.2.1.15) (Fatty acid transport protein 2) (FATP-2) (Fatty-acid-coenzyme A ligase, very long-chain 1) (Long-chain-fatty-acid--CoA ligase) (EC 6.2.1.3) (Phytanate--CoA ligase) (EC 6.2.1.24) (Solute carrier family 27 member 2) (THCA-CoA ligase) (EC 6.2.1.7) (Very long-chain-fatty-acid-CoA ligase)	3 v 3	-0.0938802	0.0248944	0.22843
O43278	SPINT1	Kunitz-type protease inhibitor 1 (Hepatocyte growth factor activator inhibitor type 1) (HAI-1)	3 v 3	0.126246	0.0248964	0.22843
P50213	IDH3A	Isocitrate dehydrogenase [NAD] subunit alpha, mitochondrial (EC 1.1.1.41) (Isocitric dehydrogenase subunit alpha) (NAD(+)-specific ICDH subunit alpha)	3 v 3	-0.147715	0.0249476	0.22843
B7Z2V6		H(+)-transporting two-sector ATPase (EC 7.1.2.2)	2 v 2	-0.110272	0.0249574	0.22843
Q9UG56	PISD	Phosphatidylserine decarboxylase proenzyme, mitochondrial (EC 4.1.1.65) [Cleaved into: Phosphatidylserine decarboxylase beta chain; Phosphatidylserine decarboxylase alpha chain]	3 v 3	0.103902	0.0249865	0.22843
Q9NRZ9	HELLS	Lymphoid-specific helicase (EC 3.6.4.-) (Proliferation-associated SNF2-like protein) (SWI/SNF2-related matrix-associated actin-dependent regulator of chromatin subfamily A member 6)	3 v 3	-0.165764	0.0249997	0.22843
O95674	CDS2	Phosphatidate cytidylyltransferase 2 (EC 2.7.7.41) (CDP-DAG synthase 2) (CDP-DG synthase 2) (CDP-diacylglycerol synthase 2) (CDS 2) (CDP-diglyceride pyrophosphorylase 2) (CDP-diglyceride synthase 2) (CTP:phosphatidate cytidylyltransferase 2)	3 v 3	-0.0576524	0.0250653	0.655279
Q96JC9	EAF1	ELL-associated factor 1	3 v 3	-0.24728	0.0251238	0.228606
P24385	CCND1	G1/S-specific cyclin-D1 (B-cell lymphoma 1 protein) (BCL-1) (BCL-1 oncogene) (PRAD1 oncogene)	3 v 3	-0.431717	0.0251263	0.228606
Q86XA9	HEATR5A	HEAT repeat-containing protein 5A	3 v 3	-0.0627331	0.0251487	0.655279
Q8N5K1	CISD2	CDGSH iron-sulfur domain-containing protein 2 (Endoplasmic reticulum intermembrane small protein) (MitoNEET-related 1 protein) (Miner1) (Nutrient-deprivation autophagy factor-1) (NAF-1)	3 v 3	-0.161444	0.025154	0.655279
Q8N163	CCAR2	Cell cycle and apoptosis regulator protein 2 (Cell division cycle and apoptosis regulator protein 2) (DBIRD complex subunit KIAA1967) (Deleted in breast cancer gene 1 protein) (DBC-1) (DBC.1) (NET35) (p30 DBC)	3 v 3	0.108921	0.025204	0.228771
Q9Y6X5	ENPP4	Bis(5'-adenosyl)-triphosphatase ENPP4 (EC 3.6.1.29) (AP3A hydrolase) (AP3Aase) (Ectonucleotide pyrophosphatase/phosphodiesterase family member 4) (E-NPP 4) (NPP-4)	3 v 3	-0.200115	0.0252218	0.228771
Q15649	ZNHIT3	Zinc finger HIT domain-containing protein 3 (HNF-4a coactivator) (Thyroid hormone receptor interactor 3) (Thyroid receptor-interacting protein 3) (TR-interacting protein 3) (TRIP-3)	3 v 3	-0.0696778	0.025225	0.228771
Q8TB96	ITFG1	T-cell immunomodulatory protein (Protein TIP) (Integrin-alpha FG-GAP repeat-containing protein 1) (Linkin)	3 v 3	-0.25483	0.0252683	0.228803
Q9Y3A2	UTP11	Probable U3 small nucleolar RNA-associated protein 11 (U3 snoRNA-associated protein 11) (UTP11-like protein)	3 v 3	0.23757	0.0253414	0.655279
Q96MU7	YTHDC1	YTH domain-containing protein 1 (Splicing factor YT521) (YT521-B)	3 v 3	-0.45074	0.0253509	0.228803
Q8WVP7	LMBR1	Limb region 1 protein homolog (Differentiation-related gene 14 protein)	3 v 3	-0.365696	0.0253704	0.655279
A0A059RW21	ND2	NADH-ubiquinone oxidoreductase chain 2 (EC 7.1.1.2)	3 v 3	0.273164	0.0253905	0.228803
P04424	ASL	Argininosuccinate lyase (ASAL) (EC 4.3.2.1) (Arginosuccinase)	3 v 3	-0.192543	0.0253978	0.228803
P22059	OSBP	Oxysterol-binding protein 1	3 v 3	-0.148486	0.025408	0.655279
Q01970	PLCB3	1-phosphatidylinositol 4,5-bisphosphate phosphodiesterase beta-3 (EC 3.1.4.11) (Phosphoinositide phospholipase C-beta-3) (Phospholipase C-beta-3) (PLC-beta-3)	3 v 3	0.11984	0.025432	0.228803
A0JNW5	UHRF1BP1L	UHRF1-binding protein 1-like (Syntaxin-6 Habc-interacting protein of 164 kDa)	3 v 3	-0.227129	0.0254569	0.228803
Q6GMV2	SMYD5	SET and MYND domain-containing protein 5 (EC 2.1.1.-) (Protein NN8-4AG) (Retinoic acid-induced protein 15)	3 v 3	0.105098	0.0254704	0.228803
Q96FN4	CPNE2	Copine-2 (Copine II)	3 v 3	0.644729	0.0255264	0.229056
P49642	PRIM1	DNA primase small subunit (EC 2.7.7.-) (DNA primase 49 kDa subunit) (p49)	3 v 3	-0.142896	0.0255552	0.655279
P17174	GOT1	Aspartate aminotransferase, cytoplasmic (cAspAT) (EC 2.6.1.1) (EC 2.6.1.3) (Cysteine aminotransferase, cytoplasmic) (Cysteine transaminase, cytoplasmic) (cCAT) (Glutamate oxaloacetate transaminase 1) (Transaminase A)	3 v 3	-0.241084	0.0255784	0.229056
Q8TC12	RDH11	Retinol dehydrogenase 11 (EC 1.1.1.300) (Androgen-regulated short-chain dehydrogenase/reductase 1) (HCV core-binding protein HCBP12) (Prostate short-chain dehydrogenase/reductase 1) (Retinal reductase 1) (RalR1) (Short chain dehydrogenase/reductase family 7C member 1)	3 v 3	-0.0425651	0.0255792	0.229056
Q9H3L0	MMADHC	Cobalamin trafficking protein CblD (CblD) (Methylmalonic aciduria and homocystinuria type D protein, mitochondrial)	3 v 3	-0.286295	0.0257294	0.229654
P0DI83	RAB34	Ras-related protein Rab-34, isoform NARR (Nine amino-acid residue-repeats)	3 v 3	-0.123029	0.0257602	0.655279
Q69YU5	BRAWNIN	Protein BRAWNIN	3 v 3	-0.21118	0.0258636	0.655279
Q14188	TFDP2	Transcription factor Dp-2 (E2F dimerization partner 2)	2 v 2	0.457914	0.0258847	0.230339
Q05397	PTK2	Focal adhesion kinase 1 (FADK 1) (EC 2.7.10.2) (Focal adhesion kinase-related nonkinase) (FRNK) (Protein phosphatase 1 regulatory subunit 71) (PPP1R71) (Protein-tyrosine kinase 2) (p125FAK) (pp125FAK)	3 v 3	0.112847	0.0259503	0.230682
O95677	EYA4	Eyes absent homolog 4 (EC 3.1.3.48)	3 v 3	-0.157499	0.0259892	0.230786
Q15813	TBCE	Tubulin-specific chaperone E (Tubulin-folding cofactor E)	3 v 3	-0.140495	0.0260309	0.230916
Q9UMN6	KMT2B	Histone-lysine N-methyltransferase 2B (Lysine N-methyltransferase 2B) (EC 2.1.1.354) (Myeloid/lymphoid or mixed-lineage leukemia protein 4) (Trithorax homolog 2) (WW domain-binding protein 7) (WBP-7)	3 v 3	0.275482	0.0260687	0.23101
Q5VUM1	SDHAF4	Succinate dehydrogenase assembly factor 4, mitochondrial (SDH assembly factor 4) (SDHAF4)	3 v 3	-0.208017	0.0260722	0.655279
P05106	ITGB3	Integrin beta-3 (Platelet membrane glycoprotein IIIa) (GPIIIa) (CD antigen CD61)	3 v 3	-0.263702	0.0261092	0.231129
P55212	CASP6	Caspase-6 (CASP-6) (EC 3.4.22.59) (Apoptotic protease Mch-2) [Cleaved into: Caspase-6 subunit p18; Caspase-6 subunit p11]	3 v 3	0.188735	0.0261385	0.231148
Q7Z2K8	GPRIN1	G protein-regulated inducer of neurite outgrowth 1 (GRIN1)	3 v 3	0.291065	0.0262239	0.231572
O95376	ARIH2	E3 ubiquitin-protein ligase ARIH2 (ARI-2) (Protein ariadne-2 homolog) (EC 2.3.2.31) (RING-type E3 ubiquitin transferase ARIH2) (Triad1 protein)	3 v 3	-0.162928	0.0262409	0.231572
Q5JSZ5	PRRC2B	Protein PRRC2B (HLA-B-associated transcript 2-like 1) (Proline-rich coiled-coil protein 2B)	3 v 3	0.438603	0.0263003	0.231856
P52630	STAT2	Signal transducer and activator of transcription 2 (p113)	3 v 3	-0.0739838	0.0263824	0.655279
P07900	HSP90AA1	Heat shock protein HSP 90-alpha (EC 3.6.4.10) (Heat shock 86 kDa) (HSP 86) (HSP86) (Lipopolysaccharide-associated protein 2) (LAP-2) (LPS-associated protein 2) (Renal carcinoma antigen NY-REN-38)	3 v 3	-0.0990183	0.0264327	0.232225
Q8N999	C12orf29	Uncharacterized protein C12orf29	3 v 3	-0.256046	0.0264512	0.232225
P16219	ACADS	Short-chain specific acyl-CoA dehydrogenase, mitochondrial (SCAD) (EC 1.3.8.1) (Butyryl-CoA dehydrogenase)	3 v 3	-0.277614	0.0265384	0.232732
K7EPR4	AP1M2	AP-1 complex subunit mu-2 (Fragment)	2 v 2	0.412492	0.0265626	0.655279
Q9NX20	MRPL16	39S ribosomal protein L16, mitochondrial (L16mt) (MRP-L16) (Mitochondrial large ribosomal subunit protein uL16m)	3 v 3	0.184204	0.0265899	0.232732
Q9UKD2	MRTO4	mRNA turnover protein 4 homolog (Ribosome assembly factor MRTO4)	3 v 3	0.148234	0.0266005	0.232732
A0A059RW21	ND2	NADH-ubiquinone oxidoreductase chain 2 (EC 7.1.1.2)	3 v 3	-0.302013	0.0266111	0.655279
Q6P3W7	SCYL2	SCY1-like protein 2 (Coated vesicle-associated kinase of 104 kDa)	3 v 3	0.157501	0.0266324	0.232732
O95249	GOSR1	Golgi SNAP receptor complex member 1 (28 kDa Golgi SNARE protein) (28 kDa cis-Golgi SNARE p28) (GOS-28)	3 v 3	-0.111971	0.0266837	0.232732
A6NCC3	GOLGA8O	Golgin subfamily A member 8O	3 v 3	-0.330054	0.0267003	0.232732
O43318	MAP3K7	Mitogen-activated protein kinase kinase kinase 7 (EC 2.7.11.25) (Transforming growth factor-beta-activated kinase 1) (TGF-beta-activated kinase 1)	3 v 3	0.105625	0.0267461	0.232894
E9PK54	HSPA8	Heat shock cognate 71 kDa protein (Fragment)	3 v 3	-0.230932	0.0267656	0.655279
Q9UQN3	CHMP2B	Charged multivesicular body protein 2b (CHMP2.5) (Chromatin-modifying protein 2b) (CHMP2b) (Vacuolar protein sorting-associated protein 2-2) (Vps2-2) (hVps2-2)	3 v 3	-0.164446	0.0267889	0.232909
Q9Y2X7	GIT1	ARF GTPase-activating protein GIT1 (ARF GAP GIT1) (Cool-associated and tyrosine-phosphorylated protein 1) (CAT-1) (CAT1) (G protein-coupled receptor kinase-interactor 1) (GRK-interacting protein 1) (p95-APP1)	3 v 3	0.196617	0.0268136	0.232909
Q15424	SAFB	Scaffold attachment factor B1 (SAF-B) (SAF-B1) (HSP27 estrogen response element-TATA box-binding protein) (HSP27 ERE-TATA-binding protein)	3 v 3	-0.246816	0.02683	0.232909
Q8N806	UBR7	Putative E3 ubiquitin-protein ligase UBR7 (EC 2.3.2.27) (N-recognin-7) (RING-type E3 ubiquitin transferase UBR7)	3 v 3	-0.170771	0.0269438	0.655279
Q9BSR8	YIPF4	Protein YIPF4 (YIP1 family member 4)	3 v 3	-0.0660604	0.0270148	0.233762
P29692	EEF1D	Elongation factor 1-delta (EF-1-delta) (Antigen NY-CO-4)	3 v 3	-0.186172	0.0270625	0.233762
Q14061	COX17	Cytochrome c oxidase copper chaperone	3 v 3	-0.365637	0.0270654	0.233762
Q9UNK0	STX8	Syntaxin-8	3 v 3	-0.153715	0.027093	0.233763
P22415	USF1	Upstream stimulatory factor 1 (Class B basic helix-loop-helix protein 11) (bHLHb11) (Major late transcription factor 1)	3 v 3	0.125505	0.0271416	0.233827
H7BXI1	ESYT2	Extended synaptotagmin-2	3 v 3	-0.130183	0.0271599	0.233827
Q5F1R6	DNAJC21	DnaJ homolog subfamily C member 21 (DnaJ homolog subfamily A member 5) (Protein GS3)	3 v 3	0.260998	0.0272067	0.655279
Q6XE24	RBMS3	RNA-binding motif, single-stranded-interacting protein 3	2 v 2	0.38867	0.027207	0.655279
P17707	AMD1	S-adenosylmethionine decarboxylase proenzyme (AdoMetDC) (SAMDC) (EC 4.1.1.50) [Cleaved into: S-adenosylmethionine decarboxylase alpha chain; S-adenosylmethionine decarboxylase beta chain]	2 v 2	-0.346976	0.0272342	0.655279
Q16718	NDUFA5	NADH dehydrogenase [ubiquinone] 1 alpha subcomplex subunit 5 (Complex I subunit B13) (Complex I-13kD-B) (CI-13kD-B) (NADH-ubiquinone oxidoreductase 13 kDa-B subunit)	3 v 3	0.0691255	0.0272367	0.233827
Q15067	ACOX1	Peroxisomal acyl-coenzyme A oxidase 1 (AOX) (EC 1.3.3.6) (Palmitoyl-CoA oxidase) (Straight-chain acyl-CoA oxidase) (SCOX) [Cleaved into: Peroxisomal acyl-CoA oxidase 1, A chain; Peroxisomal acyl-CoA oxidase 1, B chain; Peroxisomal acyl-CoA oxidase 1, C chain]	3 v 3	0.113721	0.0272377	0.233827
P49591	SARS1	Serine--tRNA ligase, cytoplasmic (EC 6.1.1.11) (Seryl-tRNA synthetase) (SerRS) (Seryl-tRNA(Ser/Sec) synthetase)	3 v 3	-0.092561	0.0273303	0.233885
Q6YP21	KYAT3	Kynurenine--oxoglutarate transaminase 3 (EC 2.6.1.7) (Cysteine-S-conjugate beta-lyase 2) (EC 4.4.1.13) (Kynurenine aminotransferase 3) (Kynurenine aminotransferase III) (KATIII) (Kynurenine--glyoxylate transaminase) (EC 2.6.1.63) (Kynurenine--oxoglutarate transaminase III)	3 v 3	0.222405	0.0273917	0.233885
A4UCS8		2-phospho-D-glycerate hydro-lyase (EC 4.2.1.11) (Fragment)	3 v 3	-0.142132	0.0273926	0.655279
P16035	TIMP2	Metalloproteinase inhibitor 2 (CSC-21K) (Tissue inhibitor of metalloproteinases 2) (TIMP-2)	3 v 3	0.320645	0.0274347	0.233885
P61244	MAX	Protein max (Class D basic helix-loop-helix protein 4) (bHLHd4) (Myc-associated factor X)	3 v 3	0.187454	0.0274368	0.233885
P33121	ACSL1	Long-chain-fatty-acid--CoA ligase 1 (EC 6.2.1.3) (Acyl-CoA synthetase 1) (ACS1) (Arachidonate--CoA ligase) (EC 6.2.1.15) (Long-chain acyl-CoA synthetase 1) (LACS 1) (Long-chain acyl-CoA synthetase 2) (LACS 2) (Long-chain fatty acid-CoA ligase 2) (Palmitoyl-CoA ligase 1) (Palmitoyl-CoA ligase 2) (Phytanate--CoA ligase) (EC 6.2.1.24)	3 v 3	-0.134868	0.027566	0.655279
Q14166	TTLL12	Tubulin--tyrosine ligase-like protein 12 (Inactive tubulin--tyrosine ligase-like protein 12)	3 v 3	-0.172957	0.0275758	0.234468
Q6UW63	POGLUT2	Protein O-glucosyltransferase 2 (EC 2.4.1.-) (Endoplasmic reticulum resident protein 58) (ER protein 58) (ERp58) (KDEL motif-containing protein 1) (Protein O-xylosyltransferase POGLUT2) (EC 2.4.2.-)	3 v 3	0.137939	0.027591	0.234468
A0A024RDE8	PDLIM5	PDZ and LIM domain 5, isoform CRA_c	3 v 3	0.315239	0.0276697	0.234697
Q9H0F7	ARL6	ADP-ribosylation factor-like protein 6 (Bardet-Biedl syndrome 3 protein)	3 v 3	-0.169735	0.0276808	0.655279
P23368	ME2	NAD-dependent malic enzyme, mitochondrial (NAD-ME) (EC 1.1.1.38) (Malic enzyme 2)	3 v 3	-0.156526	0.027769	0.235118
Q9H5V9	STEEP1	STING ER exit protein (STEEP)	3 v 3	0.164041	0.0278291	0.235118
O96033	MOCS2	Molybdopterin synthase sulfur carrier subunit (MOCO1-A) (Molybdenum cofactor synthesis protein 2 small subunit) (Molybdenum cofactor synthesis protein 2A) (MOCS2A) (Molybdopterin-synthase small subunit) (Sulfur carrier protein MOCS2A)	3 v 3	-0.193255	0.0278539	0.235118
P53611	RABGGTB	Geranylgeranyl transferase type-2 subunit beta (EC 2.5.1.60) (Geranylgeranyl transferase type II subunit beta) (GGTase-II-beta) (Rab geranyl-geranyltransferase subunit beta) (Rab GG transferase beta) (Rab GGTase beta) (Rab geranylgeranyltransferase subunit beta) (Type II protein geranyl-geranyltransferase subunit beta)	3 v 3	-0.0705265	0.0278575	0.235118
Q9BUE0	MED18	Mediator of RNA polymerase II transcription subunit 18 (Mediator complex subunit 18) (p28b)	3 v 3	-0.0987632	0.0279438	0.655279
Q9H492	MAP1LC3A	Microtubule-associated proteins 1A/1B light chain 3A (Autophagy-related protein LC3 A) (Autophagy-related ubiquitin-like modifier LC3 A) (MAP1 light chain 3-like protein 1) (MAP1A/MAP1B light chain 3 A) (MAP1A/MAP1B LC3 A) (Microtubule-associated protein 1 light chain 3 alpha)	2 v 2	-0.245246	0.0279682	0.655279
Q01804	OTUD4	OTU domain-containing protein 4 (EC 3.4.19.12) (HIV-1-induced protein HIN-1)	3 v 3	-0.169038	0.0279961	0.236054
Q9H7E2	TDRD3	Tudor domain-containing protein 3	3 v 3	0.335463	0.0280089	0.655279
P61599	NAA20	N-alpha-acetyltransferase 20 (EC 2.3.1.254) (Methionine N-acetyltransferase) (N-acetyltransferase 5) (N-terminal acetyltransferase B complex catalytic subunit NAA20) (N-terminal acetyltransferase B complex catalytic subunit NAT5) (NatB complex subunit NAT5) (NatB catalytic subunit)	3 v 3	-0.202584	0.0280489	0.655279
Q96CP6	GRAMD1A	Protein Aster-A (GRAM domain-containing protein 1A)	3 v 3	-0.267491	0.0281198	0.236787
Q5T2D3	OTUD3	OTU domain-containing protein 3 (EC 3.4.19.12)	3 v 3	-0.33612	0.0281387	0.236787
Q9BVA0	KATNB1	Katanin p80 WD40 repeat-containing subunit B1 (Katanin p80 subunit B1) (p80 katanin)	3 v 3	-0.140232	0.0281916	0.655279
Q8N4C8	MINK1	Misshapen-like kinase 1 (EC 2.7.11.1) (GCK family kinase MiNK) (MAPK/ERK kinase kinase kinase 6) (MEK kinase kinase 6) (MEKKK 6) (Misshapen/NIK-related kinase) (Mitogen-activated protein kinase kinase kinase kinase 6)	3 v 3	-0.0683304	0.0282041	0.655279
Q9NXZ2	DDX43	Probable ATP-dependent RNA helicase DDX43 (EC 3.6.4.13) (Cancer/testis antigen 13) (CT13) (DEAD box protein 43) (DEAD box protein HAGE) (Helical antigen)	3 v 3	-0.169263	0.028281	0.655279
Q12824	SMARCB1	SWI/SNF-related matrix-associated actin-dependent regulator of chromatin subfamily B member 1 (BRG1-associated factor 47) (BAF47) (Integrase interactor 1 protein) (SNF5 homolog) (hSNF5)	3 v 3	0.372275	0.0282933	0.237592
Q9UL18	AGO1	Protein argonaute-1 (Argonaute1) (hAgo1) (Argonaute RISC catalytic component 1) (Eukaryotic translation initiation factor 2C 1) (eIF-2C 1) (eIF2C 1) (Putative RNA-binding protein Q99)	3 v 3	0.277645	0.0283229	0.237592
Q8TBC4	UBA3	NEDD8-activating enzyme E1 catalytic subunit (EC 6.2.1.64) (NEDD8-activating enzyme E1C) (Ubiquitin-activating enzyme E1C) (Ubiquitin-like modifier-activating enzyme 3) (Ubiquitin-activating enzyme 3)	3 v 3	-0.10739	0.0283709	0.655279
Q9BWH6	RPAP1	RNA polymerase II-associated protein 1	3 v 3	0.0573488	0.0283759	0.237592
P62256	UBE2H	Ubiquitin-conjugating enzyme E2 H (EC 2.3.2.23) ((E3-independent) E2 ubiquitin-conjugating enzyme H) (EC 2.3.2.24) (E2 ubiquitin-conjugating enzyme H) (UbcH2) (Ubiquitin carrier protein H) (Ubiquitin-conjugating enzyme E2-20K) (Ubiquitin-protein ligase H)	3 v 3	-0.263184	0.028467	0.237592
Q9H6H4	REEP4	Receptor expression-enhancing protein 4	3 v 3	-0.137342	0.0284854	0.237592
P51178	PLCD1	1-phosphatidylinositol 4,5-bisphosphate phosphodiesterase delta-1 (EC 3.1.4.11) (Phosphoinositide phospholipase C-delta-1) (Phospholipase C-III) (PLC-III) (Phospholipase C-delta-1) (PLC-delta-1)	3 v 3	-0.180065	0.0284956	0.655279
Q96G61	NUDT11	Diphosphoinositol polyphosphate phosphohydrolase 3-beta (DIPP-3-beta) (DIPP3-beta) (hDIPP3beta) (EC 3.6.1.52) (Diadenosine 5',5'''-P1,P6-hexaphosphate hydrolase 3-beta) (Diadenosine hexaphosphate hydrolase (AMP-forming)) (EC 3.6.1.60) (Nucleoside diphosphate-linked moiety X motif 11) (Nudix motif 11) (hAps1)	3 v 3	-0.0691535	0.0285082	0.655279
O75436	VPS26A	Vacuolar protein sorting-associated protein 26A (Vesicle protein sorting 26A) (hVPS26)	3 v 3	0.138728	0.0285419	0.23783
Q99442	SEC62	Translocation protein SEC62 (Translocation protein 1) (TP-1) (hTP-1)	3 v 3	-0.190652	0.0286189	0.655279
Q9Y653	ADGRG1	Adhesion G-protein coupled receptor G1 (G-protein coupled receptor 56) (Protein TM7XN1) [Cleaved into: ADGRG1 N-terminal fragment (ADGRG1 NT) (GPR56 N-terminal fragment) (GPR56 NT) (GPR56(N)) (GPR56 extracellular subunit) (GPR56 subunit alpha); ADGRG1 C-terminal fragment (ADGRG1 CT) (GPR56 C-terminal fragment) (GPR56 CT) (GPR56(C)) (GPR56 seven-transmembrane subunit) (GPR56 7TM) (GPR56 subunit be…	3 v 3	0.535416	0.0286278	0.238313
Q53EU6	GPAT3	Glycerol-3-phosphate acyltransferase 3 (GPAT-3) (EC 2.3.1.15) (1-acyl-sn-glycerol-3-phosphate O-acyltransferase 10) (AGPAT 10) (1-acyl-sn-glycerol-3-phosphate O-acyltransferase 9) (1-AGP acyltransferase 9) (1-AGPAT 9) (EC 2.3.1.51) (Acyl-CoA:glycerol-3-phosphate acyltransferase 3) (hGPAT3) (Lung cancer metastasis-associated protein 1) (Lysophosphatidic acid acyltransferase theta) (LPAAT-theta) (M…	3 v 3	-0.121224	0.0286482	0.655279
Q9HCN3	PGAP6	Post-GPI attachment to proteins factor 6 (EC 3.1.1.4) (GPI processing phospholipase A2) (GPI-PLA2) (Protein M83) (Transmembrane protein 6) (Transmembrane protein 8) (Transmembrane protein 8A)	3 v 3	0.275415	0.0286937	0.238475
P07947	YES1	Tyrosine-protein kinase Yes (EC 2.7.10.2) (Proto-oncogene c-Yes) (p61-Yes)	3 v 3	0.144563	0.0287033	0.238475
Q99856	ARID3A	AT-rich interactive domain-containing protein 3A (ARID domain-containing protein 3A) (B-cell regulator of IgH transcription) (Bright) (Dead ringer-like protein 1) (E2F-binding protein 1)	3 v 3	-0.252042	0.0288133	0.238567
Q86SZ2	TRAPPC6B	Trafficking protein particle complex subunit 6B (TRAPP complex subunit 6B)	3 v 3	-0.0954353	0.0288254	0.238567
Q9UK45	LSM7	U6 snRNA-associated Sm-like protein LSm7	3 v 3	0.129262	0.0288264	0.238567
P46734	MAP2K3	Dual specificity mitogen-activated protein kinase kinase 3 (MAP kinase kinase 3) (MAPKK 3) (EC 2.7.12.2) (MAPK/ERK kinase 3) (MEK 3) (Stress-activated protein kinase kinase 2) (SAPK kinase 2) (SAPKK-2) (SAPKK2)	3 v 3	-0.0910185	0.0288584	0.2386
Q96J42	TXNDC15	Thioredoxin domain-containing protein 15	3 v 3	-0.226914	0.0289087	0.655279
P06493	CDK1	Cyclin-dependent kinase 1 (CDK1) (EC 2.7.11.22) (EC 2.7.11.23) (Cell division control protein 2 homolog) (Cell division protein kinase 1) (p34 protein kinase)	3 v 3	-0.146808	0.0289175	0.655279
Q86V59	PNMA8A	Paraneoplastic antigen-like protein 8A (PNMA-like protein 1)	2 v 2	0.262115	0.0289279	0.238943
A6NJ78	METTL15	12S rRNA N4-methylcytidine (m4C) methyltransferase (12S rRNA m4C methyltransferase) (EC 2.1.1.-) (Methyltransferase 5 domain-containing protein 1) (Methyltransferase-like protein 15)	3 v 3	-0.103345	0.0289786	0.655279
Q9NYU1	UGGT2	UDP-glucose:glycoprotein glucosyltransferase 2 (UGT2) (hUGT2) (EC 2.4.1.-) (UDP--Glc:glycoprotein glucosyltransferase 2) (UDP-glucose ceramide glucosyltransferase-like 1)	3 v 3	-0.131595	0.0289873	0.655279
Q8N1G2	CMTR1	Cap-specific mRNA (nucleoside-2'-O-)-methyltransferase 1 (EC 2.1.1.57) (Cap methyltransferase 1) (Cap1 2'O-ribose methyltransferase 1) (MTr1) (hMTr1) (FtsJ methyltransferase domain-containing protein 2) (Interferon-stimulated gene 95 kDa protein) (ISG95)	3 v 3	-0.0991555	0.0289894	0.655279
A6ND36	FAM83G	Protein FAM83G (Protein associated with SMAD1)	3 v 3	-0.196211	0.0290154	0.239106
Q7Z7B1	PIGW	Phosphatidylinositol-glycan biosynthesis class W protein (PIG-W) (EC 2.3.-.-)	3 v 3	-0.102035	0.0290161	0.239106
Q86V87	FHIP2B	FHF complex subunit HOOK interacting protein 2B (FHIP2B) (Retinoic acid-induced protein 16)	3 v 3	0.579229	0.0290968	0.239106
P19447	ERCC3	General transcription and DNA repair factor IIH helicase subunit XPB (TFIIH subunit XPB) (EC 3.6.4.12) (Basic transcription factor 2 89 kDa subunit) (BTF2 p89) (DNA excision repair protein ERCC-3) (DNA repair protein complementing XP-B cells) (TFIIH basal transcription factor complex 89 kDa subunit) (TFIIH 89 kDa subunit) (TFIIH p89) (Xeroderma pigmentosum group B-complementing protein)	3 v 3	-0.0461697	0.0291309	0.239106
A0A384MDZ1		Epididymis secretory sperm binding protein	3 v 3	0.0597396	0.0291478	0.655279
Q5JTW2	CEP78	Centrosomal protein of 78 kDa (Cep78)	3 v 3	-0.200062	0.0291515	0.239106
P49354	FNTA	Protein farnesyltransferase/geranylgeranyltransferase type-1 subunit alpha (EC 2.5.1.58) (EC 2.5.1.59) (CAAX farnesyltransferase subunit alpha) (FTase-alpha) (Ras proteins prenyltransferase subunit alpha) (Type I protein geranyl-geranyltransferase subunit alpha) (GGTase-I-alpha)	3 v 3	-0.188815	0.0291547	0.239106
A0A024RB16	FAM62A	Family with sequence similarity 62 (C2 domain containing), member A, isoform CRA_a	3 v 3	-0.0331263	0.0291723	0.239106
Q14126	DSG2	Desmoglein-2 (Cadherin family member 5) (HDGC)	3 v 3	-0.0772295	0.0292505	0.655279
Q08AD1	CAMSAP2	Calmodulin-regulated spectrin-associated protein 2 (Calmodulin-regulated spectrin-associated protein 1-like protein 1)	3 v 3	-0.205852	0.029251	0.239165
Q8TAA9	VANGL1	Vang-like protein 1 (Loop-tail protein 2 homolog) (LPP2) (Strabismus 2) (Van Gogh-like protein 1)	3 v 3	0.114673	0.029278	0.655279
Q9H3U7	SMOC2	SPARC-related modular calcium-binding protein 2 (Secreted modular calcium-binding protein 2) (SMOC-2) (Smooth muscle-associated protein 2) (SMAP-2)	2 v 2	0.217858	0.0293031	0.655279
A0A024RC24	IMPACT	Protein IMPACT	3 v 3	-0.0753062	0.0293302	0.655279
A0A384MTJ7		Epididymis secretory sperm binding protein	3 v 3	0.0857594	0.0293769	0.239165
P06737	PYGL	Glycogen phosphorylase, liver form (EC 2.4.1.1)	3 v 3	-0.171476	0.02942	0.239165
P35606	COPB2	Coatomer subunit beta' (Beta'-coat protein) (Beta'-COP) (p102)	3 v 3	-0.113529	0.0294437	0.655279
Q53H79		Uncharacterized hypothalamus protein HARP11 variant (Fragment)	3 v 3	0.0705494	0.029488	0.239165
P52848	NDST1	Bifunctional heparan sulfate N-deacetylase/N-sulfotransferase 1 (EC 2.8.2.8) (Glucosaminyl N-deacetylase/N-sulfotransferase 1) (NDST-1) (N-heparan sulfate sulfotransferase 1) (N-HSST 1) ([Heparan sulfate]-glucosamine N-sulfotransferase 1) (HSNST 1) [Includes: Heparan sulfate N-deacetylase 1 (EC 3.-.-.-); Heparan sulfate N-sulfotransferase 1 (EC 2.8.2.-)]	3 v 3	0.158969	0.0294911	0.239165
P57081	WDR4	tRNA (guanine-N(7)-)-methyltransferase non-catalytic subunit WDR4 (Protein Wuho homolog) (hWH) (WD repeat-containing protein 4)	3 v 3	-0.155907	0.0295258	0.655279
P31939	ATIC	Bifunctional purine biosynthesis protein ATIC (AICAR transformylase/inosine monophosphate cyclohydrolase) (ATIC) [Cleaved into: Bifunctional purine biosynthesis protein ATIC, N-terminally processed] [Includes: Phosphoribosylaminoimidazolecarboxamide formyltransferase (EC 2.1.2.3) (5-aminoimidazole-4-carboxamide ribonucleotide formyltransferase) (AICAR formyltransferase) (AICAR transformylase); In…	3 v 3	-0.141163	0.0295348	0.239165
Q6ZS86	GK5	Putative glycerol kinase 5 (GK 5) (Glycerokinase 5) (EC 2.7.1.30) (ATP:glycerol 3-phosphotransferase 5)	3 v 3	-0.0692614	0.0295609	0.239165
P56282	POLE2	DNA polymerase epsilon subunit 2 (DNA polymerase II subunit 2) (DNA polymerase epsilon subunit B)	3 v 3	0.111678	0.0295639	0.239165
Q13107	USP4	Ubiquitin carboxyl-terminal hydrolase 4 (EC 3.4.19.12) (Deubiquitinating enzyme 4) (Ubiquitin thioesterase 4) (Ubiquitin-specific-processing protease 4) (Ubiquitous nuclear protein homolog)	3 v 3	0.136558	0.0295695	0.239165
Q12788	TBL3	Transducin beta-like protein 3 (WD repeat-containing protein SAZD)	3 v 3	-0.117896	0.029625	0.655279
Q9BYM8	RBCK1	RanBP-type and C3HC4-type zinc finger-containing protein 1 (EC 2.3.2.31) (HBV-associated factor 4) (Heme-oxidized IRP2 ubiquitin ligase 1) (HOIL-1) (Hepatitis B virus X-associated protein 4) (RING finger protein 54) (RING-type E3 ubiquitin transferase HOIL-1) (Ubiquitin-conjugating enzyme 7-interacting protein 3)	3 v 3	0.121574	0.0296779	0.239165
A0A024R4E5	HDLBP	High density lipoprotein binding protein (Vigilin), isoform CRA_a (Vigilin)	3 v 3	0.0497337	0.0296782	0.239165
O14976	GAK	Cyclin-G-associated kinase (EC 2.7.11.1)	3 v 3	-0.130456	0.0296926	0.239165
Q8NHU3	SGMS2	Phosphatidylcholine:ceramide cholinephosphotransferase 2 (EC 2.7.8.27) (Sphingomyelin synthase 2)	2 v 2	0.121539	0.0297056	0.655279
O95182	NDUFA7	NADH dehydrogenase [ubiquinone] 1 alpha subcomplex subunit 7 (Complex I-B14.5a) (CI-B14.5a) (NADH-ubiquinone oxidoreductase subunit B14.5a)	3 v 3	0.120372	0.0297265	0.239165
O60830	TIMM17B	Mitochondrial import inner membrane translocase subunit Tim17-B	3 v 3	-0.247699	0.029746	0.655279
Q8IVH4	MMAA	Methylmalonic aciduria type A protein, mitochondrial (EC 3.6.-.-)	3 v 3	-0.137418	0.0297503	0.239165
O14925	TIMM23	Mitochondrial import inner membrane translocase subunit Tim23	3 v 3	0.205074	0.0297637	0.239165
Q92544	TM9SF4	Transmembrane 9 superfamily member 4 (Tumor cannibalism associated protein 1)	3 v 3	0.210352	0.0297956	0.239165
P04818	TYMS	Thymidylate synthase (TS) (TSase) (EC 2.1.1.45)	3 v 3	-0.14697	0.0298124	0.655279
P30711	GSTT1	Glutathione S-transferase theta-1 (EC 2.5.1.18) (GST class-theta-1) (Glutathione transferase T1-1)	3 v 3	-0.117681	0.0298924	0.655279
Q8N490	PNKD	Probable hydrolase PNKD (EC 3.-.-.-) (Myofibrillogenesis regulator 1) (MR-1) (Paroxysmal nonkinesiogenic dyskinesia protein) (Trans-activated by hepatitis C virus core protein 2)	3 v 3	0.27293	0.0299278	0.239165
Q9UBB6	NCDN	Neurochondrin	3 v 3	-0.115817	0.0299321	0.239165
Q5NDL2	EOGT	EGF domain-specific O-linked N-acetylglucosamine transferase (EC 2.4.1.255) (Extracellular O-linked N-acetylglucosamine transferase)	3 v 3	-0.0792379	0.0299366	0.655279
Q93099	HGD	Homogentisate 1,2-dioxygenase (EC 1.13.11.5) (Homogentisate oxygenase) (Homogentisic acid oxidase) (Homogentisicase)	3 v 3	-0.0724562	0.0299381	0.655279
O43805	SSNA1	Sjoegren syndrome nuclear autoantigen 1 (Nuclear autoantigen of 14 kDa)	3 v 3	-0.434297	0.0299462	0.239165
P20248	CCNA2	Cyclin-A2 (Cyclin-A) (Cyclin A)	3 v 3	0.167645	0.0299531	0.239165
Q6P1N9	TATDN1	Putative deoxyribonuclease TATDN1 (EC 3.1.21.-) (Hepatocarcinoma high expression protein)	3 v 3	-0.116784	0.0299724	0.239165
Q8IWI9	MGA	MAX gene-associated protein (MAX dimerization protein 5)	3 v 3	0.139442	0.0300043	0.239165
Q96JM7	L3MBTL3	Lethal(3)malignant brain tumor-like protein 3 (H-l(3)mbt-like protein 3) (L(3)mbt-like protein 3) (L3mbt-like 3) (MBT-1)	3 v 3	0.0566509	0.0300232	0.655279
A0A024RAF0	BIN1	Bridging integrator 1, isoform CRA_c	3 v 3	-0.111667	0.0300444	0.239165
P20645	M6PR	Cation-dependent mannose-6-phosphate receptor (CD Man-6-P receptor) (CD-MPR) (46 kDa mannose 6-phosphate receptor) (MPR 46)	3 v 3	0.447158	0.0300703	0.239165
P46379	BAG6	Large proline-rich protein BAG6 (BAG family molecular chaperone regulator 6) (BCL2-associated athanogene 6) (BAG-6) (HLA-B-associated transcript 3) (Protein G3) (Protein Scythe)	3 v 3	-0.132708	0.0300716	0.655279
Q5JVS0	HABP4	Intracellular hyaluronan-binding protein 4 (IHABP-4) (IHABP4) (Hyaluronan-binding protein 4) (Ki-1/57 intracellular antigen)	3 v 3	-0.277367	0.0300832	0.239165
Q9UPT5	EXOC7	Exocyst complex component 7 (Exocyst complex component Exo70)	3 v 3	0.0746876	0.0300957	0.239165
K4EN11		GAPDH (Fragment)	3 v 3	-0.0795591	0.0301008	0.655279
Q86WJ1	CHD1L	Chromodomain-helicase-DNA-binding protein 1-like (EC 3.6.4.12) (Amplified in liver cancer protein 1)	3 v 3	-0.144055	0.0301971	0.239165
P11234	RALB	Ras-related protein Ral-B (EC 3.6.5.2)	3 v 3	-0.277429	0.0302481	0.239165
O15258	RER1	Protein RER1	3 v 3	-0.133771	0.030277	0.655279
Q9NXC5	MIOS	GATOR complex protein MIOS (Missing oocyte meiosis regulator homolog)	3 v 3	0.1846	0.0303144	0.239165
Q08431	MFGE8	Lactadherin (Breast epithelial antigen BA46) (HMFG) (MFGM) (Milk fat globule-EGF factor 8) (MFG-E8) (SED1) [Cleaved into: Lactadherin short form; Medin]	3 v 3	0.226327	0.0303438	0.239165
Q96C36	PYCR2	Pyrroline-5-carboxylate reductase 2 (P5C reductase 2) (P5CR 2) (EC 1.5.1.2)	3 v 3	-0.0697743	0.030344	0.239165
A0A024R329	GMPPB	GDP-mannose pyrophosphorylase B, isoform CRA_a	3 v 3	0.112644	0.0303498	0.239165
Q4LE39	ARID4B	AT-rich interactive domain-containing protein 4B (ARID domain-containing protein 4B) (180 kDa Sin3-associated polypeptide) (Sin3-associated polypeptide p180) (Breast cancer-associated antigen BRCAA1) (Histone deacetylase complex subunit SAP180) (Retinoblastoma-binding protein 1-like 1)	3 v 3	-0.155849	0.0303832	0.655279
B2RMQ4	CKAP2	Cytoskeleton associated protein 2 (Cytoskeleton associated protein 2, isoform CRA_b)	3 v 3	0.060219	0.0303833	0.239165
Q8N3U4	STAG2	Cohesin subunit SA-2 (SCC3 homolog 2) (Stromal antigen 2)	3 v 3	0.118432	0.0303872	0.239165
B4DI83		cDNA FLJ54932, highly similar to VIP36-like protein	2 v 2	-0.0902682	0.0304339	0.239228
Q96NY7	CLIC6	Chloride intracellular channel protein 6 (Parchorin)	3 v 3	-0.113683	0.0305099	0.655279
P35998	PSMC2	26S proteasome regulatory subunit 7 (26S proteasome AAA-ATPase subunit RPT1) (Proteasome 26S subunit ATPase 2) (Protein MSS1)	3 v 3	-0.07411	0.0305267	0.239505
Q8N6N7	ACBD7	Acyl-CoA-binding domain-containing protein 7	3 v 3	-0.279705	0.0305429	0.239506
O43347	MSI1	RNA-binding protein Musashi homolog 1 (Musashi-1)	3 v 3	0.0881063	0.0305718	0.239509
Q8WVP7	LMBR1	Limb region 1 protein homolog (Differentiation-related gene 14 protein)	3 v 3	-0.14783	0.0306466	0.239509
Q86WQ0	NR2C2AP	Nuclear receptor 2C2-associated protein (TR4 orphan receptor-associated 16 kDa protein)	3 v 3	-0.248	0.0308135	0.655279
O00186	STXBP3	Syntaxin-binding protein 3 (Platelet Sec1 protein) (PSP) (Protein unc-18 homolog 3) (Unc18-3) (Protein unc-18 homolog C) (Unc-18C)	3 v 3	-0.0958206	0.0308458	0.240332
Q96EY4	TMA16	Translation machinery-associated protein 16	3 v 3	0.670066	0.0308504	0.655279
Q9UI43	MRM2	rRNA methyltransferase 2, mitochondrial (EC 2.1.1.-) (16S rRNA (uridine(1369)-2'-O)-methyltransferase) (16S rRNA [Um1369] 2'-O-methyltransferase) (Protein ftsJ homolog 2)	3 v 3	-0.261908	0.0308514	0.655279
O60502	OGA	Protein O-GlcNAcase (OGA) (EC 3.2.1.169) (Beta-N-acetylglucosaminidase) (Beta-N-acetylhexosaminidase) (Beta-hexosaminidase) (Meningioma-expressed antigen 5) (N-acetyl-beta-D-glucosaminidase) (N-acetyl-beta-glucosaminidase) (Nuclear cytoplasmic O-GlcNAcase and acetyltransferase) (NCOAT)	3 v 3	0.109847	0.0308609	0.655279
Q9UHB6	LIMA1	LIM domain and actin-binding protein 1 (Epithelial protein lost in neoplasm)	3 v 3	0.168807	0.0308798	0.240377
O14672	ADAM10	Disintegrin and metalloproteinase domain-containing protein 10 (ADAM 10) (EC 3.4.24.81) (CDw156) (Kuzbanian protein homolog) (Mammalian disintegrin-metalloprotease) (CD antigen CD156c)	3 v 3	-0.123994	0.0309414	0.655279
O43156	TTI1	TELO2-interacting protein 1 homolog (Protein SMG10)	3 v 3	-0.155735	0.0310474	0.655279
O95858	TSPAN15	Tetraspanin-15 (Tspan-15) (Tetraspan NET-7) (Transmembrane 4 superfamily member 15)	3 v 3	0.106886	0.0310798	0.241713
Q7Z4G1	COMMD6	COMM domain-containing protein 6	3 v 3	-0.114817	0.0311235	0.655279
Q8N9T8	KRI1	Protein KRI1 homolog	3 v 3	0.336021	0.0311755	0.655279
O43865	AHCYL1	S-adenosylhomocysteine hydrolase-like protein 1 (DC-expressed AHCY-like molecule) (IP(3)Rs binding protein released with IP(3)) (IRBIT) (Putative adenosylhomocysteinase 2) (S-adenosyl-L-homocysteine hydrolase 2) (AdoHcyase 2)	3 v 3	-0.146566	0.0312004	0.241983
Q9Y4K4	MAP4K5	Mitogen-activated protein kinase kinase kinase kinase 5 (EC 2.7.11.1) (Kinase homologous to SPS1/STE20) (KHS) (MAPK/ERK kinase kinase kinase 5) (MEK kinase kinase 5) (MEKKK 5)	3 v 3	0.0646666	0.0312074	0.241983
Q9Y2Y0	ARL2BP	ADP-ribosylation factor-like protein 2-binding protein (ARF-like 2-binding protein) (ARL2-binding protein) (Binder of ARF2 protein 1)	3 v 3	0.252736	0.0312901	0.241983
A0MZ66	SHTN1	Shootin-1 (Shootin1)	3 v 3	-0.0934242	0.0313011	0.241983
P37268	FDFT1	Squalene synthase (SQS) (SS) (EC 2.5.1.21) (FPP:FPP farnesyltransferase) (Farnesyl-diphosphate farnesyltransferase) (Farnesyl-diphosphate farnesyltransferase 1)	3 v 3	-0.28794	0.0313117	0.241983
P49411	TUFM	Elongation factor Tu, mitochondrial (EF-Tu) (P43)	3 v 3	0.262946	0.0313767	0.241983
Q9BRP1	PDCD2L	Programmed cell death protein 2-like	3 v 3	-0.286404	0.0313787	0.241983
Q9UPQ0	LIMCH1	LIM and calponin homology domains-containing protein 1	3 v 3	-0.340936	0.0313923	0.241983
Q9UIL1	SCOC	Short coiled-coil protein	3 v 3	0.237602	0.0313987	0.241983
B7Z2R7	ACBD5	Acyl-CoA-binding domain-containing protein 5	3 v 3	-0.115513	0.0314692	0.655279
P16402	H1-3	Histone H1.3 (Histone H1c) (Histone H1s-2)	3 v 3	-0.14336	0.0315141	0.242181
Q99735	MGST2	Microsomal glutathione S-transferase 2 (Microsomal GST-2) (EC 2.5.1.18) (Glutathione peroxidase MGST2) (EC 1.11.1.-) (Leukotriene C4 synthase MGST2) (EC 4.4.1.20) (Microsomal glutathione S-transferase II) (Microsomal GST-II)	2 v 2	-0.283857	0.031535	0.655279
Q16643	DBN1	Drebrin (Developmentally-regulated brain protein)	3 v 3	0.180217	0.0315598	0.242181
P84077	ARF1	ADP-ribosylation factor 1	3 v 3	0.0679624	0.0315633	0.242181
Q16658	FSCN1	Fascin (55 kDa actin-bundling protein) (Singed-like protein) (p55)	3 v 3	0.209429	0.0315817	0.242181
P24723	PRKCH	Protein kinase C eta type (EC 2.7.11.13) (PKC-L) (nPKC-eta)	3 v 3	-0.174473	0.0315819	0.242181
A0A024R0H5	DENND2D	DENN/MADD domain containing 2D, isoform CRA_d	3 v 3	-0.113546	0.0315971	0.655279
P17858	PFKL	ATP-dependent 6-phosphofructokinase, liver type (ATP-PFK) (PFK-L) (EC 2.7.1.11) (6-phosphofructokinase type B) (Phosphofructo-1-kinase isozyme B) (PFK-B) (Phosphohexokinase)	3 v 3	-0.331843	0.0316125	0.242181
Q96BW1	UPRT	Uracil phosphoribosyltransferase homolog	3 v 3	-0.178789	0.0316265	0.242181
P15880	RPS2	40S ribosomal protein S2 (40S ribosomal protein S4) (Protein LLRep3) (Small ribosomal subunit protein uS5)	3 v 3	-0.0718703	0.0316619	0.242181
P61981	YWHAG	14-3-3 protein gamma (Protein kinase C inhibitor protein 1) (KCIP-1) [Cleaved into: 14-3-3 protein gamma, N-terminally processed]	3 v 3	-0.127276	0.0316803	0.242181
Q96MH6	TMEM68	Transmembrane protein 68	3 v 3	-0.149218	0.0318005	0.242318
P62081	RPS7	40S ribosomal protein S7 (Small ribosomal subunit protein eS7)	3 v 3	-0.0863325	0.0318114	0.242318
Q68D10	SPTY2D1	Protein SPT2 homolog (Protein KU002155) (SPT2 domain-containing protein 1)	3 v 3	-0.17918	0.031843	0.242318
P61020	RAB5B	Ras-related protein Rab-5B (EC 3.6.5.2)	3 v 3	0.268643	0.0318802	0.242318
Q92900	UPF1	Regulator of nonsense transcripts 1 (EC 3.6.4.-) (ATP-dependent helicase RENT1) (Nonsense mRNA reducing factor 1) (NORF1) (Up-frameshift suppressor 1 homolog) (hUpf1)	3 v 3	0.193623	0.0319286	0.242318
P05023	ATP1A1	Sodium/potassium-transporting ATPase subunit alpha-1 (Na(+)/K(+) ATPase alpha-1 subunit) (EC 7.2.2.13) (Sodium pump subunit alpha-1)	3 v 3	-0.119643	0.0319375	0.655279
Q9Y3D0	CIAO2B	Cytosolic iron-sulfur assembly component 2B (MSS19-interacting protein of 18 kDa) (Mitotic spindle-associated MMXD complex subunit MIP18) (Protein FAM96B)	3 v 3	-0.217215	0.0319481	0.655279
Q96GA7	SDSL	Serine dehydratase-like (L-serine deaminase) (L-serine dehydratase/L-threonine deaminase) (L-threonine dehydratase) (TDH) (EC 4.3.1.19) (Serine dehydratase 2) (SDH 2) (EC 4.3.1.17)	3 v 3	-0.0881301	0.0319832	0.242318
Q9H9Q2	COPS7B	COP9 signalosome complex subunit 7b (SGN7b) (Signalosome subunit 7b) (JAB1-containing signalosome subunit 7b)	3 v 3	-0.0795689	0.0319987	0.655279
P55854	SUMO3	Small ubiquitin-related modifier 3 (SUMO-3) (SMT3 homolog 1) (SUMO-2) (Ubiquitin-like protein SMT3A) (Smt3A)	3 v 3	-0.237029	0.0320554	0.655279
Q9UHG0	DCDC2	Doublecortin domain-containing protein 2 (Protein RU2S)	3 v 3	-0.199136	0.0320716	0.242318
P41227	NAA10	N-alpha-acetyltransferase 10 (EC 2.3.1.255) (N-terminal acetyltransferase complex ARD1 subunit homolog A) (hARD1) (NatA catalytic subunit Naa10)	3 v 3	-0.0791543	0.0320831	0.242318
Q9P219	CCDC88C	Protein Daple (Coiled-coil domain-containing protein 88C) (Dvl-associating protein with a high frequency of leucine residues) (hDaple) (Hook-related protein 2) (HkRP2)	3 v 3	0.121472	0.0321145	0.242318
Q15785	TOMM34	Mitochondrial import receptor subunit TOM34 (hTom34) (Translocase of outer membrane 34 kDa subunit)	3 v 3	-0.314866	0.0321512	0.242318
P15848	ARSB	Arylsulfatase B (ASB) (EC 3.1.6.12) (N-acetylgalactosamine-4-sulfatase) (G4S)	3 v 3	0.368324	0.0321658	0.242318
Q9BVL2	NUP58	Nucleoporin p58/p45 (58 kDa nucleoporin) (Nucleoporin-like protein 1)	3 v 3	-0.11039	0.0321847	0.242318
Q13162	PRDX4	Peroxiredoxin-4 (EC 1.11.1.24) (Antioxidant enzyme AOE372) (AOE37-2) (Peroxiredoxin IV) (Prx-IV) (Thioredoxin peroxidase AO372) (Thioredoxin-dependent peroxide reductase A0372) (Thioredoxin-dependent peroxiredoxin 4)	3 v 3	-0.12674	0.0321887	0.655279
Q9NVK5	FGFR1OP2	FGFR1 oncogene partner 2	3 v 3	-0.163821	0.0321897	0.655279
Q92896	GLG1	Golgi apparatus protein 1 (CFR-1) (Cysteine-rich fibroblast growth factor receptor) (E-selectin ligand 1) (ESL-1) (Golgi sialoglycoprotein MG-160)	3 v 3	0.47613	0.0322244	0.242318
O14683	TP53I11	Tumor protein p53-inducible protein 11 (p53-induced gene 11 protein)	3 v 3	0.595689	0.032261	0.242318
Q59G12		Lamina-associated polypeptide 2, isoforms beta/gamma variant (Fragment)	3 v 3	0.187353	0.0322624	0.242318
Q96N21	TEPSIN	AP-4 complex accessory subunit Tepsin (ENTH domain-containing protein 2) (Epsin for AP-4) (Tetra-epsin)	3 v 3	0.150844	0.0322688	0.242318
Q8NC54	KCT2	Keratinocyte-associated transmembrane protein 2	3 v 3	-0.426148	0.0323007	0.242318
B9EGR7	ARHGEF5	ARHGEF5 (Rho guanine nucleotide exchange factor (GEF) 5)	3 v 3	0.143005	0.0323024	0.242318
Q5TA31	RNF187	E3 ubiquitin-protein ligase RNF187 (EC 2.3.2.27) (RING domain AP1 coactivator 1) (RACO-1) (RING finger protein 187) (RING-type E3 ubiquitin transferase RNF187)	2 v 2	-0.160137	0.0323094	0.655279
P51610	HCFC1	Host cell factor 1 (HCF) (HCF-1) (C1 factor) (CFF) (VCAF) (VP16 accessory protein) [Cleaved into: HCF N-terminal chain 1; HCF N-terminal chain 2; HCF N-terminal chain 3; HCF N-terminal chain 4; HCF N-terminal chain 5; HCF N-terminal chain 6; HCF C-terminal chain 1; HCF C-terminal chain 2; HCF C-terminal chain 3; HCF C-terminal chain 4; HCF C-terminal chain 5; HCF C-terminal chain 6]	2 v 2	0.559419	0.0323238	0.242318
P53396	ACLY	ATP-citrate synthase (EC 2.3.3.8) (ATP-citrate (pro-S-)-lyase) (ACL) (Citrate cleavage enzyme)	3 v 3	-0.159791	0.0323243	0.242318
Q8WVK2	SNRNP27	U4/U6.U5 small nuclear ribonucleoprotein 27 kDa protein (U4/U6.U5 snRNP 27 kDa protein) (U4/U6.U5-27K) (Nucleic acid-binding protein RY-1) (U4/U6.U5 tri-snRNP-associated 27 kDa protein) (27K) (U4/U6.U5 tri-snRNP-associated protein 3)	3 v 3	0.312634	0.0323311	0.655279
P06396	GSN	Gelsolin (AGEL) (Actin-depolymerizing factor) (ADF) (Brevin)	3 v 3	-0.0334987	0.0323544	0.655279
Q9UJF2	RASAL2	Ras GTPase-activating protein nGAP (RAS protein activator-like 2)	3 v 3	-0.137427	0.0323616	0.655279
O75170	PPP6R2	Serine/threonine-protein phosphatase 6 regulatory subunit 2 (SAPS domain family member 2)	3 v 3	-0.0624934	0.0324203	0.242588
O95782	AP2A1	AP-2 complex subunit alpha-1 (100 kDa coated vesicle protein A) (Adaptor protein complex AP-2 subunit alpha-1) (Adaptor-related protein complex 2 subunit alpha-1) (Alpha-adaptin A) (Alpha1-adaptin) (Clathrin assembly protein complex 2 alpha-A large chain) (Plasma membrane adaptor HA2/AP2 adaptin alpha A subunit)	3 v 3	-0.154841	0.0324519	0.242588
A1X283	SH3PXD2B	SH3 and PX domain-containing protein 2B (Adapter protein HOFI) (Factor for adipocyte differentiation 49) (Tyrosine kinase substrate with four SH3 domains)	3 v 3	0.316012	0.0325412	0.242588
P54274	TERF1	Telomeric repeat-binding factor 1 (NIMA-interacting protein 2) (TTAGGG repeat-binding factor 1) (Telomeric protein Pin2/TRF1)	2 v 2	-0.0878651	0.0325683	0.655279
A0A0K0K1I0	HEL-S-265	Epididymis secretory protein Li 265 (Tropomyosin 1 isoform 1)	3 v 3	-0.148004	0.0325982	0.242588
Q99584	S100A13	Protein S100-A13 (S100 calcium-binding protein A13)	3 v 3	-0.203726	0.0326052	0.242588
Q12874	SF3A3	Splicing factor 3A subunit 3 (SF3a60) (Spliceosome-associated protein 61) (SAP 61)	3 v 3	0.0990511	0.0326322	0.242588
P33176	KIF5B	Kinesin-1 heavy chain (Conventional kinesin heavy chain) (Ubiquitous kinesin heavy chain) (UKHC)	3 v 3	-0.0614914	0.0326608	0.242588
A0A0B4J294	TRAPPC2L	Trafficking protein particle complex subunit 2-like protein	3 v 3	-0.161711	0.0326613	0.242588
Q9ULV0	MYO5B	Unconventional myosin-Vb	3 v 3	-0.165836	0.0326782	0.242588
O43488	AKR7A2	Aflatoxin B1 aldehyde reductase member 2 (EC 1.1.1.n11) (AFB1 aldehyde reductase 1) (AFB1-AR 1) (Aldoketoreductase 7) (Succinic semialdehyde reductase) (SSA reductase)	3 v 3	0.160398	0.0327194	0.242588
P50548	ERF	ETS domain-containing transcription factor ERF (Ets2 repressor factor) (PE-2)	3 v 3	-0.136282	0.0327775	0.655279
P20336	RAB3A	Ras-related protein Rab-3A	2 v 2	-0.356949	0.0327785	0.242588
Q13615	MTMR3	Myotubularin-related protein 3 (EC 3.1.3.48) (FYVE domain-containing dual specificity protein phosphatase 1) (FYVE-DSP1) (Phosphatidylinositol-3,5-bisphosphate 3-phosphatase) (EC 3.1.3.95) (Phosphatidylinositol-3-phosphate phosphatase) (EC 3.1.3.64) (Zinc finger FYVE domain-containing protein 10)	3 v 3	0.21595	0.0327875	0.242588
O75394	MRPL33	39S ribosomal protein L33, mitochondrial (L33mt) (MRP-L33) (Mitochondrial large ribosomal subunit protein bL33m)	3 v 3	0.177795	0.0328721	0.655279
P63096	GNAI1	Guanine nucleotide-binding protein G(i) subunit alpha-1 (Adenylate cyclase-inhibiting G alpha protein)	3 v 3	0.0965339	0.0329264	0.242982
Q15003	NCAPH	Condensin complex subunit 2 (Barren homolog protein 1) (Chromosome-associated protein H) (hCAP-H) (Non-SMC condensin I complex subunit H) (XCAP-H homolog)	3 v 3	-0.0796968	0.0330348	0.243571
A0A1B0GV12	GOLGA8N	Golgin subfamily A member 8N	3 v 3	-0.125608	0.0331107	0.655279
Q99832	CCT7	T-complex protein 1 subunit eta (TCP-1-eta) (CCT-eta) (HIV-1 Nef-interacting protein) [Cleaved into: T-complex protein 1 subunit eta, N-terminally processed]	3 v 3	-0.139928	0.033113	0.243936
Q8N5M9	JAGN1	Protein jagunal homolog 1	3 v 3	-0.299247	0.0331234	0.655279
Q9NYG2	ZDHHC3	Palmitoyltransferase ZDHHC3 (EC 2.3.1.225) (Acyltransferase ZDHHC3) (EC 2.3.1.-) (Protein DHHC1) (Zinc finger DHHC domain-containing protein 3) (DHHC-3)	2 v 2	-0.139661	0.0331382	0.655279
P08237	PFKM	ATP-dependent 6-phosphofructokinase, muscle type (ATP-PFK) (PFK-M) (EC 2.7.1.11) (6-phosphofructokinase type A) (Phosphofructo-1-kinase isozyme A) (PFK-A) (Phosphohexokinase)	3 v 3	-0.079058	0.0332495	0.655279
Q15758	SLC1A5	Neutral amino acid transporter B(0) (ATB(0)) (Baboon M7 virus receptor) (RD114/simian type D retrovirus receptor) (Sodium-dependent neutral amino acid transporter type 2) (Solute carrier family 1 member 5)	3 v 3	0.0904703	0.0333019	0.244482
Q92783	STAM	Signal transducing adapter molecule 1 (STAM-1)	3 v 3	-0.0934152	0.0333159	0.655279
Q9NPL8	TIMMDC1	Complex I assembly factor TIMMDC1, mitochondrial (Protein M5-14) (Translocase of inner mitochondrial membrane domain-containing protein 1) (TIMM domain containing-protein 1)	3 v 3	-0.145329	0.0333352	0.655279
Q86SQ9	DHDDS	Dehydrodolichyl diphosphate synthase complex subunit DHDDS (EC 2.5.1.87) (Cis-isoprenyltransferase) (CIT) (Cis-IPTase) (Cis-prenyltransferase subunit hCIT) (Epididymis tissue protein Li 189m)	2 v 2	-0.163636	0.0334473	0.245338
Q59ER5		WD repeat-containing protein 1 isoform 1 variant (Fragment)	3 v 3	-0.126708	0.0335152	0.245437
Q92625	ANKS1A	Ankyrin repeat and SAM domain-containing protein 1A (Odin)	3 v 3	0.385021	0.0335497	0.245437
Q9UKF6	CPSF3	Cleavage and polyadenylation specificity factor subunit 3 (EC 3.1.27.-) (Cleavage and polyadenylation specificity factor 73 kDa subunit) (CPSF 73 kDa subunit) (mRNA 3'-end-processing endonuclease CPSF-73)	3 v 3	-0.0625806	0.033556	0.245437
O00232	PSMD12	26S proteasome non-ATPase regulatory subunit 12 (26S proteasome regulatory subunit RPN5) (26S proteasome regulatory subunit p55)	3 v 3	-0.1403	0.0335679	0.655279
Q9UHG3	PCYOX1	Prenylcysteine oxidase 1 (EC 1.8.3.5) (Prenylcysteine lyase)	3 v 3	0.121629	0.0335761	0.245437
O60563	CCNT1	Cyclin-T1 (CycT1) (Cyclin-T)	3 v 3	0.174957	0.0336899	0.246058
O75340	PDCD6	Programmed cell death protein 6 (Apoptosis-linked gene 2 protein homolog) (ALG-2)	3 v 3	0.084456	0.0337436	0.246239
P20645	M6PR	Cation-dependent mannose-6-phosphate receptor (CD Man-6-P receptor) (CD-MPR) (46 kDa mannose 6-phosphate receptor) (MPR 46)	3 v 3	-0.171297	0.033775	0.655279
Q9UKM7	MAN1B1	Endoplasmic reticulum mannosyl-oligosaccharide 1,2-alpha-mannosidase (EC 3.2.1.113) (ER alpha-1,2-mannosidase) (ER mannosidase 1) (ERMan1) (Man9GlcNAc2-specific-processing alpha-mannosidase) (Mannosidase alpha class 1B member 1)	3 v 3	0.0468061	0.0337811	0.655279
Q9Y3L5	RAP2C	Ras-related protein Rap-2c (EC 3.6.5.2)	3 v 3	-0.126269	0.0337955	0.655279
Q9UPM8	AP4E1	AP-4 complex subunit epsilon-1 (AP-4 adaptor complex subunit epsilon) (Adaptor-related protein complex 4 subunit epsilon-1) (Epsilon subunit of AP-4) (Epsilon-adaptin)	3 v 3	-0.106946	0.0338282	0.246619
P16383	GCFC2	Intron Large complex component GCFC2 (GC-rich sequence DNA-binding factor) (GC-rich sequence DNA-binding factor 2) (Transcription factor 9) (TCF-9)	3 v 3	-0.0882801	0.0339506	0.246994
Q8NB46	ANKRD52	Serine/threonine-protein phosphatase 6 regulatory ankyrin repeat subunit C (PP6-ARS-C) (Serine/threonine-protein phosphatase 6 regulatory subunit ARS-C) (Ankyrin repeat domain-containing protein 52)	3 v 3	-0.0834599	0.0339592	0.655279
O94768	STK17B	Serine/threonine-protein kinase 17B (EC 2.7.11.1) (DAP kinase-related apoptosis-inducing protein kinase 2)	3 v 3	0.389022	0.0339824	0.246994
P29084	GTF2E2	Transcription initiation factor IIE subunit beta (TFIIE-beta) (General transcription factor IIE subunit 2)	3 v 3	-0.16615	0.0340665	0.246994
Q99661	KIF2C	Kinesin-like protein KIF2C (Kinesin-like protein 6) (Mitotic centromere-associated kinesin) (MCAK)	3 v 3	0.216345	0.034098	0.246994
Q12979	ABR	Active breakpoint cluster region-related protein	3 v 3	0.239255	0.0340995	0.246994
P31268	HOXA7	Homeobox protein Hox-A7 (Homeobox protein Hox 1.1) (Homeobox protein Hox-1A)	2 v 2	0.295979	0.0341053	0.246994
O95081	AGFG2	Arf-GAP domain and FG repeat-containing protein 2 (HIV-1 Rev-binding protein-like protein) (Rev/Rex activation domain-binding protein related) (RAB-R)	3 v 3	-0.303749	0.0341447	0.655279
Q15365	PCBP1	Poly(rC)-binding protein 1 (Alpha-CP1) (Heterogeneous nuclear ribonucleoprotein E1) (hnRNP E1) (Nucleic acid-binding protein SUB2.3)	3 v 3	0.051179	0.034147	0.247065
P18085	ARF4	ADP-ribosylation factor 4	3 v 3	-0.0695977	0.0341471	0.655279
P50148	GNAQ	Guanine nucleotide-binding protein G(q) subunit alpha (Guanine nucleotide-binding protein alpha-q)	3 v 3	-0.129774	0.0342571	0.655279
Q9NZC3	GDE1	Glycerophosphodiester phosphodiesterase 1 (Glycerophosphoinositol glycerophosphodiesterase GDE1) (EC 3.1.4.44) (Lysophospholipase D GDE1) (EC 3.1.4.-) (Membrane-interacting protein of RGS16) (RGS16-interacting membrane protein)	3 v 3	-0.228474	0.0342603	0.247485
P45974	USP5	Ubiquitin carboxyl-terminal hydrolase 5 (EC 3.4.19.12) (Deubiquitinating enzyme 5) (Isopeptidase T) (Ubiquitin thioesterase 5) (Ubiquitin-specific-processing protease 5)	3 v 3	0.0986513	0.0342758	0.247485
Q9Y2A7	NCKAP1	Nck-associated protein 1 (NAP 1) (Membrane-associated protein HEM-2) (p125Nap1)	3 v 3	-0.1154	0.0343387	0.247611
Q86UL3	GPAT4	Glycerol-3-phosphate acyltransferase 4 (EC 2.3.1.15) (1-acylglycerol-3-phosphate O-acyltransferase 6) (1-AGP acyltransferase 6) (1-AGPAT 6) (Acyl-CoA:glycerol-3-phosphate acyltransferase 4) (Lysophosphatidic acid acyltransferase zeta) (LPAAT-zeta) (Testis spermatogenesis apoptosis-related protein 7) (TSARG7)	3 v 3	-0.117125	0.034376	0.24767
Q8NC96	NECAP1	Adaptin ear-binding coat-associated protein 1 (NECAP endocytosis-associated protein 1) (NECAP-1)	3 v 3	-0.413612	0.034442	0.247848
Q9NX08	COMMD8	COMM domain-containing protein 8	3 v 3	-0.182836	0.0344491	0.655279
Q5W0U4	BSPRY	B box and SPRY domain-containing protein	3 v 3	0.347668	0.0344589	0.247848
P04424	ASL	Argininosuccinate lyase (ASAL) (EC 4.3.2.1) (Arginosuccinase)	3 v 3	-0.160202	0.0344748	0.655279
Q96T37	RBM15	RNA-binding protein 15 (One-twenty two protein 1) (RNA-binding motif protein 15)	3 v 3	-0.286056	0.0345846	0.247884
O60333	KIF1B	Kinesin-like protein KIF1B (Klp)	3 v 3	0.0827762	0.0345991	0.247884
Q9NRZ7	AGPAT3	1-acyl-sn-glycerol-3-phosphate acyltransferase gamma (EC 2.3.1.51) (1-acylglycerol-3-phosphate O-acyltransferase 3) (1-AGP acyltransferase 3) (1-AGPAT 3) (Lysophosphatidic acid acyltransferase gamma) (LPAAT-gamma)	3 v 3	0.106857	0.0346129	0.247884
Q0VFW7	C14orf102	C14orf102 protein (Chromosome 14 open reading frame 102, isoform CRA_b)	3 v 3	0.229147	0.0346131	0.247884
Q9BXK5	BCL2L13	Bcl-2-like protein 13 (Bcl2-L-13) (Bcl-rambo) (Protein Mil1)	3 v 3	0.220317	0.0346785	0.247884
Q9H0P0	NT5C3A	Cytosolic 5'-nucleotidase 3A (EC 3.1.3.5) (7-methylguanosine phosphate-specific 5'-nucleotidase) (7-methylguanosine nucleotidase) (EC 3.1.3.91) (Cytosolic 5'-nucleotidase 3) (Cytosolic 5'-nucleotidase III) (cN-III) (Pyrimidine 5'-nucleotidase 1) (P5'N-1) (P5N-1) (PN-I) (Uridine 5'-monophosphate hydrolase 1) (p36)	3 v 3	0.0587236	0.0346848	0.247884
O75554	WBP4	WW domain-binding protein 4 (WBP-4) (Formin-binding protein 21) (WW domain-containing-binding protein 4)	3 v 3	-0.20013	0.0346968	0.247884
O94991	SLITRK5	SLIT and NTRK-like protein 5 (Leucine-rich repeat-containing protein 11)	2 v 2	0.235516	0.0347016	0.655279
Q9Y5Q9	GTF3C3	General transcription factor 3C polypeptide 3 (Transcription factor IIIC 102 kDa subunit) (TFIIIC 102 kDa subunit) (TFIIIC102) (Transcription factor IIIC subunit gamma) (TF3C-gamma)	3 v 3	0.133695	0.0347433	0.655279
O96007	MOCS2	Molybdopterin synthase catalytic subunit (EC 2.8.1.12) (MOCO1-B) (Molybdenum cofactor synthesis protein 2 large subunit) (Molybdenum cofactor synthesis protein 2B) (MOCS2B) (Molybdopterin-synthase large subunit) (MPT synthase large subunit)	3 v 3	-0.19909	0.0347901	0.248165
P34897	SHMT2	Serine hydroxymethyltransferase, mitochondrial (SHMT) (EC 2.1.2.1) (Glycine hydroxymethyltransferase) (Serine methylase)	3 v 3	-0.129379	0.0348253	0.655279
Q92854	SEMA4D	Semaphorin-4D (A8) (BB18) (GR3) (CD antigen CD100)	2 v 2	-0.156372	0.0348565	0.655279
Q8NB46	ANKRD52	Serine/threonine-protein phosphatase 6 regulatory ankyrin repeat subunit C (PP6-ARS-C) (Serine/threonine-protein phosphatase 6 regulatory subunit ARS-C) (Ankyrin repeat domain-containing protein 52)	3 v 3	0.541022	0.0348773	0.248548
Q12843	BCR	Breakpoint cluster region protein (Fragment)	3 v 3	-0.131371	0.0349134	0.655279
Q9NX01	TXNL4B	Thioredoxin-like protein 4B (Dim1-like protein)	3 v 3	0.132024	0.034983	0.248754
Q6NSJ5	LRRC8E	Volume-regulated anion channel subunit LRRC8E (Leucine-rich repeat-containing protein 8E)	3 v 3	0.118641	0.0350256	0.248754
P29373	CRABP2	Cellular retinoic acid-binding protein 2 (Cellular retinoic acid-binding protein II) (CRABP-II)	3 v 3	-0.210112	0.0350468	0.248754
P08779	KRT16	Keratin, type I cytoskeletal 16 (Cytokeratin-16) (CK-16) (Keratin-16) (K16)	3 v 3	-0.434663	0.0350641	0.655279
O00534	VWA5A	von Willebrand factor A domain-containing protein 5A (Breast cancer suppressor candidate 1) (BCSC-1) (Loss of heterozygosity 11 chromosomal region 2 gene A protein)	2 v 2	-0.0640487	0.0350647	0.248754
O95352	ATG7	Ubiquitin-like modifier-activating enzyme ATG7 (ATG12-activating enzyme E1 ATG7) (Autophagy-related protein 7) (APG7-like) (hAGP7) (Ubiquitin-activating enzyme E1-like protein)	3 v 3	-0.0982345	0.0350769	0.248754
Q7Z3V4	UBE3B	Ubiquitin-protein ligase E3B (EC 2.3.2.26) (HECT-type ubiquitin transferase E3B)	3 v 3	0.318439	0.0350965	0.248754
Q9Y5V3	MAGED1	Melanoma-associated antigen D1 (MAGE tumor antigen CCF) (MAGE-D1 antigen) (Neurotrophin receptor-interacting MAGE homolog)	3 v 3	0.126748	0.0351309	0.248754
O43493	TGOLN2	Trans-Golgi network integral membrane protein 2 (Trans-Golgi network glycoprotein 46) (TGN38 homolog) (hTGN46) (Trans-Golgi network glycoprotein 48) (hTGN48) (Trans-Golgi network glycoprotein 51) (hTGN51) (Trans-Golgi network protein 2)	3 v 3	0.748098	0.0351455	0.248754
Q96DX4	RSPRY1	RING finger and SPRY domain-containing protein 1	3 v 3	0.300888	0.0351691	0.248754
Q9UI15	TAGLN3	Transgelin-3 (Neuronal protein 22) (NP22) (Neuronal protein NP25)	3 v 3	-0.156323	0.0352455	0.655279
Q86YS6	RAB43	Ras-related protein Rab-43 (Ras-related protein Rab-41)	3 v 3	0.632814	0.0353405	0.249739
Q9BTW9	TBCD	Tubulin-specific chaperone D (Beta-tubulin cofactor D) (tfcD) (SSD-1) (Tubulin-folding cofactor D)	3 v 3	-0.1081	0.0353623	0.655279
Q8TBZ6	TRMT10A	tRNA methyltransferase 10 homolog A (EC 2.1.1.221) (RNA (guanine-9-)-methyltransferase domain-containing protein 2) (tRNA (guanine(9)-N(1))-methyltransferase TRMT10A)	3 v 3	-0.182383	0.0353766	0.249739
Q9BQA1	WDR77	Methylosome protein 50 (MEP-50) (Androgen receptor cofactor p44) (WD repeat-containing protein 77) (p44/Mep50)	3 v 3	0.115416	0.0354093	0.249739
Q5SYE7	NHSL1	NHS-like protein 1	3 v 3	0.274569	0.0354257	0.249739
P05387	RPLP2	60S acidic ribosomal protein P2 (Large ribosomal subunit protein P2) (Renal carcinoma antigen NY-REN-44)	3 v 3	-0.137867	0.035472	0.249859
Q96LZ7	RMDN2	Regulator of microtubule dynamics protein 2 (RMD-2) (hRMD-2) (Protein FAM82A1)	3 v 3	0.156189	0.0355143	0.249921
Q05D32	CTDSPL2	CTD small phosphatase-like protein 2 (CTDSP-like 2) (EC 3.1.3.-)	3 v 3	-0.0809083	0.0355395	0.249921
Q96I23	PYURF	Protein preY, mitochondrial (PIGY upstream reading frame protein)	3 v 3	0.130475	0.0356605	0.25029
Q8N392	ARHGAP18	Rho GTPase-activating protein 18 (MacGAP) (Rho-type GTPase-activating protein 18)	3 v 3	-0.174829	0.0356742	0.25029
Q9UKV5	AMFR	E3 ubiquitin-protein ligase AMFR (EC 2.3.2.36) (Autocrine motility factor receptor) (AMF receptor) (RING finger protein 45) (gp78)	3 v 3	-0.165851	0.0356975	0.655279
Q13190	STX5	Syntaxin-5	3 v 3	-0.157439	0.0357022	0.655279
P55263	ADK	Adenosine kinase (AK) (EC 2.7.1.20) (Adenosine 5'-phosphotransferase)	3 v 3	0.394268	0.0357092	0.25029
Q9H211	CDT1	DNA replication factor Cdt1 (Double parked homolog) (DUP)	3 v 3	-0.501846	0.0357095	0.25029
A0A0A0MRM8	MYO6	Unconventional myosin-6 (Unconventional myosin-VI)	2 v 2	-0.102914	0.0357179	0.655279
Q16658	FSCN1	Fascin (55 kDa actin-bundling protein) (Singed-like protein) (p55)	3 v 3	-0.119568	0.0357637	0.655279
Q96EK4	THAP11	THAP domain-containing protein 11	3 v 3	0.106948	0.035769	0.655279
P78549	NTHL1	Endonuclease III-like protein 1 (hNTH1) (EC 3.2.2.-) (EC 4.2.99.18) (Bifunctional DNA N-glycosylase/DNA-(apurinic or apyrimidinic site) lyase) (DNA glycosylase/AP lyase)	3 v 3	-0.093101	0.0358966	0.250888
Q96CT6	C12orf10	C12orf10 protein (Fragment)	3 v 3	-0.0926765	0.0358984	0.250888
O15400	STX7	Syntaxin-7	3 v 3	-0.186961	0.0359145	0.655279
Q8NEF9	SRFBP1	Serum response factor-binding protein 1 (SRF-dependent transcription regulation-associated protein) (p49/STRAP)	3 v 3	-0.24595	0.0359445	0.250888
P0DJ93	SMIM13	Small integral membrane protein 13	3 v 3	-0.280856	0.0359846	0.250888
Q16795	NDUFA9	NADH dehydrogenase [ubiquinone] 1 alpha subcomplex subunit 9, mitochondrial (Complex I-39kD) (CI-39kD) (NADH-ubiquinone oxidoreductase 39 kDa subunit)	3 v 3	0.0779717	0.0359935	0.250888
Q96RQ1	ERGIC2	Endoplasmic reticulum-Golgi intermediate compartment protein 2	3 v 3	0.15165	0.0360002	0.655279
Q8WUB8	PHF10	PHD finger protein 10 (BRG1-associated factor 45a) (BAF45a) (XAP135)	3 v 3	0.223678	0.0360161	0.250888
Q01813	PFKP	ATP-dependent 6-phosphofructokinase, platelet type (ATP-PFK) (PFK-P) (EC 2.7.1.11) (6-phosphofructokinase type C) (Phosphofructo-1-kinase isozyme C) (PFK-C) (Phosphohexokinase)	3 v 3	-0.0595187	0.0360332	0.655279
Q9BRX5	GINS3	DNA replication complex GINS protein PSF3 (GINS complex subunit 3)	3 v 3	0.292402	0.0360474	0.250888
B4E2J2		cDNA FLJ51755, highly similar to Glutathione S-transferase Mu 3	3 v 3	-0.172272	0.0360658	0.250888
O00483	NDUFA4	Cytochrome c oxidase subunit NDUFA4 (Complex I-MLRQ) (CI-MLRQ) (NADH-ubiquinone oxidoreductase MLRQ subunit)	3 v 3	-0.118114	0.0360672	0.655279
P23677	ITPKA	Inositol-trisphosphate 3-kinase A (EC 2.7.1.127) (Inositol 1,4,5-trisphosphate 3-kinase A) (IP3 3-kinase A) (IP3K A) (InsP 3-kinase A)	2 v 2	-0.442842	0.0360814	0.655279
Q14651	PLS1	Plastin-1 (Intestine-specific plastin) (I-plastin)	3 v 3	-0.141607	0.0361018	0.250888
Q13144	EIF2B5	Translation initiation factor eIF-2B subunit epsilon (eIF-2B GDP-GTP exchange factor subunit epsilon)	3 v 3	-0.0770201	0.0361358	0.655279
Q59EJ3		Heat shock 70kDa protein 1A variant (Fragment)	3 v 3	0.105649	0.0361469	0.250888
Q9Y219	JAG2	Protein jagged-2 (Jagged2) (hJ2)	3 v 3	-0.297607	0.0361877	0.250888
P32856	STX2	Syntaxin-2 (Epimorphin)	3 v 3	-0.18109	0.0361889	0.250888
P51692	STAT5B	Signal transducer and activator of transcription 5B	3 v 3	-0.251019	0.0362073	0.250888
O95613	PCNT	Pericentrin (Kendrin) (Pericentrin-B)	3 v 3	0.374309	0.036228	0.655279
Q9P035	HACD3	Very-long-chain (3R)-3-hydroxyacyl-CoA dehydratase 3 (EC 4.2.1.134) (3-hydroxyacyl-CoA dehydratase 3) (HACD3) (Butyrate-induced protein 1) (B-ind1) (hB-ind1) (Protein-tyrosine phosphatase-like A domain-containing protein 1)	3 v 3	-0.161291	0.0362372	0.655279
A8K0T9		F-actin-capping protein subunit alpha	3 v 3	-0.114651	0.0362915	0.655279
Q9Y4U1	MMACHC	Cyanocobalamin reductase / alkylcobalamin dealkylase (Alkylcobalamin:glutathione S-alkyltransferase) (EC 2.5.1.151) (CblC) (Cyanocobalamin reductase (cyanide-eliminating)) (EC 1.16.1.6) (Methylmalonic aciduria and homocystinuria type C protein) (MMACHC)	3 v 3	0.413401	0.036292	0.251184
Q5VYK3	ECPAS	Proteasome adapter and scaffold protein ECM29 (Ecm29 proteasome adapter and scaffold) (Proteasome-associated protein ECM29 homolog)	3 v 3	-0.0917211	0.036309	0.251184
Q9UIC8	LCMT1	Leucine carboxyl methyltransferase 1 (EC 2.1.1.233) (Protein-leucine O-methyltransferase) ([Phosphatase 2A protein]-leucine-carboxy methyltransferase 1)	3 v 3	0.0349491	0.0364245	0.25125
P54886	ALDH18A1	Delta-1-pyrroline-5-carboxylate synthase (P5CS) (Aldehyde dehydrogenase family 18 member A1) [Includes: Glutamate 5-kinase (GK) (EC 2.7.2.11) (Gamma-glutamyl kinase); Gamma-glutamyl phosphate reductase (GPR) (EC 1.2.1.41) (Glutamate-5-semialdehyde dehydrogenase) (Glutamyl-gamma-semialdehyde dehydrogenase)]	3 v 3	0.134044	0.036442	0.25125
P23378	GLDC	Glycine dehydrogenase (decarboxylating), mitochondrial (EC 1.4.4.2) (Glycine cleavage system P protein) (Glycine decarboxylase) (Glycine dehydrogenase (aminomethyl-transferring))	3 v 3	-0.0947855	0.0364563	0.25125
Q9P0J0	NDUFA13	NADH dehydrogenase [ubiquinone] 1 alpha subcomplex subunit 13 (Cell death regulatory protein GRIM-19) (Complex I-B16.6) (CI-B16.6) (Gene associated with retinoic and interferon-induced mortality 19 protein) (GRIM-19) (Gene associated with retinoic and IFN-induced mortality 19 protein) (NADH-ubiquinone oxidoreductase B16.6 subunit)	3 v 3	0.1785	0.0365472	0.25125
Q08AF3	SLFN5	Schlafen family member 5	3 v 3	-0.0811945	0.0365658	0.25125
Q6ZMI0	PPP1R21	Protein phosphatase 1 regulatory subunit 21 (Coiled-coil domain-containing protein 128) (KLRAQ motif-containing protein 1)	3 v 3	-0.102759	0.0365764	0.25125
Q9P000	COMMD9	COMM domain-containing protein 9	3 v 3	0.195931	0.0365998	0.25125
P05165	PCCA	Propionyl-CoA carboxylase alpha chain, mitochondrial (PCCase subunit alpha) (EC 6.4.1.3) (Propanoyl-CoA:carbon dioxide ligase subunit alpha)	3 v 3	0.104317	0.036602	0.25125
Q9NRC1	ST7	Suppressor of tumorigenicity 7 protein (Protein FAM4A1) (Protein HELG)	2 v 2	-0.210549	0.0366136	0.25125
Q15393	SF3B3	Splicing factor 3B subunit 3 (Pre-mRNA-splicing factor SF3b 130 kDa subunit) (SF3b130) (STAF130) (Spliceosome-associated protein 130) (SAP 130)	3 v 3	0.0989251	0.0366496	0.251295
Q02880	TOP2B	DNA topoisomerase 2-beta (EC 5.6.2.2) (DNA topoisomerase II, beta isozyme)	3 v 3	0.661712	0.0366723	0.655279
O75448	MED24	Mediator of RNA polymerase II transcription subunit 24 (Activator-recruited cofactor 100 kDa component) (ARC100) (Cofactor required for Sp1 transcriptional activation subunit 4) (CRSP complex subunit 4) (Mediator complex subunit 24) (Thyroid hormone receptor-associated protein 4) (Thyroid hormone receptor-associated protein complex 100 kDa component) (Trap100) (hTRAP100) (Vitamin D3 receptor-inte…	3 v 3	-0.0997478	0.0366973	0.655279
P40937	RFC5	Replication factor C subunit 5 (Activator 1 36 kDa subunit) (A1 36 kDa subunit) (Activator 1 subunit 5) (Replication factor C 36 kDa subunit) (RF-C 36 kDa subunit) (RFC36)	3 v 3	-0.273321	0.0367516	0.251791
A0A494C039	HYOU1	Hypoxia up-regulated protein 1	2 v 2	-0.497803	0.0367742	0.655279
P51946	CCNH	Cyclin-H (MO15-associated protein) (p34) (p37)	3 v 3	-0.157014	0.0368446	0.655279
Q8IXK0	PHC2	Polyhomeotic-like protein 2 (hPH2) (Early development regulatory protein 2)	3 v 3	0.3634	0.0368794	0.252464
O00244	ATOX1	Copper transport protein ATOX1 (Metal transport protein ATX1)	3 v 3	0.349137	0.0369343	0.252508
O95340	PAPSS2	Bifunctional 3'-phosphoadenosine 5'-phosphosulfate synthase 2 (PAPS synthase 2) (PAPSS 2) (Sulfurylase kinase 2) (SK 2) (SK2) [Includes: Sulfate adenylyltransferase (EC 2.7.7.4) (ATP-sulfurylase) (Sulfate adenylate transferase) (SAT); Adenylyl-sulfate kinase (EC 2.7.1.25) (3'-phosphoadenosine-5'-phosphosulfate synthase) (APS kinase) (Adenosine-5'-phosphosulfate 3'-phosphotransferase) (Adenylylsul…	3 v 3	0.0419909	0.0369702	0.252508
P51687	SUOX	Sulfite oxidase, mitochondrial (EC 1.8.3.1)	3 v 3	-0.125625	0.0369889	0.655279
O60547	GMDS	GDP-mannose 4,6 dehydratase (EC 4.2.1.47) (GDP-D-mannose dehydratase) (GMD)	3 v 3	-0.0701646	0.0369915	0.252508
Q96AE4	FUBP1	Far upstream element-binding protein 1 (FBP) (FUSE-binding protein 1) (DNA helicase V) (hDH V)	3 v 3	-0.188448	0.0370045	0.252508
O95833	CLIC3	Chloride intracellular channel protein 3	3 v 3	-0.133416	0.0370491	0.655279
O00244	ATOX1	Copper transport protein ATOX1 (Metal transport protein ATX1)	3 v 3	-0.211023	0.0370583	0.655279
Q6UVY6	MOXD1	DBH-like monooxygenase protein 1 (EC 1.14.17.-) (Monooxygenase X)	2 v 2	-0.22798	0.0370917	0.655279
Q3MIR4	TMEM30B	Cell cycle control protein 50B (P4-ATPase flippase complex beta subunit TMEM30B) (Transmembrane protein 30B)	3 v 3	0.205393	0.0371868	0.253346
Q9GZV4	EIF5A2	Eukaryotic translation initiation factor 5A-2 (eIF-5A-2) (eIF-5A2) (Eukaryotic initiation factor 5A isoform 2)	3 v 3	-0.295123	0.0372869	0.655279
Q8WTS1	ABHD5	1-acylglycerol-3-phosphate O-acyltransferase ABHD5 (EC 2.3.1.51) (Abhydrolase domain-containing protein 5) (Lipid droplet-binding protein CGI-58)	3 v 3	-0.0945731	0.0372968	0.253813
Q6PJI9	WDR59	GATOR complex protein WDR59 (WD repeat-containing protein 59)	3 v 3	0.266865	0.03733	0.655279
Q9H892	TTC12	Tetratricopeptide repeat protein 12 (TPR repeat protein 12)	3 v 3	-0.306897	0.0373396	0.253813
D3YTI2	ACP1	Acid phosphatase (EC 3.1.3.2)	3 v 3	0.266423	0.037418	0.655279
Q9Y2P4	SLC27A6	Long-chain fatty acid transport protein 6 (FATP-6) (Fatty acid transport protein 6) (Arachidonate--CoA ligase) (EC 6.2.1.15) (Fatty-acid-coenzyme A ligase, very long-chain 2) (EC 6.2.1.-) (Solute carrier family 27 member 6) (Very long-chain acyl-CoA synthetase homolog 1) (VLCSH1) (hVLCS-H1)	3 v 3	-0.126641	0.0374473	0.655279
Q9Y3P9	RABGAP1	Rab GTPase-activating protein 1 (GAP and centrosome-associated protein) (Rab6 GTPase-activating protein GAPCenA)	3 v 3	-0.0864765	0.0374724	0.254384
P21266	GSTM3	Glutathione S-transferase Mu 3 (EC 2.5.1.18) (GST class-mu 3) (GSTM3-3) (hGSTM3-3)	3 v 3	-0.176895	0.0374918	0.254384
Q8NEF9	SRFBP1	Serum response factor-binding protein 1 (SRF-dependent transcription regulation-associated protein) (p49/STRAP)	3 v 3	-0.103628	0.0375118	0.655279
A1L4K2	MAPK8	Mitogen-activated protein kinase (EC 2.7.11.24)	3 v 3	-0.257105	0.0375184	0.254384
A0A024R6R1	SHCBP1	SHC SH2-domain binding protein 1, isoform CRA_a	3 v 3	0.0342212	0.0375619	0.655279
Q96EE3	SEH1L	Nucleoporin SEH1 (GATOR complex protein SEH1) (Nup107-160 subcomplex subunit SEH1) (SEC13-like protein)	3 v 3	-0.0704315	0.0376666	0.655279
P02786	TFRC	Transferrin receptor protein 1 (TR) (TfR) (TfR1) (Trfr) (T9) (p90) (CD antigen CD71) [Cleaved into: Transferrin receptor protein 1, serum form (sTfR)]	3 v 3	-0.0982314	0.0376705	0.655279
P21283	ATP6V1C1	V-type proton ATPase subunit C 1 (V-ATPase subunit C 1) (Vacuolar proton pump subunit C 1)	3 v 3	-0.0779788	0.0376755	0.655279
Q8WW59	SPRYD4	SPRY domain-containing protein 4	3 v 3	0.208534	0.0376769	0.254924
Q9H4A4	RNPEP	Aminopeptidase B (AP-B) (EC 3.4.11.6) (Arginine aminopeptidase) (Arginyl aminopeptidase)	3 v 3	0.106746	0.0377045	0.254924
Q6P4I2	WDR73	WD repeat-containing protein 73	3 v 3	-0.156508	0.0377173	0.254924
Q06203	PPAT	Amidophosphoribosyltransferase (ATase) (EC 2.4.2.14) (Glutamine phosphoribosylpyrophosphate amidotransferase) (GPAT)	3 v 3	0.226243	0.0377224	0.254924
Q5T200	ZC3H13	Zinc finger CCCH domain-containing protein 13	3 v 3	-0.193211	0.0377798	0.254924
Q4KMP7	TBC1D10B	TBC1 domain family member 10B (Rab27A-GAP-beta)	3 v 3	0.37336	0.0378076	0.254924
P42694	HELZ	Probable helicase with zinc finger domain (EC 3.6.4.-) (Down-regulated in human cancers protein)	3 v 3	0.148287	0.0378599	0.255075
Q9NTJ5	SACM1L	Phosphatidylinositol-3-phosphatase SAC1 (EC 3.1.3.64) (Phosphatidylinositol-4-phosphate phosphatase) (Suppressor of actin mutations 1-like protein)	3 v 3	-0.124608	0.037871	0.655279
Q9H0X4	FAM234A	Protein FAM234A (Protein ITFG3)	3 v 3	-0.107272	0.0379311	0.255217
A0A087WWI0	LRMDA	Leucine-rich melanocyte differentiation-associated protein	2 v 2	0.198658	0.0379459	0.255217
Q08AG7	MZT1	Mitotic-spindle organizing protein 1 (Mitotic-spindle organizing protein associated with a ring of gamma-tubulin 1)	3 v 3	-0.130541	0.0379755	0.655279
Q5SY16	NOL9	Polynucleotide 5'-hydroxyl-kinase NOL9 (EC 2.7.1.-) (Nucleolar protein 9)	3 v 3	0.114203	0.0379815	0.655279
Q9NUQ9	CYRIB	CYFIP-related Rac1 interactor B (L1)	3 v 3	-0.170409	0.0380195	0.255342
P49914	MTHFS	5-formyltetrahydrofolate cyclo-ligase (EC 6.3.3.2) (5,10-methenyl-tetrahydrofolate synthetase) (MTHFS) (Methenyl-THF synthetase)	3 v 3	-0.165205	0.0380392	0.655279
Q8N3D4	EHBP1L1	EH domain-binding protein 1-like protein 1	3 v 3	0.0537888	0.0380896	0.255611
B4DSJ6		cDNA FLJ54510, highly similar to Adenylate cyclase type 2	2 v 2	-0.368142	0.0380982	0.655279
Q13432	UNC119	Protein unc-119 homolog A (Retinal protein 4) (hRG4)	3 v 3	-0.131419	0.0381288	0.255671
Q9BTT6	LRRC1	Leucine-rich repeat-containing protein 1 (LANO adapter protein) (LAP and no PDZ protein)	3 v 3	0.130339	0.0381585	0.255671
E7EX73	EIF4G1	Eukaryotic translation initiation factor 4 gamma 1	3 v 3	-0.459338	0.0382795	0.255776
O75822	EIF3J	Eukaryotic translation initiation factor 3 subunit J (eIF3j) (Eukaryotic translation initiation factor 3 subunit 1) (eIF-3-alpha) (eIF3 p35)	3 v 3	-0.175332	0.0382927	0.255776
Q59ER5		WD repeat-containing protein 1 isoform 1 variant (Fragment)	3 v 3	-0.0675338	0.0382987	0.655279
Q5T4B2	CERCAM	Inactive glycosyltransferase 25 family member 3 (Cerebral endothelial cell adhesion molecule)	3 v 3	-0.289291	0.0383293	0.255776
Q96C23	GALM	Galactose mutarotase (EC 5.1.3.3) (Aldose 1-epimerase)	3 v 3	0.196457	0.038339	0.255776
Q96JP5	ZFP91	E3 ubiquitin-protein ligase ZFP91 (EC 2.3.2.27) (RING-type E3 ubiquitin transferase ZFP91) (Zinc finger protein 757) (Zinc finger protein 91 homolog) (Zfp-91)	3 v 3	0.164709	0.038344	0.655279
P46926	GNPDA1	Glucosamine-6-phosphate isomerase 1 (EC 3.5.99.6) (Glucosamine-6-phosphate deaminase 1) (GNPDA 1) (GlcN6P deaminase 1) (Oscillin)	3 v 3	-0.124172	0.0383528	0.655279
Q9Y6G9	DYNC1LI1	Cytoplasmic dynein 1 light intermediate chain 1 (LIC1) (Dynein light chain A) (DLC-A) (Dynein light intermediate chain 1, cytosolic)	3 v 3	-0.238352	0.0383801	0.255776
Q8WVM8	SCFD1	Sec1 family domain-containing protein 1 (SLY1 homolog) (Sly1p) (Syntaxin-binding protein 1-like 2)	3 v 3	-0.0659342	0.0383844	0.255776
Q9UI30	TRMT112	Multifunctional methyltransferase subunit TRM112-like protein (tRNA methyltransferase 112 homolog)	3 v 3	-0.0830101	0.0383896	0.655279
Q9UN37	VPS4A	Vacuolar protein sorting-associated protein 4A (EC 3.6.4.6) (Protein SKD2) (VPS4-1) (hVPS4)	3 v 3	-0.0744582	0.0383922	0.655279
Q92484	SMPDL3A	Acid sphingomyelinase-like phosphodiesterase 3a (ASM-like phosphodiesterase 3a) (EC 3.1.4.-)	3 v 3	-0.235377	0.0384447	0.255977
I6TRR8		SND1-BRAF fusion	3 v 3	0.0569217	0.0384617	0.655279
O60512	B4GALT3	Beta-1,4-galactosyltransferase 3 (Beta-1,4-GalTase 3) (Beta4Gal-T3) (b4Gal-T3) (EC 2.4.1.-) (Beta-N-acetylglucosaminyl-glycolipid beta-1,4-galactosyltransferase) (Beta-N-acetylglucosaminylglycopeptide beta-1,4-galactosyltransferase) (EC 2.4.1.38) (N-acetyllactosamine synthase) (EC 2.4.1.90) (Nal synthase) (Neolactotriaosylceramide beta-1,4-galactosyltransferase) (EC 2.4.1.275) (UDP-Gal:beta-GlcNA…	3 v 3	-0.192181	0.0384843	0.655279
P22102	GART	Trifunctional purine biosynthetic protein adenosine-3 [Includes: Phosphoribosylamine--glycine ligase (EC 6.3.4.13) (Glycinamide ribonucleotide synthetase) (GARS) (Phosphoribosylglycinamide synthetase); Phosphoribosylformylglycinamidine cyclo-ligase (EC 6.3.3.1) (AIR synthase) (AIRS) (Phosphoribosyl-aminoimidazole synthetase); Phosphoribosylglycinamide formyltransferase (EC 2.1.2.2) (5'-phosphorib…	3 v 3	-0.0820217	0.0385456	0.655279
P35244	RPA3	Replication protein A 14 kDa subunit (RP-A p14) (Replication factor A protein 3) (RF-A protein 3)	3 v 3	-0.217343	0.0385509	0.256152
Q14997	PSME4	Proteasome activator complex subunit 4 (Proteasome activator PA200)	3 v 3	-0.134714	0.0385559	0.256153
Q9H4A6	GOLPH3	Golgi phosphoprotein 3 (Coat protein GPP34) (Mitochondrial DNA absence factor) (MIDAS)	3 v 3	0.196618	0.0386069	0.256153
Q13322	GRB10	Growth factor receptor-bound protein 10 (GRB10 adapter protein) (Insulin receptor-binding protein Grb-IR)	3 v 3	-0.163764	0.0386331	0.256153
P53609	PGGT1B	Geranylgeranyl transferase type-1 subunit beta (EC 2.5.1.59) (Geranylgeranyl transferase type I subunit beta) (GGTase-I-beta) (Type I protein geranyl-geranyltransferase subunit beta)	3 v 3	-0.139821	0.0386469	0.256153
Q6VY07	PACS1	Phosphofurin acidic cluster sorting protein 1 (PACS-1)	3 v 3	-0.0396545	0.0387569	0.655279
Q09472	EP300	Histone acetyltransferase p300 (p300 HAT) (EC 2.3.1.48) (E1A-associated protein p300) (Histone butyryltransferase p300) (EC 2.3.1.-) (Histone crotonyltransferase p300) (EC 2.3.1.-) (Protein 2-hydroxyisobutyryltransferase p300) (EC 2.3.1.-) (Protein lactyltransferas p300) (EC 2.3.1.-) (Protein propionyltransferase p300) (EC 2.3.1.-)	3 v 3	0.196088	0.0387605	0.25658
P33897	ABCD1	ATP-binding cassette sub-family D member 1 (EC 7.6.2.4) (Adrenoleukodystrophy protein) (ALDP)	3 v 3	-0.277947	0.0387763	0.25658
P35222	CTNNB1	Catenin beta-1 (Beta-catenin)	3 v 3	-0.0814745	0.0387825	0.655279
P00491	PNP	Purine nucleoside phosphorylase (PNP) (EC 2.4.2.1) (Inosine phosphorylase) (Inosine-guanosine phosphorylase)	3 v 3	-0.234403	0.0389073	0.655279
Q8N1K8		Dynamin GTPase (EC 3.6.5.5)	3 v 3	-0.131516	0.0389492	0.257257
Q9BRK5	SDF4	45 kDa calcium-binding protein (Cab45) (Stromal cell-derived factor 4) (SDF-4)	3 v 3	-0.124385	0.0389671	0.257257
Q7L8J4	SH3BP5L	SH3 domain-binding protein 5-like (SH3BP-5-like)	3 v 3	0.390999	0.0389692	0.257257
Q9NNX1	TUFT1	Tuftelin	3 v 3	0.154678	0.0390404	0.257528
P13798	APEH	Acylamino-acid-releasing enzyme (AARE) (EC 3.4.19.1) (Acyl-peptide hydrolase) (APH) (Acylaminoacyl-peptidase) (Oxidized protein hydrolase) (OPH)	3 v 3	-0.210145	0.0391171	0.257628
Q13214	SEMA3B	Semaphorin-3B (Sema A(V)) (Semaphorin-V) (Sema V)	3 v 3	-0.402336	0.0391767	0.257628
Q6P597	KLC3	Kinesin light chain 3 (KLC2-like) (kinesin light chain 2)	3 v 3	-0.15238	0.0392326	0.655279
O75348	ATP6V1G1	V-type proton ATPase subunit G 1 (V-ATPase subunit G 1) (V-ATPase 13 kDa subunit 1) (Vacuolar proton pump subunit G 1) (Vacuolar proton pump subunit M16)	3 v 3	-0.213019	0.0392716	0.257909
Q9NX74	DUS2	tRNA-dihydrouridine(20) synthase [NAD(P)+]-like (EC 1.3.1.91) (Dihydrouridine synthase 2) (Up-regulated in lung cancer protein 8) (URLC8) (tRNA-dihydrouridine synthase 2-like) (hDUS2)	3 v 3	0.0705831	0.0392781	0.655279
Q96BY9	SARAF	Store-operated calcium entry-associated regulatory factor (SARAF) (SOCE-associated regulatory factor) (HBV X-transactivated gene 3 protein) (HBV XAg-transactivated protein 3) (Protein FOAP-7) (Transmembrane protein 66)	3 v 3	-0.373745	0.03928	0.257909
O94952	FBXO21	F-box only protein 21	3 v 3	-0.156529	0.0393228	0.655279
Q9UBW8	COPS7A	COP9 signalosome complex subunit 7a (SGN7a) (Signalosome subunit 7a) (Dermal papilla-derived protein 10) (JAB1-containing signalosome subunit 7a)	3 v 3	-0.237987	0.0393313	0.258047
A0A096LP10	ALG13	N-acetylglucosaminyldiphosphodolichol N-acetylglucosaminyltransferase (EC 2.4.1.141) (Fragment)	3 v 3	-0.247637	0.0393847	0.258199
Q96GK7	FAHD2A	Fumarylacetoacetate hydrolase domain-containing protein 2A (EC 3.-.-.-)	3 v 3	-0.213456	0.0394224	0.258247
O60264	SMARCA5	SWI/SNF-related matrix-associated actin-dependent regulator of chromatin subfamily A member 5 (SWI/SNF-related matrix-associated actin-dependent regulator of chromatin A5) (EC 3.6.4.-) (Sucrose nonfermenting protein 2 homolog) (hSNF2H)	3 v 3	0.223982	0.0395051	0.655279
Q9NZ09	UBAP1	Ubiquitin-associated protein 1 (UBAP-1) (Nasopharyngeal carcinoma-associated gene 20 protein)	3 v 3	0.278434	0.0395791	0.259074
Q9NRG0	CHRAC1	Chromatin accessibility complex protein 1 (CHRAC-1) (Chromatin accessibility complex 15 kDa protein) (CHRAC-15) (HuCHRAC15) (DNA polymerase epsilon subunit p15)	3 v 3	-0.233347	0.0396339	0.655279
P28288	ABCD3	ATP-binding cassette sub-family D member 3 (70 kDa peroxisomal membrane protein) (PMP70)	3 v 3	0.0864918	0.0397094	0.655279
Q96PC3	AP1S3	AP-1 complex subunit sigma-3 (Adaptor protein complex AP-1 subunit sigma-1C) (Adaptor-related protein complex 1 subunit sigma-1C) (Clathrin assembly protein complex 1 sigma-1C small chain) (Golgi adaptor HA1/AP1 adaptin sigma-1C subunit) (Sigma 1C subunit of AP-1 clathrin) (Sigma-adaptin 1C) (Sigma1C-adaptin)	3 v 3	-0.028578	0.0397139	0.259301
Q08AM6	VAC14	Protein VAC14 homolog (Tax1-binding protein 2)	3 v 3	0.0847293	0.0397417	0.259301
Q9NVU7	SDAD1	Protein SDA1 homolog (Nucleolar protein 130) (SDA1 domain-containing protein 1) (hSDA)	3 v 3	0.0714726	0.0397603	0.655279
Q9BUI4	POLR3C	DNA-directed RNA polymerase III subunit RPC3 (RNA polymerase III subunit C3) (DNA-directed RNA polymerase III subunit C) (RNA polymerase III 62 kDa subunit) (RPC62)	3 v 3	0.103147	0.0397827	0.259301
Q9Y3Q8	TSC22D4	TSC22 domain family protein 4 (TSC22-related-inducible leucine zipper protein 2) (Tsc-22-like protein THG-1)	3 v 3	-0.372682	0.0397915	0.259301
D6RAN1	PDLIM7	PDZ and LIM domain protein 7 (Fragment)	3 v 3	-0.425132	0.0398615	0.259301
Q8NAT1	POMGNT2	Protein O-linked-mannose beta-1,4-N-acetylglucosaminyltransferase 2 (POMGnT2) (EC 2.4.1.312) (Extracellular O-linked N-acetylglucosamine transferase-like) (Glycosyltransferase-like domain-containing protein 2)	3 v 3	0.0499889	0.0398699	0.259301
Q8TCT6	SPPL3	Signal peptide peptidase-like 3 (SPP-like 3) (EC 3.4.23.-) (Intramembrane protease 2) (IMP-2) (Presenilin homologous protein 1) (PSH1) (Presenilin-like protein 4)	3 v 3	0.146089	0.0399112	0.259301
Q6PJG6	BRAT1	BRCA1-associated ATM activator 1 (BRCA1-associated protein required for ATM activation protein 1)	3 v 3	0.102959	0.0399221	0.259301
O43795	MYO1B	Unconventional myosin-Ib (MYH-1c) (Myosin I alpha) (MMI-alpha) (MMIa)	3 v 3	0.0926578	0.0399334	0.259301
Q9UHR4	BAIAP2L1	Brain-specific angiogenesis inhibitor 1-associated protein 2-like protein 1 (BAI1-associated protein 2-like protein 1) (Insulin receptor tyrosine kinase substrate)	3 v 3	-0.0700898	0.0399487	0.259301
P48681	NES	Nestin	3 v 3	-0.1099	0.0399497	0.655279
P62495	ETF1	Eukaryotic peptide chain release factor subunit 1 (Eukaryotic release factor 1) (eRF1) (Protein Cl1) (TB3-1)	3 v 3	-0.163645	0.0399972	0.259352
P32856	STX2	Syntaxin-2 (Epimorphin)	3 v 3	-0.282702	0.0400094	0.655279
Q6NSJ5	LRRC8E	Volume-regulated anion channel subunit LRRC8E (Leucine-rich repeat-containing protein 8E)	3 v 3	-0.167371	0.0400262	0.655279
P78560	CRADD	Death domain-containing protein CRADD (Caspase and RIP adapter with death domain) (RIP-associated protein with a death domain)	3 v 3	0.107039	0.0401884	0.260154
Q13263	TRIM28	Transcription intermediary factor 1-beta (TIF1-beta) (E3 SUMO-protein ligase TRIM28) (EC 2.3.2.27) (KRAB-associated protein 1) (KAP-1) (KRAB-interacting protein 1) (KRIP-1) (Nuclear corepressor KAP-1) (RING finger protein 96) (RING-type E3 ubiquitin transferase TIF1-beta) (Tripartite motif-containing protein 28)	3 v 3	-0.0929111	0.0402023	0.260154
Q7LBC6	KDM3B	Lysine-specific demethylase 3B (EC 1.14.11.65) (JmjC domain-containing histone demethylation protein 2B) (Jumonji domain-containing protein 1B) (Nuclear protein 5qNCA) ([histone H3]-dimethyl-L-lysine(9) demethylase 3B)	3 v 3	-0.0945969	0.0402404	0.655279
Q96K21	ZFYVE19	Abscission/NoCut checkpoint regulator (ANCHR) (MLL partner containing FYVE domain) (Zinc finger FYVE domain-containing protein 19)	3 v 3	-0.189832	0.0402509	0.655279
Q9UJ83	HACL1	2-hydroxyacyl-CoA lyase 1 (EC 4.1.2.n2) (2-hydroxyphytanoyl-CoA lyase) (2-HPCL) (Phytanoyl-CoA 2-hydroxylase 2)	3 v 3	-0.119383	0.0403406	0.260755
Q9UHQ9	CYB5R1	NADH-cytochrome b5 reductase 1 (b5R.1) (EC 1.6.2.2) (Humb5R2) (NAD(P)H:quinone oxidoreductase type 3 polypeptide A2)	3 v 3	-0.169237	0.0403563	0.260755
M0R398	ZNF414	Zinc finger protein 414 (Fragment)	2 v 2	0.115095	0.0404134	0.655279
P23919	DTYMK	Thymidylate kinase (EC 2.7.4.9) (dTMP kinase)	3 v 3	0.0943854	0.04047	0.261263
Q14571	ITPR2	Inositol 1,4,5-trisphosphate receptor type 2 (IP3 receptor isoform 2) (IP3R 2) (InsP3R2) (Type 2 inositol 1,4,5-trisphosphate receptor) (Type 2 InsP3 receptor)	3 v 3	0.083233	0.040503	0.655279
Q9H4A3	WNK1	Serine/threonine-protein kinase WNK1 (EC 2.7.11.1) (Erythrocyte 65 kDa protein) (p65) (Kinase deficient protein) (Protein kinase lysine-deficient 1) (Protein kinase with no lysine 1) (hWNK1)	3 v 3	0.113389	0.040577	0.261263
P46060	RANGAP1	Ran GTPase-activating protein 1 (RanGAP1)	3 v 3	-0.181907	0.0405833	0.261263
A0A0G2JMP8	TMC4	Transmembrane channel-like protein	3 v 3	-0.688247	0.0406152	0.261263
Q6DKK2	TTC19	Tetratricopeptide repeat protein 19, mitochondrial (TPR repeat protein 19)	3 v 3	-0.284697	0.0406531	0.261263
A1L188	NDUFAF8	NADH dehydrogenase [ubiquinone] 1 alpha subcomplex assembly factor 8	3 v 3	-0.179263	0.0406576	0.261263
Q9HC07	TMEM165	Transmembrane protein 165 (Transmembrane protein PT27) (Transmembrane protein TPARL)	3 v 3	0.211866	0.0407006	0.261263
Q9H3F6	KCTD10	BTB/POZ domain-containing adapter for CUL3-mediated RhoA degradation protein 3 (hBACURD3) (BTB/POZ domain-containing protein KCTD10) (Potassium channel tetramerization domain-containing protein 10)	3 v 3	0.114862	0.0407111	0.261263
Q9UK23	NAGPA	N-acetylglucosamine-1-phosphodiester alpha-N-acetylglucosaminidase (EC 3.1.4.45) (Mannose 6-phosphate-uncovering enzyme) (Phosphodiester alpha-GlcNAcase)	3 v 3	-0.149381	0.040723	0.655279
Q8IZ52	CHPF	Chondroitin sulfate synthase 2 (EC 2.4.1.175) (EC 2.4.1.226) (Chondroitin glucuronyltransferase 2) (Chondroitin-polymerizing factor) (ChPF) (Glucuronosyl-N-acetylgalactosaminyl-proteoglycan 4-beta-N-acetylgalactosaminyltransferase II) (N-acetylgalactosaminyl-proteoglycan 3-beta-glucuronosyltransferase II) (N-acetylgalactosaminyltransferase 2)	3 v 3	0.0813288	0.0407354	0.655279
B4E2J2		cDNA FLJ51755, highly similar to Glutathione S-transferase Mu 3	3 v 3	-0.13591	0.0407455	0.655279
Q8IW45	NAXD	ATP-dependent (S)-NAD(P)H-hydrate dehydratase (EC 4.2.1.93) (ATP-dependent NAD(P)HX dehydratase) (Carbohydrate kinase domain-containing protein) (NAD(P)HX dehydratase)	3 v 3	0.107745	0.0408044	0.655279
Q9Y5N6	ORC6	Origin recognition complex subunit 6	3 v 3	0.146829	0.040842	0.261906
Q6ISB3	GRHL2	Grainyhead-like protein 2 homolog (Brother of mammalian grainyhead) (Transcription factor CP2-like 3)	3 v 3	0.20502	0.04095	0.262401
Q9BVK8	TMEM147	Transmembrane protein 147 (Protein NIFIE 14)	2 v 2	-0.38722	0.0410397	0.262453
Q5T2T1	MPP7	MAGUK p55 subfamily member 7	3 v 3	0.168941	0.0410921	0.262453
P11926	ODC1	Ornithine decarboxylase (ODC) (EC 4.1.1.17)	3 v 3	-0.477267	0.041137	0.262453
O60427	FADS1	Acyl-CoA (8-3)-desaturase (EC 1.14.19.44) (Delta(5) fatty acid desaturase) (D5D) (Delta(5) desaturase) (Delta-5 desaturase) (Fatty acid desaturase 1)	3 v 3	0.107735	0.041143	0.262453
Q99747	NAPG	Gamma-soluble NSF attachment protein (SNAP-gamma) (N-ethylmaleimide-sensitive factor attachment protein gamma)	3 v 3	-0.177848	0.041155	0.262453
O60894	RAMP1	Receptor activity-modifying protein 1 (Calcitonin-receptor-like receptor activity-modifying protein 1) (CRLR activity-modifying protein 1)	3 v 3	-0.234525	0.0412452	0.262453
Q7Z3E5	ARMC9	LisH domain-containing protein ARMC9 (Armadillo repeat-containing protein 9) (Melanoma/melanocyte-specific tumor antigen KU-MEL-1) (NS21)	3 v 3	-0.191677	0.0412454	0.262453
P52815	MRPL12	39S ribosomal protein L12, mitochondrial (L12mt) (MRP-L12) (5c5-2) (Mitochondrial large ribosomal subunit protein bL12m)	3 v 3	0.0788297	0.0412512	0.262453
Q8WWI5	SLC44A1	Choline transporter-like protein 1 (CDw92) (Solute carrier family 44 member 1) (CD antigen CD92)	3 v 3	-0.207177	0.0412837	0.655279
Q9P2M7	CGN	Cingulin	3 v 3	-0.316204	0.0413004	0.262453
Q92610	ZNF592	Zinc finger protein 592	3 v 3	-0.298625	0.0413041	0.262453
P08174	CD55	Complement decay-accelerating factor (CD antigen CD55)	3 v 3	-0.24025	0.041351	0.262453
Q96HQ2	CDKN2AIPNL	CDKN2AIP N-terminal-like protein (CDKN2A-interacting protein N-terminal-like protein)	3 v 3	-0.191209	0.0414244	0.262453
Q8N3E9	PLCD3	1-phosphatidylinositol 4,5-bisphosphate phosphodiesterase delta-3 (EC 3.1.4.11) (Phosphoinositide phospholipase C-delta-3) (Phospholipase C-delta-3) (PLC-delta-3)	2 v 2	-0.226466	0.0414513	0.262453
P18031	PTPN1	Tyrosine-protein phosphatase non-receptor type 1 (EC 3.1.3.48) (Protein-tyrosine phosphatase 1B) (PTP-1B)	3 v 3	-0.175751	0.0415441	0.655279
O95707	POP4	Ribonuclease P protein subunit p29 (hPOP4) (EC 3.1.26.5)	3 v 3	0.151293	0.0415479	0.262869
P15291	B4GALT1	Beta-1,4-galactosyltransferase 1 (Beta-1,4-GalTase 1) (Beta4Gal-T1) (b4Gal-T1) (EC 2.4.1.-) (Beta-N-acetylglucosaminyl-glycolipid beta-1,4-galactosyltransferase) (Beta-N-acetylglucosaminylglycopeptide beta-1,4-galactosyltransferase) (EC 2.4.1.38) (Lactose synthase A protein) (EC 2.4.1.22) (N-acetyllactosamine synthase) (EC 2.4.1.90) (Nal synthase) (Neolactotriaosylceramide beta-1,4-galactosyltran…	3 v 3	-0.137874	0.0416231	0.655279
Q86SF2	GALNT7	N-acetylgalactosaminyltransferase 7 (EC 2.4.1.41) (Polypeptide GalNAc transferase 7) (GalNAc-T7) (pp-GaNTase 7) (Protein-UDP acetylgalactosaminyltransferase 7) (UDP-GalNAc:polypeptide N-acetylgalactosaminyltransferase 7)	3 v 3	-0.258829	0.0417141	0.263414
Q14318	FKBP8	Peptidyl-prolyl cis-trans isomerase FKBP8 (PPIase FKBP8) (EC 5.2.1.8) (38 kDa FK506-binding protein) (38 kDa FKBP) (FKBP-38) (hFKBP38) (FK506-binding protein 8) (FKBP-8) (FKBPR38) (Rotamase)	3 v 3	-0.205391	0.0417335	0.655279
Q13530	SERINC3	Serine incorporator 3 (Tumor differentially expressed protein 1)	3 v 3	0.105828	0.0417367	0.655279
Q9BQA9	CYBC1	Cytochrome b-245 chaperone 1 (Essential for reactive oxygen species protein) (Eros)	3 v 3	-0.155511	0.0417824	0.263414
P48163	ME1	NADP-dependent malic enzyme (NADP-ME) (EC 1.1.1.40) (Malic enzyme 1)	3 v 3	-0.143287	0.0417996	0.263414
Q07065	CKAP4	Cytoskeleton-associated protein 4 (63-kDa cytoskeleton-linking membrane protein) (Climp-63) (p63)	3 v 3	0.24077	0.0418328	0.263414
Q96MW1	CCDC43	Coiled-coil domain-containing protein 43	3 v 3	-0.301806	0.0418506	0.263414
P50281	MMP14	Matrix metalloproteinase-14 (MMP-14) (EC 3.4.24.80) (MMP-X1) (Membrane-type matrix metalloproteinase 1) (MT-MMP 1) (MTMMP1) (Membrane-type-1 matrix metalloproteinase) (MT1-MMP) (MT1MMP)	3 v 3	0.651257	0.0419061	0.263569
Q9H3Z4	DNAJC5	DnaJ homolog subfamily C member 5 (Ceroid-lipofuscinosis neuronal protein 4) (Cysteine string protein) (CSP)	3 v 3	-0.226005	0.0419362	0.655279
Q7KZN9	COX15	Cytochrome c oxidase assembly protein COX15 homolog	3 v 3	-0.134997	0.041945	0.655279
Q9P2D0	IBTK	Inhibitor of Bruton tyrosine kinase (IBtk)	3 v 3	-0.0413829	0.0420307	0.263803
Q6UWE0	LRSAM1	E3 ubiquitin-protein ligase LRSAM1 (EC 2.3.2.27) (Leucine-rich repeat and sterile alpha motif-containing protein 1) (RING-type E3 ubiquitin transferase LRSAM1) (Tsg101-associated ligase) (hTAL)	3 v 3	-0.124595	0.0420363	0.263803
Q8TB36	GDAP1	Ganglioside-induced differentiation-associated protein 1 (GDAP1)	3 v 3	-0.100134	0.0421646	0.264309
Q8WUD4	CCDC12	Coiled-coil domain-containing protein 12	3 v 3	0.110622	0.0421912	0.264309
O75663	TIPRL	TIP41-like protein (Putative MAPK-activating protein PM10) (Type 2A-interacting protein) (TIP)	3 v 3	-0.0986312	0.0422099	0.264309
P56589	PEX3	Peroxisomal biogenesis factor 3 (Peroxin-3) (Peroxisomal assembly protein PEX3)	3 v 3	-0.0314593	0.0422491	0.264326
Q9Y4B6	DCAF1	DDB1- and CUL4-associated factor 1 (HIV-1 Vpr-binding protein) (VprBP) (Serine/threonine-protein kinase VPRBP) (EC 2.7.11.1) (Vpr-interacting protein)	3 v 3	0.0985171	0.0422806	0.264326
Q9UMX5	NENF	Neudesin (Cell immortalization-related protein 2) (Neuron-derived neurotrophic factor) (Protein GIG47) (Secreted protein of unknown function) (SPUF protein)	3 v 3	-0.204567	0.0423042	0.655279
Q8TDQ7	GNPDA2	Glucosamine-6-phosphate isomerase 2 (EC 3.5.99.6) (Glucosamine-6-phosphate deaminase 2) (GNPDA 2) (GlcN6P deaminase 2) (Glucosamine-6-phosphate isomerase SB52)	3 v 3	-0.141763	0.0423175	0.655279
P07858	CTSB	Cathepsin B (EC 3.4.22.1) (APP secretase) (APPS) (Cathepsin B1) [Cleaved into: Cathepsin B light chain; Cathepsin B heavy chain]	3 v 3	-0.149065	0.0423351	0.655279
Q8NHV4	NEDD1	Protein NEDD1 (Neural precursor cell expressed developmentally down-regulated protein 1) (NEDD-1)	3 v 3	-0.111863	0.0423519	0.655279
O95833	CLIC3	Chloride intracellular channel protein 3	3 v 3	-0.18864	0.0423551	0.264326
Q99828	CIB1	Calcium and integrin-binding protein 1 (CIB) (Calcium- and integrin-binding protein) (CIBP) (Calmyrin) (DNA-PKcs-interacting protein) (Kinase-interacting protein) (KIP) (SNK-interacting protein 2-28) (SIP2-28)	3 v 3	-0.370534	0.0424096	0.264326
Q9NWK9	ZNHIT6	Box C/D snoRNA protein 1 (Serologically defined breast cancer antigen NY-BR-75) (Zinc finger HIT domain-containing protein 6)	3 v 3	-0.176969	0.0424158	0.655279
Q8N4S9	MARVELD2	MARVEL domain-containing protein 2 (Tricellulin)	3 v 3	-0.187138	0.0424443	0.655279
Q9UKT5	FBXO4	F-box only protein 4	3 v 3	-0.130446	0.0424968	0.264326
Q9NRW7	VPS45	Vacuolar protein sorting-associated protein 45 (h-VPS45) (hlVps45)	3 v 3	0.377521	0.0425024	0.264326
Q12962	TAF10	Transcription initiation factor TFIID subunit 10 (STAF28) (Transcription initiation factor TFIID 30 kDa subunit) (TAF(II)30) (TAFII-30) (TAFII30)	3 v 3	0.134183	0.0425837	0.264326
P36959	GMPR	GMP reductase 1 (GMPR 1) (EC 1.7.1.7) (Guanosine 5'-monophosphate oxidoreductase 1) (Guanosine monophosphate reductase 1)	2 v 2	-0.0251434	0.0425844	0.264326
Q0JRZ9	FCHO2	F-BAR domain only protein 2	3 v 3	-0.358273	0.0425851	0.264326
Q96HY6	DDRGK1	DDRGK domain-containing protein 1 (Dashurin) (UFM1-binding and PCI domain-containing protein 1)	3 v 3	-0.221408	0.0426517	0.264421
Q9Y4I1	MYO5A	Unconventional myosin-Va (Dilute myosin heavy chain, non-muscle) (Myosin heavy chain 12) (Myosin-12) (Myoxin)	3 v 3	-0.165032	0.0426651	0.264421
Q9H900	ZWILCH	Protein zwilch homolog (hZwilch)	3 v 3	-0.0915133	0.0426911	0.655279
Q9NR46	SH3GLB2	Endophilin-B2 (SH3 domain-containing GRB2-like protein B2)	3 v 3	-0.0502528	0.0426936	0.264421
Q16774	GUK1	Guanylate kinase (EC 2.7.4.8) (GMP kinase) (Guanylate kinase 1)	3 v 3	-0.183926	0.0427136	0.655279
Q6NXE6	ARMC6	Armadillo repeat-containing protein 6	3 v 3	-0.157923	0.0427402	0.655279
Q9Y6K0	CEPT1	Choline/ethanolaminephosphotransferase 1 (hCEPT1) (EC 2.7.8.1) (EC 2.7.8.2) (1-alkenyl-2-acylglycerol choline phosphotransferase) (EC 2.7.8.22)	2 v 2	0.14698	0.0427688	0.264622
Q9NSI2	FAM207A	Protein FAM207A	3 v 3	-0.120271	0.042809	0.264622
Q9Y343	SNX24	Sorting nexin-24	3 v 3	0.405736	0.0428192	0.264622
Q8IWC1	MAP7D3	MAP7 domain-containing protein 3	3 v 3	-0.272827	0.0429094	0.264881
P61970	NUTF2	Nuclear transport factor 2 (NTF-2) (Placental protein 15) (PP15)	3 v 3	-0.0653017	0.0429546	0.264881
P19338	NCL	Nucleolin (Protein C23)	3 v 3	0.295882	0.0429726	0.655279
Q96EV8	DTNBP1	Dysbindin (Biogenesis of lysosome-related organelles complex 1 subunit 8) (BLOC-1 subunit 8) (Dysbindin-1) (Dystrobrevin-binding protein 1) (Hermansky-Pudlak syndrome 7 protein) (HPS7 protein)	3 v 3	0.191548	0.0430333	0.26489
P40763	STAT3	Signal transducer and activator of transcription 3 (Acute-phase response factor)	3 v 3	0.169099	0.0430441	0.26489
Q01459	CTBS	Di-N-acetylchitobiase (EC 3.2.1.-)	3 v 3	0.187525	0.0430873	0.264917
O43639	NCK2	Cytoplasmic protein NCK2 (Growth factor receptor-bound protein 4) (NCK adaptor protein 2) (Nck-2) (SH2/SH3 adaptor protein NCK-beta)	3 v 3	-0.0525748	0.0431096	0.655279
Q9NU23	LYRM2	LYR motif-containing protein 2	3 v 3	-0.259557	0.0431576	0.655279
Q6P3W2	DNAJC24	DnaJ homolog subfamily C member 24 (CSL-type zinc finger-containing protein 3) (Diphthamide biosynthesis protein 4)	2 v 2	-0.380778	0.0432552	0.265306
P19174	PLCG1	1-phosphatidylinositol 4,5-bisphosphate phosphodiesterase gamma-1 (EC 3.1.4.11) (PLC-148) (Phosphoinositide phospholipase C-gamma-1) (Phospholipase C-II) (PLC-II) (Phospholipase C-gamma-1) (PLC-gamma-1)	3 v 3	-0.0735806	0.0433513	0.265306
O15194	CTDSPL	CTD small phosphatase-like protein (CTDSP-like) (EC 3.1.3.16) (Carboxy-terminal domain RNA polymerase II polypeptide A small phosphatase 3) (NIF-like protein) (Nuclear LIM interactor-interacting factor 1) (NLI-interacting factor 1) (Protein YA22) (hYA22) (RBSP3) (Small C-terminal domain phosphatase 3) (SCP3) (Small CTD phosphatase 3)	3 v 3	-0.147582	0.0433532	0.655279
Q96FV2	SCRN2	Secernin-2	3 v 3	-0.134941	0.0433589	0.265306
Q9Y5Y2	NUBP2	Cytosolic Fe-S cluster assembly factor NUBP2 (Nucleotide-binding protein 2) (NBP 2)	3 v 3	0.141926	0.0433839	0.265306
O43524	FOXO3	Forkhead box protein O3 (AF6q21 protein) (Forkhead in rhabdomyosarcoma-like 1)	3 v 3	-0.0483387	0.0433949	0.655279
Q9BUH6	PAXX	Protein PAXX (Paralog of XRCC4 and XLF) (XRCC4-like small protein)	3 v 3	-0.241818	0.0434175	0.265306
Q8IWA5	SLC44A2	Choline transporter-like protein 2 (Solute carrier family 44 member 2)	3 v 3	0.0818403	0.0434419	0.265306
O75439	PMPCB	Mitochondrial-processing peptidase subunit beta (EC 3.4.24.64) (Beta-MPP) (P-52)	3 v 3	-0.106337	0.0434595	0.655279
Q9NVH0	EXD2	Exonuclease 3'-5' domain-containing protein 2 (EC 3.1.11.1) (3'-5' exoribonuclease EXD2) (EC 3.1.13.-) (Exonuclease 3'-5' domain-like-containing protein 2)	3 v 3	0.107346	0.0434735	0.265306
Q8TD16	BICD2	Protein bicaudal D homolog 2 (Bic-D 2)	3 v 3	0.120013	0.0434907	0.265306
Q3KQV9	UAP1L1	UDP-N-acetylhexosamine pyrophosphorylase-like protein 1 (EC 2.7.7.-)	3 v 3	0.217017	0.0435529	0.265495
Q9NZB8	MOCS1	Molybdenum cofactor biosynthesis protein 1 (Cell migration-inducing gene 11 protein) (Molybdenum cofactor synthesis-step 1 protein A-B) [Includes: GTP 3',8-cyclase (EC 4.1.99.22) (Molybdenum cofactor biosynthesis protein A); Cyclic pyranopterin monophosphate synthase (EC 4.6.1.17) (Molybdenum cofactor biosynthesis protein C)]	3 v 3	-0.159614	0.0435529	0.655279
Q9NNW5	WDR6	WD repeat-containing protein 6	3 v 3	0.303128	0.0435855	0.655279
Q8IYL3	C1orf174	UPF0688 protein C1orf174	3 v 3	0.252968	0.0436054	0.655279
Q9BWT1	CDCA7	Cell division cycle-associated protein 7 (Protein JPO1)	2 v 2	0.218924	0.0436222	0.655279
Q9NR28	DIABLO	Diablo homolog, mitochondrial (Direct IAP-binding protein with low pI) (Second mitochondria-derived activator of caspase) (Smac)	3 v 3	-0.0981895	0.0437132	0.266091
Q92506	HSD17B8	(3R)-3-hydroxyacyl-CoA dehydrogenase (EC 1.1.1.n12) (17-beta-hydroxysteroid dehydrogenase 8) (17-beta-HSD 8) (HSD17B8) (3-ketoacyl-[acyl-carrier-protein] reductase alpha subunit) (KAR alpha subunit) (3-oxoacyl-[acyl-carrier-protein] reductase) (Estradiol 17-beta-dehydrogenase 8) (EC 1.1.1.62) (Protein Ke6) (Ke6) (Short chain dehydrogenase/reductase family 30C member 1) (Testosterone 17-beta-dehyd…	3 v 3	0.154404	0.0437482	0.655279
Q9BS18	ANAPC13	Anaphase-promoting complex subunit 13 (APC13) (Cyclosome subunit 13)	3 v 3	-0.263108	0.0438013	0.266437
P98172	EFNB1	Ephrin-B1 (EFL-3) (ELK ligand) (ELK-L) (EPH-related receptor tyrosine kinase ligand 2) (LERK-2) [Cleaved into: Ephrin-B1 C-terminal fragment (Ephrin-B1 CTF); Ephrin-B1 intracellular domain (Ephrin-B1 ICD)]	3 v 3	0.222704	0.04387	0.655279
Q8IZQ5	SELENOH	Selenoprotein H (SelH)	3 v 3	0.223826	0.0438912	0.266496
Q9Y6D5	ARFGEF2	Brefeldin A-inhibited guanine nucleotide-exchange protein 2 (Brefeldin A-inhibited GEP 2) (ADP-ribosylation factor guanine nucleotide-exchange factor 2)	3 v 3	-0.0914397	0.0439802	0.266496
O75582	RPS6KA5	Ribosomal protein S6 kinase alpha-5 (S6K-alpha-5) (EC 2.7.11.1) (90 kDa ribosomal protein S6 kinase 5) (Nuclear mitogen- and stress-activated protein kinase 1) (RSK-like protein kinase) (RSKL)	3 v 3	-0.213793	0.0439893	0.266496
A0A024R233	TJP2	Tight junction protein 2 (Zona occludens 2), isoform CRA_a	3 v 3	-0.283875	0.0439922	0.266496
Q9NQX4	MYO5C	Unconventional myosin-Vc	3 v 3	-0.0830288	0.0439988	0.266496
Q8TEQ0	SNX29	Sorting nexin-29 (RUN domain-containing protein 2A)	3 v 3	0.171318	0.0440616	0.266687
Q9NYX4	CALY	Neuron-specific vesicular protein calcyon	3 v 3	-0.0623293	0.0441097	0.266789
P42345	MTOR	Serine/threonine-protein kinase mTOR (EC 2.7.11.1) (FK506-binding protein 12-rapamycin complex-associated protein 1) (FKBP12-rapamycin complex-associated protein) (Mammalian target of rapamycin) (mTOR) (Mechanistic target of rapamycin) (Rapamycin and FKBP12 target 1) (Rapamycin target protein 1)	3 v 3	-0.067679	0.0441672	0.655279
O14880	MGST3	Microsomal glutathione S-transferase 3 (Microsomal GST-3) (Glutathione peroxidase MGST3) (EC 1.11.1.-) (LTC4 synthase MGST3) (EC 4.4.1.20) (Microsomal glutathione S-transferase III) (Microsomal GST-III)	3 v 3	-0.273081	0.0442572	0.655279
Q53HC5	KLHL26	Kelch-like protein 26	3 v 3	0.169212	0.0443003	0.267734
Q9UBL3	ASH2L	Set1/Ash2 histone methyltransferase complex subunit ASH2 (ASH2-like protein)	3 v 3	-0.0306266	0.0443155	0.655279
O76024	WFS1	Wolframin	3 v 3	-0.129724	0.0443644	0.655279
Q9H269	VPS16	Vacuolar protein sorting-associated protein 16 homolog (hVPS16)	3 v 3	0.0296326	0.0443721	0.655279
Q53R41	FASTKD1	FAST kinase domain-containing protein 1, mitochondrial	3 v 3	-0.348826	0.0444064	0.267734
O76031	CLPX	ATP-dependent Clp protease ATP-binding subunit clpX-like, mitochondrial	3 v 3	-0.126262	0.044439	0.267734
Q9Y3E7	CHMP3	Charged multivesicular body protein 3 (Chromatin-modifying protein 3) (Neuroendocrine differentiation factor) (Vacuolar protein sorting-associated protein 24) (hVps24)	3 v 3	0.185183	0.0444832	0.267734
Q9BV23	ABHD6	Monoacylglycerol lipase ABHD6 (EC 3.1.1.23) (2-arachidonoylglycerol hydrolase) (Abhydrolase domain-containing protein 6)	3 v 3	-0.213355	0.0444861	0.267734
A0MZ66	SHTN1	Shootin-1 (Shootin1)	3 v 3	-0.166514	0.0445179	0.655279
Q14684	RRP1B	Ribosomal RNA processing protein 1 homolog B (RRP1-like protein B)	3 v 3	0.381694	0.0445545	0.655279
P20337	RAB3B	Ras-related protein Rab-3B	3 v 3	-0.266592	0.0445816	0.26809
Q15648	MED1	Mediator of RNA polymerase II transcription subunit 1 (Activator-recruited cofactor 205 kDa component) (ARC205) (Mediator complex subunit 1) (Peroxisome proliferator-activated receptor-binding protein) (PBP) (PPAR-binding protein) (Thyroid hormone receptor-associated protein complex 220 kDa component) (Trap220) (Thyroid receptor-interacting protein 2) (TR-interacting protein 2) (TRIP-2) (Vitamin …	3 v 3	0.184994	0.0446397	0.26809
P82930	MRPS34	28S ribosomal protein S34, mitochondrial (MRP-S34) (S34mt) (Mitochondrial small ribosomal subunit protein mS34)	3 v 3	0.25335	0.0446663	0.655279
Q9H3Q1	CDC42EP4	Cdc42 effector protein 4 (Binder of Rho GTPases 4)	3 v 3	0.144347	0.0447913	0.26875
Q5JWE9	GNAS	Guanine nucleotide-binding protein G(s) subunit alpha isoforms short (Fragment)	2 v 2	0.0912705	0.0448009	0.655279
Q5SRH9	TTC39A	Tetratricopeptide repeat protein 39A (TPR repeat protein 39A) (Differentially expressed in MCF7 with estradiol protein 6) (DEME-6)	2 v 2	0.068801	0.044859	0.655279
Q96I99	SUCLG2	Succinate--CoA ligase [GDP-forming] subunit beta, mitochondrial (EC 6.2.1.4) (GTP-specific succinyl-CoA synthetase subunit beta) (G-SCS) (GTPSCS) (Succinyl-CoA synthetase beta-G chain) (SCS-betaG)	3 v 3	-0.170817	0.0448773	0.26875
B7Z7F5		Endoplasmic reticulum junction formation protein lunapark	2 v 2	0.531145	0.0448911	0.655279
Q9UBP0	SPAST	Spastin (EC 5.6.1.1) (Spastic paraplegia 4 protein)	3 v 3	0.0771623	0.044921	0.26875
P43378	PTPN9	Tyrosine-protein phosphatase non-receptor type 9 (EC 3.1.3.48) (Protein-tyrosine phosphatase MEG2) (PTPase MEG2)	3 v 3	0.0811735	0.0449521	0.26875
P98194	ATP2C1	Calcium-transporting ATPase type 2C member 1 (ATPase 2C1) (EC 7.2.2.10) (ATP-dependent Ca(2+) pump PMR1) (Ca(2+)/Mn(2+)-ATPase 2C1) (Secretory pathway Ca(2+)-transporting ATPase type 1) (SPCA1)	3 v 3	0.0606564	0.0449541	0.26875
Q13099	IFT88	Intraflagellar transport protein 88 homolog (Recessive polycystic kidney disease protein Tg737 homolog) (Tetratricopeptide repeat protein 10) (TPR repeat protein 10)	2 v 2	-0.174257	0.0449824	0.26875
O95139	NDUFB6	NADH dehydrogenase [ubiquinone] 1 beta subcomplex subunit 6 (Complex I-B17) (CI-B17) (NADH-ubiquinone oxidoreductase B17 subunit)	3 v 3	-0.137593	0.0449873	0.655279
Q7Z4R8	C6orf120	UPF0669 protein C6orf120	3 v 3	-0.222417	0.0450021	0.26875
Q01658	DR1	Protein Dr1 (Down-regulator of transcription 1) (Negative cofactor 2-beta) (NC2-beta) (TATA-binding protein-associated phosphoprotein)	3 v 3	-0.164901	0.0450322	0.655279
Q9UNS2	COPS3	COP9 signalosome complex subunit 3 (SGN3) (Signalosome subunit 3) (JAB1-containing signalosome subunit 3)	3 v 3	-0.188623	0.0450815	0.655279
Q9P0B6	CCDC167	Coiled-coil domain-containing protein 167	3 v 3	0.533702	0.0451105	0.268809
Q5JSH3	WDR44	WD repeat-containing protein 44 (Rabphilin-11)	3 v 3	-0.168291	0.0451176	0.268809
Q9Y3B3	TMED7	Transmembrane emp24 domain-containing protein 7 (p24 family protein gamma-3) (p24gamma3) (p27)	3 v 3	0.151948	0.0451382	0.268809
P06744	GPI	Glucose-6-phosphate isomerase (GPI) (EC 5.3.1.9) (Autocrine motility factor) (AMF) (Neuroleukin) (NLK) (Phosphoglucose isomerase) (PGI) (Phosphohexose isomerase) (PHI) (Sperm antigen 36) (SA-36)	3 v 3	-0.158294	0.0451788	0.655279
Q8N9M1	C19orf47	Uncharacterized protein C19orf47	3 v 3	0.300212	0.0452239	0.268821
Q9NYZ1	TVP23B	Golgi apparatus membrane protein TVP23 homolog B	3 v 3	-0.088083	0.0452652	0.268821
Q14847	LASP1	LIM and SH3 domain protein 1 (LASP-1) (Metastatic lymph node gene 50 protein) (MLN 50)	3 v 3	0.245401	0.0452932	0.268821
Q9H3U1	UNC45A	Protein unc-45 homolog A (Unc-45A) (GCUNC-45) (Smooth muscle cell-associated protein 1) (SMAP-1)	3 v 3	0.0586089	0.0452994	0.268821
Q9HAU5	UPF2	Regulator of nonsense transcripts 2 (Nonsense mRNA reducing factor 2) (Up-frameshift suppressor 2 homolog) (hUpf2)	3 v 3	0.0958878	0.0453297	0.268821
P83916	CBX1	Chromobox protein homolog 1 (HP1Hsbeta) (Heterochromatin protein 1 homolog beta) (HP1 beta) (Heterochromatin protein p25) (M31) (Modifier 1 protein) (p25beta)	3 v 3	-0.0380179	0.0453739	0.268897
Q8IZ69	TRMT2A	tRNA (uracil-5-)-methyltransferase homolog A (EC 2.1.1.-) (HpaII tiny fragments locus 9c protein)	3 v 3	-0.0551755	0.0454361	0.655279
Q9NRF2	SH2B1	SH2B adapter protein 1 (Pro-rich, PH and SH2 domain-containing signaling mediator) (PSM) (SH2 domain-containing protein 1B)	3 v 3	0.14034	0.0454805	0.269186
Q96GX2	ATXN7L3B	Ataxin-7-like protein 3B	3 v 3	0.305691	0.0454904	0.269186
Q9UBU6	FAM8A1	Protein FAM8A1 (Autosomal highly conserved protein)	3 v 3	-0.137832	0.0455472	0.269186
Q96RT8	TUBGCP5	Gamma-tubulin complex component 5 (GCP-5)	3 v 3	-0.194285	0.0455685	0.269186
O43760	SYNGR2	Synaptogyrin-2 (Cellugyrin)	3 v 3	-0.182411	0.0455784	0.655279
Q9NWL6	ASNSD1	Asparagine synthetase domain-containing protein 1 (HCV NS3-transactivated protein 1)	3 v 3	0.182251	0.0455851	0.655279
A0A3B3ISF0	LARP1B	La-related protein 1B	3 v 3	0.226598	0.0456115	0.655279
O43684	BUB3	Mitotic checkpoint protein BUB3	3 v 3	0.0420179	0.045644	0.269186
P40227	CCT6A	T-complex protein 1 subunit zeta (TCP-1-zeta) (Acute morphine dependence-related protein 2) (CCT-zeta-1) (HTR3) (Tcp20)	3 v 3	-0.096431	0.0456585	0.269186
Q9UHG3	PCYOX1	Prenylcysteine oxidase 1 (EC 1.8.3.5) (Prenylcysteine lyase)	3 v 3	-0.111751	0.0456692	0.655279
P62829	RPL23	60S ribosomal protein L23 (60S ribosomal protein L17) (Large ribosomal subunit protein uL14)	3 v 3	-0.0702592	0.0456742	0.269186
Q9UBH6	XPR1	Xenotropic and polytropic retrovirus receptor 1 (Protein SYG1 homolog) (Xenotropic and polytropic murine leukemia virus receptor X3) (X-receptor)	3 v 3	0.417849	0.0456757	0.269186
P17987	TCP1	T-complex protein 1 subunit alpha (TCP-1-alpha) (CCT-alpha)	3 v 3	-0.0546126	0.0457486	0.269252
Q02790	FKBP4	Peptidyl-prolyl cis-trans isomerase FKBP4 (PPIase FKBP4) (EC 5.2.1.8) (51 kDa FK506-binding protein) (FKBP51) (52 kDa FK506-binding protein) (52 kDa FKBP) (FKBP-52) (59 kDa immunophilin) (p59) (FK506-binding protein 4) (FKBP-4) (FKBP59) (HSP-binding immunophilin) (HBI) (Immunophilin FKBP52) (Rotamase) [Cleaved into: Peptidyl-prolyl cis-trans isomerase FKBP4, N-terminally processed]	3 v 3	-0.151073	0.0457516	0.655279
Q9GZU8	PSME3IP1	PSME3-interacting protein (NEFA-interacting nuclear protein NIP30) (PA28G-interacting protein)	3 v 3	0.11706	0.0458091	0.269252
Q9NZ52	GGA3	ADP-ribosylation factor-binding protein GGA3 (Golgi-localized, gamma ear-containing, ARF-binding protein 3)	3 v 3	0.554115	0.0458134	0.269252
Q3KQU3	MAP7D1	MAP7 domain-containing protein 1 (Arginine/proline-rich coiled-coil domain-containing protein 1) (Proline/arginine-rich coiled-coil domain-containing protein 1)	3 v 3	-0.3032	0.0458721	0.269299
Q14738	PPP2R5D	Serine/threonine-protein phosphatase 2A 56 kDa regulatory subunit delta isoform (PP2A B subunit isoform B'-delta) (PP2A B subunit isoform B56-delta) (PP2A B subunit isoform PR61-delta) (PP2A B subunit isoform R5-delta)	3 v 3	0.11047	0.0458845	0.269299
P14550	AKR1A1	Aldo-keto reductase family 1 member A1 (EC 1.1.1.2) (EC 1.1.1.372) (EC 1.1.1.54) (Alcohol dehydrogenase [NADP(+)]) (Aldehyde reductase) (Glucuronate reductase) (EC 1.1.1.19) (Glucuronolactone reductase) (EC 1.1.1.20)	3 v 3	-0.216967	0.0459254	0.655279
Q8TDM6	DLG5	Disks large homolog 5 (Discs large protein P-dlg) (Placenta and prostate DLG)	3 v 3	-0.215405	0.0459319	0.269391
Q14156	EFR3A	Protein EFR3 homolog A (Protein EFR3-like)	3 v 3	0.189946	0.0459777	0.655279
Q13616	CUL1	Cullin-1 (CUL-1)	3 v 3	-0.0686289	0.0460374	0.655279
O43293	DAPK3	Death-associated protein kinase 3 (DAP kinase 3) (EC 2.7.11.1) (DAP-like kinase) (Dlk) (MYPT1 kinase) (Zipper-interacting protein kinase) (ZIP-kinase)	3 v 3	0.264497	0.0461389	0.27036
O60306	AQR	RNA helicase aquarius (EC 3.6.4.13) (Intron-binding protein of 160 kDa) (IBP160)	3 v 3	0.10882	0.0461606	0.27036
Q8IZ81	ELMOD2	ELMO domain-containing protein 2	3 v 3	-0.210152	0.046165	0.655279
P06454	PTMA	Prothymosin alpha [Cleaved into: Prothymosin alpha, N-terminally processed; Thymosin alpha-1]	3 v 3	-0.146857	0.0462146	0.27037
O96005	CLPTM1	Cleft lip and palate transmembrane protein 1	3 v 3	0.118128	0.0462258	0.27037
Q59GJ0		Eukaryotic translation initiation factor 4 gamma, 3 variant (Fragment)	3 v 3	0.0685701	0.046294	0.270583
Q9NZ45	CISD1	CDGSH iron-sulfur domain-containing protein 1 (MitoNEET)	3 v 3	-0.193295	0.0463313	0.270616
Q5UCC4	EMC10	ER membrane protein complex subunit 10 (Hematopoietic signal peptide-containing membrane domain-containing protein 1)	3 v 3	0.300583	0.0463696	0.270654
Q86UY8	NT5DC3	5'-nucleotidase domain-containing protein 3 (EC 3.1.3.-) (GRP94-neighboring nucleotidase)	3 v 3	-0.124989	0.0463759	0.655279
Q93034	CUL5	Cullin-5 (CUL-5) (Vasopressin-activated calcium-mobilizing receptor 1) (VACM-1)	3 v 3	0.0901966	0.046445	0.270723
Q9UL18	AGO1	Protein argonaute-1 (Argonaute1) (hAgo1) (Argonaute RISC catalytic component 1) (Eukaryotic translation initiation factor 2C 1) (eIF-2C 1) (eIF2C 1) (Putative RNA-binding protein Q99)	3 v 3	0.315924	0.0465215	0.655279
Q9Y2L1	DIS3	Exosome complex exonuclease RRP44 (EC 3.1.13.-) (EC 3.1.26.-) (Protein DIS3 homolog) (Ribosomal RNA-processing protein 44)	3 v 3	-0.139091	0.0465706	0.270877
Q9BS40	LXN	Latexin (Endogenous carboxypeptidase inhibitor) (ECI) (Protein MUM) (Tissue carboxypeptidase inhibitor) (TCI)	3 v 3	-0.0989975	0.046626	0.270877
Q8IUC4	RHPN2	Rhophilin-2 (76 kDa RhoB effector protein) (GTP-Rho-binding protein 2) (p76RBE)	3 v 3	-0.100904	0.0466281	0.655279
Q9NWY4	HPF1	Histone PARylation factor 1	3 v 3	-0.0907724	0.0466426	0.270877
Q9NYQ6	CELSR1	Cadherin EGF LAG seven-pass G-type receptor 1 (Cadherin family member 9) (Flamingo homolog 2) (hFmi2)	3 v 3	-0.0923228	0.0466552	0.655279
Q9BWL3	C1orf43	Protein C1orf43 (Hepatitis C virus NS5A-transactivated protein 4) (HCV NS5A-transactivated protein 4) (Protein NICE-3) (S863-3)	3 v 3	-0.165002	0.0466621	0.270877
Q96K37	SLC35E1	Solute carrier family 35 member E1	3 v 3	0.155143	0.0466669	0.270877
O00519	FAAH	Fatty-acid amide hydrolase 1 (EC 3.5.1.99) (Anandamide amidohydrolase 1) (Fatty acid ester hydrolase) (EC 3.1.1.-) (Oleamide hydrolase 1)	3 v 3	-0.161205	0.0466825	0.655279
O60568	PLOD3	Multifunctional procollagen lysine hydroxylase and glycosyltransferase LH3 [Includes: Procollagen-lysine,2-oxoglutarate 5-dioxygenase 3 (EC 1.14.11.4) (Lysyl hydroxylase 3) (LH3); Procollagen glycosyltransferase (EC 2.4.1.50) (EC 2.4.1.66) (Galactosylhydroxylysine-glucosyltransferase) (Procollagen galactosyltransferase) (Procollagen glucosyltransferase)]	3 v 3	-0.134464	0.0466942	0.270877
O43516	WIPF1	WAS/WASL-interacting protein family member 1 (Protein PRPL-2) (Wiskott-Aldrich syndrome protein-interacting protein) (WASP-interacting protein)	2 v 2	-0.30817	0.0467167	0.655279
Q15404	RSU1	Ras suppressor protein 1 (RSP-1) (Rsu-1)	3 v 3	-0.106859	0.0467611	0.271015
Q9BYC8	MRPL32	39S ribosomal protein L32, mitochondrial (L32mt) (MRP-L32) (Mitochondrial large ribosomal subunit protein bL32m)	3 v 3	0.512912	0.046801	0.655279
A0AVF1	TTC26	Intraflagellar transport protein 56 (Tetratricopeptide repeat protein 26) (TPR repeat protein 26)	3 v 3	-0.0877582	0.0468068	0.271015
Q9H497	TOR3A	Torsin-3A (ATP-dependent interferon-responsive protein) (Torsin family 3 member A)	3 v 3	-0.156392	0.0468134	0.271015
Q9BTE7	DCUN1D5	DCN1-like protein 5 (DCNL5) (DCUN1 domain-containing protein 5) (Defective in cullin neddylation protein 1-like protein 5) (Squamous cell carcinoma-related oncogene 5)	3 v 3	-0.143751	0.0469073	0.271374
O75616	ERAL1	GTPase Era, mitochondrial (H-ERA) (hERA) (Conserved ERA-like GTPase) (CEGA) (ERA-W) (ERA-like protein 1)	3 v 3	0.0791377	0.0469351	0.655279
A0A0A0MR85	GSTM4	Glutathione transferase (EC 2.5.1.18)	3 v 3	-0.277692	0.0470109	0.271782
Q8IZH2	XRN1	5'-3' exoribonuclease 1 (EC 3.1.13.-) (Strand-exchange protein 1 homolog)	3 v 3	0.128171	0.0470669	0.655279
Q99624	SLC38A3	Sodium-coupled neutral amino acid transporter 3 (N-system amino acid transporter 1) (Na(+)-coupled neutral amino acid transporter 3) (Solute carrier family 38 member 3) (System N amino acid transporter 1)	2 v 2	-0.0244894	0.0470683	0.271782
Q9HC56	PCDH9	Protocadherin-9	3 v 3	0.262711	0.0470736	0.271782
Q52LA3	LIN52	Protein lin-52 homolog	3 v 3	0.418841	0.0471512	0.271823
Q9BXW9	FANCD2	Fanconi anemia group D2 protein (Protein FACD2)	3 v 3	0.07749	0.0471657	0.271823
Q14232	EIF2B1	Translation initiation factor eIF-2B subunit alpha (eIF-2B GDP-GTP exchange factor subunit alpha)	3 v 3	0.204311	0.0471765	0.271823
Q06203	PPAT	Amidophosphoribosyltransferase (ATase) (EC 2.4.2.14) (Glutamine phosphoribosylpyrophosphate amidotransferase) (GPAT)	3 v 3	-0.117774	0.0472294	0.655279
Q8TER5	ARHGEF40	Rho guanine nucleotide exchange factor 40 (Protein SOLO)	3 v 3	-0.189244	0.0472585	0.272112
Q9NPI1	BRD7	Bromodomain-containing protein 7 (75 kDa bromodomain protein) (Protein CELTIX-1)	3 v 3	0.47271	0.0472847	0.655279
P30038	ALDH4A1	Delta-1-pyrroline-5-carboxylate dehydrogenase, mitochondrial (P5C dehydrogenase) (EC 1.2.1.88) (Aldehyde dehydrogenase family 4 member A1) (L-glutamate gamma-semialdehyde dehydrogenase)	3 v 3	0.0155806	0.047319	0.655279
Q66K74	MAP1S	Microtubule-associated protein 1S (MAP-1S) (BPY2-interacting protein 1) (Microtubule-associated protein 8) (Variable charge Y chromosome 2-interacting protein 1) (VCY2-interacting protein 1) (VCY2IP-1) [Cleaved into: MAP1S heavy chain; MAP1S light chain]	3 v 3	0.15918	0.0473192	0.272118
Q5SWX8	ODR4	Protein odr-4 homolog (hODR-4) (LAG1-interacting protein) (Transactivated by transforming growth factor beta protein 1)	3 v 3	0.0264692	0.0473342	0.655279
B4DS66		MICOS complex subunit MIC60 (Mitofilin)	3 v 3	-0.300865	0.0473664	0.655279
A0A024R152		HCG28765, isoform CRA_b	3 v 3	-0.129949	0.0474029	0.655279
P62888	RPL30	60S ribosomal protein L30 (Large ribosomal subunit protein eL30)	3 v 3	0.206229	0.0474633	0.655279
Q9H869	YY1AP1	YY1-associated protein 1 (Hepatocellular carcinoma susceptibility protein) (Hepatocellular carcinoma-associated protein 2)	3 v 3	0.164358	0.0474657	0.272118
Q6Q0C0	TRAF7	E3 ubiquitin-protein ligase TRAF7 (EC 2.3.2.27) (RING finger and WD repeat-containing protein 1) (RING finger protein 119) (RING-type E3 ubiquitin transferase TRAF7) (TNF receptor-associated factor 7)	3 v 3	-0.0903625	0.047469	0.272118
Q8NHG8	ZNRF2	E3 ubiquitin-protein ligase ZNRF2 (EC 2.3.2.27) (Protein Ells2) (RING finger protein 202) (RING-type E3 ubiquitin transferase ZNRF2) (Zinc/RING finger protein 2)	3 v 3	-0.0667534	0.0475004	0.272118
Q8IXU6	SLC35F2	Solute carrier family 35 member F2	2 v 2	0.0448496	0.04751	0.272118
P62714	PPP2CB	Serine/threonine-protein phosphatase 2A catalytic subunit beta isoform (PP2A-beta) (EC 3.1.3.16)	3 v 3	0.0150148	0.0475297	0.272118
P60604	UBE2G2	Ubiquitin-conjugating enzyme E2 G2 (EC 2.3.2.23) (E2 ubiquitin-conjugating enzyme G2) (Ubiquitin carrier protein G2) (Ubiquitin-protein ligase G2)	3 v 3	-0.108532	0.0475566	0.655279
Q96JH7	VCPIP1	Deubiquitinating protein VCPIP1 (EC 3.4.19.12) (Valosin-containing protein p97/p47 complex-interacting protein 1) (Valosin-containing protein p97/p47 complex-interacting protein p135) (VCP/p47 complex-interacting 135-kDa protein)	3 v 3	-0.0907006	0.0475825	0.655279
O15160	POLR1C	DNA-directed RNA polymerases I and III subunit RPAC1 (DNA-directed RNA polymerase I subunit C) (RNA polymerases I and III subunit AC1) (AC40) (DNA-directed RNA polymerases I and III 40 kDa polypeptide) (RPA40) (RPA39) (RPC40)	3 v 3	0.0584319	0.047609	0.272121
P11216	PYGB	Glycogen phosphorylase, brain form (EC 2.4.1.1)	3 v 3	-0.0637618	0.0476436	0.272121
B4DZC9		Non-specific serine/threonine protein kinase (EC 2.7.11.1) (Fragment)	3 v 3	0.100766	0.0476507	0.655279
Q8N9M5	TMEM102	Transmembrane protein 102 (Common beta-chain associated protein) (CBAP)	3 v 3	-0.249171	0.0477009	0.655279
Q9NXZ2	DDX43	Probable ATP-dependent RNA helicase DDX43 (EC 3.6.4.13) (Cancer/testis antigen 13) (CT13) (DEAD box protein 43) (DEAD box protein HAGE) (Helical antigen)	3 v 3	-0.167348	0.0477045	0.272279
F1T0I1	SEC16A	Protein transport protein sec16	3 v 3	0.218678	0.0477352	0.272279
Q96E22	NUS1	Dehydrodolichyl diphosphate synthase complex subunit NUS1 (EC 2.5.1.87) (Cis-prenyltransferase subunit NgBR) (Nogo-B receptor) (NgBR) (Nuclear undecaprenyl pyrophosphate synthase 1 homolog)	3 v 3	-0.358956	0.0478958	0.272453
Q8NFV4	ABHD11	Protein ABHD11 (EC 3.-.-.-) (Alpha/beta hydrolase domain-containing protein 11) (Abhydrolase domain-containing protein 11) (Williams-Beuren syndrome chromosomal region 21 protein)	3 v 3	-0.266248	0.0479341	0.272453
E9PN89	HSPA8	Heat shock cognate 71 kDa protein (Fragment)	2 v 2	-0.739117	0.0479437	0.272453
Q8WUF8	FAM172A	Cotranscriptional regulator FAM172A (Protein FAM172A)	3 v 3	0.105516	0.0479655	0.272453
P61225	RAP2B	Ras-related protein Rap-2b (EC 3.6.5.2)	3 v 3	0.170301	0.0479731	0.272453
A0A2R8YFA9	MICAL2	F-actin monooxygenase (EC 1.14.13.225)	3 v 3	-0.093337	0.0479896	0.272453
A0A2X0TVZ9	OCRL	Phosphoinositide 5-phosphatase (EC 3.1.3.36) (Fragment)	3 v 3	0.134315	0.0480913	0.272466
Q9UQ84	EXO1	Exonuclease 1 (hExo1) (EC 3.1.-.-) (Exonuclease I) (hExoI)	3 v 3	0.117955	0.0480996	0.272466
Q6UX07	DHRS13	Dehydrogenase/reductase SDR family member 13 (EC 1.1.-.-) (Short chain dehydrogenase/reductase family 7C member 5)	3 v 3	0.620335	0.0481353	0.655279
Q86Y79	PTRH1	Probable peptidyl-tRNA hydrolase (PTH) (EC 3.1.1.29)	3 v 3	0.19931	0.0481693	0.655279
Q9BQ61	TRIR	Telomerase RNA component interacting RNase (EC 3.1.13.-) (Exoribonuclease TRIR)	3 v 3	-0.178207	0.0481903	0.655279
P07203	GPX1	Glutathione peroxidase 1 (GPx-1) (GSHPx-1) (EC 1.11.1.9) (Cellular glutathione peroxidase)	3 v 3	0.317501	0.0482357	0.272466
Q96IQ9	ZNF414	Zinc finger protein 414	2 v 2	0.200859	0.0482422	0.272466
J3QKL0	HEXD	Beta-N-acetylhexosaminidase (EC 3.2.1.52)	2 v 2	-0.0433155	0.0484051	0.272466
Q96EP5	DAZAP1	DAZ-associated protein 1 (Deleted in azoospermia-associated protein 1)	3 v 3	0.214519	0.0484083	0.272466
Q8TCE6	DENND10	DENN domain-containing protein 10 (Protein FAM45A)	3 v 3	0.284286	0.0484131	0.272466
Q8TCA0	LRRC20	Leucine-rich repeat-containing protein 20	3 v 3	0.241294	0.0484527	0.272466
P98153	DGCR2	Integral membrane protein DGCR2/IDD	3 v 3	0.304305	0.048461	0.272466
Q9Y4P8	WIPI2	WD repeat domain phosphoinositide-interacting protein 2 (WIPI-2) (WIPI49-like protein 2)	3 v 3	0.0759941	0.0484663	0.655279
P05388	RPLP0	60S acidic ribosomal protein P0 (60S ribosomal protein L10E) (Large ribosomal subunit protein uL10)	3 v 3	-0.0903681	0.0484684	0.272466
Q9H9Q2	COPS7B	COP9 signalosome complex subunit 7b (SGN7b) (Signalosome subunit 7b) (JAB1-containing signalosome subunit 7b)	3 v 3	0.241308	0.0484736	0.272466
Q03135	CAV1	Caveolin-1	3 v 3	-0.047204	0.0485011	0.655279
P00966	ASS1	Argininosuccinate synthase (EC 6.3.4.5) (Citrulline--aspartate ligase)	3 v 3	-0.0253049	0.0485081	0.655279
Q14493	SLBP	Histone RNA hairpin-binding protein (Histone stem-loop-binding protein)	3 v 3	-0.21601	0.0486346	0.272466
Q9Y5J6	TIMM10B	Mitochondrial import inner membrane translocase subunit Tim10 B (Fracture callus protein 1) (FxC1) (Mitochondrial import inner membrane translocase subunit Tim9 B) (TIMM10B) (Tim10b)	3 v 3	0.0655621	0.0486542	0.272466
P81274	GPSM2	G-protein-signaling modulator 2 (Mosaic protein LGN)	3 v 3	0.187375	0.0486619	0.272466
O95865	DDAH2	N(G),N(G)-dimethylarginine dimethylaminohydrolase 2 (DDAH-2) (Dimethylarginine dimethylaminohydrolase 2) (EC 3.5.3.18) (DDAHII) (Dimethylargininase-2) (Protein G6a) (S-phase protein)	3 v 3	0.195804	0.0487006	0.272466
O15431	SLC31A1	High affinity copper uptake protein 1 (Copper transporter 1) (hCTR1) (Solute carrier family 31 member 1)	3 v 3	0.2092	0.0487173	0.272466
Q9NRY6	PLSCR3	Phospholipid scramblase 3 (PL scramblase 3) (Ca(2+)-dependent phospholipid scramblase 3)	3 v 3	-0.0810951	0.0487613	0.272466
A8K0T9		F-actin-capping protein subunit alpha	3 v 3	0.109709	0.0487935	0.272466
Q9H3Y8	PPDPF	Pancreatic progenitor cell differentiation and proliferation factor (Exocrine differentiation and proliferation factor)	3 v 3	-0.348673	0.0487996	0.655279
O00622	CCN1	CCN family member 1 (Cellular communication network factor 1) (Cysteine-rich angiogenic inducer 61) (Insulin-like growth factor-binding protein 10) (IBP-10) (IGF-binding protein 10) (IGFBP-10) (Protein CYR61) (Protein GIG1)	3 v 3	-0.903102	0.0488054	0.272466
A0A1B0GV68	FARP1	FERM, ARHGEF and pleckstrin domain-containing protein 1	3 v 3	0.416022	0.0488156	0.272466
O94888	UBXN7	UBX domain-containing protein 7	3 v 3	0.0907977	0.0488479	0.272466
Q9UM47	NOTCH3	Neurogenic locus notch homolog protein 3 (Notch 3) [Cleaved into: Notch 3 extracellular truncation; Notch 3 intracellular domain]	3 v 3	0.148514	0.0488497	0.272466
Q96BI1	SLC22A18	Solute carrier family 22 member 18 (Beckwith-Wiedemann syndrome chromosomal region 1 candidate gene A protein) (Efflux transporter-like protein) (Imprinted multi-membrane-spanning polyspecific transporter-related protein 1) (Organic cation transporter-like protein 2) (ORCTL-2) (Solute carrier family 22 member 1-like) (Tumor-suppressing STF cDNA 5 protein) (Tumor-suppressing subchromosomal transfe…	3 v 3	-0.349812	0.0488555	0.272466
P31947	SFN	14-3-3 protein sigma (Epithelial cell marker protein 1) (Stratifin)	3 v 3	0.152825	0.0488558	0.272466
Q8TDL5	BPIFB1	BPI fold-containing family B member 1 (Long palate, lung and nasal epithelium carcinoma-associated protein 1) (von Ebner minor salivary gland protein) (VEMSGP)	3 v 3	-0.273466	0.0488918	0.655279
Q9H857	NT5DC2	5'-nucleotidase domain-containing protein 2 (EC 3.1.3.-)	3 v 3	-0.121803	0.0489411	0.27275
Q9HAT8	PELI2	E3 ubiquitin-protein ligase pellino homolog 2 (Pellino-2) (EC 2.3.2.27) (RING-type E3 ubiquitin transferase pellino homolog 2)	3 v 3	-0.426181	0.0490348	0.27275
Q9UFC0	LRWD1	Leucine-rich repeat and WD repeat-containing protein 1 (Centromere protein 33) (CENP-33) (Origin recognition complex-associated protein) (ORC-associated protein) (ORCA)	3 v 3	-0.0740915	0.0491945	0.655279
Q69YH5	CDCA2	Cell division cycle-associated protein 2 (Recruits PP1 onto mitotic chromatin at anaphase protein) (Repo-Man)	3 v 3	0.241536	0.0492179	0.272989
Q00535	CDK5	Cyclin-dependent-like kinase 5 (EC 2.7.11.1) (Cell division protein kinase 5) (Serine/threonine-protein kinase PSSALRE) (Tau protein kinase II catalytic subunit) (TPKII catalytic subunit)	3 v 3	-0.125059	0.0492357	0.272989
Q9P0J1	PDP1	[Pyruvate dehydrogenase [acetyl-transferring]]-phosphatase 1, mitochondrial (PDP 1) (EC 3.1.3.43) (Protein phosphatase 2C) (Pyruvate dehydrogenase phosphatase catalytic subunit 1) (PDPC 1)	3 v 3	-0.16623	0.0492559	0.655279
Q9BZV1	UBXN6	UBX domain-containing protein 6 (UBX domain-containing protein 1)	3 v 3	-0.151778	0.0492588	0.272989
Q96Q05	TRAPPC9	Trafficking protein particle complex subunit 9 (NIK- and IKBKB-binding protein) (Tularik gene 1 protein)	3 v 3	-0.194631	0.0492899	0.272989
A8KAL2		Golgin subfamily A member 5 (Golgin-84)	3 v 3	0.155258	0.0492962	0.272989
Q9UHL9	GTF2IRD1	General transcription factor II-I repeat domain-containing protein 1 (GTF2I repeat domain-containing protein 1) (General transcription factor III) (MusTRD1/BEN) (Muscle TFII-I repeat domain-containing protein 1) (Slow-muscle-fiber enhancer-binding protein) (USE B1-binding protein) (Williams-Beuren syndrome chromosomal region 11 protein) (Williams-Beuren syndrome chromosomal region 12 protein)	3 v 3	-0.0993799	0.0493156	0.655279
Q9NRA8	EIF4ENIF1	Eukaryotic translation initiation factor 4E transporter (4E-T) (eIF4E transporter) (Eukaryotic translation initiation factor 4E nuclear import factor 1)	3 v 3	0.0553348	0.0493308	0.272989
Q96EU7	C1GALT1C1	C1GALT1-specific chaperone 1 (C38H2-like protein 1) (C38H2-L1) (Core 1 beta1,3-galactosyltransferase 2) (C1Gal-T2) (C1GalT2) (Core 1 beta3-Gal-T2) (Core 1 beta3-galactosyltransferase-specific molecular chaperone)	3 v 3	0.158536	0.0493647	0.272989
Q9NVX0	HAUS2	HAUS augmin-like complex subunit 2 (Centrosomal protein of 27 kDa) (Cep27)	3 v 3	0.0910911	0.0493776	0.272989
O14964	HGS	Hepatocyte growth factor-regulated tyrosine kinase substrate (Hrs) (Protein pp110)	3 v 3	-0.114452	0.0493822	0.655279
Q9BZ95	NSD3	Histone-lysine N-methyltransferase NSD3 (EC 2.1.1.370) (EC 2.1.1.371) (Nuclear SET domain-containing protein 3) (Protein whistle) (WHSC1-like 1 isoform 9 with methyltransferase activity to lysine) (Wolf-Hirschhorn syndrome candidate 1-like protein 1) (WHSC1-like protein 1)	3 v 3	0.193769	0.0493974	0.655279
P62917	RPL8	60S ribosomal protein L8 (Large ribosomal subunit protein uL2)	3 v 3	0.927333	0.0494134	0.655279
Q9NQ11	ATP13A2	Polyamine-transporting ATPase 13A2 (EC 7.6.2.-)	2 v 2	-0.480778	0.0494437	0.655279
Q8N3F8	MICALL1	MICAL-like protein 1 (Molecule interacting with Rab13) (MIRab13)	3 v 3	0.228721	0.0494529	0.272989
P05455	SSB	Lupus La protein (La autoantigen) (La ribonucleoprotein) (Sjoegren syndrome type B antigen) (SS-B)	3 v 3	-0.086023	0.0494732	0.272989
Q5VWQ8	DAB2IP	Disabled homolog 2-interacting protein (DAB2 interaction protein) (DAB2-interacting protein) (ASK-interacting protein 1) (AIP-1) (DOC-2/DAB-2 interactive protein)	3 v 3	-0.071857	0.0495013	0.655279
Q06418	TYRO3	Tyrosine-protein kinase receptor TYRO3 (EC 2.7.10.1) (Tyrosine-protein kinase BYK) (Tyrosine-protein kinase DTK) (Tyrosine-protein kinase RSE) (Tyrosine-protein kinase SKY) (Tyrosine-protein kinase TIF)	2 v 2	-0.14798	0.0495285	0.655279
O60216	RAD21	Double-strand-break repair protein rad21 homolog (hHR21) (Nuclear matrix protein 1) (NXP-1) (SCC1 homolog) [Cleaved into: 64-kDa C-terminal product (64-kDa carboxy-terminal product) (65-kDa carboxy-terminal product)]	3 v 3	0.203581	0.0495449	0.27309
A0A0A6YYH1	C15orf38-AP3S2	Arpin	3 v 3	-0.0773063	0.0496041	0.655279
O95619	YEATS4	YEATS domain-containing protein 4 (Glioma-amplified sequence 41) (Gas41) (NuMA-binding protein 1) (NuBI-1) (NuBI1)	3 v 3	0.218638	0.0496059	0.27325
Q56NI9	ESCO2	N-acetyltransferase ESCO2 (EC 2.3.1.-) (Establishment factor-like protein 2) (EFO2) (EFO2p) (hEFO2) (Establishment of cohesion 1 homolog 2) (ECO1 homolog 2)	3 v 3	0.221243	0.049711	0.273652
Q68DK2	ZFYVE26	Zinc finger FYVE domain-containing protein 26 (FYVE domain-containing centrosomal protein) (FYVE-CENT) (Spastizin)	3 v 3	0.150644	0.0497515	0.655279
Q8TE68	EPS8L1	Epidermal growth factor receptor kinase substrate 8-like protein 1 (EPS8-like protein 1) (Epidermal growth factor receptor pathway substrate 8-related protein 1) (EPS8-related protein 1)	3 v 3	-0.285175	0.0497579	0.27373
Q5JPI3	C3orf38	Uncharacterized protein C3orf38	3 v 3	0.182378	0.049802	0.27373
O75306	NDUFS2	NADH dehydrogenase [ubiquinone] iron-sulfur protein 2, mitochondrial (EC 7.1.1.2) (Complex I-49kD) (CI-49kD) (NADH-ubiquinone oxidoreductase 49 kDa subunit)	3 v 3	0.132753	0.0498217	0.27373
Q9P2M7	CGN	Cingulin	3 v 3	0.493415	0.0498542	0.655279
O15126	SCAMP1	Secretory carrier-associated membrane protein 1 (Secretory carrier membrane protein 1)	3 v 3	-0.140703	0.0498643	0.655279
Q96EK6	GNPNAT1	Glucosamine 6-phosphate N-acetyltransferase (EC 2.3.1.4) (Phosphoglucosamine acetylase) (Phosphoglucosamine transacetylase)	3 v 3	0.165355	0.0499299	0.274099
Q9H9A7	RMI1	RecQ-mediated genome instability protein 1 (BLM-associated protein of 75 kDa) (BLAP75) (FAAP75)	3 v 3	0.124681	0.0499533	0.274099
